# Supplementary material for: PROTAC-Mediated Ternary Complex Stability with Ricin Toxin A: A Computational Perspective
Source: ACS Omega. 2026 Feb 9;11(7):11685–99. doi: 10.1021/acsomega.5c10223 (PMC12946957; doi:10.1021/acsomega.5c10223)
Supplement: Supplementary file 2 [file ao5c10223_si_002.zip]

Archive with 40 entries (34 files):
- Suppl_mat/
- Suppl_mat/videos_trajectories_200ns/
- Suppl_mat/videos_trajectories_200ns/crbn_3A_200ns.mp4
- Suppl_mat/videos_trajectories_200ns/vhl_8A_200ns.mp4
- Suppl_mat/videos_trajectories_200ns/vhl_9A_200ns.mp4
- Suppl_mat/DM_input_files/
- Suppl_mat/DM_input_files/CRBN/
- Suppl_mat/DM_input_files/CRBN/2B.pdb
- Suppl_mat/DM_input_files/CRBN/3A.pdb
- Suppl_mat/DM_input_files/CRBN/3B.pdb
- Suppl_mat/DM_input_files/CRBN/4A.pdb
- Suppl_mat/DM_input_files/CRBN/4B.pdb
- Suppl_mat/DM_input_files/CRBN/5A.pdb
- Suppl_mat/DM_input_files/CRBN/5B.pdb
- Suppl_mat/DM_input_files/VHL/
- Suppl_mat/DM_input_files/VHL/7B.pdb
- Suppl_mat/DM_input_files/VHL/10A.pdb
- Suppl_mat/DM_input_files/VHL/8B.pdb
- Suppl_mat/DM_input_files/VHL/9B.pdb
- Suppl_mat/DM_input_files/VHL/10B.pdb
- Suppl_mat/DM_input_files/VHL/6A.pdb
- Suppl_mat/DM_input_files/VHL/6B.pdb
- Suppl_mat/DM_input_files/VHL/7A.pdb
- Suppl_mat/DM_input_files/VHL/8A.pdb
- Suppl_mat/DM_input_files/VHL/9A.pdb
- Suppl_mat/videos_trajectories_100ns/
- Suppl_mat/videos_trajectories_100ns/vhl_6A_100ns.mp4
- Suppl_mat/videos_trajectories_100ns/crbn_2B_100ns.mp4
- Suppl_mat/videos_trajectories_100ns/crbn_3B_100ns.mp4
- Suppl_mat/videos_trajectories_100ns/crbn_4A_100ns.mp4
- Suppl_mat/videos_trajectories_100ns/crbn_4B_100ns.mp4
- Suppl_mat/videos_trajectories_100ns/crbn_5A_100ns.mp4
- Suppl_mat/videos_trajectories_100ns/crbn_5B_100ns.mp4
- Suppl_mat/videos_trajectories_100ns/vhl_6B_100ns.mp4
- Suppl_mat/videos_trajectories_100ns/vhl_7A_100ns.mp4
- Suppl_mat/videos_trajectories_100ns/vhl_7B_100ns.mp4
- Suppl_mat/videos_trajectories_100ns/vhl_8B_100ns.mp4
- Suppl_mat/videos_trajectories_100ns/vhl_9B_100ns.mp4
- Suppl_mat/videos_trajectories_100ns/vhl_10B_100ns.mp4
- Suppl_mat/videos_trajectories_100ns/vhl_10A_100ns.mp4
