# Supplementary material for: PROTAC-Mediated Ternary Complex Stability with Ricin Toxin A: A Computational Perspective
Source: ACS Omega. 2026 Feb 9;11(7):11685–99. doi: 10.1021/acsomega.5c10223 (PMC12946957; doi:10.1021/acsomega.5c10223)
Supplement: Supplementary file 2 [file ao5c10223_si_002.zip › Suppl_mat/DM_input_files/CRBN/2B.pdb]

HEADER    Protein cereblon                                            
REMARK  99                                                                      
REMARK  99 MOE v2024.06 (Chemical Computing Group ULC) Tue Sep 30 10:06:20 2025 
REMARK  99                                                                      
SEQRES   1 A  399  PRO ASN ILE ILE ASN PHE ASP THR SER LEU PRO THR SER
SEQRES   2 A  399  HIS THR TYR LEU GLY ALA ASP MET GLU GLU PHE HIS GLY
SEQRES   3 A  399  ARG THR LEU HIS ASP ASP ASP SER CYS GLN VAL ILE PRO
SEQRES   4 A  399  VAL LEU PRO GLN VAL MET MET ILE LEU ILE PRO GLY GLN
SEQRES   5 A  399  THR LEU PRO LEU GLN LEU PHE HIS PRO GLN GLU VAL SER
SEQRES   6 A  399  MET VAL ARG ASN LEU ILE GLN LYS ASP ARG THR PHE ALA
SEQRES   7 A  399  VAL LEU ALA TYR SER ASN VAL GLN GLU ARG GLU ALA GLN
SEQRES   8 A  399  PHE GLY THR THR ALA GLU ILE TYR ALA TYR ARG GLU GLU
SEQRES   9 A  399  GLN ASP PHE GLY ILE GLU ILE VAL LYS VAL LYS ALA ILE
SEQRES  10 A  399  GLY ARG GLN ARG PHE LYS VAL LEU GLU LEU ARG THR GLN
SEQRES  11 A  399  SER ASP GLY ILE GLN GLN ALA LYS VAL GLN ILE LEU PRO
SEQRES  12 A  399  GLU CYS VAL LEU PRO SER THR MET SER ALA VAL GLN LEU
SEQRES  13 A  399  GLU SER LEU ASN LYS CYS GLN ILE PHE PRO SER LYS PRO
SEQRES  14 A  399  VAL SER ARG GLU ASP GLN CYS SER TYR LYS TRP TRP GLN
SEQRES  15 A  399  LYS TYR GLN LYS ARG LYS PHE HIS CYS ALA ASN LEU THR
SEQRES  16 A  399  SER TRP PRO ARG TRP LEU TYR SER LEU TYR ASP ALA GLU
SEQRES  17 A  399  THR LEU MET ASP ARG ILE LYS LYS GLN LEU ARG GLU TRP
SEQRES  18 A  399  ASP GLU ASN LEU LYS ASP ASP SER LEU PRO SER ASN PRO
SEQRES  19 A  399  ILE ASP PHE SER TYR ARG VAL ALA ALA CYS LEU PRO ILE
SEQRES  20 A  399  ASP ASP VAL LEU ARG ILE GLN LEU LEU LYS ILE GLY SER
SEQRES  21 A  399  ALA ILE GLN ARG LEU ARG CYS GLU LEU ASP ILE MET ASN
SEQRES  22 A  399  LYS CYS THR SER LEU CYS CYS LYS GLN CYS GLN GLU THR
SEQRES  23 A  399  GLU ILE THR THR LYS ASN GLU ILE PHE SER LEU SER LEU
SEQRES  24 A  399  CYS GLY PRO MET ALA ALA TYR VAL ASN PRO HIS GLY TYR
SEQRES  25 A  399  VAL HIS GLU THR LEU THR VAL TYR LYS ALA CYS ASN LEU
SEQRES  26 A  399  ASN LEU ILE GLY ARG PRO SER THR GLU HIS SER TRP PHE
SEQRES  27 A  399  PRO GLY TYR ALA TRP THR VAL ALA GLN CYS LYS ILE CYS
SEQRES  28 A  399  ALA SER HIS ILE GLY TRP LYS PHE THR ALA THR LYS LYS
SEQRES  29 A  399  ASP MET SER PRO GLN LYS PHE TRP GLY LEU THR ARG SER
SEQRES  30 A  399  ALA LEU LEU PRO THR ILE PRO ASP THR GLU ASP GLU ILE
SEQRES  31 A  399  SER PRO ASP LYS VAL ILE LEU CYS LEU
HELIX    1   1 LEU A   53  THR A   55  5               Generated by MOE    3
HELIX    2   2 THR A   58  LEU A   60  5               Generated by MOE    3
HELIX    3   3 PRO A  104  ARG A  111  1               Generated by MOE    8
HELIX    4   4 ASP A  149  GLY A  151  5               Generated by MOE    3
HELIX    5   5 MET A  194  VAL A  197  1               Generated by MOE    4
HELIX    6   6 GLU A  200  ASN A  203  1               Generated by MOE    4
HELIX    7   7 TYR A  221  ARG A  230  1               Generated by MOE   10
HELIX    8   8 HIS A  233  LEU A  237  5               Generated by MOE    5
HELIX    9   9 ARG A  242  TYR A  245  1               Generated by MOE    4
HELIX   10  10 ALA A  250  LEU A  261  1               Generated by MOE   12
HELIX   11  11 PRO A  277  ALA A  285  1               Generated by MOE    9
HELIX   12  12 LEU A  294  LEU A  299  1               Generated by MOE    6
HELIX   13  13 ALA A  304  LYS A  317  1               Generated by MOE   14
HELIX   14  14 VAL A   18  ARG A   29  1               Generated by MOE   12
HELIX   15  15 GLN A   98  ALA A  103  1               Generated by MOE    6
HELIX   16  16 ILE A  104  HIS A  106  5               Generated by MOE    3
HELIX   17  17 TYR A  123  ALA A  130  1               Generated by MOE    8
HELIX   18  18 ARG A  134  ASN A  136  5               Generated by MOE    3
HELIX   19  19 ASN A  141  TYR A  154  1               Generated by MOE   14
HELIX   20  20 LEU A  161  GLN A  173  1               Generated by MOE   13
HELIX   21  21 SER A  176  ARG A  180  1               Generated by MOE    5
HELIX   22  22 GLN A  182  ARG A  193  1               Generated by MOE   12
HELIX   23  23 PRO A  202  GLU A  208  1               Generated by MOE    7
HELIX   24  24 TRP A  211  GLN A  219  1               Generated by MOE    9
HELIX   25  25 SER A  246  LEU A  248  5               Generated by MOE    3
SHEET    1       GLU A  65  GLU A  66                  Generated by MOE
SHEET    2       CYS A  78  VAL A  83                  Generated by MOE
SHEET    3       THR A  96  LEU A 101                  Generated by MOE
SHEET    4       THR A 119  ASN A 127                  Generated by MOE
SHEET    5       GLU A 132  GLU A 147                  Generated by MOE
SHEET    6       ILE A 154  VAL A 167                  Generated by MOE
SHEET    7       ARG A 171  THR A 172                  Generated by MOE
SHEET    8       GLN A 178  ILE A 184                  Generated by MOE
SHEET    9       SER A 214  ARG A 215                  Generated by MOE
SHEET   10       GLN A 218  CYS A 219                  Generated by MOE
SHEET   11       SER A 320  CYS A 323                  Generated by MOE
SHEET   12       THR A 332  THR A 333                  Generated by MOE
SHEET   13       MET A 346  VAL A 350                  Generated by MOE
SHEET   14       VAL A 356  VAL A 362                  Generated by MOE
SHEET   15       LEU A 368  SER A 375                  Generated by MOE
SHEET   16       TYR A 384  CYS A 391                  Generated by MOE
SHEET   17       HIS A 397  ALA A 404                  Generated by MOE
SHEET   18       LYS A 413  THR A 418                  Generated by MOE
SHEET   19       LEU A 422  THR A 425                  Generated by MOE
SHEET   20       ILE A   8  THR A  12                  Generated by MOE
SHEET   21       VAL A  38  ARG A  39                  Generated by MOE
SHEET   22       ILE A  42  PRO A  43                  Generated by MOE
SHEET   23       PHE A  57  ILE A  58                  Generated by MOE
SHEET   24       LEU A  59  SER A  63                  Generated by MOE
SHEET   25       SER A  69  ASP A  75                  Generated by MOE
SHEET   26       TYR A  80  ALA A  86                  Generated by MOE
SHEET   27       SER A  89  PHE A  92                  Generated by MOE
SHEET   28       ASN A 113  THR A 116                  Generated by MOE
SHEET   29       ILE A 230  GLN A 233                  Generated by MOE
SHEET   30       LYS A 239  VAL A 242                  Generated by MOE
ATOM      1  N   PRO A  44     -14.162  20.147  -2.208  1.00  0.00           N1+
ATOM      2  CA  PRO A  44     -13.946  20.904  -3.454  1.00  0.00           C  
ATOM      3  C   PRO A  44     -13.850  19.969  -4.651  1.00  0.00           C  
ATOM      4  O   PRO A  44     -13.372  18.869  -4.471  1.00  0.00           O  
ATOM      5  CB  PRO A  44     -12.675  21.719  -3.214  1.00  0.00           C  
ATOM      6  CG  PRO A  44     -12.879  22.161  -1.760  1.00  0.00           C  
ATOM      7  CD  PRO A  44     -13.653  21.004  -1.120  1.00  0.00           C  
ATOM      8  H2  PRO A  44     -15.129  19.877  -2.096  1.00  0.00           H  
ATOM      9  H3  PRO A  44     -13.649  19.277  -2.248  1.00  0.00           H  
ATOM     10  HA  PRO A  44     -14.783  21.587  -3.603  1.00  0.00           H  
ATOM     11  HB2 PRO A  44     -11.795  21.081  -3.296  1.00  0.00           H  
ATOM     12  HB3 PRO A  44     -12.597  22.565  -3.896  1.00  0.00           H  
ATOM     13  HG2 PRO A  44     -13.490  23.063  -1.724  1.00  0.00           H  
ATOM     14  HG3 PRO A  44     -11.932  22.335  -1.251  1.00  0.00           H  
ATOM     15  HD2 PRO A  44     -14.478  21.395  -0.525  1.00  0.00           H  
ATOM     16  HD3 PRO A  44     -12.998  20.421  -0.472  1.00  0.00           H  
ATOM     17  N   ASN A  45     -14.278  20.400  -5.873  1.00  0.00           N  
ATOM     18  CA  ASN A  45     -14.202  19.587  -7.095  1.00  0.00           C  
ATOM     19  C   ASN A  45     -12.758  19.130  -7.378  1.00  0.00           C  
ATOM     20  O   ASN A  45     -11.804  19.893  -7.181  1.00  0.00           O  
ATOM     21  CB  ASN A  45     -14.769  20.397  -8.281  1.00  0.00           C  
ATOM     22  CG  ASN A  45     -15.397  19.556  -9.385  1.00  0.00           C  
ATOM     23  OD1 ASN A  45     -16.607  19.583  -9.576  1.00  0.00           O  
ATOM     24  ND2 ASN A  45     -14.648  18.810 -10.163  1.00  0.00           N  
ATOM     25  H   ASN A  45     -14.640  21.338  -5.968  1.00  0.00           H  
ATOM     26  HA  ASN A  45     -14.820  18.703  -6.939  1.00  0.00           H  
ATOM     27  HB2 ASN A  45     -15.557  21.055  -7.914  1.00  0.00           H  
ATOM     28  HB3 ASN A  45     -13.983  21.019  -8.709  1.00  0.00           H  
ATOM     29 HD21 ASN A  45     -15.117  18.244 -10.856  1.00  0.00           H  
ATOM     30 HD22 ASN A  45     -13.640  18.799 -10.087  1.00  0.00           H  
ATOM     31  N   ILE A  46     -12.598  17.909  -7.886  1.00  0.00           N  
ATOM     32  CA  ILE A  46     -11.306  17.393  -8.355  1.00  0.00           C  
ATOM     33  C   ILE A  46     -10.913  18.103  -9.664  1.00  0.00           C  
ATOM     34  O   ILE A  46     -11.762  18.364 -10.517  1.00  0.00           O  
ATOM     35  CB  ILE A  46     -11.325  15.844  -8.436  1.00  0.00           C  
ATOM     36  CG2 ILE A  46     -10.176  15.284  -9.297  1.00  0.00           C  
ATOM     37  CG1 ILE A  46     -11.207  15.166  -7.047  1.00  0.00           C  
ATOM     38  CD1 ILE A  46     -12.326  15.455  -6.039  1.00  0.00           C  
ATOM     39  H   ILE A  46     -13.418  17.328  -7.994  1.00  0.00           H  
ATOM     40  HA  ILE A  46     -10.556  17.663  -7.613  1.00  0.00           H  
ATOM     41  HB  ILE A  46     -12.262  15.531  -8.898  1.00  0.00           H  
ATOM     42 HG12 ILE A  46     -11.187  14.086  -7.193  1.00  0.00           H  
ATOM     43 HG13 ILE A  46     -10.259  15.453  -6.591  1.00  0.00           H  
ATOM     44 HG21 ILE A  46     -10.271  15.619 -10.330  1.00  0.00           H  
ATOM     45 HG22 ILE A  46      -9.217  15.602  -8.890  1.00  0.00           H  
ATOM     46 HG23 ILE A  46     -10.216  14.194  -9.306  1.00  0.00           H  
ATOM     47 HD11 ILE A  46     -12.284  16.492  -5.707  1.00  0.00           H  
ATOM     48 HD12 ILE A  46     -13.298  15.243  -6.485  1.00  0.00           H  
ATOM     49 HD13 ILE A  46     -12.193  14.818  -5.164  1.00  0.00           H  
ATOM     50  N   ILE A  47      -9.620  18.419  -9.808  1.00  0.00           N  
ATOM     51  CA  ILE A  47      -9.012  19.147 -10.941  1.00  0.00           C  
ATOM     52  C   ILE A  47      -7.650  18.522 -11.277  1.00  0.00           C  
ATOM     53  O   ILE A  47      -6.915  18.170 -10.353  1.00  0.00           O  
ATOM     54  CB  ILE A  47      -8.870  20.665 -10.631  1.00  0.00           C  
ATOM     55  CG2 ILE A  47      -8.115  21.416 -11.747  1.00  0.00           C  
ATOM     56  CG1 ILE A  47     -10.224  21.345 -10.314  1.00  0.00           C  
ATOM     57  CD1 ILE A  47     -10.098  22.784  -9.797  1.00  0.00           C  
ATOM     58  H   ILE A  47      -9.002  18.156  -9.054  1.00  0.00           H  
ATOM     59  HA  ILE A  47      -9.656  19.040 -11.813  1.00  0.00           H  
ATOM     60  HB  ILE A  47      -8.249  20.749  -9.740  1.00  0.00           H  
ATOM     61 HG12 ILE A  47     -10.853  21.337 -11.204  1.00  0.00           H  
ATOM     62 HG13 ILE A  47     -10.738  20.784  -9.534  1.00  0.00           H  
ATOM     63 HG21 ILE A  47      -7.100  21.033 -11.850  1.00  0.00           H  
ATOM     64 HG22 ILE A  47      -8.645  21.320 -12.694  1.00  0.00           H  
ATOM     65 HG23 ILE A  47      -8.018  22.474 -11.501  1.00  0.00           H  
ATOM     66 HD11 ILE A  47      -9.375  22.829  -8.982  1.00  0.00           H  
ATOM     67 HD12 ILE A  47      -9.787  23.457 -10.595  1.00  0.00           H  
ATOM     68 HD13 ILE A  47     -11.067  23.115  -9.422  1.00  0.00           H  
ATOM     69  N   ASN A  48      -7.309  18.384 -12.565  1.00  0.00           N  
ATOM     70  CA  ASN A  48      -6.003  17.914 -13.076  1.00  0.00           C  
ATOM     71  C   ASN A  48      -5.488  16.622 -12.403  1.00  0.00           C  
ATOM     72  O   ASN A  48      -4.300  16.487 -12.094  1.00  0.00           O  
ATOM     73  CB  ASN A  48      -4.969  19.063 -13.135  1.00  0.00           C  
ATOM     74  CG  ASN A  48      -5.316  20.169 -14.119  1.00  0.00           C  
ATOM     75  ND2 ASN A  48      -4.338  20.901 -14.586  1.00  0.00           N  
ATOM     76  OD1 ASN A  48      -6.452  20.374 -14.517  1.00  0.00           O  
ATOM     77  H   ASN A  48      -7.997  18.655 -13.253  1.00  0.00           H  
ATOM     78  HA  ASN A  48      -6.177  17.615 -14.109  1.00  0.00           H  
ATOM     79  HB2 ASN A  48      -4.839  19.498 -12.144  1.00  0.00           H  
ATOM     80  HB3 ASN A  48      -4.012  18.650 -13.454  1.00  0.00           H  
ATOM     81 HD21 ASN A  48      -4.575  21.589 -15.286  1.00  0.00           H  
ATOM     82 HD22 ASN A  48      -3.384  20.753 -14.288  1.00  0.00           H  
ATOM     83  N   PHE A  49      -6.420  15.696 -12.177  1.00  0.00           N  
ATOM     84  CA  PHE A  49      -6.259  14.373 -11.575  1.00  0.00           C  
ATOM     85  C   PHE A  49      -7.458  13.501 -11.986  1.00  0.00           C  
ATOM     86  O   PHE A  49      -8.440  14.007 -12.538  1.00  0.00           O  
ATOM     87  CB  PHE A  49      -6.179  14.530 -10.050  1.00  0.00           C  
ATOM     88  CG  PHE A  49      -5.981  13.249  -9.262  1.00  0.00           C  
ATOM     89  CD1 PHE A  49      -4.736  12.595  -9.291  1.00  0.00           C  
ATOM     90  CD2 PHE A  49      -7.041  12.698  -8.513  1.00  0.00           C  
ATOM     91  CE1 PHE A  49      -4.542  11.413  -8.559  1.00  0.00           C  
ATOM     92  CE2 PHE A  49      -6.850  11.506  -7.794  1.00  0.00           C  
ATOM     93  CZ  PHE A  49      -5.595  10.875  -7.804  1.00  0.00           C  
ATOM     94  H   PHE A  49      -7.358  15.907 -12.487  1.00  0.00           H  
ATOM     95  HA  PHE A  49      -5.346  13.906 -11.943  1.00  0.00           H  
ATOM     96  HB2 PHE A  49      -5.350  15.197  -9.815  1.00  0.00           H  
ATOM     97  HB3 PHE A  49      -7.099  15.008  -9.713  1.00  0.00           H  
ATOM     98  HD1 PHE A  49      -3.924  13.000  -9.877  1.00  0.00           H  
ATOM     99  HD2 PHE A  49      -8.004  13.186  -8.493  1.00  0.00           H  
ATOM    100  HE1 PHE A  49      -3.583  10.917  -8.582  1.00  0.00           H  
ATOM    101  HE2 PHE A  49      -7.667  11.074  -7.235  1.00  0.00           H  
ATOM    102  HZ  PHE A  49      -5.436   9.972  -7.233  1.00  0.00           H  
ATOM    103  N   ASP A  50      -7.407  12.200 -11.712  1.00  0.00           N  
ATOM    104  CA  ASP A  50      -8.318  11.208 -12.278  1.00  0.00           C  
ATOM    105  C   ASP A  50      -8.705  10.146 -11.244  1.00  0.00           C  
ATOM    106  O   ASP A  50      -7.880   9.337 -10.830  1.00  0.00           O  
ATOM    107  CB  ASP A  50      -7.616  10.608 -13.502  1.00  0.00           C  
ATOM    108  CG  ASP A  50      -8.387   9.495 -14.198  1.00  0.00           C  
ATOM    109  OD1 ASP A  50      -9.557   9.205 -13.851  1.00  0.00           O  
ATOM    110  OD2 ASP A  50      -7.814   8.912 -15.139  1.00  0.00           O1-
ATOM    111  H   ASP A  50      -6.624  11.852 -11.177  1.00  0.00           H  
ATOM    112  HA  ASP A  50      -9.234  11.690 -12.622  1.00  0.00           H  
ATOM    113  HB2 ASP A  50      -6.651  10.210 -13.191  1.00  0.00           H  
ATOM    114  HB3 ASP A  50      -7.437  11.403 -14.227  1.00  0.00           H  
ATOM    115  N   THR A  51      -9.976  10.120 -10.842  1.00  0.00           N  
ATOM    116  CA  THR A  51     -10.492   9.181  -9.832  1.00  0.00           C  
ATOM    117  C   THR A  51     -10.588   7.735 -10.338  1.00  0.00           C  
ATOM    118  O   THR A  51     -10.765   6.821  -9.530  1.00  0.00           O  
ATOM    119  CB  THR A  51     -11.838   9.655  -9.260  1.00  0.00           C  
ATOM    120  OG1 THR A  51     -12.855   9.637 -10.237  1.00  0.00           O  
ATOM    121  CG2 THR A  51     -11.778  11.065  -8.668  1.00  0.00           C  
ATOM    122  H   THR A  51     -10.626  10.769 -11.262  1.00  0.00           H  
ATOM    123  HA  THR A  51      -9.783   9.163  -9.004  1.00  0.00           H  
ATOM    124  HB  THR A  51     -12.125   8.973  -8.460  1.00  0.00           H  
ATOM    125 HG21 THR A  51     -10.974  11.120  -7.934  1.00  0.00           H  
ATOM    126 HG22 THR A  51     -11.602  11.804  -9.450  1.00  0.00           H  
ATOM    127 HG23 THR A  51     -12.723  11.291  -8.174  1.00  0.00           H  
ATOM    128  HG1 THR A  51     -12.662  10.318 -10.885  1.00  0.00           H  
ATOM    129  N   SER A  52     -10.407   7.476 -11.640  1.00  0.00           N  
ATOM    130  CA  SER A  52     -10.233   6.107 -12.151  1.00  0.00           C  
ATOM    131  C   SER A  52      -8.824   5.559 -11.861  1.00  0.00           C  
ATOM    132  O   SER A  52      -8.644   4.344 -11.758  1.00  0.00           O  
ATOM    133  CB  SER A  52     -10.568   6.026 -13.648  1.00  0.00           C  
ATOM    134  OG  SER A  52      -9.556   6.584 -14.463  1.00  0.00           O  
ATOM    135  H   SER A  52     -10.264   8.247 -12.277  1.00  0.00           H  
ATOM    136  HA  SER A  52     -10.942   5.457 -11.638  1.00  0.00           H  
ATOM    137  HB2 SER A  52     -11.513   6.534 -13.839  1.00  0.00           H  
ATOM    138  HB3 SER A  52     -10.682   4.977 -13.919  1.00  0.00           H  
ATOM    139  HG  SER A  52      -9.531   7.534 -14.323  1.00  0.00           H  
ATOM    140  N   LEU A  53      -7.821   6.427 -11.670  1.00  0.00           N  
ATOM    141  CA  LEU A  53      -6.417   6.028 -11.558  1.00  0.00           C  
ATOM    142  C   LEU A  53      -6.070   5.357 -10.206  1.00  0.00           C  
ATOM    143  O   LEU A  53      -5.495   4.265 -10.233  1.00  0.00           O  
ATOM    144  CB  LEU A  53      -5.525   7.210 -11.991  1.00  0.00           C  
ATOM    145  CG  LEU A  53      -4.014   6.952 -11.915  1.00  0.00           C  
ATOM    146  CD1 LEU A  53      -3.597   5.895 -12.933  1.00  0.00           C  
ATOM    147  CD2 LEU A  53      -3.262   8.243 -12.230  1.00  0.00           C  
ATOM    148  H   LEU A  53      -8.027   7.415 -11.679  1.00  0.00           H  
ATOM    149  HA  LEU A  53      -6.260   5.254 -12.309  1.00  0.00           H  
ATOM    150  HB2 LEU A  53      -5.785   7.479 -13.014  1.00  0.00           H  
ATOM    151  HB3 LEU A  53      -5.745   8.081 -11.374  1.00  0.00           H  
ATOM    152  HG  LEU A  53      -3.736   6.624 -10.913  1.00  0.00           H  
ATOM    153 HD11 LEU A  53      -3.998   4.922 -12.648  1.00  0.00           H  
ATOM    154 HD12 LEU A  53      -3.957   6.164 -13.926  1.00  0.00           H  
ATOM    155 HD13 LEU A  53      -2.510   5.832 -12.963  1.00  0.00           H  
ATOM    156 HD21 LEU A  53      -3.569   8.624 -13.204  1.00  0.00           H  
ATOM    157 HD22 LEU A  53      -3.481   8.993 -11.469  1.00  0.00           H  
ATOM    158 HD23 LEU A  53      -2.189   8.056 -12.250  1.00  0.00           H  
ATOM    159  N   PRO A  54      -6.499   5.878  -9.035  1.00  0.00           N  
ATOM    160  CA  PRO A  54      -6.417   5.178  -7.743  1.00  0.00           C  
ATOM    161  C   PRO A  54      -7.192   3.859  -7.645  1.00  0.00           C  
ATOM    162  O   PRO A  54      -7.070   3.158  -6.645  1.00  0.00           O  
ATOM    163  CB  PRO A  54      -6.937   6.168  -6.696  1.00  0.00           C  
ATOM    164  CG  PRO A  54      -6.540   7.496  -7.317  1.00  0.00           C  
ATOM    165  CD  PRO A  54      -6.879   7.260  -8.782  1.00  0.00           C  
ATOM    166  HA  PRO A  54      -5.368   4.970  -7.533  1.00  0.00           H  
ATOM    167  HB2 PRO A  54      -8.023   6.111  -6.614  1.00  0.00           H  
ATOM    168  HB3 PRO A  54      -6.467   6.017  -5.724  1.00  0.00           H  
ATOM    169  HG2 PRO A  54      -5.466   7.647  -7.205  1.00  0.00           H  
ATOM    170  HG3 PRO A  54      -7.098   8.333  -6.898  1.00  0.00           H  
ATOM    171  HD2 PRO A  54      -6.307   7.963  -9.387  1.00  0.00           H  
ATOM    172  HD3 PRO A  54      -7.949   7.389  -8.944  1.00  0.00           H  
ATOM    173  N   THR A  55      -7.987   3.497  -8.657  1.00  0.00           N  
ATOM    174  CA  THR A  55      -8.651   2.184  -8.756  1.00  0.00           C  
ATOM    175  C   THR A  55      -8.190   1.389  -9.993  1.00  0.00           C  
ATOM    176  O   THR A  55      -8.698   0.308 -10.280  1.00  0.00           O  
ATOM    177  CB  THR A  55     -10.166   2.326  -8.537  1.00  0.00           C  
ATOM    178  OG1 THR A  55     -10.728   1.079  -8.215  1.00  0.00           O  
ATOM    179  CG2 THR A  55     -10.931   2.863  -9.743  1.00  0.00           C  
ATOM    180  H   THR A  55      -8.109   4.141  -9.425  1.00  0.00           H  
ATOM    181  HA  THR A  55      -8.309   1.578  -7.917  1.00  0.00           H  
ATOM    182  HB  THR A  55     -10.332   2.995  -7.692  1.00  0.00           H  
ATOM    183 HG21 THR A  55     -10.600   3.880  -9.953  1.00  0.00           H  
ATOM    184 HG22 THR A  55     -10.763   2.235 -10.617  1.00  0.00           H  
ATOM    185 HG23 THR A  55     -11.998   2.884  -9.520  1.00  0.00           H  
ATOM    186  HG1 THR A  55     -11.617   1.252  -7.894  1.00  0.00           H  
ATOM    187  N   SER A  56      -7.153   1.898 -10.672  1.00  0.00           N  
ATOM    188  CA  SER A  56      -6.410   1.250 -11.763  1.00  0.00           C  
ATOM    189  C   SER A  56      -4.962   0.910 -11.382  1.00  0.00           C  
ATOM    190  O   SER A  56      -4.321   0.132 -12.078  1.00  0.00           O  
ATOM    191  CB  SER A  56      -6.419   2.118 -13.024  1.00  0.00           C  
ATOM    192  OG  SER A  56      -7.734   2.393 -13.460  1.00  0.00           O  
ATOM    193  H   SER A  56      -6.829   2.814 -10.395  1.00  0.00           H  
ATOM    194  HA  SER A  56      -6.897   0.307 -12.010  1.00  0.00           H  
ATOM    195  HB2 SER A  56      -5.890   1.583 -13.813  1.00  0.00           H  
ATOM    196  HB3 SER A  56      -5.898   3.055 -12.829  1.00  0.00           H  
ATOM    197  HG  SER A  56      -8.133   3.013 -12.846  1.00  0.00           H  
ATOM    198  N   HIS A  57      -4.457   1.444 -10.262  1.00  0.00           N  
ATOM    199  CA  HIS A  57      -3.252   0.988  -9.545  1.00  0.00           C  
ATOM    200  C   HIS A  57      -1.943   0.926 -10.360  1.00  0.00           C  
ATOM    201  O   HIS A  57      -1.085   0.082 -10.110  1.00  0.00           O  
ATOM    202  CB  HIS A  57      -3.565  -0.308  -8.774  1.00  0.00           C  
ATOM    203  CG  HIS A  57      -4.746  -0.185  -7.844  1.00  0.00           C  
ATOM    204  ND1 HIS A  57      -4.729   0.479  -6.615  1.00  0.00           N  
ATOM    205  CD2 HIS A  57      -5.999  -0.684  -8.058  1.00  0.00           C  
ATOM    206  CE1 HIS A  57      -5.970   0.362  -6.113  1.00  0.00           C  
ATOM    207  NE2 HIS A  57      -6.749  -0.334  -6.958  1.00  0.00           N  
ATOM    208  H   HIS A  57      -5.012   2.158  -9.812  1.00  0.00           H  
ATOM    209  HA  HIS A  57      -3.056   1.744  -8.785  1.00  0.00           H  
ATOM    210  HB2 HIS A  57      -2.698  -0.583  -8.173  1.00  0.00           H  
ATOM    211  HB3 HIS A  57      -3.749  -1.115  -9.484  1.00  0.00           H  
ATOM    212  HD2 HIS A  57      -6.331  -1.237  -8.925  1.00  0.00           H  
ATOM    213  HE2 HIS A  57      -7.727  -0.540  -6.808  1.00  0.00           H  
ATOM    214  HE1 HIS A  57      -6.293   0.771  -5.167  1.00  0.00           H  
ATOM    215  N   THR A  58      -1.736   1.841 -11.311  1.00  0.00           N  
ATOM    216  CA  THR A  58      -0.531   1.860 -12.172  1.00  0.00           C  
ATOM    217  C   THR A  58       0.787   2.081 -11.413  1.00  0.00           C  
ATOM    218  O   THR A  58       1.851   1.780 -11.949  1.00  0.00           O  
ATOM    219  CB  THR A  58      -0.635   2.932 -13.262  1.00  0.00           C  
ATOM    220  OG1 THR A  58      -0.622   4.201 -12.656  1.00  0.00           O  
ATOM    221  CG2 THR A  58      -1.900   2.817 -14.113  1.00  0.00           C  
ATOM    222  H   THR A  58      -2.455   2.526 -11.493  1.00  0.00           H  
ATOM    223  HA  THR A  58      -0.452   0.892 -12.667  1.00  0.00           H  
ATOM    224  HB  THR A  58       0.233   2.846 -13.917  1.00  0.00           H  
ATOM    225 HG21 THR A  58      -1.953   1.824 -14.559  1.00  0.00           H  
ATOM    226 HG22 THR A  58      -2.790   2.981 -13.507  1.00  0.00           H  
ATOM    227 HG23 THR A  58      -1.874   3.563 -14.908  1.00  0.00           H  
ATOM    228  HG1 THR A  58      -0.306   4.824 -13.314  1.00  0.00           H  
ATOM    229  N   TYR A  59       0.753   2.535 -10.151  1.00  0.00           N  
ATOM    230  CA  TYR A  59       1.929   2.652  -9.272  1.00  0.00           C  
ATOM    231  C   TYR A  59       2.660   1.313  -9.039  1.00  0.00           C  
ATOM    232  O   TYR A  59       3.816   1.299  -8.610  1.00  0.00           O  
ATOM    233  CB  TYR A  59       1.504   3.288  -7.940  1.00  0.00           C  
ATOM    234  CG  TYR A  59       0.490   2.490  -7.136  1.00  0.00           C  
ATOM    235  CD1 TYR A  59       0.902   1.393  -6.351  1.00  0.00           C  
ATOM    236  CD2 TYR A  59      -0.871   2.850  -7.171  1.00  0.00           C  
ATOM    237  CE1 TYR A  59      -0.045   0.632  -5.639  1.00  0.00           C  
ATOM    238  CE2 TYR A  59      -1.820   2.094  -6.456  1.00  0.00           C  
ATOM    239  CZ  TYR A  59      -1.412   0.971  -5.704  1.00  0.00           C  
ATOM    240  OH  TYR A  59      -2.336   0.233  -5.039  1.00  0.00           O  
ATOM    241  H   TYR A  59      -0.150   2.776  -9.767  1.00  0.00           H  
ATOM    242  HA  TYR A  59       2.643   3.322  -9.753  1.00  0.00           H  
ATOM    243  HB2 TYR A  59       2.393   3.440  -7.328  1.00  0.00           H  
ATOM    244  HB3 TYR A  59       1.094   4.275  -8.154  1.00  0.00           H  
ATOM    245  HD1 TYR A  59       1.948   1.130  -6.287  1.00  0.00           H  
ATOM    246  HD2 TYR A  59      -1.184   3.717  -7.733  1.00  0.00           H  
ATOM    247  HE1 TYR A  59       0.272  -0.209  -5.040  1.00  0.00           H  
ATOM    248  HE2 TYR A  59      -2.863   2.376  -6.472  1.00  0.00           H  
ATOM    249  HH  TYR A  59      -3.194   0.332  -5.459  1.00  0.00           H  
ATOM    250  N   LEU A  60       2.018   0.189  -9.372  1.00  0.00           N  
ATOM    251  CA  LEU A  60       2.607  -1.151  -9.440  1.00  0.00           C  
ATOM    252  C   LEU A  60       3.690  -1.300 -10.538  1.00  0.00           C  
ATOM    253  O   LEU A  60       4.361  -2.338 -10.589  1.00  0.00           O  
ATOM    254  CB  LEU A  60       1.448  -2.151  -9.627  1.00  0.00           C  
ATOM    255  CG  LEU A  60       0.433  -2.172  -8.462  1.00  0.00           C  
ATOM    256  CD1 LEU A  60      -0.772  -3.039  -8.822  1.00  0.00           C  
ATOM    257  CD2 LEU A  60       1.050  -2.748  -7.192  1.00  0.00           C  
ATOM    258  H   LEU A  60       1.052   0.278  -9.653  1.00  0.00           H  
ATOM    259  HA  LEU A  60       3.103  -1.358  -8.492  1.00  0.00           H  
ATOM    260  HB2 LEU A  60       0.920  -1.892 -10.545  1.00  0.00           H  
ATOM    261  HB3 LEU A  60       1.854  -3.154  -9.759  1.00  0.00           H  
ATOM    262  HG  LEU A  60       0.077  -1.166  -8.240  1.00  0.00           H  
ATOM    263 HD11 LEU A  60      -1.223  -2.668  -9.742  1.00  0.00           H  
ATOM    264 HD12 LEU A  60      -0.468  -4.079  -8.943  1.00  0.00           H  
ATOM    265 HD13 LEU A  60      -1.517  -2.973  -8.029  1.00  0.00           H  
ATOM    266 HD21 LEU A  60       1.483  -3.724  -7.412  1.00  0.00           H  
ATOM    267 HD22 LEU A  60       1.819  -2.077  -6.810  1.00  0.00           H  
ATOM    268 HD23 LEU A  60       0.279  -2.848  -6.428  1.00  0.00           H  
ATOM    269  N   GLY A  61       3.872  -0.287 -11.398  1.00  0.00           N  
ATOM    270  CA  GLY A  61       4.957  -0.151 -12.376  1.00  0.00           C  
ATOM    271  C   GLY A  61       4.455   0.434 -13.696  1.00  0.00           C  
ATOM    272  O   GLY A  61       4.237   1.639 -13.822  1.00  0.00           O  
ATOM    273  H   GLY A  61       3.215   0.479 -11.356  1.00  0.00           H  
ATOM    274  HA2 GLY A  61       5.720   0.517 -11.978  1.00  0.00           H  
ATOM    275  HA3 GLY A  61       5.408  -1.124 -12.570  1.00  0.00           H  
ATOM    276  N   ALA A  62       4.246  -0.445 -14.672  1.00  0.00           N  
ATOM    277  CA  ALA A  62       3.223  -0.278 -15.702  1.00  0.00           C  
ATOM    278  C   ALA A  62       1.918  -0.959 -15.236  1.00  0.00           C  
ATOM    279  O   ALA A  62       1.917  -1.650 -14.208  1.00  0.00           O  
ATOM    280  CB  ALA A  62       3.760  -0.873 -17.010  1.00  0.00           C  
ATOM    281  H   ALA A  62       4.594  -1.383 -14.534  1.00  0.00           H  
ATOM    282  HA  ALA A  62       3.017   0.780 -15.862  1.00  0.00           H  
ATOM    283  HB1 ALA A  62       4.692  -0.378 -17.282  1.00  0.00           H  
ATOM    284  HB2 ALA A  62       3.941  -1.941 -16.892  1.00  0.00           H  
ATOM    285  HB3 ALA A  62       3.035  -0.726 -17.811  1.00  0.00           H  
ATOM    286  N   ASP A  63       0.827  -0.818 -15.993  1.00  0.00           N  
ATOM    287  CA  ASP A  63      -0.381  -1.632 -15.791  1.00  0.00           C  
ATOM    288  C   ASP A  63      -0.179  -3.079 -16.316  1.00  0.00           C  
ATOM    289  O   ASP A  63       0.897  -3.645 -16.113  1.00  0.00           O  
ATOM    290  CB  ASP A  63      -1.613  -0.884 -16.333  1.00  0.00           C  
ATOM    291  CG  ASP A  63      -2.910  -1.245 -15.601  1.00  0.00           C  
ATOM    292  OD1 ASP A  63      -2.919  -2.209 -14.811  1.00  0.00           O  
ATOM    293  OD2 ASP A  63      -3.937  -0.568 -15.838  1.00  0.00           O1-
ATOM    294  H   ASP A  63       0.852  -0.198 -16.791  1.00  0.00           H  
ATOM    295  HA  ASP A  63      -0.527  -1.725 -14.715  1.00  0.00           H  
ATOM    296  HB2 ASP A  63      -1.724  -1.099 -17.396  1.00  0.00           H  
ATOM    297  HB3 ASP A  63      -1.461   0.188 -16.215  1.00  0.00           H  
ATOM    298  N   MET A  64      -1.182  -3.739 -16.911  1.00  0.00           N  
ATOM    299  CA  MET A  64      -1.243  -5.211 -16.938  1.00  0.00           C  
ATOM    300  C   MET A  64      -1.871  -5.843 -18.197  1.00  0.00           C  
ATOM    301  O   MET A  64      -2.370  -5.167 -19.095  1.00  0.00           O  
ATOM    302  CB  MET A  64      -2.012  -5.655 -15.682  1.00  0.00           C  
ATOM    303  CG  MET A  64      -1.327  -5.263 -14.366  1.00  0.00           C  
ATOM    304  SD  MET A  64      -2.043  -5.996 -12.878  1.00  0.00           S  
ATOM    305  CE  MET A  64      -1.216  -4.950 -11.659  1.00  0.00           C  
ATOM    306  H   MET A  64      -2.037  -3.238 -17.108  1.00  0.00           H  
ATOM    307  HA  MET A  64      -0.233  -5.614 -16.875  1.00  0.00           H  
ATOM    308  HB2 MET A  64      -2.139  -6.738 -15.687  1.00  0.00           H  
ATOM    309  HB3 MET A  64      -2.995  -5.187 -15.717  1.00  0.00           H  
ATOM    310  HG2 MET A  64      -1.382  -4.180 -14.256  1.00  0.00           H  
ATOM    311  HG3 MET A  64      -0.276  -5.547 -14.415  1.00  0.00           H  
ATOM    312  HE1 MET A  64      -0.136  -5.063 -11.755  1.00  0.00           H  
ATOM    313  HE2 MET A  64      -1.488  -3.909 -11.833  1.00  0.00           H  
ATOM    314  HE3 MET A  64      -1.532  -5.242 -10.658  1.00  0.00           H  
ATOM    315  N   GLU A  65      -1.836  -7.179 -18.243  1.00  0.00           N  
ATOM    316  CA  GLU A  65      -2.697  -8.048 -19.063  1.00  0.00           C  
ATOM    317  C   GLU A  65      -4.026  -8.258 -18.319  1.00  0.00           C  
ATOM    318  O   GLU A  65      -4.005  -8.492 -17.111  1.00  0.00           O  
ATOM    319  CB  GLU A  65      -1.930  -9.366 -19.293  1.00  0.00           C  
ATOM    320  CG  GLU A  65      -2.661 -10.588 -19.866  1.00  0.00           C  
ATOM    321  CD  GLU A  65      -1.771 -11.854 -19.833  1.00  0.00           C  
ATOM    322  OE1 GLU A  65      -0.776 -11.911 -19.067  1.00  0.00           O  
ATOM    323  OE2 GLU A  65      -2.047 -12.804 -20.603  1.00  0.00           O1-
ATOM    324  H   GLU A  65      -1.401  -7.644 -17.459  1.00  0.00           H  
ATOM    325  HA  GLU A  65      -2.907  -7.582 -20.026  1.00  0.00           H  
ATOM    326  HB2 GLU A  65      -1.070  -9.153 -19.928  1.00  0.00           H  
ATOM    327  HB3 GLU A  65      -1.571  -9.667 -18.309  1.00  0.00           H  
ATOM    328  HG2 GLU A  65      -2.959 -10.372 -20.891  1.00  0.00           H  
ATOM    329  HG3 GLU A  65      -3.560 -10.775 -19.279  1.00  0.00           H  
ATOM    330  N   GLU A  66      -5.174  -8.143 -18.991  1.00  0.00           N  
ATOM    331  CA  GLU A  66      -6.466  -7.886 -18.329  1.00  0.00           C  
ATOM    332  C   GLU A  66      -7.633  -8.771 -18.792  1.00  0.00           C  
ATOM    333  O   GLU A  66      -7.640  -9.319 -19.898  1.00  0.00           O  
ATOM    334  CB  GLU A  66      -6.835  -6.401 -18.445  1.00  0.00           C  
ATOM    335  CG  GLU A  66      -5.826  -5.462 -17.769  1.00  0.00           C  
ATOM    336  CD  GLU A  66      -6.482  -4.118 -17.447  1.00  0.00           C  
ATOM    337  OE1 GLU A  66      -6.448  -3.690 -16.274  1.00  0.00           O  
ATOM    338  OE2 GLU A  66      -7.079  -3.512 -18.371  1.00  0.00           O1-
ATOM    339  H   GLU A  66      -5.148  -8.042 -19.995  1.00  0.00           H  
ATOM    340  HA  GLU A  66      -6.350  -8.093 -17.265  1.00  0.00           H  
ATOM    341  HB2 GLU A  66      -6.935  -6.131 -19.497  1.00  0.00           H  
ATOM    342  HB3 GLU A  66      -7.802  -6.263 -17.962  1.00  0.00           H  
ATOM    343  HG2 GLU A  66      -4.971  -5.310 -18.428  1.00  0.00           H  
ATOM    344  HG3 GLU A  66      -5.473  -5.919 -16.845  1.00  0.00           H  
ATOM    345  N   PHE A  67      -8.617  -8.905 -17.896  1.00  0.00           N  
ATOM    346  CA  PHE A  67      -9.733  -9.853 -17.927  1.00  0.00           C  
ATOM    347  C   PHE A  67     -10.936  -9.283 -17.129  1.00  0.00           C  
ATOM    348  O   PHE A  67     -11.249  -9.757 -16.035  1.00  0.00           O  
ATOM    349  CB  PHE A  67      -9.266 -11.204 -17.335  1.00  0.00           C  
ATOM    350  CG  PHE A  67      -7.979 -11.815 -17.869  1.00  0.00           C  
ATOM    351  CD1 PHE A  67      -8.010 -12.770 -18.904  1.00  0.00           C  
ATOM    352  CD2 PHE A  67      -6.743 -11.462 -17.290  1.00  0.00           C  
ATOM    353  CE1 PHE A  67      -6.814 -13.346 -19.372  1.00  0.00           C  
ATOM    354  CE2 PHE A  67      -5.548 -12.034 -17.760  1.00  0.00           C  
ATOM    355  CZ  PHE A  67      -5.583 -12.974 -18.805  1.00  0.00           C  
ATOM    356  H   PHE A  67      -8.518  -8.363 -17.049  1.00  0.00           H  
ATOM    357  HA  PHE A  67     -10.041 -10.003 -18.962  1.00  0.00           H  
ATOM    358  HB2 PHE A  67      -9.119 -11.072 -16.263  1.00  0.00           H  
ATOM    359  HB3 PHE A  67     -10.072 -11.926 -17.468  1.00  0.00           H  
ATOM    360  HD1 PHE A  67      -8.951 -13.072 -19.341  1.00  0.00           H  
ATOM    361  HD2 PHE A  67      -6.706 -10.739 -16.488  1.00  0.00           H  
ATOM    362  HE1 PHE A  67      -6.837 -14.077 -20.166  1.00  0.00           H  
ATOM    363  HE2 PHE A  67      -4.603 -11.748 -17.323  1.00  0.00           H  
ATOM    364  HZ  PHE A  67      -4.665 -13.410 -19.171  1.00  0.00           H  
ATOM    365  N   HIS A  68     -11.604  -8.243 -17.640  1.00  0.00           N  
ATOM    366  CA  HIS A  68     -12.592  -7.421 -16.899  1.00  0.00           C  
ATOM    367  C   HIS A  68     -13.992  -8.039 -16.705  1.00  0.00           C  
ATOM    368  O   HIS A  68     -14.850  -7.425 -16.067  1.00  0.00           O  
ATOM    369  CB  HIS A  68     -12.681  -6.025 -17.545  1.00  0.00           C  
ATOM    370  CG  HIS A  68     -11.504  -5.138 -17.230  1.00  0.00           C  
ATOM    371  ND1 HIS A  68     -11.328  -4.437 -16.033  1.00  0.00           N  
ATOM    372  CD2 HIS A  68     -10.444  -4.886 -18.047  1.00  0.00           C  
ATOM    373  CE1 HIS A  68     -10.159  -3.788 -16.153  1.00  0.00           C  
ATOM    374  NE2 HIS A  68      -9.617  -4.030 -17.354  1.00  0.00           N  
ATOM    375  H   HIS A  68     -11.365  -7.957 -18.578  1.00  0.00           H  
ATOM    376  HA  HIS A  68     -12.221  -7.277 -15.885  1.00  0.00           H  
ATOM    377  HB2 HIS A  68     -13.569  -5.510 -17.179  1.00  0.00           H  
ATOM    378  HB3 HIS A  68     -12.785  -6.126 -18.625  1.00  0.00           H  
ATOM    379  HD2 HIS A  68     -10.287  -5.282 -19.040  1.00  0.00           H  
ATOM    380  HE2 HIS A  68      -8.724  -3.673 -17.663  1.00  0.00           H  
ATOM    381  HE1 HIS A  68      -9.714  -3.158 -15.397  1.00  0.00           H  
ATOM    382  N   GLY A  69     -14.251  -9.241 -17.228  1.00  0.00           N  
ATOM    383  CA  GLY A  69     -15.539  -9.927 -17.062  1.00  0.00           C  
ATOM    384  C   GLY A  69     -15.809 -10.453 -15.645  1.00  0.00           C  
ATOM    385  O   GLY A  69     -14.964 -10.366 -14.752  1.00  0.00           O  
ATOM    386  H   GLY A  69     -13.513  -9.711 -17.730  1.00  0.00           H  
ATOM    387  HA2 GLY A  69     -16.339  -9.231 -17.314  1.00  0.00           H  
ATOM    388  HA3 GLY A  69     -15.602 -10.762 -17.760  1.00  0.00           H  
ATOM    389  N   ARG A  70     -17.008 -11.020 -15.446  1.00  0.00           N  
ATOM    390  CA  ARG A  70     -17.541 -11.436 -14.135  1.00  0.00           C  
ATOM    391  C   ARG A  70     -17.774 -12.944 -14.032  1.00  0.00           C  
ATOM    392  O   ARG A  70     -18.199 -13.574 -14.999  1.00  0.00           O  
ATOM    393  CB  ARG A  70     -18.746 -10.546 -13.759  1.00  0.00           C  
ATOM    394  CG  ARG A  70     -19.531 -10.964 -12.504  1.00  0.00           C  
ATOM    395  CD  ARG A  70     -20.532  -9.869 -12.089  1.00  0.00           C  
ATOM    396  NE  ARG A  70     -21.598 -10.410 -11.225  1.00  0.00           N  
ATOM    397  CZ  ARG A  70     -22.347  -9.766 -10.343  1.00  0.00           C  
ATOM    398  NH1 ARG A  70     -23.322 -10.392  -9.760  1.00  0.00           N  
ATOM    399  NH2 ARG A  70     -22.176  -8.520 -10.001  1.00  0.00           N1+
ATOM    400  H   ARG A  70     -17.616 -11.118 -16.246  1.00  0.00           H  
ATOM    401  HA  ARG A  70     -16.768 -11.237 -13.394  1.00  0.00           H  
ATOM    402  HB2 ARG A  70     -18.382  -9.529 -13.614  1.00  0.00           H  
ATOM    403  HB3 ARG A  70     -19.443 -10.534 -14.597  1.00  0.00           H  
ATOM    404  HG2 ARG A  70     -20.072 -11.885 -12.725  1.00  0.00           H  
ATOM    405  HG3 ARG A  70     -18.845 -11.148 -11.677  1.00  0.00           H  
ATOM    406  HD2 ARG A  70     -19.993  -9.066 -11.585  1.00  0.00           H  
ATOM    407  HD3 ARG A  70     -20.999  -9.460 -12.985  1.00  0.00           H  
ATOM    408  HE  ARG A  70     -21.875 -11.364 -11.410  1.00  0.00           H  
ATOM    409 HH11 ARG A  70     -23.843  -9.922  -9.034  1.00  0.00           H  
ATOM    410 HH12 ARG A  70     -23.649 -11.297 -10.068  1.00  0.00           H  
ATOM    411 HH21 ARG A  70     -22.856  -8.059  -9.412  1.00  0.00           H  
ATOM    412 HH22 ARG A  70     -21.443  -7.960 -10.412  1.00  0.00           H  
ATOM    413  N   THR A  71     -17.519 -13.516 -12.857  1.00  0.00           N  
ATOM    414  CA  THR A  71     -17.625 -14.956 -12.560  1.00  0.00           C  
ATOM    415  C   THR A  71     -18.286 -15.183 -11.204  1.00  0.00           C  
ATOM    416  O   THR A  71     -18.044 -14.414 -10.274  1.00  0.00           O  
ATOM    417  CB  THR A  71     -16.247 -15.639 -12.609  1.00  0.00           C  
ATOM    418  OG1 THR A  71     -15.635 -15.379 -13.849  1.00  0.00           O  
ATOM    419  CG2 THR A  71     -16.293 -17.150 -12.400  1.00  0.00           C  
ATOM    420  H   THR A  71     -17.064 -12.939 -12.163  1.00  0.00           H  
ATOM    421  HA  THR A  71     -18.254 -15.430 -13.313  1.00  0.00           H  
ATOM    422  HB  THR A  71     -15.618 -15.213 -11.827  1.00  0.00           H  
ATOM    423 HG21 THR A  71     -16.589 -17.385 -11.377  1.00  0.00           H  
ATOM    424 HG22 THR A  71     -16.991 -17.608 -13.100  1.00  0.00           H  
ATOM    425 HG23 THR A  71     -15.298 -17.561 -12.569  1.00  0.00           H  
ATOM    426  HG1 THR A  71     -15.274 -14.497 -13.732  1.00  0.00           H  
ATOM    427  N   LEU A  72     -19.107 -16.229 -11.083  1.00  0.00           N  
ATOM    428  CA  LEU A  72     -19.896 -16.563  -9.892  1.00  0.00           C  
ATOM    429  C   LEU A  72     -20.026 -18.088  -9.733  1.00  0.00           C  
ATOM    430  O   LEU A  72     -19.917 -18.821 -10.715  1.00  0.00           O  
ATOM    431  CB  LEU A  72     -21.314 -15.953  -9.999  1.00  0.00           C  
ATOM    432  CG  LEU A  72     -21.430 -14.428 -10.175  1.00  0.00           C  
ATOM    433  CD1 LEU A  72     -22.878 -14.076 -10.518  1.00  0.00           C  
ATOM    434  CD2 LEU A  72     -21.051 -13.659  -8.910  1.00  0.00           C  
ATOM    435  H   LEU A  72     -19.202 -16.867 -11.861  1.00  0.00           H  
ATOM    436  HA  LEU A  72     -19.400 -16.171  -9.005  1.00  0.00           H  
ATOM    437  HB2 LEU A  72     -21.800 -16.428 -10.851  1.00  0.00           H  
ATOM    438  HB3 LEU A  72     -21.881 -16.234  -9.111  1.00  0.00           H  
ATOM    439  HG  LEU A  72     -20.803 -14.095 -11.002  1.00  0.00           H  
ATOM    440 HD11 LEU A  72     -23.186 -14.627 -11.406  1.00  0.00           H  
ATOM    441 HD12 LEU A  72     -23.538 -14.342  -9.692  1.00  0.00           H  
ATOM    442 HD13 LEU A  72     -22.967 -13.010 -10.726  1.00  0.00           H  
ATOM    443 HD21 LEU A  72     -21.732 -13.921  -8.100  1.00  0.00           H  
ATOM    444 HD22 LEU A  72     -20.034 -13.915  -8.615  1.00  0.00           H  
ATOM    445 HD23 LEU A  72     -21.106 -12.586  -9.091  1.00  0.00           H  
ATOM    446  N   HIS A  73     -20.358 -18.530  -8.520  1.00  0.00           N  
ATOM    447  CA  HIS A  73     -20.859 -19.875  -8.201  1.00  0.00           C  
ATOM    448  C   HIS A  73     -22.190 -19.756  -7.442  1.00  0.00           C  
ATOM    449  O   HIS A  73     -22.548 -18.678  -6.963  1.00  0.00           O  
ATOM    450  CB  HIS A  73     -19.818 -20.702  -7.427  1.00  0.00           C  
ATOM    451  CG  HIS A  73     -18.500 -20.922  -8.133  1.00  0.00           C  
ATOM    452  ND1 HIS A  73     -18.320 -21.599  -9.346  1.00  0.00           N  
ATOM    453  CD2 HIS A  73     -17.279 -20.537  -7.658  1.00  0.00           C  
ATOM    454  CE1 HIS A  73     -16.996 -21.593  -9.569  1.00  0.00           C  
ATOM    455  NE2 HIS A  73     -16.345 -20.978  -8.569  1.00  0.00           N  
ATOM    456  H   HIS A  73     -20.418 -17.842  -7.783  1.00  0.00           H  
ATOM    457  HA  HIS A  73     -21.065 -20.404  -9.131  1.00  0.00           H  
ATOM    458  HB2 HIS A  73     -20.242 -21.684  -7.213  1.00  0.00           H  
ATOM    459  HB3 HIS A  73     -19.626 -20.214  -6.472  1.00  0.00           H  
ATOM    460  HD2 HIS A  73     -17.093 -20.004  -6.737  1.00  0.00           H  
ATOM    461  HE2 HIS A  73     -15.340 -20.909  -8.490  1.00  0.00           H  
ATOM    462  HE1 HIS A  73     -16.514 -22.033 -10.430  1.00  0.00           H  
ATOM    463  N   ASP A  74     -22.965 -20.832  -7.357  1.00  0.00           N  
ATOM    464  CA  ASP A  74     -24.327 -20.792  -6.812  1.00  0.00           C  
ATOM    465  C   ASP A  74     -24.407 -20.624  -5.287  1.00  0.00           C  
ATOM    466  O   ASP A  74     -23.574 -21.142  -4.542  1.00  0.00           O  
ATOM    467  CB  ASP A  74     -25.124 -22.026  -7.243  1.00  0.00           C  
ATOM    468  CG  ASP A  74     -25.100 -22.282  -8.747  1.00  0.00           C  
ATOM    469  OD1 ASP A  74     -24.031 -22.624  -9.299  1.00  0.00           O  
ATOM    470  OD2 ASP A  74     -26.180 -22.205  -9.382  1.00  0.00           O1-
ATOM    471  H   ASP A  74     -22.665 -21.690  -7.798  1.00  0.00           H  
ATOM    472  HA  ASP A  74     -24.824 -19.929  -7.254  1.00  0.00           H  
ATOM    473  HB2 ASP A  74     -26.155 -21.911  -6.908  1.00  0.00           H  
ATOM    474  HB3 ASP A  74     -24.705 -22.900  -6.744  1.00  0.00           H  
ATOM    475  N   ASP A  75     -25.453 -19.950  -4.812  1.00  0.00           N  
ATOM    476  CA  ASP A  75     -25.746 -19.817  -3.380  1.00  0.00           C  
ATOM    477  C   ASP A  75     -26.078 -21.174  -2.733  1.00  0.00           C  
ATOM    478  O   ASP A  75     -26.625 -22.068  -3.385  1.00  0.00           O  
ATOM    479  CB  ASP A  75     -26.861 -18.790  -3.143  1.00  0.00           C  
ATOM    480  CG  ASP A  75     -26.607 -17.419  -3.779  1.00  0.00           C  
ATOM    481  OD1 ASP A  75     -25.439 -16.983  -3.875  1.00  0.00           O  
ATOM    482  OD2 ASP A  75     -27.597 -16.754  -4.164  1.00  0.00           O1-
ATOM    483  H   ASP A  75     -26.093 -19.530  -5.471  1.00  0.00           H  
ATOM    484  HA  ASP A  75     -24.849 -19.433  -2.895  1.00  0.00           H  
ATOM    485  HB2 ASP A  75     -26.971 -18.658  -2.067  1.00  0.00           H  
ATOM    486  HB3 ASP A  75     -27.798 -19.190  -3.532  1.00  0.00           H  
ATOM    487  N   ASP A  76     -25.714 -21.346  -1.459  1.00  0.00           N  
ATOM    488  CA  ASP A  76     -25.720 -22.614  -0.709  1.00  0.00           C  
ATOM    489  C   ASP A  76     -24.931 -23.779  -1.354  1.00  0.00           C  
ATOM    490  O   ASP A  76     -24.924 -24.891  -0.816  1.00  0.00           O  
ATOM    491  CB  ASP A  76     -27.135 -22.998  -0.237  1.00  0.00           C  
ATOM    492  CG  ASP A  76     -27.744 -21.985   0.738  1.00  0.00           C  
ATOM    493  OD1 ASP A  76     -27.176 -21.805   1.841  1.00  0.00           O  
ATOM    494  OD2 ASP A  76     -28.811 -21.412   0.409  1.00  0.00           O1-
ATOM    495  H   ASP A  76     -25.307 -20.564  -0.967  1.00  0.00           H  
ATOM    496  HA  ASP A  76     -25.166 -22.403   0.205  1.00  0.00           H  
ATOM    497  HB2 ASP A  76     -27.090 -23.960   0.275  1.00  0.00           H  
ATOM    498  HB3 ASP A  76     -27.785 -23.113  -1.105  1.00  0.00           H  
ATOM    499  N   SER A  77     -24.198 -23.561  -2.456  1.00  0.00           N  
ATOM    500  CA  SER A  77     -23.252 -24.557  -2.982  1.00  0.00           C  
ATOM    501  C   SER A  77     -22.023 -24.681  -2.073  1.00  0.00           C  
ATOM    502  O   SER A  77     -21.615 -23.718  -1.417  1.00  0.00           O  
ATOM    503  CB  SER A  77     -22.847 -24.271  -4.433  1.00  0.00           C  
ATOM    504  OG  SER A  77     -21.953 -23.181  -4.542  1.00  0.00           O  
ATOM    505  H   SER A  77     -24.250 -22.655  -2.898  1.00  0.00           H  
ATOM    506  HA  SER A  77     -23.755 -25.524  -2.988  1.00  0.00           H  
ATOM    507  HB2 SER A  77     -23.739 -24.081  -5.028  1.00  0.00           H  
ATOM    508  HB3 SER A  77     -22.353 -25.157  -4.832  1.00  0.00           H  
ATOM    509  HG  SER A  77     -22.479 -22.380  -4.480  1.00  0.00           H  
ATOM    510  N   CYS A  78     -21.419 -25.872  -2.040  1.00  0.00           N  
ATOM    511  CA  CYS A  78     -20.199 -26.147  -1.278  1.00  0.00           C  
ATOM    512  C   CYS A  78     -18.977 -26.118  -2.201  1.00  0.00           C  
ATOM    513  O   CYS A  78     -19.000 -26.695  -3.288  1.00  0.00           O  
ATOM    514  CB  CYS A  78     -20.331 -27.467  -0.507  1.00  0.00           C  
ATOM    515  SG  CYS A  78     -21.387 -27.222   0.951  1.00  0.00           S  
ATOM    516  H   CYS A  78     -21.762 -26.597  -2.654  1.00  0.00           H  
ATOM    517  HA  CYS A  78     -20.058 -25.357  -0.540  1.00  0.00           H  
ATOM    518  HB2 CYS A  78     -19.343 -27.785  -0.176  1.00  0.00           H  
ATOM    519  HB3 CYS A  78     -20.743 -28.241  -1.155  1.00  0.00           H  
ATOM    520  HG  CYS A  78     -22.491 -26.840   0.303  1.00  0.00           H  
ATOM    521  N   GLN A  79     -17.915 -25.445  -1.763  1.00  0.00           N  
ATOM    522  CA  GLN A  79     -16.750 -25.081  -2.577  1.00  0.00           C  
ATOM    523  C   GLN A  79     -15.459 -25.185  -1.753  1.00  0.00           C  
ATOM    524  O   GLN A  79     -15.507 -25.205  -0.521  1.00  0.00           O  
ATOM    525  CB  GLN A  79     -16.921 -23.640  -3.112  1.00  0.00           C  
ATOM    526  CG  GLN A  79     -18.211 -23.349  -3.903  1.00  0.00           C  
ATOM    527  CD  GLN A  79     -18.358 -24.166  -5.184  1.00  0.00           C  
ATOM    528  OE1 GLN A  79     -17.405 -24.697  -5.736  1.00  0.00           O  
ATOM    529  NE2 GLN A  79     -19.552 -24.262  -5.721  1.00  0.00           N  
ATOM    530  H   GLN A  79     -17.950 -25.069  -0.826  1.00  0.00           H  
ATOM    531  HA  GLN A  79     -16.663 -25.762  -3.423  1.00  0.00           H  
ATOM    532  HB2 GLN A  79     -16.893 -22.954  -2.265  1.00  0.00           H  
ATOM    533  HB3 GLN A  79     -16.069 -23.403  -3.750  1.00  0.00           H  
ATOM    534  HG2 GLN A  79     -18.218 -22.295  -4.182  1.00  0.00           H  
ATOM    535  HG3 GLN A  79     -19.081 -23.517  -3.268  1.00  0.00           H  
ATOM    536 HE21 GLN A  79     -19.663 -24.808  -6.563  1.00  0.00           H  
ATOM    537 HE22 GLN A  79     -20.351 -23.829  -5.280  1.00  0.00           H  
ATOM    538  N   VAL A  80     -14.300 -25.197  -2.418  1.00  0.00           N  
ATOM    539  CA  VAL A  80     -12.973 -25.144  -1.775  1.00  0.00           C  
ATOM    540  C   VAL A  80     -12.094 -24.111  -2.481  1.00  0.00           C  
ATOM    541  O   VAL A  80     -11.824 -24.261  -3.671  1.00  0.00           O  
ATOM    542  CB  VAL A  80     -12.313 -26.536  -1.713  1.00  0.00           C  
ATOM    543  CG1 VAL A  80     -10.899 -26.478  -1.126  1.00  0.00           C  
ATOM    544  CG2 VAL A  80     -13.114 -27.555  -0.899  1.00  0.00           C  
ATOM    545  H   VAL A  80     -14.328 -25.248  -3.426  1.00  0.00           H  
ATOM    546  HA  VAL A  80     -13.105 -24.808  -0.747  1.00  0.00           H  
ATOM    547  HB  VAL A  80     -12.238 -26.920  -2.730  1.00  0.00           H  
ATOM    548 HG11 VAL A  80     -10.259 -25.868  -1.764  1.00  0.00           H  
ATOM    549 HG12 VAL A  80     -10.925 -26.054  -0.123  1.00  0.00           H  
ATOM    550 HG13 VAL A  80     -10.472 -27.481  -1.093  1.00  0.00           H  
ATOM    551 HG21 VAL A  80     -13.151 -27.257   0.148  1.00  0.00           H  
ATOM    552 HG22 VAL A  80     -14.126 -27.642  -1.294  1.00  0.00           H  
ATOM    553 HG23 VAL A  80     -12.634 -28.530  -0.981  1.00  0.00           H  
ATOM    554  N   ILE A  81     -11.676 -23.049  -1.778  1.00  0.00           N  
ATOM    555  CA  ILE A  81     -11.173 -21.801  -2.398  1.00  0.00           C  
ATOM    556  C   ILE A  81      -9.922 -21.251  -1.664  1.00  0.00           C  
ATOM    557  O   ILE A  81      -9.914 -21.273  -0.430  1.00  0.00           O  
ATOM    558  CB  ILE A  81     -12.320 -20.751  -2.506  1.00  0.00           C  
ATOM    559  CG1 ILE A  81     -13.583 -21.305  -3.218  1.00  0.00           C  
ATOM    560  CG2 ILE A  81     -11.842 -19.456  -3.187  1.00  0.00           C  
ATOM    561  CD1 ILE A  81     -14.747 -20.314  -3.359  1.00  0.00           C  
ATOM    562  H   ILE A  81     -11.854 -23.043  -0.783  1.00  0.00           H  
ATOM    563  HA  ILE A  81     -10.878 -22.041  -3.420  1.00  0.00           H  
ATOM    564  HB  ILE A  81     -12.612 -20.488  -1.490  1.00  0.00           H  
ATOM    565 HG12 ILE A  81     -13.309 -21.664  -4.210  1.00  0.00           H  
ATOM    566 HG13 ILE A  81     -13.969 -22.149  -2.647  1.00  0.00           H  
ATOM    567 HG21 ILE A  81     -10.963 -19.051  -2.685  1.00  0.00           H  
ATOM    568 HG22 ILE A  81     -11.615 -19.651  -4.236  1.00  0.00           H  
ATOM    569 HG23 ILE A  81     -12.619 -18.693  -3.142  1.00  0.00           H  
ATOM    570 HD11 ILE A  81     -14.979 -19.870  -2.391  1.00  0.00           H  
ATOM    571 HD12 ILE A  81     -14.500 -19.530  -4.075  1.00  0.00           H  
ATOM    572 HD13 ILE A  81     -15.627 -20.842  -3.725  1.00  0.00           H  
ATOM    573  N   PRO A  82      -8.870 -20.759  -2.360  1.00  0.00           N  
ATOM    574  CA  PRO A  82      -7.606 -20.335  -1.737  1.00  0.00           C  
ATOM    575  C   PRO A  82      -7.573 -18.906  -1.160  1.00  0.00           C  
ATOM    576  O   PRO A  82      -8.225 -17.989  -1.671  1.00  0.00           O  
ATOM    577  CB  PRO A  82      -6.547 -20.513  -2.831  1.00  0.00           C  
ATOM    578  CG  PRO A  82      -7.327 -20.215  -4.109  1.00  0.00           C  
ATOM    579  CD  PRO A  82      -8.699 -20.818  -3.810  1.00  0.00           C  
ATOM    580  HA  PRO A  82      -7.370 -21.016  -0.919  1.00  0.00           H  
ATOM    581  HB2 PRO A  82      -5.707 -19.829  -2.710  1.00  0.00           H  
ATOM    582  HB3 PRO A  82      -6.202 -21.547  -2.843  1.00  0.00           H  
ATOM    583  HG2 PRO A  82      -6.865 -20.675  -4.983  1.00  0.00           H  
ATOM    584  HG3 PRO A  82      -7.419 -19.138  -4.245  1.00  0.00           H  
ATOM    585  HD2 PRO A  82      -8.712 -21.859  -4.134  1.00  0.00           H  
ATOM    586  HD3 PRO A  82      -9.470 -20.254  -4.336  1.00  0.00           H  
ATOM    587  N   VAL A  83      -6.732 -18.719  -0.133  1.00  0.00           N  
ATOM    588  CA  VAL A  83      -6.495 -17.478   0.637  1.00  0.00           C  
ATOM    589  C   VAL A  83      -4.986 -17.223   0.812  1.00  0.00           C  
ATOM    590  O   VAL A  83      -4.239 -18.124   1.192  1.00  0.00           O  
ATOM    591  CB  VAL A  83      -7.218 -17.538   2.003  1.00  0.00           C  
ATOM    592  CG1 VAL A  83      -6.843 -16.383   2.944  1.00  0.00           C  
ATOM    593  CG2 VAL A  83      -8.743 -17.548   1.864  1.00  0.00           C  
ATOM    594  H   VAL A  83      -6.239 -19.535   0.200  1.00  0.00           H  
ATOM    595  HA  VAL A  83      -6.916 -16.632   0.095  1.00  0.00           H  
ATOM    596  HB  VAL A  83      -6.931 -18.470   2.490  1.00  0.00           H  
ATOM    597 HG11 VAL A  83      -5.783 -16.434   3.196  1.00  0.00           H  
ATOM    598 HG12 VAL A  83      -7.063 -15.427   2.469  1.00  0.00           H  
ATOM    599 HG13 VAL A  83      -7.411 -16.469   3.870  1.00  0.00           H  
ATOM    600 HG21 VAL A  83      -9.103 -16.561   1.577  1.00  0.00           H  
ATOM    601 HG22 VAL A  83      -9.052 -18.279   1.117  1.00  0.00           H  
ATOM    602 HG23 VAL A  83      -9.188 -17.830   2.818  1.00  0.00           H  
ATOM    603  N   LEU A  84      -4.521 -15.996   0.552  1.00  0.00           N  
ATOM    604  CA  LEU A  84      -3.093 -15.633   0.601  1.00  0.00           C  
ATOM    605  C   LEU A  84      -2.551 -15.335   2.025  1.00  0.00           C  
ATOM    606  O   LEU A  84      -3.312 -14.892   2.897  1.00  0.00           O  
ATOM    607  CB  LEU A  84      -2.833 -14.460  -0.364  1.00  0.00           C  
ATOM    608  CG  LEU A  84      -2.825 -14.883  -1.847  1.00  0.00           C  
ATOM    609  CD1 LEU A  84      -3.141 -13.687  -2.740  1.00  0.00           C  
ATOM    610  CD2 LEU A  84      -1.452 -15.424  -2.249  1.00  0.00           C  
ATOM    611  H   LEU A  84      -5.177 -15.310   0.207  1.00  0.00           H  
ATOM    612  HA  LEU A  84      -2.556 -16.501   0.219  1.00  0.00           H  
ATOM    613  HB2 LEU A  84      -3.609 -13.711  -0.204  1.00  0.00           H  
ATOM    614  HB3 LEU A  84      -1.877 -13.991  -0.128  1.00  0.00           H  
ATOM    615  HG  LEU A  84      -3.572 -15.656  -2.025  1.00  0.00           H  
ATOM    616 HD11 LEU A  84      -4.145 -13.322  -2.521  1.00  0.00           H  
ATOM    617 HD12 LEU A  84      -2.418 -12.890  -2.567  1.00  0.00           H  
ATOM    618 HD13 LEU A  84      -3.109 -13.987  -3.787  1.00  0.00           H  
ATOM    619 HD21 LEU A  84      -0.683 -14.671  -2.075  1.00  0.00           H  
ATOM    620 HD22 LEU A  84      -1.211 -16.310  -1.662  1.00  0.00           H  
ATOM    621 HD23 LEU A  84      -1.451 -15.692  -3.306  1.00  0.00           H  
ATOM    622  N   PRO A  85      -1.234 -15.516   2.284  1.00  0.00           N  
ATOM    623  CA  PRO A  85      -0.680 -15.436   3.644  1.00  0.00           C  
ATOM    624  C   PRO A  85      -0.549 -14.033   4.264  1.00  0.00           C  
ATOM    625  O   PRO A  85      -0.505 -13.909   5.487  1.00  0.00           O  
ATOM    626  CB  PRO A  85       0.673 -16.155   3.593  1.00  0.00           C  
ATOM    627  CG  PRO A  85       0.547 -17.068   2.380  1.00  0.00           C  
ATOM    628  CD  PRO A  85      -0.245 -16.177   1.431  1.00  0.00           C  
ATOM    629  HA  PRO A  85      -1.332 -16.016   4.297  1.00  0.00           H  
ATOM    630  HB2 PRO A  85       1.483 -15.443   3.432  1.00  0.00           H  
ATOM    631  HB3 PRO A  85       0.850 -16.730   4.502  1.00  0.00           H  
ATOM    632  HG2 PRO A  85      -0.036 -17.953   2.634  1.00  0.00           H  
ATOM    633  HG3 PRO A  85       1.518 -17.344   1.968  1.00  0.00           H  
ATOM    634  HD2 PRO A  85      -0.675 -16.803   0.650  1.00  0.00           H  
ATOM    635  HD3 PRO A  85       0.415 -15.432   0.987  1.00  0.00           H  
ATOM    636  N   GLN A  86      -0.507 -12.958   3.468  1.00  0.00           N  
ATOM    637  CA  GLN A  86      -0.380 -11.581   3.988  1.00  0.00           C  
ATOM    638  C   GLN A  86      -1.721 -10.935   4.397  1.00  0.00           C  
ATOM    639  O   GLN A  86      -1.714  -9.847   4.978  1.00  0.00           O  
ATOM    640  CB  GLN A  86       0.378 -10.678   2.991  1.00  0.00           C  
ATOM    641  CG  GLN A  86       1.883 -10.975   2.878  1.00  0.00           C  
ATOM    642  CD  GLN A  86       2.199 -12.262   2.130  1.00  0.00           C  
ATOM    643  OE1 GLN A  86       2.549 -13.270   2.721  1.00  0.00           O  
ATOM    644  NE2 GLN A  86       2.044 -12.279   0.826  1.00  0.00           N  
ATOM    645  H   GLN A  86      -0.466 -13.109   2.471  1.00  0.00           H  
ATOM    646  HA  GLN A  86       0.218 -11.613   4.899  1.00  0.00           H  
ATOM    647  HB2 GLN A  86      -0.089 -10.739   2.008  1.00  0.00           H  
ATOM    648  HB3 GLN A  86       0.290  -9.645   3.328  1.00  0.00           H  
ATOM    649  HG2 GLN A  86       2.320 -11.022   3.875  1.00  0.00           H  
ATOM    650  HG3 GLN A  86       2.357 -10.151   2.346  1.00  0.00           H  
ATOM    651 HE21 GLN A  86       1.832 -11.433   0.315  1.00  0.00           H  
ATOM    652 HE22 GLN A  86       2.356 -13.103   0.333  1.00  0.00           H  
ATOM    653  N   VAL A  87      -2.871 -11.559   4.108  1.00  0.00           N  
ATOM    654  CA  VAL A  87      -4.180 -10.879   4.157  1.00  0.00           C  
ATOM    655  C   VAL A  87      -4.789 -10.839   5.566  1.00  0.00           C  
ATOM    656  O   VAL A  87      -5.570 -11.708   5.957  1.00  0.00           O  
ATOM    657  CB  VAL A  87      -5.150 -11.408   3.078  1.00  0.00           C  
ATOM    658  CG1 VAL A  87      -6.461 -10.610   3.071  1.00  0.00           C  
ATOM    659  CG2 VAL A  87      -4.533 -11.329   1.674  1.00  0.00           C  
ATOM    660  H   VAL A  87      -2.829 -12.493   3.726  1.00  0.00           H  
ATOM    661  HA  VAL A  87      -4.002  -9.839   3.883  1.00  0.00           H  
ATOM    662  HB  VAL A  87      -5.381 -12.452   3.289  1.00  0.00           H  
ATOM    663 HG11 VAL A  87      -7.010 -10.754   4.001  1.00  0.00           H  
ATOM    664 HG12 VAL A  87      -6.259  -9.548   2.932  1.00  0.00           H  
ATOM    665 HG13 VAL A  87      -7.094 -10.952   2.252  1.00  0.00           H  
ATOM    666 HG21 VAL A  87      -4.257 -10.301   1.441  1.00  0.00           H  
ATOM    667 HG22 VAL A  87      -3.648 -11.963   1.612  1.00  0.00           H  
ATOM    668 HG23 VAL A  87      -5.253 -11.681   0.935  1.00  0.00           H  
ATOM    669  N   MET A  88      -4.446  -9.791   6.318  1.00  0.00           N  
ATOM    670  CA  MET A  88      -4.921  -9.502   7.685  1.00  0.00           C  
ATOM    671  C   MET A  88      -6.115  -8.522   7.679  1.00  0.00           C  
ATOM    672  O   MET A  88      -6.180  -7.558   8.443  1.00  0.00           O  
ATOM    673  CB  MET A  88      -3.737  -9.042   8.559  1.00  0.00           C  
ATOM    674  CG  MET A  88      -2.563 -10.036   8.569  1.00  0.00           C  
ATOM    675  SD  MET A  88      -2.975 -11.738   9.048  1.00  0.00           S  
ATOM    676  CE  MET A  88      -1.362 -12.544   8.845  1.00  0.00           C  
ATOM    677  H   MET A  88      -3.745  -9.172   5.934  1.00  0.00           H  
ATOM    678  HA  MET A  88      -5.298 -10.429   8.117  1.00  0.00           H  
ATOM    679  HB2 MET A  88      -3.373  -8.083   8.190  1.00  0.00           H  
ATOM    680  HB3 MET A  88      -4.078  -8.896   9.584  1.00  0.00           H  
ATOM    681  HG2 MET A  88      -2.125 -10.063   7.571  1.00  0.00           H  
ATOM    682  HG3 MET A  88      -1.804  -9.659   9.255  1.00  0.00           H  
ATOM    683  HE1 MET A  88      -1.051 -12.493   7.801  1.00  0.00           H  
ATOM    684  HE2 MET A  88      -0.619 -12.052   9.474  1.00  0.00           H  
ATOM    685  HE3 MET A  88      -1.438 -13.590   9.141  1.00  0.00           H  
ATOM    686  N   MET A  89      -7.044  -8.747   6.748  1.00  0.00           N  
ATOM    687  CA  MET A  89      -8.082  -7.812   6.293  1.00  0.00           C  
ATOM    688  C   MET A  89      -9.321  -8.592   5.808  1.00  0.00           C  
ATOM    689  O   MET A  89      -9.210  -9.787   5.541  1.00  0.00           O  
ATOM    690  CB  MET A  89      -7.422  -6.894   5.241  1.00  0.00           C  
ATOM    691  CG  MET A  89      -8.335  -6.083   4.320  1.00  0.00           C  
ATOM    692  SD  MET A  89      -8.885  -6.993   2.850  1.00  0.00           S  
ATOM    693  CE  MET A  89      -8.903  -5.621   1.669  1.00  0.00           C  
ATOM    694  H   MET A  89      -6.990  -9.618   6.241  1.00  0.00           H  
ATOM    695  HA  MET A  89      -8.402  -7.193   7.131  1.00  0.00           H  
ATOM    696  HB2 MET A  89      -6.770  -7.491   4.603  1.00  0.00           H  
ATOM    697  HB3 MET A  89      -6.785  -6.192   5.778  1.00  0.00           H  
ATOM    698  HG2 MET A  89      -7.758  -5.224   3.978  1.00  0.00           H  
ATOM    699  HG3 MET A  89      -9.194  -5.700   4.871  1.00  0.00           H  
ATOM    700  HE1 MET A  89      -9.640  -4.884   1.987  1.00  0.00           H  
ATOM    701  HE2 MET A  89      -7.919  -5.155   1.627  1.00  0.00           H  
ATOM    702  HE3 MET A  89      -9.165  -5.987   0.677  1.00  0.00           H  
ATOM    703  N   ILE A  90     -10.493  -7.944   5.735  1.00  0.00           N  
ATOM    704  CA  ILE A  90     -11.805  -8.602   5.577  1.00  0.00           C  
ATOM    705  C   ILE A  90     -12.628  -7.938   4.461  1.00  0.00           C  
ATOM    706  O   ILE A  90     -13.216  -6.874   4.671  1.00  0.00           O  
ATOM    707  CB  ILE A  90     -12.570  -8.645   6.929  1.00  0.00           C  
ATOM    708  CG1 ILE A  90     -11.742  -9.314   8.055  1.00  0.00           C  
ATOM    709  CG2 ILE A  90     -13.953  -9.306   6.749  1.00  0.00           C  
ATOM    710  CD1 ILE A  90     -12.433  -9.348   9.425  1.00  0.00           C  
ATOM    711  H   ILE A  90     -10.497  -6.945   5.879  1.00  0.00           H  
ATOM    712  HA  ILE A  90     -11.643  -9.639   5.281  1.00  0.00           H  
ATOM    713  HB  ILE A  90     -12.746  -7.615   7.238  1.00  0.00           H  
ATOM    714 HG12 ILE A  90     -11.480 -10.330   7.761  1.00  0.00           H  
ATOM    715 HG13 ILE A  90     -10.813  -8.759   8.191  1.00  0.00           H  
ATOM    716 HG21 ILE A  90     -14.551  -8.772   6.011  1.00  0.00           H  
ATOM    717 HG22 ILE A  90     -13.825 -10.336   6.417  1.00  0.00           H  
ATOM    718 HG23 ILE A  90     -14.514  -9.292   7.684  1.00  0.00           H  
ATOM    719 HD11 ILE A  90     -12.771  -8.346   9.691  1.00  0.00           H  
ATOM    720 HD12 ILE A  90     -13.288 -10.024   9.414  1.00  0.00           H  
ATOM    721 HD13 ILE A  90     -11.726  -9.695  10.179  1.00  0.00           H  
ATOM    722  N   LEU A  91     -12.678  -8.560   3.277  1.00  0.00           N  
ATOM    723  CA  LEU A  91     -13.404  -8.041   2.107  1.00  0.00           C  
ATOM    724  C   LEU A  91     -14.938  -8.058   2.257  1.00  0.00           C  
ATOM    725  O   LEU A  91     -15.518  -8.869   2.979  1.00  0.00           O  
ATOM    726  CB  LEU A  91     -13.025  -8.837   0.835  1.00  0.00           C  
ATOM    727  CG  LEU A  91     -11.648  -8.576   0.207  1.00  0.00           C  
ATOM    728  CD1 LEU A  91     -11.490  -9.481  -1.017  1.00  0.00           C  
ATOM    729  CD2 LEU A  91     -11.530  -7.137  -0.293  1.00  0.00           C  
ATOM    730  H   LEU A  91     -12.184  -9.436   3.186  1.00  0.00           H  
ATOM    731  HA  LEU A  91     -13.116  -6.998   1.970  1.00  0.00           H  
ATOM    732  HB2 LEU A  91     -13.095  -9.900   1.069  1.00  0.00           H  
ATOM    733  HB3 LEU A  91     -13.764  -8.628   0.062  1.00  0.00           H  
ATOM    734  HG  LEU A  91     -10.858  -8.789   0.927  1.00  0.00           H  
ATOM    735 HD11 LEU A  91     -11.623 -10.526  -0.736  1.00  0.00           H  
ATOM    736 HD12 LEU A  91     -12.240  -9.235  -1.770  1.00  0.00           H  
ATOM    737 HD13 LEU A  91     -10.496  -9.361  -1.446  1.00  0.00           H  
ATOM    738 HD21 LEU A  91     -12.366  -6.888  -0.947  1.00  0.00           H  
ATOM    739 HD22 LEU A  91     -11.529  -6.459   0.561  1.00  0.00           H  
ATOM    740 HD23 LEU A  91     -10.591  -7.002  -0.829  1.00  0.00           H  
ATOM    741  N   ILE A  92     -15.581  -7.212   1.449  1.00  0.00           N  
ATOM    742  CA  ILE A  92     -17.004  -7.223   1.072  1.00  0.00           C  
ATOM    743  C   ILE A  92     -17.080  -7.128  -0.468  1.00  0.00           C  
ATOM    744  O   ILE A  92     -16.215  -6.472  -1.066  1.00  0.00           O  
ATOM    745  CB  ILE A  92     -17.784  -6.110   1.825  1.00  0.00           C  
ATOM    746  CG1 ILE A  92     -18.037  -6.571   3.279  1.00  0.00           C  
ATOM    747  CG2 ILE A  92     -19.112  -5.701   1.157  1.00  0.00           C  
ATOM    748  CD1 ILE A  92     -18.847  -5.598   4.144  1.00  0.00           C  
ATOM    749  H   ILE A  92     -15.007  -6.579   0.910  1.00  0.00           H  
ATOM    750  HA  ILE A  92     -17.425  -8.185   1.366  1.00  0.00           H  
ATOM    751  HB  ILE A  92     -17.159  -5.217   1.849  1.00  0.00           H  
ATOM    752 HG12 ILE A  92     -18.577  -7.518   3.257  1.00  0.00           H  
ATOM    753 HG13 ILE A  92     -17.078  -6.744   3.768  1.00  0.00           H  
ATOM    754 HG21 ILE A  92     -18.951  -5.408   0.119  1.00  0.00           H  
ATOM    755 HG22 ILE A  92     -19.834  -6.516   1.209  1.00  0.00           H  
ATOM    756 HG23 ILE A  92     -19.526  -4.823   1.652  1.00  0.00           H  
ATOM    757 HD11 ILE A  92     -18.361  -4.623   4.163  1.00  0.00           H  
ATOM    758 HD12 ILE A  92     -19.860  -5.498   3.754  1.00  0.00           H  
ATOM    759 HD13 ILE A  92     -18.923  -5.993   5.157  1.00  0.00           H  
ATOM    760  N   PRO A  93     -18.057  -7.778  -1.138  1.00  0.00           N  
ATOM    761  CA  PRO A  93     -18.229  -7.669  -2.585  1.00  0.00           C  
ATOM    762  C   PRO A  93     -18.283  -6.224  -3.095  1.00  0.00           C  
ATOM    763  O   PRO A  93     -18.738  -5.324  -2.397  1.00  0.00           O  
ATOM    764  CB  PRO A  93     -19.500  -8.449  -2.919  1.00  0.00           C  
ATOM    765  CG  PRO A  93     -19.503  -9.531  -1.843  1.00  0.00           C  
ATOM    766  CD  PRO A  93     -18.985  -8.777  -0.617  1.00  0.00           C  
ATOM    767  HA  PRO A  93     -17.382  -8.173  -3.049  1.00  0.00           H  
ATOM    768  HB2 PRO A  93     -20.378  -7.812  -2.810  1.00  0.00           H  
ATOM    769  HB3 PRO A  93     -19.460  -8.867  -3.925  1.00  0.00           H  
ATOM    770  HG2 PRO A  93     -18.798 -10.318  -2.111  1.00  0.00           H  
ATOM    771  HG3 PRO A  93     -20.500  -9.941  -1.678  1.00  0.00           H  
ATOM    772  HD2 PRO A  93     -18.497  -9.477   0.061  1.00  0.00           H  
ATOM    773  HD3 PRO A  93     -19.817  -8.283  -0.116  1.00  0.00           H  
ATOM    774  N   GLY A  94     -17.787  -5.986  -4.309  1.00  0.00           N  
ATOM    775  CA  GLY A  94     -17.662  -4.644  -4.884  1.00  0.00           C  
ATOM    776  C   GLY A  94     -16.436  -3.842  -4.414  1.00  0.00           C  
ATOM    777  O   GLY A  94     -16.152  -2.795  -5.002  1.00  0.00           O  
ATOM    778  H   GLY A  94     -17.475  -6.771  -4.861  1.00  0.00           H  
ATOM    779  HA2 GLY A  94     -17.614  -4.732  -5.969  1.00  0.00           H  
ATOM    780  HA3 GLY A  94     -18.552  -4.067  -4.633  1.00  0.00           H  
ATOM    781  N   GLN A  95     -15.666  -4.290  -3.413  1.00  0.00           N  
ATOM    782  CA  GLN A  95     -14.391  -3.646  -3.066  1.00  0.00           C  
ATOM    783  C   GLN A  95     -13.281  -4.061  -4.048  1.00  0.00           C  
ATOM    784  O   GLN A  95     -13.022  -5.255  -4.211  1.00  0.00           O  
ATOM    785  CB  GLN A  95     -14.015  -3.892  -1.590  1.00  0.00           C  
ATOM    786  CG  GLN A  95     -12.699  -3.187  -1.215  1.00  0.00           C  
ATOM    787  CD  GLN A  95     -12.406  -3.203   0.282  1.00  0.00           C  
ATOM    788  OE1 GLN A  95     -11.559  -3.942   0.746  1.00  0.00           O  
ATOM    789  NE2 GLN A  95     -13.070  -2.412   1.094  1.00  0.00           N  
ATOM    790  H   GLN A  95     -15.957  -5.102  -2.887  1.00  0.00           H  
ATOM    791  HA  GLN A  95     -14.519  -2.568  -3.168  1.00  0.00           H  
ATOM    792  HB2 GLN A  95     -14.816  -3.526  -0.947  1.00  0.00           H  
ATOM    793  HB3 GLN A  95     -13.903  -4.962  -1.417  1.00  0.00           H  
ATOM    794  HG2 GLN A  95     -12.747  -2.146  -1.535  1.00  0.00           H  
ATOM    795  HG3 GLN A  95     -11.868  -3.667  -1.730  1.00  0.00           H  
ATOM    796 HE21 GLN A  95     -13.801  -1.796   0.767  1.00  0.00           H  
ATOM    797 HE22 GLN A  95     -12.773  -2.413   2.059  1.00  0.00           H  
ATOM    798  N   THR A  96     -12.617  -3.089  -4.685  1.00  0.00           N  
ATOM    799  CA  THR A  96     -11.419  -3.330  -5.516  1.00  0.00           C  
ATOM    800  C   THR A  96     -10.181  -3.522  -4.636  1.00  0.00           C  
ATOM    801  O   THR A  96     -10.036  -2.823  -3.631  1.00  0.00           O  
ATOM    802  CB  THR A  96     -11.203  -2.211  -6.553  1.00  0.00           C  
ATOM    803  OG1 THR A  96     -12.248  -2.237  -7.501  1.00  0.00           O  
ATOM    804  CG2 THR A  96      -9.893  -2.326  -7.335  1.00  0.00           C  
ATOM    805  H   THR A  96     -12.870  -2.130  -4.494  1.00  0.00           H  
ATOM    806  HA  THR A  96     -11.566  -4.253  -6.078  1.00  0.00           H  
ATOM    807  HB  THR A  96     -11.213  -1.247  -6.044  1.00  0.00           H  
ATOM    808 HG21 THR A  96      -9.036  -2.223  -6.669  1.00  0.00           H  
ATOM    809 HG22 THR A  96      -9.847  -3.289  -7.844  1.00  0.00           H  
ATOM    810 HG23 THR A  96      -9.835  -1.534  -8.082  1.00  0.00           H  
ATOM    811  HG1 THR A  96     -13.060  -1.963  -7.068  1.00  0.00           H  
ATOM    812  N   LEU A  97      -9.295  -4.443  -5.024  1.00  0.00           N  
ATOM    813  CA  LEU A  97      -8.088  -4.840  -4.300  1.00  0.00           C  
ATOM    814  C   LEU A  97      -6.914  -5.117  -5.266  1.00  0.00           C  
ATOM    815  O   LEU A  97      -6.998  -6.053  -6.064  1.00  0.00           O  
ATOM    816  CB  LEU A  97      -8.432  -6.067  -3.427  1.00  0.00           C  
ATOM    817  CG  LEU A  97      -7.236  -6.782  -2.767  1.00  0.00           C  
ATOM    818  CD1 LEU A  97      -6.554  -5.912  -1.713  1.00  0.00           C  
ATOM    819  CD2 LEU A  97      -7.712  -8.062  -2.077  1.00  0.00           C  
ATOM    820  H   LEU A  97      -9.503  -4.964  -5.864  1.00  0.00           H  
ATOM    821  HA  LEU A  97      -7.807  -4.030  -3.627  1.00  0.00           H  
ATOM    822  HB2 LEU A  97      -9.141  -5.764  -2.656  1.00  0.00           H  
ATOM    823  HB3 LEU A  97      -8.924  -6.795  -4.071  1.00  0.00           H  
ATOM    824  HG  LEU A  97      -6.506  -7.063  -3.527  1.00  0.00           H  
ATOM    825 HD11 LEU A  97      -6.172  -4.999  -2.170  1.00  0.00           H  
ATOM    826 HD12 LEU A  97      -7.255  -5.660  -0.918  1.00  0.00           H  
ATOM    827 HD13 LEU A  97      -5.704  -6.451  -1.296  1.00  0.00           H  
ATOM    828 HD21 LEU A  97      -8.403  -7.823  -1.269  1.00  0.00           H  
ATOM    829 HD22 LEU A  97      -8.207  -8.707  -2.804  1.00  0.00           H  
ATOM    830 HD23 LEU A  97      -6.855  -8.596  -1.667  1.00  0.00           H  
ATOM    831  N   PRO A  98      -5.812  -4.351  -5.205  1.00  0.00           N  
ATOM    832  CA  PRO A  98      -4.537  -4.700  -5.826  1.00  0.00           C  
ATOM    833  C   PRO A  98      -3.704  -5.580  -4.882  1.00  0.00           C  
ATOM    834  O   PRO A  98      -3.869  -5.532  -3.663  1.00  0.00           O  
ATOM    835  CB  PRO A  98      -3.865  -3.351  -6.068  1.00  0.00           C  
ATOM    836  CG  PRO A  98      -4.259  -2.587  -4.806  1.00  0.00           C  
ATOM    837  CD  PRO A  98      -5.686  -3.062  -4.542  1.00  0.00           C  
ATOM    838  HA  PRO A  98      -4.692  -5.216  -6.773  1.00  0.00           H  
ATOM    839  HB2 PRO A  98      -2.782  -3.441  -6.162  1.00  0.00           H  
ATOM    840  HB3 PRO A  98      -4.295  -2.875  -6.950  1.00  0.00           H  
ATOM    841  HG2 PRO A  98      -4.225  -1.508  -4.956  1.00  0.00           H  
ATOM    842  HG3 PRO A  98      -3.616  -2.874  -3.974  1.00  0.00           H  
ATOM    843  HD2 PRO A  98      -6.397  -2.360  -4.978  1.00  0.00           H  
ATOM    844  HD3 PRO A  98      -5.845  -3.150  -3.468  1.00  0.00           H  
ATOM    845  N   LEU A  99      -2.762  -6.351  -5.431  1.00  0.00           N  
ATOM    846  CA  LEU A  99      -1.814  -7.160  -4.654  1.00  0.00           C  
ATOM    847  C   LEU A  99      -0.423  -7.190  -5.305  1.00  0.00           C  
ATOM    848  O   LEU A  99      -0.283  -7.030  -6.519  1.00  0.00           O  
ATOM    849  CB  LEU A  99      -2.340  -8.598  -4.437  1.00  0.00           C  
ATOM    850  CG  LEU A  99      -3.658  -8.759  -3.656  1.00  0.00           C  
ATOM    851  CD1 LEU A  99      -4.161 -10.197  -3.781  1.00  0.00           C  
ATOM    852  CD2 LEU A  99      -3.459  -8.466  -2.168  1.00  0.00           C  
ATOM    853  H   LEU A  99      -2.667  -6.342  -6.436  1.00  0.00           H  
ATOM    854  HA  LEU A  99      -1.693  -6.699  -3.674  1.00  0.00           H  
ATOM    855  HB2 LEU A  99      -2.478  -9.048  -5.420  1.00  0.00           H  
ATOM    856  HB3 LEU A  99      -1.573  -9.181  -3.928  1.00  0.00           H  
ATOM    857  HG  LEU A  99      -4.427  -8.104  -4.066  1.00  0.00           H  
ATOM    858 HD11 LEU A  99      -4.355 -10.431  -4.828  1.00  0.00           H  
ATOM    859 HD12 LEU A  99      -3.414 -10.889  -3.392  1.00  0.00           H  
ATOM    860 HD13 LEU A  99      -5.091 -10.314  -3.226  1.00  0.00           H  
ATOM    861 HD21 LEU A  99      -2.693  -9.120  -1.750  1.00  0.00           H  
ATOM    862 HD22 LEU A  99      -3.156  -7.427  -2.039  1.00  0.00           H  
ATOM    863 HD23 LEU A  99      -4.397  -8.618  -1.634  1.00  0.00           H  
ATOM    864  N   GLN A 100       0.587  -7.459  -4.474  1.00  0.00           N  
ATOM    865  CA  GLN A 100       1.980  -7.715  -4.844  1.00  0.00           C  
ATOM    866  C   GLN A 100       2.457  -8.980  -4.122  1.00  0.00           C  
ATOM    867  O   GLN A 100       2.172  -9.147  -2.935  1.00  0.00           O  
ATOM    868  CB  GLN A 100       2.894  -6.525  -4.509  1.00  0.00           C  
ATOM    869  CG  GLN A 100       2.597  -5.238  -5.291  1.00  0.00           C  
ATOM    870  CD  GLN A 100       3.880  -4.472  -5.609  1.00  0.00           C  
ATOM    871  OE1 GLN A 100       4.281  -4.311  -6.752  1.00  0.00           O  
ATOM    872  NE2 GLN A 100       4.603  -4.007  -4.616  1.00  0.00           N  
ATOM    873  H   GLN A 100       0.364  -7.603  -3.500  1.00  0.00           H  
ATOM    874  HA  GLN A 100       2.033  -7.892  -5.919  1.00  0.00           H  
ATOM    875  HB2 GLN A 100       2.856  -6.313  -3.440  1.00  0.00           H  
ATOM    876  HB3 GLN A 100       3.908  -6.838  -4.755  1.00  0.00           H  
ATOM    877  HG2 GLN A 100       1.923  -4.605  -4.714  1.00  0.00           H  
ATOM    878  HG3 GLN A 100       2.113  -5.503  -6.231  1.00  0.00           H  
ATOM    879 HE21 GLN A 100       4.231  -3.984  -3.677  1.00  0.00           H  
ATOM    880 HE22 GLN A 100       5.503  -3.611  -4.849  1.00  0.00           H  
ATOM    881  N   LEU A 101       3.162  -9.859  -4.835  1.00  0.00           N  
ATOM    882  CA  LEU A 101       3.522 -11.217  -4.410  1.00  0.00           C  
ATOM    883  C   LEU A 101       4.975 -11.531  -4.799  1.00  0.00           C  
ATOM    884  O   LEU A 101       5.443 -11.086  -5.848  1.00  0.00           O  
ATOM    885  CB  LEU A 101       2.524 -12.225  -5.014  1.00  0.00           C  
ATOM    886  CG  LEU A 101       1.048 -12.016  -4.616  1.00  0.00           C  
ATOM    887  CD1 LEU A 101       0.134 -12.925  -5.440  1.00  0.00           C  
ATOM    888  CD2 LEU A 101       0.802 -12.308  -3.137  1.00  0.00           C  
ATOM    889  H   LEU A 101       3.381  -9.617  -5.791  1.00  0.00           H  
ATOM    890  HA  LEU A 101       3.464 -11.283  -3.323  1.00  0.00           H  
ATOM    891  HB2 LEU A 101       2.598 -12.155  -6.100  1.00  0.00           H  
ATOM    892  HB3 LEU A 101       2.829 -13.232  -4.728  1.00  0.00           H  
ATOM    893  HG  LEU A 101       0.746 -10.989  -4.825  1.00  0.00           H  
ATOM    894 HD11 LEU A 101       0.244 -12.686  -6.498  1.00  0.00           H  
ATOM    895 HD12 LEU A 101       0.398 -13.970  -5.279  1.00  0.00           H  
ATOM    896 HD13 LEU A 101      -0.901 -12.767  -5.139  1.00  0.00           H  
ATOM    897 HD21 LEU A 101       1.075 -13.339  -2.910  1.00  0.00           H  
ATOM    898 HD22 LEU A 101       1.406 -11.645  -2.518  1.00  0.00           H  
ATOM    899 HD23 LEU A 101      -0.248 -12.141  -2.894  1.00  0.00           H  
ATOM    900  N   PHE A 102       5.683 -12.277  -3.946  1.00  0.00           N  
ATOM    901  CA  PHE A 102       7.159 -12.332  -3.902  1.00  0.00           C  
ATOM    902  C   PHE A 102       7.728 -13.727  -3.561  1.00  0.00           C  
ATOM    903  O   PHE A 102       8.954 -13.922  -3.550  1.00  0.00           O  
ATOM    904  CB  PHE A 102       7.668 -11.301  -2.873  1.00  0.00           C  
ATOM    905  CG  PHE A 102       7.247  -9.858  -3.096  1.00  0.00           C  
ATOM    906  CD1 PHE A 102       8.078  -8.975  -3.812  1.00  0.00           C  
ATOM    907  CD2 PHE A 102       6.029  -9.389  -2.566  1.00  0.00           C  
ATOM    908  CE1 PHE A 102       7.688  -7.638  -4.007  1.00  0.00           C  
ATOM    909  CE2 PHE A 102       5.632  -8.059  -2.781  1.00  0.00           C  
ATOM    910  CZ  PHE A 102       6.461  -7.181  -3.498  1.00  0.00           C  
ATOM    911  H   PHE A 102       5.167 -12.736  -3.210  1.00  0.00           H  
ATOM    912  HA  PHE A 102       7.553 -12.067  -4.883  1.00  0.00           H  
ATOM    913  HB2 PHE A 102       7.329 -11.607  -1.883  1.00  0.00           H  
ATOM    914  HB3 PHE A 102       8.757 -11.334  -2.858  1.00  0.00           H  
ATOM    915  HD1 PHE A 102       9.019  -9.319  -4.216  1.00  0.00           H  
ATOM    916  HD2 PHE A 102       5.390 -10.054  -2.005  1.00  0.00           H  
ATOM    917  HE1 PHE A 102       8.328  -6.960  -4.553  1.00  0.00           H  
ATOM    918  HE2 PHE A 102       4.681  -7.719  -2.397  1.00  0.00           H  
ATOM    919  HZ  PHE A 102       6.159  -6.158  -3.662  1.00  0.00           H  
ATOM    920  N   HIS A 103       6.851 -14.692  -3.268  1.00  0.00           N  
ATOM    921  CA  HIS A 103       7.183 -16.077  -2.927  1.00  0.00           C  
ATOM    922  C   HIS A 103       6.894 -17.005  -4.121  1.00  0.00           C  
ATOM    923  O   HIS A 103       5.848 -16.858  -4.761  1.00  0.00           O  
ATOM    924  CB  HIS A 103       6.375 -16.464  -1.683  1.00  0.00           C  
ATOM    925  CG  HIS A 103       6.672 -17.820  -1.106  1.00  0.00           C  
ATOM    926  ND1 HIS A 103       6.400 -19.050  -1.712  1.00  0.00           N  
ATOM    927  CD2 HIS A 103       7.215 -18.040   0.122  1.00  0.00           C  
ATOM    928  CE1 HIS A 103       6.786 -19.984  -0.826  1.00  0.00           C  
ATOM    929  NE2 HIS A 103       7.282 -19.403   0.282  1.00  0.00           N  
ATOM    930  H   HIS A 103       5.870 -14.452  -3.254  1.00  0.00           H  
ATOM    931  HA  HIS A 103       8.241 -16.133  -2.673  1.00  0.00           H  
ATOM    932  HB2 HIS A 103       5.317 -16.454  -1.948  1.00  0.00           H  
ATOM    933  HB3 HIS A 103       6.531 -15.713  -0.909  1.00  0.00           H  
ATOM    934  HD2 HIS A 103       7.516 -17.289   0.837  1.00  0.00           H  
ATOM    935  HE2 HIS A 103       7.622 -19.876   1.107  1.00  0.00           H  
ATOM    936  HE1 HIS A 103       6.704 -21.050  -0.979  1.00  0.00           H  
ATOM    937  N   PRO A 104       7.773 -17.973  -4.445  1.00  0.00           N  
ATOM    938  CA  PRO A 104       7.638 -18.796  -5.647  1.00  0.00           C  
ATOM    939  C   PRO A 104       6.308 -19.549  -5.768  1.00  0.00           C  
ATOM    940  O   PRO A 104       5.825 -19.745  -6.882  1.00  0.00           O  
ATOM    941  CB  PRO A 104       8.825 -19.767  -5.631  1.00  0.00           C  
ATOM    942  CG  PRO A 104       9.361 -19.712  -4.201  1.00  0.00           C  
ATOM    943  CD  PRO A 104       9.003 -18.304  -3.748  1.00  0.00           C  
ATOM    944  HA  PRO A 104       7.727 -18.152  -6.522  1.00  0.00           H  
ATOM    945  HB2 PRO A 104       8.526 -20.779  -5.904  1.00  0.00           H  
ATOM    946  HB3 PRO A 104       9.592 -19.406  -6.316  1.00  0.00           H  
ATOM    947  HG2 PRO A 104      10.437 -19.880  -4.163  1.00  0.00           H  
ATOM    948  HG3 PRO A 104       8.833 -20.438  -3.583  1.00  0.00           H  
ATOM    949  HD2 PRO A 104       9.779 -17.607  -4.064  1.00  0.00           H  
ATOM    950  HD3 PRO A 104       8.889 -18.279  -2.664  1.00  0.00           H  
ATOM    951  N   GLN A 105       5.689 -19.936  -4.648  1.00  0.00           N  
ATOM    952  CA  GLN A 105       4.409 -20.651  -4.650  1.00  0.00           C  
ATOM    953  C   GLN A 105       3.188 -19.718  -4.641  1.00  0.00           C  
ATOM    954  O   GLN A 105       2.132 -20.127  -5.115  1.00  0.00           O  
ATOM    955  CB  GLN A 105       4.372 -21.678  -3.514  1.00  0.00           C  
ATOM    956  CG  GLN A 105       5.400 -22.817  -3.677  1.00  0.00           C  
ATOM    957  CD  GLN A 105       4.795 -24.122  -4.198  1.00  0.00           C  
ATOM    958  NE2 GLN A 105       4.015 -24.115  -5.257  1.00  0.00           N  
ATOM    959  OE1 GLN A 105       5.003 -25.194  -3.647  1.00  0.00           O  
ATOM    960  H   GLN A 105       6.109 -19.712  -3.758  1.00  0.00           H  
ATOM    961  HA  GLN A 105       4.334 -21.214  -5.581  1.00  0.00           H  
ATOM    962  HB2 GLN A 105       4.565 -21.159  -2.575  1.00  0.00           H  
ATOM    963  HB3 GLN A 105       3.369 -22.102  -3.459  1.00  0.00           H  
ATOM    964  HG2 GLN A 105       6.210 -22.516  -4.340  1.00  0.00           H  
ATOM    965  HG3 GLN A 105       5.828 -23.022  -2.696  1.00  0.00           H  
ATOM    966 HE21 GLN A 105       3.579 -24.989  -5.514  1.00  0.00           H  
ATOM    967 HE22 GLN A 105       3.861 -23.279  -5.802  1.00  0.00           H  
ATOM    968  N   GLU A 106       3.316 -18.450  -4.227  1.00  0.00           N  
ATOM    969  CA  GLU A 106       2.303 -17.431  -4.555  1.00  0.00           C  
ATOM    970  C   GLU A 106       2.249 -17.233  -6.073  1.00  0.00           C  
ATOM    971  O   GLU A 106       1.181 -17.284  -6.684  1.00  0.00           O  
ATOM    972  CB  GLU A 106       2.614 -16.070  -3.910  1.00  0.00           C  
ATOM    973  CG  GLU A 106       2.609 -16.044  -2.379  1.00  0.00           C  
ATOM    974  CD  GLU A 106       3.247 -14.765  -1.801  1.00  0.00           C  
ATOM    975  OE1 GLU A 106       4.077 -14.105  -2.474  1.00  0.00           O  
ATOM    976  OE2 GLU A 106       2.903 -14.445  -0.642  1.00  0.00           O1-
ATOM    977  H   GLU A 106       4.201 -18.147  -3.845  1.00  0.00           H  
ATOM    978  HA  GLU A 106       1.319 -17.768  -4.227  1.00  0.00           H  
ATOM    979  HB2 GLU A 106       3.588 -15.744  -4.274  1.00  0.00           H  
ATOM    980  HB3 GLU A 106       1.872 -15.351  -4.257  1.00  0.00           H  
ATOM    981  HG2 GLU A 106       3.144 -16.913  -1.996  1.00  0.00           H  
ATOM    982  HG3 GLU A 106       1.576 -16.123  -2.038  1.00  0.00           H  
ATOM    983  N   VAL A 107       3.425 -17.060  -6.685  1.00  0.00           N  
ATOM    984  CA  VAL A 107       3.587 -16.906  -8.133  1.00  0.00           C  
ATOM    985  C   VAL A 107       3.060 -18.136  -8.880  1.00  0.00           C  
ATOM    986  O   VAL A 107       2.276 -17.994  -9.820  1.00  0.00           O  
ATOM    987  CB  VAL A 107       5.057 -16.578  -8.474  1.00  0.00           C  
ATOM    988  CG1 VAL A 107       5.322 -16.547  -9.983  1.00  0.00           C  
ATOM    989  CG2 VAL A 107       5.490 -15.239  -7.859  1.00  0.00           C  
ATOM    990  H   VAL A 107       4.252 -17.023  -6.105  1.00  0.00           H  
ATOM    991  HA  VAL A 107       2.977 -16.062  -8.456  1.00  0.00           H  
ATOM    992  HB  VAL A 107       5.694 -17.355  -8.051  1.00  0.00           H  
ATOM    993 HG11 VAL A 107       5.179 -17.543 -10.404  1.00  0.00           H  
ATOM    994 HG12 VAL A 107       4.646 -15.846 -10.472  1.00  0.00           H  
ATOM    995 HG13 VAL A 107       6.352 -16.243 -10.171  1.00  0.00           H  
ATOM    996 HG21 VAL A 107       4.847 -14.432  -8.211  1.00  0.00           H  
ATOM    997 HG22 VAL A 107       5.426 -15.279  -6.771  1.00  0.00           H  
ATOM    998 HG23 VAL A 107       6.524 -15.019  -8.125  1.00  0.00           H  
ATOM    999  N   SER A 108       3.420 -19.350  -8.450  1.00  0.00           N  
ATOM   1000  CA  SER A 108       2.978 -20.588  -9.108  1.00  0.00           C  
ATOM   1001  C   SER A 108       1.500 -20.933  -8.853  1.00  0.00           C  
ATOM   1002  O   SER A 108       0.855 -21.524  -9.722  1.00  0.00           O  
ATOM   1003  CB  SER A 108       3.936 -21.743  -8.786  1.00  0.00           C  
ATOM   1004  OG  SER A 108       3.498 -22.537  -7.700  1.00  0.00           O  
ATOM   1005  H   SER A 108       4.078 -19.421  -7.687  1.00  0.00           H  
ATOM   1006  HA  SER A 108       3.066 -20.422 -10.182  1.00  0.00           H  
ATOM   1007  HB2 SER A 108       4.933 -21.356  -8.581  1.00  0.00           H  
ATOM   1008  HB3 SER A 108       4.013 -22.377  -9.669  1.00  0.00           H  
ATOM   1009  HG  SER A 108       3.156 -23.345  -8.090  1.00  0.00           H  
ATOM   1010  N   MET A 109       0.912 -20.524  -7.722  1.00  0.00           N  
ATOM   1011  CA  MET A 109      -0.535 -20.623  -7.500  1.00  0.00           C  
ATOM   1012  C   MET A 109      -1.301 -19.717  -8.474  1.00  0.00           C  
ATOM   1013  O   MET A 109      -2.216 -20.188  -9.158  1.00  0.00           O  
ATOM   1014  CB  MET A 109      -0.877 -20.365  -6.019  1.00  0.00           C  
ATOM   1015  CG  MET A 109      -2.380 -20.404  -5.690  1.00  0.00           C  
ATOM   1016  SD  MET A 109      -3.385 -18.957  -6.142  1.00  0.00           S  
ATOM   1017  CE  MET A 109      -2.893 -17.777  -4.857  1.00  0.00           C  
ATOM   1018  H   MET A 109       1.482 -20.128  -6.988  1.00  0.00           H  
ATOM   1019  HA  MET A 109      -0.841 -21.646  -7.719  1.00  0.00           H  
ATOM   1020  HB2 MET A 109      -0.475 -19.399  -5.713  1.00  0.00           H  
ATOM   1021  HB3 MET A 109      -0.386 -21.135  -5.423  1.00  0.00           H  
ATOM   1022  HG2 MET A 109      -2.484 -20.554  -4.615  1.00  0.00           H  
ATOM   1023  HG3 MET A 109      -2.810 -21.280  -6.175  1.00  0.00           H  
ATOM   1024  HE1 MET A 109      -3.230 -18.133  -3.883  1.00  0.00           H  
ATOM   1025  HE2 MET A 109      -1.809 -17.663  -4.850  1.00  0.00           H  
ATOM   1026  HE3 MET A 109      -3.355 -16.810  -5.056  1.00  0.00           H  
ATOM   1027  N   VAL A 110      -0.891 -18.446  -8.596  1.00  0.00           N  
ATOM   1028  CA  VAL A 110      -1.576 -17.448  -9.437  1.00  0.00           C  
ATOM   1029  C   VAL A 110      -1.381 -17.701 -10.936  1.00  0.00           C  
ATOM   1030  O   VAL A 110      -2.359 -17.625 -11.685  1.00  0.00           O  
ATOM   1031  CB  VAL A 110      -1.204 -16.009  -9.023  1.00  0.00           C  
ATOM   1032  CG1 VAL A 110      -1.870 -14.946  -9.905  1.00  0.00           C  
ATOM   1033  CG2 VAL A 110      -1.630 -15.714  -7.579  1.00  0.00           C  
ATOM   1034  H   VAL A 110      -0.121 -18.139  -8.020  1.00  0.00           H  
ATOM   1035  HA  VAL A 110      -2.646 -17.553  -9.254  1.00  0.00           H  
ATOM   1036  HB  VAL A 110      -0.123 -15.890  -9.102  1.00  0.00           H  
ATOM   1037 HG11 VAL A 110      -1.574 -15.075 -10.946  1.00  0.00           H  
ATOM   1038 HG12 VAL A 110      -2.955 -15.027  -9.834  1.00  0.00           H  
ATOM   1039 HG13 VAL A 110      -1.562 -13.951  -9.583  1.00  0.00           H  
ATOM   1040 HG21 VAL A 110      -2.714 -15.779  -7.488  1.00  0.00           H  
ATOM   1041 HG22 VAL A 110      -1.180 -16.435  -6.896  1.00  0.00           H  
ATOM   1042 HG23 VAL A 110      -1.281 -14.722  -7.295  1.00  0.00           H  
ATOM   1043  N   ARG A 111      -0.174 -18.091 -11.384  1.00  0.00           N  
ATOM   1044  CA  ARG A 111       0.087 -18.514 -12.781  1.00  0.00           C  
ATOM   1045  C   ARG A 111      -0.861 -19.625 -13.247  1.00  0.00           C  
ATOM   1046  O   ARG A 111      -1.212 -19.657 -14.422  1.00  0.00           O  
ATOM   1047  CB  ARG A 111       1.554 -18.964 -12.959  1.00  0.00           C  
ATOM   1048  CG  ARG A 111       2.539 -17.789 -13.096  1.00  0.00           C  
ATOM   1049  CD  ARG A 111       3.990 -18.281 -13.241  1.00  0.00           C  
ATOM   1050  NE  ARG A 111       4.924 -17.175 -13.540  1.00  0.00           N  
ATOM   1051  CZ  ARG A 111       6.220 -17.125 -13.287  1.00  0.00           C  
ATOM   1052  NH1 ARG A 111       6.887 -18.068 -12.692  1.00  0.00           N  
ATOM   1053  NH2 ARG A 111       6.938 -16.098 -13.621  1.00  0.00           N1+
ATOM   1054  H   ARG A 111       0.596 -18.098 -10.731  1.00  0.00           H  
ATOM   1055  HA  ARG A 111      -0.100 -17.671 -13.446  1.00  0.00           H  
ATOM   1056  HB2 ARG A 111       1.844 -19.595 -12.119  1.00  0.00           H  
ATOM   1057  HB3 ARG A 111       1.631 -19.563 -13.866  1.00  0.00           H  
ATOM   1058  HG2 ARG A 111       2.465 -17.137 -12.225  1.00  0.00           H  
ATOM   1059  HG3 ARG A 111       2.271 -17.217 -13.983  1.00  0.00           H  
ATOM   1060  HD2 ARG A 111       4.039 -19.006 -14.053  1.00  0.00           H  
ATOM   1061  HD3 ARG A 111       4.280 -18.777 -12.315  1.00  0.00           H  
ATOM   1062  HE  ARG A 111       4.543 -16.351 -13.982  1.00  0.00           H  
ATOM   1063 HH11 ARG A 111       6.454 -18.929 -12.390  1.00  0.00           H  
ATOM   1064 HH12 ARG A 111       7.871 -17.904 -12.539  1.00  0.00           H  
ATOM   1065 HH21 ARG A 111       6.542 -15.340 -14.160  1.00  0.00           H  
ATOM   1066 HH22 ARG A 111       7.909 -16.106 -13.342  1.00  0.00           H  
ATOM   1067  N   ASN A 112      -1.332 -20.493 -12.347  1.00  0.00           N  
ATOM   1068  CA  ASN A 112      -2.301 -21.554 -12.655  1.00  0.00           C  
ATOM   1069  C   ASN A 112      -3.777 -21.181 -12.387  1.00  0.00           C  
ATOM   1070  O   ASN A 112      -4.644 -22.034 -12.575  1.00  0.00           O  
ATOM   1071  CB  ASN A 112      -1.871 -22.877 -11.994  1.00  0.00           C  
ATOM   1072  CG  ASN A 112      -0.581 -23.437 -12.559  1.00  0.00           C  
ATOM   1073  OD1 ASN A 112      -0.594 -24.212 -13.505  1.00  0.00           O  
ATOM   1074  ND2 ASN A 112       0.556 -23.083 -12.015  1.00  0.00           N  
ATOM   1075  H   ASN A 112      -1.014 -20.400 -11.393  1.00  0.00           H  
ATOM   1076  HA  ASN A 112      -2.264 -21.736 -13.729  1.00  0.00           H  
ATOM   1077  HB2 ASN A 112      -1.767 -22.732 -10.919  1.00  0.00           H  
ATOM   1078  HB3 ASN A 112      -2.641 -23.631 -12.158  1.00  0.00           H  
ATOM   1079 HD21 ASN A 112       1.424 -23.454 -12.373  1.00  0.00           H  
ATOM   1080 HD22 ASN A 112       0.575 -22.466 -11.215  1.00  0.00           H  
ATOM   1081  N   LEU A 113      -4.086 -19.935 -12.002  1.00  0.00           N  
ATOM   1082  CA  LEU A 113      -5.440 -19.480 -11.640  1.00  0.00           C  
ATOM   1083  C   LEU A 113      -5.989 -18.365 -12.550  1.00  0.00           C  
ATOM   1084  O   LEU A 113      -7.179 -18.368 -12.865  1.00  0.00           O  
ATOM   1085  CB  LEU A 113      -5.458 -19.124 -10.139  1.00  0.00           C  
ATOM   1086  CG  LEU A 113      -6.777 -18.516  -9.620  1.00  0.00           C  
ATOM   1087  CD1 LEU A 113      -7.944 -19.496  -9.735  1.00  0.00           C  
ATOM   1088  CD2 LEU A 113      -6.627 -18.131  -8.148  1.00  0.00           C  
ATOM   1089  H   LEU A 113      -3.326 -19.283 -11.869  1.00  0.00           H  
ATOM   1090  HA  LEU A 113      -6.128 -20.315 -11.768  1.00  0.00           H  
ATOM   1091  HB2 LEU A 113      -5.229 -20.021  -9.563  1.00  0.00           H  
ATOM   1092  HB3 LEU A 113      -4.664 -18.400  -9.955  1.00  0.00           H  
ATOM   1093  HG  LEU A 113      -7.012 -17.611 -10.179  1.00  0.00           H  
ATOM   1094 HD11 LEU A 113      -8.150 -19.730 -10.780  1.00  0.00           H  
ATOM   1095 HD12 LEU A 113      -7.722 -20.416  -9.195  1.00  0.00           H  
ATOM   1096 HD13 LEU A 113      -8.842 -19.044  -9.314  1.00  0.00           H  
ATOM   1097 HD21 LEU A 113      -6.400 -19.014  -7.551  1.00  0.00           H  
ATOM   1098 HD22 LEU A 113      -5.822 -17.405  -8.035  1.00  0.00           H  
ATOM   1099 HD23 LEU A 113      -7.556 -17.686  -7.792  1.00  0.00           H  
ATOM   1100  N   ILE A 114      -5.141 -17.450 -13.037  1.00  0.00           N  
ATOM   1101  CA  ILE A 114      -5.554 -16.432 -14.030  1.00  0.00           C  
ATOM   1102  C   ILE A 114      -6.000 -17.075 -15.355  1.00  0.00           C  
ATOM   1103  O   ILE A 114      -6.853 -16.527 -16.041  1.00  0.00           O  
ATOM   1104  CB  ILE A 114      -4.436 -15.387 -14.261  1.00  0.00           C  
ATOM   1105  CG2 ILE A 114      -4.062 -14.715 -12.927  1.00  0.00           C  
ATOM   1106  CG1 ILE A 114      -3.229 -15.990 -15.020  1.00  0.00           C  
ATOM   1107  CD1 ILE A 114      -2.023 -15.063 -15.171  1.00  0.00           C  
ATOM   1108  H   ILE A 114      -4.184 -17.451 -12.713  1.00  0.00           H  
ATOM   1109  HA  ILE A 114      -6.419 -15.902 -13.632  1.00  0.00           H  
ATOM   1110  HB  ILE A 114      -4.854 -14.607 -14.897  1.00  0.00           H  
ATOM   1111 HG12 ILE A 114      -2.895 -16.900 -14.521  1.00  0.00           H  
ATOM   1112 HG13 ILE A 114      -3.555 -16.246 -16.028  1.00  0.00           H  
ATOM   1113 HG21 ILE A 114      -4.964 -14.386 -12.412  1.00  0.00           H  
ATOM   1114 HG22 ILE A 114      -3.515 -15.410 -12.291  1.00  0.00           H  
ATOM   1115 HG23 ILE A 114      -3.439 -13.841 -13.117  1.00  0.00           H  
ATOM   1116 HD11 ILE A 114      -2.338 -14.111 -15.598  1.00  0.00           H  
ATOM   1117 HD12 ILE A 114      -1.557 -14.904 -14.198  1.00  0.00           H  
ATOM   1118 HD13 ILE A 114      -1.292 -15.525 -15.833  1.00  0.00           H  
ATOM   1119  N   GLN A 115      -5.488 -18.268 -15.676  1.00  0.00           N  
ATOM   1120  CA  GLN A 115      -5.876 -19.073 -16.840  1.00  0.00           C  
ATOM   1121  C   GLN A 115      -7.035 -20.049 -16.528  1.00  0.00           C  
ATOM   1122  O   GLN A 115      -7.128 -21.120 -17.135  1.00  0.00           O  
ATOM   1123  CB  GLN A 115      -4.630 -19.768 -17.430  1.00  0.00           C  
ATOM   1124  CG  GLN A 115      -3.536 -18.812 -17.950  1.00  0.00           C  
ATOM   1125  CD  GLN A 115      -3.961 -17.970 -19.159  1.00  0.00           C  
ATOM   1126  OE1 GLN A 115      -4.972 -18.229 -19.799  1.00  0.00           O  
ATOM   1127  NE2 GLN A 115      -3.199 -16.963 -19.531  1.00  0.00           N  
ATOM   1128  H   GLN A 115      -4.783 -18.645 -15.059  1.00  0.00           H  
ATOM   1129  HA  GLN A 115      -6.265 -18.398 -17.603  1.00  0.00           H  
ATOM   1130  HB2 GLN A 115      -4.189 -20.406 -16.664  1.00  0.00           H  
ATOM   1131  HB3 GLN A 115      -4.930 -20.406 -18.261  1.00  0.00           H  
ATOM   1132  HG2 GLN A 115      -2.681 -19.414 -18.257  1.00  0.00           H  
ATOM   1133  HG3 GLN A 115      -3.198 -18.153 -17.150  1.00  0.00           H  
ATOM   1134 HE21 GLN A 115      -3.487 -16.409 -20.324  1.00  0.00           H  
ATOM   1135 HE22 GLN A 115      -2.334 -16.746 -19.056  1.00  0.00           H  
ATOM   1136  N   LYS A 116      -7.913 -19.699 -15.576  1.00  0.00           N  
ATOM   1137  CA  LYS A 116      -9.105 -20.453 -15.122  1.00  0.00           C  
ATOM   1138  C   LYS A 116     -10.275 -19.488 -14.823  1.00  0.00           C  
ATOM   1139  O   LYS A 116     -10.432 -18.475 -15.504  1.00  0.00           O  
ATOM   1140  CB  LYS A 116      -8.749 -21.370 -13.926  1.00  0.00           C  
ATOM   1141  CG  LYS A 116      -7.734 -22.485 -14.217  1.00  0.00           C  
ATOM   1142  CD  LYS A 116      -7.713 -23.450 -13.020  1.00  0.00           C  
ATOM   1143  CE  LYS A 116      -6.970 -24.764 -13.279  1.00  0.00           C  
ATOM   1144  NZ  LYS A 116      -5.511 -24.573 -13.405  1.00  0.00           N1+
ATOM   1145  H   LYS A 116      -7.768 -18.796 -15.148  1.00  0.00           H  
ATOM   1146  HA  LYS A 116      -9.456 -21.099 -15.926  1.00  0.00           H  
ATOM   1147  HB2 LYS A 116      -9.664 -21.868 -13.605  1.00  0.00           H  
ATOM   1148  HB3 LYS A 116      -8.387 -20.764 -13.096  1.00  0.00           H  
ATOM   1149  HG2 LYS A 116      -6.743 -22.063 -14.379  1.00  0.00           H  
ATOM   1150  HG3 LYS A 116      -8.048 -23.027 -15.109  1.00  0.00           H  
ATOM   1151  HD2 LYS A 116      -8.741 -23.718 -12.775  1.00  0.00           H  
ATOM   1152  HD3 LYS A 116      -7.286 -22.951 -12.151  1.00  0.00           H  
ATOM   1153  HE2 LYS A 116      -7.371 -25.242 -14.172  1.00  0.00           H  
ATOM   1154  HE3 LYS A 116      -7.161 -25.423 -12.432  1.00  0.00           H  
ATOM   1155  HZ1 LYS A 116      -5.253 -24.333 -14.352  1.00  0.00           H  
ATOM   1156  HZ2 LYS A 116      -5.186 -23.863 -12.764  1.00  0.00           H  
ATOM   1157  HZ3 LYS A 116      -5.039 -25.436 -13.175  1.00  0.00           H  
ATOM   1158  N   ASP A 117     -11.077 -19.782 -13.797  1.00  0.00           N  
ATOM   1159  CA  ASP A 117     -12.171 -18.950 -13.266  1.00  0.00           C  
ATOM   1160  C   ASP A 117     -11.691 -17.659 -12.565  1.00  0.00           C  
ATOM   1161  O   ASP A 117     -12.511 -16.828 -12.167  1.00  0.00           O  
ATOM   1162  CB  ASP A 117     -12.997 -19.809 -12.292  1.00  0.00           C  
ATOM   1163  CG  ASP A 117     -12.167 -20.397 -11.144  1.00  0.00           C  
ATOM   1164  OD1 ASP A 117     -11.359 -19.674 -10.520  1.00  0.00           O  
ATOM   1165  OD2 ASP A 117     -12.317 -21.604 -10.858  1.00  0.00           O1-
ATOM   1166  H   ASP A 117     -10.906 -20.659 -13.326  1.00  0.00           H  
ATOM   1167  HA  ASP A 117     -12.817 -18.646 -14.089  1.00  0.00           H  
ATOM   1168  HB2 ASP A 117     -13.455 -20.623 -12.855  1.00  0.00           H  
ATOM   1169  HB3 ASP A 117     -13.799 -19.207 -11.866  1.00  0.00           H  
ATOM   1170  N   ARG A 118     -10.366 -17.484 -12.412  1.00  0.00           N  
ATOM   1171  CA  ARG A 118      -9.692 -16.311 -11.821  1.00  0.00           C  
ATOM   1172  C   ARG A 118     -10.145 -15.972 -10.390  1.00  0.00           C  
ATOM   1173  O   ARG A 118      -9.912 -14.857  -9.925  1.00  0.00           O  
ATOM   1174  CB  ARG A 118      -9.767 -15.099 -12.781  1.00  0.00           C  
ATOM   1175  CG  ARG A 118      -9.645 -15.468 -14.273  1.00  0.00           C  
ATOM   1176  CD  ARG A 118      -9.495 -14.280 -15.236  1.00  0.00           C  
ATOM   1177  NE  ARG A 118     -10.399 -13.141 -14.969  1.00  0.00           N  
ATOM   1178  CZ  ARG A 118     -11.709 -13.096 -14.824  1.00  0.00           C  
ATOM   1179  NH1 ARG A 118     -12.467 -14.147 -14.818  1.00  0.00           N  
ATOM   1180  NH2 ARG A 118     -12.317 -11.961 -14.666  1.00  0.00           N1+
ATOM   1181  H   ARG A 118      -9.773 -18.237 -12.728  1.00  0.00           H  
ATOM   1182  HA  ARG A 118      -8.639 -16.574 -11.724  1.00  0.00           H  
ATOM   1183  HB2 ARG A 118     -10.717 -14.589 -12.621  1.00  0.00           H  
ATOM   1184  HB3 ARG A 118      -8.967 -14.404 -12.524  1.00  0.00           H  
ATOM   1185  HG2 ARG A 118     -10.533 -16.023 -14.575  1.00  0.00           H  
ATOM   1186  HG3 ARG A 118      -8.785 -16.126 -14.403  1.00  0.00           H  
ATOM   1187  HD2 ARG A 118      -9.640 -14.634 -16.257  1.00  0.00           H  
ATOM   1188  HD3 ARG A 118      -8.468 -13.919 -15.167  1.00  0.00           H  
ATOM   1189  HE  ARG A 118      -9.945 -12.281 -14.697  1.00  0.00           H  
ATOM   1190 HH11 ARG A 118     -13.383 -14.019 -14.411  1.00  0.00           H  
ATOM   1191 HH12 ARG A 118     -12.067 -15.066 -14.941  1.00  0.00           H  
ATOM   1192 HH21 ARG A 118     -11.831 -11.090 -14.825  1.00  0.00           H  
ATOM   1193 HH22 ARG A 118     -13.298 -11.954 -14.425  1.00  0.00           H  
ATOM   1194  N   THR A 119     -10.792 -16.908  -9.694  1.00  0.00           N  
ATOM   1195  CA  THR A 119     -11.564 -16.658  -8.468  1.00  0.00           C  
ATOM   1196  C   THR A 119     -10.859 -17.174  -7.207  1.00  0.00           C  
ATOM   1197  O   THR A 119     -10.288 -18.264  -7.194  1.00  0.00           O  
ATOM   1198  CB  THR A 119     -13.006 -17.177  -8.633  1.00  0.00           C  
ATOM   1199  OG1 THR A 119     -13.693 -16.393  -9.593  1.00  0.00           O  
ATOM   1200  CG2 THR A 119     -13.834 -17.142  -7.347  1.00  0.00           C  
ATOM   1201  H   THR A 119     -10.881 -17.824 -10.112  1.00  0.00           H  
ATOM   1202  HA  THR A 119     -11.657 -15.578  -8.344  1.00  0.00           H  
ATOM   1203  HB  THR A 119     -12.971 -18.209  -8.982  1.00  0.00           H  
ATOM   1204 HG21 THR A 119     -13.406 -17.810  -6.600  1.00  0.00           H  
ATOM   1205 HG22 THR A 119     -13.874 -16.126  -6.955  1.00  0.00           H  
ATOM   1206 HG23 THR A 119     -14.847 -17.483  -7.563  1.00  0.00           H  
ATOM   1207  HG1 THR A 119     -13.275 -16.544 -10.443  1.00  0.00           H  
ATOM   1208  N   PHE A 120     -10.902 -16.396  -6.126  1.00  0.00           N  
ATOM   1209  CA  PHE A 120     -10.234 -16.664  -4.847  1.00  0.00           C  
ATOM   1210  C   PHE A 120     -11.068 -16.129  -3.667  1.00  0.00           C  
ATOM   1211  O   PHE A 120     -12.204 -15.689  -3.852  1.00  0.00           O  
ATOM   1212  CB  PHE A 120      -8.810 -16.081  -4.887  1.00  0.00           C  
ATOM   1213  CG  PHE A 120      -8.720 -14.564  -4.880  1.00  0.00           C  
ATOM   1214  CD1 PHE A 120      -8.905 -13.844  -6.076  1.00  0.00           C  
ATOM   1215  CD2 PHE A 120      -8.432 -13.867  -3.689  1.00  0.00           C  
ATOM   1216  CE1 PHE A 120      -8.798 -12.443  -6.082  1.00  0.00           C  
ATOM   1217  CE2 PHE A 120      -8.314 -12.465  -3.697  1.00  0.00           C  
ATOM   1218  CZ  PHE A 120      -8.492 -11.752  -4.896  1.00  0.00           C  
ATOM   1219  H   PHE A 120     -11.418 -15.531  -6.194  1.00  0.00           H  
ATOM   1220  HA  PHE A 120     -10.145 -17.743  -4.715  1.00  0.00           H  
ATOM   1221  HB2 PHE A 120      -8.258 -16.470  -4.031  1.00  0.00           H  
ATOM   1222  HB3 PHE A 120      -8.303 -16.456  -5.776  1.00  0.00           H  
ATOM   1223  HD1 PHE A 120      -9.132 -14.365  -6.994  1.00  0.00           H  
ATOM   1224  HD2 PHE A 120      -8.299 -14.399  -2.759  1.00  0.00           H  
ATOM   1225  HE1 PHE A 120      -8.951 -11.901  -7.003  1.00  0.00           H  
ATOM   1226  HE2 PHE A 120      -8.088 -11.936  -2.783  1.00  0.00           H  
ATOM   1227  HZ  PHE A 120      -8.402 -10.676  -4.903  1.00  0.00           H  
ATOM   1228  N   ALA A 121     -10.525 -16.180  -2.448  1.00  0.00           N  
ATOM   1229  CA  ALA A 121     -11.225 -15.798  -1.224  1.00  0.00           C  
ATOM   1230  C   ALA A 121     -10.383 -14.940  -0.267  1.00  0.00           C  
ATOM   1231  O   ALA A 121      -9.153 -14.914  -0.323  1.00  0.00           O  
ATOM   1232  CB  ALA A 121     -11.734 -17.076  -0.545  1.00  0.00           C  
ATOM   1233  H   ALA A 121      -9.599 -16.566  -2.335  1.00  0.00           H  
ATOM   1234  HA  ALA A 121     -12.094 -15.192  -1.483  1.00  0.00           H  
ATOM   1235  HB1 ALA A 121     -12.536 -17.517  -1.138  1.00  0.00           H  
ATOM   1236  HB2 ALA A 121     -10.919 -17.792  -0.438  1.00  0.00           H  
ATOM   1237  HB3 ALA A 121     -12.121 -16.842   0.447  1.00  0.00           H  
ATOM   1238  N   VAL A 122     -11.089 -14.280   0.652  1.00  0.00           N  
ATOM   1239  CA  VAL A 122     -10.581 -13.593   1.846  1.00  0.00           C  
ATOM   1240  C   VAL A 122     -11.503 -13.918   3.025  1.00  0.00           C  
ATOM   1241  O   VAL A 122     -12.718 -14.014   2.858  1.00  0.00           O  
ATOM   1242  CB  VAL A 122     -10.423 -12.077   1.609  1.00  0.00           C  
ATOM   1243  CG1 VAL A 122     -10.085 -11.306   2.889  1.00  0.00           C  
ATOM   1244  CG2 VAL A 122      -9.345 -11.787   0.556  1.00  0.00           C  
ATOM   1245  H   VAL A 122     -12.094 -14.285   0.547  1.00  0.00           H  
ATOM   1246  HA  VAL A 122      -9.596 -13.995   2.081  1.00  0.00           H  
ATOM   1247  HB  VAL A 122     -11.374 -11.688   1.244  1.00  0.00           H  
ATOM   1248 HG11 VAL A 122     -10.918 -11.346   3.591  1.00  0.00           H  
ATOM   1249 HG12 VAL A 122      -9.202 -11.733   3.365  1.00  0.00           H  
ATOM   1250 HG13 VAL A 122      -9.889 -10.259   2.662  1.00  0.00           H  
ATOM   1251 HG21 VAL A 122      -8.414 -12.284   0.827  1.00  0.00           H  
ATOM   1252 HG22 VAL A 122      -9.669 -12.157  -0.418  1.00  0.00           H  
ATOM   1253 HG23 VAL A 122      -9.173 -10.714   0.474  1.00  0.00           H  
ATOM   1254  N   LEU A 123     -10.932 -14.123   4.211  1.00  0.00           N  
ATOM   1255  CA  LEU A 123     -11.651 -14.575   5.407  1.00  0.00           C  
ATOM   1256  C   LEU A 123     -12.232 -13.411   6.227  1.00  0.00           C  
ATOM   1257  O   LEU A 123     -11.900 -12.246   6.021  1.00  0.00           O  
ATOM   1258  CB  LEU A 123     -10.704 -15.444   6.261  1.00  0.00           C  
ATOM   1259  CG  LEU A 123     -10.198 -16.730   5.581  1.00  0.00           C  
ATOM   1260  CD1 LEU A 123      -9.090 -17.360   6.424  1.00  0.00           C  
ATOM   1261  CD2 LEU A 123     -11.315 -17.761   5.403  1.00  0.00           C  
ATOM   1262  H   LEU A 123      -9.942 -13.946   4.304  1.00  0.00           H  
ATOM   1263  HA  LEU A 123     -12.498 -15.191   5.102  1.00  0.00           H  
ATOM   1264  HB2 LEU A 123      -9.844 -14.830   6.528  1.00  0.00           H  
ATOM   1265  HB3 LEU A 123     -11.205 -15.722   7.188  1.00  0.00           H  
ATOM   1266  HG  LEU A 123      -9.782 -16.485   4.604  1.00  0.00           H  
ATOM   1267 HD11 LEU A 123      -8.255 -16.665   6.513  1.00  0.00           H  
ATOM   1268 HD12 LEU A 123      -9.463 -17.612   7.417  1.00  0.00           H  
ATOM   1269 HD13 LEU A 123      -8.731 -18.268   5.939  1.00  0.00           H  
ATOM   1270 HD21 LEU A 123     -11.750 -18.013   6.370  1.00  0.00           H  
ATOM   1271 HD22 LEU A 123     -12.091 -17.363   4.749  1.00  0.00           H  
ATOM   1272 HD23 LEU A 123     -10.907 -18.664   4.950  1.00  0.00           H  
ATOM   1273  N   ALA A 124     -13.071 -13.760   7.201  1.00  0.00           N  
ATOM   1274  CA  ALA A 124     -13.555 -12.895   8.267  1.00  0.00           C  
ATOM   1275  C   ALA A 124     -13.235 -13.552   9.618  1.00  0.00           C  
ATOM   1276  O   ALA A 124     -13.633 -14.694   9.874  1.00  0.00           O  
ATOM   1277  CB  ALA A 124     -15.043 -12.613   8.058  1.00  0.00           C  
ATOM   1278  H   ALA A 124     -13.381 -14.721   7.227  1.00  0.00           H  
ATOM   1279  HA  ALA A 124     -13.024 -11.945   8.215  1.00  0.00           H  
ATOM   1280  HB1 ALA A 124     -15.206 -12.190   7.067  1.00  0.00           H  
ATOM   1281  HB2 ALA A 124     -15.603 -13.543   8.151  1.00  0.00           H  
ATOM   1282  HB3 ALA A 124     -15.391 -11.910   8.815  1.00  0.00           H  
ATOM   1283  N   TYR A 125     -12.478 -12.838  10.454  1.00  0.00           N  
ATOM   1284  CA  TYR A 125     -11.656 -13.422  11.516  1.00  0.00           C  
ATOM   1285  C   TYR A 125     -12.143 -13.110  12.942  1.00  0.00           C  
ATOM   1286  O   TYR A 125     -12.750 -12.072  13.205  1.00  0.00           O  
ATOM   1287  CB  TYR A 125     -10.204 -12.934  11.378  1.00  0.00           C  
ATOM   1288  CG  TYR A 125      -9.436 -13.241  10.100  1.00  0.00           C  
ATOM   1289  CD1 TYR A 125      -8.828 -14.501   9.933  1.00  0.00           C  
ATOM   1290  CD2 TYR A 125      -9.198 -12.225   9.151  1.00  0.00           C  
ATOM   1291  CE1 TYR A 125      -7.975 -14.740   8.836  1.00  0.00           C  
ATOM   1292  CE2 TYR A 125      -8.336 -12.456   8.059  1.00  0.00           C  
ATOM   1293  CZ  TYR A 125      -7.698 -13.708   7.915  1.00  0.00           C  
ATOM   1294  OH  TYR A 125      -6.809 -13.916   6.903  1.00  0.00           O  
ATOM   1295  H   TYR A 125     -12.317 -11.864  10.238  1.00  0.00           H  
ATOM   1296  HA  TYR A 125     -11.652 -14.505  11.396  1.00  0.00           H  
ATOM   1297  HB2 TYR A 125     -10.215 -11.853  11.520  1.00  0.00           H  
ATOM   1298  HB3 TYR A 125      -9.628 -13.351  12.204  1.00  0.00           H  
ATOM   1299  HD1 TYR A 125      -8.999 -15.277  10.665  1.00  0.00           H  
ATOM   1300  HD2 TYR A 125      -9.658 -11.255   9.269  1.00  0.00           H  
ATOM   1301  HE1 TYR A 125      -7.514 -15.708   8.700  1.00  0.00           H  
ATOM   1302  HE2 TYR A 125      -8.158 -11.673   7.336  1.00  0.00           H  
ATOM   1303  HH  TYR A 125      -6.495 -13.074   6.566  1.00  0.00           H  
ATOM   1304  N   SER A 126     -11.763 -13.986  13.872  1.00  0.00           N  
ATOM   1305  CA  SER A 126     -11.858 -13.815  15.331  1.00  0.00           C  
ATOM   1306  C   SER A 126     -10.483 -13.590  15.968  1.00  0.00           C  
ATOM   1307  O   SER A 126     -10.345 -12.751  16.860  1.00  0.00           O  
ATOM   1308  CB  SER A 126     -12.557 -15.028  15.943  1.00  0.00           C  
ATOM   1309  OG  SER A 126     -13.893 -15.062  15.486  1.00  0.00           O  
ATOM   1310  H   SER A 126     -11.332 -14.835  13.534  1.00  0.00           H  
ATOM   1311  HA  SER A 126     -12.456 -12.933  15.559  1.00  0.00           H  
ATOM   1312  HB2 SER A 126     -12.543 -14.967  17.031  1.00  0.00           H  
ATOM   1313  HB3 SER A 126     -12.036 -15.936  15.637  1.00  0.00           H  
ATOM   1314  HG  SER A 126     -14.344 -14.334  15.919  1.00  0.00           H  
ATOM   1315  N   ASN A 127      -9.453 -14.262  15.444  1.00  0.00           N  
ATOM   1316  CA  ASN A 127      -8.038 -13.973  15.684  1.00  0.00           C  
ATOM   1317  C   ASN A 127      -7.340 -13.894  14.321  1.00  0.00           C  
ATOM   1318  O   ASN A 127      -7.213 -14.892  13.610  1.00  0.00           O  
ATOM   1319  CB  ASN A 127      -7.419 -14.961  16.689  1.00  0.00           C  
ATOM   1320  CG  ASN A 127      -8.090 -14.909  18.048  1.00  0.00           C  
ATOM   1321  OD1 ASN A 127      -8.056 -13.892  18.732  1.00  0.00           O  
ATOM   1322  ND2 ASN A 127      -8.718 -15.976  18.477  1.00  0.00           N  
ATOM   1323  H   ASN A 127      -9.654 -14.949  14.732  1.00  0.00           H  
ATOM   1324  HA  ASN A 127      -7.959 -12.985  16.137  1.00  0.00           H  
ATOM   1325  HB2 ASN A 127      -7.482 -15.975  16.294  1.00  0.00           H  
ATOM   1326  HB3 ASN A 127      -6.367 -14.716  16.834  1.00  0.00           H  
ATOM   1327 HD21 ASN A 127      -8.669 -16.850  17.973  1.00  0.00           H  
ATOM   1328 HD22 ASN A 127      -9.249 -15.914  19.334  1.00  0.00           H  
ATOM   1329  N   VAL A 128      -6.971 -12.670  13.934  1.00  0.00           N  
ATOM   1330  CA  VAL A 128      -6.604 -12.293  12.560  1.00  0.00           C  
ATOM   1331  C   VAL A 128      -5.281 -12.917  12.125  1.00  0.00           C  
ATOM   1332  O   VAL A 128      -5.219 -13.561  11.084  1.00  0.00           O  
ATOM   1333  CB  VAL A 128      -6.574 -10.755  12.407  1.00  0.00           C  
ATOM   1334  CG1 VAL A 128      -6.131 -10.314  11.010  1.00  0.00           C  
ATOM   1335  CG2 VAL A 128      -7.928 -10.098  12.703  1.00  0.00           C  
ATOM   1336  H   VAL A 128      -7.014 -11.934  14.625  1.00  0.00           H  
ATOM   1337  HA  VAL A 128      -7.362 -12.680  11.879  1.00  0.00           H  
ATOM   1338  HB  VAL A 128      -5.856 -10.358  13.124  1.00  0.00           H  
ATOM   1339 HG11 VAL A 128      -5.103 -10.627  10.828  1.00  0.00           H  
ATOM   1340 HG12 VAL A 128      -6.780 -10.760  10.255  1.00  0.00           H  
ATOM   1341 HG13 VAL A 128      -6.179  -9.228  10.930  1.00  0.00           H  
ATOM   1342 HG21 VAL A 128      -8.646 -10.360  11.926  1.00  0.00           H  
ATOM   1343 HG22 VAL A 128      -8.312 -10.409  13.674  1.00  0.00           H  
ATOM   1344 HG23 VAL A 128      -7.813  -9.014  12.713  1.00  0.00           H  
ATOM   1345  N   GLN A 129      -4.239 -12.756  12.941  1.00  0.00           N  
ATOM   1346  CA  GLN A 129      -2.882 -13.263  12.696  1.00  0.00           C  
ATOM   1347  C   GLN A 129      -2.805 -14.795  12.822  1.00  0.00           C  
ATOM   1348  O   GLN A 129      -2.142 -15.477  12.040  1.00  0.00           O  
ATOM   1349  CB  GLN A 129      -1.973 -12.511  13.682  1.00  0.00           C  
ATOM   1350  CG  GLN A 129      -0.542 -13.033  13.851  1.00  0.00           C  
ATOM   1351  CD  GLN A 129       0.112 -12.322  15.030  1.00  0.00           C  
ATOM   1352  OE1 GLN A 129       0.844 -11.352  14.870  1.00  0.00           O  
ATOM   1353  NE2 GLN A 129      -0.189 -12.718  16.247  1.00  0.00           N  
ATOM   1354  H   GLN A 129      -4.402 -12.273  13.813  1.00  0.00           H  
ATOM   1355  HA  GLN A 129      -2.579 -13.008  11.680  1.00  0.00           H  
ATOM   1356  HB2 GLN A 129      -1.926 -11.465  13.381  1.00  0.00           H  
ATOM   1357  HB3 GLN A 129      -2.447 -12.544  14.663  1.00  0.00           H  
ATOM   1358  HG2 GLN A 129      -0.549 -14.103  14.059  1.00  0.00           H  
ATOM   1359  HG3 GLN A 129       0.031 -12.851  12.942  1.00  0.00           H  
ATOM   1360 HE21 GLN A 129      -0.872 -13.445  16.406  1.00  0.00           H  
ATOM   1361 HE22 GLN A 129       0.250 -12.264  17.035  1.00  0.00           H  
ATOM   1362  N   GLU A 130      -3.550 -15.332  13.786  1.00  0.00           N  
ATOM   1363  CA  GLU A 130      -3.727 -16.756  14.079  1.00  0.00           C  
ATOM   1364  C   GLU A 130      -4.547 -17.487  13.002  1.00  0.00           C  
ATOM   1365  O   GLU A 130      -4.580 -18.716  12.990  1.00  0.00           O  
ATOM   1366  CB  GLU A 130      -4.428 -16.915  15.442  1.00  0.00           C  
ATOM   1367  CG  GLU A 130      -3.655 -16.429  16.683  1.00  0.00           C  
ATOM   1368  CD  GLU A 130      -3.161 -14.977  16.637  1.00  0.00           C  
ATOM   1369  OE1 GLU A 130      -1.980 -14.740  16.991  1.00  0.00           O  
ATOM   1370  OE2 GLU A 130      -3.933 -14.085  16.216  1.00  0.00           O1-
ATOM   1371  H   GLU A 130      -3.987 -14.688  14.429  1.00  0.00           H  
ATOM   1372  HA  GLU A 130      -2.750 -17.237  14.132  1.00  0.00           H  
ATOM   1373  HB2 GLU A 130      -4.647 -17.972  15.596  1.00  0.00           H  
ATOM   1374  HB3 GLU A 130      -5.382 -16.389  15.393  1.00  0.00           H  
ATOM   1375  HG2 GLU A 130      -2.798 -17.091  16.805  1.00  0.00           H  
ATOM   1376  HG3 GLU A 130      -4.296 -16.554  17.556  1.00  0.00           H  
ATOM   1377  N   ARG A 131      -5.179 -16.747  12.081  1.00  0.00           N  
ATOM   1378  CA  ARG A 131      -6.049 -17.250  11.006  1.00  0.00           C  
ATOM   1379  C   ARG A 131      -7.235 -18.080  11.529  1.00  0.00           C  
ATOM   1380  O   ARG A 131      -7.565 -19.142  10.996  1.00  0.00           O  
ATOM   1381  CB  ARG A 131      -5.245 -17.955   9.886  1.00  0.00           C  
ATOM   1382  CG  ARG A 131      -3.852 -17.398   9.551  1.00  0.00           C  
ATOM   1383  CD  ARG A 131      -3.761 -15.915   9.154  1.00  0.00           C  
ATOM   1384  NE  ARG A 131      -4.353 -15.599   7.839  1.00  0.00           N  
ATOM   1385  CZ  ARG A 131      -3.831 -15.873   6.656  1.00  0.00           C  
ATOM   1386  NH1 ARG A 131      -4.441 -15.481   5.575  1.00  0.00           N  
ATOM   1387  NH2 ARG A 131      -2.716 -16.533   6.528  1.00  0.00           N1+
ATOM   1388  H   ARG A 131      -5.082 -15.745  12.169  1.00  0.00           H  
ATOM   1389  HA  ARG A 131      -6.501 -16.362  10.563  1.00  0.00           H  
ATOM   1390  HB2 ARG A 131      -5.085 -18.990  10.189  1.00  0.00           H  
ATOM   1391  HB3 ARG A 131      -5.848 -17.967   8.978  1.00  0.00           H  
ATOM   1392  HG2 ARG A 131      -3.227 -17.545  10.432  1.00  0.00           H  
ATOM   1393  HG3 ARG A 131      -3.422 -18.009   8.756  1.00  0.00           H  
ATOM   1394  HD2 ARG A 131      -4.255 -15.322   9.924  1.00  0.00           H  
ATOM   1395  HD3 ARG A 131      -2.712 -15.620   9.154  1.00  0.00           H  
ATOM   1396  HE  ARG A 131      -5.195 -15.042   7.841  1.00  0.00           H  
ATOM   1397 HH11 ARG A 131      -3.999 -15.589   4.673  1.00  0.00           H  
ATOM   1398 HH12 ARG A 131      -5.311 -14.977   5.663  1.00  0.00           H  
ATOM   1399 HH21 ARG A 131      -2.445 -16.909   5.630  1.00  0.00           H  
ATOM   1400 HH22 ARG A 131      -2.181 -16.764   7.352  1.00  0.00           H  
ATOM   1401  N   GLU A 132      -7.898 -17.589  12.574  1.00  0.00           N  
ATOM   1402  CA  GLU A 132      -9.134 -18.173  13.115  1.00  0.00           C  
ATOM   1403  C   GLU A 132     -10.341 -17.409  12.558  1.00  0.00           C  
ATOM   1404  O   GLU A 132     -10.438 -16.196  12.750  1.00  0.00           O  
ATOM   1405  CB  GLU A 132      -9.116 -18.183  14.651  1.00  0.00           C  
ATOM   1406  CG  GLU A 132      -7.929 -18.979  15.214  1.00  0.00           C  
ATOM   1407  CD  GLU A 132      -8.200 -19.456  16.644  1.00  0.00           C  
ATOM   1408  OE1 GLU A 132      -8.461 -18.602  17.521  1.00  0.00           O  
ATOM   1409  OE2 GLU A 132      -8.181 -20.691  16.881  1.00  0.00           O1-
ATOM   1410  H   GLU A 132      -7.572 -16.718  12.968  1.00  0.00           H  
ATOM   1411  HA  GLU A 132      -9.219 -19.210  12.791  1.00  0.00           H  
ATOM   1412  HB2 GLU A 132      -9.089 -17.163  15.033  1.00  0.00           H  
ATOM   1413  HB3 GLU A 132     -10.043 -18.649  14.987  1.00  0.00           H  
ATOM   1414  HG2 GLU A 132      -7.035 -18.356  15.193  1.00  0.00           H  
ATOM   1415  HG3 GLU A 132      -7.752 -19.847  14.578  1.00  0.00           H  
ATOM   1416  N   ALA A 133     -11.236 -18.102  11.845  1.00  0.00           N  
ATOM   1417  CA  ALA A 133     -12.274 -17.499  11.003  1.00  0.00           C  
ATOM   1418  C   ALA A 133     -13.541 -18.366  10.887  1.00  0.00           C  
ATOM   1419  O   ALA A 133     -13.489 -19.583  11.071  1.00  0.00           O  
ATOM   1420  CB  ALA A 133     -11.667 -17.246   9.614  1.00  0.00           C  
ATOM   1421  H   ALA A 133     -11.147 -19.107  11.795  1.00  0.00           H  
ATOM   1422  HA  ALA A 133     -12.575 -16.544  11.434  1.00  0.00           H  
ATOM   1423  HB1 ALA A 133     -10.839 -16.540   9.692  1.00  0.00           H  
ATOM   1424  HB2 ALA A 133     -11.303 -18.182   9.189  1.00  0.00           H  
ATOM   1425  HB3 ALA A 133     -12.422 -16.830   8.947  1.00  0.00           H  
ATOM   1426  N   GLN A 134     -14.666 -17.737  10.531  1.00  0.00           N  
ATOM   1427  CA  GLN A 134     -15.997 -18.371  10.441  1.00  0.00           C  
ATOM   1428  C   GLN A 134     -16.798 -17.980   9.182  1.00  0.00           C  
ATOM   1429  O   GLN A 134     -17.683 -18.723   8.757  1.00  0.00           O  
ATOM   1430  CB  GLN A 134     -16.753 -18.095  11.755  1.00  0.00           C  
ATOM   1431  CG  GLN A 134     -18.232 -18.524  11.825  1.00  0.00           C  
ATOM   1432  CD  GLN A 134     -18.528 -19.996  11.540  1.00  0.00           C  
ATOM   1433  NE2 GLN A 134     -17.641 -20.925  11.816  1.00  0.00           N  
ATOM   1434  OE1 GLN A 134     -19.610 -20.357  11.088  1.00  0.00           O  
ATOM   1435  H   GLN A 134     -14.602 -16.734  10.431  1.00  0.00           H  
ATOM   1436  HA  GLN A 134     -15.859 -19.450  10.377  1.00  0.00           H  
ATOM   1437  HB2 GLN A 134     -16.217 -18.589  12.565  1.00  0.00           H  
ATOM   1438  HB3 GLN A 134     -16.720 -17.022  11.949  1.00  0.00           H  
ATOM   1439  HG2 GLN A 134     -18.596 -18.302  12.828  1.00  0.00           H  
ATOM   1440  HG3 GLN A 134     -18.809 -17.921  11.124  1.00  0.00           H  
ATOM   1441 HE21 GLN A 134     -17.939 -21.887  11.747  1.00  0.00           H  
ATOM   1442 HE22 GLN A 134     -16.712 -20.718  12.155  1.00  0.00           H  
ATOM   1443  N   PHE A 135     -16.449 -16.867   8.534  1.00  0.00           N  
ATOM   1444  CA  PHE A 135     -17.076 -16.371   7.303  1.00  0.00           C  
ATOM   1445  C   PHE A 135     -16.008 -15.833   6.339  1.00  0.00           C  
ATOM   1446  O   PHE A 135     -14.812 -15.881   6.639  1.00  0.00           O  
ATOM   1447  CB  PHE A 135     -18.132 -15.299   7.638  1.00  0.00           C  
ATOM   1448  CG  PHE A 135     -19.268 -15.739   8.538  1.00  0.00           C  
ATOM   1449  CD1 PHE A 135     -20.298 -16.543   8.018  1.00  0.00           C  
ATOM   1450  CD2 PHE A 135     -19.325 -15.307   9.878  1.00  0.00           C  
ATOM   1451  CE1 PHE A 135     -21.379 -16.922   8.833  1.00  0.00           C  
ATOM   1452  CE2 PHE A 135     -20.410 -15.678  10.692  1.00  0.00           C  
ATOM   1453  CZ  PHE A 135     -21.436 -16.486  10.168  1.00  0.00           C  
ATOM   1454  H   PHE A 135     -15.661 -16.340   8.881  1.00  0.00           H  
ATOM   1455  HA  PHE A 135     -17.577 -17.194   6.793  1.00  0.00           H  
ATOM   1456  HB2 PHE A 135     -17.637 -14.444   8.098  1.00  0.00           H  
ATOM   1457  HB3 PHE A 135     -18.579 -14.943   6.710  1.00  0.00           H  
ATOM   1458  HD1 PHE A 135     -20.261 -16.863   6.987  1.00  0.00           H  
ATOM   1459  HD2 PHE A 135     -18.542 -14.683  10.284  1.00  0.00           H  
ATOM   1460  HE1 PHE A 135     -22.169 -17.542   8.435  1.00  0.00           H  
ATOM   1461  HE2 PHE A 135     -20.457 -15.345  11.718  1.00  0.00           H  
ATOM   1462  HZ  PHE A 135     -22.272 -16.768  10.790  1.00  0.00           H  
ATOM   1463  N   GLY A 136     -16.429 -15.301   5.194  1.00  0.00           N  
ATOM   1464  CA  GLY A 136     -15.564 -14.556   4.286  1.00  0.00           C  
ATOM   1465  C   GLY A 136     -16.265 -14.091   3.012  1.00  0.00           C  
ATOM   1466  O   GLY A 136     -17.489 -14.161   2.887  1.00  0.00           O  
ATOM   1467  H   GLY A 136     -17.402 -15.396   4.941  1.00  0.00           H  
ATOM   1468  HA2 GLY A 136     -15.173 -13.677   4.798  1.00  0.00           H  
ATOM   1469  HA3 GLY A 136     -14.716 -15.183   4.010  1.00  0.00           H  
ATOM   1470  N   THR A 137     -15.451 -13.631   2.067  1.00  0.00           N  
ATOM   1471  CA  THR A 137     -15.847 -13.001   0.803  1.00  0.00           C  
ATOM   1472  C   THR A 137     -14.997 -13.538  -0.346  1.00  0.00           C  
ATOM   1473  O   THR A 137     -13.780 -13.682  -0.207  1.00  0.00           O  
ATOM   1474  CB  THR A 137     -15.743 -11.471   0.917  1.00  0.00           C  
ATOM   1475  OG1 THR A 137     -16.767 -10.969   1.738  1.00  0.00           O  
ATOM   1476  CG2 THR A 137     -15.819 -10.708  -0.405  1.00  0.00           C  
ATOM   1477  H   THR A 137     -14.460 -13.690   2.251  1.00  0.00           H  
ATOM   1478  HA  THR A 137     -16.889 -13.244   0.596  1.00  0.00           H  
ATOM   1479  HB  THR A 137     -14.789 -11.234   1.388  1.00  0.00           H  
ATOM   1480 HG21 THR A 137     -14.935 -10.916  -1.008  1.00  0.00           H  
ATOM   1481 HG22 THR A 137     -16.714 -10.998  -0.955  1.00  0.00           H  
ATOM   1482 HG23 THR A 137     -15.856  -9.636  -0.210  1.00  0.00           H  
ATOM   1483  HG1 THR A 137     -16.378 -10.300   2.306  1.00  0.00           H  
ATOM   1484  N   THR A 138     -15.618 -13.834  -1.486  1.00  0.00           N  
ATOM   1485  CA  THR A 138     -14.920 -14.232  -2.716  1.00  0.00           C  
ATOM   1486  C   THR A 138     -14.529 -13.008  -3.539  1.00  0.00           C  
ATOM   1487  O   THR A 138     -15.144 -11.943  -3.435  1.00  0.00           O  
ATOM   1488  CB  THR A 138     -15.741 -15.190  -3.590  1.00  0.00           C  
ATOM   1489  OG1 THR A 138     -16.838 -14.511  -4.143  1.00  0.00           O  
ATOM   1490  CG2 THR A 138     -16.281 -16.406  -2.837  1.00  0.00           C  
ATOM   1491  H   THR A 138     -16.610 -13.653  -1.554  1.00  0.00           H  
ATOM   1492  HA  THR A 138     -14.006 -14.759  -2.444  1.00  0.00           H  
ATOM   1493  HB  THR A 138     -15.107 -15.542  -4.404  1.00  0.00           H  
ATOM   1494 HG21 THR A 138     -15.462 -16.916  -2.329  1.00  0.00           H  
ATOM   1495 HG22 THR A 138     -17.034 -16.093  -2.113  1.00  0.00           H  
ATOM   1496 HG23 THR A 138     -16.742 -17.092  -3.547  1.00  0.00           H  
ATOM   1497  HG1 THR A 138     -17.175 -15.088  -4.833  1.00  0.00           H  
ATOM   1498  N   ALA A 139     -13.515 -13.158  -4.383  1.00  0.00           N  
ATOM   1499  CA  ALA A 139     -13.027 -12.121  -5.283  1.00  0.00           C  
ATOM   1500  C   ALA A 139     -12.495 -12.723  -6.589  1.00  0.00           C  
ATOM   1501  O   ALA A 139     -12.174 -13.909  -6.656  1.00  0.00           O  
ATOM   1502  CB  ALA A 139     -11.974 -11.282  -4.546  1.00  0.00           C  
ATOM   1503  H   ALA A 139     -13.052 -14.055  -4.430  1.00  0.00           H  
ATOM   1504  HA  ALA A 139     -13.860 -11.474  -5.558  1.00  0.00           H  
ATOM   1505  HB1 ALA A 139     -12.422 -10.811  -3.671  1.00  0.00           H  
ATOM   1506  HB2 ALA A 139     -11.157 -11.927  -4.222  1.00  0.00           H  
ATOM   1507  HB3 ALA A 139     -11.585 -10.505  -5.204  1.00  0.00           H  
ATOM   1508  N   GLU A 140     -12.401 -11.897  -7.626  1.00  0.00           N  
ATOM   1509  CA  GLU A 140     -12.040 -12.300  -8.985  1.00  0.00           C  
ATOM   1510  C   GLU A 140     -10.933 -11.393  -9.535  1.00  0.00           C  
ATOM   1511  O   GLU A 140     -11.039 -10.166  -9.472  1.00  0.00           O  
ATOM   1512  CB  GLU A 140     -13.315 -12.338  -9.843  1.00  0.00           C  
ATOM   1513  CG  GLU A 140     -13.099 -12.639 -11.336  1.00  0.00           C  
ATOM   1514  CD  GLU A 140     -14.413 -12.589 -12.136  1.00  0.00           C  
ATOM   1515  OE1 GLU A 140     -15.406 -11.998 -11.657  1.00  0.00           O  
ATOM   1516  OE2 GLU A 140     -14.468 -13.125 -13.270  1.00  0.00           O1-
ATOM   1517  H   GLU A 140     -12.690 -10.938  -7.494  1.00  0.00           H  
ATOM   1518  HA  GLU A 140     -11.643 -13.315  -8.964  1.00  0.00           H  
ATOM   1519  HB2 GLU A 140     -13.991 -13.088  -9.431  1.00  0.00           H  
ATOM   1520  HB3 GLU A 140     -13.797 -11.364  -9.757  1.00  0.00           H  
ATOM   1521  HG2 GLU A 140     -12.649 -13.627 -11.433  1.00  0.00           H  
ATOM   1522  HG3 GLU A 140     -12.410 -11.905 -11.754  1.00  0.00           H  
ATOM   1523  N   ILE A 141      -9.857 -11.995 -10.050  1.00  0.00           N  
ATOM   1524  CA  ILE A 141      -8.709 -11.286 -10.628  1.00  0.00           C  
ATOM   1525  C   ILE A 141      -9.071 -10.763 -12.019  1.00  0.00           C  
ATOM   1526  O   ILE A 141      -9.471 -11.536 -12.889  1.00  0.00           O  
ATOM   1527  CB  ILE A 141      -7.436 -12.173 -10.645  1.00  0.00           C  
ATOM   1528  CG1 ILE A 141      -7.041 -12.619  -9.218  1.00  0.00           C  
ATOM   1529  CG2 ILE A 141      -6.273 -11.465 -11.367  1.00  0.00           C  
ATOM   1530  CD1 ILE A 141      -5.844 -13.579  -9.147  1.00  0.00           C  
ATOM   1531  H   ILE A 141      -9.842 -13.005 -10.070  1.00  0.00           H  
ATOM   1532  HA  ILE A 141      -8.492 -10.422  -9.999  1.00  0.00           H  
ATOM   1533  HB  ILE A 141      -7.665 -13.074 -11.214  1.00  0.00           H  
ATOM   1534 HG12 ILE A 141      -6.820 -11.740  -8.612  1.00  0.00           H  
ATOM   1535 HG13 ILE A 141      -7.886 -13.139  -8.769  1.00  0.00           H  
ATOM   1536 HG21 ILE A 141      -6.529 -11.258 -12.406  1.00  0.00           H  
ATOM   1537 HG22 ILE A 141      -6.036 -10.528 -10.862  1.00  0.00           H  
ATOM   1538 HG23 ILE A 141      -5.382 -12.093 -11.382  1.00  0.00           H  
ATOM   1539 HD11 ILE A 141      -6.001 -14.420  -9.822  1.00  0.00           H  
ATOM   1540 HD12 ILE A 141      -4.921 -13.061  -9.408  1.00  0.00           H  
ATOM   1541 HD13 ILE A 141      -5.750 -13.956  -8.129  1.00  0.00           H  
ATOM   1542  N   TYR A 142      -8.880  -9.467 -12.257  1.00  0.00           N  
ATOM   1543  CA  TYR A 142      -9.148  -8.828 -13.548  1.00  0.00           C  
ATOM   1544  C   TYR A 142      -7.888  -8.311 -14.249  1.00  0.00           C  
ATOM   1545  O   TYR A 142      -7.983  -7.846 -15.382  1.00  0.00           O  
ATOM   1546  CB  TYR A 142     -10.251  -7.771 -13.413  1.00  0.00           C  
ATOM   1547  CG  TYR A 142      -9.893  -6.511 -12.646  1.00  0.00           C  
ATOM   1548  CD1 TYR A 142      -9.246  -5.447 -13.306  1.00  0.00           C  
ATOM   1549  CD2 TYR A 142     -10.292  -6.364 -11.304  1.00  0.00           C  
ATOM   1550  CE1 TYR A 142      -9.017  -4.231 -12.634  1.00  0.00           C  
ATOM   1551  CE2 TYR A 142     -10.053  -5.152 -10.625  1.00  0.00           C  
ATOM   1552  CZ  TYR A 142      -9.426  -4.081 -11.293  1.00  0.00           C  
ATOM   1553  OH  TYR A 142      -9.226  -2.907 -10.642  1.00  0.00           O  
ATOM   1554  H   TYR A 142      -8.526  -8.887 -11.510  1.00  0.00           H  
ATOM   1555  HA  TYR A 142      -9.546  -9.583 -14.226  1.00  0.00           H  
ATOM   1556  HB2 TYR A 142     -10.548  -7.471 -14.418  1.00  0.00           H  
ATOM   1557  HB3 TYR A 142     -11.125  -8.234 -12.954  1.00  0.00           H  
ATOM   1558  HD1 TYR A 142      -8.943  -5.555 -14.337  1.00  0.00           H  
ATOM   1559  HD2 TYR A 142     -10.803  -7.175 -10.807  1.00  0.00           H  
ATOM   1560  HE1 TYR A 142      -8.538  -3.410 -13.147  1.00  0.00           H  
ATOM   1561  HE2 TYR A 142     -10.365  -5.017  -9.600  1.00  0.00           H  
ATOM   1562  HH  TYR A 142      -9.404  -2.159 -11.216  1.00  0.00           H  
ATOM   1563  N   ALA A 143      -6.712  -8.421 -13.621  1.00  0.00           N  
ATOM   1564  CA  ALA A 143      -5.447  -7.989 -14.208  1.00  0.00           C  
ATOM   1565  C   ALA A 143      -4.223  -8.717 -13.623  1.00  0.00           C  
ATOM   1566  O   ALA A 143      -4.233  -9.069 -12.441  1.00  0.00           O  
ATOM   1567  CB  ALA A 143      -5.339  -6.484 -13.990  1.00  0.00           C  
ATOM   1568  H   ALA A 143      -6.693  -8.781 -12.678  1.00  0.00           H  
ATOM   1569  HA  ALA A 143      -5.479  -8.181 -15.280  1.00  0.00           H  
ATOM   1570  HB1 ALA A 143      -6.240  -5.980 -14.338  1.00  0.00           H  
ATOM   1571  HB2 ALA A 143      -5.176  -6.285 -12.930  1.00  0.00           H  
ATOM   1572  HB3 ALA A 143      -4.491  -6.100 -14.557  1.00  0.00           H  
ATOM   1573  N   TYR A 144      -3.172  -8.912 -14.430  1.00  0.00           N  
ATOM   1574  CA  TYR A 144      -1.928  -9.606 -14.062  1.00  0.00           C  
ATOM   1575  C   TYR A 144      -0.681  -9.098 -14.820  1.00  0.00           C  
ATOM   1576  O   TYR A 144      -0.702  -8.931 -16.045  1.00  0.00           O  
ATOM   1577  CB  TYR A 144      -2.137 -11.112 -14.305  1.00  0.00           C  
ATOM   1578  CG  TYR A 144      -0.951 -12.003 -13.983  1.00  0.00           C  
ATOM   1579  CD1 TYR A 144       0.021 -12.275 -14.968  1.00  0.00           C  
ATOM   1580  CD2 TYR A 144      -0.848 -12.610 -12.717  1.00  0.00           C  
ATOM   1581  CE1 TYR A 144       1.098 -13.137 -14.682  1.00  0.00           C  
ATOM   1582  CE2 TYR A 144       0.229 -13.466 -12.429  1.00  0.00           C  
ATOM   1583  CZ  TYR A 144       1.200 -13.736 -13.408  1.00  0.00           C  
ATOM   1584  OH  TYR A 144       2.208 -14.589 -13.101  1.00  0.00           O  
ATOM   1585  H   TYR A 144      -3.268  -8.625 -15.394  1.00  0.00           H  
ATOM   1586  HA  TYR A 144      -1.749  -9.453 -12.998  1.00  0.00           H  
ATOM   1587  HB2 TYR A 144      -2.990 -11.444 -13.712  1.00  0.00           H  
ATOM   1588  HB3 TYR A 144      -2.400 -11.260 -15.352  1.00  0.00           H  
ATOM   1589  HD1 TYR A 144      -0.067 -11.838 -15.952  1.00  0.00           H  
ATOM   1590  HD2 TYR A 144      -1.608 -12.436 -11.970  1.00  0.00           H  
ATOM   1591  HE1 TYR A 144       1.836 -13.345 -15.443  1.00  0.00           H  
ATOM   1592  HE2 TYR A 144       0.329 -13.933 -11.460  1.00  0.00           H  
ATOM   1593  HH  TYR A 144       2.885 -14.617 -13.781  1.00  0.00           H  
ATOM   1594  N   ARG A 145       0.441  -8.906 -14.112  1.00  0.00           N  
ATOM   1595  CA  ARG A 145       1.783  -8.702 -14.695  1.00  0.00           C  
ATOM   1596  C   ARG A 145       2.901  -9.216 -13.775  1.00  0.00           C  
ATOM   1597  O   ARG A 145       2.758  -9.243 -12.553  1.00  0.00           O  
ATOM   1598  CB  ARG A 145       1.971  -7.226 -15.119  1.00  0.00           C  
ATOM   1599  CG  ARG A 145       3.343  -6.929 -15.756  1.00  0.00           C  
ATOM   1600  CD  ARG A 145       3.528  -5.486 -16.236  1.00  0.00           C  
ATOM   1601  NE  ARG A 145       3.377  -4.506 -15.148  1.00  0.00           N  
ATOM   1602  CZ  ARG A 145       4.168  -4.311 -14.110  1.00  0.00           C  
ATOM   1603  NH1 ARG A 145       5.253  -5.004 -13.910  1.00  0.00           N  
ATOM   1604  NH2 ARG A 145       3.860  -3.395 -13.241  1.00  0.00           N1+
ATOM   1605  H   ARG A 145       0.381  -8.983 -13.106  1.00  0.00           H  
ATOM   1606  HA  ARG A 145       1.849  -9.309 -15.598  1.00  0.00           H  
ATOM   1607  HB2 ARG A 145       1.197  -6.968 -15.841  1.00  0.00           H  
ATOM   1608  HB3 ARG A 145       1.844  -6.595 -14.239  1.00  0.00           H  
ATOM   1609  HG2 ARG A 145       3.480  -7.582 -16.617  1.00  0.00           H  
ATOM   1610  HG3 ARG A 145       4.131  -7.135 -15.032  1.00  0.00           H  
ATOM   1611  HD2 ARG A 145       2.786  -5.276 -17.006  1.00  0.00           H  
ATOM   1612  HD3 ARG A 145       4.514  -5.383 -16.691  1.00  0.00           H  
ATOM   1613  HE  ARG A 145       2.549  -3.932 -15.215  1.00  0.00           H  
ATOM   1614 HH11 ARG A 145       5.514  -5.737 -14.554  1.00  0.00           H  
ATOM   1615 HH12 ARG A 145       5.861  -4.815 -13.125  1.00  0.00           H  
ATOM   1616 HH21 ARG A 145       3.034  -2.838 -13.407  1.00  0.00           H  
ATOM   1617 HH22 ARG A 145       4.414  -3.252 -12.409  1.00  0.00           H  
ATOM   1618  N   GLU A 146       4.025  -9.594 -14.372  1.00  0.00           N  
ATOM   1619  CA  GLU A 146       5.227 -10.113 -13.719  1.00  0.00           C  
ATOM   1620  C   GLU A 146       6.401  -9.119 -13.760  1.00  0.00           C  
ATOM   1621  O   GLU A 146       6.458  -8.215 -14.597  1.00  0.00           O  
ATOM   1622  CB  GLU A 146       5.656 -11.441 -14.379  1.00  0.00           C  
ATOM   1623  CG  GLU A 146       4.516 -12.459 -14.505  1.00  0.00           C  
ATOM   1624  CD  GLU A 146       4.961 -13.856 -14.957  1.00  0.00           C  
ATOM   1625  OE1 GLU A 146       4.149 -14.801 -14.833  1.00  0.00           O  
ATOM   1626  OE2 GLU A 146       6.105 -14.068 -15.431  1.00  0.00           O1-
ATOM   1627  H   GLU A 146       4.047  -9.560 -15.381  1.00  0.00           H  
ATOM   1628  HA  GLU A 146       5.002 -10.319 -12.672  1.00  0.00           H  
ATOM   1629  HB2 GLU A 146       6.051 -11.235 -15.374  1.00  0.00           H  
ATOM   1630  HB3 GLU A 146       6.454 -11.881 -13.781  1.00  0.00           H  
ATOM   1631  HG2 GLU A 146       3.783 -12.089 -15.223  1.00  0.00           H  
ATOM   1632  HG3 GLU A 146       4.027 -12.546 -13.535  1.00  0.00           H  
ATOM   1633  N   GLU A 147       7.378  -9.362 -12.891  1.00  0.00           N  
ATOM   1634  CA  GLU A 147       8.787  -8.962 -12.999  1.00  0.00           C  
ATOM   1635  C   GLU A 147       9.642 -10.198 -12.658  1.00  0.00           C  
ATOM   1636  O   GLU A 147       9.215 -11.062 -11.888  1.00  0.00           O  
ATOM   1637  CB  GLU A 147       9.124  -7.757 -12.094  1.00  0.00           C  
ATOM   1638  CG  GLU A 147       8.623  -6.396 -12.623  1.00  0.00           C  
ATOM   1639  CD  GLU A 147       8.020  -5.482 -11.547  1.00  0.00           C  
ATOM   1640  OE1 GLU A 147       7.051  -4.736 -11.852  1.00  0.00           O  
ATOM   1641  OE2 GLU A 147       8.487  -5.472 -10.386  1.00  0.00           O1-
ATOM   1642  H   GLU A 147       7.191 -10.052 -12.178  1.00  0.00           H  
ATOM   1643  HA  GLU A 147       9.010  -8.685 -14.029  1.00  0.00           H  
ATOM   1644  HB2 GLU A 147       8.690  -7.950 -11.112  1.00  0.00           H  
ATOM   1645  HB3 GLU A 147      10.205  -7.694 -11.972  1.00  0.00           H  
ATOM   1646  HG2 GLU A 147       7.866  -6.555 -13.392  1.00  0.00           H  
ATOM   1647  HG3 GLU A 147       9.457  -5.884 -13.101  1.00  0.00           H  
ATOM   1648  N   GLN A 148      10.834 -10.314 -13.247  1.00  0.00           N  
ATOM   1649  CA  GLN A 148      11.722 -11.487 -13.109  1.00  0.00           C  
ATOM   1650  C   GLN A 148      13.194 -11.073 -12.914  1.00  0.00           C  
ATOM   1651  O   GLN A 148      14.127 -11.815 -13.240  1.00  0.00           O  
ATOM   1652  CB  GLN A 148      11.548 -12.449 -14.302  1.00  0.00           C  
ATOM   1653  CG  GLN A 148      10.112 -12.952 -14.535  1.00  0.00           C  
ATOM   1654  CD  GLN A 148      10.002 -13.868 -15.752  1.00  0.00           C  
ATOM   1655  OE1 GLN A 148      10.976 -14.317 -16.341  1.00  0.00           O  
ATOM   1656  NE2 GLN A 148       8.808 -14.187 -16.201  1.00  0.00           N  
ATOM   1657  H   GLN A 148      11.122  -9.587 -13.887  1.00  0.00           H  
ATOM   1658  HA  GLN A 148      11.447 -12.030 -12.205  1.00  0.00           H  
ATOM   1659  HB2 GLN A 148      11.890 -11.943 -15.205  1.00  0.00           H  
ATOM   1660  HB3 GLN A 148      12.186 -13.318 -14.139  1.00  0.00           H  
ATOM   1661  HG2 GLN A 148       9.448 -12.104 -14.699  1.00  0.00           H  
ATOM   1662  HG3 GLN A 148       9.767 -13.492 -13.653  1.00  0.00           H  
ATOM   1663 HE21 GLN A 148       7.963 -13.856 -15.758  1.00  0.00           H  
ATOM   1664 HE22 GLN A 148       8.791 -14.671 -17.087  1.00  0.00           H  
ATOM   1665  N   ASP A 149      13.415  -9.848 -12.441  1.00  0.00           N  
ATOM   1666  CA  ASP A 149      14.696  -9.146 -12.503  1.00  0.00           C  
ATOM   1667  C   ASP A 149      15.809  -9.873 -11.731  1.00  0.00           C  
ATOM   1668  O   ASP A 149      15.735 -10.070 -10.516  1.00  0.00           O  
ATOM   1669  CB  ASP A 149      14.533  -7.693 -12.032  1.00  0.00           C  
ATOM   1670  CG  ASP A 149      13.548  -6.839 -12.842  1.00  0.00           C  
ATOM   1671  OD1 ASP A 149      13.467  -5.627 -12.538  1.00  0.00           O  
ATOM   1672  OD2 ASP A 149      12.904  -7.325 -13.800  1.00  0.00           O1-
ATOM   1673  H   ASP A 149      12.608  -9.327 -12.131  1.00  0.00           H  
ATOM   1674  HA  ASP A 149      14.991  -9.106 -13.552  1.00  0.00           H  
ATOM   1675  HB2 ASP A 149      15.510  -7.211 -12.067  1.00  0.00           H  
ATOM   1676  HB3 ASP A 149      14.202  -7.700 -10.993  1.00  0.00           H  
ATOM   1677  N   PHE A 150      16.863 -10.265 -12.453  1.00  0.00           N  
ATOM   1678  CA  PHE A 150      17.996 -11.063 -11.956  1.00  0.00           C  
ATOM   1679  C   PHE A 150      17.606 -12.446 -11.385  1.00  0.00           C  
ATOM   1680  O   PHE A 150      18.403 -13.074 -10.685  1.00  0.00           O  
ATOM   1681  CB  PHE A 150      18.871 -10.229 -10.993  1.00  0.00           C  
ATOM   1682  CG  PHE A 150      19.155  -8.788 -11.387  1.00  0.00           C  
ATOM   1683  CD1 PHE A 150      19.173  -7.795 -10.388  1.00  0.00           C  
ATOM   1684  CD2 PHE A 150      19.388  -8.424 -12.729  1.00  0.00           C  
ATOM   1685  CE1 PHE A 150      19.363  -6.446 -10.730  1.00  0.00           C  
ATOM   1686  CE2 PHE A 150      19.597  -7.077 -13.067  1.00  0.00           C  
ATOM   1687  CZ  PHE A 150      19.570  -6.085 -12.071  1.00  0.00           C  
ATOM   1688  H   PHE A 150      16.833 -10.084 -13.446  1.00  0.00           H  
ATOM   1689  HA  PHE A 150      18.611 -11.287 -12.827  1.00  0.00           H  
ATOM   1690  HB2 PHE A 150      18.366 -10.212 -10.027  1.00  0.00           H  
ATOM   1691  HB3 PHE A 150      19.824 -10.735 -10.844  1.00  0.00           H  
ATOM   1692  HD1 PHE A 150      19.048  -8.067  -9.350  1.00  0.00           H  
ATOM   1693  HD2 PHE A 150      19.393  -9.171 -13.509  1.00  0.00           H  
ATOM   1694  HE1 PHE A 150      19.368  -5.690  -9.958  1.00  0.00           H  
ATOM   1695  HE2 PHE A 150      19.773  -6.805 -14.098  1.00  0.00           H  
ATOM   1696  HZ  PHE A 150      19.715  -5.048 -12.333  1.00  0.00           H  
ATOM   1697  N   GLY A 151      16.396 -12.933 -11.679  1.00  0.00           N  
ATOM   1698  CA  GLY A 151      15.830 -14.183 -11.157  1.00  0.00           C  
ATOM   1699  C   GLY A 151      14.902 -14.006  -9.951  1.00  0.00           C  
ATOM   1700  O   GLY A 151      14.290 -14.987  -9.520  1.00  0.00           O  
ATOM   1701  H   GLY A 151      15.789 -12.372 -12.261  1.00  0.00           H  
ATOM   1702  HA2 GLY A 151      15.254 -14.660 -11.949  1.00  0.00           H  
ATOM   1703  HA3 GLY A 151      16.627 -14.864 -10.858  1.00  0.00           H  
ATOM   1704  N   ILE A 152      14.758 -12.782  -9.423  1.00  0.00           N  
ATOM   1705  CA  ILE A 152      13.732 -12.458  -8.425  1.00  0.00           C  
ATOM   1706  C   ILE A 152      12.380 -12.376  -9.136  1.00  0.00           C  
ATOM   1707  O   ILE A 152      12.098 -11.407  -9.836  1.00  0.00           O  
ATOM   1708  CB  ILE A 152      14.043 -11.165  -7.633  1.00  0.00           C  
ATOM   1709  CG1 ILE A 152      15.439 -11.192  -6.974  1.00  0.00           C  
ATOM   1710  CG2 ILE A 152      12.947 -10.921  -6.575  1.00  0.00           C  
ATOM   1711  CD1 ILE A 152      15.790  -9.899  -6.220  1.00  0.00           C  
ATOM   1712  H   ILE A 152      15.267 -12.012  -9.833  1.00  0.00           H  
ATOM   1713  HA  ILE A 152      13.675 -13.274  -7.704  1.00  0.00           H  
ATOM   1714  HB  ILE A 152      14.024 -10.329  -8.332  1.00  0.00           H  
ATOM   1715 HG12 ILE A 152      15.491 -12.029  -6.278  1.00  0.00           H  
ATOM   1716 HG13 ILE A 152      16.196 -11.337  -7.744  1.00  0.00           H  
ATOM   1717 HG21 ILE A 152      13.029 -11.655  -5.773  1.00  0.00           H  
ATOM   1718 HG22 ILE A 152      13.041  -9.916  -6.165  1.00  0.00           H  
ATOM   1719 HG23 ILE A 152      11.952 -10.994  -7.015  1.00  0.00           H  
ATOM   1720 HD11 ILE A 152      15.708  -9.043  -6.890  1.00  0.00           H  
ATOM   1721 HD12 ILE A 152      15.128  -9.753  -5.366  1.00  0.00           H  
ATOM   1722 HD13 ILE A 152      16.811  -9.964  -5.847  1.00  0.00           H  
ATOM   1723  N   GLU A 153      11.547 -13.401  -8.969  1.00  0.00           N  
ATOM   1724  CA  GLU A 153      10.201 -13.426  -9.546  1.00  0.00           C  
ATOM   1725  C   GLU A 153       9.199 -12.721  -8.631  1.00  0.00           C  
ATOM   1726  O   GLU A 153       9.112 -13.011  -7.435  1.00  0.00           O  
ATOM   1727  CB  GLU A 153       9.773 -14.858  -9.891  1.00  0.00           C  
ATOM   1728  CG  GLU A 153      10.695 -15.453 -10.958  1.00  0.00           C  
ATOM   1729  CD  GLU A 153      10.167 -16.800 -11.441  1.00  0.00           C  
ATOM   1730  OE1 GLU A 153      10.556 -17.835 -10.849  1.00  0.00           O  
ATOM   1731  OE2 GLU A 153       9.379 -16.836 -12.417  1.00  0.00           O1-
ATOM   1732  H   GLU A 153      11.846 -14.188  -8.411  1.00  0.00           H  
ATOM   1733  HA  GLU A 153      10.220 -12.872 -10.484  1.00  0.00           H  
ATOM   1734  HB2 GLU A 153       9.798 -15.480  -8.996  1.00  0.00           H  
ATOM   1735  HB3 GLU A 153       8.754 -14.837 -10.278  1.00  0.00           H  
ATOM   1736  HG2 GLU A 153      11.693 -15.585 -10.540  1.00  0.00           H  
ATOM   1737  HG3 GLU A 153      10.768 -14.763 -11.799  1.00  0.00           H  
ATOM   1738  N   ILE A 154       8.442 -11.795  -9.216  1.00  0.00           N  
ATOM   1739  CA  ILE A 154       7.479 -10.923  -8.541  1.00  0.00           C  
ATOM   1740  C   ILE A 154       6.205 -10.846  -9.388  1.00  0.00           C  
ATOM   1741  O   ILE A 154       6.269 -10.797 -10.617  1.00  0.00           O  
ATOM   1742  CB  ILE A 154       8.083  -9.523  -8.249  1.00  0.00           C  
ATOM   1743  CG1 ILE A 154       9.412  -9.601  -7.462  1.00  0.00           C  
ATOM   1744  CG2 ILE A 154       7.073  -8.592  -7.548  1.00  0.00           C  
ATOM   1745  CD1 ILE A 154      10.093  -8.249  -7.202  1.00  0.00           C  
ATOM   1746  H   ILE A 154       8.591 -11.619 -10.199  1.00  0.00           H  
ATOM   1747  HA  ILE A 154       7.217 -11.378  -7.586  1.00  0.00           H  
ATOM   1748  HB  ILE A 154       8.313  -9.072  -9.214  1.00  0.00           H  
ATOM   1749 HG12 ILE A 154       9.241 -10.106  -6.511  1.00  0.00           H  
ATOM   1750 HG13 ILE A 154      10.120 -10.193  -8.043  1.00  0.00           H  
ATOM   1751 HG21 ILE A 154       6.149  -8.514  -8.120  1.00  0.00           H  
ATOM   1752 HG22 ILE A 154       6.844  -8.977  -6.555  1.00  0.00           H  
ATOM   1753 HG23 ILE A 154       7.485  -7.587  -7.452  1.00  0.00           H  
ATOM   1754 HD11 ILE A 154      10.201  -7.702  -8.138  1.00  0.00           H  
ATOM   1755 HD12 ILE A 154       9.515  -7.654  -6.494  1.00  0.00           H  
ATOM   1756 HD13 ILE A 154      11.082  -8.418  -6.776  1.00  0.00           H  
ATOM   1757  N   VAL A 155       5.041 -10.804  -8.743  1.00  0.00           N  
ATOM   1758  CA  VAL A 155       3.723 -10.729  -9.393  1.00  0.00           C  
ATOM   1759  C   VAL A 155       2.924  -9.551  -8.854  1.00  0.00           C  
ATOM   1760  O   VAL A 155       2.932  -9.277  -7.655  1.00  0.00           O  
ATOM   1761  CB  VAL A 155       2.982 -12.078  -9.287  1.00  0.00           C  
ATOM   1762  CG1 VAL A 155       1.469 -11.994  -9.518  1.00  0.00           C  
ATOM   1763  CG2 VAL A 155       3.557 -13.075 -10.298  1.00  0.00           C  
ATOM   1764  H   VAL A 155       5.071 -10.826  -7.734  1.00  0.00           H  
ATOM   1765  HA  VAL A 155       3.866 -10.533 -10.456  1.00  0.00           H  
ATOM   1766  HB  VAL A 155       3.136 -12.484  -8.287  1.00  0.00           H  
ATOM   1767 HG11 VAL A 155       1.006 -11.383  -8.744  1.00  0.00           H  
ATOM   1768 HG12 VAL A 155       1.262 -11.566 -10.499  1.00  0.00           H  
ATOM   1769 HG13 VAL A 155       1.035 -12.993  -9.458  1.00  0.00           H  
ATOM   1770 HG21 VAL A 155       3.373 -12.716 -11.311  1.00  0.00           H  
ATOM   1771 HG22 VAL A 155       4.633 -13.183 -10.158  1.00  0.00           H  
ATOM   1772 HG23 VAL A 155       3.080 -14.047 -10.176  1.00  0.00           H  
ATOM   1773  N   LYS A 156       2.209  -8.874  -9.755  1.00  0.00           N  
ATOM   1774  CA  LYS A 156       1.289  -7.768  -9.483  1.00  0.00           C  
ATOM   1775  C   LYS A 156      -0.057  -8.061 -10.139  1.00  0.00           C  
ATOM   1776  O   LYS A 156      -0.098  -8.531 -11.275  1.00  0.00           O  
ATOM   1777  CB  LYS A 156       1.873  -6.422  -9.956  1.00  0.00           C  
ATOM   1778  CG  LYS A 156       3.154  -5.982  -9.229  1.00  0.00           C  
ATOM   1779  CD  LYS A 156       4.470  -6.432  -9.883  1.00  0.00           C  
ATOM   1780  CE  LYS A 156       5.652  -5.905  -9.062  1.00  0.00           C  
ATOM   1781  NZ  LYS A 156       5.939  -4.479  -9.327  1.00  0.00           N1+
ATOM   1782  H   LYS A 156       2.290  -9.158 -10.721  1.00  0.00           H  
ATOM   1783  HA  LYS A 156       1.122  -7.704  -8.408  1.00  0.00           H  
ATOM   1784  HB2 LYS A 156       2.051  -6.452 -11.031  1.00  0.00           H  
ATOM   1785  HB3 LYS A 156       1.117  -5.659  -9.769  1.00  0.00           H  
ATOM   1786  HG2 LYS A 156       3.158  -4.892  -9.197  1.00  0.00           H  
ATOM   1787  HG3 LYS A 156       3.121  -6.345  -8.202  1.00  0.00           H  
ATOM   1788  HD2 LYS A 156       4.531  -6.068 -10.909  1.00  0.00           H  
ATOM   1789  HD3 LYS A 156       4.520  -7.520  -9.899  1.00  0.00           H  
ATOM   1790  HE2 LYS A 156       6.540  -6.486  -9.308  1.00  0.00           H  
ATOM   1791  HE3 LYS A 156       5.435  -6.048  -8.003  1.00  0.00           H  
ATOM   1792  HZ1 LYS A 156       6.383  -4.394 -10.231  1.00  0.00           H  
ATOM   1793  HZ2 LYS A 156       5.112  -3.899  -9.295  1.00  0.00           H  
ATOM   1794  HZ3 LYS A 156       6.605  -4.130  -8.653  1.00  0.00           H  
ATOM   1795  N   VAL A 157      -1.152  -7.793  -9.428  1.00  0.00           N  
ATOM   1796  CA  VAL A 157      -2.527  -8.081  -9.884  1.00  0.00           C  
ATOM   1797  C   VAL A 157      -3.517  -7.027  -9.392  1.00  0.00           C  
ATOM   1798  O   VAL A 157      -3.241  -6.299  -8.435  1.00  0.00           O  
ATOM   1799  CB  VAL A 157      -3.010  -9.488  -9.456  1.00  0.00           C  
ATOM   1800  CG1 VAL A 157      -2.129 -10.620  -9.979  1.00  0.00           C  
ATOM   1801  CG2 VAL A 157      -3.138  -9.660  -7.942  1.00  0.00           C  
ATOM   1802  H   VAL A 157      -1.035  -7.385  -8.512  1.00  0.00           H  
ATOM   1803  HA  VAL A 157      -2.540  -8.048 -10.973  1.00  0.00           H  
ATOM   1804  HB  VAL A 157      -4.005  -9.640  -9.874  1.00  0.00           H  
ATOM   1805 HG11 VAL A 157      -2.005 -10.489 -11.054  1.00  0.00           H  
ATOM   1806 HG12 VAL A 157      -1.150 -10.601  -9.500  1.00  0.00           H  
ATOM   1807 HG13 VAL A 157      -2.610 -11.580  -9.790  1.00  0.00           H  
ATOM   1808 HG21 VAL A 157      -2.146  -9.606  -7.494  1.00  0.00           H  
ATOM   1809 HG22 VAL A 157      -3.780  -8.888  -7.518  1.00  0.00           H  
ATOM   1810 HG23 VAL A 157      -3.586 -10.630  -7.723  1.00  0.00           H  
ATOM   1811  N   LYS A 158      -4.698  -7.002 -10.020  1.00  0.00           N  
ATOM   1812  CA  LYS A 158      -5.883  -6.232  -9.601  1.00  0.00           C  
ATOM   1813  C   LYS A 158      -7.103  -7.156  -9.582  1.00  0.00           C  
ATOM   1814  O   LYS A 158      -7.238  -8.015 -10.456  1.00  0.00           O  
ATOM   1815  CB  LYS A 158      -6.120  -4.989 -10.487  1.00  0.00           C  
ATOM   1816  CG  LYS A 158      -4.882  -4.095 -10.706  1.00  0.00           C  
ATOM   1817  CD  LYS A 158      -5.105  -2.935 -11.693  1.00  0.00           C  
ATOM   1818  CE  LYS A 158      -5.402  -3.428 -13.115  1.00  0.00           C  
ATOM   1819  NZ  LYS A 158      -5.550  -2.336 -14.101  1.00  0.00           N1+
ATOM   1820  H   LYS A 158      -4.813  -7.632 -10.801  1.00  0.00           H  
ATOM   1821  HA  LYS A 158      -5.727  -5.886  -8.580  1.00  0.00           H  
ATOM   1822  HB2 LYS A 158      -6.506  -5.324 -11.450  1.00  0.00           H  
ATOM   1823  HB3 LYS A 158      -6.896  -4.382 -10.018  1.00  0.00           H  
ATOM   1824  HG2 LYS A 158      -4.573  -3.685  -9.744  1.00  0.00           H  
ATOM   1825  HG3 LYS A 158      -4.061  -4.699 -11.092  1.00  0.00           H  
ATOM   1826  HD2 LYS A 158      -4.188  -2.346 -11.721  1.00  0.00           H  
ATOM   1827  HD3 LYS A 158      -5.923  -2.305 -11.343  1.00  0.00           H  
ATOM   1828  HE2 LYS A 158      -6.313  -4.026 -13.109  1.00  0.00           H  
ATOM   1829  HE3 LYS A 158      -4.576  -4.062 -13.438  1.00  0.00           H  
ATOM   1830  HZ1 LYS A 158      -6.265  -1.664 -13.862  1.00  0.00           H  
ATOM   1831  HZ2 LYS A 158      -4.665  -1.882 -14.279  1.00  0.00           H  
ATOM   1832  HZ3 LYS A 158      -5.817  -2.727 -14.993  1.00  0.00           H  
ATOM   1833  N   ALA A 159      -7.967  -7.003  -8.584  1.00  0.00           N  
ATOM   1834  CA  ALA A 159      -9.104  -7.882  -8.319  1.00  0.00           C  
ATOM   1835  C   ALA A 159     -10.296  -7.128  -7.704  1.00  0.00           C  
ATOM   1836  O   ALA A 159     -10.149  -5.999  -7.230  1.00  0.00           O  
ATOM   1837  CB  ALA A 159      -8.630  -9.009  -7.394  1.00  0.00           C  
ATOM   1838  H   ALA A 159      -7.767  -6.306  -7.881  1.00  0.00           H  
ATOM   1839  HA  ALA A 159      -9.440  -8.320  -9.258  1.00  0.00           H  
ATOM   1840  HB1 ALA A 159      -7.816  -9.562  -7.862  1.00  0.00           H  
ATOM   1841  HB2 ALA A 159      -8.282  -8.590  -6.449  1.00  0.00           H  
ATOM   1842  HB3 ALA A 159      -9.459  -9.688  -7.197  1.00  0.00           H  
ATOM   1843  N   ILE A 160     -11.478  -7.749  -7.698  1.00  0.00           N  
ATOM   1844  CA  ILE A 160     -12.698  -7.178  -7.106  1.00  0.00           C  
ATOM   1845  C   ILE A 160     -13.575  -8.261  -6.455  1.00  0.00           C  
ATOM   1846  O   ILE A 160     -13.711  -9.367  -6.979  1.00  0.00           O  
ATOM   1847  CB  ILE A 160     -13.444  -6.305  -8.147  1.00  0.00           C  
ATOM   1848  CG1 ILE A 160     -14.630  -5.561  -7.489  1.00  0.00           C  
ATOM   1849  CG2 ILE A 160     -13.947  -7.147  -9.335  1.00  0.00           C  
ATOM   1850  CD1 ILE A 160     -15.299  -4.514  -8.388  1.00  0.00           C  
ATOM   1851  H   ILE A 160     -11.543  -8.657  -8.136  1.00  0.00           H  
ATOM   1852  HA  ILE A 160     -12.383  -6.514  -6.302  1.00  0.00           H  
ATOM   1853  HB  ILE A 160     -12.745  -5.560  -8.525  1.00  0.00           H  
ATOM   1854 HG12 ILE A 160     -15.391  -6.276  -7.173  1.00  0.00           H  
ATOM   1855 HG13 ILE A 160     -14.263  -5.042  -6.603  1.00  0.00           H  
ATOM   1856 HG21 ILE A 160     -13.130  -7.725  -9.767  1.00  0.00           H  
ATOM   1857 HG22 ILE A 160     -14.726  -7.835  -9.007  1.00  0.00           H  
ATOM   1858 HG23 ILE A 160     -14.339  -6.500 -10.120  1.00  0.00           H  
ATOM   1859 HD11 ILE A 160     -14.550  -3.821  -8.774  1.00  0.00           H  
ATOM   1860 HD12 ILE A 160     -15.814  -4.997  -9.219  1.00  0.00           H  
ATOM   1861 HD13 ILE A 160     -16.032  -3.955  -7.807  1.00  0.00           H  
ATOM   1862  N   GLY A 161     -14.172  -7.945  -5.301  1.00  0.00           N  
ATOM   1863  CA  GLY A 161     -15.024  -8.864  -4.539  1.00  0.00           C  
ATOM   1864  C   GLY A 161     -16.358  -9.179  -5.233  1.00  0.00           C  
ATOM   1865  O   GLY A 161     -16.952  -8.283  -5.845  1.00  0.00           O  
ATOM   1866  H   GLY A 161     -13.965  -7.041  -4.901  1.00  0.00           H  
ATOM   1867  HA2 GLY A 161     -14.474  -9.791  -4.379  1.00  0.00           H  
ATOM   1868  HA3 GLY A 161     -15.232  -8.436  -3.558  1.00  0.00           H  
ATOM   1869  N   ARG A 162     -16.864 -10.415  -5.102  1.00  0.00           N  
ATOM   1870  CA  ARG A 162     -18.051 -10.919  -5.831  1.00  0.00           C  
ATOM   1871  C   ARG A 162     -19.171 -11.499  -4.953  1.00  0.00           C  
ATOM   1872  O   ARG A 162     -20.316 -11.113  -5.157  1.00  0.00           O  
ATOM   1873  CB  ARG A 162     -17.637 -11.929  -6.923  1.00  0.00           C  
ATOM   1874  CG  ARG A 162     -16.640 -11.439  -7.990  1.00  0.00           C  
ATOM   1875  CD  ARG A 162     -17.111 -10.182  -8.739  1.00  0.00           C  
ATOM   1876  NE  ARG A 162     -16.468 -10.070 -10.057  1.00  0.00           N  
ATOM   1877  CZ  ARG A 162     -16.512  -9.081 -10.925  1.00  0.00           C  
ATOM   1878  NH1 ARG A 162     -15.930  -9.231 -12.073  1.00  0.00           N  
ATOM   1879  NH2 ARG A 162     -17.125  -7.952 -10.715  1.00  0.00           N1+
ATOM   1880  H   ARG A 162     -16.339 -11.068  -4.538  1.00  0.00           H  
ATOM   1881  HA  ARG A 162     -18.529 -10.081  -6.338  1.00  0.00           H  
ATOM   1882  HB2 ARG A 162     -17.205 -12.806  -6.441  1.00  0.00           H  
ATOM   1883  HB3 ARG A 162     -18.539 -12.257  -7.440  1.00  0.00           H  
ATOM   1884  HG2 ARG A 162     -16.512 -12.249  -8.708  1.00  0.00           H  
ATOM   1885  HG3 ARG A 162     -15.670 -11.244  -7.532  1.00  0.00           H  
ATOM   1886  HD2 ARG A 162     -16.859  -9.310  -8.136  1.00  0.00           H  
ATOM   1887  HD3 ARG A 162     -18.192 -10.226  -8.877  1.00  0.00           H  
ATOM   1888  HE  ARG A 162     -15.982 -10.888 -10.398  1.00  0.00           H  
ATOM   1889 HH11 ARG A 162     -15.996  -8.530 -12.797  1.00  0.00           H  
ATOM   1890 HH12 ARG A 162     -15.481 -10.114 -12.265  1.00  0.00           H  
ATOM   1891 HH21 ARG A 162     -17.503  -7.754  -9.799  1.00  0.00           H  
ATOM   1892 HH22 ARG A 162     -17.116  -7.248 -11.438  1.00  0.00           H  
ATOM   1893  N   GLN A 163     -18.879 -12.387  -3.998  1.00  0.00           N  
ATOM   1894  CA  GLN A 163     -19.885 -13.113  -3.191  1.00  0.00           C  
ATOM   1895  C   GLN A 163     -19.419 -13.332  -1.736  1.00  0.00           C  
ATOM   1896  O   GLN A 163     -18.307 -12.952  -1.375  1.00  0.00           O  
ATOM   1897  CB  GLN A 163     -20.227 -14.467  -3.853  1.00  0.00           C  
ATOM   1898  CG  GLN A 163     -20.708 -14.367  -5.307  1.00  0.00           C  
ATOM   1899  CD  GLN A 163     -21.056 -15.738  -5.865  1.00  0.00           C  
ATOM   1900  OE1 GLN A 163     -20.314 -16.314  -6.650  1.00  0.00           O  
ATOM   1901  NE2 GLN A 163     -22.163 -16.320  -5.472  1.00  0.00           N  
ATOM   1902  H   GLN A 163     -17.917 -12.675  -3.887  1.00  0.00           H  
ATOM   1903  HA  GLN A 163     -20.802 -12.526  -3.145  1.00  0.00           H  
ATOM   1904  HB2 GLN A 163     -19.352 -15.116  -3.818  1.00  0.00           H  
ATOM   1905  HB3 GLN A 163     -21.011 -14.954  -3.274  1.00  0.00           H  
ATOM   1906  HG2 GLN A 163     -19.924 -13.941  -5.933  1.00  0.00           H  
ATOM   1907  HG3 GLN A 163     -21.589 -13.727  -5.356  1.00  0.00           H  
ATOM   1908 HE21 GLN A 163     -22.794 -15.869  -4.825  1.00  0.00           H  
ATOM   1909 HE22 GLN A 163     -22.354 -17.243  -5.835  1.00  0.00           H  
ATOM   1910  N   ARG A 164     -20.256 -13.954  -0.896  1.00  0.00           N  
ATOM   1911  CA  ARG A 164     -20.033 -14.212   0.542  1.00  0.00           C  
ATOM   1912  C   ARG A 164     -20.063 -15.711   0.859  1.00  0.00           C  
ATOM   1913  O   ARG A 164     -20.700 -16.476   0.135  1.00  0.00           O  
ATOM   1914  CB  ARG A 164     -21.110 -13.503   1.377  1.00  0.00           C  
ATOM   1915  CG  ARG A 164     -21.361 -12.021   1.045  1.00  0.00           C  
ATOM   1916  CD  ARG A 164     -22.445 -11.445   1.968  1.00  0.00           C  
ATOM   1917  NE  ARG A 164     -23.727 -12.167   1.826  1.00  0.00           N  
ATOM   1918  CZ  ARG A 164     -24.469 -12.658   2.801  1.00  0.00           C  
ATOM   1919  NH1 ARG A 164     -24.252 -12.409   4.059  1.00  0.00           N  
ATOM   1920  NH2 ARG A 164     -25.477 -13.430   2.551  1.00  0.00           N1+
ATOM   1921  H   ARG A 164     -21.154 -14.232  -1.265  1.00  0.00           H  
ATOM   1922  HA  ARG A 164     -19.059 -13.826   0.842  1.00  0.00           H  
ATOM   1923  HB2 ARG A 164     -22.042 -14.049   1.229  1.00  0.00           H  
ATOM   1924  HB3 ARG A 164     -20.837 -13.585   2.429  1.00  0.00           H  
ATOM   1925  HG2 ARG A 164     -21.691 -11.916   0.012  1.00  0.00           H  
ATOM   1926  HG3 ARG A 164     -20.437 -11.459   1.179  1.00  0.00           H  
ATOM   1927  HD2 ARG A 164     -22.595 -10.392   1.730  1.00  0.00           H  
ATOM   1928  HD3 ARG A 164     -22.080 -11.516   2.993  1.00  0.00           H  
ATOM   1929  HE  ARG A 164     -24.038 -12.362   0.885  1.00  0.00           H  
ATOM   1930 HH11 ARG A 164     -24.895 -12.756   4.757  1.00  0.00           H  
ATOM   1931 HH12 ARG A 164     -23.485 -11.807   4.321  1.00  0.00           H  
ATOM   1932 HH21 ARG A 164     -25.790 -13.612   1.608  1.00  0.00           H  
ATOM   1933 HH22 ARG A 164     -26.001 -13.795   3.333  1.00  0.00           H  
ATOM   1934  N   PHE A 165     -19.433 -16.143   1.953  1.00  0.00           N  
ATOM   1935  CA  PHE A 165     -19.446 -17.552   2.375  1.00  0.00           C  
ATOM   1936  C   PHE A 165     -19.331 -17.771   3.893  1.00  0.00           C  
ATOM   1937  O   PHE A 165     -18.822 -16.924   4.629  1.00  0.00           O  
ATOM   1938  CB  PHE A 165     -18.353 -18.332   1.624  1.00  0.00           C  
ATOM   1939  CG  PHE A 165     -16.919 -17.911   1.904  1.00  0.00           C  
ATOM   1940  CD1 PHE A 165     -16.254 -18.341   3.069  1.00  0.00           C  
ATOM   1941  CD2 PHE A 165     -16.234 -17.109   0.974  1.00  0.00           C  
ATOM   1942  CE1 PHE A 165     -14.920 -17.965   3.306  1.00  0.00           C  
ATOM   1943  CE2 PHE A 165     -14.895 -16.748   1.201  1.00  0.00           C  
ATOM   1944  CZ  PHE A 165     -14.238 -17.172   2.368  1.00  0.00           C  
ATOM   1945  H   PHE A 165     -18.913 -15.478   2.508  1.00  0.00           H  
ATOM   1946  HA  PHE A 165     -20.402 -17.980   2.074  1.00  0.00           H  
ATOM   1947  HB2 PHE A 165     -18.453 -19.390   1.867  1.00  0.00           H  
ATOM   1948  HB3 PHE A 165     -18.541 -18.245   0.554  1.00  0.00           H  
ATOM   1949  HD1 PHE A 165     -16.766 -18.965   3.787  1.00  0.00           H  
ATOM   1950  HD2 PHE A 165     -16.738 -16.770   0.081  1.00  0.00           H  
ATOM   1951  HE1 PHE A 165     -14.419 -18.284   4.208  1.00  0.00           H  
ATOM   1952  HE2 PHE A 165     -14.374 -16.138   0.478  1.00  0.00           H  
ATOM   1953  HZ  PHE A 165     -13.215 -16.878   2.551  1.00  0.00           H  
ATOM   1954  N   LYS A 166     -19.748 -18.962   4.342  1.00  0.00           N  
ATOM   1955  CA  LYS A 166     -19.453 -19.549   5.662  1.00  0.00           C  
ATOM   1956  C   LYS A 166     -18.299 -20.553   5.563  1.00  0.00           C  
ATOM   1957  O   LYS A 166     -18.198 -21.286   4.582  1.00  0.00           O  
ATOM   1958  CB  LYS A 166     -20.735 -20.145   6.286  1.00  0.00           C  
ATOM   1959  CG  LYS A 166     -20.426 -21.119   7.436  1.00  0.00           C  
ATOM   1960  CD  LYS A 166     -21.647 -21.516   8.270  1.00  0.00           C  
ATOM   1961  CE  LYS A 166     -21.411 -22.821   9.047  1.00  0.00           C  
ATOM   1962  NZ  LYS A 166     -20.148 -22.815   9.829  1.00  0.00           N1+
ATOM   1963  H   LYS A 166     -20.200 -19.562   3.667  1.00  0.00           H  
ATOM   1964  HA  LYS A 166     -19.114 -18.759   6.333  1.00  0.00           H  
ATOM   1965  HB2 LYS A 166     -21.294 -20.686   5.522  1.00  0.00           H  
ATOM   1966  HB3 LYS A 166     -21.359 -19.331   6.655  1.00  0.00           H  
ATOM   1967  HG2 LYS A 166     -19.698 -20.664   8.107  1.00  0.00           H  
ATOM   1968  HG3 LYS A 166     -20.000 -22.025   7.005  1.00  0.00           H  
ATOM   1969  HD2 LYS A 166     -22.502 -21.663   7.610  1.00  0.00           H  
ATOM   1970  HD3 LYS A 166     -21.882 -20.707   8.963  1.00  0.00           H  
ATOM   1971  HE2 LYS A 166     -21.398 -23.648   8.337  1.00  0.00           H  
ATOM   1972  HE3 LYS A 166     -22.257 -22.983   9.715  1.00  0.00           H  
ATOM   1973  HZ1 LYS A 166     -19.337 -22.848   9.227  1.00  0.00           H  
ATOM   1974  HZ2 LYS A 166     -20.065 -21.979  10.389  1.00  0.00           H  
ATOM   1975  HZ3 LYS A 166     -20.116 -23.603  10.460  1.00  0.00           H  
ATOM   1976  N   VAL A 167     -17.449 -20.596   6.588  1.00  0.00           N  
ATOM   1977  CA  VAL A 167     -16.338 -21.549   6.750  1.00  0.00           C  
ATOM   1978  C   VAL A 167     -16.815 -22.863   7.382  1.00  0.00           C  
ATOM   1979  O   VAL A 167     -17.716 -22.864   8.227  1.00  0.00           O  
ATOM   1980  CB  VAL A 167     -15.199 -20.899   7.565  1.00  0.00           C  
ATOM   1981  CG1 VAL A 167     -14.060 -21.849   7.946  1.00  0.00           C  
ATOM   1982  CG2 VAL A 167     -14.588 -19.701   6.823  1.00  0.00           C  
ATOM   1983  H   VAL A 167     -17.632 -19.971   7.360  1.00  0.00           H  
ATOM   1984  HA  VAL A 167     -15.939 -21.790   5.765  1.00  0.00           H  
ATOM   1985  HB  VAL A 167     -15.627 -20.535   8.499  1.00  0.00           H  
ATOM   1986 HG11 VAL A 167     -14.431 -22.661   8.571  1.00  0.00           H  
ATOM   1987 HG12 VAL A 167     -13.585 -22.255   7.053  1.00  0.00           H  
ATOM   1988 HG13 VAL A 167     -13.323 -21.300   8.532  1.00  0.00           H  
ATOM   1989 HG21 VAL A 167     -14.113 -20.038   5.902  1.00  0.00           H  
ATOM   1990 HG22 VAL A 167     -15.356 -18.964   6.585  1.00  0.00           H  
ATOM   1991 HG23 VAL A 167     -13.841 -19.220   7.455  1.00  0.00           H  
ATOM   1992  N   LEU A 168     -16.197 -23.980   6.980  1.00  0.00           N  
ATOM   1993  CA  LEU A 168     -16.514 -25.337   7.451  1.00  0.00           C  
ATOM   1994  C   LEU A 168     -15.267 -26.113   7.929  1.00  0.00           C  
ATOM   1995  O   LEU A 168     -15.365 -26.907   8.861  1.00  0.00           O  
ATOM   1996  CB  LEU A 168     -17.295 -26.079   6.343  1.00  0.00           C  
ATOM   1997  CG  LEU A 168     -18.591 -25.374   5.879  1.00  0.00           C  
ATOM   1998  CD1 LEU A 168     -19.112 -26.008   4.591  1.00  0.00           C  
ATOM   1999  CD2 LEU A 168     -19.686 -25.459   6.943  1.00  0.00           C  
ATOM   2000  H   LEU A 168     -15.526 -23.899   6.229  1.00  0.00           H  
ATOM   2001  HA  LEU A 168     -17.162 -25.267   8.324  1.00  0.00           H  
ATOM   2002  HB2 LEU A 168     -16.634 -26.196   5.484  1.00  0.00           H  
ATOM   2003  HB3 LEU A 168     -17.544 -27.078   6.700  1.00  0.00           H  
ATOM   2004  HG  LEU A 168     -18.399 -24.324   5.657  1.00  0.00           H  
ATOM   2005 HD11 LEU A 168     -18.404 -25.827   3.782  1.00  0.00           H  
ATOM   2006 HD12 LEU A 168     -19.261 -27.077   4.740  1.00  0.00           H  
ATOM   2007 HD13 LEU A 168     -20.067 -25.554   4.326  1.00  0.00           H  
ATOM   2008 HD21 LEU A 168     -19.910 -26.502   7.167  1.00  0.00           H  
ATOM   2009 HD22 LEU A 168     -19.361 -24.962   7.856  1.00  0.00           H  
ATOM   2010 HD23 LEU A 168     -20.590 -24.970   6.579  1.00  0.00           H  
ATOM   2011  N   GLU A 169     -14.090 -25.830   7.369  1.00  0.00           N  
ATOM   2012  CA  GLU A 169     -12.761 -26.299   7.813  1.00  0.00           C  
ATOM   2013  C   GLU A 169     -11.706 -25.252   7.411  1.00  0.00           C  
ATOM   2014  O   GLU A 169     -11.962 -24.432   6.531  1.00  0.00           O  
ATOM   2015  CB  GLU A 169     -12.433 -27.689   7.216  1.00  0.00           C  
ATOM   2016  CG  GLU A 169     -12.465 -27.744   5.677  1.00  0.00           C  
ATOM   2017  CD  GLU A 169     -11.202 -28.283   4.991  1.00  0.00           C  
ATOM   2018  OE1 GLU A 169     -10.536 -27.521   4.253  1.00  0.00           O  
ATOM   2019  OE2 GLU A 169     -10.931 -29.501   5.123  1.00  0.00           O1-
ATOM   2020  H   GLU A 169     -14.076 -25.176   6.599  1.00  0.00           H  
ATOM   2021  HA  GLU A 169     -12.753 -26.386   8.900  1.00  0.00           H  
ATOM   2022  HB2 GLU A 169     -11.445 -27.986   7.565  1.00  0.00           H  
ATOM   2023  HB3 GLU A 169     -13.145 -28.415   7.608  1.00  0.00           H  
ATOM   2024  HG2 GLU A 169     -12.689 -26.750   5.290  1.00  0.00           H  
ATOM   2025  HG3 GLU A 169     -13.295 -28.393   5.400  1.00  0.00           H  
ATOM   2026  N   LEU A 170     -10.529 -25.276   8.042  1.00  0.00           N  
ATOM   2027  CA  LEU A 170      -9.397 -24.378   7.763  1.00  0.00           C  
ATOM   2028  C   LEU A 170      -8.084 -25.170   7.737  1.00  0.00           C  
ATOM   2029  O   LEU A 170      -7.863 -26.024   8.603  1.00  0.00           O  
ATOM   2030  CB  LEU A 170      -9.322 -23.255   8.818  1.00  0.00           C  
ATOM   2031  CG  LEU A 170     -10.483 -22.244   8.832  1.00  0.00           C  
ATOM   2032  CD1 LEU A 170     -10.423 -21.359  10.078  1.00  0.00           C  
ATOM   2033  CD2 LEU A 170     -10.425 -21.320   7.616  1.00  0.00           C  
ATOM   2034  H   LEU A 170     -10.396 -25.952   8.781  1.00  0.00           H  
ATOM   2035  HA  LEU A 170      -9.526 -23.929   6.778  1.00  0.00           H  
ATOM   2036  HB2 LEU A 170      -9.259 -23.726   9.799  1.00  0.00           H  
ATOM   2037  HB3 LEU A 170      -8.392 -22.707   8.667  1.00  0.00           H  
ATOM   2038  HG  LEU A 170     -11.433 -22.777   8.845  1.00  0.00           H  
ATOM   2039 HD11 LEU A 170     -10.507 -21.975  10.973  1.00  0.00           H  
ATOM   2040 HD12 LEU A 170      -9.479 -20.814  10.099  1.00  0.00           H  
ATOM   2041 HD13 LEU A 170     -11.251 -20.651  10.063  1.00  0.00           H  
ATOM   2042 HD21 LEU A 170      -9.465 -20.807   7.577  1.00  0.00           H  
ATOM   2043 HD22 LEU A 170     -10.550 -21.919   6.713  1.00  0.00           H  
ATOM   2044 HD23 LEU A 170     -11.226 -20.582   7.660  1.00  0.00           H  
ATOM   2045  N   ARG A 171      -7.218 -24.906   6.747  1.00  0.00           N  
ATOM   2046  CA  ARG A 171      -5.928 -25.603   6.570  1.00  0.00           C  
ATOM   2047  C   ARG A 171      -4.950 -24.843   5.657  1.00  0.00           C  
ATOM   2048  O   ARG A 171      -5.323 -23.872   5.003  1.00  0.00           O  
ATOM   2049  CB  ARG A 171      -6.225 -27.017   6.023  1.00  0.00           C  
ATOM   2050  CG  ARG A 171      -6.666 -27.027   4.554  1.00  0.00           C  
ATOM   2051  CD  ARG A 171      -7.154 -28.423   4.156  1.00  0.00           C  
ATOM   2052  NE  ARG A 171      -6.993 -28.619   2.710  1.00  0.00           N  
ATOM   2053  CZ  ARG A 171      -7.770 -28.159   1.754  1.00  0.00           C  
ATOM   2054  NH1 ARG A 171      -8.958 -27.657   1.952  1.00  0.00           N  
ATOM   2055  NH2 ARG A 171      -7.307 -28.183   0.545  1.00  0.00           N1+
ATOM   2056  H   ARG A 171      -7.471 -24.208   6.063  1.00  0.00           H  
ATOM   2057  HA  ARG A 171      -5.455 -25.692   7.548  1.00  0.00           H  
ATOM   2058  HB2 ARG A 171      -5.326 -27.626   6.109  1.00  0.00           H  
ATOM   2059  HB3 ARG A 171      -6.995 -27.493   6.630  1.00  0.00           H  
ATOM   2060  HG2 ARG A 171      -7.474 -26.313   4.392  1.00  0.00           H  
ATOM   2061  HG3 ARG A 171      -5.818 -26.748   3.929  1.00  0.00           H  
ATOM   2062  HD2 ARG A 171      -6.560 -29.176   4.673  1.00  0.00           H  
ATOM   2063  HD3 ARG A 171      -8.194 -28.547   4.457  1.00  0.00           H  
ATOM   2064  HE  ARG A 171      -6.139 -29.063   2.406  1.00  0.00           H  
ATOM   2065 HH11 ARG A 171      -9.496 -27.323   1.164  1.00  0.00           H  
ATOM   2066 HH12 ARG A 171      -9.372 -27.662   2.873  1.00  0.00           H  
ATOM   2067 HH21 ARG A 171      -6.319 -28.348   0.418  1.00  0.00           H  
ATOM   2068 HH22 ARG A 171      -7.784 -27.678  -0.188  1.00  0.00           H  
ATOM   2069  N   THR A 172      -3.717 -25.346   5.559  1.00  0.00           N  
ATOM   2070  CA  THR A 172      -2.637 -24.807   4.705  1.00  0.00           C  
ATOM   2071  C   THR A 172      -2.109 -25.848   3.705  1.00  0.00           C  
ATOM   2072  O   THR A 172      -2.063 -27.049   3.993  1.00  0.00           O  
ATOM   2073  CB  THR A 172      -1.544 -24.140   5.567  1.00  0.00           C  
ATOM   2074  OG1 THR A 172      -2.064 -22.950   6.123  1.00  0.00           O  
ATOM   2075  CG2 THR A 172      -0.279 -23.733   4.811  1.00  0.00           C  
ATOM   2076  H   THR A 172      -3.502 -26.146   6.137  1.00  0.00           H  
ATOM   2077  HA  THR A 172      -3.055 -24.007   4.095  1.00  0.00           H  
ATOM   2078  HB  THR A 172      -1.263 -24.819   6.372  1.00  0.00           H  
ATOM   2079 HG21 THR A 172       0.243 -24.618   4.448  1.00  0.00           H  
ATOM   2080 HG22 THR A 172      -0.533 -23.086   3.971  1.00  0.00           H  
ATOM   2081 HG23 THR A 172       0.389 -23.198   5.485  1.00  0.00           H  
ATOM   2082  HG1 THR A 172      -1.583 -22.756   6.932  1.00  0.00           H  
ATOM   2083  N   GLN A 173      -1.734 -25.396   2.505  1.00  0.00           N  
ATOM   2084  CA  GLN A 173      -1.287 -26.222   1.373  1.00  0.00           C  
ATOM   2085  C   GLN A 173       0.241 -26.399   1.325  1.00  0.00           C  
ATOM   2086  O   GLN A 173       0.987 -25.680   1.997  1.00  0.00           O  
ATOM   2087  CB  GLN A 173      -1.800 -25.593   0.061  1.00  0.00           C  
ATOM   2088  CG  GLN A 173      -3.333 -25.540  -0.048  1.00  0.00           C  
ATOM   2089  CD  GLN A 173      -3.952 -26.913  -0.293  1.00  0.00           C  
ATOM   2090  OE1 GLN A 173      -4.566 -27.522   0.575  1.00  0.00           O  
ATOM   2091  NE2 GLN A 173      -3.809 -27.449  -1.481  1.00  0.00           N  
ATOM   2092  H   GLN A 173      -1.788 -24.401   2.341  1.00  0.00           H  
ATOM   2093  HA  GLN A 173      -1.725 -27.217   1.455  1.00  0.00           H  
ATOM   2094  HB2 GLN A 173      -1.411 -24.577  -0.011  1.00  0.00           H  
ATOM   2095  HB3 GLN A 173      -1.412 -26.153  -0.789  1.00  0.00           H  
ATOM   2096  HG2 GLN A 173      -3.766 -25.098   0.849  1.00  0.00           H  
ATOM   2097  HG3 GLN A 173      -3.585 -24.900  -0.893  1.00  0.00           H  
ATOM   2098 HE21 GLN A 173      -3.360 -26.940  -2.229  1.00  0.00           H  
ATOM   2099 HE22 GLN A 173      -4.206 -28.361  -1.654  1.00  0.00           H  
ATOM   2100  N   SER A 174       0.728 -27.303   0.465  1.00  0.00           N  
ATOM   2101  CA  SER A 174       2.138 -27.322   0.021  1.00  0.00           C  
ATOM   2102  C   SER A 174       2.629 -25.952  -0.459  1.00  0.00           C  
ATOM   2103  O   SER A 174       3.801 -25.619  -0.300  1.00  0.00           O  
ATOM   2104  CB  SER A 174       2.323 -28.319  -1.130  1.00  0.00           C  
ATOM   2105  OG  SER A 174       1.373 -28.164  -2.184  1.00  0.00           O  
ATOM   2106  H   SER A 174       0.088 -27.944   0.017  1.00  0.00           H  
ATOM   2107  HA  SER A 174       2.766 -27.639   0.854  1.00  0.00           H  
ATOM   2108  HB2 SER A 174       2.233 -29.327  -0.726  1.00  0.00           H  
ATOM   2109  HB3 SER A 174       3.330 -28.211  -1.534  1.00  0.00           H  
ATOM   2110  HG  SER A 174       1.265 -27.254  -2.468  1.00  0.00           H  
ATOM   2111  N   ASP A 175       1.714 -25.166  -1.019  1.00  0.00           N  
ATOM   2112  CA  ASP A 175       1.925 -23.884  -1.679  1.00  0.00           C  
ATOM   2113  C   ASP A 175       2.113 -22.712  -0.687  1.00  0.00           C  
ATOM   2114  O   ASP A 175       2.245 -21.567  -1.108  1.00  0.00           O  
ATOM   2115  CB  ASP A 175       0.758 -23.578  -2.664  1.00  0.00           C  
ATOM   2116  CG  ASP A 175       0.051 -24.737  -3.407  1.00  0.00           C  
ATOM   2117  OD1 ASP A 175       0.269 -25.930  -3.091  1.00  0.00           O  
ATOM   2118  OD2 ASP A 175      -0.806 -24.437  -4.274  1.00  0.00           O1-
ATOM   2119  H   ASP A 175       0.815 -25.590  -1.196  1.00  0.00           H  
ATOM   2120  HA  ASP A 175       2.843 -23.969  -2.261  1.00  0.00           H  
ATOM   2121  HB2 ASP A 175       1.111 -22.860  -3.404  1.00  0.00           H  
ATOM   2122  HB3 ASP A 175      -0.021 -23.079  -2.088  1.00  0.00           H  
ATOM   2123  N   GLY A 176       2.052 -22.950   0.630  1.00  0.00           N  
ATOM   2124  CA  GLY A 176       2.062 -21.907   1.674  1.00  0.00           C  
ATOM   2125  C   GLY A 176       0.741 -21.129   1.807  1.00  0.00           C  
ATOM   2126  O   GLY A 176       0.411 -20.637   2.883  1.00  0.00           O  
ATOM   2127  H   GLY A 176       1.945 -23.910   0.926  1.00  0.00           H  
ATOM   2128  HA2 GLY A 176       2.287 -22.365   2.638  1.00  0.00           H  
ATOM   2129  HA3 GLY A 176       2.850 -21.188   1.449  1.00  0.00           H  
ATOM   2130  N   ILE A 177      -0.049 -21.076   0.733  1.00  0.00           N  
ATOM   2131  CA  ILE A 177      -1.435 -20.589   0.666  1.00  0.00           C  
ATOM   2132  C   ILE A 177      -2.368 -21.380   1.607  1.00  0.00           C  
ATOM   2133  O   ILE A 177      -2.223 -22.592   1.802  1.00  0.00           O  
ATOM   2134  CB  ILE A 177      -1.883 -20.618  -0.822  1.00  0.00           C  
ATOM   2135  CG2 ILE A 177      -3.397 -20.758  -1.052  1.00  0.00           C  
ATOM   2136  CG1 ILE A 177      -1.437 -19.349  -1.585  1.00  0.00           C  
ATOM   2137  CD1 ILE A 177       0.071 -19.123  -1.724  1.00  0.00           C  
ATOM   2138  H   ILE A 177       0.366 -21.411  -0.125  1.00  0.00           H  
ATOM   2139  HA  ILE A 177      -1.450 -19.554   1.007  1.00  0.00           H  
ATOM   2140  HB  ILE A 177      -1.426 -21.482  -1.304  1.00  0.00           H  
ATOM   2141 HG12 ILE A 177      -1.835 -19.398  -2.598  1.00  0.00           H  
ATOM   2142 HG13 ILE A 177      -1.877 -18.478  -1.098  1.00  0.00           H  
ATOM   2143 HG21 ILE A 177      -3.759 -21.692  -0.622  1.00  0.00           H  
ATOM   2144 HG22 ILE A 177      -3.931 -19.918  -0.610  1.00  0.00           H  
ATOM   2145 HG23 ILE A 177      -3.602 -20.791  -2.122  1.00  0.00           H  
ATOM   2146 HD11 ILE A 177       0.534 -18.972  -0.749  1.00  0.00           H  
ATOM   2147 HD12 ILE A 177       0.526 -19.974  -2.231  1.00  0.00           H  
ATOM   2148 HD13 ILE A 177       0.240 -18.228  -2.322  1.00  0.00           H  
ATOM   2149  N   GLN A 178      -3.355 -20.680   2.171  1.00  0.00           N  
ATOM   2150  CA  GLN A 178      -4.423 -21.242   3.003  1.00  0.00           C  
ATOM   2151  C   GLN A 178      -5.598 -21.701   2.127  1.00  0.00           C  
ATOM   2152  O   GLN A 178      -5.811 -21.206   1.018  1.00  0.00           O  
ATOM   2153  CB  GLN A 178      -4.905 -20.229   4.067  1.00  0.00           C  
ATOM   2154  CG  GLN A 178      -3.946 -19.923   5.230  1.00  0.00           C  
ATOM   2155  CD  GLN A 178      -2.564 -19.479   4.776  1.00  0.00           C  
ATOM   2156  OE1 GLN A 178      -2.342 -18.331   4.413  1.00  0.00           O  
ATOM   2157  NE2 GLN A 178      -1.603 -20.373   4.766  1.00  0.00           N  
ATOM   2158  H   GLN A 178      -3.443 -19.705   1.924  1.00  0.00           H  
ATOM   2159  HA  GLN A 178      -4.042 -22.117   3.530  1.00  0.00           H  
ATOM   2160  HB2 GLN A 178      -5.138 -19.289   3.568  1.00  0.00           H  
ATOM   2161  HB3 GLN A 178      -5.828 -20.604   4.509  1.00  0.00           H  
ATOM   2162  HG2 GLN A 178      -4.381 -19.138   5.849  1.00  0.00           H  
ATOM   2163  HG3 GLN A 178      -3.853 -20.817   5.848  1.00  0.00           H  
ATOM   2164 HE21 GLN A 178      -1.820 -21.316   5.053  1.00  0.00           H  
ATOM   2165 HE22 GLN A 178      -0.816 -20.194   4.158  1.00  0.00           H  
ATOM   2166  N   GLN A 179      -6.388 -22.636   2.643  1.00  0.00           N  
ATOM   2167  CA  GLN A 179      -7.630 -23.112   2.039  1.00  0.00           C  
ATOM   2168  C   GLN A 179      -8.684 -23.399   3.112  1.00  0.00           C  
ATOM   2169  O   GLN A 179      -8.395 -23.517   4.305  1.00  0.00           O  
ATOM   2170  CB  GLN A 179      -7.387 -24.359   1.168  1.00  0.00           C  
ATOM   2171  CG  GLN A 179      -6.732 -24.063  -0.195  1.00  0.00           C  
ATOM   2172  CD  GLN A 179      -7.031 -25.128  -1.252  1.00  0.00           C  
ATOM   2173  OE1 GLN A 179      -7.807 -26.048  -1.054  1.00  0.00           O  
ATOM   2174  NE2 GLN A 179      -6.446 -25.058  -2.424  1.00  0.00           N  
ATOM   2175  H   GLN A 179      -6.162 -22.990   3.561  1.00  0.00           H  
ATOM   2176  HA  GLN A 179      -8.039 -22.324   1.407  1.00  0.00           H  
ATOM   2177  HB2 GLN A 179      -6.787 -25.088   1.713  1.00  0.00           H  
ATOM   2178  HB3 GLN A 179      -8.362 -24.809   0.980  1.00  0.00           H  
ATOM   2179  HG2 GLN A 179      -5.656 -23.942  -0.071  1.00  0.00           H  
ATOM   2180  HG3 GLN A 179      -7.132 -23.125  -0.581  1.00  0.00           H  
ATOM   2181 HE21 GLN A 179      -6.722 -25.769  -3.086  1.00  0.00           H  
ATOM   2182 HE22 GLN A 179      -5.784 -24.333  -2.660  1.00  0.00           H  
ATOM   2183  N   ALA A 180      -9.922 -23.510   2.648  1.00  0.00           N  
ATOM   2184  CA  ALA A 180     -11.092 -23.869   3.426  1.00  0.00           C  
ATOM   2185  C   ALA A 180     -12.108 -24.545   2.506  1.00  0.00           C  
ATOM   2186  O   ALA A 180     -12.283 -24.111   1.362  1.00  0.00           O  
ATOM   2187  CB  ALA A 180     -11.700 -22.594   4.024  1.00  0.00           C  
ATOM   2188  H   ALA A 180     -10.082 -23.338   1.665  1.00  0.00           H  
ATOM   2189  HA  ALA A 180     -10.810 -24.556   4.225  1.00  0.00           H  
ATOM   2190  HB1 ALA A 180     -10.945 -22.053   4.595  1.00  0.00           H  
ATOM   2191  HB2 ALA A 180     -12.070 -21.948   3.228  1.00  0.00           H  
ATOM   2192  HB3 ALA A 180     -12.539 -22.846   4.672  1.00  0.00           H  
ATOM   2193  N   LYS A 181     -12.823 -25.546   3.021  1.00  0.00           N  
ATOM   2194  CA  LYS A 181     -14.167 -25.870   2.535  1.00  0.00           C  
ATOM   2195  C   LYS A 181     -15.141 -24.820   3.060  1.00  0.00           C  
ATOM   2196  O   LYS A 181     -15.110 -24.464   4.242  1.00  0.00           O  
ATOM   2197  CB  LYS A 181     -14.578 -27.308   2.887  1.00  0.00           C  
ATOM   2198  CG  LYS A 181     -15.967 -27.699   2.353  1.00  0.00           C  
ATOM   2199  CD  LYS A 181     -16.270 -29.163   2.698  1.00  0.00           C  
ATOM   2200  CE  LYS A 181     -17.576 -29.671   2.072  1.00  0.00           C  
ATOM   2201  NZ  LYS A 181     -18.790 -29.215   2.790  1.00  0.00           N1+
ATOM   2202  H   LYS A 181     -12.526 -25.910   3.915  1.00  0.00           H  
ATOM   2203  HA  LYS A 181     -14.161 -25.787   1.448  1.00  0.00           H  
ATOM   2204  HB2 LYS A 181     -14.613 -27.396   3.973  1.00  0.00           H  
ATOM   2205  HB3 LYS A 181     -13.829 -27.997   2.498  1.00  0.00           H  
ATOM   2206  HG2 LYS A 181     -15.981 -27.574   1.270  1.00  0.00           H  
ATOM   2207  HG3 LYS A 181     -16.732 -27.062   2.796  1.00  0.00           H  
ATOM   2208  HD2 LYS A 181     -16.299 -29.294   3.780  1.00  0.00           H  
ATOM   2209  HD3 LYS A 181     -15.459 -29.778   2.307  1.00  0.00           H  
ATOM   2210  HE2 LYS A 181     -17.554 -30.760   2.087  1.00  0.00           H  
ATOM   2211  HE3 LYS A 181     -17.618 -29.354   1.030  1.00  0.00           H  
ATOM   2212  HZ1 LYS A 181     -18.766 -29.500   3.758  1.00  0.00           H  
ATOM   2213  HZ2 LYS A 181     -18.910 -28.213   2.743  1.00  0.00           H  
ATOM   2214  HZ3 LYS A 181     -19.604 -29.648   2.376  1.00  0.00           H  
ATOM   2215  N   VAL A 182     -15.997 -24.331   2.177  1.00  0.00           N  
ATOM   2216  CA  VAL A 182     -16.909 -23.213   2.425  1.00  0.00           C  
ATOM   2217  C   VAL A 182     -18.269 -23.493   1.795  1.00  0.00           C  
ATOM   2218  O   VAL A 182     -18.398 -24.374   0.942  1.00  0.00           O  
ATOM   2219  CB  VAL A 182     -16.315 -21.874   1.921  1.00  0.00           C  
ATOM   2220  CG1 VAL A 182     -14.913 -21.593   2.475  1.00  0.00           C  
ATOM   2221  CG2 VAL A 182     -16.262 -21.752   0.392  1.00  0.00           C  
ATOM   2222  H   VAL A 182     -15.965 -24.698   1.236  1.00  0.00           H  
ATOM   2223  HA  VAL A 182     -17.063 -23.126   3.501  1.00  0.00           H  
ATOM   2224  HB  VAL A 182     -16.964 -21.075   2.280  1.00  0.00           H  
ATOM   2225 HG11 VAL A 182     -14.923 -21.674   3.562  1.00  0.00           H  
ATOM   2226 HG12 VAL A 182     -14.194 -22.300   2.061  1.00  0.00           H  
ATOM   2227 HG13 VAL A 182     -14.606 -20.585   2.199  1.00  0.00           H  
ATOM   2228 HG21 VAL A 182     -15.625 -22.532  -0.025  1.00  0.00           H  
ATOM   2229 HG22 VAL A 182     -17.263 -21.833  -0.032  1.00  0.00           H  
ATOM   2230 HG23 VAL A 182     -15.858 -20.778   0.116  1.00  0.00           H  
ATOM   2231  N   GLN A 183     -19.272 -22.719   2.198  1.00  0.00           N  
ATOM   2232  CA  GLN A 183     -20.609 -22.731   1.609  1.00  0.00           C  
ATOM   2233  C   GLN A 183     -21.052 -21.301   1.289  1.00  0.00           C  
ATOM   2234  O   GLN A 183     -20.950 -20.421   2.147  1.00  0.00           O  
ATOM   2235  CB  GLN A 183     -21.574 -23.523   2.505  1.00  0.00           C  
ATOM   2236  CG  GLN A 183     -23.016 -23.598   1.974  1.00  0.00           C  
ATOM   2237  CD  GLN A 183     -23.813 -24.709   2.661  1.00  0.00           C  
ATOM   2238  OE1 GLN A 183     -23.619 -25.012   3.831  1.00  0.00           O  
ATOM   2239  NE2 GLN A 183     -24.719 -25.365   1.972  1.00  0.00           N  
ATOM   2240  H   GLN A 183     -19.093 -22.052   2.935  1.00  0.00           H  
ATOM   2241  HA  GLN A 183     -20.553 -23.264   0.660  1.00  0.00           H  
ATOM   2242  HB2 GLN A 183     -21.188 -24.539   2.582  1.00  0.00           H  
ATOM   2243  HB3 GLN A 183     -21.587 -23.082   3.502  1.00  0.00           H  
ATOM   2244  HG2 GLN A 183     -22.985 -23.809   0.905  1.00  0.00           H  
ATOM   2245  HG3 GLN A 183     -23.523 -22.645   2.124  1.00  0.00           H  
ATOM   2246 HE21 GLN A 183     -24.900 -25.139   1.005  1.00  0.00           H  
ATOM   2247 HE22 GLN A 183     -25.250 -26.086   2.439  1.00  0.00           H  
ATOM   2248  N   ILE A 184     -21.481 -21.059   0.050  1.00  0.00           N  
ATOM   2249  CA  ILE A 184     -21.820 -19.716  -0.448  1.00  0.00           C  
ATOM   2250  C   ILE A 184     -23.110 -19.208   0.211  1.00  0.00           C  
ATOM   2251  O   ILE A 184     -24.055 -19.978   0.357  1.00  0.00           O  
ATOM   2252  CB  ILE A 184     -21.910 -19.713  -1.991  1.00  0.00           C  
ATOM   2253  CG1 ILE A 184     -20.650 -20.272  -2.697  1.00  0.00           C  
ATOM   2254  CG2 ILE A 184     -22.277 -18.327  -2.551  1.00  0.00           C  
ATOM   2255  CD1 ILE A 184     -19.345 -19.508  -2.433  1.00  0.00           C  
ATOM   2256  H   ILE A 184     -21.573 -21.839  -0.585  1.00  0.00           H  
ATOM   2257  HA  ILE A 184     -21.020 -19.033  -0.160  1.00  0.00           H  
ATOM   2258  HB  ILE A 184     -22.730 -20.384  -2.249  1.00  0.00           H  
ATOM   2259 HG12 ILE A 184     -20.505 -21.312  -2.405  1.00  0.00           H  
ATOM   2260 HG13 ILE A 184     -20.831 -20.272  -3.772  1.00  0.00           H  
ATOM   2261 HG21 ILE A 184     -23.253 -18.001  -2.191  1.00  0.00           H  
ATOM   2262 HG22 ILE A 184     -21.532 -17.584  -2.266  1.00  0.00           H  
ATOM   2263 HG23 ILE A 184     -22.335 -18.383  -3.638  1.00  0.00           H  
ATOM   2264 HD11 ILE A 184     -19.438 -18.469  -2.751  1.00  0.00           H  
ATOM   2265 HD12 ILE A 184     -19.095 -19.547  -1.373  1.00  0.00           H  
ATOM   2266 HD13 ILE A 184     -18.537 -19.973  -2.997  1.00  0.00           H  
ATOM   2267  N   LEU A 185     -23.183 -17.930   0.595  1.00  0.00           N  
ATOM   2268  CA  LEU A 185     -24.330 -17.383   1.332  1.00  0.00           C  
ATOM   2269  C   LEU A 185     -25.255 -16.541   0.422  1.00  0.00           C  
ATOM   2270  O   LEU A 185     -24.749 -15.630  -0.237  1.00  0.00           O  
ATOM   2271  CB  LEU A 185     -23.856 -16.620   2.583  1.00  0.00           C  
ATOM   2272  CG  LEU A 185     -23.141 -17.499   3.627  1.00  0.00           C  
ATOM   2273  CD1 LEU A 185     -22.551 -16.609   4.719  1.00  0.00           C  
ATOM   2274  CD2 LEU A 185     -24.078 -18.506   4.299  1.00  0.00           C  
ATOM   2275  H   LEU A 185     -22.409 -17.319   0.375  1.00  0.00           H  
ATOM   2276  HA  LEU A 185     -24.905 -18.227   1.713  1.00  0.00           H  
ATOM   2277  HB2 LEU A 185     -23.181 -15.826   2.264  1.00  0.00           H  
ATOM   2278  HB3 LEU A 185     -24.720 -16.154   3.057  1.00  0.00           H  
ATOM   2279  HG  LEU A 185     -22.323 -18.045   3.156  1.00  0.00           H  
ATOM   2280 HD11 LEU A 185     -21.820 -15.930   4.280  1.00  0.00           H  
ATOM   2281 HD12 LEU A 185     -23.339 -16.027   5.198  1.00  0.00           H  
ATOM   2282 HD13 LEU A 185     -22.053 -17.225   5.467  1.00  0.00           H  
ATOM   2283 HD21 LEU A 185     -24.935 -17.994   4.737  1.00  0.00           H  
ATOM   2284 HD22 LEU A 185     -24.426 -19.239   3.571  1.00  0.00           H  
ATOM   2285 HD23 LEU A 185     -23.545 -19.045   5.081  1.00  0.00           H  
ATOM   2286  N   PRO A 186     -26.583 -16.804   0.398  1.00  0.00           N  
ATOM   2287  CA  PRO A 186     -27.568 -16.148  -0.478  1.00  0.00           C  
ATOM   2288  C   PRO A 186     -27.590 -14.614  -0.526  1.00  0.00           C  
ATOM   2289  O   PRO A 186     -27.077 -13.930   0.361  1.00  0.00           O  
ATOM   2290  CB  PRO A 186     -28.932 -16.672  -0.013  1.00  0.00           C  
ATOM   2291  CG  PRO A 186     -28.613 -18.085   0.455  1.00  0.00           C  
ATOM   2292  CD  PRO A 186     -27.233 -17.925   1.079  1.00  0.00           C  
ATOM   2293  HA  PRO A 186     -27.394 -16.502  -1.494  1.00  0.00           H  
ATOM   2294  HB2 PRO A 186     -29.293 -16.083   0.830  1.00  0.00           H  
ATOM   2295  HB3 PRO A 186     -29.663 -16.672  -0.821  1.00  0.00           H  
ATOM   2296  HG2 PRO A 186     -28.562 -18.757  -0.402  1.00  0.00           H  
ATOM   2297  HG3 PRO A 186     -29.334 -18.449   1.187  1.00  0.00           H  
ATOM   2298  HD2 PRO A 186     -26.685 -18.857   0.940  1.00  0.00           H  
ATOM   2299  HD3 PRO A 186     -27.331 -17.700   2.141  1.00  0.00           H  
ATOM   2300  N   GLU A 187     -28.260 -14.078  -1.551  1.00  0.00           N  
ATOM   2301  CA  GLU A 187     -28.502 -12.643  -1.739  1.00  0.00           C  
ATOM   2302  C   GLU A 187     -29.935 -12.366  -2.240  1.00  0.00           C  
ATOM   2303  O   GLU A 187     -30.380 -12.978  -3.215  1.00  0.00           O  
ATOM   2304  CB  GLU A 187     -27.430 -12.058  -2.673  1.00  0.00           C  
ATOM   2305  CG  GLU A 187     -27.578 -10.548  -2.908  1.00  0.00           C  
ATOM   2306  CD  GLU A 187     -27.357  -9.725  -1.633  1.00  0.00           C  
ATOM   2307  OE1 GLU A 187     -26.514 -10.113  -0.796  1.00  0.00           O  
ATOM   2308  OE2 GLU A 187     -27.990  -8.661  -1.451  1.00  0.00           O1-
ATOM   2309  H   GLU A 187     -28.635 -14.700  -2.252  1.00  0.00           H  
ATOM   2310  HA  GLU A 187     -28.388 -12.150  -0.774  1.00  0.00           H  
ATOM   2311  HB2 GLU A 187     -26.440 -12.269  -2.268  1.00  0.00           H  
ATOM   2312  HB3 GLU A 187     -27.500 -12.558  -3.639  1.00  0.00           H  
ATOM   2313  HG2 GLU A 187     -28.561 -10.333  -3.326  1.00  0.00           H  
ATOM   2314  HG3 GLU A 187     -26.826 -10.258  -3.642  1.00  0.00           H  
ATOM   2315  N   CYS A 188     -30.662 -11.448  -1.592  1.00  0.00           N  
ATOM   2316  CA  CYS A 188     -32.123 -11.322  -1.712  1.00  0.00           C  
ATOM   2317  C   CYS A 188     -32.628  -9.887  -1.987  1.00  0.00           C  
ATOM   2318  O   CYS A 188     -32.170  -8.916  -1.377  1.00  0.00           O  
ATOM   2319  CB  CYS A 188     -32.729 -11.933  -0.436  1.00  0.00           C  
ATOM   2320  SG  CYS A 188     -34.525 -11.671  -0.315  1.00  0.00           S  
ATOM   2321  H   CYS A 188     -30.221 -10.979  -0.813  1.00  0.00           H  
ATOM   2322  HA  CYS A 188     -32.459 -11.934  -2.549  1.00  0.00           H  
ATOM   2323  HB2 CYS A 188     -32.254 -11.479   0.433  1.00  0.00           H  
ATOM   2324  HB3 CYS A 188     -32.514 -13.002  -0.409  1.00  0.00           H  
ATOM   2325  HG  CYS A 188     -34.903 -12.709  -1.067  1.00  0.00           H  
ATOM   2326  N   VAL A 189     -33.641  -9.775  -2.854  1.00  0.00           N  
ATOM   2327  CA  VAL A 189     -34.407  -8.560  -3.197  1.00  0.00           C  
ATOM   2328  C   VAL A 189     -35.896  -8.907  -3.258  1.00  0.00           C  
ATOM   2329  O   VAL A 189     -36.251  -9.984  -3.737  1.00  0.00           O  
ATOM   2330  CB  VAL A 189     -33.918  -7.923  -4.519  1.00  0.00           C  
ATOM   2331  CG1 VAL A 189     -34.845  -6.826  -5.066  1.00  0.00           C  
ATOM   2332  CG2 VAL A 189     -32.535  -7.295  -4.349  1.00  0.00           C  
ATOM   2333  H   VAL A 189     -33.978 -10.628  -3.277  1.00  0.00           H  
ATOM   2334  HA  VAL A 189     -34.277  -7.825  -2.402  1.00  0.00           H  
ATOM   2335  HB  VAL A 189     -33.849  -8.706  -5.275  1.00  0.00           H  
ATOM   2336 HG11 VAL A 189     -35.808  -7.248  -5.354  1.00  0.00           H  
ATOM   2337 HG12 VAL A 189     -34.994  -6.043  -4.322  1.00  0.00           H  
ATOM   2338 HG13 VAL A 189     -34.404  -6.384  -5.960  1.00  0.00           H  
ATOM   2339 HG21 VAL A 189     -32.596  -6.468  -3.640  1.00  0.00           H  
ATOM   2340 HG22 VAL A 189     -31.823  -8.036  -3.986  1.00  0.00           H  
ATOM   2341 HG23 VAL A 189     -32.188  -6.921  -5.312  1.00  0.00           H  
ATOM   2342  N   LEU A 190     -36.760  -7.996  -2.797  1.00  0.00           N  
ATOM   2343  CA  LEU A 190     -38.205  -8.201  -2.644  1.00  0.00           C  
ATOM   2344  C   LEU A 190     -38.995  -7.017  -3.236  1.00  0.00           C  
ATOM   2345  O   LEU A 190     -38.591  -5.867  -3.024  1.00  0.00           O  
ATOM   2346  CB  LEU A 190     -38.567  -8.386  -1.157  1.00  0.00           C  
ATOM   2347  CG  LEU A 190     -37.841  -9.520  -0.411  1.00  0.00           C  
ATOM   2348  CD1 LEU A 190     -38.110  -9.380   1.086  1.00  0.00           C  
ATOM   2349  CD2 LEU A 190     -38.315 -10.898  -0.874  1.00  0.00           C  
ATOM   2350  H   LEU A 190     -36.402  -7.099  -2.502  1.00  0.00           H  
ATOM   2351  HA  LEU A 190     -38.481  -9.111  -3.176  1.00  0.00           H  
ATOM   2352  HB2 LEU A 190     -38.354  -7.449  -0.643  1.00  0.00           H  
ATOM   2353  HB3 LEU A 190     -39.641  -8.554  -1.080  1.00  0.00           H  
ATOM   2354  HG  LEU A 190     -36.765  -9.442  -0.565  1.00  0.00           H  
ATOM   2355 HD11 LEU A 190     -37.699  -8.437   1.448  1.00  0.00           H  
ATOM   2356 HD12 LEU A 190     -39.182  -9.397   1.279  1.00  0.00           H  
ATOM   2357 HD13 LEU A 190     -37.630 -10.198   1.624  1.00  0.00           H  
ATOM   2358 HD21 LEU A 190     -39.389 -11.002  -0.715  1.00  0.00           H  
ATOM   2359 HD22 LEU A 190     -38.094 -11.033  -1.933  1.00  0.00           H  
ATOM   2360 HD23 LEU A 190     -37.790 -11.673  -0.315  1.00  0.00           H  
ATOM   2361  N   PRO A 191     -40.114  -7.265  -3.944  1.00  0.00           N  
ATOM   2362  CA  PRO A 191     -40.954  -6.221  -4.528  1.00  0.00           C  
ATOM   2363  C   PRO A 191     -41.904  -5.604  -3.487  1.00  0.00           C  
ATOM   2364  O   PRO A 191     -41.995  -6.067  -2.343  1.00  0.00           O  
ATOM   2365  CB  PRO A 191     -41.722  -6.951  -5.635  1.00  0.00           C  
ATOM   2366  CG  PRO A 191     -42.001  -8.301  -4.978  1.00  0.00           C  
ATOM   2367  CD  PRO A 191     -40.679  -8.575  -4.257  1.00  0.00           C  
ATOM   2368  HA  PRO A 191     -40.338  -5.433  -4.962  1.00  0.00           H  
ATOM   2369  HB2 PRO A 191     -42.643  -6.442  -5.919  1.00  0.00           H  
ATOM   2370  HB3 PRO A 191     -41.081  -7.086  -6.505  1.00  0.00           H  
ATOM   2371  HG2 PRO A 191     -42.228  -9.067  -5.719  1.00  0.00           H  
ATOM   2372  HG3 PRO A 191     -42.812  -8.211  -4.256  1.00  0.00           H  
ATOM   2373  HD2 PRO A 191     -40.005  -9.113  -4.925  1.00  0.00           H  
ATOM   2374  HD3 PRO A 191     -40.857  -9.157  -3.353  1.00  0.00           H  
ATOM   2375  N   SER A 192     -42.648  -4.571  -3.898  1.00  0.00           N  
ATOM   2376  CA  SER A 192     -43.682  -3.923  -3.077  1.00  0.00           C  
ATOM   2377  C   SER A 192     -44.707  -4.915  -2.504  1.00  0.00           C  
ATOM   2378  O   SER A 192     -45.210  -5.806  -3.198  1.00  0.00           O  
ATOM   2379  CB  SER A 192     -44.398  -2.824  -3.873  1.00  0.00           C  
ATOM   2380  OG  SER A 192     -45.488  -2.301  -3.132  1.00  0.00           O  
ATOM   2381  H   SER A 192     -42.467  -4.213  -4.825  1.00  0.00           H  
ATOM   2382  HA  SER A 192     -43.184  -3.436  -2.239  1.00  0.00           H  
ATOM   2383  HB2 SER A 192     -44.771  -3.235  -4.811  1.00  0.00           H  
ATOM   2384  HB3 SER A 192     -43.687  -2.027  -4.090  1.00  0.00           H  
ATOM   2385  HG  SER A 192     -45.691  -1.416  -3.442  1.00  0.00           H  
ATOM   2386  N   THR A 193     -45.074  -4.719  -1.235  1.00  0.00           N  
ATOM   2387  CA  THR A 193     -46.123  -5.482  -0.533  1.00  0.00           C  
ATOM   2388  C   THR A 193     -47.505  -5.333  -1.175  1.00  0.00           C  
ATOM   2389  O   THR A 193     -48.387  -6.151  -0.915  1.00  0.00           O  
ATOM   2390  CB  THR A 193     -46.200  -5.068   0.945  1.00  0.00           C  
ATOM   2391  OG1 THR A 193     -46.519  -3.697   1.053  1.00  0.00           O  
ATOM   2392  CG2 THR A 193     -44.876  -5.302   1.667  1.00  0.00           C  
ATOM   2393  H   THR A 193     -44.628  -3.974  -0.719  1.00  0.00           H  
ATOM   2394  HA  THR A 193     -45.866  -6.541  -0.570  1.00  0.00           H  
ATOM   2395  HB  THR A 193     -46.975  -5.656   1.438  1.00  0.00           H  
ATOM   2396 HG21 THR A 193     -44.541  -6.325   1.498  1.00  0.00           H  
ATOM   2397 HG22 THR A 193     -44.113  -4.613   1.305  1.00  0.00           H  
ATOM   2398 HG23 THR A 193     -45.007  -5.159   2.739  1.00  0.00           H  
ATOM   2399  HG1 THR A 193     -46.517  -3.481   1.989  1.00  0.00           H  
ATOM   2400  N   MET A 194     -47.706  -4.362  -2.078  1.00  0.00           N  
ATOM   2401  CA  MET A 194     -48.931  -4.255  -2.884  1.00  0.00           C  
ATOM   2402  C   MET A 194     -49.187  -5.517  -3.729  1.00  0.00           C  
ATOM   2403  O   MET A 194     -50.344  -5.843  -3.982  1.00  0.00           O  
ATOM   2404  CB  MET A 194     -48.882  -2.997  -3.761  1.00  0.00           C  
ATOM   2405  CG  MET A 194     -48.801  -1.678  -2.983  1.00  0.00           C  
ATOM   2406  SD  MET A 194     -50.094  -1.349  -1.752  1.00  0.00           S  
ATOM   2407  CE  MET A 194     -49.275  -1.948  -0.245  1.00  0.00           C  
ATOM   2408  H   MET A 194     -46.954  -3.710  -2.251  1.00  0.00           H  
ATOM   2409  HA  MET A 194     -49.783  -4.162  -2.211  1.00  0.00           H  
ATOM   2410  HB2 MET A 194     -49.777  -2.967  -4.382  1.00  0.00           H  
ATOM   2411  HB3 MET A 194     -48.016  -3.060  -4.421  1.00  0.00           H  
ATOM   2412  HG2 MET A 194     -48.841  -0.874  -3.719  1.00  0.00           H  
ATOM   2413  HG3 MET A 194     -47.835  -1.617  -2.482  1.00  0.00           H  
ATOM   2414  HE1 MET A 194     -49.013  -3.002  -0.342  1.00  0.00           H  
ATOM   2415  HE2 MET A 194     -48.368  -1.374  -0.059  1.00  0.00           H  
ATOM   2416  HE3 MET A 194     -49.949  -1.848   0.606  1.00  0.00           H  
ATOM   2417  N   SER A 195     -48.142  -6.288  -4.057  1.00  0.00           N  
ATOM   2418  CA  SER A 195     -48.235  -7.642  -4.636  1.00  0.00           C  
ATOM   2419  C   SER A 195     -49.142  -8.609  -3.850  1.00  0.00           C  
ATOM   2420  O   SER A 195     -49.647  -9.577  -4.427  1.00  0.00           O  
ATOM   2421  CB  SER A 195     -46.829  -8.252  -4.714  1.00  0.00           C  
ATOM   2422  OG  SER A 195     -46.232  -8.337  -3.429  1.00  0.00           O  
ATOM   2423  H   SER A 195     -47.219  -5.947  -3.828  1.00  0.00           H  
ATOM   2424  HA  SER A 195     -48.632  -7.563  -5.648  1.00  0.00           H  
ATOM   2425  HB2 SER A 195     -46.201  -7.649  -5.370  1.00  0.00           H  
ATOM   2426  HB3 SER A 195     -46.906  -9.256  -5.130  1.00  0.00           H  
ATOM   2427  HG  SER A 195     -45.784  -7.503  -3.271  1.00  0.00           H  
ATOM   2428  N   ALA A 196     -49.395  -8.349  -2.563  1.00  0.00           N  
ATOM   2429  CA  ALA A 196     -50.244  -9.158  -1.690  1.00  0.00           C  
ATOM   2430  C   ALA A 196     -51.537  -8.448  -1.237  1.00  0.00           C  
ATOM   2431  O   ALA A 196     -52.431  -9.120  -0.718  1.00  0.00           O  
ATOM   2432  CB  ALA A 196     -49.390  -9.640  -0.510  1.00  0.00           C  
ATOM   2433  H   ALA A 196     -48.916  -7.567  -2.139  1.00  0.00           H  
ATOM   2434  HA  ALA A 196     -50.565 -10.048  -2.231  1.00  0.00           H  
ATOM   2435  HB1 ALA A 196     -48.526 -10.193  -0.878  1.00  0.00           H  
ATOM   2436  HB2 ALA A 196     -49.049  -8.788   0.078  1.00  0.00           H  
ATOM   2437  HB3 ALA A 196     -49.979 -10.297   0.129  1.00  0.00           H  
ATOM   2438  N   VAL A 197     -51.692  -7.132  -1.460  1.00  0.00           N  
ATOM   2439  CA  VAL A 197     -52.806  -6.316  -0.907  1.00  0.00           C  
ATOM   2440  C   VAL A 197     -53.412  -5.299  -1.893  1.00  0.00           C  
ATOM   2441  O   VAL A 197     -54.096  -4.368  -1.468  1.00  0.00           O  
ATOM   2442  CB  VAL A 197     -52.418  -5.650   0.439  1.00  0.00           C  
ATOM   2443  CG1 VAL A 197     -51.869  -6.638   1.474  1.00  0.00           C  
ATOM   2444  CG2 VAL A 197     -51.413  -4.502   0.296  1.00  0.00           C  
ATOM   2445  H   VAL A 197     -50.953  -6.654  -1.955  1.00  0.00           H  
ATOM   2446  HA  VAL A 197     -53.629  -6.994  -0.679  1.00  0.00           H  
ATOM   2447  HB  VAL A 197     -53.328  -5.227   0.866  1.00  0.00           H  
ATOM   2448 HG11 VAL A 197     -52.563  -7.471   1.588  1.00  0.00           H  
ATOM   2449 HG12 VAL A 197     -50.895  -7.019   1.166  1.00  0.00           H  
ATOM   2450 HG13 VAL A 197     -51.758  -6.144   2.439  1.00  0.00           H  
ATOM   2451 HG21 VAL A 197     -50.466  -4.889  -0.081  1.00  0.00           H  
ATOM   2452 HG22 VAL A 197     -51.793  -3.738  -0.381  1.00  0.00           H  
ATOM   2453 HG23 VAL A 197     -51.244  -4.044   1.271  1.00  0.00           H  
ATOM   2454  N   GLN A 198     -53.202  -5.451  -3.204  1.00  0.00           N  
ATOM   2455  CA  GLN A 198     -53.733  -4.542  -4.231  1.00  0.00           C  
ATOM   2456  C   GLN A 198     -54.146  -5.283  -5.514  1.00  0.00           C  
ATOM   2457  O   GLN A 198     -53.527  -6.283  -5.888  1.00  0.00           O  
ATOM   2458  CB  GLN A 198     -52.705  -3.428  -4.490  1.00  0.00           C  
ATOM   2459  CG  GLN A 198     -53.139  -2.376  -5.518  1.00  0.00           C  
ATOM   2460  CD  GLN A 198     -52.100  -1.269  -5.638  1.00  0.00           C  
ATOM   2461  NE2 GLN A 198     -51.119  -1.447  -6.495  1.00  0.00           N  
ATOM   2462  OE1 GLN A 198     -52.155  -0.249  -4.964  1.00  0.00           O  
ATOM   2463  H   GLN A 198     -52.617  -6.211  -3.520  1.00  0.00           H  
ATOM   2464  HA  GLN A 198     -54.635  -4.069  -3.841  1.00  0.00           H  
ATOM   2465  HB2 GLN A 198     -52.482  -2.927  -3.548  1.00  0.00           H  
ATOM   2466  HB3 GLN A 198     -51.790  -3.892  -4.858  1.00  0.00           H  
ATOM   2467  HG2 GLN A 198     -54.092  -1.939  -5.220  1.00  0.00           H  
ATOM   2468  HG3 GLN A 198     -53.267  -2.843  -6.494  1.00  0.00           H  
ATOM   2469 HE21 GLN A 198     -50.438  -0.712  -6.616  1.00  0.00           H  
ATOM   2470 HE22 GLN A 198     -51.094  -2.311  -7.019  1.00  0.00           H  
ATOM   2471  N   LEU A 199     -55.184  -4.785  -6.195  1.00  0.00           N  
ATOM   2472  CA  LEU A 199     -55.777  -5.403  -7.390  1.00  0.00           C  
ATOM   2473  C   LEU A 199     -55.409  -4.670  -8.693  1.00  0.00           C  
ATOM   2474  O   LEU A 199     -54.888  -3.548  -8.698  1.00  0.00           O  
ATOM   2475  CB  LEU A 199     -57.303  -5.571  -7.203  1.00  0.00           C  
ATOM   2476  CG  LEU A 199     -57.794  -6.631  -6.193  1.00  0.00           C  
ATOM   2477  CD1 LEU A 199     -57.277  -8.029  -6.537  1.00  0.00           C  
ATOM   2478  CD2 LEU A 199     -57.468  -6.334  -4.730  1.00  0.00           C  
ATOM   2479  H   LEU A 199     -55.644  -3.970  -5.817  1.00  0.00           H  
ATOM   2480  HA  LEU A 199     -55.355  -6.401  -7.511  1.00  0.00           H  
ATOM   2481  HB2 LEU A 199     -57.733  -4.609  -6.927  1.00  0.00           H  
ATOM   2482  HB3 LEU A 199     -57.739  -5.841  -8.165  1.00  0.00           H  
ATOM   2483  HG  LEU A 199     -58.881  -6.653  -6.276  1.00  0.00           H  
ATOM   2484 HD11 LEU A 199     -57.525  -8.261  -7.572  1.00  0.00           H  
ATOM   2485 HD12 LEU A 199     -56.198  -8.087  -6.390  1.00  0.00           H  
ATOM   2486 HD13 LEU A 199     -57.759  -8.759  -5.887  1.00  0.00           H  
ATOM   2487 HD21 LEU A 199     -56.413  -6.511  -4.522  1.00  0.00           H  
ATOM   2488 HD22 LEU A 199     -57.728  -5.302  -4.497  1.00  0.00           H  
ATOM   2489 HD23 LEU A 199     -58.055  -6.994  -4.091  1.00  0.00           H  
ATOM   2490  N   GLU A 200     -55.682  -5.318  -9.824  1.00  0.00           N  
ATOM   2491  CA  GLU A 200     -55.027  -5.036 -11.108  1.00  0.00           C  
ATOM   2492  C   GLU A 200     -55.294  -3.635 -11.681  1.00  0.00           C  
ATOM   2493  O   GLU A 200     -54.390  -3.049 -12.277  1.00  0.00           O  
ATOM   2494  CB  GLU A 200     -55.335  -6.165 -12.108  1.00  0.00           C  
ATOM   2495  CG  GLU A 200     -55.050  -7.592 -11.583  1.00  0.00           C  
ATOM   2496  CD  GLU A 200     -53.928  -7.660 -10.536  1.00  0.00           C  
ATOM   2497  OE1 GLU A 200     -52.767  -7.322 -10.864  1.00  0.00           O  
ATOM   2498  OE2 GLU A 200     -54.208  -7.971  -9.359  1.00  0.00           O1-
ATOM   2499  H   GLU A 200     -56.145  -6.211  -9.735  1.00  0.00           H  
ATOM   2500  HA  GLU A 200     -53.952  -5.062 -10.932  1.00  0.00           H  
ATOM   2501  HB2 GLU A 200     -54.721  -6.000 -12.994  1.00  0.00           H  
ATOM   2502  HB3 GLU A 200     -56.380  -6.105 -12.415  1.00  0.00           H  
ATOM   2503  HG2 GLU A 200     -54.801  -8.238 -12.425  1.00  0.00           H  
ATOM   2504  HG3 GLU A 200     -55.968  -7.974 -11.137  1.00  0.00           H  
ATOM   2505  N   SER A 201     -56.455  -3.031 -11.398  1.00  0.00           N  
ATOM   2506  CA  SER A 201     -56.778  -1.626 -11.717  1.00  0.00           C  
ATOM   2507  C   SER A 201     -55.788  -0.587 -11.143  1.00  0.00           C  
ATOM   2508  O   SER A 201     -55.792   0.568 -11.583  1.00  0.00           O  
ATOM   2509  CB  SER A 201     -58.203  -1.315 -11.239  1.00  0.00           C  
ATOM   2510  OG  SER A 201     -58.305  -1.364  -9.821  1.00  0.00           O  
ATOM   2511  H   SER A 201     -57.176  -3.593 -10.969  1.00  0.00           H  
ATOM   2512  HA  SER A 201     -56.761  -1.519 -12.801  1.00  0.00           H  
ATOM   2513  HB2 SER A 201     -58.896  -2.033 -11.678  1.00  0.00           H  
ATOM   2514  HB3 SER A 201     -58.483  -0.319 -11.583  1.00  0.00           H  
ATOM   2515  HG  SER A 201     -58.663  -0.521  -9.534  1.00  0.00           H  
ATOM   2516  N   LEU A 202     -54.915  -0.991 -10.209  1.00  0.00           N  
ATOM   2517  CA  LEU A 202     -53.808  -0.207  -9.643  1.00  0.00           C  
ATOM   2518  C   LEU A 202     -52.441  -0.907  -9.779  1.00  0.00           C  
ATOM   2519  O   LEU A 202     -51.412  -0.227  -9.784  1.00  0.00           O  
ATOM   2520  CB  LEU A 202     -54.108   0.147  -8.175  1.00  0.00           C  
ATOM   2521  CG  LEU A 202     -55.341   1.036  -7.931  1.00  0.00           C  
ATOM   2522  CD1 LEU A 202     -55.541   1.208  -6.425  1.00  0.00           C  
ATOM   2523  CD2 LEU A 202     -55.167   2.427  -8.540  1.00  0.00           C  
ATOM   2524  H   LEU A 202     -55.017  -1.944  -9.889  1.00  0.00           H  
ATOM   2525  HA  LEU A 202     -53.712   0.722 -10.204  1.00  0.00           H  
ATOM   2526  HB2 LEU A 202     -54.245  -0.785  -7.628  1.00  0.00           H  
ATOM   2527  HB3 LEU A 202     -53.235   0.649  -7.756  1.00  0.00           H  
ATOM   2528  HG  LEU A 202     -56.233   0.573  -8.354  1.00  0.00           H  
ATOM   2529 HD11 LEU A 202     -55.724   0.235  -5.969  1.00  0.00           H  
ATOM   2530 HD12 LEU A 202     -54.649   1.646  -5.977  1.00  0.00           H  
ATOM   2531 HD13 LEU A 202     -56.405   1.843  -6.230  1.00  0.00           H  
ATOM   2532 HD21 LEU A 202     -54.246   2.884  -8.177  1.00  0.00           H  
ATOM   2533 HD22 LEU A 202     -55.127   2.355  -9.627  1.00  0.00           H  
ATOM   2534 HD23 LEU A 202     -56.016   3.056  -8.272  1.00  0.00           H  
ATOM   2535  N   ASN A 203     -52.393  -2.234  -9.964  1.00  0.00           N  
ATOM   2536  CA  ASN A 203     -51.147  -2.909 -10.361  1.00  0.00           C  
ATOM   2537  C   ASN A 203     -50.711  -2.547 -11.793  1.00  0.00           C  
ATOM   2538  O   ASN A 203     -49.513  -2.497 -12.061  1.00  0.00           O  
ATOM   2539  CB  ASN A 203     -51.187  -4.421 -10.099  1.00  0.00           C  
ATOM   2540  CG  ASN A 203     -51.539  -4.759  -8.662  1.00  0.00           C  
ATOM   2541  ND2 ASN A 203     -52.212  -5.853  -8.427  1.00  0.00           N  
ATOM   2542  OD1 ASN A 203     -51.200  -4.031  -7.735  1.00  0.00           O  
ATOM   2543  H   ASN A 203     -53.241  -2.775  -9.882  1.00  0.00           H  
ATOM   2544  HA  ASN A 203     -50.366  -2.531  -9.701  1.00  0.00           H  
ATOM   2545  HB2 ASN A 203     -50.206  -4.848 -10.306  1.00  0.00           H  
ATOM   2546  HB3 ASN A 203     -51.891  -4.891 -10.784  1.00  0.00           H  
ATOM   2547 HD21 ASN A 203     -52.463  -6.067  -7.473  1.00  0.00           H  
ATOM   2548 HD22 ASN A 203     -52.461  -6.483  -9.177  1.00  0.00           H  
ATOM   2549  N   LYS A 204     -51.648  -2.160 -12.672  1.00  0.00           N  
ATOM   2550  CA  LYS A 204     -51.371  -1.528 -13.979  1.00  0.00           C  
ATOM   2551  C   LYS A 204     -50.854  -0.076 -13.891  1.00  0.00           C  
ATOM   2552  O   LYS A 204     -50.709   0.597 -14.912  1.00  0.00           O  
ATOM   2553  CB  LYS A 204     -52.610  -1.687 -14.879  1.00  0.00           C  
ATOM   2554  CG  LYS A 204     -53.760  -0.689 -14.626  1.00  0.00           C  
ATOM   2555  CD  LYS A 204     -53.964   0.248 -15.829  1.00  0.00           C  
ATOM   2556  CE  LYS A 204     -55.209   1.126 -15.684  1.00  0.00           C  
ATOM   2557  NZ  LYS A 204     -55.002   2.253 -14.747  1.00  0.00           N1+
ATOM   2558  H   LYS A 204     -52.615  -2.325 -12.430  1.00  0.00           H  
ATOM   2559  HA  LYS A 204     -50.565  -2.095 -14.444  1.00  0.00           H  
ATOM   2560  HB2 LYS A 204     -52.996  -2.701 -14.777  1.00  0.00           H  
ATOM   2561  HB3 LYS A 204     -52.274  -1.587 -15.911  1.00  0.00           H  
ATOM   2562  HG2 LYS A 204     -53.576  -0.107 -13.722  1.00  0.00           H  
ATOM   2563  HG3 LYS A 204     -54.679  -1.256 -14.475  1.00  0.00           H  
ATOM   2564  HD2 LYS A 204     -54.098  -0.365 -16.720  1.00  0.00           H  
ATOM   2565  HD3 LYS A 204     -53.083   0.872 -15.979  1.00  0.00           H  
ATOM   2566  HE2 LYS A 204     -56.039   0.503 -15.350  1.00  0.00           H  
ATOM   2567  HE3 LYS A 204     -55.473   1.519 -16.666  1.00  0.00           H  
ATOM   2568  HZ1 LYS A 204     -54.682   1.934 -13.844  1.00  0.00           H  
ATOM   2569  HZ2 LYS A 204     -54.331   2.924 -15.095  1.00  0.00           H  
ATOM   2570  HZ3 LYS A 204     -55.874   2.741 -14.602  1.00  0.00           H  
ATOM   2571  N   CYS A 205     -50.567   0.401 -12.677  1.00  0.00           N  
ATOM   2572  CA  CYS A 205     -50.040   1.733 -12.364  1.00  0.00           C  
ATOM   2573  C   CYS A 205     -48.719   1.659 -11.570  1.00  0.00           C  
ATOM   2574  O   CYS A 205     -48.416   2.564 -10.793  1.00  0.00           O  
ATOM   2575  CB  CYS A 205     -51.107   2.580 -11.643  1.00  0.00           C  
ATOM   2576  SG  CYS A 205     -52.702   2.580 -12.510  1.00  0.00           S  
ATOM   2577  H   CYS A 205     -50.736  -0.213 -11.893  1.00  0.00           H  
ATOM   2578  HA  CYS A 205     -49.799   2.237 -13.300  1.00  0.00           H  
ATOM   2579  HB2 CYS A 205     -50.740   3.603 -11.566  1.00  0.00           H  
ATOM   2580  HB3 CYS A 205     -51.248   2.191 -10.635  1.00  0.00           H  
ATOM   2581  HG  CYS A 205     -53.322   3.442 -11.698  1.00  0.00           H  
ATOM   2582  N   GLN A 206     -47.953   0.574 -11.739  1.00  0.00           N  
ATOM   2583  CA  GLN A 206     -46.678   0.318 -11.042  1.00  0.00           C  
ATOM   2584  C   GLN A 206     -45.455   0.583 -11.937  1.00  0.00           C  
ATOM   2585  O   GLN A 206     -44.335   0.686 -11.439  1.00  0.00           O  
ATOM   2586  CB  GLN A 206     -46.674  -1.101 -10.449  1.00  0.00           C  
ATOM   2587  CG  GLN A 206     -47.849  -1.362  -9.492  1.00  0.00           C  
ATOM   2588  CD  GLN A 206     -47.911  -0.393  -8.322  1.00  0.00           C  
ATOM   2589  OE1 GLN A 206     -46.973  -0.250  -7.561  1.00  0.00           O  
ATOM   2590  NE2 GLN A 206     -49.013   0.301  -8.126  1.00  0.00           N  
ATOM   2591  H   GLN A 206     -48.254  -0.116 -12.412  1.00  0.00           H  
ATOM   2592  HA  GLN A 206     -46.585   1.017 -10.211  1.00  0.00           H  
ATOM   2593  HB2 GLN A 206     -46.725  -1.823 -11.264  1.00  0.00           H  
ATOM   2594  HB3 GLN A 206     -45.740  -1.259  -9.911  1.00  0.00           H  
ATOM   2595  HG2 GLN A 206     -47.788  -2.381  -9.110  1.00  0.00           H  
ATOM   2596  HG3 GLN A 206     -48.776  -1.257 -10.056  1.00  0.00           H  
ATOM   2597 HE21 GLN A 206     -49.778   0.226  -8.782  1.00  0.00           H  
ATOM   2598 HE22 GLN A 206     -48.897   1.118  -7.543  1.00  0.00           H  
ATOM   2599  N   ILE A 207     -45.681   0.772 -13.241  1.00  0.00           N  
ATOM   2600  CA  ILE A 207     -44.783   1.501 -14.140  1.00  0.00           C  
ATOM   2601  C   ILE A 207     -45.260   2.959 -14.220  1.00  0.00           C  
ATOM   2602  O   ILE A 207     -46.454   3.234 -14.388  1.00  0.00           O  
ATOM   2603  CB  ILE A 207     -44.647   0.789 -15.506  1.00  0.00           C  
ATOM   2604  CG1 ILE A 207     -44.055  -0.628 -15.312  1.00  0.00           C  
ATOM   2605  CG2 ILE A 207     -43.812   1.635 -16.487  1.00  0.00           C  
ATOM   2606  CD1 ILE A 207     -43.966  -1.465 -16.594  1.00  0.00           C  
ATOM   2607  H   ILE A 207     -46.594   0.531 -13.598  1.00  0.00           H  
ATOM   2608  HA  ILE A 207     -43.788   1.514 -13.696  1.00  0.00           H  
ATOM   2609  HB  ILE A 207     -45.645   0.684 -15.930  1.00  0.00           H  
ATOM   2610 HG12 ILE A 207     -43.059  -0.548 -14.877  1.00  0.00           H  
ATOM   2611 HG13 ILE A 207     -44.679  -1.186 -14.613  1.00  0.00           H  
ATOM   2612 HG21 ILE A 207     -44.279   2.605 -16.658  1.00  0.00           H  
ATOM   2613 HG22 ILE A 207     -42.805   1.779 -16.095  1.00  0.00           H  
ATOM   2614 HG23 ILE A 207     -43.748   1.136 -17.454  1.00  0.00           H  
ATOM   2615 HD11 ILE A 207     -44.934  -1.487 -17.094  1.00  0.00           H  
ATOM   2616 HD12 ILE A 207     -43.212  -1.056 -17.267  1.00  0.00           H  
ATOM   2617 HD13 ILE A 207     -43.678  -2.483 -16.334  1.00  0.00           H  
ATOM   2618  N   PHE A 208     -44.337   3.903 -14.047  1.00  0.00           N  
ATOM   2619  CA  PHE A 208     -44.610   5.337 -13.906  1.00  0.00           C  
ATOM   2620  C   PHE A 208     -43.338   6.167 -14.181  1.00  0.00           C  
ATOM   2621  O   PHE A 208     -42.260   5.587 -14.287  1.00  0.00           O  
ATOM   2622  CB  PHE A 208     -45.159   5.583 -12.484  1.00  0.00           C  
ATOM   2623  CG  PHE A 208     -44.436   4.890 -11.333  1.00  0.00           C  
ATOM   2624  CD1 PHE A 208     -45.136   3.966 -10.532  1.00  0.00           C  
ATOM   2625  CD2 PHE A 208     -43.090   5.181 -11.032  1.00  0.00           C  
ATOM   2626  CE1 PHE A 208     -44.505   3.350  -9.436  1.00  0.00           C  
ATOM   2627  CE2 PHE A 208     -42.463   4.572  -9.932  1.00  0.00           C  
ATOM   2628  CZ  PHE A 208     -43.169   3.659  -9.132  1.00  0.00           C  
ATOM   2629  H   PHE A 208     -43.373   3.621 -13.941  1.00  0.00           H  
ATOM   2630  HA  PHE A 208     -45.367   5.630 -14.634  1.00  0.00           H  
ATOM   2631  HB2 PHE A 208     -45.183   6.652 -12.274  1.00  0.00           H  
ATOM   2632  HB3 PHE A 208     -46.198   5.254 -12.478  1.00  0.00           H  
ATOM   2633  HD1 PHE A 208     -46.161   3.716 -10.761  1.00  0.00           H  
ATOM   2634  HD2 PHE A 208     -42.515   5.859 -11.646  1.00  0.00           H  
ATOM   2635  HE1 PHE A 208     -45.043   2.628  -8.839  1.00  0.00           H  
ATOM   2636  HE2 PHE A 208     -41.426   4.784  -9.715  1.00  0.00           H  
ATOM   2637  HZ  PHE A 208     -42.675   3.181  -8.299  1.00  0.00           H  
ATOM   2638  N   PRO A 209     -43.417   7.513 -14.263  1.00  0.00           N  
ATOM   2639  CA  PRO A 209     -42.244   8.363 -14.456  1.00  0.00           C  
ATOM   2640  C   PRO A 209     -41.140   8.156 -13.412  1.00  0.00           C  
ATOM   2641  O   PRO A 209     -41.395   8.319 -12.212  1.00  0.00           O  
ATOM   2642  CB  PRO A 209     -42.765   9.803 -14.437  1.00  0.00           C  
ATOM   2643  CG  PRO A 209     -44.165   9.634 -15.017  1.00  0.00           C  
ATOM   2644  CD  PRO A 209     -44.620   8.326 -14.369  1.00  0.00           C  
ATOM   2645  HA  PRO A 209     -41.847   8.157 -15.451  1.00  0.00           H  
ATOM   2646  HB2 PRO A 209     -42.838  10.178 -13.416  1.00  0.00           H  
ATOM   2647  HB3 PRO A 209     -42.145  10.459 -15.047  1.00  0.00           H  
ATOM   2648  HG2 PRO A 209     -44.096   9.507 -16.097  1.00  0.00           H  
ATOM   2649  HG3 PRO A 209     -44.816  10.469 -14.760  1.00  0.00           H  
ATOM   2650  HD2 PRO A 209     -45.382   7.847 -14.983  1.00  0.00           H  
ATOM   2651  HD3 PRO A 209     -45.009   8.537 -13.372  1.00  0.00           H  
ATOM   2652  N   SER A 210     -39.931   7.845 -13.887  1.00  0.00           N  
ATOM   2653  CA  SER A 210     -38.692   7.709 -13.103  1.00  0.00           C  
ATOM   2654  C   SER A 210     -38.194   9.068 -12.563  1.00  0.00           C  
ATOM   2655  O   SER A 210     -38.844  10.098 -12.762  1.00  0.00           O  
ATOM   2656  CB  SER A 210     -37.639   6.996 -13.972  1.00  0.00           C  
ATOM   2657  OG  SER A 210     -36.434   6.708 -13.278  1.00  0.00           O  
ATOM   2658  H   SER A 210     -39.860   7.694 -14.884  1.00  0.00           H  
ATOM   2659  HA  SER A 210     -38.891   7.062 -12.249  1.00  0.00           H  
ATOM   2660  HB2 SER A 210     -38.062   6.062 -14.343  1.00  0.00           H  
ATOM   2661  HB3 SER A 210     -37.404   7.630 -14.827  1.00  0.00           H  
ATOM   2662  HG  SER A 210     -35.893   6.178 -13.868  1.00  0.00           H  
ATOM   2663  N   LYS A 211     -37.047   9.070 -11.871  1.00  0.00           N  
ATOM   2664  CA  LYS A 211     -36.349  10.225 -11.273  1.00  0.00           C  
ATOM   2665  C   LYS A 211     -36.122  11.345 -12.315  1.00  0.00           C  
ATOM   2666  O   LYS A 211     -35.266  11.181 -13.184  1.00  0.00           O  
ATOM   2667  CB  LYS A 211     -35.041   9.687 -10.646  1.00  0.00           C  
ATOM   2668  CG  LYS A 211     -34.050  10.743 -10.120  1.00  0.00           C  
ATOM   2669  CD  LYS A 211     -32.977  10.084  -9.235  1.00  0.00           C  
ATOM   2670  CE  LYS A 211     -32.026  11.113  -8.608  1.00  0.00           C  
ATOM   2671  NZ  LYS A 211     -31.024  10.451  -7.741  1.00  0.00           N1+
ATOM   2672  H   LYS A 211     -36.568   8.181 -11.850  1.00  0.00           H  
ATOM   2673  HA  LYS A 211     -36.954  10.615 -10.454  1.00  0.00           H  
ATOM   2674  HB2 LYS A 211     -34.515   9.084 -11.386  1.00  0.00           H  
ATOM   2675  HB3 LYS A 211     -35.319   9.029  -9.823  1.00  0.00           H  
ATOM   2676  HG2 LYS A 211     -34.592  11.487  -9.535  1.00  0.00           H  
ATOM   2677  HG3 LYS A 211     -33.566  11.244 -10.958  1.00  0.00           H  
ATOM   2678  HD2 LYS A 211     -32.396   9.393  -9.845  1.00  0.00           H  
ATOM   2679  HD3 LYS A 211     -33.461   9.523  -8.436  1.00  0.00           H  
ATOM   2680  HE2 LYS A 211     -32.596  11.832  -8.020  1.00  0.00           H  
ATOM   2681  HE3 LYS A 211     -31.512  11.645  -9.408  1.00  0.00           H  
ATOM   2682  HZ1 LYS A 211     -31.460   9.980  -6.961  1.00  0.00           H  
ATOM   2683  HZ2 LYS A 211     -30.432   9.841  -8.287  1.00  0.00           H  
ATOM   2684  HZ3 LYS A 211     -30.381  11.118  -7.340  1.00  0.00           H  
ATOM   2685  N   PRO A 212     -36.854  12.483 -12.277  1.00  0.00           N  
ATOM   2686  CA  PRO A 212     -36.921  13.379 -13.440  1.00  0.00           C  
ATOM   2687  C   PRO A 212     -36.246  14.741 -13.222  1.00  0.00           C  
ATOM   2688  O   PRO A 212     -35.806  15.354 -14.190  1.00  0.00           O  
ATOM   2689  CB  PRO A 212     -38.421  13.510 -13.685  1.00  0.00           C  
ATOM   2690  CG  PRO A 212     -38.985  13.584 -12.264  1.00  0.00           C  
ATOM   2691  CD  PRO A 212     -38.010  12.751 -11.421  1.00  0.00           C  
ATOM   2692  HA  PRO A 212     -36.469  12.924 -14.322  1.00  0.00           H  
ATOM   2693  HB2 PRO A 212     -38.666  14.396 -14.269  1.00  0.00           H  
ATOM   2694  HB3 PRO A 212     -38.788  12.611 -14.181  1.00  0.00           H  
ATOM   2695  HG2 PRO A 212     -39.993  13.170 -12.230  1.00  0.00           H  
ATOM   2696  HG3 PRO A 212     -38.990  14.617 -11.917  1.00  0.00           H  
ATOM   2697  HD2 PRO A 212     -38.502  11.828 -11.115  1.00  0.00           H  
ATOM   2698  HD3 PRO A 212     -37.712  13.307 -10.532  1.00  0.00           H  
ATOM   2699  N   VAL A 213     -36.151  15.208 -11.973  1.00  0.00           N  
ATOM   2700  CA  VAL A 213     -35.513  16.473 -11.590  1.00  0.00           C  
ATOM   2701  C   VAL A 213     -34.899  16.341 -10.195  1.00  0.00           C  
ATOM   2702  O   VAL A 213     -35.515  15.828  -9.250  1.00  0.00           O  
ATOM   2703  CB  VAL A 213     -36.483  17.670 -11.730  1.00  0.00           C  
ATOM   2704  CG1 VAL A 213     -37.724  17.570 -10.831  1.00  0.00           C  
ATOM   2705  CG2 VAL A 213     -35.787  18.991 -11.375  1.00  0.00           C  
ATOM   2706  H   VAL A 213     -36.524  14.638 -11.228  1.00  0.00           H  
ATOM   2707  HA  VAL A 213     -34.697  16.652 -12.290  1.00  0.00           H  
ATOM   2708  HB  VAL A 213     -36.814  17.726 -12.767  1.00  0.00           H  
ATOM   2709 HG11 VAL A 213     -38.281  16.661 -11.060  1.00  0.00           H  
ATOM   2710 HG12 VAL A 213     -37.446  17.571  -9.777  1.00  0.00           H  
ATOM   2711 HG13 VAL A 213     -38.376  18.424 -11.016  1.00  0.00           H  
ATOM   2712 HG21 VAL A 213     -35.498  19.018 -10.324  1.00  0.00           H  
ATOM   2713 HG22 VAL A 213     -34.907  19.120 -12.004  1.00  0.00           H  
ATOM   2714 HG23 VAL A 213     -36.465  19.822 -11.569  1.00  0.00           H  
ATOM   2715  N   SER A 214     -33.663  16.807 -10.058  1.00  0.00           N  
ATOM   2716  CA  SER A 214     -32.808  16.617  -8.887  1.00  0.00           C  
ATOM   2717  C   SER A 214     -31.868  17.807  -8.690  1.00  0.00           C  
ATOM   2718  O   SER A 214     -31.792  18.716  -9.522  1.00  0.00           O  
ATOM   2719  CB  SER A 214     -31.990  15.322  -9.066  1.00  0.00           C  
ATOM   2720  OG  SER A 214     -31.036  15.448 -10.102  1.00  0.00           O  
ATOM   2721  H   SER A 214     -33.222  17.221 -10.867  1.00  0.00           H  
ATOM   2722  HA  SER A 214     -33.418  16.517  -7.989  1.00  0.00           H  
ATOM   2723  HB2 SER A 214     -31.453  15.099  -8.145  1.00  0.00           H  
ATOM   2724  HB3 SER A 214     -32.659  14.489  -9.283  1.00  0.00           H  
ATOM   2725  HG  SER A 214     -31.499  15.420 -10.943  1.00  0.00           H  
ATOM   2726  N   ARG A 215     -31.117  17.761  -7.594  1.00  0.00           N  
ATOM   2727  CA  ARG A 215     -29.817  18.419  -7.458  1.00  0.00           C  
ATOM   2728  C   ARG A 215     -28.946  17.516  -6.608  1.00  0.00           C  
ATOM   2729  O   ARG A 215     -29.458  16.872  -5.697  1.00  0.00           O  
ATOM   2730  CB  ARG A 215     -29.911  19.859  -6.902  1.00  0.00           C  
ATOM   2731  CG  ARG A 215     -30.026  20.017  -5.369  1.00  0.00           C  
ATOM   2732  CD  ARG A 215     -31.314  19.452  -4.756  1.00  0.00           C  
ATOM   2733  NE  ARG A 215     -32.514  19.995  -5.421  1.00  0.00           N  
ATOM   2734  CZ  ARG A 215     -33.585  19.318  -5.789  1.00  0.00           C  
ATOM   2735  NH1 ARG A 215     -34.523  19.886  -6.480  1.00  0.00           N  
ATOM   2736  NH2 ARG A 215     -33.766  18.056  -5.511  1.00  0.00           N1+
ATOM   2737  H   ARG A 215     -31.301  17.023  -6.930  1.00  0.00           H  
ATOM   2738  HA  ARG A 215     -29.357  18.474  -8.444  1.00  0.00           H  
ATOM   2739  HB2 ARG A 215     -28.997  20.374  -7.199  1.00  0.00           H  
ATOM   2740  HB3 ARG A 215     -30.731  20.384  -7.391  1.00  0.00           H  
ATOM   2741  HG2 ARG A 215     -29.171  19.546  -4.884  1.00  0.00           H  
ATOM   2742  HG3 ARG A 215     -29.971  21.079  -5.131  1.00  0.00           H  
ATOM   2743  HD2 ARG A 215     -31.287  18.364  -4.830  1.00  0.00           H  
ATOM   2744  HD3 ARG A 215     -31.339  19.713  -3.698  1.00  0.00           H  
ATOM   2745  HE  ARG A 215     -32.476  20.969  -5.685  1.00  0.00           H  
ATOM   2746 HH11 ARG A 215     -35.314  19.345  -6.797  1.00  0.00           H  
ATOM   2747 HH12 ARG A 215     -34.404  20.836  -6.802  1.00  0.00           H  
ATOM   2748 HH21 ARG A 215     -34.623  17.612  -5.809  1.00  0.00           H  
ATOM   2749 HH22 ARG A 215     -33.071  17.554  -4.977  1.00  0.00           H  
ATOM   2750  N   GLU A 216     -27.664  17.495  -6.924  1.00  0.00           N  
ATOM   2751  CA  GLU A 216     -26.573  16.992  -6.092  1.00  0.00           C  
ATOM   2752  C   GLU A 216     -26.904  15.624  -5.472  1.00  0.00           C  
ATOM   2753  O   GLU A 216     -27.288  15.505  -4.311  1.00  0.00           O  
ATOM   2754  CB  GLU A 216     -26.154  18.115  -5.121  1.00  0.00           C  
ATOM   2755  CG  GLU A 216     -25.868  19.469  -5.818  1.00  0.00           C  
ATOM   2756  CD  GLU A 216     -25.267  19.330  -7.229  1.00  0.00           C  
ATOM   2757  OE1 GLU A 216     -24.029  19.167  -7.338  1.00  0.00           O  
ATOM   2758  OE2 GLU A 216     -26.027  19.306  -8.229  1.00  0.00           O1-
ATOM   2759  H   GLU A 216     -27.378  18.049  -7.719  1.00  0.00           H  
ATOM   2760  HA  GLU A 216     -25.721  16.811  -6.747  1.00  0.00           H  
ATOM   2761  HB2 GLU A 216     -25.241  17.804  -4.613  1.00  0.00           H  
ATOM   2762  HB3 GLU A 216     -26.927  18.264  -4.368  1.00  0.00           H  
ATOM   2763  HG2 GLU A 216     -25.201  20.056  -5.187  1.00  0.00           H  
ATOM   2764  HG3 GLU A 216     -26.805  20.021  -5.894  1.00  0.00           H  
ATOM   2765  N   ASP A 217     -26.790  14.593  -6.315  1.00  0.00           N  
ATOM   2766  CA  ASP A 217     -27.214  13.201  -6.094  1.00  0.00           C  
ATOM   2767  C   ASP A 217     -28.719  12.913  -5.907  1.00  0.00           C  
ATOM   2768  O   ASP A 217     -29.131  11.807  -6.259  1.00  0.00           O  
ATOM   2769  CB  ASP A 217     -26.367  12.540  -4.987  1.00  0.00           C  
ATOM   2770  CG  ASP A 217     -25.190  11.771  -5.566  1.00  0.00           C  
ATOM   2771  OD1 ASP A 217     -24.046  12.285  -5.531  1.00  0.00           O  
ATOM   2772  OD2 ASP A 217     -25.478  10.662  -6.077  1.00  0.00           O1-
ATOM   2773  H   ASP A 217     -26.438  14.808  -7.236  1.00  0.00           H  
ATOM   2774  HA  ASP A 217     -26.969  12.671  -7.014  1.00  0.00           H  
ATOM   2775  HB2 ASP A 217     -26.978  11.831  -4.429  1.00  0.00           H  
ATOM   2776  HB3 ASP A 217     -26.021  13.276  -4.262  1.00  0.00           H  
ATOM   2777  N   GLN A 218     -29.572  13.824  -5.420  1.00  0.00           N  
ATOM   2778  CA  GLN A 218     -30.860  13.426  -4.808  1.00  0.00           C  
ATOM   2779  C   GLN A 218     -32.133  14.055  -5.417  1.00  0.00           C  
ATOM   2780  O   GLN A 218     -32.182  15.227  -5.814  1.00  0.00           O  
ATOM   2781  CB  GLN A 218     -30.737  13.580  -3.287  1.00  0.00           C  
ATOM   2782  CG  GLN A 218     -30.672  15.031  -2.771  1.00  0.00           C  
ATOM   2783  CD  GLN A 218     -32.014  15.644  -2.381  1.00  0.00           C  
ATOM   2784  NE2 GLN A 218     -32.022  16.880  -1.937  1.00  0.00           N  
ATOM   2785  OE1 GLN A 218     -33.068  15.026  -2.431  1.00  0.00           O  
ATOM   2786  H   GLN A 218     -29.212  14.745  -5.219  1.00  0.00           H  
ATOM   2787  HA  GLN A 218     -30.983  12.353  -4.956  1.00  0.00           H  
ATOM   2788  HB2 GLN A 218     -31.571  13.051  -2.827  1.00  0.00           H  
ATOM   2789  HB3 GLN A 218     -29.826  13.069  -2.973  1.00  0.00           H  
ATOM   2790  HG2 GLN A 218     -30.047  15.035  -1.878  1.00  0.00           H  
ATOM   2791  HG3 GLN A 218     -30.180  15.672  -3.502  1.00  0.00           H  
ATOM   2792 HE21 GLN A 218     -32.886  17.240  -1.559  1.00  0.00           H  
ATOM   2793 HE22 GLN A 218     -31.135  17.330  -1.762  1.00  0.00           H  
ATOM   2794  N   CYS A 219     -33.193  13.239  -5.514  1.00  0.00           N  
ATOM   2795  CA  CYS A 219     -34.435  13.567  -6.220  1.00  0.00           C  
ATOM   2796  C   CYS A 219     -35.403  14.444  -5.406  1.00  0.00           C  
ATOM   2797  O   CYS A 219     -35.553  14.305  -4.193  1.00  0.00           O  
ATOM   2798  CB  CYS A 219     -35.113  12.278  -6.704  1.00  0.00           C  
ATOM   2799  SG  CYS A 219     -36.472  12.659  -7.853  1.00  0.00           S  
ATOM   2800  H   CYS A 219     -33.123  12.317  -5.108  1.00  0.00           H  
ATOM   2801  HA  CYS A 219     -34.157  14.137  -7.107  1.00  0.00           H  
ATOM   2802  HB2 CYS A 219     -35.514  11.746  -5.841  1.00  0.00           H  
ATOM   2803  HB3 CYS A 219     -34.387  11.620  -7.183  1.00  0.00           H  
ATOM   2804  HG  CYS A 219     -35.721  13.157  -8.840  1.00  0.00           H  
ATOM   2805  N   SER A 220     -36.086  15.343  -6.117  1.00  0.00           N  
ATOM   2806  CA  SER A 220     -36.959  16.390  -5.573  1.00  0.00           C  
ATOM   2807  C   SER A 220     -38.195  15.847  -4.840  1.00  0.00           C  
ATOM   2808  O   SER A 220     -38.886  14.948  -5.328  1.00  0.00           O  
ATOM   2809  CB  SER A 220     -37.384  17.316  -6.717  1.00  0.00           C  
ATOM   2810  OG  SER A 220     -36.230  17.777  -7.404  1.00  0.00           O  
ATOM   2811  H   SER A 220     -35.989  15.298  -7.121  1.00  0.00           H  
ATOM   2812  HA  SER A 220     -36.387  16.978  -4.856  1.00  0.00           H  
ATOM   2813  HB2 SER A 220     -37.942  18.167  -6.325  1.00  0.00           H  
ATOM   2814  HB3 SER A 220     -38.024  16.772  -7.411  1.00  0.00           H  
ATOM   2815  HG  SER A 220     -36.033  17.138  -8.093  1.00  0.00           H  
ATOM   2816  N   TYR A 221     -38.515  16.422  -3.676  1.00  0.00           N  
ATOM   2817  CA  TYR A 221     -39.520  15.880  -2.750  1.00  0.00           C  
ATOM   2818  C   TYR A 221     -40.920  15.754  -3.366  1.00  0.00           C  
ATOM   2819  O   TYR A 221     -41.632  14.792  -3.080  1.00  0.00           O  
ATOM   2820  CB  TYR A 221     -39.592  16.732  -1.474  1.00  0.00           C  
ATOM   2821  CG  TYR A 221     -38.257  17.148  -0.888  1.00  0.00           C  
ATOM   2822  CD1 TYR A 221     -37.884  18.506  -0.877  1.00  0.00           C  
ATOM   2823  CE1 TYR A 221     -36.652  18.897  -0.325  1.00  0.00           C  
ATOM   2824  CZ  TYR A 221     -35.785  17.929   0.222  1.00  0.00           C  
ATOM   2825  OH  TYR A 221     -34.596  18.305   0.755  1.00  0.00           O  
ATOM   2826  CE2 TYR A 221     -36.164  16.571   0.228  1.00  0.00           C  
ATOM   2827  CD2 TYR A 221     -37.397  16.184  -0.332  1.00  0.00           C  
ATOM   2828  H   TYR A 221     -37.960  17.206  -3.364  1.00  0.00           H  
ATOM   2829  HA  TYR A 221     -39.198  14.879  -2.461  1.00  0.00           H  
ATOM   2830  HB2 TYR A 221     -40.179  17.627  -1.679  1.00  0.00           H  
ATOM   2831  HB3 TYR A 221     -40.138  16.167  -0.718  1.00  0.00           H  
ATOM   2832  HD1 TYR A 221     -38.538  19.259  -1.291  1.00  0.00           H  
ATOM   2833  HD2 TYR A 221     -37.684  15.143  -0.333  1.00  0.00           H  
ATOM   2834  HE1 TYR A 221     -36.368  19.939  -0.317  1.00  0.00           H  
ATOM   2835  HE2 TYR A 221     -35.501  15.837   0.661  1.00  0.00           H  
ATOM   2836  HH  TYR A 221     -34.310  19.146   0.391  1.00  0.00           H  
ATOM   2837  N   LYS A 222     -41.318  16.672  -4.260  1.00  0.00           N  
ATOM   2838  CA  LYS A 222     -42.632  16.630  -4.932  1.00  0.00           C  
ATOM   2839  C   LYS A 222     -42.791  15.487  -5.960  1.00  0.00           C  
ATOM   2840  O   LYS A 222     -43.890  15.252  -6.459  1.00  0.00           O  
ATOM   2841  CB  LYS A 222     -42.990  18.044  -5.443  1.00  0.00           C  
ATOM   2842  CG  LYS A 222     -44.455  18.272  -5.872  1.00  0.00           C  
ATOM   2843  CD  LYS A 222     -45.430  18.030  -4.705  1.00  0.00           C  
ATOM   2844  CE  LYS A 222     -46.833  18.586  -4.979  1.00  0.00           C  
ATOM   2845  NZ  LYS A 222     -47.758  18.247  -3.869  1.00  0.00           N1+
ATOM   2846  H   LYS A 222     -40.721  17.472  -4.409  1.00  0.00           H  
ATOM   2847  HA  LYS A 222     -43.353  16.387  -4.151  1.00  0.00           H  
ATOM   2848  HB2 LYS A 222     -42.348  18.277  -6.292  1.00  0.00           H  
ATOM   2849  HB3 LYS A 222     -42.759  18.766  -4.659  1.00  0.00           H  
ATOM   2850  HG2 LYS A 222     -44.716  17.633  -6.715  1.00  0.00           H  
ATOM   2851  HG3 LYS A 222     -44.552  19.307  -6.199  1.00  0.00           H  
ATOM   2852  HD2 LYS A 222     -45.039  18.508  -3.807  1.00  0.00           H  
ATOM   2853  HD3 LYS A 222     -45.502  16.957  -4.527  1.00  0.00           H  
ATOM   2854  HE2 LYS A 222     -47.207  18.168  -5.913  1.00  0.00           H  
ATOM   2855  HE3 LYS A 222     -46.772  19.668  -5.097  1.00  0.00           H  
ATOM   2856  HZ1 LYS A 222     -47.830  17.247  -3.750  1.00  0.00           H  
ATOM   2857  HZ2 LYS A 222     -47.437  18.609  -2.982  1.00  0.00           H  
ATOM   2858  HZ3 LYS A 222     -48.680  18.635  -4.006  1.00  0.00           H  
ATOM   2859  N   TRP A 223     -41.732  14.717  -6.236  1.00  0.00           N  
ATOM   2860  CA  TRP A 223     -41.813  13.421  -6.931  1.00  0.00           C  
ATOM   2861  C   TRP A 223     -41.926  12.252  -5.937  1.00  0.00           C  
ATOM   2862  O   TRP A 223     -42.747  11.352  -6.142  1.00  0.00           O  
ATOM   2863  CB  TRP A 223     -40.630  13.277  -7.899  1.00  0.00           C  
ATOM   2864  CG  TRP A 223     -40.593  12.014  -8.713  1.00  0.00           C  
ATOM   2865  CD1 TRP A 223     -41.044  11.879  -9.982  1.00  0.00           C  
ATOM   2866  CD2 TRP A 223     -40.083  10.697  -8.337  1.00  0.00           C  
ATOM   2867  NE1 TRP A 223     -40.797  10.595 -10.432  1.00  0.00           N  
ATOM   2868  CE2 TRP A 223     -40.223   9.818  -9.454  1.00  0.00           C  
ATOM   2869  CE3 TRP A 223     -39.523  10.145  -7.166  1.00  0.00           C  
ATOM   2870  CZ2 TRP A 223     -39.835   8.472  -9.417  1.00  0.00           C  
ATOM   2871  CZ3 TRP A 223     -39.158   8.788  -7.114  1.00  0.00           C  
ATOM   2872  CH2 TRP A 223     -39.299   7.952  -8.231  1.00  0.00           C  
ATOM   2873  H   TRP A 223     -40.837  14.987  -5.854  1.00  0.00           H  
ATOM   2874  HA  TRP A 223     -42.716  13.394  -7.541  1.00  0.00           H  
ATOM   2875  HB2 TRP A 223     -40.637  14.125  -8.583  1.00  0.00           H  
ATOM   2876  HB3 TRP A 223     -39.703  13.328  -7.329  1.00  0.00           H  
ATOM   2877  HD1 TRP A 223     -41.495  12.672 -10.560  1.00  0.00           H  
ATOM   2878  HE1 TRP A 223     -40.908  10.289 -11.388  1.00  0.00           H  
ATOM   2879  HE3 TRP A 223     -39.364  10.767  -6.298  1.00  0.00           H  
ATOM   2880  HZ2 TRP A 223     -39.940   7.835 -10.283  1.00  0.00           H  
ATOM   2881  HZ3 TRP A 223     -38.753   8.376  -6.202  1.00  0.00           H  
ATOM   2882  HH2 TRP A 223     -38.993   6.918  -8.174  1.00  0.00           H  
ATOM   2883  N   TRP A 224     -41.181  12.294  -4.823  1.00  0.00           N  
ATOM   2884  CA  TRP A 224     -41.255  11.295  -3.744  1.00  0.00           C  
ATOM   2885  C   TRP A 224     -42.603  11.289  -3.014  1.00  0.00           C  
ATOM   2886  O   TRP A 224     -43.145  10.216  -2.759  1.00  0.00           O  
ATOM   2887  CB  TRP A 224     -40.094  11.480  -2.757  1.00  0.00           C  
ATOM   2888  CG  TRP A 224     -38.817  10.867  -3.232  1.00  0.00           C  
ATOM   2889  CD1 TRP A 224     -37.664  11.511  -3.525  1.00  0.00           C  
ATOM   2890  CD2 TRP A 224     -38.560   9.451  -3.487  1.00  0.00           C  
ATOM   2891  NE1 TRP A 224     -36.724  10.590  -3.949  1.00  0.00           N  
ATOM   2892  CE2 TRP A 224     -37.252   9.322  -4.036  1.00  0.00           C  
ATOM   2893  CE3 TRP A 224     -39.308   8.263  -3.333  1.00  0.00           C  
ATOM   2894  CZ2 TRP A 224     -36.758   8.101  -4.517  1.00  0.00           C  
ATOM   2895  CZ3 TRP A 224     -38.800   7.027  -3.773  1.00  0.00           C  
ATOM   2896  CH2 TRP A 224     -37.540   6.946  -4.386  1.00  0.00           C  
ATOM   2897  H   TRP A 224     -40.516  13.047  -4.718  1.00  0.00           H  
ATOM   2898  HA  TRP A 224     -41.148  10.306  -4.188  1.00  0.00           H  
ATOM   2899  HB2 TRP A 224     -39.945  12.539  -2.545  1.00  0.00           H  
ATOM   2900  HB3 TRP A 224     -40.352  10.991  -1.817  1.00  0.00           H  
ATOM   2901  HD1 TRP A 224     -37.501  12.575  -3.433  1.00  0.00           H  
ATOM   2902  HE1 TRP A 224     -35.754  10.812  -4.122  1.00  0.00           H  
ATOM   2903  HE3 TRP A 224     -40.285   8.303  -2.872  1.00  0.00           H  
ATOM   2904  HZ2 TRP A 224     -35.791   8.044  -4.994  1.00  0.00           H  
ATOM   2905  HZ3 TRP A 224     -39.383   6.126  -3.649  1.00  0.00           H  
ATOM   2906  HH2 TRP A 224     -37.172   5.997  -4.749  1.00  0.00           H  
ATOM   2907  N   GLN A 225     -43.209  12.452  -2.762  1.00  0.00           N  
ATOM   2908  CA  GLN A 225     -44.567  12.543  -2.213  1.00  0.00           C  
ATOM   2909  C   GLN A 225     -45.588  11.808  -3.103  1.00  0.00           C  
ATOM   2910  O   GLN A 225     -46.453  11.095  -2.601  1.00  0.00           O  
ATOM   2911  CB  GLN A 225     -44.914  14.027  -1.985  1.00  0.00           C  
ATOM   2912  CG  GLN A 225     -46.340  14.280  -1.459  1.00  0.00           C  
ATOM   2913  CD  GLN A 225     -47.365  14.531  -2.562  1.00  0.00           C  
ATOM   2914  OE1 GLN A 225     -47.382  15.571  -3.209  1.00  0.00           O  
ATOM   2915  NE2 GLN A 225     -48.250  13.602  -2.826  1.00  0.00           N  
ATOM   2916  H   GLN A 225     -42.690  13.305  -2.919  1.00  0.00           H  
ATOM   2917  HA  GLN A 225     -44.577  12.045  -1.243  1.00  0.00           H  
ATOM   2918  HB2 GLN A 225     -44.212  14.419  -1.249  1.00  0.00           H  
ATOM   2919  HB3 GLN A 225     -44.769  14.586  -2.909  1.00  0.00           H  
ATOM   2920  HG2 GLN A 225     -46.657  13.451  -0.827  1.00  0.00           H  
ATOM   2921  HG3 GLN A 225     -46.319  15.173  -0.834  1.00  0.00           H  
ATOM   2922 HE21 GLN A 225     -48.988  13.807  -3.485  1.00  0.00           H  
ATOM   2923 HE22 GLN A 225     -48.260  12.724  -2.325  1.00  0.00           H  
ATOM   2924  N   LYS A 226     -45.438  11.913  -4.433  1.00  0.00           N  
ATOM   2925  CA  LYS A 226     -46.250  11.184  -5.424  1.00  0.00           C  
ATOM   2926  C   LYS A 226     -45.838   9.713  -5.569  1.00  0.00           C  
ATOM   2927  O   LYS A 226     -46.621   8.896  -6.046  1.00  0.00           O  
ATOM   2928  CB  LYS A 226     -46.214  11.915  -6.782  1.00  0.00           C  
ATOM   2929  CG  LYS A 226     -46.699  13.380  -6.748  1.00  0.00           C  
ATOM   2930  CD  LYS A 226     -48.204  13.575  -6.503  1.00  0.00           C  
ATOM   2931  CE  LYS A 226     -49.069  12.979  -7.622  1.00  0.00           C  
ATOM   2932  NZ  LYS A 226     -50.491  13.366  -7.485  1.00  0.00           N1+
ATOM   2933  H   LYS A 226     -44.701  12.517  -4.770  1.00  0.00           H  
ATOM   2934  HA  LYS A 226     -47.281  11.162  -5.072  1.00  0.00           H  
ATOM   2935  HB2 LYS A 226     -46.810  11.357  -7.504  1.00  0.00           H  
ATOM   2936  HB3 LYS A 226     -45.186  11.915  -7.145  1.00  0.00           H  
ATOM   2937  HG2 LYS A 226     -46.451  13.840  -7.704  1.00  0.00           H  
ATOM   2938  HG3 LYS A 226     -46.155  13.925  -5.977  1.00  0.00           H  
ATOM   2939  HD2 LYS A 226     -48.401  14.645  -6.434  1.00  0.00           H  
ATOM   2940  HD3 LYS A 226     -48.477  13.120  -5.551  1.00  0.00           H  
ATOM   2941  HE2 LYS A 226     -48.981  11.893  -7.605  1.00  0.00           H  
ATOM   2942  HE3 LYS A 226     -48.697  13.344  -8.580  1.00  0.00           H  
ATOM   2943  HZ1 LYS A 226     -50.936  12.941  -6.684  1.00  0.00           H  
ATOM   2944  HZ2 LYS A 226     -50.609  14.364  -7.388  1.00  0.00           H  
ATOM   2945  HZ3 LYS A 226     -51.030  13.092  -8.294  1.00  0.00           H  
ATOM   2946  N   TYR A 227     -44.615   9.332  -5.195  1.00  0.00           N  
ATOM   2947  CA  TYR A 227     -44.195   7.924  -5.105  1.00  0.00           C  
ATOM   2948  C   TYR A 227     -44.874   7.240  -3.907  1.00  0.00           C  
ATOM   2949  O   TYR A 227     -45.359   6.114  -4.037  1.00  0.00           O  
ATOM   2950  CB  TYR A 227     -42.666   7.847  -5.034  1.00  0.00           C  
ATOM   2951  CG  TYR A 227     -42.084   6.454  -5.159  1.00  0.00           C  
ATOM   2952  CD1 TYR A 227     -42.020   5.618  -4.027  1.00  0.00           C  
ATOM   2953  CD2 TYR A 227     -41.522   6.028  -6.379  1.00  0.00           C  
ATOM   2954  CE1 TYR A 227     -41.355   4.381  -4.102  1.00  0.00           C  
ATOM   2955  CE2 TYR A 227     -40.852   4.791  -6.454  1.00  0.00           C  
ATOM   2956  CZ  TYR A 227     -40.744   3.979  -5.307  1.00  0.00           C  
ATOM   2957  OH  TYR A 227     -40.040   2.822  -5.358  1.00  0.00           O  
ATOM   2958  H   TYR A 227     -43.985  10.038  -4.843  1.00  0.00           H  
ATOM   2959  HA  TYR A 227     -44.506   7.392  -6.004  1.00  0.00           H  
ATOM   2960  HB2 TYR A 227     -42.237   8.470  -5.818  1.00  0.00           H  
ATOM   2961  HB3 TYR A 227     -42.332   8.257  -4.081  1.00  0.00           H  
ATOM   2962  HD1 TYR A 227     -42.446   5.934  -3.087  1.00  0.00           H  
ATOM   2963  HD2 TYR A 227     -41.573   6.659  -7.254  1.00  0.00           H  
ATOM   2964  HE1 TYR A 227     -41.280   3.751  -3.228  1.00  0.00           H  
ATOM   2965  HE2 TYR A 227     -40.391   4.462  -7.373  1.00  0.00           H  
ATOM   2966  HH  TYR A 227     -39.707   2.585  -4.490  1.00  0.00           H  
ATOM   2967  N   GLN A 228     -45.036   7.971  -2.793  1.00  0.00           N  
ATOM   2968  CA  GLN A 228     -45.764   7.593  -1.568  1.00  0.00           C  
ATOM   2969  C   GLN A 228     -47.312   7.549  -1.740  1.00  0.00           C  
ATOM   2970  O   GLN A 228     -48.109   7.851  -0.848  1.00  0.00           O  
ATOM   2971  CB  GLN A 228     -45.238   8.462  -0.407  1.00  0.00           C  
ATOM   2972  CG  GLN A 228     -45.635   7.980   1.003  1.00  0.00           C  
ATOM   2973  CD  GLN A 228     -44.417   7.618   1.855  1.00  0.00           C  
ATOM   2974  OE1 GLN A 228     -44.203   6.473   2.227  1.00  0.00           O  
ATOM   2975  NE2 GLN A 228     -43.556   8.562   2.155  1.00  0.00           N  
ATOM   2976  H   GLN A 228     -44.579   8.872  -2.771  1.00  0.00           H  
ATOM   2977  HA  GLN A 228     -45.466   6.570  -1.342  1.00  0.00           H  
ATOM   2978  HB2 GLN A 228     -44.151   8.501  -0.478  1.00  0.00           H  
ATOM   2979  HB3 GLN A 228     -45.604   9.480  -0.541  1.00  0.00           H  
ATOM   2980  HG2 GLN A 228     -46.275   7.101   0.930  1.00  0.00           H  
ATOM   2981  HG3 GLN A 228     -46.193   8.769   1.507  1.00  0.00           H  
ATOM   2982 HE21 GLN A 228     -43.747   9.516   1.886  1.00  0.00           H  
ATOM   2983 HE22 GLN A 228     -42.731   8.321   2.686  1.00  0.00           H  
ATOM   2984  N   LYS A 229     -47.726   7.131  -2.938  1.00  0.00           N  
ATOM   2985  CA  LYS A 229     -49.062   6.697  -3.356  1.00  0.00           C  
ATOM   2986  C   LYS A 229     -48.925   5.677  -4.484  1.00  0.00           C  
ATOM   2987  O   LYS A 229     -49.368   4.547  -4.310  1.00  0.00           O  
ATOM   2988  CB  LYS A 229     -49.941   7.898  -3.744  1.00  0.00           C  
ATOM   2989  CG  LYS A 229     -51.290   7.479  -4.360  1.00  0.00           C  
ATOM   2990  CD  LYS A 229     -52.150   8.712  -4.663  1.00  0.00           C  
ATOM   2991  CE  LYS A 229     -53.414   8.391  -5.468  1.00  0.00           C  
ATOM   2992  NZ  LYS A 229     -54.356   7.523  -4.729  1.00  0.00           N1+
ATOM   2993  H   LYS A 229     -46.972   6.938  -3.581  1.00  0.00           H  
ATOM   2994  HA  LYS A 229     -49.545   6.183  -2.525  1.00  0.00           H  
ATOM   2995  HB2 LYS A 229     -49.401   8.502  -4.474  1.00  0.00           H  
ATOM   2996  HB3 LYS A 229     -50.122   8.506  -2.858  1.00  0.00           H  
ATOM   2997  HG2 LYS A 229     -51.818   6.831  -3.660  1.00  0.00           H  
ATOM   2998  HG3 LYS A 229     -51.120   6.937  -5.290  1.00  0.00           H  
ATOM   2999  HD2 LYS A 229     -51.558   9.417  -5.248  1.00  0.00           H  
ATOM   3000  HD3 LYS A 229     -52.424   9.200  -3.727  1.00  0.00           H  
ATOM   3001  HE2 LYS A 229     -53.130   7.921  -6.410  1.00  0.00           H  
ATOM   3002  HE3 LYS A 229     -53.905   9.335  -5.708  1.00  0.00           H  
ATOM   3003  HZ1 LYS A 229     -53.960   6.612  -4.545  1.00  0.00           H  
ATOM   3004  HZ2 LYS A 229     -54.588   7.926  -3.833  1.00  0.00           H  
ATOM   3005  HZ3 LYS A 229     -55.204   7.369  -5.255  1.00  0.00           H  
ATOM   3006  N   ARG A 230     -48.244   6.038  -5.587  1.00  0.00           N  
ATOM   3007  CA  ARG A 230     -48.023   5.177  -6.773  1.00  0.00           C  
ATOM   3008  C   ARG A 230     -47.696   3.719  -6.425  1.00  0.00           C  
ATOM   3009  O   ARG A 230     -48.374   2.829  -6.932  1.00  0.00           O  
ATOM   3010  CB  ARG A 230     -46.905   5.756  -7.666  1.00  0.00           C  
ATOM   3011  CG  ARG A 230     -47.352   6.957  -8.517  1.00  0.00           C  
ATOM   3012  CD  ARG A 230     -46.205   7.514  -9.381  1.00  0.00           C  
ATOM   3013  NE  ARG A 230     -45.180   8.251  -8.609  1.00  0.00           N  
ATOM   3014  CZ  ARG A 230     -43.960   8.569  -9.031  1.00  0.00           C  
ATOM   3015  NH1 ARG A 230     -43.162   9.321  -8.329  1.00  0.00           N  
ATOM   3016  NH2 ARG A 230     -43.503   8.147 -10.177  1.00  0.00           N1+
ATOM   3017  H   ARG A 230     -47.903   6.988  -5.622  1.00  0.00           H  
ATOM   3018  HA  ARG A 230     -48.943   5.131  -7.356  1.00  0.00           H  
ATOM   3019  HB2 ARG A 230     -46.054   6.034  -7.045  1.00  0.00           H  
ATOM   3020  HB3 ARG A 230     -46.576   4.975  -8.351  1.00  0.00           H  
ATOM   3021  HG2 ARG A 230     -48.141   6.617  -9.188  1.00  0.00           H  
ATOM   3022  HG3 ARG A 230     -47.771   7.746  -7.893  1.00  0.00           H  
ATOM   3023  HD2 ARG A 230     -45.746   6.676  -9.906  1.00  0.00           H  
ATOM   3024  HD3 ARG A 230     -46.633   8.187 -10.125  1.00  0.00           H  
ATOM   3025  HE  ARG A 230     -45.461   8.573  -7.694  1.00  0.00           H  
ATOM   3026 HH11 ARG A 230     -42.232   9.505  -8.678  1.00  0.00           H  
ATOM   3027 HH12 ARG A 230     -43.415   9.720  -7.436  1.00  0.00           H  
ATOM   3028 HH21 ARG A 230     -42.579   8.377 -10.512  1.00  0.00           H  
ATOM   3029 HH22 ARG A 230     -44.047   7.475 -10.697  1.00  0.00           H  
ATOM   3030  N   LYS A 231     -46.717   3.476  -5.541  1.00  0.00           N  
ATOM   3031  CA  LYS A 231     -46.204   2.121  -5.251  1.00  0.00           C  
ATOM   3032  C   LYS A 231     -46.782   1.448  -3.991  1.00  0.00           C  
ATOM   3033  O   LYS A 231     -46.515   0.276  -3.737  1.00  0.00           O  
ATOM   3034  CB  LYS A 231     -44.664   2.143  -5.362  1.00  0.00           C  
ATOM   3035  CG  LYS A 231     -43.987   0.760  -5.362  1.00  0.00           C  
ATOM   3036  CD  LYS A 231     -42.476   0.911  -5.557  1.00  0.00           C  
ATOM   3037  CE  LYS A 231     -41.776  -0.424  -5.823  1.00  0.00           C  
ATOM   3038  NZ  LYS A 231     -40.306  -0.264  -5.775  1.00  0.00           N1+
ATOM   3039  H   LYS A 231     -46.224   4.268  -5.153  1.00  0.00           H  
ATOM   3040  HA  LYS A 231     -46.536   1.469  -6.059  1.00  0.00           H  
ATOM   3041  HB2 LYS A 231     -44.398   2.648  -6.290  1.00  0.00           H  
ATOM   3042  HB3 LYS A 231     -44.262   2.730  -4.536  1.00  0.00           H  
ATOM   3043  HG2 LYS A 231     -44.154   0.251  -4.413  1.00  0.00           H  
ATOM   3044  HG3 LYS A 231     -44.399   0.161  -6.174  1.00  0.00           H  
ATOM   3045  HD2 LYS A 231     -42.067   1.352  -4.648  1.00  0.00           H  
ATOM   3046  HD3 LYS A 231     -42.276   1.576  -6.398  1.00  0.00           H  
ATOM   3047  HE2 LYS A 231     -42.081  -0.810  -6.796  1.00  0.00           H  
ATOM   3048  HE3 LYS A 231     -42.073  -1.141  -5.058  1.00  0.00           H  
ATOM   3049  HZ1 LYS A 231     -39.944   0.412  -6.432  1.00  0.00           H  
ATOM   3050  HZ2 LYS A 231     -40.018   0.032  -4.853  1.00  0.00           H  
ATOM   3051  HZ3 LYS A 231     -39.819  -1.127  -5.972  1.00  0.00           H  
ATOM   3052  N   PHE A 232     -47.594   2.179  -3.211  1.00  0.00           N  
ATOM   3053  CA  PHE A 232     -48.038   1.789  -1.857  1.00  0.00           C  
ATOM   3054  C   PHE A 232     -49.463   2.261  -1.477  1.00  0.00           C  
ATOM   3055  O   PHE A 232     -49.781   2.382  -0.296  1.00  0.00           O  
ATOM   3056  CB  PHE A 232     -46.980   2.229  -0.821  1.00  0.00           C  
ATOM   3057  CG  PHE A 232     -45.637   1.541  -0.983  1.00  0.00           C  
ATOM   3058  CD1 PHE A 232     -45.502   0.192  -0.604  1.00  0.00           C  
ATOM   3059  CD2 PHE A 232     -44.541   2.221  -1.550  1.00  0.00           C  
ATOM   3060  CE1 PHE A 232     -44.290  -0.484  -0.816  1.00  0.00           C  
ATOM   3061  CE2 PHE A 232     -43.326   1.542  -1.758  1.00  0.00           C  
ATOM   3062  CZ  PHE A 232     -43.206   0.187  -1.402  1.00  0.00           C  
ATOM   3063  H   PHE A 232     -47.845   3.097  -3.549  1.00  0.00           H  
ATOM   3064  HA  PHE A 232     -48.078   0.701  -1.819  1.00  0.00           H  
ATOM   3065  HB2 PHE A 232     -46.849   3.310  -0.876  1.00  0.00           H  
ATOM   3066  HB3 PHE A 232     -47.337   1.994   0.182  1.00  0.00           H  
ATOM   3067  HD1 PHE A 232     -46.331  -0.337  -0.158  1.00  0.00           H  
ATOM   3068  HD2 PHE A 232     -44.627   3.259  -1.834  1.00  0.00           H  
ATOM   3069  HE1 PHE A 232     -44.192  -1.522  -0.534  1.00  0.00           H  
ATOM   3070  HE2 PHE A 232     -42.482   2.055  -2.193  1.00  0.00           H  
ATOM   3071  HZ  PHE A 232     -42.280  -0.341  -1.574  1.00  0.00           H  
ATOM   3072  N   HIS A 233     -50.347   2.543  -2.442  1.00  0.00           N  
ATOM   3073  CA  HIS A 233     -51.690   3.107  -2.187  1.00  0.00           C  
ATOM   3074  C   HIS A 233     -52.538   2.298  -1.185  1.00  0.00           C  
ATOM   3075  O   HIS A 233     -53.197   2.875  -0.315  1.00  0.00           O  
ATOM   3076  CB  HIS A 233     -52.430   3.250  -3.526  1.00  0.00           C  
ATOM   3077  CG  HIS A 233     -53.831   3.775  -3.356  1.00  0.00           C  
ATOM   3078  CD2 HIS A 233     -54.965   3.023  -3.413  1.00  0.00           C  
ATOM   3079  ND1 HIS A 233     -54.174   5.098  -3.065  1.00  0.00           N  
ATOM   3080  NE2 HIS A 233     -56.007   3.875  -3.142  1.00  0.00           N  
ATOM   3081  CE1 HIS A 233     -55.510   5.099  -2.914  1.00  0.00           C  
ATOM   3082  H   HIS A 233     -50.050   2.455  -3.403  1.00  0.00           H  
ATOM   3083  HA  HIS A 233     -51.580   4.103  -1.760  1.00  0.00           H  
ATOM   3084  HB2 HIS A 233     -52.478   2.279  -4.019  1.00  0.00           H  
ATOM   3085  HB3 HIS A 233     -51.885   3.936  -4.174  1.00  0.00           H  
ATOM   3086  HD2 HIS A 233     -55.031   1.963  -3.606  1.00  0.00           H  
ATOM   3087  HE2 HIS A 233     -56.982   3.614  -3.094  1.00  0.00           H  
ATOM   3088  HE1 HIS A 233     -56.105   5.960  -2.647  1.00  0.00           H  
ATOM   3089  N   CYS A 234     -52.487   0.967  -1.256  1.00  0.00           N  
ATOM   3090  CA  CYS A 234     -53.264   0.085  -0.378  1.00  0.00           C  
ATOM   3091  C   CYS A 234     -52.578  -0.224   0.969  1.00  0.00           C  
ATOM   3092  O   CYS A 234     -53.160  -0.919   1.796  1.00  0.00           O  
ATOM   3093  CB  CYS A 234     -53.699  -1.171  -1.146  1.00  0.00           C  
ATOM   3094  SG  CYS A 234     -54.588  -0.699  -2.660  1.00  0.00           S  
ATOM   3095  H   CYS A 234     -51.921   0.540  -1.975  1.00  0.00           H  
ATOM   3096  HA  CYS A 234     -54.185   0.604  -0.114  1.00  0.00           H  
ATOM   3097  HB2 CYS A 234     -54.363  -1.763  -0.515  1.00  0.00           H  
ATOM   3098  HB3 CYS A 234     -52.838  -1.790  -1.398  1.00  0.00           H  
ATOM   3099  HG  CYS A 234     -53.520  -0.442  -3.420  1.00  0.00           H  
ATOM   3100  N   ALA A 235     -51.383   0.321   1.243  1.00  0.00           N  
ATOM   3101  CA  ALA A 235     -50.684   0.129   2.523  1.00  0.00           C  
ATOM   3102  C   ALA A 235     -51.497   0.652   3.721  1.00  0.00           C  
ATOM   3103  O   ALA A 235     -51.479   0.047   4.788  1.00  0.00           O  
ATOM   3104  CB  ALA A 235     -49.325   0.827   2.443  1.00  0.00           C  
ATOM   3105  H   ALA A 235     -50.936   0.899   0.546  1.00  0.00           H  
ATOM   3106  HA  ALA A 235     -50.519  -0.936   2.684  1.00  0.00           H  
ATOM   3107  HB1 ALA A 235     -48.717   0.386   1.653  1.00  0.00           H  
ATOM   3108  HB2 ALA A 235     -49.468   1.890   2.250  1.00  0.00           H  
ATOM   3109  HB3 ALA A 235     -48.807   0.719   3.396  1.00  0.00           H  
ATOM   3110  N   ASN A 236     -52.275   1.721   3.513  1.00  0.00           N  
ATOM   3111  CA  ASN A 236     -53.242   2.267   4.476  1.00  0.00           C  
ATOM   3112  C   ASN A 236     -54.306   1.255   4.962  1.00  0.00           C  
ATOM   3113  O   ASN A 236     -55.024   1.541   5.917  1.00  0.00           O  
ATOM   3114  CB  ASN A 236     -53.947   3.492   3.858  1.00  0.00           C  
ATOM   3115  CG  ASN A 236     -53.035   4.537   3.241  1.00  0.00           C  
ATOM   3116  OD1 ASN A 236     -52.625   5.498   3.872  1.00  0.00           O  
ATOM   3117  ND2 ASN A 236     -52.665   4.411   1.986  1.00  0.00           N  
ATOM   3118  H   ASN A 236     -52.197   2.176   2.615  1.00  0.00           H  
ATOM   3119  HA  ASN A 236     -52.693   2.592   5.359  1.00  0.00           H  
ATOM   3120  HB2 ASN A 236     -54.538   3.979   4.633  1.00  0.00           H  
ATOM   3121  HB3 ASN A 236     -54.640   3.149   3.089  1.00  0.00           H  
ATOM   3122 HD21 ASN A 236     -52.104   5.161   1.609  1.00  0.00           H  
ATOM   3123 HD22 ASN A 236     -53.043   3.699   1.376  1.00  0.00           H  
ATOM   3124  N   LEU A 237     -54.420   0.083   4.324  1.00  0.00           N  
ATOM   3125  CA  LEU A 237     -55.365  -0.991   4.649  1.00  0.00           C  
ATOM   3126  C   LEU A 237     -54.646  -2.151   5.369  1.00  0.00           C  
ATOM   3127  O   LEU A 237     -54.876  -3.322   5.070  1.00  0.00           O  
ATOM   3128  CB  LEU A 237     -56.132  -1.416   3.377  1.00  0.00           C  
ATOM   3129  CG  LEU A 237     -56.721  -0.269   2.530  1.00  0.00           C  
ATOM   3130  CD1 LEU A 237     -57.431  -0.848   1.306  1.00  0.00           C  
ATOM   3131  CD2 LEU A 237     -57.723   0.589   3.304  1.00  0.00           C  
ATOM   3132  H   LEU A 237     -53.783  -0.105   3.563  1.00  0.00           H  
ATOM   3133  HA  LEU A 237     -56.097  -0.611   5.361  1.00  0.00           H  
ATOM   3134  HB2 LEU A 237     -55.452  -1.985   2.744  1.00  0.00           H  
ATOM   3135  HB3 LEU A 237     -56.939  -2.087   3.675  1.00  0.00           H  
ATOM   3136  HG  LEU A 237     -55.918   0.374   2.170  1.00  0.00           H  
ATOM   3137 HD11 LEU A 237     -56.723  -1.424   0.709  1.00  0.00           H  
ATOM   3138 HD12 LEU A 237     -58.242  -1.506   1.619  1.00  0.00           H  
ATOM   3139 HD13 LEU A 237     -57.840  -0.048   0.690  1.00  0.00           H  
ATOM   3140 HD21 LEU A 237     -58.520  -0.036   3.706  1.00  0.00           H  
ATOM   3141 HD22 LEU A 237     -57.222   1.095   4.130  1.00  0.00           H  
ATOM   3142 HD23 LEU A 237     -58.154   1.347   2.650  1.00  0.00           H  
ATOM   3143  N   THR A 238     -53.724  -1.807   6.275  1.00  0.00           N  
ATOM   3144  CA  THR A 238     -52.882  -2.723   7.062  1.00  0.00           C  
ATOM   3145  C   THR A 238     -52.581  -2.119   8.443  1.00  0.00           C  
ATOM   3146  O   THR A 238     -52.862  -0.942   8.689  1.00  0.00           O  
ATOM   3147  CB  THR A 238     -51.548  -3.055   6.351  1.00  0.00           C  
ATOM   3148  OG1 THR A 238     -50.633  -1.981   6.426  1.00  0.00           O  
ATOM   3149  CG2 THR A 238     -51.655  -3.464   4.882  1.00  0.00           C  
ATOM   3150  H   THR A 238     -53.619  -0.824   6.477  1.00  0.00           H  
ATOM   3151  HA  THR A 238     -53.425  -3.656   7.215  1.00  0.00           H  
ATOM   3152  HB  THR A 238     -51.099  -3.893   6.884  1.00  0.00           H  
ATOM   3153 HG21 THR A 238     -52.326  -4.319   4.793  1.00  0.00           H  
ATOM   3154 HG22 THR A 238     -52.031  -2.639   4.277  1.00  0.00           H  
ATOM   3155 HG23 THR A 238     -50.670  -3.754   4.515  1.00  0.00           H  
ATOM   3156  HG1 THR A 238     -50.989  -1.240   5.930  1.00  0.00           H  
ATOM   3157  N   SER A 239     -51.949  -2.888   9.338  1.00  0.00           N  
ATOM   3158  CA  SER A 239     -51.456  -2.417  10.651  1.00  0.00           C  
ATOM   3159  C   SER A 239     -50.421  -1.272  10.614  1.00  0.00           C  
ATOM   3160  O   SER A 239     -50.029  -0.783  11.681  1.00  0.00           O  
ATOM   3161  CB  SER A 239     -50.833  -3.588  11.420  1.00  0.00           C  
ATOM   3162  OG  SER A 239     -51.819  -4.522  11.804  1.00  0.00           O  
ATOM   3163  H   SER A 239     -51.826  -3.865   9.113  1.00  0.00           H  
ATOM   3164  HA  SER A 239     -52.310  -2.054  11.224  1.00  0.00           H  
ATOM   3165  HB2 SER A 239     -50.350  -3.216  12.323  1.00  0.00           H  
ATOM   3166  HB3 SER A 239     -50.081  -4.079  10.802  1.00  0.00           H  
ATOM   3167  HG  SER A 239     -52.162  -4.957  11.020  1.00  0.00           H  
ATOM   3168  N   TRP A 240     -49.967  -0.839   9.431  1.00  0.00           N  
ATOM   3169  CA  TRP A 240     -48.831   0.068   9.244  1.00  0.00           C  
ATOM   3170  C   TRP A 240     -49.072   1.094   8.116  1.00  0.00           C  
ATOM   3171  O   TRP A 240     -49.603   0.736   7.067  1.00  0.00           O  
ATOM   3172  CB  TRP A 240     -47.574  -0.760   8.951  1.00  0.00           C  
ATOM   3173  CG  TRP A 240     -47.077  -1.619  10.075  1.00  0.00           C  
ATOM   3174  CD1 TRP A 240     -47.409  -2.915  10.288  1.00  0.00           C  
ATOM   3175  CD2 TRP A 240     -46.134  -1.276  11.133  1.00  0.00           C  
ATOM   3176  NE1 TRP A 240     -46.767  -3.380  11.420  1.00  0.00           N  
ATOM   3177  CE2 TRP A 240     -45.945  -2.420  11.966  1.00  0.00           C  
ATOM   3178  CE3 TRP A 240     -45.380  -0.122  11.452  1.00  0.00           C  
ATOM   3179  CZ2 TRP A 240     -45.065  -2.424  13.054  1.00  0.00           C  
ATOM   3180  CZ3 TRP A 240     -44.452  -0.134  12.508  1.00  0.00           C  
ATOM   3181  CH2 TRP A 240     -44.302  -1.272  13.319  1.00  0.00           C  
ATOM   3182  H   TRP A 240     -50.394  -1.200   8.591  1.00  0.00           H  
ATOM   3183  HA  TRP A 240     -48.664   0.603  10.178  1.00  0.00           H  
ATOM   3184  HB2 TRP A 240     -47.756  -1.389   8.080  1.00  0.00           H  
ATOM   3185  HB3 TRP A 240     -46.772  -0.072   8.684  1.00  0.00           H  
ATOM   3186  HD1 TRP A 240     -48.066  -3.493   9.655  1.00  0.00           H  
ATOM   3187  HE1 TRP A 240     -46.822  -4.333  11.750  1.00  0.00           H  
ATOM   3188  HE3 TRP A 240     -45.493   0.763  10.842  1.00  0.00           H  
ATOM   3189  HZ2 TRP A 240     -44.961  -3.310  13.663  1.00  0.00           H  
ATOM   3190  HZ3 TRP A 240     -43.840   0.737  12.693  1.00  0.00           H  
ATOM   3191  HH2 TRP A 240     -43.594  -1.268  14.134  1.00  0.00           H  
ATOM   3192  N   PRO A 241     -48.659   2.363   8.289  1.00  0.00           N  
ATOM   3193  CA  PRO A 241     -48.798   3.407   7.271  1.00  0.00           C  
ATOM   3194  C   PRO A 241     -47.719   3.283   6.180  1.00  0.00           C  
ATOM   3195  O   PRO A 241     -46.712   2.590   6.344  1.00  0.00           O  
ATOM   3196  CB  PRO A 241     -48.679   4.713   8.062  1.00  0.00           C  
ATOM   3197  CG  PRO A 241     -47.646   4.344   9.123  1.00  0.00           C  
ATOM   3198  CD  PRO A 241     -48.022   2.909   9.478  1.00  0.00           C  
ATOM   3199  HA  PRO A 241     -49.782   3.356   6.805  1.00  0.00           H  
ATOM   3200  HB2 PRO A 241     -48.347   5.549   7.447  1.00  0.00           H  
ATOM   3201  HB3 PRO A 241     -49.631   4.943   8.540  1.00  0.00           H  
ATOM   3202  HG2 PRO A 241     -47.707   5.000   9.992  1.00  0.00           H  
ATOM   3203  HG3 PRO A 241     -46.648   4.355   8.685  1.00  0.00           H  
ATOM   3204  HD2 PRO A 241     -48.733   2.908  10.303  1.00  0.00           H  
ATOM   3205  HD3 PRO A 241     -47.128   2.346   9.746  1.00  0.00           H  
ATOM   3206  N   ARG A 242     -47.894   4.002   5.061  1.00  0.00           N  
ATOM   3207  CA  ARG A 242     -47.004   3.959   3.879  1.00  0.00           C  
ATOM   3208  C   ARG A 242     -45.521   4.150   4.207  1.00  0.00           C  
ATOM   3209  O   ARG A 242     -44.687   3.456   3.627  1.00  0.00           O  
ATOM   3210  CB  ARG A 242     -47.440   5.028   2.869  1.00  0.00           C  
ATOM   3211  CG  ARG A 242     -48.737   4.653   2.141  1.00  0.00           C  
ATOM   3212  CD  ARG A 242     -49.284   5.835   1.335  1.00  0.00           C  
ATOM   3213  NE  ARG A 242     -50.311   6.572   2.086  1.00  0.00           N  
ATOM   3214  CZ  ARG A 242     -51.078   7.547   1.636  1.00  0.00           C  
ATOM   3215  NH1 ARG A 242     -52.129   7.863   2.327  1.00  0.00           N  
ATOM   3216  NH2 ARG A 242     -50.839   8.166   0.512  1.00  0.00           N1+
ATOM   3217  H   ARG A 242     -48.697   4.613   5.026  1.00  0.00           H  
ATOM   3218  HA  ARG A 242     -47.081   2.980   3.406  1.00  0.00           H  
ATOM   3219  HB2 ARG A 242     -47.561   5.983   3.381  1.00  0.00           H  
ATOM   3220  HB3 ARG A 242     -46.658   5.139   2.118  1.00  0.00           H  
ATOM   3221  HG2 ARG A 242     -49.493   4.301   2.844  1.00  0.00           H  
ATOM   3222  HG3 ARG A 242     -48.502   3.843   1.450  1.00  0.00           H  
ATOM   3223  HD2 ARG A 242     -49.724   5.452   0.414  1.00  0.00           H  
ATOM   3224  HD3 ARG A 242     -48.461   6.504   1.084  1.00  0.00           H  
ATOM   3225  HE  ARG A 242     -50.466   6.296   3.045  1.00  0.00           H  
ATOM   3226 HH11 ARG A 242     -52.348   7.318   3.149  1.00  0.00           H  
ATOM   3227 HH12 ARG A 242     -52.724   8.642   2.086  1.00  0.00           H  
ATOM   3228 HH21 ARG A 242     -49.959   8.010   0.041  1.00  0.00           H  
ATOM   3229 HH22 ARG A 242     -51.503   8.839   0.156  1.00  0.00           H  
ATOM   3230  N   TRP A 243     -45.186   5.033   5.150  1.00  0.00           N  
ATOM   3231  CA  TRP A 243     -43.787   5.325   5.471  1.00  0.00           C  
ATOM   3232  C   TRP A 243     -43.029   4.141   6.087  1.00  0.00           C  
ATOM   3233  O   TRP A 243     -41.805   4.125   5.987  1.00  0.00           O  
ATOM   3234  CB  TRP A 243     -43.663   6.593   6.320  1.00  0.00           C  
ATOM   3235  CG  TRP A 243     -44.334   6.582   7.660  1.00  0.00           C  
ATOM   3236  CD1 TRP A 243     -45.461   7.263   7.960  1.00  0.00           C  
ATOM   3237  CD2 TRP A 243     -43.952   5.876   8.889  1.00  0.00           C  
ATOM   3238  NE1 TRP A 243     -45.814   7.021   9.270  1.00  0.00           N  
ATOM   3239  CE2 TRP A 243     -44.944   6.141   9.879  1.00  0.00           C  
ATOM   3240  CE3 TRP A 243     -42.883   5.035   9.272  1.00  0.00           C  
ATOM   3241  CZ2 TRP A 243     -44.921   5.549  11.149  1.00  0.00           C  
ATOM   3242  CZ3 TRP A 243     -42.845   4.437  10.546  1.00  0.00           C  
ATOM   3243  CH2 TRP A 243     -43.870   4.677  11.480  1.00  0.00           C  
ATOM   3244  H   TRP A 243     -45.915   5.553   5.617  1.00  0.00           H  
ATOM   3245  HA  TRP A 243     -43.290   5.544   4.526  1.00  0.00           H  
ATOM   3246  HB2 TRP A 243     -42.604   6.799   6.475  1.00  0.00           H  
ATOM   3247  HB3 TRP A 243     -44.064   7.421   5.736  1.00  0.00           H  
ATOM   3248  HD1 TRP A 243     -46.001   7.900   7.276  1.00  0.00           H  
ATOM   3249  HE1 TRP A 243     -46.629   7.430   9.705  1.00  0.00           H  
ATOM   3250  HE3 TRP A 243     -42.085   4.838   8.570  1.00  0.00           H  
ATOM   3251  HZ2 TRP A 243     -45.712   5.753  11.856  1.00  0.00           H  
ATOM   3252  HZ3 TRP A 243     -42.028   3.782  10.810  1.00  0.00           H  
ATOM   3253  HH2 TRP A 243     -43.844   4.196  12.446  1.00  0.00           H  
ATOM   3254  N   LEU A 244     -43.713   3.135   6.658  1.00  0.00           N  
ATOM   3255  CA  LEU A 244     -43.073   1.891   7.111  1.00  0.00           C  
ATOM   3256  C   LEU A 244     -42.473   1.133   5.925  1.00  0.00           C  
ATOM   3257  O   LEU A 244     -41.318   0.720   5.960  1.00  0.00           O  
ATOM   3258  CB  LEU A 244     -44.092   1.043   7.902  1.00  0.00           C  
ATOM   3259  CG  LEU A 244     -43.666  -0.368   8.372  1.00  0.00           C  
ATOM   3260  CD1 LEU A 244     -43.588  -1.438   7.282  1.00  0.00           C  
ATOM   3261  CD2 LEU A 244     -42.364  -0.345   9.173  1.00  0.00           C  
ATOM   3262  H   LEU A 244     -44.720   3.196   6.707  1.00  0.00           H  
ATOM   3263  HA  LEU A 244     -42.251   2.147   7.779  1.00  0.00           H  
ATOM   3264  HB2 LEU A 244     -44.380   1.616   8.784  1.00  0.00           H  
ATOM   3265  HB3 LEU A 244     -44.988   0.920   7.294  1.00  0.00           H  
ATOM   3266  HG  LEU A 244     -44.450  -0.708   9.049  1.00  0.00           H  
ATOM   3267 HD11 LEU A 244     -44.453  -1.365   6.623  1.00  0.00           H  
ATOM   3268 HD12 LEU A 244     -42.669  -1.357   6.701  1.00  0.00           H  
ATOM   3269 HD13 LEU A 244     -43.600  -2.422   7.751  1.00  0.00           H  
ATOM   3270 HD21 LEU A 244     -41.527  -0.082   8.526  1.00  0.00           H  
ATOM   3271 HD22 LEU A 244     -42.446   0.378   9.983  1.00  0.00           H  
ATOM   3272 HD23 LEU A 244     -42.189  -1.333   9.598  1.00  0.00           H  
ATOM   3273  N   TYR A 245     -43.235   0.998   4.842  1.00  0.00           N  
ATOM   3274  CA  TYR A 245     -42.780   0.343   3.616  1.00  0.00           C  
ATOM   3275  C   TYR A 245     -41.687   1.178   2.917  1.00  0.00           C  
ATOM   3276  O   TYR A 245     -40.753   0.620   2.346  1.00  0.00           O  
ATOM   3277  CB  TYR A 245     -44.002   0.024   2.742  1.00  0.00           C  
ATOM   3278  CG  TYR A 245     -45.095  -0.738   3.487  1.00  0.00           C  
ATOM   3279  CD1 TYR A 245     -45.036  -2.143   3.596  1.00  0.00           C  
ATOM   3280  CD2 TYR A 245     -46.132  -0.037   4.140  1.00  0.00           C  
ATOM   3281  CE1 TYR A 245     -46.018  -2.839   4.333  1.00  0.00           C  
ATOM   3282  CE2 TYR A 245     -47.111  -0.731   4.881  1.00  0.00           C  
ATOM   3283  CZ  TYR A 245     -47.064  -2.137   4.968  1.00  0.00           C  
ATOM   3284  OH  TYR A 245     -48.011  -2.825   5.658  1.00  0.00           O  
ATOM   3285  H   TYR A 245     -44.172   1.374   4.865  1.00  0.00           H  
ATOM   3286  HA  TYR A 245     -42.323  -0.607   3.890  1.00  0.00           H  
ATOM   3287  HB2 TYR A 245     -44.417   0.953   2.349  1.00  0.00           H  
ATOM   3288  HB3 TYR A 245     -43.669  -0.575   1.895  1.00  0.00           H  
ATOM   3289  HD1 TYR A 245     -44.227  -2.685   3.128  1.00  0.00           H  
ATOM   3290  HD2 TYR A 245     -46.169   1.041   4.086  1.00  0.00           H  
ATOM   3291  HE1 TYR A 245     -45.978  -3.913   4.440  1.00  0.00           H  
ATOM   3292  HE2 TYR A 245     -47.895  -0.190   5.390  1.00  0.00           H  
ATOM   3293  HH  TYR A 245     -48.768  -2.297   5.924  1.00  0.00           H  
ATOM   3294  N   SER A 246     -41.696   2.506   3.090  1.00  0.00           N  
ATOM   3295  CA  SER A 246     -40.568   3.408   2.772  1.00  0.00           C  
ATOM   3296  C   SER A 246     -39.335   3.266   3.700  1.00  0.00           C  
ATOM   3297  O   SER A 246     -38.405   4.076   3.614  1.00  0.00           O  
ATOM   3298  CB  SER A 246     -41.050   4.862   2.696  1.00  0.00           C  
ATOM   3299  OG  SER A 246     -41.998   5.004   1.651  1.00  0.00           O  
ATOM   3300  H   SER A 246     -42.525   2.914   3.497  1.00  0.00           H  
ATOM   3301  HA  SER A 246     -40.216   3.144   1.775  1.00  0.00           H  
ATOM   3302  HB2 SER A 246     -40.209   5.526   2.500  1.00  0.00           H  
ATOM   3303  HB3 SER A 246     -41.488   5.153   3.651  1.00  0.00           H  
ATOM   3304  HG  SER A 246     -42.791   5.423   1.994  1.00  0.00           H  
ATOM   3305  N   LEU A 247     -39.291   2.225   4.549  1.00  0.00           N  
ATOM   3306  CA  LEU A 247     -38.094   1.709   5.238  1.00  0.00           C  
ATOM   3307  C   LEU A 247     -37.580   0.380   4.639  1.00  0.00           C  
ATOM   3308  O   LEU A 247     -36.578  -0.139   5.126  1.00  0.00           O  
ATOM   3309  CB  LEU A 247     -38.326   1.541   6.760  1.00  0.00           C  
ATOM   3310  CG  LEU A 247     -39.016   2.684   7.523  1.00  0.00           C  
ATOM   3311  CD1 LEU A 247     -39.111   2.335   9.010  1.00  0.00           C  
ATOM   3312  CD2 LEU A 247     -38.264   4.006   7.393  1.00  0.00           C  
ATOM   3313  H   LEU A 247     -40.145   1.707   4.696  1.00  0.00           H  
ATOM   3314  HA  LEU A 247     -37.288   2.432   5.109  1.00  0.00           H  
ATOM   3315  HB2 LEU A 247     -38.918   0.638   6.914  1.00  0.00           H  
ATOM   3316  HB3 LEU A 247     -37.356   1.366   7.225  1.00  0.00           H  
ATOM   3317  HG  LEU A 247     -40.030   2.811   7.144  1.00  0.00           H  
ATOM   3318 HD11 LEU A 247     -39.651   1.396   9.131  1.00  0.00           H  
ATOM   3319 HD12 LEU A 247     -38.114   2.228   9.437  1.00  0.00           H  
ATOM   3320 HD13 LEU A 247     -39.652   3.121   9.538  1.00  0.00           H  
ATOM   3321 HD21 LEU A 247     -37.239   3.894   7.746  1.00  0.00           H  
ATOM   3322 HD22 LEU A 247     -38.266   4.300   6.344  1.00  0.00           H  
ATOM   3323 HD23 LEU A 247     -38.774   4.775   7.973  1.00  0.00           H  
ATOM   3324  N   TYR A 248     -38.238  -0.174   3.612  1.00  0.00           N  
ATOM   3325  CA  TYR A 248     -37.911  -1.465   2.970  1.00  0.00           C  
ATOM   3326  C   TYR A 248     -37.943  -1.415   1.426  1.00  0.00           C  
ATOM   3327  O   TYR A 248     -37.469  -2.336   0.760  1.00  0.00           O  
ATOM   3328  CB  TYR A 248     -38.843  -2.571   3.498  1.00  0.00           C  
ATOM   3329  CG  TYR A 248     -38.718  -2.884   4.980  1.00  0.00           C  
ATOM   3330  CD1 TYR A 248     -37.840  -3.894   5.421  1.00  0.00           C  
ATOM   3331  CD2 TYR A 248     -39.499  -2.181   5.917  1.00  0.00           C  
ATOM   3332  CE1 TYR A 248     -37.728  -4.188   6.795  1.00  0.00           C  
ATOM   3333  CE2 TYR A 248     -39.380  -2.461   7.291  1.00  0.00           C  
ATOM   3334  CZ  TYR A 248     -38.490  -3.459   7.734  1.00  0.00           C  
ATOM   3335  OH  TYR A 248     -38.355  -3.696   9.062  1.00  0.00           O  
ATOM   3336  H   TYR A 248     -39.076   0.291   3.292  1.00  0.00           H  
ATOM   3337  HA  TYR A 248     -36.893  -1.743   3.244  1.00  0.00           H  
ATOM   3338  HB2 TYR A 248     -39.875  -2.294   3.281  1.00  0.00           H  
ATOM   3339  HB3 TYR A 248     -38.641  -3.488   2.943  1.00  0.00           H  
ATOM   3340  HD1 TYR A 248     -37.257  -4.453   4.704  1.00  0.00           H  
ATOM   3341  HD2 TYR A 248     -40.190  -1.424   5.578  1.00  0.00           H  
ATOM   3342  HE1 TYR A 248     -37.054  -4.960   7.134  1.00  0.00           H  
ATOM   3343  HE2 TYR A 248     -39.967  -1.917   8.017  1.00  0.00           H  
ATOM   3344  HH  TYR A 248     -38.067  -4.595   9.235  1.00  0.00           H  
ATOM   3345  N   ASP A 249     -38.478  -0.345   0.838  1.00  0.00           N  
ATOM   3346  CA  ASP A 249     -38.506  -0.136  -0.608  1.00  0.00           C  
ATOM   3347  C   ASP A 249     -37.120   0.205  -1.187  1.00  0.00           C  
ATOM   3348  O   ASP A 249     -36.527   1.223  -0.826  1.00  0.00           O  
ATOM   3349  CB  ASP A 249     -39.522   0.958  -0.934  1.00  0.00           C  
ATOM   3350  CG  ASP A 249     -39.605   1.151  -2.441  1.00  0.00           C  
ATOM   3351  OD1 ASP A 249     -40.079   0.215  -3.120  1.00  0.00           O  
ATOM   3352  OD2 ASP A 249     -39.193   2.220  -2.946  1.00  0.00           O1-
ATOM   3353  H   ASP A 249     -38.962   0.329   1.414  1.00  0.00           H  
ATOM   3354  HA  ASP A 249     -38.854  -1.056  -1.077  1.00  0.00           H  
ATOM   3355  HB2 ASP A 249     -39.241   1.890  -0.442  1.00  0.00           H  
ATOM   3356  HB3 ASP A 249     -40.499   0.665  -0.551  1.00  0.00           H  
ATOM   3357  N   ALA A 250     -36.609  -0.629  -2.098  1.00  0.00           N  
ATOM   3358  CA  ALA A 250     -35.236  -0.532  -2.598  1.00  0.00           C  
ATOM   3359  C   ALA A 250     -34.908   0.823  -3.258  1.00  0.00           C  
ATOM   3360  O   ALA A 250     -33.926   1.461  -2.877  1.00  0.00           O  
ATOM   3361  CB  ALA A 250     -34.981  -1.709  -3.545  1.00  0.00           C  
ATOM   3362  H   ALA A 250     -37.149  -1.441  -2.359  1.00  0.00           H  
ATOM   3363  HA  ALA A 250     -34.561  -0.635  -1.748  1.00  0.00           H  
ATOM   3364  HB1 ALA A 250     -35.160  -2.650  -3.026  1.00  0.00           H  
ATOM   3365  HB2 ALA A 250     -35.640  -1.646  -4.411  1.00  0.00           H  
ATOM   3366  HB3 ALA A 250     -33.944  -1.682  -3.882  1.00  0.00           H  
ATOM   3367  N   GLU A 251     -35.720   1.297  -4.211  1.00  0.00           N  
ATOM   3368  CA  GLU A 251     -35.490   2.605  -4.852  1.00  0.00           C  
ATOM   3369  C   GLU A 251     -35.599   3.775  -3.861  1.00  0.00           C  
ATOM   3370  O   GLU A 251     -34.793   4.707  -3.924  1.00  0.00           O  
ATOM   3371  CB  GLU A 251     -36.446   2.825  -6.034  1.00  0.00           C  
ATOM   3372  CG  GLU A 251     -36.383   1.731  -7.111  1.00  0.00           C  
ATOM   3373  CD  GLU A 251     -37.520   0.717  -6.956  1.00  0.00           C  
ATOM   3374  OE1 GLU A 251     -38.585   0.883  -7.603  1.00  0.00           O  
ATOM   3375  OE2 GLU A 251     -37.368  -0.255  -6.182  1.00  0.00           O1-
ATOM   3376  H   GLU A 251     -36.475   0.714  -4.542  1.00  0.00           H  
ATOM   3377  HA  GLU A 251     -34.472   2.628  -5.242  1.00  0.00           H  
ATOM   3378  HB2 GLU A 251     -37.467   2.922  -5.666  1.00  0.00           H  
ATOM   3379  HB3 GLU A 251     -36.175   3.771  -6.503  1.00  0.00           H  
ATOM   3380  HG2 GLU A 251     -35.415   1.229  -7.084  1.00  0.00           H  
ATOM   3381  HG3 GLU A 251     -36.469   2.206  -8.088  1.00  0.00           H  
ATOM   3382  N   THR A 252     -36.545   3.716  -2.913  1.00  0.00           N  
ATOM   3383  CA  THR A 252     -36.652   4.713  -1.833  1.00  0.00           C  
ATOM   3384  C   THR A 252     -35.376   4.775  -0.998  1.00  0.00           C  
ATOM   3385  O   THR A 252     -34.849   5.858  -0.743  1.00  0.00           O  
ATOM   3386  CB  THR A 252     -37.853   4.436  -0.915  1.00  0.00           C  
ATOM   3387  OG1 THR A 252     -39.070   4.483  -1.623  1.00  0.00           O  
ATOM   3388  CG2 THR A 252     -37.974   5.433   0.235  1.00  0.00           C  
ATOM   3389  H   THR A 252     -37.190   2.938  -2.922  1.00  0.00           H  
ATOM   3390  HA  THR A 252     -36.787   5.702  -2.271  1.00  0.00           H  
ATOM   3391  HB  THR A 252     -37.740   3.443  -0.480  1.00  0.00           H  
ATOM   3392 HG21 THR A 252     -37.138   5.311   0.925  1.00  0.00           H  
ATOM   3393 HG22 THR A 252     -37.993   6.451  -0.155  1.00  0.00           H  
ATOM   3394 HG23 THR A 252     -38.898   5.238   0.780  1.00  0.00           H  
ATOM   3395  HG1 THR A 252     -39.080   3.706  -2.187  1.00  0.00           H  
ATOM   3396  N   LEU A 253     -34.854   3.619  -0.581  1.00  0.00           N  
ATOM   3397  CA  LEU A 253     -33.637   3.539   0.226  1.00  0.00           C  
ATOM   3398  C   LEU A 253     -32.410   4.077  -0.534  1.00  0.00           C  
ATOM   3399  O   LEU A 253     -31.625   4.813   0.060  1.00  0.00           O  
ATOM   3400  CB  LEU A 253     -33.441   2.093   0.714  1.00  0.00           C  
ATOM   3401  CG  LEU A 253     -34.503   1.591   1.717  1.00  0.00           C  
ATOM   3402  CD1 LEU A 253     -34.468   0.065   1.804  1.00  0.00           C  
ATOM   3403  CD2 LEU A 253     -34.248   2.144   3.121  1.00  0.00           C  
ATOM   3404  H   LEU A 253     -35.319   2.760  -0.838  1.00  0.00           H  
ATOM   3405  HA  LEU A 253     -33.760   4.180   1.099  1.00  0.00           H  
ATOM   3406  HB2 LEU A 253     -33.433   1.436  -0.156  1.00  0.00           H  
ATOM   3407  HB3 LEU A 253     -32.466   2.030   1.198  1.00  0.00           H  
ATOM   3408  HG  LEU A 253     -35.501   1.900   1.406  1.00  0.00           H  
ATOM   3409 HD11 LEU A 253     -34.740  -0.361   0.838  1.00  0.00           H  
ATOM   3410 HD12 LEU A 253     -33.471  -0.277   2.082  1.00  0.00           H  
ATOM   3411 HD13 LEU A 253     -35.186  -0.277   2.550  1.00  0.00           H  
ATOM   3412 HD21 LEU A 253     -33.266   1.822   3.468  1.00  0.00           H  
ATOM   3413 HD22 LEU A 253     -34.296   3.232   3.106  1.00  0.00           H  
ATOM   3414 HD23 LEU A 253     -35.008   1.768   3.806  1.00  0.00           H  
ATOM   3415  N   MET A 254     -32.265   3.796  -1.836  1.00  0.00           N  
ATOM   3416  CA  MET A 254     -31.143   4.315  -2.639  1.00  0.00           C  
ATOM   3417  C   MET A 254     -31.132   5.852  -2.747  1.00  0.00           C  
ATOM   3418  O   MET A 254     -30.076   6.457  -2.553  1.00  0.00           O  
ATOM   3419  CB  MET A 254     -31.109   3.669  -4.034  1.00  0.00           C  
ATOM   3420  CG  MET A 254     -30.749   2.177  -3.978  1.00  0.00           C  
ATOM   3421  SD  MET A 254     -30.454   1.374  -5.582  1.00  0.00           S  
ATOM   3422  CE  MET A 254     -32.095   1.494  -6.343  1.00  0.00           C  
ATOM   3423  H   MET A 254     -32.942   3.190  -2.277  1.00  0.00           H  
ATOM   3424  HA  MET A 254     -30.217   4.045  -2.132  1.00  0.00           H  
ATOM   3425  HB2 MET A 254     -30.350   4.176  -4.632  1.00  0.00           H  
ATOM   3426  HB3 MET A 254     -32.076   3.799  -4.520  1.00  0.00           H  
ATOM   3427  HG2 MET A 254     -31.534   1.633  -3.453  1.00  0.00           H  
ATOM   3428  HG3 MET A 254     -29.833   2.076  -3.397  1.00  0.00           H  
ATOM   3429  HE1 MET A 254     -32.836   1.034  -5.689  1.00  0.00           H  
ATOM   3430  HE2 MET A 254     -32.351   2.540  -6.509  1.00  0.00           H  
ATOM   3431  HE3 MET A 254     -32.089   0.974  -7.301  1.00  0.00           H  
ATOM   3432  N   ASP A 255     -32.267   6.519  -2.998  1.00  0.00           N  
ATOM   3433  CA  ASP A 255     -32.274   7.995  -3.039  1.00  0.00           C  
ATOM   3434  C   ASP A 255     -32.184   8.614  -1.629  1.00  0.00           C  
ATOM   3435  O   ASP A 255     -31.602   9.686  -1.470  1.00  0.00           O  
ATOM   3436  CB  ASP A 255     -33.459   8.539  -3.844  1.00  0.00           C  
ATOM   3437  CG  ASP A 255     -33.250   9.971  -4.377  1.00  0.00           C  
ATOM   3438  OD1 ASP A 255     -32.460  10.168  -5.332  1.00  0.00           O  
ATOM   3439  OD2 ASP A 255     -33.931  10.906  -3.887  1.00  0.00           O1-
ATOM   3440  H   ASP A 255     -33.120   6.006  -3.171  1.00  0.00           H  
ATOM   3441  HA  ASP A 255     -31.384   8.300  -3.589  1.00  0.00           H  
ATOM   3442  HB2 ASP A 255     -34.349   8.501  -3.216  1.00  0.00           H  
ATOM   3443  HB3 ASP A 255     -33.609   7.886  -4.704  1.00  0.00           H  
ATOM   3444  N   ARG A 256     -32.677   7.936  -0.577  1.00  0.00           N  
ATOM   3445  CA  ARG A 256     -32.415   8.328   0.825  1.00  0.00           C  
ATOM   3446  C   ARG A 256     -30.923   8.277   1.165  1.00  0.00           C  
ATOM   3447  O   ARG A 256     -30.436   9.190   1.825  1.00  0.00           O  
ATOM   3448  CB  ARG A 256     -33.219   7.464   1.812  1.00  0.00           C  
ATOM   3449  CG  ARG A 256     -34.721   7.792   1.820  1.00  0.00           C  
ATOM   3450  CD  ARG A 256     -35.504   6.842   2.739  1.00  0.00           C  
ATOM   3451  NE  ARG A 256     -35.195   7.089   4.160  1.00  0.00           N  
ATOM   3452  CZ  ARG A 256     -36.001   6.944   5.192  1.00  0.00           C  
ATOM   3453  NH1 ARG A 256     -37.154   6.342   5.135  1.00  0.00           N  
ATOM   3454  NH2 ARG A 256     -35.651   7.423   6.346  1.00  0.00           N1+
ATOM   3455  H   ARG A 256     -33.186   7.083  -0.758  1.00  0.00           H  
ATOM   3456  HA  ARG A 256     -32.706   9.370   0.963  1.00  0.00           H  
ATOM   3457  HB2 ARG A 256     -33.078   6.411   1.567  1.00  0.00           H  
ATOM   3458  HB3 ARG A 256     -32.827   7.630   2.815  1.00  0.00           H  
ATOM   3459  HG2 ARG A 256     -35.126   7.724   0.811  1.00  0.00           H  
ATOM   3460  HG3 ARG A 256     -34.864   8.818   2.159  1.00  0.00           H  
ATOM   3461  HD2 ARG A 256     -35.269   5.810   2.480  1.00  0.00           H  
ATOM   3462  HD3 ARG A 256     -36.568   7.009   2.566  1.00  0.00           H  
ATOM   3463  HE  ARG A 256     -34.321   7.548   4.374  1.00  0.00           H  
ATOM   3464 HH11 ARG A 256     -37.427   5.814   4.319  1.00  0.00           H  
ATOM   3465 HH12 ARG A 256     -37.743   6.368   5.955  1.00  0.00           H  
ATOM   3466 HH21 ARG A 256     -34.779   7.927   6.426  1.00  0.00           H  
ATOM   3467 HH22 ARG A 256     -36.316   7.411   7.106  1.00  0.00           H  
ATOM   3468  N   ILE A 257     -30.185   7.271   0.687  1.00  0.00           N  
ATOM   3469  CA  ILE A 257     -28.717   7.217   0.822  1.00  0.00           C  
ATOM   3470  C   ILE A 257     -28.062   8.369   0.061  1.00  0.00           C  
ATOM   3471  O   ILE A 257     -27.200   9.049   0.610  1.00  0.00           O  
ATOM   3472  CB  ILE A 257     -28.172   5.836   0.396  1.00  0.00           C  
ATOM   3473  CG1 ILE A 257     -28.607   4.776   1.426  1.00  0.00           C  
ATOM   3474  CG2 ILE A 257     -26.639   5.828   0.233  1.00  0.00           C  
ATOM   3475  CD1 ILE A 257     -28.619   3.367   0.845  1.00  0.00           C  
ATOM   3476  H   ILE A 257     -30.656   6.516   0.211  1.00  0.00           H  
ATOM   3477  HA  ILE A 257     -28.462   7.360   1.872  1.00  0.00           H  
ATOM   3478  HB  ILE A 257     -28.609   5.582  -0.570  1.00  0.00           H  
ATOM   3479 HG12 ILE A 257     -27.942   4.808   2.289  1.00  0.00           H  
ATOM   3480 HG13 ILE A 257     -29.621   4.981   1.770  1.00  0.00           H  
ATOM   3481 HG21 ILE A 257     -26.337   6.465  -0.598  1.00  0.00           H  
ATOM   3482 HG22 ILE A 257     -26.162   6.176   1.149  1.00  0.00           H  
ATOM   3483 HG23 ILE A 257     -26.283   4.820   0.018  1.00  0.00           H  
ATOM   3484 HD11 ILE A 257     -29.389   3.305   0.076  1.00  0.00           H  
ATOM   3485 HD12 ILE A 257     -27.652   3.122   0.406  1.00  0.00           H  
ATOM   3486 HD13 ILE A 257     -28.844   2.656   1.639  1.00  0.00           H  
ATOM   3487  N   LYS A 258     -28.508   8.660  -1.166  1.00  0.00           N  
ATOM   3488  CA  LYS A 258     -28.033   9.804  -1.966  1.00  0.00           C  
ATOM   3489  C   LYS A 258     -28.196  11.161  -1.268  1.00  0.00           C  
ATOM   3490  O   LYS A 258     -27.339  12.022  -1.445  1.00  0.00           O  
ATOM   3491  CB  LYS A 258     -28.713   9.754  -3.339  1.00  0.00           C  
ATOM   3492  CG  LYS A 258     -28.026   8.690  -4.208  1.00  0.00           C  
ATOM   3493  CD  LYS A 258     -28.809   8.366  -5.485  1.00  0.00           C  
ATOM   3494  CE  LYS A 258     -27.880   7.726  -6.520  1.00  0.00           C  
ATOM   3495  NZ  LYS A 258     -27.042   8.747  -7.191  1.00  0.00           N1+
ATOM   3496  H   LYS A 258     -29.192   8.038  -1.574  1.00  0.00           H  
ATOM   3497  HA  LYS A 258     -26.960   9.701  -2.126  1.00  0.00           H  
ATOM   3498  HB2 LYS A 258     -28.656  10.724  -3.832  1.00  0.00           H  
ATOM   3499  HB3 LYS A 258     -29.771   9.522  -3.218  1.00  0.00           H  
ATOM   3500  HG2 LYS A 258     -27.896   7.765  -3.647  1.00  0.00           H  
ATOM   3501  HG3 LYS A 258     -27.035   9.064  -4.466  1.00  0.00           H  
ATOM   3502  HD2 LYS A 258     -29.252   9.272  -5.900  1.00  0.00           H  
ATOM   3503  HD3 LYS A 258     -29.612   7.671  -5.239  1.00  0.00           H  
ATOM   3504  HE2 LYS A 258     -28.486   7.212  -7.265  1.00  0.00           H  
ATOM   3505  HE3 LYS A 258     -27.254   6.985  -6.022  1.00  0.00           H  
ATOM   3506  HZ1 LYS A 258     -27.606   9.300  -7.820  1.00  0.00           H  
ATOM   3507  HZ2 LYS A 258     -26.576   9.377  -6.554  1.00  0.00           H  
ATOM   3508  HZ3 LYS A 258     -26.310   8.335  -7.752  1.00  0.00           H  
ATOM   3509  N   LYS A 259     -29.196  11.333  -0.392  1.00  0.00           N  
ATOM   3510  CA  LYS A 259     -29.356  12.526   0.476  1.00  0.00           C  
ATOM   3511  C   LYS A 259     -28.267  12.676   1.559  1.00  0.00           C  
ATOM   3512  O   LYS A 259     -28.290  13.679   2.273  1.00  0.00           O  
ATOM   3513  CB  LYS A 259     -30.784  12.580   1.070  1.00  0.00           C  
ATOM   3514  CG  LYS A 259     -31.859  12.720  -0.023  1.00  0.00           C  
ATOM   3515  CD  LYS A 259     -33.291  12.384   0.425  1.00  0.00           C  
ATOM   3516  CE  LYS A 259     -34.077  11.732  -0.725  1.00  0.00           C  
ATOM   3517  NZ  LYS A 259     -34.477  12.670  -1.802  1.00  0.00           N1+
ATOM   3518  H   LYS A 259     -29.879  10.592  -0.328  1.00  0.00           H  
ATOM   3519  HA  LYS A 259     -29.230  13.406  -0.155  1.00  0.00           H  
ATOM   3520  HB2 LYS A 259     -30.959  11.672   1.646  1.00  0.00           H  
ATOM   3521  HB3 LYS A 259     -30.873  13.430   1.746  1.00  0.00           H  
ATOM   3522  HG2 LYS A 259     -31.839  13.744  -0.398  1.00  0.00           H  
ATOM   3523  HG3 LYS A 259     -31.600  12.059  -0.849  1.00  0.00           H  
ATOM   3524  HD2 LYS A 259     -33.798  13.280   0.783  1.00  0.00           H  
ATOM   3525  HD3 LYS A 259     -33.251  11.665   1.244  1.00  0.00           H  
ATOM   3526  HE2 LYS A 259     -34.971  11.258  -0.320  1.00  0.00           H  
ATOM   3527  HE3 LYS A 259     -33.458  10.945  -1.157  1.00  0.00           H  
ATOM   3528  HZ1 LYS A 259     -35.415  13.009  -1.642  1.00  0.00           H  
ATOM   3529  HZ2 LYS A 259     -33.857  13.461  -1.902  1.00  0.00           H  
ATOM   3530  HZ3 LYS A 259     -34.462  12.181  -2.685  1.00  0.00           H  
ATOM   3531  N   GLN A 260     -27.313  11.742   1.664  1.00  0.00           N  
ATOM   3532  CA  GLN A 260     -26.108  11.825   2.511  1.00  0.00           C  
ATOM   3533  C   GLN A 260     -24.810  11.391   1.811  1.00  0.00           C  
ATOM   3534  O   GLN A 260     -23.752  11.887   2.172  1.00  0.00           O  
ATOM   3535  CB  GLN A 260     -26.280  10.995   3.789  1.00  0.00           C  
ATOM   3536  CG  GLN A 260     -27.312  11.569   4.758  1.00  0.00           C  
ATOM   3537  CD  GLN A 260     -27.140  10.950   6.136  1.00  0.00           C  
ATOM   3538  OE1 GLN A 260     -26.531  11.513   7.033  1.00  0.00           O  
ATOM   3539  NE2 GLN A 260     -27.632   9.750   6.342  1.00  0.00           N  
ATOM   3540  H   GLN A 260     -27.420  10.912   1.099  1.00  0.00           H  
ATOM   3541  HA  GLN A 260     -25.952  12.863   2.806  1.00  0.00           H  
ATOM   3542  HB2 GLN A 260     -26.539   9.967   3.534  1.00  0.00           H  
ATOM   3543  HB3 GLN A 260     -25.321  10.987   4.307  1.00  0.00           H  
ATOM   3544  HG2 GLN A 260     -28.318  11.374   4.384  1.00  0.00           H  
ATOM   3545  HG3 GLN A 260     -27.164  12.645   4.846  1.00  0.00           H  
ATOM   3546 HE21 GLN A 260     -28.137   9.273   5.609  1.00  0.00           H  
ATOM   3547 HE22 GLN A 260     -27.610   9.396   7.288  1.00  0.00           H  
ATOM   3548  N   LEU A 261     -24.841  10.521   0.795  1.00  0.00           N  
ATOM   3549  CA  LEU A 261     -23.647  10.124   0.028  1.00  0.00           C  
ATOM   3550  C   LEU A 261     -22.915  11.334  -0.587  1.00  0.00           C  
ATOM   3551  O   LEU A 261     -21.690  11.327  -0.698  1.00  0.00           O  
ATOM   3552  CB  LEU A 261     -24.070   9.073  -1.017  1.00  0.00           C  
ATOM   3553  CG  LEU A 261     -22.975   8.614  -2.000  1.00  0.00           C  
ATOM   3554  CD1 LEU A 261     -21.827   7.893  -1.289  1.00  0.00           C  
ATOM   3555  CD2 LEU A 261     -23.588   7.646  -3.015  1.00  0.00           C  
ATOM   3556  H   LEU A 261     -25.716  10.068   0.575  1.00  0.00           H  
ATOM   3557  HA  LEU A 261     -22.945   9.656   0.717  1.00  0.00           H  
ATOM   3558  HB2 LEU A 261     -24.467   8.202  -0.495  1.00  0.00           H  
ATOM   3559  HB3 LEU A 261     -24.874   9.507  -1.612  1.00  0.00           H  
ATOM   3560  HG  LEU A 261     -22.581   9.474  -2.542  1.00  0.00           H  
ATOM   3561 HD11 LEU A 261     -21.333   8.582  -0.604  1.00  0.00           H  
ATOM   3562 HD12 LEU A 261     -22.208   7.032  -0.740  1.00  0.00           H  
ATOM   3563 HD13 LEU A 261     -21.100   7.569  -2.034  1.00  0.00           H  
ATOM   3564 HD21 LEU A 261     -23.988   6.766  -2.511  1.00  0.00           H  
ATOM   3565 HD22 LEU A 261     -24.381   8.150  -3.566  1.00  0.00           H  
ATOM   3566 HD23 LEU A 261     -22.822   7.341  -3.728  1.00  0.00           H  
ATOM   3567  N   ARG A 262     -23.661  12.409  -0.885  1.00  0.00           N  
ATOM   3568  CA  ARG A 262     -23.143  13.707  -1.347  1.00  0.00           C  
ATOM   3569  C   ARG A 262     -22.261  14.447  -0.325  1.00  0.00           C  
ATOM   3570  O   ARG A 262     -21.682  15.482  -0.644  1.00  0.00           O  
ATOM   3571  CB  ARG A 262     -24.332  14.556  -1.845  1.00  0.00           C  
ATOM   3572  CG  ARG A 262     -23.977  15.703  -2.811  1.00  0.00           C  
ATOM   3573  CD  ARG A 262     -23.475  15.112  -4.133  1.00  0.00           C  
ATOM   3574  NE  ARG A 262     -23.248  16.096  -5.204  1.00  0.00           N  
ATOM   3575  CZ  ARG A 262     -23.000  15.764  -6.461  1.00  0.00           C  
ATOM   3576  NH1 ARG A 262     -22.949  14.527  -6.869  1.00  0.00           N  
ATOM   3577  NH2 ARG A 262     -22.826  16.682  -7.363  1.00  0.00           N1+
ATOM   3578  H   ARG A 262     -24.662  12.314  -0.786  1.00  0.00           H  
ATOM   3579  HA  ARG A 262     -22.478  13.491  -2.183  1.00  0.00           H  
ATOM   3580  HB2 ARG A 262     -25.054  13.908  -2.341  1.00  0.00           H  
ATOM   3581  HB3 ARG A 262     -24.835  14.983  -0.978  1.00  0.00           H  
ATOM   3582  HG2 ARG A 262     -24.886  16.274  -2.998  1.00  0.00           H  
ATOM   3583  HG3 ARG A 262     -23.227  16.369  -2.383  1.00  0.00           H  
ATOM   3584  HD2 ARG A 262     -22.543  14.572  -3.961  1.00  0.00           H  
ATOM   3585  HD3 ARG A 262     -24.228  14.404  -4.477  1.00  0.00           H  
ATOM   3586  HE  ARG A 262     -23.190  17.070  -4.945  1.00  0.00           H  
ATOM   3587 HH11 ARG A 262     -22.788  14.309  -7.842  1.00  0.00           H  
ATOM   3588 HH12 ARG A 262     -23.192  13.772  -6.244  1.00  0.00           H  
ATOM   3589 HH21 ARG A 262     -23.056  17.647  -7.177  1.00  0.00           H  
ATOM   3590 HH22 ARG A 262     -22.491  16.431  -8.283  1.00  0.00           H  
ATOM   3591  N   GLU A 263     -22.134  13.931   0.899  1.00  0.00           N  
ATOM   3592  CA  GLU A 263     -21.097  14.341   1.854  1.00  0.00           C  
ATOM   3593  C   GLU A 263     -19.696  13.892   1.407  1.00  0.00           C  
ATOM   3594  O   GLU A 263     -18.730  14.579   1.721  1.00  0.00           O  
ATOM   3595  CB  GLU A 263     -21.371  13.744   3.251  1.00  0.00           C  
ATOM   3596  CG  GLU A 263     -22.659  14.244   3.925  1.00  0.00           C  
ATOM   3597  CD  GLU A 263     -23.074  13.427   5.165  1.00  0.00           C  
ATOM   3598  OE1 GLU A 263     -24.115  13.779   5.774  1.00  0.00           O  
ATOM   3599  OE2 GLU A 263     -22.383  12.479   5.602  1.00  0.00           O1-
ATOM   3600  H   GLU A 263     -22.698  13.130   1.146  1.00  0.00           H  
ATOM   3601  HA  GLU A 263     -21.079  15.428   1.935  1.00  0.00           H  
ATOM   3602  HB2 GLU A 263     -20.536  13.986   3.909  1.00  0.00           H  
ATOM   3603  HB3 GLU A 263     -21.414  12.659   3.152  1.00  0.00           H  
ATOM   3604  HG2 GLU A 263     -23.481  14.230   3.210  1.00  0.00           H  
ATOM   3605  HG3 GLU A 263     -22.511  15.284   4.217  1.00  0.00           H  
ATOM   3606  N   TRP A 264     -19.575  12.755   0.704  1.00  0.00           N  
ATOM   3607  CA  TRP A 264     -18.318  12.001   0.544  1.00  0.00           C  
ATOM   3608  C   TRP A 264     -17.869  11.803  -0.920  1.00  0.00           C  
ATOM   3609  O   TRP A 264     -16.766  11.307  -1.164  1.00  0.00           O  
ATOM   3610  CB  TRP A 264     -18.410  10.675   1.323  1.00  0.00           C  
ATOM   3611  CG  TRP A 264     -18.674  10.734   2.808  1.00  0.00           C  
ATOM   3612  CD1 TRP A 264     -18.543  11.817   3.610  1.00  0.00           C  
ATOM   3613  CD2 TRP A 264     -19.076   9.646   3.703  1.00  0.00           C  
ATOM   3614  NE1 TRP A 264     -18.915  11.504   4.902  1.00  0.00           N  
ATOM   3615  CE2 TRP A 264     -19.204  10.164   5.029  1.00  0.00           C  
ATOM   3616  CE3 TRP A 264     -19.339   8.268   3.528  1.00  0.00           C  
ATOM   3617  CZ2 TRP A 264     -19.556   9.355   6.122  1.00  0.00           C  
ATOM   3618  CZ3 TRP A 264     -19.690   7.447   4.619  1.00  0.00           C  
ATOM   3619  CH2 TRP A 264     -19.790   7.984   5.915  1.00  0.00           C  
ATOM   3620  H   TRP A 264     -20.425  12.293   0.412  1.00  0.00           H  
ATOM   3621  HA  TRP A 264     -17.518  12.580   1.005  1.00  0.00           H  
ATOM   3622  HB2 TRP A 264     -19.196  10.071   0.868  1.00  0.00           H  
ATOM   3623  HB3 TRP A 264     -17.472  10.138   1.184  1.00  0.00           H  
ATOM   3624  HD1 TRP A 264     -18.206  12.791   3.289  1.00  0.00           H  
ATOM   3625  HE1 TRP A 264     -18.992  12.202   5.628  1.00  0.00           H  
ATOM   3626  HE3 TRP A 264     -19.270   7.848   2.536  1.00  0.00           H  
ATOM   3627  HZ2 TRP A 264     -19.647   9.790   7.107  1.00  0.00           H  
ATOM   3628  HZ3 TRP A 264     -19.889   6.397   4.457  1.00  0.00           H  
ATOM   3629  HH2 TRP A 264     -20.055   7.346   6.746  1.00  0.00           H  
ATOM   3630  N   ASP A 265     -18.660  12.243  -1.900  1.00  0.00           N  
ATOM   3631  CA  ASP A 265     -18.174  12.682  -3.217  1.00  0.00           C  
ATOM   3632  C   ASP A 265     -19.018  13.860  -3.721  1.00  0.00           C  
ATOM   3633  O   ASP A 265     -20.232  13.915  -3.520  1.00  0.00           O  
ATOM   3634  CB  ASP A 265     -18.097  11.550  -4.263  1.00  0.00           C  
ATOM   3635  CG  ASP A 265     -17.145  11.863  -5.437  1.00  0.00           C  
ATOM   3636  OD1 ASP A 265     -16.809  10.919  -6.188  1.00  0.00           O  
ATOM   3637  OD2 ASP A 265     -16.691  13.018  -5.581  1.00  0.00           O1-
ATOM   3638  H   ASP A 265     -19.601  12.517  -1.655  1.00  0.00           H  
ATOM   3639  HA  ASP A 265     -17.161  13.055  -3.072  1.00  0.00           H  
ATOM   3640  HB2 ASP A 265     -19.094  11.359  -4.660  1.00  0.00           H  
ATOM   3641  HB3 ASP A 265     -17.758  10.636  -3.775  1.00  0.00           H  
ATOM   3642  N   GLU A 266     -18.352  14.792  -4.392  1.00  0.00           N  
ATOM   3643  CA  GLU A 266     -18.862  16.095  -4.809  1.00  0.00           C  
ATOM   3644  C   GLU A 266     -19.037  16.186  -6.334  1.00  0.00           C  
ATOM   3645  O   GLU A 266     -19.605  17.165  -6.816  1.00  0.00           O  
ATOM   3646  CB  GLU A 266     -17.931  17.211  -4.287  1.00  0.00           C  
ATOM   3647  CG  GLU A 266     -17.693  17.194  -2.762  1.00  0.00           C  
ATOM   3648  CD  GLU A 266     -16.732  18.303  -2.304  1.00  0.00           C  
ATOM   3649  OE1 GLU A 266     -16.730  19.419  -2.870  1.00  0.00           O  
ATOM   3650  OE2 GLU A 266     -15.937  18.099  -1.351  1.00  0.00           O1-
ATOM   3651  H   GLU A 266     -17.403  14.556  -4.645  1.00  0.00           H  
ATOM   3652  HA  GLU A 266     -19.847  16.248  -4.367  1.00  0.00           H  
ATOM   3653  HB2 GLU A 266     -16.967  17.120  -4.787  1.00  0.00           H  
ATOM   3654  HB3 GLU A 266     -18.364  18.173  -4.561  1.00  0.00           H  
ATOM   3655  HG2 GLU A 266     -17.278  16.230  -2.470  1.00  0.00           H  
ATOM   3656  HG3 GLU A 266     -18.651  17.320  -2.257  1.00  0.00           H  
ATOM   3657  N   ASN A 267     -18.566  15.199  -7.111  1.00  0.00           N  
ATOM   3658  CA  ASN A 267     -18.556  15.260  -8.579  1.00  0.00           C  
ATOM   3659  C   ASN A 267     -18.700  13.890  -9.272  1.00  0.00           C  
ATOM   3660  O   ASN A 267     -18.015  12.938  -8.908  1.00  0.00           O  
ATOM   3661  CB  ASN A 267     -17.275  15.984  -9.068  1.00  0.00           C  
ATOM   3662  CG  ASN A 267     -15.980  15.643  -8.332  1.00  0.00           C  
ATOM   3663  OD1 ASN A 267     -15.171  16.509  -8.037  1.00  0.00           O  
ATOM   3664  ND2 ASN A 267     -15.725  14.396  -8.017  1.00  0.00           N  
ATOM   3665  H   ASN A 267     -18.111  14.417  -6.661  1.00  0.00           H  
ATOM   3666  HA  ASN A 267     -19.411  15.856  -8.900  1.00  0.00           H  
ATOM   3667  HB2 ASN A 267     -17.126  15.789 -10.131  1.00  0.00           H  
ATOM   3668  HB3 ASN A 267     -17.433  17.055  -8.947  1.00  0.00           H  
ATOM   3669 HD21 ASN A 267     -16.430  13.686  -8.149  1.00  0.00           H  
ATOM   3670 HD22 ASN A 267     -14.998  14.232  -7.335  1.00  0.00           H  
ATOM   3671  N   LEU A 268     -19.514  13.832 -10.336  1.00  0.00           N  
ATOM   3672  CA  LEU A 268     -19.621  12.774 -11.368  1.00  0.00           C  
ATOM   3673  C   LEU A 268     -20.041  11.347 -10.929  1.00  0.00           C  
ATOM   3674  O   LEU A 268     -20.662  10.621 -11.713  1.00  0.00           O  
ATOM   3675  CB  LEU A 268     -18.335  12.823 -12.228  1.00  0.00           C  
ATOM   3676  CG  LEU A 268     -18.220  11.804 -13.380  1.00  0.00           C  
ATOM   3677  CD1 LEU A 268     -19.277  12.038 -14.462  1.00  0.00           C  
ATOM   3678  CD2 LEU A 268     -16.847  11.935 -14.042  1.00  0.00           C  
ATOM   3679  H   LEU A 268     -20.112  14.634 -10.477  1.00  0.00           H  
ATOM   3680  HA  LEU A 268     -20.433  13.093 -12.020  1.00  0.00           H  
ATOM   3681  HB2 LEU A 268     -18.231  13.827 -12.640  1.00  0.00           H  
ATOM   3682  HB3 LEU A 268     -17.487  12.652 -11.565  1.00  0.00           H  
ATOM   3683  HG  LEU A 268     -18.314  10.790 -12.993  1.00  0.00           H  
ATOM   3684 HD11 LEU A 268     -20.269  11.868 -14.044  1.00  0.00           H  
ATOM   3685 HD12 LEU A 268     -19.210  13.057 -14.843  1.00  0.00           H  
ATOM   3686 HD13 LEU A 268     -19.129  11.331 -15.279  1.00  0.00           H  
ATOM   3687 HD21 LEU A 268     -16.720  12.935 -14.458  1.00  0.00           H  
ATOM   3688 HD22 LEU A 268     -16.065  11.754 -13.304  1.00  0.00           H  
ATOM   3689 HD23 LEU A 268     -16.747  11.197 -14.838  1.00  0.00           H  
ATOM   3690  N   LYS A 269     -19.764  10.932  -9.690  1.00  0.00           N  
ATOM   3691  CA  LYS A 269     -20.146   9.628  -9.123  1.00  0.00           C  
ATOM   3692  C   LYS A 269     -21.564   9.671  -8.530  1.00  0.00           C  
ATOM   3693  O   LYS A 269     -21.776   9.318  -7.375  1.00  0.00           O  
ATOM   3694  CB  LYS A 269     -19.019   9.133  -8.191  1.00  0.00           C  
ATOM   3695  CG  LYS A 269     -19.174   7.673  -7.724  1.00  0.00           C  
ATOM   3696  CD  LYS A 269     -17.955   7.169  -6.938  1.00  0.00           C  
ATOM   3697  CE  LYS A 269     -17.817   7.844  -5.567  1.00  0.00           C  
ATOM   3698  NZ  LYS A 269     -16.460   8.399  -5.364  1.00  0.00           N1+
ATOM   3699  H   LYS A 269     -19.221  11.556  -9.110  1.00  0.00           H  
ATOM   3700  HA  LYS A 269     -20.205   8.910  -9.940  1.00  0.00           H  
ATOM   3701  HB2 LYS A 269     -18.978   9.787  -7.319  1.00  0.00           H  
ATOM   3702  HB3 LYS A 269     -18.071   9.222  -8.722  1.00  0.00           H  
ATOM   3703  HG2 LYS A 269     -19.299   7.040  -8.603  1.00  0.00           H  
ATOM   3704  HG3 LYS A 269     -20.055   7.561  -7.091  1.00  0.00           H  
ATOM   3705  HD2 LYS A 269     -17.061   7.333  -7.540  1.00  0.00           H  
ATOM   3706  HD3 LYS A 269     -18.065   6.096  -6.780  1.00  0.00           H  
ATOM   3707  HE2 LYS A 269     -18.060   7.117  -4.793  1.00  0.00           H  
ATOM   3708  HE3 LYS A 269     -18.544   8.652  -5.493  1.00  0.00           H  
ATOM   3709  HZ1 LYS A 269     -16.319   8.738  -4.423  1.00  0.00           H  
ATOM   3710  HZ2 LYS A 269     -15.714   7.771  -5.628  1.00  0.00           H  
ATOM   3711  HZ3 LYS A 269     -16.365   9.216  -5.949  1.00  0.00           H  
ATOM   3712  N   ASP A 270     -22.521  10.160  -9.326  1.00  0.00           N  
ATOM   3713  CA  ASP A 270     -23.894  10.468  -8.903  1.00  0.00           C  
ATOM   3714  C   ASP A 270     -24.925   9.448  -9.428  1.00  0.00           C  
ATOM   3715  O   ASP A 270     -24.955   8.302  -8.977  1.00  0.00           O  
ATOM   3716  CB  ASP A 270     -24.263  11.966  -9.070  1.00  0.00           C  
ATOM   3717  CG  ASP A 270     -23.379  12.783 -10.017  1.00  0.00           C  
ATOM   3718  OD1 ASP A 270     -22.833  13.823  -9.577  1.00  0.00           O  
ATOM   3719  OD2 ASP A 270     -23.287  12.425 -11.215  1.00  0.00           O1-
ATOM   3720  H   ASP A 270     -22.250  10.411 -10.266  1.00  0.00           H  
ATOM   3721  HA  ASP A 270     -23.918  10.310  -7.825  1.00  0.00           H  
ATOM   3722  HB2 ASP A 270     -24.198  12.431  -8.087  1.00  0.00           H  
ATOM   3723  HB3 ASP A 270     -25.305  12.076  -9.371  1.00  0.00           H  
ATOM   3724  N   ASP A 271     -25.782   9.790 -10.393  1.00  0.00           N  
ATOM   3725  CA  ASP A 271     -26.710   8.839 -11.035  1.00  0.00           C  
ATOM   3726  C   ASP A 271     -26.001   8.038 -12.148  1.00  0.00           C  
ATOM   3727  O   ASP A 271     -26.484   7.924 -13.279  1.00  0.00           O  
ATOM   3728  CB  ASP A 271     -28.015   9.531 -11.470  1.00  0.00           C  
ATOM   3729  CG  ASP A 271     -28.943   9.971 -10.328  1.00  0.00           C  
ATOM   3730  OD1 ASP A 271     -29.926  10.677 -10.633  1.00  0.00           O  
ATOM   3731  OD2 ASP A 271     -28.749   9.582  -9.150  1.00  0.00           O1-
ATOM   3732  H   ASP A 271     -25.713  10.718 -10.784  1.00  0.00           H  
ATOM   3733  HA  ASP A 271     -27.003   8.094 -10.296  1.00  0.00           H  
ATOM   3734  HB2 ASP A 271     -28.588   8.841 -12.091  1.00  0.00           H  
ATOM   3735  HB3 ASP A 271     -27.764  10.401 -12.078  1.00  0.00           H  
ATOM   3736  N   SER A 272     -24.832   7.488 -11.811  1.00  0.00           N  
ATOM   3737  CA  SER A 272     -23.880   6.819 -12.711  1.00  0.00           C  
ATOM   3738  C   SER A 272     -23.390   5.455 -12.187  1.00  0.00           C  
ATOM   3739  O   SER A 272     -22.811   4.685 -12.951  1.00  0.00           O  
ATOM   3740  CB  SER A 272     -22.719   7.784 -12.995  1.00  0.00           C  
ATOM   3741  OG  SER A 272     -22.029   8.121 -11.804  1.00  0.00           O  
ATOM   3742  H   SER A 272     -24.506   7.685 -10.875  1.00  0.00           H  
ATOM   3743  HA  SER A 272     -24.376   6.620 -13.661  1.00  0.00           H  
ATOM   3744  HB2 SER A 272     -22.025   7.322 -13.698  1.00  0.00           H  
ATOM   3745  HB3 SER A 272     -23.116   8.693 -13.448  1.00  0.00           H  
ATOM   3746  HG  SER A 272     -21.502   8.906 -11.967  1.00  0.00           H  
ATOM   3747  N   LEU A 273     -23.678   5.116 -10.922  1.00  0.00           N  
ATOM   3748  CA  LEU A 273     -23.464   3.788 -10.323  1.00  0.00           C  
ATOM   3749  C   LEU A 273     -24.421   2.710 -10.903  1.00  0.00           C  
ATOM   3750  O   LEU A 273     -25.388   3.053 -11.596  1.00  0.00           O  
ATOM   3751  CB  LEU A 273     -23.629   3.908  -8.787  1.00  0.00           C  
ATOM   3752  CG  LEU A 273     -22.561   4.683  -7.988  1.00  0.00           C  
ATOM   3753  CD1 LEU A 273     -21.130   4.386  -8.439  1.00  0.00           C  
ATOM   3754  CD2 LEU A 273     -22.786   6.189  -7.994  1.00  0.00           C  
ATOM   3755  H   LEU A 273     -24.127   5.816 -10.350  1.00  0.00           H  
ATOM   3756  HA  LEU A 273     -22.448   3.469 -10.555  1.00  0.00           H  
ATOM   3757  HB2 LEU A 273     -24.607   4.343  -8.579  1.00  0.00           H  
ATOM   3758  HB3 LEU A 273     -23.655   2.908  -8.355  1.00  0.00           H  
ATOM   3759  HG  LEU A 273     -22.650   4.358  -6.951  1.00  0.00           H  
ATOM   3760 HD11 LEU A 273     -20.972   3.309  -8.503  1.00  0.00           H  
ATOM   3761 HD12 LEU A 273     -20.943   4.835  -9.415  1.00  0.00           H  
ATOM   3762 HD13 LEU A 273     -20.429   4.809  -7.721  1.00  0.00           H  
ATOM   3763 HD21 LEU A 273     -22.584   6.618  -8.976  1.00  0.00           H  
ATOM   3764 HD22 LEU A 273     -23.810   6.413  -7.694  1.00  0.00           H  
ATOM   3765 HD23 LEU A 273     -22.124   6.656  -7.265  1.00  0.00           H  
ATOM   3766  N   PRO A 274     -24.197   1.405 -10.617  1.00  0.00           N  
ATOM   3767  CA  PRO A 274     -25.092   0.316 -11.020  1.00  0.00           C  
ATOM   3768  C   PRO A 274     -26.581   0.554 -10.726  1.00  0.00           C  
ATOM   3769  O   PRO A 274     -26.944   1.122  -9.695  1.00  0.00           O  
ATOM   3770  CB  PRO A 274     -24.580  -0.929 -10.289  1.00  0.00           C  
ATOM   3771  CG  PRO A 274     -23.077  -0.676 -10.256  1.00  0.00           C  
ATOM   3772  CD  PRO A 274     -23.010   0.828  -9.987  1.00  0.00           C  
ATOM   3773  HA  PRO A 274     -24.963   0.161 -12.091  1.00  0.00           H  
ATOM   3774  HB2 PRO A 274     -24.971  -0.962  -9.272  1.00  0.00           H  
ATOM   3775  HB3 PRO A 274     -24.823  -1.845 -10.827  1.00  0.00           H  
ATOM   3776  HG2 PRO A 274     -22.643  -0.904 -11.230  1.00  0.00           H  
ATOM   3777  HG3 PRO A 274     -22.587  -1.250  -9.470  1.00  0.00           H  
ATOM   3778  HD2 PRO A 274     -22.092   1.243 -10.403  1.00  0.00           H  
ATOM   3779  HD3 PRO A 274     -23.043   0.984  -8.909  1.00  0.00           H  
ATOM   3780  N   SER A 275     -27.453   0.107 -11.631  1.00  0.00           N  
ATOM   3781  CA  SER A 275     -28.916   0.167 -11.488  1.00  0.00           C  
ATOM   3782  C   SER A 275     -29.450  -0.815 -10.442  1.00  0.00           C  
ATOM   3783  O   SER A 275     -30.366  -0.469  -9.699  1.00  0.00           O  
ATOM   3784  CB  SER A 275     -29.568  -0.088 -12.854  1.00  0.00           C  
ATOM   3785  OG  SER A 275     -29.177  -1.340 -13.393  1.00  0.00           O  
ATOM   3786  H   SER A 275     -27.089  -0.358 -12.450  1.00  0.00           H  
ATOM   3787  HA  SER A 275     -29.208   1.165 -11.163  1.00  0.00           H  
ATOM   3788  HB2 SER A 275     -30.652  -0.057 -12.752  1.00  0.00           H  
ATOM   3789  HB3 SER A 275     -29.262   0.701 -13.541  1.00  0.00           H  
ATOM   3790  HG  SER A 275     -29.893  -1.972 -13.297  1.00  0.00           H  
ATOM   3791  N   ASN A 276     -28.871  -2.014 -10.358  1.00  0.00           N  
ATOM   3792  CA  ASN A 276     -29.338  -3.096  -9.499  1.00  0.00           C  
ATOM   3793  C   ASN A 276     -29.063  -2.798  -8.009  1.00  0.00           C  
ATOM   3794  O   ASN A 276     -27.893  -2.632  -7.651  1.00  0.00           O  
ATOM   3795  CB  ASN A 276     -28.640  -4.383  -9.973  1.00  0.00           C  
ATOM   3796  CG  ASN A 276     -29.061  -5.642  -9.237  1.00  0.00           C  
ATOM   3797  OD1 ASN A 276     -29.836  -5.638  -8.288  1.00  0.00           O  
ATOM   3798  ND2 ASN A 276     -28.544  -6.767  -9.658  1.00  0.00           N  
ATOM   3799  H   ASN A 276     -28.090  -2.206 -10.968  1.00  0.00           H  
ATOM   3800  HA  ASN A 276     -30.409  -3.220  -9.661  1.00  0.00           H  
ATOM   3801  HB2 ASN A 276     -27.561  -4.272  -9.867  1.00  0.00           H  
ATOM   3802  HB3 ASN A 276     -28.856  -4.528 -11.032  1.00  0.00           H  
ATOM   3803 HD21 ASN A 276     -28.919  -7.631  -9.292  1.00  0.00           H  
ATOM   3804 HD22 ASN A 276     -27.899  -6.765 -10.435  1.00  0.00           H  
ATOM   3805  N   PRO A 277     -30.080  -2.803  -7.120  1.00  0.00           N  
ATOM   3806  CA  PRO A 277     -29.901  -2.642  -5.675  1.00  0.00           C  
ATOM   3807  C   PRO A 277     -28.827  -3.543  -5.051  1.00  0.00           C  
ATOM   3808  O   PRO A 277     -28.171  -3.136  -4.093  1.00  0.00           O  
ATOM   3809  CB  PRO A 277     -31.275  -2.943  -5.069  1.00  0.00           C  
ATOM   3810  CG  PRO A 277     -32.231  -2.458  -6.154  1.00  0.00           C  
ATOM   3811  CD  PRO A 277     -31.503  -2.865  -7.433  1.00  0.00           C  
ATOM   3812  HA  PRO A 277     -29.644  -1.602  -5.474  1.00  0.00           H  
ATOM   3813  HB2 PRO A 277     -31.403  -4.016  -4.928  1.00  0.00           H  
ATOM   3814  HB3 PRO A 277     -31.427  -2.411  -4.130  1.00  0.00           H  
ATOM   3815  HG2 PRO A 277     -32.324  -1.372  -6.109  1.00  0.00           H  
ATOM   3816  HG3 PRO A 277     -33.209  -2.934  -6.078  1.00  0.00           H  
ATOM   3817  HD2 PRO A 277     -31.769  -2.182  -8.239  1.00  0.00           H  
ATOM   3818  HD3 PRO A 277     -31.773  -3.887  -7.699  1.00  0.00           H  
ATOM   3819  N   ILE A 278     -28.604  -4.749  -5.586  1.00  0.00           N  
ATOM   3820  CA  ILE A 278     -27.546  -5.650  -5.107  1.00  0.00           C  
ATOM   3821  C   ILE A 278     -26.157  -5.067  -5.394  1.00  0.00           C  
ATOM   3822  O   ILE A 278     -25.399  -4.790  -4.467  1.00  0.00           O  
ATOM   3823  CB  ILE A 278     -27.734  -7.082  -5.660  1.00  0.00           C  
ATOM   3824  CG1 ILE A 278     -29.066  -7.689  -5.164  1.00  0.00           C  
ATOM   3825  CG2 ILE A 278     -26.542  -7.966  -5.264  1.00  0.00           C  
ATOM   3826  CD1 ILE A 278     -29.467  -8.995  -5.861  1.00  0.00           C  
ATOM   3827  H   ILE A 278     -29.163  -5.037  -6.376  1.00  0.00           H  
ATOM   3828  HA  ILE A 278     -27.620  -5.720  -4.021  1.00  0.00           H  
ATOM   3829  HB  ILE A 278     -27.765  -7.028  -6.748  1.00  0.00           H  
ATOM   3830 HG12 ILE A 278     -29.006  -7.864  -4.090  1.00  0.00           H  
ATOM   3831 HG13 ILE A 278     -29.870  -6.975  -5.344  1.00  0.00           H  
ATOM   3832 HG21 ILE A 278     -25.615  -7.585  -5.694  1.00  0.00           H  
ATOM   3833 HG22 ILE A 278     -26.451  -7.987  -4.177  1.00  0.00           H  
ATOM   3834 HG23 ILE A 278     -26.676  -8.981  -5.636  1.00  0.00           H  
ATOM   3835 HD11 ILE A 278     -29.557  -8.822  -6.933  1.00  0.00           H  
ATOM   3836 HD12 ILE A 278     -28.734  -9.781  -5.677  1.00  0.00           H  
ATOM   3837 HD13 ILE A 278     -30.431  -9.331  -5.478  1.00  0.00           H  
ATOM   3838  N   ASP A 279     -25.833  -4.823  -6.666  1.00  0.00           N  
ATOM   3839  CA  ASP A 279     -24.528  -4.280  -7.068  1.00  0.00           C  
ATOM   3840  C   ASP A 279     -24.309  -2.821  -6.608  1.00  0.00           C  
ATOM   3841  O   ASP A 279     -23.157  -2.405  -6.463  1.00  0.00           O  
ATOM   3842  CB  ASP A 279     -24.327  -4.451  -8.587  1.00  0.00           C  
ATOM   3843  CG  ASP A 279     -24.290  -5.910  -9.076  1.00  0.00           C  
ATOM   3844  OD1 ASP A 279     -23.905  -6.827  -8.310  1.00  0.00           O  
ATOM   3845  OD2 ASP A 279     -24.598  -6.150 -10.264  1.00  0.00           O1-
ATOM   3846  H   ASP A 279     -26.523  -5.005  -7.381  1.00  0.00           H  
ATOM   3847  HA  ASP A 279     -23.755  -4.867  -6.572  1.00  0.00           H  
ATOM   3848  HB2 ASP A 279     -23.382  -3.983  -8.864  1.00  0.00           H  
ATOM   3849  HB3 ASP A 279     -25.124  -3.919  -9.106  1.00  0.00           H  
ATOM   3850  N   PHE A 280     -25.381  -2.065  -6.327  1.00  0.00           N  
ATOM   3851  CA  PHE A 280     -25.331  -0.730  -5.712  1.00  0.00           C  
ATOM   3852  C   PHE A 280     -25.070  -0.785  -4.194  1.00  0.00           C  
ATOM   3853  O   PHE A 280     -24.149  -0.130  -3.711  1.00  0.00           O  
ATOM   3854  CB  PHE A 280     -26.619   0.047  -6.036  1.00  0.00           C  
ATOM   3855  CG  PHE A 280     -26.613   1.485  -5.539  1.00  0.00           C  
ATOM   3856  CD1 PHE A 280     -26.964   1.779  -4.207  1.00  0.00           C  
ATOM   3857  CD2 PHE A 280     -26.226   2.532  -6.398  1.00  0.00           C  
ATOM   3858  CE1 PHE A 280     -26.917   3.102  -3.732  1.00  0.00           C  
ATOM   3859  CE2 PHE A 280     -26.177   3.857  -5.922  1.00  0.00           C  
ATOM   3860  CZ  PHE A 280     -26.522   4.142  -4.589  1.00  0.00           C  
ATOM   3861  H   PHE A 280     -26.290  -2.438  -6.560  1.00  0.00           H  
ATOM   3862  HA  PHE A 280     -24.504  -0.179  -6.158  1.00  0.00           H  
ATOM   3863  HB2 PHE A 280     -26.765   0.049  -7.116  1.00  0.00           H  
ATOM   3864  HB3 PHE A 280     -27.471  -0.472  -5.596  1.00  0.00           H  
ATOM   3865  HD1 PHE A 280     -27.255   0.986  -3.534  1.00  0.00           H  
ATOM   3866  HD2 PHE A 280     -25.964   2.316  -7.423  1.00  0.00           H  
ATOM   3867  HE1 PHE A 280     -27.172   3.310  -2.703  1.00  0.00           H  
ATOM   3868  HE2 PHE A 280     -25.871   4.657  -6.580  1.00  0.00           H  
ATOM   3869  HZ  PHE A 280     -26.477   5.155  -4.218  1.00  0.00           H  
ATOM   3870  N   SER A 281     -25.824  -1.589  -3.435  1.00  0.00           N  
ATOM   3871  CA  SER A 281     -25.613  -1.738  -1.981  1.00  0.00           C  
ATOM   3872  C   SER A 281     -24.235  -2.336  -1.674  1.00  0.00           C  
ATOM   3873  O   SER A 281     -23.560  -1.900  -0.745  1.00  0.00           O  
ATOM   3874  CB  SER A 281     -26.737  -2.569  -1.346  1.00  0.00           C  
ATOM   3875  OG  SER A 281     -26.772  -3.900  -1.838  1.00  0.00           O  
ATOM   3876  H   SER A 281     -26.575  -2.108  -3.867  1.00  0.00           H  
ATOM   3877  HA  SER A 281     -25.644  -0.752  -1.518  1.00  0.00           H  
ATOM   3878  HB2 SER A 281     -27.693  -2.089  -1.559  1.00  0.00           H  
ATOM   3879  HB3 SER A 281     -26.600  -2.592  -0.265  1.00  0.00           H  
ATOM   3880  HG  SER A 281     -27.137  -3.830  -2.723  1.00  0.00           H  
ATOM   3881  N   TYR A 282     -23.741  -3.272  -2.494  1.00  0.00           N  
ATOM   3882  CA  TYR A 282     -22.350  -3.725  -2.401  1.00  0.00           C  
ATOM   3883  C   TYR A 282     -21.340  -2.635  -2.809  1.00  0.00           C  
ATOM   3884  O   TYR A 282     -20.323  -2.491  -2.132  1.00  0.00           O  
ATOM   3885  CB  TYR A 282     -22.162  -5.039  -3.174  1.00  0.00           C  
ATOM   3886  CG  TYR A 282     -22.662  -6.275  -2.436  1.00  0.00           C  
ATOM   3887  CD1 TYR A 282     -22.130  -6.602  -1.171  1.00  0.00           C  
ATOM   3888  CD2 TYR A 282     -23.610  -7.131  -3.030  1.00  0.00           C  
ATOM   3889  CE1 TYR A 282     -22.553  -7.766  -0.500  1.00  0.00           C  
ATOM   3890  CE2 TYR A 282     -24.031  -8.300  -2.365  1.00  0.00           C  
ATOM   3891  CZ  TYR A 282     -23.505  -8.619  -1.096  1.00  0.00           C  
ATOM   3892  OH  TYR A 282     -23.913  -9.737  -0.441  1.00  0.00           O  
ATOM   3893  H   TYR A 282     -24.343  -3.671  -3.200  1.00  0.00           H  
ATOM   3894  HA  TYR A 282     -22.138  -3.931  -1.352  1.00  0.00           H  
ATOM   3895  HB2 TYR A 282     -22.648  -4.958  -4.146  1.00  0.00           H  
ATOM   3896  HB3 TYR A 282     -21.099  -5.183  -3.365  1.00  0.00           H  
ATOM   3897  HD1 TYR A 282     -21.384  -5.961  -0.725  1.00  0.00           H  
ATOM   3898  HD2 TYR A 282     -24.010  -6.891  -4.004  1.00  0.00           H  
ATOM   3899  HE1 TYR A 282     -22.154  -8.020   0.471  1.00  0.00           H  
ATOM   3900  HE2 TYR A 282     -24.753  -8.961  -2.822  1.00  0.00           H  
ATOM   3901  HH  TYR A 282     -24.823  -9.958  -0.653  1.00  0.00           H  
ATOM   3902  N   ARG A 283     -21.613  -1.807  -3.834  1.00  0.00           N  
ATOM   3903  CA  ARG A 283     -20.769  -0.640  -4.184  1.00  0.00           C  
ATOM   3904  C   ARG A 283     -20.590   0.327  -3.006  1.00  0.00           C  
ATOM   3905  O   ARG A 283     -19.471   0.791  -2.784  1.00  0.00           O  
ATOM   3906  CB  ARG A 283     -21.317   0.046  -5.460  1.00  0.00           C  
ATOM   3907  CG  ARG A 283     -20.823   1.462  -5.821  1.00  0.00           C  
ATOM   3908  CD  ARG A 283     -19.437   1.535  -6.476  1.00  0.00           C  
ATOM   3909  NE  ARG A 283     -18.357   1.253  -5.521  1.00  0.00           N  
ATOM   3910  CZ  ARG A 283     -17.650   0.151  -5.403  1.00  0.00           C  
ATOM   3911  NH1 ARG A 283     -16.855  -0.012  -4.391  1.00  0.00           N  
ATOM   3912  NH2 ARG A 283     -17.705  -0.835  -6.246  1.00  0.00           N1+
ATOM   3913  H   ARG A 283     -22.459  -1.960  -4.362  1.00  0.00           H  
ATOM   3914  HA  ARG A 283     -19.770  -1.019  -4.401  1.00  0.00           H  
ATOM   3915  HB2 ARG A 283     -21.135  -0.608  -6.313  1.00  0.00           H  
ATOM   3916  HB3 ARG A 283     -22.399   0.130  -5.360  1.00  0.00           H  
ATOM   3917  HG2 ARG A 283     -21.533   1.869  -6.541  1.00  0.00           H  
ATOM   3918  HG3 ARG A 283     -20.855   2.114  -4.948  1.00  0.00           H  
ATOM   3919  HD2 ARG A 283     -19.402   0.860  -7.331  1.00  0.00           H  
ATOM   3920  HD3 ARG A 283     -19.294   2.548  -6.852  1.00  0.00           H  
ATOM   3921  HE  ARG A 283     -18.157   1.981  -4.850  1.00  0.00           H  
ATOM   3922 HH11 ARG A 283     -16.395  -0.906  -4.291  1.00  0.00           H  
ATOM   3923 HH12 ARG A 283     -16.874   0.672  -3.648  1.00  0.00           H  
ATOM   3924 HH21 ARG A 283     -17.135  -1.653  -6.083  1.00  0.00           H  
ATOM   3925 HH22 ARG A 283     -18.231  -0.744  -7.103  1.00  0.00           H  
ATOM   3926  N   VAL A 284     -21.643   0.597  -2.233  1.00  0.00           N  
ATOM   3927  CA  VAL A 284     -21.567   1.457  -1.037  1.00  0.00           C  
ATOM   3928  C   VAL A 284     -20.931   0.733   0.156  1.00  0.00           C  
ATOM   3929  O   VAL A 284     -19.962   1.233   0.726  1.00  0.00           O  
ATOM   3930  CB  VAL A 284     -22.943   2.057  -0.688  1.00  0.00           C  
ATOM   3931  CG1 VAL A 284     -22.886   2.916   0.584  1.00  0.00           C  
ATOM   3932  CG2 VAL A 284     -23.492   2.923  -1.830  1.00  0.00           C  
ATOM   3933  H   VAL A 284     -22.540   0.217  -2.501  1.00  0.00           H  
ATOM   3934  HA  VAL A 284     -20.911   2.297  -1.264  1.00  0.00           H  
ATOM   3935  HB  VAL A 284     -23.629   1.226  -0.524  1.00  0.00           H  
ATOM   3936 HG11 VAL A 284     -22.614   2.306   1.446  1.00  0.00           H  
ATOM   3937 HG12 VAL A 284     -22.158   3.717   0.457  1.00  0.00           H  
ATOM   3938 HG13 VAL A 284     -23.871   3.340   0.774  1.00  0.00           H  
ATOM   3939 HG21 VAL A 284     -22.820   3.757  -2.032  1.00  0.00           H  
ATOM   3940 HG22 VAL A 284     -23.619   2.326  -2.733  1.00  0.00           H  
ATOM   3941 HG23 VAL A 284     -24.472   3.307  -1.546  1.00  0.00           H  
ATOM   3942  N   ALA A 285     -21.409  -0.466   0.510  1.00  0.00           N  
ATOM   3943  CA  ALA A 285     -20.900  -1.260   1.637  1.00  0.00           C  
ATOM   3944  C   ALA A 285     -19.392  -1.570   1.540  1.00  0.00           C  
ATOM   3945  O   ALA A 285     -18.698  -1.621   2.558  1.00  0.00           O  
ATOM   3946  CB  ALA A 285     -21.724  -2.551   1.717  1.00  0.00           C  
ATOM   3947  H   ALA A 285     -22.210  -0.828   0.011  1.00  0.00           H  
ATOM   3948  HA  ALA A 285     -21.060  -0.695   2.555  1.00  0.00           H  
ATOM   3949  HB1 ALA A 285     -22.773  -2.304   1.877  1.00  0.00           H  
ATOM   3950  HB2 ALA A 285     -21.623  -3.113   0.788  1.00  0.00           H  
ATOM   3951  HB3 ALA A 285     -21.373  -3.172   2.541  1.00  0.00           H  
ATOM   3952  N   ALA A 286     -18.866  -1.717   0.320  1.00  0.00           N  
ATOM   3953  CA  ALA A 286     -17.441  -1.854   0.018  1.00  0.00           C  
ATOM   3954  C   ALA A 286     -16.561  -0.662   0.453  1.00  0.00           C  
ATOM   3955  O   ALA A 286     -15.335  -0.797   0.467  1.00  0.00           O  
ATOM   3956  CB  ALA A 286     -17.330  -2.040  -1.497  1.00  0.00           C  
ATOM   3957  H   ALA A 286     -19.502  -1.736  -0.465  1.00  0.00           H  
ATOM   3958  HA  ALA A 286     -17.057  -2.745   0.514  1.00  0.00           H  
ATOM   3959  HB1 ALA A 286     -17.749  -3.006  -1.778  1.00  0.00           H  
ATOM   3960  HB2 ALA A 286     -17.876  -1.248  -2.010  1.00  0.00           H  
ATOM   3961  HB3 ALA A 286     -16.285  -1.990  -1.801  1.00  0.00           H  
ATOM   3962  N   CYS A 287     -17.157   0.486   0.791  1.00  0.00           N  
ATOM   3963  CA  CYS A 287     -16.469   1.767   0.990  1.00  0.00           C  
ATOM   3964  C   CYS A 287     -16.658   2.354   2.403  1.00  0.00           C  
ATOM   3965  O   CYS A 287     -16.297   3.506   2.641  1.00  0.00           O  
ATOM   3966  CB  CYS A 287     -16.880   2.752  -0.116  1.00  0.00           C  
ATOM   3967  SG  CYS A 287     -16.752   1.991  -1.763  1.00  0.00           S  
ATOM   3968  H   CYS A 287     -18.166   0.519   0.765  1.00  0.00           H  
ATOM   3969  HA  CYS A 287     -15.398   1.606   0.874  1.00  0.00           H  
ATOM   3970  HB2 CYS A 287     -16.221   3.619  -0.069  1.00  0.00           H  
ATOM   3971  HB3 CYS A 287     -17.904   3.087   0.050  1.00  0.00           H  
ATOM   3972  HG  CYS A 287     -18.005   1.528  -1.799  1.00  0.00           H  
ATOM   3973  N   LEU A 288     -17.201   1.573   3.347  1.00  0.00           N  
ATOM   3974  CA  LEU A 288     -17.464   2.020   4.720  1.00  0.00           C  
ATOM   3975  C   LEU A 288     -16.260   1.737   5.654  1.00  0.00           C  
ATOM   3976  O   LEU A 288     -15.869   0.568   5.794  1.00  0.00           O  
ATOM   3977  CB  LEU A 288     -18.786   1.414   5.236  1.00  0.00           C  
ATOM   3978  CG  LEU A 288     -20.022   1.712   4.359  1.00  0.00           C  
ATOM   3979  CD1 LEU A 288     -21.263   1.061   4.969  1.00  0.00           C  
ATOM   3980  CD2 LEU A 288     -20.307   3.210   4.221  1.00  0.00           C  
ATOM   3981  H   LEU A 288     -17.482   0.638   3.087  1.00  0.00           H  
ATOM   3982  HA  LEU A 288     -17.625   3.098   4.680  1.00  0.00           H  
ATOM   3983  HB2 LEU A 288     -18.666   0.333   5.308  1.00  0.00           H  
ATOM   3984  HB3 LEU A 288     -18.971   1.800   6.239  1.00  0.00           H  
ATOM   3985  HG  LEU A 288     -19.872   1.285   3.368  1.00  0.00           H  
ATOM   3986 HD11 LEU A 288     -21.099  -0.010   5.084  1.00  0.00           H  
ATOM   3987 HD12 LEU A 288     -21.480   1.505   5.941  1.00  0.00           H  
ATOM   3988 HD13 LEU A 288     -22.117   1.213   4.310  1.00  0.00           H  
ATOM   3989 HD21 LEU A 288     -20.395   3.672   5.205  1.00  0.00           H  
ATOM   3990 HD22 LEU A 288     -19.510   3.692   3.656  1.00  0.00           H  
ATOM   3991 HD23 LEU A 288     -21.237   3.356   3.671  1.00  0.00           H  
ATOM   3992  N   PRO A 289     -15.682   2.761   6.321  1.00  0.00           N  
ATOM   3993  CA  PRO A 289     -14.434   2.682   7.097  1.00  0.00           C  
ATOM   3994  C   PRO A 289     -14.620   2.173   8.541  1.00  0.00           C  
ATOM   3995  O   PRO A 289     -13.841   2.494   9.439  1.00  0.00           O  
ATOM   3996  CB  PRO A 289     -13.848   4.094   7.026  1.00  0.00           C  
ATOM   3997  CG  PRO A 289     -15.107   4.952   7.106  1.00  0.00           C  
ATOM   3998  CD  PRO A 289     -16.074   4.164   6.226  1.00  0.00           C  
ATOM   3999  HA  PRO A 289     -13.753   1.996   6.593  1.00  0.00           H  
ATOM   4000  HB2 PRO A 289     -13.152   4.312   7.837  1.00  0.00           H  
ATOM   4001  HB3 PRO A 289     -13.361   4.240   6.062  1.00  0.00           H  
ATOM   4002  HG2 PRO A 289     -14.943   5.959   6.724  1.00  0.00           H  
ATOM   4003  HG3 PRO A 289     -15.479   4.979   8.130  1.00  0.00           H  
ATOM   4004  HD2 PRO A 289     -15.958   4.490   5.192  1.00  0.00           H  
ATOM   4005  HD3 PRO A 289     -17.100   4.318   6.561  1.00  0.00           H  
ATOM   4006  N   ILE A 290     -15.652   1.364   8.757  1.00  0.00           N  
ATOM   4007  CA  ILE A 290     -15.983   0.694  10.020  1.00  0.00           C  
ATOM   4008  C   ILE A 290     -14.880  -0.286  10.461  1.00  0.00           C  
ATOM   4009  O   ILE A 290     -14.070  -0.752   9.657  1.00  0.00           O  
ATOM   4010  CB  ILE A 290     -17.355  -0.002   9.867  1.00  0.00           C  
ATOM   4011  CG1 ILE A 290     -17.299  -1.142   8.816  1.00  0.00           C  
ATOM   4012  CG2 ILE A 290     -18.443   1.051   9.579  1.00  0.00           C  
ATOM   4013  CD1 ILE A 290     -18.651  -1.672   8.330  1.00  0.00           C  
ATOM   4014  H   ILE A 290     -16.226   1.142   7.956  1.00  0.00           H  
ATOM   4015  HA  ILE A 290     -16.066   1.458  10.792  1.00  0.00           H  
ATOM   4016  HB  ILE A 290     -17.594  -0.455  10.829  1.00  0.00           H  
ATOM   4017 HG12 ILE A 290     -16.758  -0.807   7.931  1.00  0.00           H  
ATOM   4018 HG13 ILE A 290     -16.738  -1.974   9.243  1.00  0.00           H  
ATOM   4019 HG21 ILE A 290     -18.368   1.866  10.299  1.00  0.00           H  
ATOM   4020 HG22 ILE A 290     -18.337   1.460   8.574  1.00  0.00           H  
ATOM   4021 HG23 ILE A 290     -19.432   0.607   9.685  1.00  0.00           H  
ATOM   4022 HD11 ILE A 290     -19.239  -2.052   9.166  1.00  0.00           H  
ATOM   4023 HD12 ILE A 290     -19.206  -0.886   7.818  1.00  0.00           H  
ATOM   4024 HD13 ILE A 290     -18.479  -2.481   7.619  1.00  0.00           H  
ATOM   4025  N   ASP A 291     -14.845  -0.620  11.750  1.00  0.00           N  
ATOM   4026  CA  ASP A 291     -13.871  -1.562  12.309  1.00  0.00           C  
ATOM   4027  C   ASP A 291     -14.118  -3.004  11.833  1.00  0.00           C  
ATOM   4028  O   ASP A 291     -15.161  -3.334  11.273  1.00  0.00           O  
ATOM   4029  CB  ASP A 291     -13.928  -1.518  13.836  1.00  0.00           C  
ATOM   4030  CG  ASP A 291     -15.323  -1.887  14.334  1.00  0.00           C  
ATOM   4031  OD1 ASP A 291     -16.166  -0.969  14.414  1.00  0.00           O  
ATOM   4032  OD2 ASP A 291     -15.538  -3.097  14.584  1.00  0.00           O1-
ATOM   4033  H   ASP A 291     -15.560  -0.280  12.377  1.00  0.00           H  
ATOM   4034  HA  ASP A 291     -12.870  -1.266  11.994  1.00  0.00           H  
ATOM   4035  HB2 ASP A 291     -13.670  -0.511  14.164  1.00  0.00           H  
ATOM   4036  HB3 ASP A 291     -13.186  -2.200  14.253  1.00  0.00           H  
ATOM   4037  N   ASP A 292     -13.150  -3.883  12.078  1.00  0.00           N  
ATOM   4038  CA  ASP A 292     -13.120  -5.266  11.595  1.00  0.00           C  
ATOM   4039  C   ASP A 292     -14.161  -6.207  12.250  1.00  0.00           C  
ATOM   4040  O   ASP A 292     -14.212  -7.378  11.885  1.00  0.00           O  
ATOM   4041  CB  ASP A 292     -11.673  -5.814  11.622  1.00  0.00           C  
ATOM   4042  CG  ASP A 292     -10.657  -4.908  10.902  1.00  0.00           C  
ATOM   4043  OD1 ASP A 292     -10.030  -5.344   9.910  1.00  0.00           O  
ATOM   4044  OD2 ASP A 292     -10.523  -3.718  11.275  1.00  0.00           O1-
ATOM   4045  H   ASP A 292     -12.313  -3.553  12.539  1.00  0.00           H  
ATOM   4046  HA  ASP A 292     -13.398  -5.227  10.542  1.00  0.00           H  
ATOM   4047  HB2 ASP A 292     -11.656  -6.801  11.160  1.00  0.00           H  
ATOM   4048  HB3 ASP A 292     -11.362  -5.925  12.660  1.00  0.00           H  
ATOM   4049  N   VAL A 293     -15.035  -5.709  13.141  1.00  0.00           N  
ATOM   4050  CA  VAL A 293     -16.168  -6.455  13.732  1.00  0.00           C  
ATOM   4051  C   VAL A 293     -17.519  -5.861  13.334  1.00  0.00           C  
ATOM   4052  O   VAL A 293     -18.423  -6.605  12.950  1.00  0.00           O  
ATOM   4053  CB  VAL A 293     -16.024  -6.617  15.257  1.00  0.00           C  
ATOM   4054  CG1 VAL A 293     -17.225  -7.333  15.891  1.00  0.00           C  
ATOM   4055  CG2 VAL A 293     -14.758  -7.407  15.592  1.00  0.00           C  
ATOM   4056  H   VAL A 293     -14.939  -4.739  13.408  1.00  0.00           H  
ATOM   4057  HA  VAL A 293     -16.164  -7.465  13.321  1.00  0.00           H  
ATOM   4058  HB  VAL A 293     -15.945  -5.631  15.712  1.00  0.00           H  
ATOM   4059 HG11 VAL A 293     -18.129  -6.734  15.779  1.00  0.00           H  
ATOM   4060 HG12 VAL A 293     -17.372  -8.306  15.422  1.00  0.00           H  
ATOM   4061 HG13 VAL A 293     -17.050  -7.475  16.957  1.00  0.00           H  
ATOM   4062 HG21 VAL A 293     -14.780  -8.369  15.081  1.00  0.00           H  
ATOM   4063 HG22 VAL A 293     -13.876  -6.852  15.272  1.00  0.00           H  
ATOM   4064 HG23 VAL A 293     -14.704  -7.569  16.668  1.00  0.00           H  
ATOM   4065  N   LEU A 294     -17.657  -4.534  13.287  1.00  0.00           N  
ATOM   4066  CA  LEU A 294     -18.793  -3.889  12.616  1.00  0.00           C  
ATOM   4067  C   LEU A 294     -18.808  -4.220  11.105  1.00  0.00           C  
ATOM   4068  O   LEU A 294     -19.868  -4.404  10.507  1.00  0.00           O  
ATOM   4069  CB  LEU A 294     -18.777  -2.391  12.972  1.00  0.00           C  
ATOM   4070  CG  LEU A 294     -19.860  -1.502  12.336  1.00  0.00           C  
ATOM   4071  CD1 LEU A 294     -21.276  -2.032  12.539  1.00  0.00           C  
ATOM   4072  CD2 LEU A 294     -19.792  -0.106  12.955  1.00  0.00           C  
ATOM   4073  H   LEU A 294     -16.929  -3.954  13.681  1.00  0.00           H  
ATOM   4074  HA  LEU A 294     -19.706  -4.309  13.038  1.00  0.00           H  
ATOM   4075  HB2 LEU A 294     -18.848  -2.304  14.056  1.00  0.00           H  
ATOM   4076  HB3 LEU A 294     -17.808  -1.989  12.677  1.00  0.00           H  
ATOM   4077  HG  LEU A 294     -19.677  -1.418  11.264  1.00  0.00           H  
ATOM   4078 HD11 LEU A 294     -21.415  -2.936  11.945  1.00  0.00           H  
ATOM   4079 HD12 LEU A 294     -21.452  -2.253  13.591  1.00  0.00           H  
ATOM   4080 HD13 LEU A 294     -22.003  -1.291  12.207  1.00  0.00           H  
ATOM   4081 HD21 LEU A 294     -20.054  -0.152  14.012  1.00  0.00           H  
ATOM   4082 HD22 LEU A 294     -18.778   0.285  12.867  1.00  0.00           H  
ATOM   4083 HD23 LEU A 294     -20.480   0.566  12.443  1.00  0.00           H  
ATOM   4084  N   ARG A 295     -17.631  -4.437  10.502  1.00  0.00           N  
ATOM   4085  CA  ARG A 295     -17.453  -5.058   9.176  1.00  0.00           C  
ATOM   4086  C   ARG A 295     -18.082  -6.452   9.074  1.00  0.00           C  
ATOM   4087  O   ARG A 295     -18.615  -6.786   8.019  1.00  0.00           O  
ATOM   4088  CB  ARG A 295     -15.947  -5.059   8.836  1.00  0.00           C  
ATOM   4089  CG  ARG A 295     -15.518  -5.783   7.549  1.00  0.00           C  
ATOM   4090  CD  ARG A 295     -16.165  -5.220   6.277  1.00  0.00           C  
ATOM   4091  NE  ARG A 295     -15.811  -3.812   6.001  1.00  0.00           N  
ATOM   4092  CZ  ARG A 295     -14.748  -3.387   5.341  1.00  0.00           C  
ATOM   4093  NH1 ARG A 295     -13.813  -4.175   4.909  1.00  0.00           N  
ATOM   4094  NH2 ARG A 295     -14.569  -2.128   5.078  1.00  0.00           N1+
ATOM   4095  H   ARG A 295     -16.801  -4.180  11.017  1.00  0.00           H  
ATOM   4096  HA  ARG A 295     -17.979  -4.449   8.441  1.00  0.00           H  
ATOM   4097  HB2 ARG A 295     -15.594  -4.029   8.785  1.00  0.00           H  
ATOM   4098  HB3 ARG A 295     -15.424  -5.547   9.659  1.00  0.00           H  
ATOM   4099  HG2 ARG A 295     -15.769  -6.840   7.631  1.00  0.00           H  
ATOM   4100  HG3 ARG A 295     -14.435  -5.709   7.455  1.00  0.00           H  
ATOM   4101  HD2 ARG A 295     -17.247  -5.298   6.378  1.00  0.00           H  
ATOM   4102  HD3 ARG A 295     -15.864  -5.845   5.436  1.00  0.00           H  
ATOM   4103  HE  ARG A 295     -16.460  -3.099   6.302  1.00  0.00           H  
ATOM   4104 HH11 ARG A 295     -13.844  -5.179   5.015  1.00  0.00           H  
ATOM   4105 HH12 ARG A 295     -12.996  -3.765   4.478  1.00  0.00           H  
ATOM   4106 HH21 ARG A 295     -15.208  -1.403   5.369  1.00  0.00           H  
ATOM   4107 HH22 ARG A 295     -13.732  -1.911   4.557  1.00  0.00           H  
ATOM   4108  N   ILE A 296     -18.079  -7.240  10.152  1.00  0.00           N  
ATOM   4109  CA  ILE A 296     -18.729  -8.561  10.212  1.00  0.00           C  
ATOM   4110  C   ILE A 296     -20.243  -8.425  10.426  1.00  0.00           C  
ATOM   4111  O   ILE A 296     -21.009  -9.092   9.733  1.00  0.00           O  
ATOM   4112  CB  ILE A 296     -18.026  -9.502  11.223  1.00  0.00           C  
ATOM   4113  CG1 ILE A 296     -16.556  -9.723  10.796  1.00  0.00           C  
ATOM   4114  CG2 ILE A 296     -18.785 -10.836  11.357  1.00  0.00           C  
ATOM   4115  CD1 ILE A 296     -15.720 -10.571  11.764  1.00  0.00           C  
ATOM   4116  H   ILE A 296     -17.664  -6.883  11.001  1.00  0.00           H  
ATOM   4117  HA  ILE A 296     -18.610  -9.032   9.236  1.00  0.00           H  
ATOM   4118  HB  ILE A 296     -18.028  -9.027  12.204  1.00  0.00           H  
ATOM   4119 HG12 ILE A 296     -16.538 -10.192   9.812  1.00  0.00           H  
ATOM   4120 HG13 ILE A 296     -16.059  -8.757  10.707  1.00  0.00           H  
ATOM   4121 HG21 ILE A 296     -19.798 -10.668  11.721  1.00  0.00           H  
ATOM   4122 HG22 ILE A 296     -18.827 -11.346  10.394  1.00  0.00           H  
ATOM   4123 HG23 ILE A 296     -18.293 -11.481  12.085  1.00  0.00           H  
ATOM   4124 HD11 ILE A 296     -15.790 -10.161  12.771  1.00  0.00           H  
ATOM   4125 HD12 ILE A 296     -16.060 -11.607  11.762  1.00  0.00           H  
ATOM   4126 HD13 ILE A 296     -14.676 -10.552  11.451  1.00  0.00           H  
ATOM   4127  N   GLN A 297     -20.694  -7.507  11.292  1.00  0.00           N  
ATOM   4128  CA  GLN A 297     -22.120  -7.152  11.426  1.00  0.00           C  
ATOM   4129  C   GLN A 297     -22.745  -6.684  10.095  1.00  0.00           C  
ATOM   4130  O   GLN A 297     -23.933  -6.915   9.876  1.00  0.00           O  
ATOM   4131  CB  GLN A 297     -22.305  -6.044  12.475  1.00  0.00           C  
ATOM   4132  CG  GLN A 297     -22.006  -6.441  13.929  1.00  0.00           C  
ATOM   4133  CD  GLN A 297     -23.249  -6.907  14.692  1.00  0.00           C  
ATOM   4134  OE1 GLN A 297     -24.155  -7.552  14.168  1.00  0.00           O  
ATOM   4135  NE2 GLN A 297     -23.349  -6.596  15.965  1.00  0.00           N  
ATOM   4136  H   GLN A 297     -20.018  -7.020  11.863  1.00  0.00           H  
ATOM   4137  HA  GLN A 297     -22.671  -8.034  11.751  1.00  0.00           H  
ATOM   4138  HB2 GLN A 297     -21.650  -5.215  12.208  1.00  0.00           H  
ATOM   4139  HB3 GLN A 297     -23.328  -5.671  12.420  1.00  0.00           H  
ATOM   4140  HG2 GLN A 297     -21.243  -7.218  13.972  1.00  0.00           H  
ATOM   4141  HG3 GLN A 297     -21.608  -5.563  14.437  1.00  0.00           H  
ATOM   4142 HE21 GLN A 297     -24.131  -6.940  16.503  1.00  0.00           H  
ATOM   4143 HE22 GLN A 297     -22.670  -5.973  16.380  1.00  0.00           H  
ATOM   4144  N   LEU A 298     -21.956  -6.074   9.202  1.00  0.00           N  
ATOM   4145  CA  LEU A 298     -22.355  -5.720   7.835  1.00  0.00           C  
ATOM   4146  C   LEU A 298     -22.256  -6.905   6.851  1.00  0.00           C  
ATOM   4147  O   LEU A 298     -23.209  -7.178   6.123  1.00  0.00           O  
ATOM   4148  CB  LEU A 298     -21.538  -4.484   7.409  1.00  0.00           C  
ATOM   4149  CG  LEU A 298     -21.723  -4.029   5.950  1.00  0.00           C  
ATOM   4150  CD1 LEU A 298     -23.141  -3.542   5.658  1.00  0.00           C  
ATOM   4151  CD2 LEU A 298     -20.762  -2.874   5.670  1.00  0.00           C  
ATOM   4152  H   LEU A 298     -21.036  -5.796   9.513  1.00  0.00           H  
ATOM   4153  HA  LEU A 298     -23.404  -5.424   7.857  1.00  0.00           H  
ATOM   4154  HB2 LEU A 298     -21.789  -3.657   8.074  1.00  0.00           H  
ATOM   4155  HB3 LEU A 298     -20.482  -4.713   7.554  1.00  0.00           H  
ATOM   4156  HG  LEU A 298     -21.488  -4.850   5.273  1.00  0.00           H  
ATOM   4157 HD11 LEU A 298     -23.852  -4.356   5.801  1.00  0.00           H  
ATOM   4158 HD12 LEU A 298     -23.395  -2.717   6.324  1.00  0.00           H  
ATOM   4159 HD13 LEU A 298     -23.212  -3.198   4.626  1.00  0.00           H  
ATOM   4160 HD21 LEU A 298     -20.950  -2.059   6.369  1.00  0.00           H  
ATOM   4161 HD22 LEU A 298     -19.733  -3.218   5.776  1.00  0.00           H  
ATOM   4162 HD23 LEU A 298     -20.898  -2.506   4.653  1.00  0.00           H  
ATOM   4163  N   LEU A 299     -21.142  -7.652   6.849  1.00  0.00           N  
ATOM   4164  CA  LEU A 299     -20.933  -8.839   5.996  1.00  0.00           C  
ATOM   4165  C   LEU A 299     -21.942  -9.978   6.269  1.00  0.00           C  
ATOM   4166  O   LEU A 299     -22.236 -10.786   5.384  1.00  0.00           O  
ATOM   4167  CB  LEU A 299     -19.460  -9.283   6.138  1.00  0.00           C  
ATOM   4168  CG  LEU A 299     -19.061 -10.602   5.446  1.00  0.00           C  
ATOM   4169  CD1 LEU A 299     -19.211 -10.531   3.928  1.00  0.00           C  
ATOM   4170  CD2 LEU A 299     -17.602 -10.936   5.759  1.00  0.00           C  
ATOM   4171  H   LEU A 299     -20.381  -7.368   7.449  1.00  0.00           H  
ATOM   4172  HA  LEU A 299     -21.092  -8.533   4.962  1.00  0.00           H  
ATOM   4173  HB2 LEU A 299     -18.816  -8.485   5.770  1.00  0.00           H  
ATOM   4174  HB3 LEU A 299     -19.256  -9.408   7.201  1.00  0.00           H  
ATOM   4175  HG  LEU A 299     -19.677 -11.413   5.835  1.00  0.00           H  
ATOM   4176 HD11 LEU A 299     -20.232 -10.265   3.655  1.00  0.00           H  
ATOM   4177 HD12 LEU A 299     -18.520  -9.795   3.516  1.00  0.00           H  
ATOM   4178 HD13 LEU A 299     -18.979 -11.505   3.497  1.00  0.00           H  
ATOM   4179 HD21 LEU A 299     -16.945 -10.156   5.372  1.00  0.00           H  
ATOM   4180 HD22 LEU A 299     -17.467 -11.024   6.837  1.00  0.00           H  
ATOM   4181 HD23 LEU A 299     -17.340 -11.885   5.291  1.00  0.00           H  
ATOM   4182  N   LYS A 300     -22.521 -10.023   7.474  1.00  0.00           N  
ATOM   4183  CA  LYS A 300     -23.683 -10.847   7.853  1.00  0.00           C  
ATOM   4184  C   LYS A 300     -24.874 -10.700   6.893  1.00  0.00           C  
ATOM   4185  O   LYS A 300     -25.572 -11.674   6.627  1.00  0.00           O  
ATOM   4186  CB  LYS A 300     -24.058 -10.436   9.293  1.00  0.00           C  
ATOM   4187  CG  LYS A 300     -25.358 -11.027   9.873  1.00  0.00           C  
ATOM   4188  CD  LYS A 300     -25.683 -10.451  11.266  1.00  0.00           C  
ATOM   4189  CE  LYS A 300     -26.104  -8.974  11.191  1.00  0.00           C  
ATOM   4190  NZ  LYS A 300     -26.296  -8.368  12.530  1.00  0.00           N1+
ATOM   4191  H   LYS A 300     -22.137  -9.411   8.180  1.00  0.00           H  
ATOM   4192  HA  LYS A 300     -23.404 -11.901   7.851  1.00  0.00           H  
ATOM   4193  HB2 LYS A 300     -24.151  -9.350   9.299  1.00  0.00           H  
ATOM   4194  HB3 LYS A 300     -23.234 -10.702   9.955  1.00  0.00           H  
ATOM   4195  HG2 LYS A 300     -25.244 -12.108   9.954  1.00  0.00           H  
ATOM   4196  HG3 LYS A 300     -26.197 -10.817   9.210  1.00  0.00           H  
ATOM   4197  HD2 LYS A 300     -24.810 -10.557  11.911  1.00  0.00           H  
ATOM   4198  HD3 LYS A 300     -26.501 -11.028  11.698  1.00  0.00           H  
ATOM   4199  HE2 LYS A 300     -27.031  -8.911  10.621  1.00  0.00           H  
ATOM   4200  HE3 LYS A 300     -25.343  -8.412  10.649  1.00  0.00           H  
ATOM   4201  HZ1 LYS A 300     -26.967  -8.889  13.076  1.00  0.00           H  
ATOM   4202  HZ2 LYS A 300     -25.432  -8.317  13.051  1.00  0.00           H  
ATOM   4203  HZ3 LYS A 300     -26.650  -7.425  12.452  1.00  0.00           H  
ATOM   4204  N   ILE A 301     -25.105  -9.499   6.360  1.00  0.00           N  
ATOM   4205  CA  ILE A 301     -26.350  -9.134   5.674  1.00  0.00           C  
ATOM   4206  C   ILE A 301     -26.428  -9.702   4.247  1.00  0.00           C  
ATOM   4207  O   ILE A 301     -25.607  -9.364   3.393  1.00  0.00           O  
ATOM   4208  CB  ILE A 301     -26.562  -7.602   5.728  1.00  0.00           C  
ATOM   4209  CG1 ILE A 301     -26.589  -7.092   7.191  1.00  0.00           C  
ATOM   4210  CG2 ILE A 301     -27.841  -7.220   4.968  1.00  0.00           C  
ATOM   4211  CD1 ILE A 301     -26.686  -5.568   7.333  1.00  0.00           C  
ATOM   4212  H   ILE A 301     -24.424  -8.769   6.513  1.00  0.00           H  
ATOM   4213  HA  ILE A 301     -27.169  -9.579   6.239  1.00  0.00           H  
ATOM   4214  HB  ILE A 301     -25.725  -7.124   5.219  1.00  0.00           H  
ATOM   4215 HG12 ILE A 301     -27.428  -7.549   7.715  1.00  0.00           H  
ATOM   4216 HG13 ILE A 301     -25.672  -7.394   7.699  1.00  0.00           H  
ATOM   4217 HG21 ILE A 301     -27.755  -7.464   3.909  1.00  0.00           H  
ATOM   4218 HG22 ILE A 301     -28.694  -7.741   5.403  1.00  0.00           H  
ATOM   4219 HG23 ILE A 301     -28.006  -6.145   5.034  1.00  0.00           H  
ATOM   4220 HD11 ILE A 301     -25.914  -5.089   6.731  1.00  0.00           H  
ATOM   4221 HD12 ILE A 301     -27.667  -5.214   7.017  1.00  0.00           H  
ATOM   4222 HD13 ILE A 301     -26.539  -5.293   8.377  1.00  0.00           H  
ATOM   4223  N   GLY A 302     -27.447 -10.529   3.983  1.00  0.00           N  
ATOM   4224  CA  GLY A 302     -27.714 -11.206   2.701  1.00  0.00           C  
ATOM   4225  C   GLY A 302     -28.892 -10.653   1.892  1.00  0.00           C  
ATOM   4226  O   GLY A 302     -29.584 -11.406   1.210  1.00  0.00           O  
ATOM   4227  H   GLY A 302     -28.055 -10.763   4.756  1.00  0.00           H  
ATOM   4228  HA2 GLY A 302     -26.834 -11.135   2.062  1.00  0.00           H  
ATOM   4229  HA3 GLY A 302     -27.910 -12.261   2.890  1.00  0.00           H  
ATOM   4230  N   SER A 303     -29.169  -9.354   1.981  1.00  0.00           N  
ATOM   4231  CA  SER A 303     -30.216  -8.706   1.188  1.00  0.00           C  
ATOM   4232  C   SER A 303     -29.899  -7.238   0.963  1.00  0.00           C  
ATOM   4233  O   SER A 303     -29.596  -6.526   1.920  1.00  0.00           O  
ATOM   4234  CB  SER A 303     -31.584  -8.852   1.872  1.00  0.00           C  
ATOM   4235  OG  SER A 303     -32.589  -8.126   1.178  1.00  0.00           O  
ATOM   4236  H   SER A 303     -28.581  -8.766   2.555  1.00  0.00           H  
ATOM   4237  HA  SER A 303     -30.260  -9.190   0.212  1.00  0.00           H  
ATOM   4238  HB2 SER A 303     -31.513  -8.464   2.888  1.00  0.00           H  
ATOM   4239  HB3 SER A 303     -31.859  -9.905   1.924  1.00  0.00           H  
ATOM   4240  HG  SER A 303     -32.608  -8.469   0.282  1.00  0.00           H  
ATOM   4241  N   ALA A 304     -30.026  -6.769  -0.280  1.00  0.00           N  
ATOM   4242  CA  ALA A 304     -29.850  -5.361  -0.621  1.00  0.00           C  
ATOM   4243  C   ALA A 304     -30.763  -4.448   0.208  1.00  0.00           C  
ATOM   4244  O   ALA A 304     -30.314  -3.413   0.675  1.00  0.00           O  
ATOM   4245  CB  ALA A 304     -30.109  -5.180  -2.116  1.00  0.00           C  
ATOM   4246  H   ALA A 304     -30.185  -7.431  -1.025  1.00  0.00           H  
ATOM   4247  HA  ALA A 304     -28.820  -5.073  -0.411  1.00  0.00           H  
ATOM   4248  HB1 ALA A 304     -29.447  -5.831  -2.687  1.00  0.00           H  
ATOM   4249  HB2 ALA A 304     -31.147  -5.422  -2.344  1.00  0.00           H  
ATOM   4250  HB3 ALA A 304     -29.920  -4.141  -2.385  1.00  0.00           H  
ATOM   4251  N   ILE A 305     -32.016  -4.842   0.464  1.00  0.00           N  
ATOM   4252  CA  ILE A 305     -32.953  -4.056   1.285  1.00  0.00           C  
ATOM   4253  C   ILE A 305     -32.390  -3.830   2.694  1.00  0.00           C  
ATOM   4254  O   ILE A 305     -32.269  -2.694   3.150  1.00  0.00           O  
ATOM   4255  CB  ILE A 305     -34.345  -4.731   1.299  1.00  0.00           C  
ATOM   4256  CG1 ILE A 305     -34.962  -4.689  -0.119  1.00  0.00           C  
ATOM   4257  CG2 ILE A 305     -35.267  -4.094   2.353  1.00  0.00           C  
ATOM   4258  CD1 ILE A 305     -36.216  -5.555  -0.278  1.00  0.00           C  
ATOM   4259  H   ILE A 305     -32.316  -5.736   0.103  1.00  0.00           H  
ATOM   4260  HA  ILE A 305     -33.064  -3.068   0.836  1.00  0.00           H  
ATOM   4261  HB  ILE A 305     -34.210  -5.777   1.576  1.00  0.00           H  
ATOM   4262 HG12 ILE A 305     -35.208  -3.659  -0.375  1.00  0.00           H  
ATOM   4263 HG13 ILE A 305     -34.236  -5.050  -0.847  1.00  0.00           H  
ATOM   4264 HG21 ILE A 305     -34.899  -4.295   3.358  1.00  0.00           H  
ATOM   4265 HG22 ILE A 305     -35.315  -3.017   2.190  1.00  0.00           H  
ATOM   4266 HG23 ILE A 305     -36.273  -4.510   2.288  1.00  0.00           H  
ATOM   4267 HD11 ILE A 305     -36.004  -6.578   0.032  1.00  0.00           H  
ATOM   4268 HD12 ILE A 305     -37.042  -5.157   0.312  1.00  0.00           H  
ATOM   4269 HD13 ILE A 305     -36.511  -5.554  -1.327  1.00  0.00           H  
ATOM   4270  N   GLN A 306     -31.991  -4.913   3.362  1.00  0.00           N  
ATOM   4271  CA  GLN A 306     -31.394  -4.887   4.703  1.00  0.00           C  
ATOM   4272  C   GLN A 306     -30.028  -4.177   4.712  1.00  0.00           C  
ATOM   4273  O   GLN A 306     -29.652  -3.555   5.705  1.00  0.00           O  
ATOM   4274  CB  GLN A 306     -31.285  -6.330   5.218  1.00  0.00           C  
ATOM   4275  CG  GLN A 306     -32.651  -7.030   5.308  1.00  0.00           C  
ATOM   4276  CD  GLN A 306     -32.536  -8.435   5.885  1.00  0.00           C  
ATOM   4277  OE1 GLN A 306     -31.983  -9.346   5.282  1.00  0.00           O  
ATOM   4278  NE2 GLN A 306     -33.063  -8.681   7.061  1.00  0.00           N  
ATOM   4279  H   GLN A 306     -32.079  -5.809   2.904  1.00  0.00           H  
ATOM   4280  HA  GLN A 306     -32.045  -4.338   5.383  1.00  0.00           H  
ATOM   4281  HB2 GLN A 306     -30.646  -6.900   4.543  1.00  0.00           H  
ATOM   4282  HB3 GLN A 306     -30.829  -6.319   6.208  1.00  0.00           H  
ATOM   4283  HG2 GLN A 306     -33.094  -7.111   4.315  1.00  0.00           H  
ATOM   4284  HG3 GLN A 306     -33.323  -6.437   5.927  1.00  0.00           H  
ATOM   4285 HE21 GLN A 306     -33.016  -9.614   7.446  1.00  0.00           H  
ATOM   4286 HE22 GLN A 306     -33.530  -7.948   7.575  1.00  0.00           H  
ATOM   4287  N   ARG A 307     -29.287  -4.225   3.598  1.00  0.00           N  
ATOM   4288  CA  ARG A 307     -27.973  -3.587   3.456  1.00  0.00           C  
ATOM   4289  C   ARG A 307     -28.087  -2.075   3.270  1.00  0.00           C  
ATOM   4290  O   ARG A 307     -27.450  -1.350   4.020  1.00  0.00           O  
ATOM   4291  CB  ARG A 307     -27.179  -4.306   2.362  1.00  0.00           C  
ATOM   4292  CG  ARG A 307     -25.690  -3.919   2.316  1.00  0.00           C  
ATOM   4293  CD  ARG A 307     -24.938  -4.668   1.205  1.00  0.00           C  
ATOM   4294  NE  ARG A 307     -25.118  -6.127   1.325  1.00  0.00           N  
ATOM   4295  CZ  ARG A 307     -25.908  -6.893   0.593  1.00  0.00           C  
ATOM   4296  NH1 ARG A 307     -26.511  -6.512  -0.494  1.00  0.00           N  
ATOM   4297  NH2 ARG A 307     -26.130  -8.110   0.968  1.00  0.00           N1+
ATOM   4298  H   ARG A 307     -29.631  -4.780   2.827  1.00  0.00           H  
ATOM   4299  HA  ARG A 307     -27.432  -3.722   4.392  1.00  0.00           H  
ATOM   4300  HB2 ARG A 307     -27.258  -5.376   2.552  1.00  0.00           H  
ATOM   4301  HB3 ARG A 307     -27.632  -4.093   1.393  1.00  0.00           H  
ATOM   4302  HG2 ARG A 307     -25.235  -4.165   3.275  1.00  0.00           H  
ATOM   4303  HG3 ARG A 307     -25.580  -2.846   2.157  1.00  0.00           H  
ATOM   4304  HD2 ARG A 307     -23.877  -4.428   1.276  1.00  0.00           H  
ATOM   4305  HD3 ARG A 307     -25.285  -4.315   0.234  1.00  0.00           H  
ATOM   4306  HE  ARG A 307     -24.676  -6.582   2.111  1.00  0.00           H  
ATOM   4307 HH11 ARG A 307     -26.381  -5.584  -0.871  1.00  0.00           H  
ATOM   4308 HH12 ARG A 307     -27.096  -7.188  -0.964  1.00  0.00           H  
ATOM   4309 HH21 ARG A 307     -25.696  -8.508   1.789  1.00  0.00           H  
ATOM   4310 HH22 ARG A 307     -26.562  -8.735   0.302  1.00  0.00           H  
ATOM   4311  N   LEU A 308     -28.995  -1.602   2.414  1.00  0.00           N  
ATOM   4312  CA  LEU A 308     -29.323  -0.178   2.259  1.00  0.00           C  
ATOM   4313  C   LEU A 308     -29.882   0.418   3.571  1.00  0.00           C  
ATOM   4314  O   LEU A 308     -29.547   1.542   3.947  1.00  0.00           O  
ATOM   4315  CB  LEU A 308     -30.324  -0.005   1.099  1.00  0.00           C  
ATOM   4316  CG  LEU A 308     -29.859  -0.476  -0.296  1.00  0.00           C  
ATOM   4317  CD1 LEU A 308     -31.071  -0.707  -1.205  1.00  0.00           C  
ATOM   4318  CD2 LEU A 308     -28.959   0.526  -1.006  1.00  0.00           C  
ATOM   4319  H   LEU A 308     -29.471  -2.267   1.822  1.00  0.00           H  
ATOM   4320  HA  LEU A 308     -28.410   0.364   2.013  1.00  0.00           H  
ATOM   4321  HB2 LEU A 308     -31.229  -0.551   1.364  1.00  0.00           H  
ATOM   4322  HB3 LEU A 308     -30.573   1.054   1.026  1.00  0.00           H  
ATOM   4323  HG  LEU A 308     -29.303  -1.411  -0.212  1.00  0.00           H  
ATOM   4324 HD11 LEU A 308     -31.718  -1.466  -0.765  1.00  0.00           H  
ATOM   4325 HD12 LEU A 308     -31.630   0.220  -1.329  1.00  0.00           H  
ATOM   4326 HD13 LEU A 308     -30.732  -1.057  -2.180  1.00  0.00           H  
ATOM   4327 HD21 LEU A 308     -29.494   1.460  -1.179  1.00  0.00           H  
ATOM   4328 HD22 LEU A 308     -28.074   0.713  -0.399  1.00  0.00           H  
ATOM   4329 HD23 LEU A 308     -28.637   0.110  -1.961  1.00  0.00           H  
ATOM   4330  N   ARG A 309     -30.692  -0.348   4.322  1.00  0.00           N  
ATOM   4331  CA  ARG A 309     -31.119   0.008   5.694  1.00  0.00           C  
ATOM   4332  C   ARG A 309     -29.924   0.163   6.646  1.00  0.00           C  
ATOM   4333  O   ARG A 309     -29.908   1.104   7.441  1.00  0.00           O  
ATOM   4334  CB  ARG A 309     -32.109  -1.045   6.227  1.00  0.00           C  
ATOM   4335  CG  ARG A 309     -33.485  -0.974   5.542  1.00  0.00           C  
ATOM   4336  CD  ARG A 309     -34.282  -2.283   5.666  1.00  0.00           C  
ATOM   4337  NE  ARG A 309     -34.470  -2.722   7.058  1.00  0.00           N  
ATOM   4338  CZ  ARG A 309     -35.332  -2.259   7.937  1.00  0.00           C  
ATOM   4339  NH1 ARG A 309     -35.390  -2.738   9.140  1.00  0.00           N  
ATOM   4340  NH2 ARG A 309     -36.160  -1.293   7.669  1.00  0.00           N1+
ATOM   4341  H   ARG A 309     -30.986  -1.235   3.937  1.00  0.00           H  
ATOM   4342  HA  ARG A 309     -31.614   0.978   5.672  1.00  0.00           H  
ATOM   4343  HB2 ARG A 309     -31.683  -2.037   6.080  1.00  0.00           H  
ATOM   4344  HB3 ARG A 309     -32.249  -0.900   7.299  1.00  0.00           H  
ATOM   4345  HG2 ARG A 309     -33.360  -0.758   4.480  1.00  0.00           H  
ATOM   4346  HG3 ARG A 309     -34.052  -0.152   5.979  1.00  0.00           H  
ATOM   4347  HD2 ARG A 309     -33.746  -3.069   5.135  1.00  0.00           H  
ATOM   4348  HD3 ARG A 309     -35.248  -2.175   5.175  1.00  0.00           H  
ATOM   4349  HE  ARG A 309     -33.905  -3.501   7.364  1.00  0.00           H  
ATOM   4350 HH11 ARG A 309     -36.158  -2.458   9.734  1.00  0.00           H  
ATOM   4351 HH12 ARG A 309     -34.733  -3.448   9.431  1.00  0.00           H  
ATOM   4352 HH21 ARG A 309     -36.267  -0.992   6.711  1.00  0.00           H  
ATOM   4353 HH22 ARG A 309     -36.845  -1.058   8.374  1.00  0.00           H  
ATOM   4354  N   CYS A 310     -28.923  -0.706   6.533  1.00  0.00           N  
ATOM   4355  CA  CYS A 310     -27.685  -0.652   7.308  1.00  0.00           C  
ATOM   4356  C   CYS A 310     -26.738   0.484   6.871  1.00  0.00           C  
ATOM   4357  O   CYS A 310     -26.108   1.107   7.722  1.00  0.00           O  
ATOM   4358  CB  CYS A 310     -27.028  -2.032   7.208  1.00  0.00           C  
ATOM   4359  SG  CYS A 310     -25.510  -2.074   8.186  1.00  0.00           S  
ATOM   4360  H   CYS A 310     -29.036  -1.474   5.886  1.00  0.00           H  
ATOM   4361  HA  CYS A 310     -27.928  -0.469   8.354  1.00  0.00           H  
ATOM   4362  HB2 CYS A 310     -26.785  -2.257   6.170  1.00  0.00           H  
ATOM   4363  HB3 CYS A 310     -27.722  -2.786   7.581  1.00  0.00           H  
ATOM   4364  HG  CYS A 310     -24.965  -0.961   7.688  1.00  0.00           H  
ATOM   4365  N   GLU A 311     -26.641   0.799   5.577  1.00  0.00           N  
ATOM   4366  CA  GLU A 311     -25.866   1.941   5.064  1.00  0.00           C  
ATOM   4367  C   GLU A 311     -26.420   3.264   5.615  1.00  0.00           C  
ATOM   4368  O   GLU A 311     -25.653   4.104   6.094  1.00  0.00           O  
ATOM   4369  CB  GLU A 311     -25.871   1.960   3.523  1.00  0.00           C  
ATOM   4370  CG  GLU A 311     -25.170   0.759   2.859  1.00  0.00           C  
ATOM   4371  CD  GLU A 311     -25.747   0.474   1.462  1.00  0.00           C  
ATOM   4372  OE1 GLU A 311     -26.105  -0.692   1.184  1.00  0.00           O  
ATOM   4373  OE2 GLU A 311     -25.838   1.432   0.666  1.00  0.00           O1-
ATOM   4374  H   GLU A 311     -27.106   0.204   4.906  1.00  0.00           H  
ATOM   4375  HA  GLU A 311     -24.834   1.856   5.402  1.00  0.00           H  
ATOM   4376  HB2 GLU A 311     -26.911   1.986   3.197  1.00  0.00           H  
ATOM   4377  HB3 GLU A 311     -25.392   2.876   3.175  1.00  0.00           H  
ATOM   4378  HG2 GLU A 311     -25.272  -0.129   3.483  1.00  0.00           H  
ATOM   4379  HG3 GLU A 311     -24.104   0.969   2.784  1.00  0.00           H  
ATOM   4380  N   LEU A 312     -27.752   3.419   5.629  1.00  0.00           N  
ATOM   4381  CA  LEU A 312     -28.417   4.537   6.305  1.00  0.00           C  
ATOM   4382  C   LEU A 312     -28.115   4.563   7.806  1.00  0.00           C  
ATOM   4383  O   LEU A 312     -27.815   5.634   8.330  1.00  0.00           O  
ATOM   4384  CB  LEU A 312     -29.939   4.481   6.077  1.00  0.00           C  
ATOM   4385  CG  LEU A 312     -30.371   4.817   4.642  1.00  0.00           C  
ATOM   4386  CD1 LEU A 312     -31.853   4.492   4.457  1.00  0.00           C  
ATOM   4387  CD2 LEU A 312     -30.177   6.305   4.336  1.00  0.00           C  
ATOM   4388  H   LEU A 312     -28.317   2.713   5.181  1.00  0.00           H  
ATOM   4389  HA  LEU A 312     -28.025   5.469   5.900  1.00  0.00           H  
ATOM   4390  HB2 LEU A 312     -30.286   3.478   6.326  1.00  0.00           H  
ATOM   4391  HB3 LEU A 312     -30.425   5.179   6.758  1.00  0.00           H  
ATOM   4392  HG  LEU A 312     -29.795   4.219   3.936  1.00  0.00           H  
ATOM   4393 HD11 LEU A 312     -32.004   3.430   4.649  1.00  0.00           H  
ATOM   4394 HD12 LEU A 312     -32.460   5.094   5.133  1.00  0.00           H  
ATOM   4395 HD13 LEU A 312     -32.138   4.698   3.425  1.00  0.00           H  
ATOM   4396 HD21 LEU A 312     -30.680   6.917   5.084  1.00  0.00           H  
ATOM   4397 HD22 LEU A 312     -29.115   6.548   4.321  1.00  0.00           H  
ATOM   4398 HD23 LEU A 312     -30.592   6.531   3.353  1.00  0.00           H  
ATOM   4399  N   ASP A 313     -28.161   3.422   8.506  1.00  0.00           N  
ATOM   4400  CA  ASP A 313     -27.847   3.413   9.938  1.00  0.00           C  
ATOM   4401  C   ASP A 313     -26.394   3.816  10.198  1.00  0.00           C  
ATOM   4402  O   ASP A 313     -26.156   4.637  11.072  1.00  0.00           O  
ATOM   4403  CB  ASP A 313     -28.156   2.067  10.611  1.00  0.00           C  
ATOM   4404  CG  ASP A 313     -28.338   2.237  12.128  1.00  0.00           C  
ATOM   4405  OD1 ASP A 313     -29.022   3.197  12.552  1.00  0.00           O  
ATOM   4406  OD2 ASP A 313     -27.870   1.383  12.913  1.00  0.00           O1-
ATOM   4407  H   ASP A 313     -28.412   2.560   8.042  1.00  0.00           H  
ATOM   4408  HA  ASP A 313     -28.474   4.175  10.400  1.00  0.00           H  
ATOM   4409  HB2 ASP A 313     -27.359   1.353  10.404  1.00  0.00           H  
ATOM   4410  HB3 ASP A 313     -29.084   1.669  10.202  1.00  0.00           H  
ATOM   4411  N   ILE A 314     -25.424   3.323   9.423  1.00  0.00           N  
ATOM   4412  CA  ILE A 314     -24.007   3.685   9.584  1.00  0.00           C  
ATOM   4413  C   ILE A 314     -23.771   5.184   9.325  1.00  0.00           C  
ATOM   4414  O   ILE A 314     -23.047   5.815  10.096  1.00  0.00           O  
ATOM   4415  CB  ILE A 314     -23.107   2.743   8.746  1.00  0.00           C  
ATOM   4416  CG2 ILE A 314     -21.648   3.239   8.689  1.00  0.00           C  
ATOM   4417  CG1 ILE A 314     -23.167   1.307   9.328  1.00  0.00           C  
ATOM   4418  CD1 ILE A 314     -22.561   0.222   8.427  1.00  0.00           C  
ATOM   4419  H   ILE A 314     -25.677   2.656   8.708  1.00  0.00           H  
ATOM   4420  HA  ILE A 314     -23.744   3.525  10.629  1.00  0.00           H  
ATOM   4421  HB  ILE A 314     -23.493   2.723   7.727  1.00  0.00           H  
ATOM   4422 HG12 ILE A 314     -22.652   1.290  10.289  1.00  0.00           H  
ATOM   4423 HG13 ILE A 314     -24.203   1.025   9.514  1.00  0.00           H  
ATOM   4424 HG21 ILE A 314     -21.595   4.214   8.204  1.00  0.00           H  
ATOM   4425 HG22 ILE A 314     -21.246   3.318   9.700  1.00  0.00           H  
ATOM   4426 HG23 ILE A 314     -21.028   2.555   8.110  1.00  0.00           H  
ATOM   4427 HD11 ILE A 314     -23.059   0.227   7.458  1.00  0.00           H  
ATOM   4428 HD12 ILE A 314     -21.491   0.381   8.292  1.00  0.00           H  
ATOM   4429 HD13 ILE A 314     -22.706  -0.753   8.893  1.00  0.00           H  
ATOM   4430  N   MET A 315     -24.415   5.785   8.313  1.00  0.00           N  
ATOM   4431  CA  MET A 315     -24.315   7.234   8.056  1.00  0.00           C  
ATOM   4432  C   MET A 315     -25.117   8.111   9.038  1.00  0.00           C  
ATOM   4433  O   MET A 315     -24.801   9.297   9.161  1.00  0.00           O  
ATOM   4434  CB  MET A 315     -24.681   7.572   6.601  1.00  0.00           C  
ATOM   4435  CG  MET A 315     -23.706   6.951   5.591  1.00  0.00           C  
ATOM   4436  SD  MET A 315     -23.801   7.647   3.914  1.00  0.00           S  
ATOM   4437  CE  MET A 315     -22.916   9.217   4.153  1.00  0.00           C  
ATOM   4438  H   MET A 315     -24.988   5.220   7.702  1.00  0.00           H  
ATOM   4439  HA  MET A 315     -23.273   7.522   8.197  1.00  0.00           H  
ATOM   4440  HB2 MET A 315     -24.654   8.655   6.482  1.00  0.00           H  
ATOM   4441  HB3 MET A 315     -25.693   7.230   6.384  1.00  0.00           H  
ATOM   4442  HG2 MET A 315     -23.901   5.881   5.532  1.00  0.00           H  
ATOM   4443  HG3 MET A 315     -22.686   7.084   5.952  1.00  0.00           H  
ATOM   4444  HE1 MET A 315     -23.459   9.863   4.842  1.00  0.00           H  
ATOM   4445  HE2 MET A 315     -21.923   9.027   4.561  1.00  0.00           H  
ATOM   4446  HE3 MET A 315     -22.804   9.728   3.196  1.00  0.00           H  
ATOM   4447  N   ASN A 316     -26.109   7.553   9.747  1.00  0.00           N  
ATOM   4448  CA  ASN A 316     -26.851   8.214  10.835  1.00  0.00           C  
ATOM   4449  C   ASN A 316     -26.222   8.011  12.228  1.00  0.00           C  
ATOM   4450  O   ASN A 316     -26.400   8.857  13.112  1.00  0.00           O  
ATOM   4451  CB  ASN A 316     -28.318   7.739  10.827  1.00  0.00           C  
ATOM   4452  CG  ASN A 316     -29.102   8.109   9.581  1.00  0.00           C  
ATOM   4453  OD1 ASN A 316     -28.750   9.001   8.819  1.00  0.00           O  
ATOM   4454  ND2 ASN A 316     -30.230   7.478   9.354  1.00  0.00           N  
ATOM   4455  H   ASN A 316     -26.369   6.605   9.514  1.00  0.00           H  
ATOM   4456  HA  ASN A 316     -26.844   9.288  10.653  1.00  0.00           H  
ATOM   4457  HB2 ASN A 316     -28.842   8.166  11.682  1.00  0.00           H  
ATOM   4458  HB3 ASN A 316     -28.335   6.654  10.935  1.00  0.00           H  
ATOM   4459 HD21 ASN A 316     -30.557   6.782  10.009  1.00  0.00           H  
ATOM   4460 HD22 ASN A 316     -30.771   7.747   8.545  1.00  0.00           H  
ATOM   4461  N   LYS A 317     -25.489   6.908  12.419  1.00  0.00           N  
ATOM   4462  CA  LYS A 317     -24.699   6.574  13.606  1.00  0.00           C  
ATOM   4463  C   LYS A 317     -23.360   7.309  13.559  1.00  0.00           C  
ATOM   4464  O   LYS A 317     -23.256   8.379  14.149  1.00  0.00           O  
ATOM   4465  CB  LYS A 317     -24.545   5.043  13.771  1.00  0.00           C  
ATOM   4466  CG  LYS A 317     -25.841   4.271  14.100  1.00  0.00           C  
ATOM   4467  CD  LYS A 317     -26.075   4.123  15.611  1.00  0.00           C  
ATOM   4468  CE  LYS A 317     -27.424   3.460  15.936  1.00  0.00           C  
ATOM   4469  NZ  LYS A 317     -27.475   2.019  15.579  1.00  0.00           N1+
ATOM   4470  H   LYS A 317     -25.496   6.227  11.673  1.00  0.00           H  
ATOM   4471  HA  LYS A 317     -25.221   6.942  14.489  1.00  0.00           H  
ATOM   4472  HB2 LYS A 317     -23.814   4.848  14.556  1.00  0.00           H  
ATOM   4473  HB3 LYS A 317     -24.138   4.636  12.845  1.00  0.00           H  
ATOM   4474  HG2 LYS A 317     -25.762   3.273  13.668  1.00  0.00           H  
ATOM   4475  HG3 LYS A 317     -26.698   4.771  13.651  1.00  0.00           H  
ATOM   4476  HD2 LYS A 317     -26.066   5.115  16.062  1.00  0.00           H  
ATOM   4477  HD3 LYS A 317     -25.266   3.544  16.056  1.00  0.00           H  
ATOM   4478  HE2 LYS A 317     -28.211   3.999  15.409  1.00  0.00           H  
ATOM   4479  HE3 LYS A 317     -27.602   3.566  17.006  1.00  0.00           H  
ATOM   4480  HZ1 LYS A 317     -27.435   1.876  14.580  1.00  0.00           H  
ATOM   4481  HZ2 LYS A 317     -26.731   1.505  16.028  1.00  0.00           H  
ATOM   4482  HZ3 LYS A 317     -28.337   1.609  15.910  1.00  0.00           H  
ATOM   4483  N   CYS A 318     -22.355   6.746  12.887  1.00  0.00           N  
ATOM   4484  CA  CYS A 318     -20.929   7.027  13.084  1.00  0.00           C  
ATOM   4485  C   CYS A 318     -20.514   8.444  12.637  1.00  0.00           C  
ATOM   4486  O   CYS A 318     -20.194   8.672  11.466  1.00  0.00           O  
ATOM   4487  CB  CYS A 318     -20.127   5.932  12.358  1.00  0.00           C  
ATOM   4488  SG  CYS A 318     -20.662   4.257  12.845  1.00  0.00           S  
ATOM   4489  H   CYS A 318     -22.581   5.976  12.275  1.00  0.00           H  
ATOM   4490  HA  CYS A 318     -20.696   6.940  14.146  1.00  0.00           H  
ATOM   4491  HB2 CYS A 318     -19.064   6.057  12.564  1.00  0.00           H  
ATOM   4492  HB3 CYS A 318     -20.285   6.040  11.285  1.00  0.00           H  
ATOM   4493  HG  CYS A 318     -20.159   4.205  14.082  1.00  0.00           H  
ATOM   4494  N   THR A 319     -20.487   9.401  13.571  1.00  0.00           N  
ATOM   4495  CA  THR A 319     -20.100  10.799  13.301  1.00  0.00           C  
ATOM   4496  C   THR A 319     -18.583  11.007  13.312  1.00  0.00           C  
ATOM   4497  O   THR A 319     -18.095  11.952  12.690  1.00  0.00           O  
ATOM   4498  CB  THR A 319     -20.750  11.785  14.287  1.00  0.00           C  
ATOM   4499  OG1 THR A 319     -20.202  11.640  15.572  1.00  0.00           O  
ATOM   4500  CG2 THR A 319     -22.261  11.625  14.425  1.00  0.00           C  
ATOM   4501  H   THR A 319     -20.762   9.167  14.515  1.00  0.00           H  
ATOM   4502  HA  THR A 319     -20.452  11.067  12.305  1.00  0.00           H  
ATOM   4503  HB  THR A 319     -20.543  12.796  13.936  1.00  0.00           H  
ATOM   4504 HG21 THR A 319     -22.735  11.697  13.446  1.00  0.00           H  
ATOM   4505 HG22 THR A 319     -22.500  10.664  14.881  1.00  0.00           H  
ATOM   4506 HG23 THR A 319     -22.648  12.413  15.071  1.00  0.00           H  
ATOM   4507  HG1 THR A 319     -20.032  12.533  15.878  1.00  0.00           H  
ATOM   4508  N   SER A 320     -17.819  10.122  13.963  1.00  0.00           N  
ATOM   4509  CA  SER A 320     -16.364  10.233  14.107  1.00  0.00           C  
ATOM   4510  C   SER A 320     -15.654   8.888  13.930  1.00  0.00           C  
ATOM   4511  O   SER A 320     -16.254   7.818  14.043  1.00  0.00           O  
ATOM   4512  CB  SER A 320     -16.022  10.932  15.429  1.00  0.00           C  
ATOM   4513  OG  SER A 320     -14.627  11.099  15.611  1.00  0.00           O  
ATOM   4514  H   SER A 320     -18.274   9.358  14.442  1.00  0.00           H  
ATOM   4515  HA  SER A 320     -15.988  10.874  13.310  1.00  0.00           H  
ATOM   4516  HB2 SER A 320     -16.410  10.326  16.248  1.00  0.00           H  
ATOM   4517  HB3 SER A 320     -16.508  11.907  15.458  1.00  0.00           H  
ATOM   4518  HG  SER A 320     -14.286  11.711  14.954  1.00  0.00           H  
ATOM   4519  N   LEU A 321     -14.357   8.951  13.636  1.00  0.00           N  
ATOM   4520  CA  LEU A 321     -13.458   7.819  13.441  1.00  0.00           C  
ATOM   4521  C   LEU A 321     -12.221   8.026  14.313  1.00  0.00           C  
ATOM   4522  O   LEU A 321     -11.603   9.092  14.307  1.00  0.00           O  
ATOM   4523  CB  LEU A 321     -13.113   7.668  11.950  1.00  0.00           C  
ATOM   4524  CG  LEU A 321     -14.266   7.145  11.074  1.00  0.00           C  
ATOM   4525  CD1 LEU A 321     -14.049   7.570   9.625  1.00  0.00           C  
ATOM   4526  CD2 LEU A 321     -14.333   5.617  11.108  1.00  0.00           C  
ATOM   4527  H   LEU A 321     -13.933   9.867  13.609  1.00  0.00           H  
ATOM   4528  HA  LEU A 321     -13.950   6.906  13.776  1.00  0.00           H  
ATOM   4529  HB2 LEU A 321     -12.815   8.653  11.592  1.00  0.00           H  
ATOM   4530  HB3 LEU A 321     -12.255   7.003  11.841  1.00  0.00           H  
ATOM   4531  HG  LEU A 321     -15.216   7.559  11.412  1.00  0.00           H  
ATOM   4532 HD11 LEU A 321     -14.029   8.658   9.560  1.00  0.00           H  
ATOM   4533 HD12 LEU A 321     -13.105   7.168   9.256  1.00  0.00           H  
ATOM   4534 HD13 LEU A 321     -14.869   7.203   9.008  1.00  0.00           H  
ATOM   4535 HD21 LEU A 321     -13.450   5.183  10.640  1.00  0.00           H  
ATOM   4536 HD22 LEU A 321     -14.393   5.265  12.138  1.00  0.00           H  
ATOM   4537 HD23 LEU A 321     -15.218   5.278  10.570  1.00  0.00           H  
ATOM   4538  N   CYS A 322     -11.883   6.977  15.048  1.00  0.00           N  
ATOM   4539  CA  CYS A 322     -10.895   6.928  16.117  1.00  0.00           C  
ATOM   4540  C   CYS A 322      -9.932   5.752  15.860  1.00  0.00           C  
ATOM   4541  O   CYS A 322      -9.748   5.347  14.712  1.00  0.00           O  
ATOM   4542  CB  CYS A 322     -11.655   6.841  17.452  1.00  0.00           C  
ATOM   4543  SG  CYS A 322     -12.842   8.209  17.639  1.00  0.00           S  
ATOM   4544  H   CYS A 322     -12.458   6.151  14.965  1.00  0.00           H  
ATOM   4545  HA  CYS A 322     -10.309   7.847  16.129  1.00  0.00           H  
ATOM   4546  HB2 CYS A 322     -10.944   6.894  18.277  1.00  0.00           H  
ATOM   4547  HB3 CYS A 322     -12.194   5.895  17.513  1.00  0.00           H  
ATOM   4548  HG  CYS A 322     -13.123   7.941  18.918  1.00  0.00           H  
ATOM   4549  N   CYS A 323      -9.307   5.182  16.893  1.00  0.00           N  
ATOM   4550  CA  CYS A 323      -8.237   4.183  16.772  1.00  0.00           C  
ATOM   4551  C   CYS A 323      -8.539   2.930  17.616  1.00  0.00           C  
ATOM   4552  O   CYS A 323      -9.053   3.054  18.721  1.00  0.00           O  
ATOM   4553  CB  CYS A 323      -6.936   4.916  17.146  1.00  0.00           C  
ATOM   4554  SG  CYS A 323      -5.585   3.817  17.648  1.00  0.00           S  
ATOM   4555  H   CYS A 323      -9.516   5.514  17.823  1.00  0.00           H  
ATOM   4556  HA  CYS A 323      -8.152   3.852  15.737  1.00  0.00           H  
ATOM   4557  HB2 CYS A 323      -7.144   5.581  17.984  1.00  0.00           H  
ATOM   4558  HB3 CYS A 323      -6.618   5.533  16.305  1.00  0.00           H  
ATOM   4559  HG  CYS A 323      -5.393   3.173  16.494  1.00  0.00           H  
ATOM   4560  N   LYS A 324      -8.189   1.719  17.152  1.00  0.00           N  
ATOM   4561  CA  LYS A 324      -8.392   0.460  17.916  1.00  0.00           C  
ATOM   4562  C   LYS A 324      -7.642   0.381  19.256  1.00  0.00           C  
ATOM   4563  O   LYS A 324      -7.964  -0.462  20.088  1.00  0.00           O  
ATOM   4564  CB  LYS A 324      -8.037  -0.768  17.065  1.00  0.00           C  
ATOM   4565  CG  LYS A 324      -8.966  -0.956  15.859  1.00  0.00           C  
ATOM   4566  CD  LYS A 324      -8.670  -2.303  15.188  1.00  0.00           C  
ATOM   4567  CE  LYS A 324      -9.698  -2.642  14.105  1.00  0.00           C  
ATOM   4568  NZ  LYS A 324      -9.568  -1.766  12.920  1.00  0.00           N1+
ATOM   4569  H   LYS A 324      -7.787   1.662  16.227  1.00  0.00           H  
ATOM   4570  HA  LYS A 324      -9.445   0.390  18.186  1.00  0.00           H  
ATOM   4571  HB2 LYS A 324      -7.005  -0.694  16.723  1.00  0.00           H  
ATOM   4572  HB3 LYS A 324      -8.118  -1.654  17.695  1.00  0.00           H  
ATOM   4573  HG2 LYS A 324     -10.000  -0.953  16.203  1.00  0.00           H  
ATOM   4574  HG3 LYS A 324      -8.819  -0.145  15.147  1.00  0.00           H  
ATOM   4575  HD2 LYS A 324      -8.711  -3.090  15.940  1.00  0.00           H  
ATOM   4576  HD3 LYS A 324      -7.665  -2.296  14.768  1.00  0.00           H  
ATOM   4577  HE2 LYS A 324     -10.700  -2.579  14.528  1.00  0.00           H  
ATOM   4578  HE3 LYS A 324      -9.531  -3.674  13.798  1.00  0.00           H  
ATOM   4579  HZ1 LYS A 324      -9.960  -0.847  13.067  1.00  0.00           H  
ATOM   4580  HZ2 LYS A 324      -8.593  -1.671  12.677  1.00  0.00           H  
ATOM   4581  HZ3 LYS A 324     -10.017  -2.203  12.127  1.00  0.00           H  
ATOM   4582  N   GLN A 325      -6.665   1.260  19.477  1.00  0.00           N  
ATOM   4583  CA  GLN A 325      -5.931   1.417  20.739  1.00  0.00           C  
ATOM   4584  C   GLN A 325      -6.368   2.675  21.531  1.00  0.00           C  
ATOM   4585  O   GLN A 325      -6.011   2.831  22.703  1.00  0.00           O  
ATOM   4586  CB  GLN A 325      -4.428   1.346  20.395  1.00  0.00           C  
ATOM   4587  CG  GLN A 325      -3.421   1.552  21.535  1.00  0.00           C  
ATOM   4588  CD  GLN A 325      -3.497   0.481  22.612  1.00  0.00           C  
ATOM   4589  OE1 GLN A 325      -2.701  -0.446  22.641  1.00  0.00           O  
ATOM   4590  NE2 GLN A 325      -4.444   0.561  23.514  1.00  0.00           N  
ATOM   4591  H   GLN A 325      -6.417   1.869  18.711  1.00  0.00           H  
ATOM   4592  HA  GLN A 325      -6.158   0.565  21.381  1.00  0.00           H  
ATOM   4593  HB2 GLN A 325      -4.226   0.377  19.938  1.00  0.00           H  
ATOM   4594  HB3 GLN A 325      -4.216   2.107  19.644  1.00  0.00           H  
ATOM   4595  HG2 GLN A 325      -3.566   2.533  21.987  1.00  0.00           H  
ATOM   4596  HG3 GLN A 325      -2.420   1.526  21.104  1.00  0.00           H  
ATOM   4597 HE21 GLN A 325      -4.485  -0.169  24.210  1.00  0.00           H  
ATOM   4598 HE22 GLN A 325      -5.086   1.341  23.509  1.00  0.00           H  
ATOM   4599  N   CYS A 326      -7.149   3.557  20.894  1.00  0.00           N  
ATOM   4600  CA  CYS A 326      -7.620   4.849  21.400  1.00  0.00           C  
ATOM   4601  C   CYS A 326      -8.984   5.200  20.763  1.00  0.00           C  
ATOM   4602  O   CYS A 326      -9.074   6.103  19.926  1.00  0.00           O  
ATOM   4603  CB  CYS A 326      -6.579   5.962  21.126  1.00  0.00           C  
ATOM   4604  SG  CYS A 326      -4.870   5.530  21.567  1.00  0.00           S  
ATOM   4605  H   CYS A 326      -7.498   3.288  19.985  1.00  0.00           H  
ATOM   4606  HA  CYS A 326      -7.776   4.769  22.476  1.00  0.00           H  
ATOM   4607  HB2 CYS A 326      -6.873   6.853  21.681  1.00  0.00           H  
ATOM   4608  HB3 CYS A 326      -6.596   6.211  20.065  1.00  0.00           H  
ATOM   4609  HG  CYS A 326      -5.126   5.189  22.833  1.00  0.00           H  
ATOM   4610  N   GLN A 327     -10.050   4.479  21.121  1.00  0.00           N  
ATOM   4611  CA  GLN A 327     -11.418   4.765  20.664  1.00  0.00           C  
ATOM   4612  C   GLN A 327     -11.889   6.133  21.184  1.00  0.00           C  
ATOM   4613  O   GLN A 327     -12.550   6.900  20.490  1.00  0.00           O  
ATOM   4614  CB  GLN A 327     -12.352   3.628  21.119  1.00  0.00           C  
ATOM   4615  CG  GLN A 327     -13.815   3.815  20.686  1.00  0.00           C  
ATOM   4616  CD  GLN A 327     -14.792   2.883  21.394  1.00  0.00           C  
ATOM   4617  OE1 GLN A 327     -15.446   2.040  20.787  1.00  0.00           O  
ATOM   4618  NE2 GLN A 327     -14.939   2.993  22.695  1.00  0.00           N  
ATOM   4619  H   GLN A 327      -9.919   3.698  21.748  1.00  0.00           H  
ATOM   4620  HA  GLN A 327     -11.425   4.798  19.575  1.00  0.00           H  
ATOM   4621  HB2 GLN A 327     -11.979   2.671  20.754  1.00  0.00           H  
ATOM   4622  HB3 GLN A 327     -12.322   3.585  22.208  1.00  0.00           H  
ATOM   4623  HG2 GLN A 327     -14.137   4.828  20.926  1.00  0.00           H  
ATOM   4624  HG3 GLN A 327     -13.893   3.673  19.608  1.00  0.00           H  
ATOM   4625 HE21 GLN A 327     -14.299   3.538  23.254  1.00  0.00           H  
ATOM   4626 HE22 GLN A 327     -15.641   2.433  23.157  1.00  0.00           H  
ATOM   4627  N   GLU A 328     -11.495   6.459  22.410  1.00  0.00           N  
ATOM   4628  CA  GLU A 328     -11.808   7.681  23.149  1.00  0.00           C  
ATOM   4629  C   GLU A 328     -10.961   8.891  22.682  1.00  0.00           C  
ATOM   4630  O   GLU A 328     -10.505   9.711  23.483  1.00  0.00           O  
ATOM   4631  CB  GLU A 328     -11.666   7.381  24.657  1.00  0.00           C  
ATOM   4632  CG  GLU A 328     -12.563   6.247  25.216  1.00  0.00           C  
ATOM   4633  CD  GLU A 328     -12.233   4.821  24.733  1.00  0.00           C  
ATOM   4634  OE1 GLU A 328     -11.050   4.527  24.430  1.00  0.00           O  
ATOM   4635  OE2 GLU A 328     -13.165   3.994  24.611  1.00  0.00           O1-
ATOM   4636  H   GLU A 328     -10.997   5.746  22.924  1.00  0.00           H  
ATOM   4637  HA  GLU A 328     -12.851   7.937  22.960  1.00  0.00           H  
ATOM   4638  HB2 GLU A 328     -11.930   8.294  25.191  1.00  0.00           H  
ATOM   4639  HB3 GLU A 328     -10.624   7.156  24.883  1.00  0.00           H  
ATOM   4640  HG2 GLU A 328     -13.598   6.479  24.964  1.00  0.00           H  
ATOM   4641  HG3 GLU A 328     -12.482   6.268  26.303  1.00  0.00           H  
ATOM   4642  N   THR A 329     -10.676   8.990  21.379  1.00  0.00           N  
ATOM   4643  CA  THR A 329      -9.810  10.006  20.750  1.00  0.00           C  
ATOM   4644  C   THR A 329     -10.081  10.138  19.247  1.00  0.00           C  
ATOM   4645  O   THR A 329      -9.847   9.197  18.494  1.00  0.00           O  
ATOM   4646  CB  THR A 329      -8.335   9.644  21.006  1.00  0.00           C  
ATOM   4647  OG1 THR A 329      -8.007  10.098  22.301  1.00  0.00           O  
ATOM   4648  CG2 THR A 329      -7.311  10.297  20.078  1.00  0.00           C  
ATOM   4649  H   THR A 329     -11.082   8.296  20.768  1.00  0.00           H  
ATOM   4650  HA  THR A 329     -10.009  10.976  21.206  1.00  0.00           H  
ATOM   4651  HB  THR A 329      -8.209   8.562  20.955  1.00  0.00           H  
ATOM   4652 HG21 THR A 329      -7.379   9.866  19.079  1.00  0.00           H  
ATOM   4653 HG22 THR A 329      -7.513  11.367  20.021  1.00  0.00           H  
ATOM   4654 HG23 THR A 329      -6.303  10.126  20.455  1.00  0.00           H  
ATOM   4655  HG1 THR A 329      -8.718   9.793  22.869  1.00  0.00           H  
ATOM   4656  N   GLU A 330     -10.536  11.314  18.803  1.00  0.00           N  
ATOM   4657  CA  GLU A 330     -10.766  11.595  17.382  1.00  0.00           C  
ATOM   4658  C   GLU A 330      -9.488  11.482  16.543  1.00  0.00           C  
ATOM   4659  O   GLU A 330      -8.465  12.100  16.859  1.00  0.00           O  
ATOM   4660  CB  GLU A 330     -11.415  12.985  17.198  1.00  0.00           C  
ATOM   4661  CG  GLU A 330     -11.604  13.405  15.724  1.00  0.00           C  
ATOM   4662  CD  GLU A 330     -12.183  14.821  15.556  1.00  0.00           C  
ATOM   4663  OE1 GLU A 330     -13.019  15.239  16.392  1.00  0.00           O  
ATOM   4664  OE2 GLU A 330     -11.777  15.504  14.582  1.00  0.00           O1-
ATOM   4665  H   GLU A 330     -10.748  12.043  19.469  1.00  0.00           H  
ATOM   4666  HA  GLU A 330     -11.474  10.856  17.007  1.00  0.00           H  
ATOM   4667  HB2 GLU A 330     -12.388  12.977  17.689  1.00  0.00           H  
ATOM   4668  HB3 GLU A 330     -10.788  13.730  17.688  1.00  0.00           H  
ATOM   4669  HG2 GLU A 330     -12.269  12.689  15.239  1.00  0.00           H  
ATOM   4670  HG3 GLU A 330     -10.644  13.374  15.208  1.00  0.00           H  
ATOM   4671  N   ILE A 331      -9.599  10.766  15.423  1.00  0.00           N  
ATOM   4672  CA  ILE A 331      -8.649  10.797  14.307  1.00  0.00           C  
ATOM   4673  C   ILE A 331      -9.235  11.589  13.128  1.00  0.00           C  
ATOM   4674  O   ILE A 331      -8.504  12.354  12.509  1.00  0.00           O  
ATOM   4675  CB  ILE A 331      -8.192   9.366  13.929  1.00  0.00           C  
ATOM   4676  CG1 ILE A 331      -7.511   8.602  15.091  1.00  0.00           C  
ATOM   4677  CG2 ILE A 331      -7.306   9.372  12.671  1.00  0.00           C  
ATOM   4678  CD1 ILE A 331      -6.174   9.172  15.584  1.00  0.00           C  
ATOM   4679  H   ILE A 331     -10.444  10.229  15.289  1.00  0.00           H  
ATOM   4680  HA  ILE A 331      -7.760  11.343  14.621  1.00  0.00           H  
ATOM   4681  HB  ILE A 331      -9.085   8.799  13.668  1.00  0.00           H  
ATOM   4682 HG12 ILE A 331      -8.190   8.560  15.942  1.00  0.00           H  
ATOM   4683 HG13 ILE A 331      -7.341   7.574  14.769  1.00  0.00           H  
ATOM   4684 HG21 ILE A 331      -7.854   9.780  11.821  1.00  0.00           H  
ATOM   4685 HG22 ILE A 331      -6.415   9.978  12.834  1.00  0.00           H  
ATOM   4686 HG23 ILE A 331      -7.021   8.350  12.420  1.00  0.00           H  
ATOM   4687 HD11 ILE A 331      -5.439   9.181  14.779  1.00  0.00           H  
ATOM   4688 HD12 ILE A 331      -6.315  10.184  15.963  1.00  0.00           H  
ATOM   4689 HD13 ILE A 331      -5.795   8.548  16.393  1.00  0.00           H  
ATOM   4690  N   THR A 332     -10.533  11.453  12.818  1.00  0.00           N  
ATOM   4691  CA  THR A 332     -11.244  12.250  11.790  1.00  0.00           C  
ATOM   4692  C   THR A 332     -12.783  12.189  11.984  1.00  0.00           C  
ATOM   4693  O   THR A 332     -13.262  11.598  12.958  1.00  0.00           O  
ATOM   4694  CB  THR A 332     -10.792  11.789  10.386  1.00  0.00           C  
ATOM   4695  OG1 THR A 332     -11.221  12.702   9.408  1.00  0.00           O  
ATOM   4696  CG2 THR A 332     -11.337  10.419   9.992  1.00  0.00           C  
ATOM   4697  H   THR A 332     -11.083  10.800  13.358  1.00  0.00           H  
ATOM   4698  HA  THR A 332     -10.950  13.293  11.904  1.00  0.00           H  
ATOM   4699  HB  THR A 332      -9.703  11.750  10.348  1.00  0.00           H  
ATOM   4700 HG21 THR A 332     -10.999   9.671  10.709  1.00  0.00           H  
ATOM   4701 HG22 THR A 332     -12.426  10.435   9.946  1.00  0.00           H  
ATOM   4702 HG23 THR A 332     -10.955  10.145   9.009  1.00  0.00           H  
ATOM   4703  HG1 THR A 332     -10.561  13.393   9.324  1.00  0.00           H  
ATOM   4704  N   THR A 333     -13.589  12.799  11.098  1.00  0.00           N  
ATOM   4705  CA  THR A 333     -15.060  12.944  11.253  1.00  0.00           C  
ATOM   4706  C   THR A 333     -15.864  12.813   9.951  1.00  0.00           C  
ATOM   4707  O   THR A 333     -15.331  12.972   8.853  1.00  0.00           O  
ATOM   4708  CB  THR A 333     -15.496  14.236  11.995  1.00  0.00           C  
ATOM   4709  OG1 THR A 333     -15.723  15.334  11.130  1.00  0.00           O  
ATOM   4710  CG2 THR A 333     -14.542  14.697  13.093  1.00  0.00           C  
ATOM   4711  H   THR A 333     -13.165  13.171  10.260  1.00  0.00           H  
ATOM   4712  HA  THR A 333     -15.398  12.117  11.876  1.00  0.00           H  
ATOM   4713  HB  THR A 333     -16.453  14.019  12.468  1.00  0.00           H  
ATOM   4714 HG21 THR A 333     -14.419  13.904  13.830  1.00  0.00           H  
ATOM   4715 HG22 THR A 333     -13.573  14.963  12.670  1.00  0.00           H  
ATOM   4716 HG23 THR A 333     -14.948  15.573  13.600  1.00  0.00           H  
ATOM   4717  HG1 THR A 333     -14.910  15.838  11.046  1.00  0.00           H  
ATOM   4718  N   LYS A 334     -17.182  12.594  10.074  1.00  0.00           N  
ATOM   4719  CA  LYS A 334     -18.191  12.612   8.990  1.00  0.00           C  
ATOM   4720  C   LYS A 334     -18.181  13.903   8.148  1.00  0.00           C  
ATOM   4721  O   LYS A 334     -18.666  13.892   7.018  1.00  0.00           O  
ATOM   4722  CB  LYS A 334     -19.566  12.328   9.642  1.00  0.00           C  
ATOM   4723  CG  LYS A 334     -20.822  12.494   8.762  1.00  0.00           C  
ATOM   4724  CD  LYS A 334     -22.087  12.134   9.564  1.00  0.00           C  
ATOM   4725  CE  LYS A 334     -23.394  12.567   8.880  1.00  0.00           C  
ATOM   4726  NZ  LYS A 334     -23.799  11.681   7.770  1.00  0.00           N1+
ATOM   4727  H   LYS A 334     -17.531  12.451  11.012  1.00  0.00           H  
ATOM   4728  HA  LYS A 334     -17.969  11.806   8.291  1.00  0.00           H  
ATOM   4729  HB2 LYS A 334     -19.677  13.000  10.493  1.00  0.00           H  
ATOM   4730  HB3 LYS A 334     -19.549  11.309  10.027  1.00  0.00           H  
ATOM   4731  HG2 LYS A 334     -20.748  11.854   7.883  1.00  0.00           H  
ATOM   4732  HG3 LYS A 334     -20.901  13.533   8.441  1.00  0.00           H  
ATOM   4733  HD2 LYS A 334     -22.043  12.653  10.522  1.00  0.00           H  
ATOM   4734  HD3 LYS A 334     -22.110  11.063   9.765  1.00  0.00           H  
ATOM   4735  HE2 LYS A 334     -23.283  13.585   8.507  1.00  0.00           H  
ATOM   4736  HE3 LYS A 334     -24.190  12.569   9.625  1.00  0.00           H  
ATOM   4737  HZ1 LYS A 334     -23.150  11.758   7.000  1.00  0.00           H  
ATOM   4738  HZ2 LYS A 334     -23.936  10.728   8.075  1.00  0.00           H  
ATOM   4739  HZ3 LYS A 334     -24.677  11.994   7.379  1.00  0.00           H  
ATOM   4740  N   ASN A 335     -17.597  14.985   8.675  1.00  0.00           N  
ATOM   4741  CA  ASN A 335     -17.451  16.295   8.029  1.00  0.00           C  
ATOM   4742  C   ASN A 335     -16.103  16.484   7.292  1.00  0.00           C  
ATOM   4743  O   ASN A 335     -15.883  17.550   6.714  1.00  0.00           O  
ATOM   4744  CB  ASN A 335     -17.708  17.436   9.043  1.00  0.00           C  
ATOM   4745  CG  ASN A 335     -18.785  17.177  10.085  1.00  0.00           C  
ATOM   4746  ND2 ASN A 335     -18.440  16.529  11.175  1.00  0.00           N  
ATOM   4747  OD1 ASN A 335     -19.938  17.570   9.953  1.00  0.00           O  
ATOM   4748  H   ASN A 335     -17.209  14.890   9.602  1.00  0.00           H  
ATOM   4749  HA  ASN A 335     -18.224  16.373   7.264  1.00  0.00           H  
ATOM   4750  HB2 ASN A 335     -16.780  17.642   9.577  1.00  0.00           H  
ATOM   4751  HB3 ASN A 335     -17.972  18.341   8.497  1.00  0.00           H  
ATOM   4752 HD21 ASN A 335     -19.129  16.439  11.908  1.00  0.00           H  
ATOM   4753 HD22 ASN A 335     -17.477  16.259  11.320  1.00  0.00           H  
ATOM   4754  N   GLU A 336     -15.205  15.488   7.309  1.00  0.00           N  
ATOM   4755  CA  GLU A 336     -13.871  15.562   6.678  1.00  0.00           C  
ATOM   4756  C   GLU A 336     -13.706  14.646   5.453  1.00  0.00           C  
ATOM   4757  O   GLU A 336     -12.755  14.819   4.694  1.00  0.00           O  
ATOM   4758  CB  GLU A 336     -12.751  15.163   7.657  1.00  0.00           C  
ATOM   4759  CG  GLU A 336     -12.883  15.523   9.139  1.00  0.00           C  
ATOM   4760  CD  GLU A 336     -13.269  16.955   9.476  1.00  0.00           C  
ATOM   4761  OE1 GLU A 336     -13.712  17.133  10.635  1.00  0.00           O  
ATOM   4762  OE2 GLU A 336     -13.068  17.878   8.659  1.00  0.00           O1-
ATOM   4763  H   GLU A 336     -15.425  14.649   7.827  1.00  0.00           H  
ATOM   4764  HA  GLU A 336     -13.679  16.583   6.349  1.00  0.00           H  
ATOM   4765  HB2 GLU A 336     -12.648  14.078   7.624  1.00  0.00           H  
ATOM   4766  HB3 GLU A 336     -11.817  15.585   7.288  1.00  0.00           H  
ATOM   4767  HG2 GLU A 336     -11.944  15.290   9.642  1.00  0.00           H  
ATOM   4768  HG3 GLU A 336     -13.645  14.868   9.560  1.00  0.00           H  
ATOM   4769  N   ILE A 337     -14.561  13.633   5.302  1.00  0.00           N  
ATOM   4770  CA  ILE A 337     -14.394  12.539   4.336  1.00  0.00           C  
ATOM   4771  C   ILE A 337     -14.752  12.983   2.914  1.00  0.00           C  
ATOM   4772  O   ILE A 337     -15.750  13.668   2.718  1.00  0.00           O  
ATOM   4773  CB  ILE A 337     -15.204  11.301   4.793  1.00  0.00           C  
ATOM   4774  CG1 ILE A 337     -14.712  10.742   6.147  1.00  0.00           C  
ATOM   4775  CG2 ILE A 337     -15.214  10.197   3.724  1.00  0.00           C  
ATOM   4776  CD1 ILE A 337     -15.728   9.815   6.830  1.00  0.00           C  
ATOM   4777  H   ILE A 337     -15.360  13.594   5.919  1.00  0.00           H  
ATOM   4778  HA  ILE A 337     -13.342  12.255   4.318  1.00  0.00           H  
ATOM   4779  HB  ILE A 337     -16.231  11.636   4.934  1.00  0.00           H  
ATOM   4780 HG12 ILE A 337     -13.784  10.191   5.998  1.00  0.00           H  
ATOM   4781 HG13 ILE A 337     -14.505  11.562   6.835  1.00  0.00           H  
ATOM   4782 HG21 ILE A 337     -15.712  10.548   2.819  1.00  0.00           H  
ATOM   4783 HG22 ILE A 337     -14.191   9.908   3.483  1.00  0.00           H  
ATOM   4784 HG23 ILE A 337     -15.767   9.325   4.074  1.00  0.00           H  
ATOM   4785 HD11 ILE A 337     -16.694  10.313   6.905  1.00  0.00           H  
ATOM   4786 HD12 ILE A 337     -15.838   8.885   6.272  1.00  0.00           H  
ATOM   4787 HD13 ILE A 337     -15.377   9.579   7.835  1.00  0.00           H  
ATOM   4788  N   PHE A 338     -13.964  12.564   1.921  1.00  0.00           N  
ATOM   4789  CA  PHE A 338     -14.203  12.854   0.502  1.00  0.00           C  
ATOM   4790  C   PHE A 338     -13.600  11.763  -0.395  1.00  0.00           C  
ATOM   4791  O   PHE A 338     -12.893  10.875   0.083  1.00  0.00           O  
ATOM   4792  CB  PHE A 338     -13.655  14.250   0.152  1.00  0.00           C  
ATOM   4793  CG  PHE A 338     -12.164  14.311  -0.128  1.00  0.00           C  
ATOM   4794  CD1 PHE A 338     -11.237  14.111   0.912  1.00  0.00           C  
ATOM   4795  CD2 PHE A 338     -11.698  14.556  -1.434  1.00  0.00           C  
ATOM   4796  CE1 PHE A 338      -9.856  14.120   0.643  1.00  0.00           C  
ATOM   4797  CE2 PHE A 338     -10.318  14.587  -1.698  1.00  0.00           C  
ATOM   4798  CZ  PHE A 338      -9.396  14.355  -0.663  1.00  0.00           C  
ATOM   4799  H   PHE A 338     -13.180  11.965   2.137  1.00  0.00           H  
ATOM   4800  HA  PHE A 338     -15.279  12.868   0.331  1.00  0.00           H  
ATOM   4801  HB2 PHE A 338     -14.188  14.607  -0.730  1.00  0.00           H  
ATOM   4802  HB3 PHE A 338     -13.896  14.938   0.962  1.00  0.00           H  
ATOM   4803  HD1 PHE A 338     -11.596  13.946   1.917  1.00  0.00           H  
ATOM   4804  HD2 PHE A 338     -12.398  14.721  -2.240  1.00  0.00           H  
ATOM   4805  HE1 PHE A 338      -9.151  13.944   1.442  1.00  0.00           H  
ATOM   4806  HE2 PHE A 338      -9.978  14.782  -2.704  1.00  0.00           H  
ATOM   4807  HZ  PHE A 338      -8.337  14.358  -0.873  1.00  0.00           H  
ATOM   4808  N   SER A 339     -13.855  11.827  -1.703  1.00  0.00           N  
ATOM   4809  CA  SER A 339     -13.405  10.819  -2.667  1.00  0.00           C  
ATOM   4810  C   SER A 339     -12.230  11.275  -3.526  1.00  0.00           C  
ATOM   4811  O   SER A 339     -12.251  12.349  -4.118  1.00  0.00           O  
ATOM   4812  CB  SER A 339     -14.551  10.390  -3.583  1.00  0.00           C  
ATOM   4813  OG  SER A 339     -15.525   9.635  -2.884  1.00  0.00           O  
ATOM   4814  H   SER A 339     -14.413  12.596  -2.045  1.00  0.00           H  
ATOM   4815  HA  SER A 339     -13.082   9.927  -2.128  1.00  0.00           H  
ATOM   4816  HB2 SER A 339     -14.150   9.774  -4.388  1.00  0.00           H  
ATOM   4817  HB3 SER A 339     -15.007  11.278  -4.022  1.00  0.00           H  
ATOM   4818  HG  SER A 339     -15.932  10.220  -2.241  1.00  0.00           H  
ATOM   4819  N   LEU A 340     -11.258  10.376  -3.685  1.00  0.00           N  
ATOM   4820  CA  LEU A 340     -10.263  10.391  -4.766  1.00  0.00           C  
ATOM   4821  C   LEU A 340     -10.361   9.134  -5.651  1.00  0.00           C  
ATOM   4822  O   LEU A 340      -9.467   8.872  -6.448  1.00  0.00           O  
ATOM   4823  CB  LEU A 340      -8.850  10.629  -4.198  1.00  0.00           C  
ATOM   4824  CG  LEU A 340      -8.610  12.023  -3.594  1.00  0.00           C  
ATOM   4825  CD1 LEU A 340      -7.209  12.069  -2.987  1.00  0.00           C  
ATOM   4826  CD2 LEU A 340      -8.685  13.129  -4.651  1.00  0.00           C  
ATOM   4827  H   LEU A 340     -11.239   9.598  -3.041  1.00  0.00           H  
ATOM   4828  HA  LEU A 340     -10.496  11.218  -5.437  1.00  0.00           H  
ATOM   4829  HB2 LEU A 340      -8.665   9.879  -3.429  1.00  0.00           H  
ATOM   4830  HB3 LEU A 340      -8.115  10.476  -4.988  1.00  0.00           H  
ATOM   4831  HG  LEU A 340      -9.338  12.213  -2.806  1.00  0.00           H  
ATOM   4832 HD11 LEU A 340      -7.115  11.303  -2.216  1.00  0.00           H  
ATOM   4833 HD12 LEU A 340      -6.456  11.898  -3.756  1.00  0.00           H  
ATOM   4834 HD13 LEU A 340      -7.036  13.043  -2.529  1.00  0.00           H  
ATOM   4835 HD21 LEU A 340      -8.034  12.895  -5.493  1.00  0.00           H  
ATOM   4836 HD22 LEU A 340      -9.712  13.243  -4.997  1.00  0.00           H  
ATOM   4837 HD23 LEU A 340      -8.363  14.078  -4.220  1.00  0.00           H  
ATOM   4838  N   SER A 341     -11.444   8.357  -5.531  1.00  0.00           N  
ATOM   4839  CA  SER A 341     -11.622   7.082  -6.227  1.00  0.00           C  
ATOM   4840  C   SER A 341     -13.044   6.880  -6.743  1.00  0.00           C  
ATOM   4841  O   SER A 341     -14.027   7.090  -6.026  1.00  0.00           O  
ATOM   4842  CB  SER A 341     -11.197   5.923  -5.324  1.00  0.00           C  
ATOM   4843  OG  SER A 341     -11.458   4.674  -5.938  1.00  0.00           O  
ATOM   4844  H   SER A 341     -12.176   8.643  -4.897  1.00  0.00           H  
ATOM   4845  HA  SER A 341     -10.955   7.061  -7.089  1.00  0.00           H  
ATOM   4846  HB2 SER A 341     -11.739   5.973  -4.380  1.00  0.00           H  
ATOM   4847  HB3 SER A 341     -10.131   6.013  -5.118  1.00  0.00           H  
ATOM   4848  HG  SER A 341     -10.749   4.093  -5.651  1.00  0.00           H  
ATOM   4849  N   LEU A 342     -13.136   6.396  -7.982  1.00  0.00           N  
ATOM   4850  CA  LEU A 342     -14.371   6.024  -8.673  1.00  0.00           C  
ATOM   4851  C   LEU A 342     -15.157   4.905  -7.953  1.00  0.00           C  
ATOM   4852  O   LEU A 342     -16.336   4.694  -8.231  1.00  0.00           O  
ATOM   4853  CB  LEU A 342     -13.978   5.690 -10.129  1.00  0.00           C  
ATOM   4854  CG  LEU A 342     -15.094   5.178 -11.058  1.00  0.00           C  
ATOM   4855  CD1 LEU A 342     -16.182   6.233 -11.274  1.00  0.00           C  
ATOM   4856  CD2 LEU A 342     -14.494   4.829 -12.421  1.00  0.00           C
[truncated: 469,627 more chars]
