# Supplementary material for: PROTAC-Mediated Ternary Complex Stability with Ricin Toxin A: A Computational Perspective
Source: ACS Omega. 2026 Feb 9;11(7):11685–99. doi: 10.1021/acsomega.5c10223 (PMC12946957; doi:10.1021/acsomega.5c10223)
Supplement: Supplementary file 2 [file ao5c10223_si_002.zip › Suppl_mat/DM_input_files/CRBN/3A.pdb]

HEADER    Protein cereblon                                            
REMARK  99                                                                      
REMARK  99 MOE v2024.06 (Chemical Computing Group ULC) Tue Sep 30 10:13:29 2025 
REMARK  99                                                                      
SEQRES   1 A  399  PRO ASN ILE ILE ASN PHE ASP THR SER LEU PRO THR SER
SEQRES   2 A  399  HIS THR TYR LEU GLY ALA ASP MET GLU GLU PHE HIS GLY
SEQRES   3 A  399  ARG THR LEU HIS ASP ASP ASP SER CYS GLN VAL ILE PRO
SEQRES   4 A  399  VAL LEU PRO GLN VAL MET MET ILE LEU ILE PRO GLY GLN
SEQRES   5 A  399  THR LEU PRO LEU GLN LEU PHE HIS PRO GLN GLU VAL SER
SEQRES   6 A  399  MET VAL ARG ASN LEU ILE GLN LYS ASP ARG THR PHE ALA
SEQRES   7 A  399  VAL LEU ALA TYR SER ASN VAL GLN GLU ARG GLU ALA GLN
SEQRES   8 A  399  PHE GLY THR THR ALA GLU ILE TYR ALA TYR ARG GLU GLU
SEQRES   9 A  399  GLN ASP PHE GLY ILE GLU ILE VAL LYS VAL LYS ALA ILE
SEQRES  10 A  399  GLY ARG GLN ARG PHE LYS VAL LEU GLU LEU ARG THR GLN
SEQRES  11 A  399  SER ASP GLY ILE GLN GLN ALA LYS VAL GLN ILE LEU PRO
SEQRES  12 A  399  GLU CYS VAL LEU PRO SER THR MET SER ALA VAL GLN LEU
SEQRES  13 A  399  GLU SER LEU ASN LYS CYS GLN ILE PHE PRO SER LYS PRO
SEQRES  14 A  399  VAL SER ARG GLU ASP GLN CYS SER TYR LYS TRP TRP GLN
SEQRES  15 A  399  LYS TYR GLN LYS ARG LYS PHE HIS CYS ALA ASN LEU THR
SEQRES  16 A  399  SER TRP PRO ARG TRP LEU TYR SER LEU TYR ASP ALA GLU
SEQRES  17 A  399  THR LEU MET ASP ARG ILE LYS LYS GLN LEU ARG GLU TRP
SEQRES  18 A  399  ASP GLU ASN LEU LYS ASP ASP SER LEU PRO SER ASN PRO
SEQRES  19 A  399  ILE ASP PHE SER TYR ARG VAL ALA ALA CYS LEU PRO ILE
SEQRES  20 A  399  ASP ASP VAL LEU ARG ILE GLN LEU LEU LYS ILE GLY SER
SEQRES  21 A  399  ALA ILE GLN ARG LEU ARG CYS GLU LEU ASP ILE MET ASN
SEQRES  22 A  399  LYS CYS THR SER LEU CYS CYS LYS GLN CYS GLN GLU THR
SEQRES  23 A  399  GLU ILE THR THR LYS ASN GLU ILE PHE SER LEU SER LEU
SEQRES  24 A  399  CYS GLY PRO MET ALA ALA TYR VAL ASN PRO HIS GLY TYR
SEQRES  25 A  399  VAL HIS GLU THR LEU THR VAL TYR LYS ALA CYS ASN LEU
SEQRES  26 A  399  ASN LEU ILE GLY ARG PRO SER THR GLU HIS SER TRP PHE
SEQRES  27 A  399  PRO GLY TYR ALA TRP THR VAL ALA GLN CYS LYS ILE CYS
SEQRES  28 A  399  ALA SER HIS ILE GLY TRP LYS PHE THR ALA THR LYS LYS
SEQRES  29 A  399  ASP MET SER PRO GLN LYS PHE TRP GLY LEU THR ARG SER
SEQRES  30 A  399  ALA LEU LEU PRO THR ILE PRO ASP THR GLU ASP GLU ILE
SEQRES  31 A  399  SER PRO ASP LYS VAL ILE LEU CYS LEU
HELIX    1   1 PRO A   54  SER A   56  5               Generated by MOE    3
HELIX    2   2 THR A   58  LEU A   60  5               Generated by MOE    3
HELIX    3   3 PRO A  104  LEU A  113  1               Generated by MOE   10
HELIX    4   4 THR A  193  ALA A  196  5               Generated by MOE    4
HELIX    5   5 GLU A  200  ASN A  203  1               Generated by MOE    4
HELIX    6   6 LYS A  222  ARG A  230  1               Generated by MOE    9
HELIX    7   7 HIS A  233  LEU A  237  5               Generated by MOE    5
HELIX    8   8 ARG A  242  TYR A  245  1               Generated by MOE    4
HELIX    9   9 ALA A  250  ARG A  262  1               Generated by MOE   13
HELIX   10  10 PRO A  277  ALA A  285  1               Generated by MOE    9
HELIX   11  11 LEU A  294  LEU A  299  1               Generated by MOE    6
HELIX   12  12 ALA A  304  ILE A  314  1               Generated by MOE   11
HELIX   13  13 LYS A  324  CYS A  326  5               Generated by MOE    3
HELIX   14  14 LYS A  334  GLU A  336  5               Generated by MOE    3
HELIX   15  15 ARG A  419  ALA A  421  5               Generated by MOE    3
HELIX   16  16 VAL A   18  LEU A   32  1               Generated by MOE   15
HELIX   17  17 ASP A  100  ALA A  103  1               Generated by MOE    4
HELIX   18  18 ILE A  104  HIS A  106  5               Generated by MOE    3
HELIX   19  19 TYR A  123  ALA A  130  1               Generated by MOE    8
HELIX   20  20 ARG A  134  ASN A  136  5               Generated by MOE    3
HELIX   21  21 ASN A  141  TYR A  154  1               Generated by MOE   14
HELIX   22  22 LEU A  161  GLN A  173  1               Generated by MOE   13
HELIX   23  23 SER A  176  ARG A  180  1               Generated by MOE    5
HELIX   24  24 GLN A  182  ARG A  191  1               Generated by MOE   10
HELIX   25  25 ILE A  192  TYR A  194  5               Generated by MOE    3
HELIX   26  26 VAL A  204  LEU A  207  1               Generated by MOE    4
HELIX   27  27 GLU A  208  SER A  210  5               Generated by MOE    3
HELIX   28  28 TRP A  211  GLN A  219  1               Generated by MOE    9
SHEET    1       GLU A  65  GLU A  66                  Generated by MOE
SHEET    2       CYS A  78  VAL A  83                  Generated by MOE
SHEET    3       THR A  96  LEU A 101                  Generated by MOE
SHEET    4       THR A 119  ASN A 127                  Generated by MOE
SHEET    5       GLU A 132  ASP A 149                  Generated by MOE
SHEET    6       ILE A 152  THR A 172                  Generated by MOE
SHEET    7       GLN A 178  LEU A 185                  Generated by MOE
SHEET    8       SER A 214  ARG A 215                  Generated by MOE
SHEET    9       GLN A 218  CYS A 219                  Generated by MOE
SHEET   10       SER A 320  CYS A 323                  Generated by MOE
SHEET   11       GLU A 330  THR A 333                  Generated by MOE
SHEET   12       MET A 346  VAL A 350                  Generated by MOE
SHEET   13       VAL A 356  VAL A 362                  Generated by MOE
SHEET   14       LEU A 368  SER A 375                  Generated by MOE
SHEET   15       TYR A 384  CYS A 391                  Generated by MOE
SHEET   16       SER A 396  ALA A 404                  Generated by MOE
SHEET   17       LYS A 413  THR A 418                  Generated by MOE
SHEET   18       LEU A 422  THR A 425                  Generated by MOE
SHEET   19       ILE A   8  THR A  12                  Generated by MOE
SHEET   20       VAL A  38  ARG A  39                  Generated by MOE
SHEET   21       ILE A  42  PRO A  43                  Generated by MOE
SHEET   22       PHE A  57  ILE A  58                  Generated by MOE
SHEET   23       LEU A  59  SER A  63                  Generated by MOE
SHEET   24       SER A  69  ASP A  75                  Generated by MOE
SHEET   25       TYR A  80  ALA A  86                  Generated by MOE
SHEET   26       SER A  89  PHE A  92                  Generated by MOE
SHEET   27       ASN A 113  THR A 116                  Generated by MOE
SHEET   28       SER A 221  ASN A 222                  Generated by MOE
SHEET   29       ALA A 225  GLN A 233                  Generated by MOE
SHEET   30       LYS A 239  ASP A 244                  Generated by MOE
ATOM      1  N   PRO A  44      -9.448  18.982  -0.370  1.00  0.00           N1+
ATOM      2  CA  PRO A  44      -8.389  19.790  -0.986  1.00  0.00           C  
ATOM      3  C   PRO A  44      -7.956  19.182  -2.316  1.00  0.00           C  
ATOM      4  O   PRO A  44      -7.459  18.079  -2.316  1.00  0.00           O  
ATOM      5  CB  PRO A  44      -7.284  19.882   0.069  1.00  0.00           C  
ATOM      6  CG  PRO A  44      -8.069  19.912   1.393  1.00  0.00           C  
ATOM      7  CD  PRO A  44      -9.489  19.469   1.020  1.00  0.00           C  
ATOM      8  H2  PRO A  44     -10.322  19.088  -0.865  1.00  0.00           H  
ATOM      9  H3  PRO A  44      -9.194  18.005  -0.415  1.00  0.00           H  
ATOM     10  HA  PRO A  44      -8.786  20.789  -1.169  1.00  0.00           H  
ATOM     11  HB2 PRO A  44      -6.661  18.988   0.038  1.00  0.00           H  
ATOM     12  HB3 PRO A  44      -6.675  20.775  -0.065  1.00  0.00           H  
ATOM     13  HG2 PRO A  44      -8.096  20.920   1.806  1.00  0.00           H  
ATOM     14  HG3 PRO A  44      -7.631  19.226   2.118  1.00  0.00           H  
ATOM     15  HD2 PRO A  44     -10.159  20.326   1.075  1.00  0.00           H  
ATOM     16  HD3 PRO A  44      -9.856  18.695   1.693  1.00  0.00           H  
ATOM     17  N   ASN A  45      -8.180  19.888  -3.461  1.00  0.00           N  
ATOM     18  CA  ASN A  45      -8.190  19.284  -4.799  1.00  0.00           C  
ATOM     19  C   ASN A  45      -6.904  18.493  -5.143  1.00  0.00           C  
ATOM     20  O   ASN A  45      -5.782  18.958  -4.913  1.00  0.00           O  
ATOM     21  CB  ASN A  45      -8.487  20.377  -5.850  1.00  0.00           C  
ATOM     22  CG  ASN A  45      -9.212  19.834  -7.071  1.00  0.00           C  
ATOM     23  OD1 ASN A  45     -10.384  20.093  -7.278  1.00  0.00           O  
ATOM     24  ND2 ASN A  45      -8.581  19.038  -7.899  1.00  0.00           N  
ATOM     25  H   ASN A  45      -8.560  20.820  -3.374  1.00  0.00           H  
ATOM     26  HA  ASN A  45      -9.019  18.576  -4.811  1.00  0.00           H  
ATOM     27  HB2 ASN A  45      -9.133  21.140  -5.415  1.00  0.00           H  
ATOM     28  HB3 ASN A  45      -7.559  20.853  -6.166  1.00  0.00           H  
ATOM     29 HD21 ASN A  45      -9.128  18.565  -8.604  1.00  0.00           H  
ATOM     30 HD22 ASN A  45      -7.600  18.810  -7.822  1.00  0.00           H  
ATOM     31  N   ILE A  46      -7.076  17.317  -5.754  1.00  0.00           N  
ATOM     32  CA  ILE A  46      -5.992  16.485  -6.296  1.00  0.00           C  
ATOM     33  C   ILE A  46      -5.355  17.174  -7.518  1.00  0.00           C  
ATOM     34  O   ILE A  46      -6.047  17.861  -8.267  1.00  0.00           O  
ATOM     35  CB  ILE A  46      -6.497  15.042  -6.579  1.00  0.00           C  
ATOM     36  CG2 ILE A  46      -5.522  14.229  -7.452  1.00  0.00           C  
ATOM     37  CG1 ILE A  46      -6.754  14.213  -5.294  1.00  0.00           C  
ATOM     38  CD1 ILE A  46      -7.924  14.668  -4.412  1.00  0.00           C  
ATOM     39  H   ILE A  46      -8.021  16.992  -5.902  1.00  0.00           H  
ATOM     40  HA  ILE A  46      -5.222  16.417  -5.527  1.00  0.00           H  
ATOM     41  HB  ILE A  46      -7.433  15.113  -7.133  1.00  0.00           H  
ATOM     42 HG12 ILE A  46      -6.975  13.187  -5.590  1.00  0.00           H  
ATOM     43 HG13 ILE A  46      -5.846  14.193  -4.692  1.00  0.00           H  
ATOM     44 HG21 ILE A  46      -5.417  14.686  -8.436  1.00  0.00           H  
ATOM     45 HG22 ILE A  46      -4.547  14.158  -6.970  1.00  0.00           H  
ATOM     46 HG23 ILE A  46      -5.914  13.223  -7.607  1.00  0.00           H  
ATOM     47 HD11 ILE A  46      -7.669  15.584  -3.879  1.00  0.00           H  
ATOM     48 HD12 ILE A  46      -8.814  14.825  -5.021  1.00  0.00           H  
ATOM     49 HD13 ILE A  46      -8.134  13.894  -3.674  1.00  0.00           H  
ATOM     50  N   ILE A  47      -4.041  17.017  -7.721  1.00  0.00           N  
ATOM     51  CA  ILE A  47      -3.276  17.630  -8.827  1.00  0.00           C  
ATOM     52  C   ILE A  47      -2.193  16.658  -9.327  1.00  0.00           C  
ATOM     53  O   ILE A  47      -1.536  16.010  -8.511  1.00  0.00           O  
ATOM     54  CB  ILE A  47      -2.687  19.018  -8.428  1.00  0.00           C  
ATOM     55  CG2 ILE A  47      -1.796  19.611  -9.533  1.00  0.00           C  
ATOM     56  CG1 ILE A  47      -3.772  20.042  -8.009  1.00  0.00           C  
ATOM     57  CD1 ILE A  47      -3.242  21.390  -7.499  1.00  0.00           C  
ATOM     58  H   ILE A  47      -3.547  16.405  -7.087  1.00  0.00           H  
ATOM     59  HA  ILE A  47      -3.962  17.799  -9.658  1.00  0.00           H  
ATOM     60  HB  ILE A  47      -2.034  18.858  -7.570  1.00  0.00           H  
ATOM     61 HG12 ILE A  47      -4.440  20.222  -8.851  1.00  0.00           H  
ATOM     62 HG13 ILE A  47      -4.366  19.625  -7.196  1.00  0.00           H  
ATOM     63 HG21 ILE A  47      -0.964  18.942  -9.753  1.00  0.00           H  
ATOM     64 HG22 ILE A  47      -2.381  19.786 -10.436  1.00  0.00           H  
ATOM     65 HG23 ILE A  47      -1.342  20.548  -9.207  1.00  0.00           H  
ATOM     66 HD11 ILE A  47      -2.497  21.226  -6.720  1.00  0.00           H  
ATOM     67 HD12 ILE A  47      -2.801  21.966  -8.312  1.00  0.00           H  
ATOM     68 HD13 ILE A  47      -4.068  21.965  -7.080  1.00  0.00           H  
ATOM     69  N   ASN A  48      -2.000  16.578 -10.652  1.00  0.00           N  
ATOM     70  CA  ASN A  48      -0.916  15.864 -11.358  1.00  0.00           C  
ATOM     71  C   ASN A  48      -0.662  14.414 -10.887  1.00  0.00           C  
ATOM     72  O   ASN A  48       0.486  13.990 -10.703  1.00  0.00           O  
ATOM     73  CB  ASN A  48       0.358  16.733 -11.460  1.00  0.00           C  
ATOM     74  CG  ASN A  48       0.188  18.030 -12.237  1.00  0.00           C  
ATOM     75  ND2 ASN A  48       1.262  18.570 -12.756  1.00  0.00           N  
ATOM     76  OD1 ASN A  48      -0.900  18.558 -12.410  1.00  0.00           O  
ATOM     77  H   ASN A  48      -2.597  17.153 -11.228  1.00  0.00           H  
ATOM     78  HA  ASN A  48      -1.265  15.744 -12.384  1.00  0.00           H  
ATOM     79  HB2 ASN A  48       0.726  16.968 -10.461  1.00  0.00           H  
ATOM     80  HB3 ASN A  48       1.126  16.154 -11.974  1.00  0.00           H  
ATOM     81 HD21 ASN A  48       1.148  19.387 -13.339  1.00  0.00           H  
ATOM     82 HD22 ASN A  48       2.160  18.136 -12.596  1.00  0.00           H  
ATOM     83  N   PHE A  49      -1.757  13.672 -10.707  1.00  0.00           N  
ATOM     84  CA  PHE A  49      -1.823  12.279 -10.252  1.00  0.00           C  
ATOM     85  C   PHE A  49      -3.029  11.553 -10.900  1.00  0.00           C  
ATOM     86  O   PHE A  49      -3.621  12.064 -11.853  1.00  0.00           O  
ATOM     87  CB  PHE A  49      -1.881  12.315  -8.711  1.00  0.00           C  
ATOM     88  CG  PHE A  49      -1.853  10.971  -8.003  1.00  0.00           C  
ATOM     89  CD1 PHE A  49      -0.825  10.048  -8.268  1.00  0.00           C  
ATOM     90  CD2 PHE A  49      -2.871  10.630  -7.091  1.00  0.00           C  
ATOM     91  CE1 PHE A  49      -0.793   8.819  -7.590  1.00  0.00           C  
ATOM     92  CE2 PHE A  49      -2.832   9.403  -6.407  1.00  0.00           C  
ATOM     93  CZ  PHE A  49      -1.783   8.503  -6.647  1.00  0.00           C  
ATOM     94  H   PHE A  49      -2.644  14.128 -10.868  1.00  0.00           H  
ATOM     95  HA  PHE A  49      -0.919  11.755 -10.562  1.00  0.00           H  
ATOM     96  HB2 PHE A  49      -1.032  12.894  -8.345  1.00  0.00           H  
ATOM     97  HB3 PHE A  49      -2.782  12.852  -8.415  1.00  0.00           H  
ATOM     98  HD1 PHE A  49      -0.056  10.275  -8.991  1.00  0.00           H  
ATOM     99  HD2 PHE A  49      -3.683  11.317  -6.901  1.00  0.00           H  
ATOM    100  HE1 PHE A  49      -0.004   8.111  -7.794  1.00  0.00           H  
ATOM    101  HE2 PHE A  49      -3.607   9.154  -5.698  1.00  0.00           H  
ATOM    102  HZ  PHE A  49      -1.739   7.567  -6.110  1.00  0.00           H  
ATOM    103  N   ASP A  50      -3.418  10.380 -10.404  1.00  0.00           N  
ATOM    104  CA  ASP A  50      -4.610   9.631 -10.817  1.00  0.00           C  
ATOM    105  C   ASP A  50      -5.071   8.712  -9.677  1.00  0.00           C  
ATOM    106  O   ASP A  50      -4.276   7.947  -9.132  1.00  0.00           O  
ATOM    107  CB  ASP A  50      -4.275   8.807 -12.066  1.00  0.00           C  
ATOM    108  CG  ASP A  50      -5.301   7.717 -12.369  1.00  0.00           C  
ATOM    109  OD1 ASP A  50      -6.524   7.956 -12.274  1.00  0.00           O  
ATOM    110  OD2 ASP A  50      -4.882   6.583 -12.684  1.00  0.00           O1-
ATOM    111  H   ASP A  50      -2.888   9.978  -9.644  1.00  0.00           H  
ATOM    112  HA  ASP A  50      -5.421  10.318 -11.058  1.00  0.00           H  
ATOM    113  HB2 ASP A  50      -3.305   8.332 -11.912  1.00  0.00           H  
ATOM    114  HB3 ASP A  50      -4.204   9.474 -12.925  1.00  0.00           H  
ATOM    115  N   THR A  51      -6.361   8.744  -9.337  1.00  0.00           N  
ATOM    116  CA  THR A  51      -6.935   7.893  -8.279  1.00  0.00           C  
ATOM    117  C   THR A  51      -7.372   6.512  -8.788  1.00  0.00           C  
ATOM    118  O   THR A  51      -7.759   5.666  -7.981  1.00  0.00           O  
ATOM    119  CB  THR A  51      -8.061   8.608  -7.514  1.00  0.00           C  
ATOM    120  OG1 THR A  51      -9.169   8.855  -8.347  1.00  0.00           O  
ATOM    121  CG2 THR A  51      -7.619   9.953  -6.938  1.00  0.00           C  
ATOM    122  H   THR A  51      -6.982   9.354  -9.849  1.00  0.00           H  
ATOM    123  HA  THR A  51      -6.152   7.695  -7.547  1.00  0.00           H  
ATOM    124  HB  THR A  51      -8.382   7.968  -6.692  1.00  0.00           H  
ATOM    125 HG21 THR A  51      -6.716   9.819  -6.342  1.00  0.00           H  
ATOM    126 HG22 THR A  51      -7.411  10.666  -7.735  1.00  0.00           H  
ATOM    127 HG23 THR A  51      -8.406  10.359  -6.302  1.00  0.00           H  
ATOM    128  HG1 THR A  51      -9.876   9.183  -7.786  1.00  0.00           H  
ATOM    129  N   SER A  52      -7.277   6.228 -10.094  1.00  0.00           N  
ATOM    130  CA  SER A  52      -7.544   4.895 -10.654  1.00  0.00           C  
ATOM    131  C   SER A  52      -6.359   3.932 -10.497  1.00  0.00           C  
ATOM    132  O   SER A  52      -6.555   2.763 -10.161  1.00  0.00           O  
ATOM    133  CB  SER A  52      -8.027   5.009 -12.105  1.00  0.00           C  
ATOM    134  OG  SER A  52      -6.985   4.984 -13.069  1.00  0.00           O  
ATOM    135  H   SER A  52      -7.001   6.963 -10.729  1.00  0.00           H  
ATOM    136  HA  SER A  52      -8.376   4.460 -10.099  1.00  0.00           H  
ATOM    137  HB2 SER A  52      -8.612   5.921 -12.216  1.00  0.00           H  
ATOM    138  HB3 SER A  52      -8.691   4.167 -12.305  1.00  0.00           H  
ATOM    139  HG  SER A  52      -6.318   5.643 -12.867  1.00  0.00           H  
ATOM    140  N   LEU A  53      -5.121   4.411 -10.676  1.00  0.00           N  
ATOM    141  CA  LEU A  53      -3.911   3.586 -10.620  1.00  0.00           C  
ATOM    142  C   LEU A  53      -3.662   2.906  -9.251  1.00  0.00           C  
ATOM    143  O   LEU A  53      -3.427   1.695  -9.252  1.00  0.00           O  
ATOM    144  CB  LEU A  53      -2.724   4.405 -11.167  1.00  0.00           C  
ATOM    145  CG  LEU A  53      -1.352   3.713 -11.085  1.00  0.00           C  
ATOM    146  CD1 LEU A  53      -1.282   2.494 -12.005  1.00  0.00           C  
ATOM    147  CD2 LEU A  53      -0.258   4.695 -11.504  1.00  0.00           C  
ATOM    148  H   LEU A  53      -5.024   5.360 -11.007  1.00  0.00           H  
ATOM    149  HA  LEU A  53      -4.066   2.768 -11.324  1.00  0.00           H  
ATOM    150  HB2 LEU A  53      -2.930   4.646 -12.210  1.00  0.00           H  
ATOM    151  HB3 LEU A  53      -2.664   5.350 -10.627  1.00  0.00           H  
ATOM    152  HG  LEU A  53      -1.152   3.403 -10.060  1.00  0.00           H  
ATOM    153 HD11 LEU A  53      -1.979   1.727 -11.668  1.00  0.00           H  
ATOM    154 HD12 LEU A  53      -1.526   2.778 -13.029  1.00  0.00           H  
ATOM    155 HD13 LEU A  53      -0.275   2.077 -11.985  1.00  0.00           H  
ATOM    156 HD21 LEU A  53      -0.445   5.053 -12.517  1.00  0.00           H  
ATOM    157 HD22 LEU A  53      -0.237   5.535 -10.810  1.00  0.00           H  
ATOM    158 HD23 LEU A  53       0.712   4.198 -11.481  1.00  0.00           H  
ATOM    159  N   PRO A  54      -3.769   3.588  -8.086  1.00  0.00           N  
ATOM    160  CA  PRO A  54      -3.645   2.946  -6.771  1.00  0.00           C  
ATOM    161  C   PRO A  54      -4.637   1.799  -6.573  1.00  0.00           C  
ATOM    162  O   PRO A  54      -4.243   0.680  -6.256  1.00  0.00           O  
ATOM    163  CB  PRO A  54      -3.870   4.057  -5.738  1.00  0.00           C  
ATOM    164  CG  PRO A  54      -3.388   5.296  -6.484  1.00  0.00           C  
ATOM    165  CD  PRO A  54      -3.882   5.028  -7.904  1.00  0.00           C  
ATOM    166  HA  PRO A  54      -2.633   2.557  -6.660  1.00  0.00           H  
ATOM    167  HB2 PRO A  54      -4.929   4.169  -5.504  1.00  0.00           H  
ATOM    168  HB3 PRO A  54      -3.298   3.879  -4.828  1.00  0.00           H  
ATOM    169  HG2 PRO A  54      -2.298   5.331  -6.473  1.00  0.00           H  
ATOM    170  HG3 PRO A  54      -3.819   6.209  -6.074  1.00  0.00           H  
ATOM    171  HD2 PRO A  54      -3.265   5.584  -8.611  1.00  0.00           H  
ATOM    172  HD3 PRO A  54      -4.926   5.329  -7.993  1.00  0.00           H  
ATOM    173  N   THR A  55      -5.919   2.044  -6.867  1.00  0.00           N  
ATOM    174  CA  THR A  55      -6.999   1.044  -6.772  1.00  0.00           C  
ATOM    175  C   THR A  55      -6.950  -0.002  -7.902  1.00  0.00           C  
ATOM    176  O   THR A  55      -7.820  -0.868  -7.991  1.00  0.00           O  
ATOM    177  CB  THR A  55      -8.350   1.767  -6.619  1.00  0.00           C  
ATOM    178  OG1 THR A  55      -9.372   0.941  -6.115  1.00  0.00           O  
ATOM    179  CG2 THR A  55      -8.902   2.377  -7.903  1.00  0.00           C  
ATOM    180  H   THR A  55      -6.159   2.978  -7.167  1.00  0.00           H  
ATOM    181  HA  THR A  55      -6.837   0.489  -5.848  1.00  0.00           H  
ATOM    182  HB  THR A  55      -8.205   2.571  -5.898  1.00  0.00           H  
ATOM    183 HG21 THR A  55      -8.225   3.160  -8.244  1.00  0.00           H  
ATOM    184 HG22 THR A  55      -8.999   1.622  -8.684  1.00  0.00           H  
ATOM    185 HG23 THR A  55      -9.882   2.814  -7.714  1.00  0.00           H  
ATOM    186  HG1 THR A  55      -9.711   0.414  -6.842  1.00  0.00           H  
ATOM    187  N   SER A  56      -5.908   0.045  -8.741  1.00  0.00           N  
ATOM    188  CA  SER A  56      -5.606  -0.914  -9.811  1.00  0.00           C  
ATOM    189  C   SER A  56      -4.270  -1.646  -9.608  1.00  0.00           C  
ATOM    190  O   SER A  56      -3.884  -2.456 -10.450  1.00  0.00           O  
ATOM    191  CB  SER A  56      -5.715  -0.252 -11.188  1.00  0.00           C  
ATOM    192  OG  SER A  56      -6.969   0.399 -11.296  1.00  0.00           O  
ATOM    193  H   SER A  56      -5.256   0.809  -8.626  1.00  0.00           H  
ATOM    194  HA  SER A  56      -6.363  -1.698  -9.778  1.00  0.00           H  
ATOM    195  HB2 SER A  56      -5.641  -1.019 -11.959  1.00  0.00           H  
ATOM    196  HB3 SER A  56      -4.911   0.470 -11.322  1.00  0.00           H  
ATOM    197  HG  SER A  56      -6.861   1.241 -10.849  1.00  0.00           H  
ATOM    198  N   HIS A  57      -3.613  -1.420  -8.463  1.00  0.00           N  
ATOM    199  CA  HIS A  57      -2.638  -2.305  -7.808  1.00  0.00           C  
ATOM    200  C   HIS A  57      -1.446  -2.799  -8.647  1.00  0.00           C  
ATOM    201  O   HIS A  57      -0.937  -3.892  -8.413  1.00  0.00           O  
ATOM    202  CB  HIS A  57      -3.373  -3.440  -7.063  1.00  0.00           C  
ATOM    203  CG  HIS A  57      -4.511  -2.964  -6.194  1.00  0.00           C  
ATOM    204  ND1 HIS A  57      -4.367  -2.381  -4.936  1.00  0.00           N  
ATOM    205  CD2 HIS A  57      -5.837  -2.995  -6.517  1.00  0.00           C  
ATOM    206  CE1 HIS A  57      -5.606  -2.050  -4.537  1.00  0.00           C  
ATOM    207  NE2 HIS A  57      -6.508  -2.415  -5.464  1.00  0.00           N  
ATOM    208  H   HIS A  57      -3.964  -0.670  -7.884  1.00  0.00           H  
ATOM    209  HA  HIS A  57      -2.183  -1.691  -7.031  1.00  0.00           H  
ATOM    210  HB2 HIS A  57      -2.662  -3.963  -6.423  1.00  0.00           H  
ATOM    211  HB3 HIS A  57      -3.758  -4.160  -7.784  1.00  0.00           H  
ATOM    212  HD2 HIS A  57      -6.272  -3.372  -7.431  1.00  0.00           H  
ATOM    213  HE2 HIS A  57      -7.502  -2.249  -5.408  1.00  0.00           H  
ATOM    214  HE1 HIS A  57      -5.841  -1.559  -3.604  1.00  0.00           H  
ATOM    215  N   THR A  58      -0.934  -2.018  -9.602  1.00  0.00           N  
ATOM    216  CA  THR A  58       0.234  -2.435 -10.414  1.00  0.00           C  
ATOM    217  C   THR A  58       1.546  -2.528  -9.615  1.00  0.00           C  
ATOM    218  O   THR A  58       2.546  -3.030 -10.124  1.00  0.00           O  
ATOM    219  CB  THR A  58       0.421  -1.567 -11.665  1.00  0.00           C  
ATOM    220  OG1 THR A  58       0.789  -0.260 -11.302  1.00  0.00           O  
ATOM    221  CG2 THR A  58      -0.841  -1.470 -12.523  1.00  0.00           C  
ATOM    222  H   THR A  58      -1.374  -1.133  -9.808  1.00  0.00           H  
ATOM    223  HA  THR A  58       0.045  -3.446 -10.776  1.00  0.00           H  
ATOM    224  HB  THR A  58       1.220  -1.997 -12.270  1.00  0.00           H  
ATOM    225 HG21 THR A  58      -1.170  -2.469 -12.808  1.00  0.00           H  
ATOM    226 HG22 THR A  58      -1.641  -0.967 -11.980  1.00  0.00           H  
ATOM    227 HG23 THR A  58      -0.623  -0.904 -13.428  1.00  0.00           H  
ATOM    228  HG1 THR A  58       1.116   0.134 -12.114  1.00  0.00           H  
ATOM    229  N   TYR A  59       1.570  -2.126  -8.336  1.00  0.00           N  
ATOM    230  CA  TYR A  59       2.682  -2.419  -7.417  1.00  0.00           C  
ATOM    231  C   TYR A  59       2.899  -3.933  -7.214  1.00  0.00           C  
ATOM    232  O   TYR A  59       4.014  -4.358  -6.908  1.00  0.00           O  
ATOM    233  CB  TYR A  59       2.448  -1.704  -6.075  1.00  0.00           C  
ATOM    234  CG  TYR A  59       1.199  -2.129  -5.319  1.00  0.00           C  
ATOM    235  CD1 TYR A  59       1.194  -3.327  -4.579  1.00  0.00           C  
ATOM    236  CD2 TYR A  59       0.042  -1.326  -5.353  1.00  0.00           C  
ATOM    237  CE1 TYR A  59       0.027  -3.747  -3.912  1.00  0.00           C  
ATOM    238  CE2 TYR A  59      -1.123  -1.737  -4.677  1.00  0.00           C  
ATOM    239  CZ  TYR A  59      -1.139  -2.958  -3.967  1.00  0.00           C  
ATOM    240  OH  TYR A  59      -2.270  -3.377  -3.341  1.00  0.00           O  
ATOM    241  H   TYR A  59       0.742  -1.692  -7.955  1.00  0.00           H  
ATOM    242  HA  TYR A  59       3.601  -2.023  -7.850  1.00  0.00           H  
ATOM    243  HB2 TYR A  59       3.314  -1.874  -5.435  1.00  0.00           H  
ATOM    244  HB3 TYR A  59       2.401  -0.632  -6.268  1.00  0.00           H  
ATOM    245  HD1 TYR A  59       2.089  -3.931  -4.529  1.00  0.00           H  
ATOM    246  HD2 TYR A  59       0.050  -0.387  -5.886  1.00  0.00           H  
ATOM    247  HE1 TYR A  59       0.011  -4.673  -3.356  1.00  0.00           H  
ATOM    248  HE2 TYR A  59      -2.006  -1.115  -4.702  1.00  0.00           H  
ATOM    249  HH  TYR A  59      -3.036  -2.998  -3.777  1.00  0.00           H  
ATOM    250  N   LEU A  60       1.862  -4.757  -7.436  1.00  0.00           N  
ATOM    251  CA  LEU A  60       1.956  -6.222  -7.452  1.00  0.00           C  
ATOM    252  C   LEU A  60       2.929  -6.712  -8.536  1.00  0.00           C  
ATOM    253  O   LEU A  60       3.716  -7.632  -8.303  1.00  0.00           O  
ATOM    254  CB  LEU A  60       0.563  -6.820  -7.741  1.00  0.00           C  
ATOM    255  CG  LEU A  60      -0.541  -6.499  -6.718  1.00  0.00           C  
ATOM    256  CD1 LEU A  60      -1.897  -6.948  -7.270  1.00  0.00           C  
ATOM    257  CD2 LEU A  60      -0.318  -7.229  -5.404  1.00  0.00           C  
ATOM    258  H   LEU A  60       0.966  -4.343  -7.647  1.00  0.00           H  
ATOM    259  HA  LEU A  60       2.319  -6.576  -6.487  1.00  0.00           H  
ATOM    260  HB2 LEU A  60       0.237  -6.455  -8.715  1.00  0.00           H  
ATOM    261  HB3 LEU A  60       0.661  -7.903  -7.814  1.00  0.00           H  
ATOM    262  HG  LEU A  60      -0.575  -5.430  -6.508  1.00  0.00           H  
ATOM    263 HD11 LEU A  60      -2.109  -6.420  -8.200  1.00  0.00           H  
ATOM    264 HD12 LEU A  60      -1.898  -8.022  -7.457  1.00  0.00           H  
ATOM    265 HD13 LEU A  60      -2.686  -6.709  -6.557  1.00  0.00           H  
ATOM    266 HD21 LEU A  60      -0.341  -8.304  -5.582  1.00  0.00           H  
ATOM    267 HD22 LEU A  60       0.639  -6.938  -4.969  1.00  0.00           H  
ATOM    268 HD23 LEU A  60      -1.120  -6.954  -4.719  1.00  0.00           H  
ATOM    269  N   GLY A  61       2.892  -6.089  -9.715  1.00  0.00           N  
ATOM    270  CA  GLY A  61       3.648  -6.464 -10.905  1.00  0.00           C  
ATOM    271  C   GLY A  61       3.121  -5.764 -12.157  1.00  0.00           C  
ATOM    272  O   GLY A  61       2.038  -5.175 -12.129  1.00  0.00           O  
ATOM    273  H   GLY A  61       2.274  -5.297  -9.819  1.00  0.00           H  
ATOM    274  HA2 GLY A  61       4.693  -6.188 -10.765  1.00  0.00           H  
ATOM    275  HA3 GLY A  61       3.573  -7.540 -11.061  1.00  0.00           H  
ATOM    276  N   ALA A  62       3.887  -5.840 -13.247  1.00  0.00           N  
ATOM    277  CA  ALA A  62       3.543  -5.206 -14.514  1.00  0.00           C  
ATOM    278  C   ALA A  62       2.207  -5.702 -15.102  1.00  0.00           C  
ATOM    279  O   ALA A  62       1.755  -6.815 -14.805  1.00  0.00           O  
ATOM    280  CB  ALA A  62       4.697  -5.425 -15.492  1.00  0.00           C  
ATOM    281  H   ALA A  62       4.755  -6.356 -13.219  1.00  0.00           H  
ATOM    282  HA  ALA A  62       3.448  -4.134 -14.336  1.00  0.00           H  
ATOM    283  HB1 ALA A  62       5.617  -5.015 -15.075  1.00  0.00           H  
ATOM    284  HB2 ALA A  62       4.826  -6.492 -15.672  1.00  0.00           H  
ATOM    285  HB3 ALA A  62       4.480  -4.923 -16.435  1.00  0.00           H  
ATOM    286  N   ASP A  63       1.611  -4.853 -15.947  1.00  0.00           N  
ATOM    287  CA  ASP A  63       0.261  -4.952 -16.513  1.00  0.00           C  
ATOM    288  C   ASP A  63      -0.200  -6.382 -16.831  1.00  0.00           C  
ATOM    289  O   ASP A  63       0.538  -7.209 -17.374  1.00  0.00           O  
ATOM    290  CB  ASP A  63       0.148  -4.067 -17.763  1.00  0.00           C  
ATOM    291  CG  ASP A  63      -1.302  -3.905 -18.226  1.00  0.00           C  
ATOM    292  OD1 ASP A  63      -2.246  -4.026 -17.410  1.00  0.00           O  
ATOM    293  OD2 ASP A  63      -1.547  -3.630 -19.422  1.00  0.00           O1-
ATOM    294  H   ASP A  63       2.084  -3.972 -16.093  1.00  0.00           H  
ATOM    295  HA  ASP A  63      -0.415  -4.547 -15.761  1.00  0.00           H  
ATOM    296  HB2 ASP A  63       0.745  -4.495 -18.567  1.00  0.00           H  
ATOM    297  HB3 ASP A  63       0.540  -3.075 -17.537  1.00  0.00           H  
ATOM    298  N   MET A  64      -1.445  -6.667 -16.478  1.00  0.00           N  
ATOM    299  CA  MET A  64      -1.911  -7.991 -16.071  1.00  0.00           C  
ATOM    300  C   MET A  64      -2.732  -8.683 -17.163  1.00  0.00           C  
ATOM    301  O   MET A  64      -3.241  -8.034 -18.078  1.00  0.00           O  
ATOM    302  CB  MET A  64      -2.672  -7.844 -14.740  1.00  0.00           C  
ATOM    303  CG  MET A  64      -1.826  -7.133 -13.672  1.00  0.00           C  
ATOM    304  SD  MET A  64      -2.536  -7.103 -12.006  1.00  0.00           S  
ATOM    305  CE  MET A  64      -1.421  -5.868 -11.286  1.00  0.00           C  
ATOM    306  H   MET A  64      -2.062  -5.887 -16.301  1.00  0.00           H  
ATOM    307  HA  MET A  64      -1.048  -8.625 -15.867  1.00  0.00           H  
ATOM    308  HB2 MET A  64      -2.960  -8.828 -14.368  1.00  0.00           H  
ATOM    309  HB3 MET A  64      -3.578  -7.262 -14.909  1.00  0.00           H  
ATOM    310  HG2 MET A  64      -1.679  -6.099 -13.984  1.00  0.00           H  
ATOM    311  HG3 MET A  64      -0.844  -7.603 -13.621  1.00  0.00           H  
ATOM    312  HE1 MET A  64      -0.398  -6.245 -11.299  1.00  0.00           H  
ATOM    313  HE2 MET A  64      -1.470  -4.949 -11.870  1.00  0.00           H  
ATOM    314  HE3 MET A  64      -1.720  -5.655 -10.260  1.00  0.00           H  
ATOM    315  N   GLU A  65      -2.886 -10.002 -17.067  1.00  0.00           N  
ATOM    316  CA  GLU A  65      -3.953 -10.707 -17.777  1.00  0.00           C  
ATOM    317  C   GLU A  65      -5.281 -10.311 -17.101  1.00  0.00           C  
ATOM    318  O   GLU A  65      -5.446 -10.528 -15.903  1.00  0.00           O  
ATOM    319  CB  GLU A  65      -3.700 -12.228 -17.743  1.00  0.00           C  
ATOM    320  CG  GLU A  65      -2.500 -12.693 -18.595  1.00  0.00           C  
ATOM    321  CD  GLU A  65      -1.109 -12.450 -17.986  1.00  0.00           C  
ATOM    322  OE1 GLU A  65      -0.234 -11.855 -18.664  1.00  0.00           O  
ATOM    323  OE2 GLU A  65      -0.810 -12.868 -16.848  1.00  0.00           O1-
ATOM    324  H   GLU A  65      -2.457 -10.489 -16.294  1.00  0.00           H  
ATOM    325  HA  GLU A  65      -3.988 -10.388 -18.818  1.00  0.00           H  
ATOM    326  HB2 GLU A  65      -3.572 -12.567 -16.715  1.00  0.00           H  
ATOM    327  HB3 GLU A  65      -4.589 -12.717 -18.140  1.00  0.00           H  
ATOM    328  HG2 GLU A  65      -2.556 -12.208 -19.570  1.00  0.00           H  
ATOM    329  HG3 GLU A  65      -2.606 -13.765 -18.763  1.00  0.00           H  
ATOM    330  N   GLU A  66      -6.216  -9.689 -17.826  1.00  0.00           N  
ATOM    331  CA  GLU A  66      -7.408  -9.033 -17.253  1.00  0.00           C  
ATOM    332  C   GLU A  66      -8.723  -9.453 -17.917  1.00  0.00           C  
ATOM    333  O   GLU A  66      -8.783  -9.688 -19.128  1.00  0.00           O  
ATOM    334  CB  GLU A  66      -7.289  -7.497 -17.247  1.00  0.00           C  
ATOM    335  CG  GLU A  66      -6.122  -6.951 -16.406  1.00  0.00           C  
ATOM    336  CD  GLU A  66      -6.447  -5.721 -15.537  1.00  0.00           C  
ATOM    337  OE1 GLU A  66      -5.574  -5.332 -14.728  1.00  0.00           O  
ATOM    338  OE2 GLU A  66      -7.540  -5.107 -15.645  1.00  0.00           O1-
ATOM    339  H   GLU A  66      -6.082  -9.637 -18.826  1.00  0.00           H  
ATOM    340  HA  GLU A  66      -7.493  -9.341 -16.211  1.00  0.00           H  
ATOM    341  HB2 GLU A  66      -7.192  -7.136 -18.271  1.00  0.00           H  
ATOM    342  HB3 GLU A  66      -8.231  -7.117 -16.853  1.00  0.00           H  
ATOM    343  HG2 GLU A  66      -5.300  -6.699 -17.076  1.00  0.00           H  
ATOM    344  HG3 GLU A  66      -5.774  -7.741 -15.741  1.00  0.00           H  
ATOM    345  N   PHE A  67      -9.778  -9.495 -17.099  1.00  0.00           N  
ATOM    346  CA  PHE A  67     -11.069 -10.127 -17.364  1.00  0.00           C  
ATOM    347  C   PHE A  67     -12.198  -9.238 -16.817  1.00  0.00           C  
ATOM    348  O   PHE A  67     -12.342  -9.100 -15.601  1.00  0.00           O  
ATOM    349  CB  PHE A  67     -11.120 -11.515 -16.691  1.00  0.00           C  
ATOM    350  CG  PHE A  67      -9.923 -12.430 -16.879  1.00  0.00           C  
ATOM    351  CD1 PHE A  67      -9.951 -13.453 -17.844  1.00  0.00           C  
ATOM    352  CD2 PHE A  67      -8.794 -12.288 -16.047  1.00  0.00           C  
ATOM    353  CE1 PHE A  67      -8.853 -14.322 -17.979  1.00  0.00           C  
ATOM    354  CE2 PHE A  67      -7.690 -13.143 -16.197  1.00  0.00           C  
ATOM    355  CZ  PHE A  67      -7.720 -14.163 -17.163  1.00  0.00           C  
ATOM    356  H   PHE A  67      -9.638  -9.164 -16.155  1.00  0.00           H  
ATOM    357  HA  PHE A  67     -11.192 -10.260 -18.438  1.00  0.00           H  
ATOM    358  HB2 PHE A  67     -11.235 -11.375 -15.617  1.00  0.00           H  
ATOM    359  HB3 PHE A  67     -12.016 -12.027 -17.044  1.00  0.00           H  
ATOM    360  HD1 PHE A  67     -10.813 -13.573 -18.485  1.00  0.00           H  
ATOM    361  HD2 PHE A  67      -8.766 -11.510 -15.298  1.00  0.00           H  
ATOM    362  HE1 PHE A  67      -8.874 -15.108 -18.720  1.00  0.00           H  
ATOM    363  HE2 PHE A  67      -6.815 -13.010 -15.578  1.00  0.00           H  
ATOM    364  HZ  PHE A  67      -6.869 -14.818 -17.285  1.00  0.00           H  
ATOM    365  N   HIS A  68     -13.011  -8.633 -17.687  1.00  0.00           N  
ATOM    366  CA  HIS A  68     -13.971  -7.586 -17.300  1.00  0.00           C  
ATOM    367  C   HIS A  68     -15.377  -7.848 -17.844  1.00  0.00           C  
ATOM    368  O   HIS A  68     -15.720  -7.448 -18.956  1.00  0.00           O  
ATOM    369  CB  HIS A  68     -13.418  -6.195 -17.653  1.00  0.00           C  
ATOM    370  CG  HIS A  68     -12.336  -5.737 -16.705  1.00  0.00           C  
ATOM    371  ND1 HIS A  68     -12.559  -5.130 -15.464  1.00  0.00           N  
ATOM    372  CD2 HIS A  68     -10.993  -5.872 -16.899  1.00  0.00           C  
ATOM    373  CE1 HIS A  68     -11.337  -4.900 -14.950  1.00  0.00           C  
ATOM    374  NE2 HIS A  68     -10.380  -5.347 -15.782  1.00  0.00           N  
ATOM    375  H   HIS A  68     -12.900  -8.846 -18.668  1.00  0.00           H  
ATOM    376  HA  HIS A  68     -14.074  -7.584 -16.215  1.00  0.00           H  
ATOM    377  HB2 HIS A  68     -14.229  -5.468 -17.600  1.00  0.00           H  
ATOM    378  HB3 HIS A  68     -13.035  -6.196 -18.673  1.00  0.00           H  
ATOM    379  HD2 HIS A  68     -10.513  -6.313 -17.760  1.00  0.00           H  
ATOM    380  HE2 HIS A  68      -9.386  -5.313 -15.607  1.00  0.00           H  
ATOM    381  HE1 HIS A  68     -11.149  -4.426 -13.998  1.00  0.00           H  
ATOM    382  N   GLY A  69     -16.170  -8.507 -16.997  1.00  0.00           N  
ATOM    383  CA  GLY A  69     -17.620  -8.717 -17.068  1.00  0.00           C  
ATOM    384  C   GLY A  69     -18.182  -8.809 -15.638  1.00  0.00           C  
ATOM    385  O   GLY A  69     -17.625  -8.165 -14.742  1.00  0.00           O  
ATOM    386  H   GLY A  69     -15.732  -8.826 -16.144  1.00  0.00           H  
ATOM    387  HA2 GLY A  69     -18.103  -7.890 -17.590  1.00  0.00           H  
ATOM    388  HA3 GLY A  69     -17.827  -9.644 -17.604  1.00  0.00           H  
ATOM    389  N   ARG A  70     -19.221  -9.621 -15.383  1.00  0.00           N  
ATOM    390  CA  ARG A  70     -19.693  -9.956 -14.018  1.00  0.00           C  
ATOM    391  C   ARG A  70     -20.221 -11.390 -13.908  1.00  0.00           C  
ATOM    392  O   ARG A  70     -21.184 -11.753 -14.588  1.00  0.00           O  
ATOM    393  CB  ARG A  70     -20.708  -8.899 -13.523  1.00  0.00           C  
ATOM    394  CG  ARG A  70     -21.289  -9.172 -12.119  1.00  0.00           C  
ATOM    395  CD  ARG A  70     -22.176  -8.002 -11.661  1.00  0.00           C  
ATOM    396  NE  ARG A  70     -22.563  -8.069 -10.230  1.00  0.00           N  
ATOM    397  CZ  ARG A  70     -23.229  -7.126  -9.576  1.00  0.00           C  
ATOM    398  NH1 ARG A  70     -23.444  -7.177  -8.291  1.00  0.00           N  
ATOM    399  NH2 ARG A  70     -23.708  -6.080 -10.178  1.00  0.00           N1+
ATOM    400  H   ARG A  70     -19.672 -10.072 -16.166  1.00  0.00           H  
ATOM    401  HA  ARG A  70     -18.830  -9.907 -13.354  1.00  0.00           H  
ATOM    402  HB2 ARG A  70     -20.213  -7.928 -13.513  1.00  0.00           H  
ATOM    403  HB3 ARG A  70     -21.534  -8.847 -14.233  1.00  0.00           H  
ATOM    404  HG2 ARG A  70     -21.883 -10.086 -12.130  1.00  0.00           H  
ATOM    405  HG3 ARG A  70     -20.465  -9.294 -11.415  1.00  0.00           H  
ATOM    406  HD2 ARG A  70     -21.637  -7.071 -11.831  1.00  0.00           H  
ATOM    407  HD3 ARG A  70     -23.073  -7.996 -12.280  1.00  0.00           H  
ATOM    408  HE  ARG A  70     -22.273  -8.874  -9.694  1.00  0.00           H  
ATOM    409 HH11 ARG A  70     -23.914  -6.377  -7.891  1.00  0.00           H  
ATOM    410 HH12 ARG A  70     -23.196  -7.970  -7.717  1.00  0.00           H  
ATOM    411 HH21 ARG A  70     -24.207  -5.375  -9.655  1.00  0.00           H  
ATOM    412 HH22 ARG A  70     -23.706  -6.032 -11.187  1.00  0.00           H  
ATOM    413  N   THR A  71     -19.631 -12.187 -13.017  1.00  0.00           N  
ATOM    414  CA  THR A  71     -19.981 -13.600 -12.800  1.00  0.00           C  
ATOM    415  C   THR A  71     -20.857 -13.797 -11.563  1.00  0.00           C  
ATOM    416  O   THR A  71     -20.550 -13.294 -10.480  1.00  0.00           O  
ATOM    417  CB  THR A  71     -18.746 -14.513 -12.791  1.00  0.00           C  
ATOM    418  OG1 THR A  71     -18.051 -14.373 -14.011  1.00  0.00           O  
ATOM    419  CG2 THR A  71     -19.106 -15.989 -12.632  1.00  0.00           C  
ATOM    420  H   THR A  71     -18.835 -11.822 -12.513  1.00  0.00           H  
ATOM    421  HA  THR A  71     -20.564 -13.936 -13.657  1.00  0.00           H  
ATOM    422  HB  THR A  71     -18.089 -14.227 -11.970  1.00  0.00           H  
ATOM    423 HG21 THR A  71     -19.516 -16.175 -11.639  1.00  0.00           H  
ATOM    424 HG22 THR A  71     -19.826 -16.288 -13.394  1.00  0.00           H  
ATOM    425 HG23 THR A  71     -18.199 -16.583 -12.745  1.00  0.00           H  
ATOM    426  HG1 THR A  71     -17.527 -13.575 -13.915  1.00  0.00           H  
ATOM    427  N   LEU A  72     -21.956 -14.537 -11.724  1.00  0.00           N  
ATOM    428  CA  LEU A  72     -22.986 -14.741 -10.703  1.00  0.00           C  
ATOM    429  C   LEU A  72     -23.411 -16.212 -10.606  1.00  0.00           C  
ATOM    430  O   LEU A  72     -23.436 -16.936 -11.607  1.00  0.00           O  
ATOM    431  CB  LEU A  72     -24.198 -13.816 -10.967  1.00  0.00           C  
ATOM    432  CG  LEU A  72     -23.888 -12.309 -11.049  1.00  0.00           C  
ATOM    433  CD1 LEU A  72     -25.125 -11.531 -11.485  1.00  0.00           C  
ATOM    434  CD2 LEU A  72     -23.464 -11.713  -9.707  1.00  0.00           C  
ATOM    435  H   LEU A  72     -22.144 -14.914 -12.642  1.00  0.00           H  
ATOM    436  HA  LEU A  72     -22.574 -14.475  -9.729  1.00  0.00           H  
ATOM    437  HB2 LEU A  72     -24.651 -14.122 -11.910  1.00  0.00           H  
ATOM    438  HB3 LEU A  72     -24.939 -13.976 -10.184  1.00  0.00           H  
ATOM    439  HG  LEU A  72     -23.105 -12.130 -11.786  1.00  0.00           H  
ATOM    440 HD11 LEU A  72     -25.486 -11.916 -12.438  1.00  0.00           H  
ATOM    441 HD12 LEU A  72     -25.912 -11.634 -10.739  1.00  0.00           H  
ATOM    442 HD13 LEU A  72     -24.877 -10.476 -11.603  1.00  0.00           H  
ATOM    443 HD21 LEU A  72     -24.284 -11.817  -8.997  1.00  0.00           H  
ATOM    444 HD22 LEU A  72     -22.583 -12.227  -9.323  1.00  0.00           H  
ATOM    445 HD23 LEU A  72     -23.236 -10.654  -9.834  1.00  0.00           H  
ATOM    446  N   HIS A  73     -23.807 -16.618  -9.403  1.00  0.00           N  
ATOM    447  CA  HIS A  73     -24.446 -17.901  -9.098  1.00  0.00           C  
ATOM    448  C   HIS A  73     -25.722 -17.577  -8.327  1.00  0.00           C  
ATOM    449  O   HIS A  73     -25.657 -16.913  -7.298  1.00  0.00           O  
ATOM    450  CB  HIS A  73     -23.491 -18.839  -8.341  1.00  0.00           C  
ATOM    451  CG  HIS A  73     -22.386 -19.445  -9.180  1.00  0.00           C  
ATOM    452  ND1 HIS A  73     -22.578 -20.360 -10.220  1.00  0.00           N  
ATOM    453  CD2 HIS A  73     -21.044 -19.236  -9.027  1.00  0.00           C  
ATOM    454  CE1 HIS A  73     -21.350 -20.689 -10.653  1.00  0.00           C  
ATOM    455  NE2 HIS A  73     -20.408 -20.029  -9.962  1.00  0.00           N  
ATOM    456  H   HIS A  73     -23.790 -15.943  -8.652  1.00  0.00           H  
ATOM    457  HA  HIS A  73     -24.746 -18.398 -10.021  1.00  0.00           H  
ATOM    458  HB2 HIS A  73     -24.077 -19.662  -7.933  1.00  0.00           H  
ATOM    459  HB3 HIS A  73     -23.052 -18.302  -7.500  1.00  0.00           H  
ATOM    460  HD2 HIS A  73     -20.579 -18.588  -8.298  1.00  0.00           H  
ATOM    461  HE2 HIS A  73     -19.414 -20.149 -10.096  1.00  0.00           H  
ATOM    462  HE1 HIS A  73     -21.147 -21.388 -11.451  1.00  0.00           H  
ATOM    463  N   ASP A  74     -26.870 -17.955  -8.884  1.00  0.00           N  
ATOM    464  CA  ASP A  74     -28.146 -17.273  -8.642  1.00  0.00           C  
ATOM    465  C   ASP A  74     -28.576 -17.151  -7.169  1.00  0.00           C  
ATOM    466  O   ASP A  74     -28.282 -17.999  -6.326  1.00  0.00           O  
ATOM    467  CB  ASP A  74     -29.283 -17.916  -9.455  1.00  0.00           C  
ATOM    468  CG  ASP A  74     -29.040 -18.147 -10.954  1.00  0.00           C  
ATOM    469  OD1 ASP A  74     -27.912 -17.987 -11.468  1.00  0.00           O  
ATOM    470  OD2 ASP A  74     -30.031 -18.515 -11.631  1.00  0.00           O1-
ATOM    471  H   ASP A  74     -26.827 -18.487  -9.741  1.00  0.00           H  
ATOM    472  HA  ASP A  74     -28.025 -16.259  -9.022  1.00  0.00           H  
ATOM    473  HB2 ASP A  74     -30.164 -17.284  -9.351  1.00  0.00           H  
ATOM    474  HB3 ASP A  74     -29.519 -18.880  -9.005  1.00  0.00           H  
ATOM    475  N   ASP A  75     -29.332 -16.097  -6.866  1.00  0.00           N  
ATOM    476  CA  ASP A  75     -29.876 -15.856  -5.529  1.00  0.00           C  
ATOM    477  C   ASP A  75     -30.761 -17.023  -5.044  1.00  0.00           C  
ATOM    478  O   ASP A  75     -31.500 -17.635  -5.819  1.00  0.00           O  
ATOM    479  CB  ASP A  75     -30.612 -14.509  -5.481  1.00  0.00           C  
ATOM    480  CG  ASP A  75     -29.704 -13.272  -5.604  1.00  0.00           C  
ATOM    481  OD1 ASP A  75     -28.617 -13.338  -6.223  1.00  0.00           O  
ATOM    482  OD2 ASP A  75     -30.106 -12.201  -5.088  1.00  0.00           O1-
ATOM    483  H   ASP A  75     -29.526 -15.417  -7.587  1.00  0.00           H  
ATOM    484  HA  ASP A  75     -29.035 -15.782  -4.840  1.00  0.00           H  
ATOM    485  HB2 ASP A  75     -31.166 -14.458  -4.544  1.00  0.00           H  
ATOM    486  HB3 ASP A  75     -31.344 -14.480  -6.288  1.00  0.00           H  
ATOM    487  N   ASP A  76     -30.684 -17.347  -3.751  1.00  0.00           N  
ATOM    488  CA  ASP A  76     -31.222 -18.561  -3.119  1.00  0.00           C  
ATOM    489  C   ASP A  76     -30.696 -19.924  -3.633  1.00  0.00           C  
ATOM    490  O   ASP A  76     -31.102 -20.959  -3.091  1.00  0.00           O  
ATOM    491  CB  ASP A  76     -32.761 -18.497  -2.934  1.00  0.00           C  
ATOM    492  CG  ASP A  76     -33.215 -17.777  -1.656  1.00  0.00           C  
ATOM    493  OD1 ASP A  76     -32.484 -17.800  -0.639  1.00  0.00           O  
ATOM    494  OD2 ASP A  76     -34.356 -17.265  -1.614  1.00  0.00           O1-
ATOM    495  H   ASP A  76     -30.096 -16.787  -3.151  1.00  0.00           H  
ATOM    496  HA  ASP A  76     -30.794 -18.525  -2.117  1.00  0.00           H  
ATOM    497  HB2 ASP A  76     -33.160 -19.510  -2.877  1.00  0.00           H  
ATOM    498  HB3 ASP A  76     -33.223 -18.026  -3.801  1.00  0.00           H  
ATOM    499  N   SER A  77     -29.758 -19.978  -4.589  1.00  0.00           N  
ATOM    500  CA  SER A  77     -29.093 -21.235  -4.991  1.00  0.00           C  
ATOM    501  C   SER A  77     -28.131 -21.771  -3.914  1.00  0.00           C  
ATOM    502  O   SER A  77     -27.769 -21.065  -2.970  1.00  0.00           O  
ATOM    503  CB  SER A  77     -28.364 -21.080  -6.333  1.00  0.00           C  
ATOM    504  OG  SER A  77     -27.159 -20.351  -6.195  1.00  0.00           O  
ATOM    505  H   SER A  77     -29.455 -19.116  -5.020  1.00  0.00           H  
ATOM    506  HA  SER A  77     -29.868 -21.987  -5.139  1.00  0.00           H  
ATOM    507  HB2 SER A  77     -29.017 -20.581  -7.049  1.00  0.00           H  
ATOM    508  HB3 SER A  77     -28.127 -22.071  -6.719  1.00  0.00           H  
ATOM    509  HG  SER A  77     -27.413 -19.426  -6.185  1.00  0.00           H  
ATOM    510  N   CYS A  78     -27.687 -23.026  -4.061  1.00  0.00           N  
ATOM    511  CA  CYS A  78     -26.796 -23.709  -3.110  1.00  0.00           C  
ATOM    512  C   CYS A  78     -25.519 -24.193  -3.807  1.00  0.00           C  
ATOM    513  O   CYS A  78     -25.577 -24.837  -4.856  1.00  0.00           O  
ATOM    514  CB  CYS A  78     -27.533 -24.852  -2.397  1.00  0.00           C  
ATOM    515  SG  CYS A  78     -29.037 -24.245  -1.584  1.00  0.00           S  
ATOM    516  H   CYS A  78     -27.967 -23.542  -4.883  1.00  0.00           H  
ATOM    517  HA  CYS A  78     -26.492 -23.001  -2.339  1.00  0.00           H  
ATOM    518  HB2 CYS A  78     -26.874 -25.285  -1.644  1.00  0.00           H  
ATOM    519  HB3 CYS A  78     -27.796 -25.630  -3.113  1.00  0.00           H  
ATOM    520  HG  CYS A  78     -29.768 -24.088  -2.691  1.00  0.00           H  
ATOM    521  N   GLN A  79     -24.358 -23.887  -3.225  1.00  0.00           N  
ATOM    522  CA  GLN A  79     -23.047 -23.938  -3.887  1.00  0.00           C  
ATOM    523  C   GLN A  79     -21.957 -24.516  -2.959  1.00  0.00           C  
ATOM    524  O   GLN A  79     -22.190 -24.717  -1.762  1.00  0.00           O  
ATOM    525  CB  GLN A  79     -22.681 -22.528  -4.401  1.00  0.00           C  
ATOM    526  CG  GLN A  79     -23.727 -21.817  -5.288  1.00  0.00           C  
ATOM    527  CD  GLN A  79     -24.096 -22.537  -6.587  1.00  0.00           C  
ATOM    528  OE1 GLN A  79     -23.429 -23.441  -7.071  1.00  0.00           O  
ATOM    529  NE2 GLN A  79     -25.171 -22.143  -7.231  1.00  0.00           N  
ATOM    530  H   GLN A  79     -24.390 -23.476  -2.303  1.00  0.00           H  
ATOM    531  HA  GLN A  79     -23.101 -24.592  -4.758  1.00  0.00           H  
ATOM    532  HB2 GLN A  79     -22.492 -21.888  -3.539  1.00  0.00           H  
ATOM    533  HB3 GLN A  79     -21.751 -22.594  -4.967  1.00  0.00           H  
ATOM    534  HG2 GLN A  79     -23.334 -20.837  -5.559  1.00  0.00           H  
ATOM    535  HG3 GLN A  79     -24.634 -21.640  -4.712  1.00  0.00           H  
ATOM    536 HE21 GLN A  79     -25.379 -22.568  -8.124  1.00  0.00           H  
ATOM    537 HE22 GLN A  79     -25.761 -21.415  -6.855  1.00  0.00           H  
ATOM    538  N   VAL A  80     -20.772 -24.789  -3.513  1.00  0.00           N  
ATOM    539  CA  VAL A  80     -19.554 -25.265  -2.824  1.00  0.00           C  
ATOM    540  C   VAL A  80     -18.327 -24.590  -3.453  1.00  0.00           C  
ATOM    541  O   VAL A  80     -18.091 -24.755  -4.652  1.00  0.00           O  
ATOM    542  CB  VAL A  80     -19.422 -26.804  -2.842  1.00  0.00           C  
ATOM    543  CG1 VAL A  80     -18.137 -27.268  -2.144  1.00  0.00           C  
ATOM    544  CG2 VAL A  80     -20.613 -27.519  -2.196  1.00  0.00           C  
ATOM    545  H   VAL A  80     -20.680 -24.611  -4.503  1.00  0.00           H  
ATOM    546  HA  VAL A  80     -19.611 -24.956  -1.781  1.00  0.00           H  
ATOM    547  HB  VAL A  80     -19.370 -27.134  -3.880  1.00  0.00           H  
ATOM    548 HG11 VAL A  80     -17.265 -26.892  -2.678  1.00  0.00           H  
ATOM    549 HG12 VAL A  80     -18.119 -26.903  -1.117  1.00  0.00           H  
ATOM    550 HG13 VAL A  80     -18.089 -28.356  -2.140  1.00  0.00           H  
ATOM    551 HG21 VAL A  80     -20.762 -27.145  -1.183  1.00  0.00           H  
ATOM    552 HG22 VAL A  80     -21.513 -27.343  -2.785  1.00  0.00           H  
ATOM    553 HG23 VAL A  80     -20.432 -28.593  -2.163  1.00  0.00           H  
ATOM    554  N   ILE A  81     -17.588 -23.783  -2.681  1.00  0.00           N  
ATOM    555  CA  ILE A  81     -16.716 -22.715  -3.215  1.00  0.00           C  
ATOM    556  C   ILE A  81     -15.387 -22.586  -2.424  1.00  0.00           C  
ATOM    557  O   ILE A  81     -15.414 -22.711  -1.194  1.00  0.00           O  
ATOM    558  CB  ILE A  81     -17.510 -21.374  -3.275  1.00  0.00           C  
ATOM    559  CG1 ILE A  81     -18.866 -21.513  -4.018  1.00  0.00           C  
ATOM    560  CG2 ILE A  81     -16.673 -20.229  -3.872  1.00  0.00           C  
ATOM    561  CD1 ILE A  81     -19.659 -20.215  -4.211  1.00  0.00           C  
ATOM    562  H   ILE A  81     -17.781 -23.770  -1.689  1.00  0.00           H  
ATOM    563  HA  ILE A  81     -16.464 -22.981  -4.242  1.00  0.00           H  
ATOM    564  HB  ILE A  81     -17.738 -21.092  -2.247  1.00  0.00           H  
ATOM    565 HG12 ILE A  81     -18.697 -21.959  -4.998  1.00  0.00           H  
ATOM    566 HG13 ILE A  81     -19.512 -22.178  -3.445  1.00  0.00           H  
ATOM    567 HG21 ILE A  81     -15.732 -20.113  -3.333  1.00  0.00           H  
ATOM    568 HG22 ILE A  81     -16.485 -20.416  -4.929  1.00  0.00           H  
ATOM    569 HG23 ILE A  81     -17.211 -19.286  -3.780  1.00  0.00           H  
ATOM    570 HD11 ILE A  81     -19.714 -19.663  -3.273  1.00  0.00           H  
ATOM    571 HD12 ILE A  81     -19.186 -19.605  -4.981  1.00  0.00           H  
ATOM    572 HD13 ILE A  81     -20.670 -20.448  -4.545  1.00  0.00           H  
ATOM    573  N   PRO A  82     -14.227 -22.331  -3.075  1.00  0.00           N  
ATOM    574  CA  PRO A  82     -12.933 -22.149  -2.404  1.00  0.00           C  
ATOM    575  C   PRO A  82     -12.756 -20.797  -1.694  1.00  0.00           C  
ATOM    576  O   PRO A  82     -13.338 -19.785  -2.081  1.00  0.00           O  
ATOM    577  CB  PRO A  82     -11.869 -22.329  -3.495  1.00  0.00           C  
ATOM    578  CG  PRO A  82     -12.593 -21.867  -4.758  1.00  0.00           C  
ATOM    579  CD  PRO A  82     -14.024 -22.341  -4.520  1.00  0.00           C  
ATOM    580  HA  PRO A  82     -12.804 -22.934  -1.659  1.00  0.00           H  
ATOM    581  HB2 PRO A  82     -10.973 -21.739  -3.308  1.00  0.00           H  
ATOM    582  HB3 PRO A  82     -11.605 -23.383  -3.589  1.00  0.00           H  
ATOM    583  HG2 PRO A  82     -12.166 -22.312  -5.657  1.00  0.00           H  
ATOM    584  HG3 PRO A  82     -12.571 -20.779  -4.819  1.00  0.00           H  
ATOM    585  HD2 PRO A  82     -14.134 -23.361  -4.888  1.00  0.00           H  
ATOM    586  HD3 PRO A  82     -14.718 -21.684  -5.045  1.00  0.00           H  
ATOM    587  N   VAL A  83     -11.874 -20.783  -0.691  1.00  0.00           N  
ATOM    588  CA  VAL A  83     -11.476 -19.637   0.143  1.00  0.00           C  
ATOM    589  C   VAL A  83      -9.953 -19.669   0.349  1.00  0.00           C  
ATOM    590  O   VAL A  83      -9.391 -20.703   0.707  1.00  0.00           O  
ATOM    591  CB  VAL A  83     -12.234 -19.633   1.491  1.00  0.00           C  
ATOM    592  CG1 VAL A  83     -11.781 -18.486   2.407  1.00  0.00           C  
ATOM    593  CG2 VAL A  83     -13.759 -19.564   1.334  1.00  0.00           C  
ATOM    594  H   VAL A  83     -11.447 -21.666  -0.447  1.00  0.00           H  
ATOM    595  HA  VAL A  83     -11.731 -18.717  -0.382  1.00  0.00           H  
ATOM    596  HB  VAL A  83     -12.014 -20.568   2.006  1.00  0.00           H  
ATOM    597 HG11 VAL A  83     -10.726 -18.593   2.658  1.00  0.00           H  
ATOM    598 HG12 VAL A  83     -11.946 -17.530   1.911  1.00  0.00           H  
ATOM    599 HG13 VAL A  83     -12.350 -18.511   3.336  1.00  0.00           H  
ATOM    600 HG21 VAL A  83     -14.038 -18.652   0.806  1.00  0.00           H  
ATOM    601 HG22 VAL A  83     -14.120 -20.427   0.774  1.00  0.00           H  
ATOM    602 HG23 VAL A  83     -14.235 -19.575   2.315  1.00  0.00           H  
ATOM    603  N   LEU A  84      -9.260 -18.553   0.103  1.00  0.00           N  
ATOM    604  CA  LEU A  84      -7.788 -18.527   0.056  1.00  0.00           C  
ATOM    605  C   LEU A  84      -7.121 -18.468   1.455  1.00  0.00           C  
ATOM    606  O   LEU A  84      -7.681 -17.848   2.369  1.00  0.00           O  
ATOM    607  CB  LEU A  84      -7.316 -17.388  -0.867  1.00  0.00           C  
ATOM    608  CG  LEU A  84      -7.613 -17.632  -2.361  1.00  0.00           C  
ATOM    609  CD1 LEU A  84      -7.462 -16.330  -3.144  1.00  0.00           C  
ATOM    610  CD2 LEU A  84      -6.649 -18.659  -2.960  1.00  0.00           C  
ATOM    611  H   LEU A  84      -9.767 -17.711  -0.130  1.00  0.00           H  
ATOM    612  HA  LEU A  84      -7.487 -19.466  -0.406  1.00  0.00           H  
ATOM    613  HB2 LEU A  84      -7.815 -16.471  -0.555  1.00  0.00           H  
ATOM    614  HB3 LEU A  84      -6.243 -17.240  -0.743  1.00  0.00           H  
ATOM    615  HG  LEU A  84      -8.637 -17.985  -2.487  1.00  0.00           H  
ATOM    616 HD11 LEU A  84      -8.178 -15.595  -2.776  1.00  0.00           H  
ATOM    617 HD12 LEU A  84      -6.449 -15.941  -3.041  1.00  0.00           H  
ATOM    618 HD13 LEU A  84      -7.673 -16.505  -4.199  1.00  0.00           H  
ATOM    619 HD21 LEU A  84      -5.616 -18.361  -2.777  1.00  0.00           H  
ATOM    620 HD22 LEU A  84      -6.821 -19.641  -2.520  1.00  0.00           H  
ATOM    621 HD23 LEU A  84      -6.807 -18.725  -4.036  1.00  0.00           H  
ATOM    622  N   PRO A  85      -5.917 -19.061   1.637  1.00  0.00           N  
ATOM    623  CA  PRO A  85      -5.254 -19.177   2.940  1.00  0.00           C  
ATOM    624  C   PRO A  85      -5.070 -17.860   3.705  1.00  0.00           C  
ATOM    625  O   PRO A  85      -5.644 -17.715   4.779  1.00  0.00           O  
ATOM    626  CB  PRO A  85      -3.933 -19.908   2.676  1.00  0.00           C  
ATOM    627  CG  PRO A  85      -4.308 -20.820   1.515  1.00  0.00           C  
ATOM    628  CD  PRO A  85      -5.193 -19.896   0.679  1.00  0.00           C  
ATOM    629  HA  PRO A  85      -5.866 -19.830   3.562  1.00  0.00           H  
ATOM    630  HB2 PRO A  85      -3.160 -19.213   2.348  1.00  0.00           H  
ATOM    631  HB3 PRO A  85      -3.601 -20.477   3.544  1.00  0.00           H  
ATOM    632  HG2 PRO A  85      -4.889 -21.667   1.880  1.00  0.00           H  
ATOM    633  HG3 PRO A  85      -3.433 -21.161   0.962  1.00  0.00           H  
ATOM    634  HD2 PRO A  85      -5.857 -20.512   0.072  1.00  0.00           H  
ATOM    635  HD3 PRO A  85      -4.572 -19.267   0.040  1.00  0.00           H  
ATOM    636  N   GLN A  86      -4.361 -16.868   3.151  1.00  0.00           N  
ATOM    637  CA  GLN A  86      -4.054 -15.598   3.845  1.00  0.00           C  
ATOM    638  C   GLN A  86      -5.279 -14.688   4.114  1.00  0.00           C  
ATOM    639  O   GLN A  86      -5.127 -13.627   4.723  1.00  0.00           O  
ATOM    640  CB  GLN A  86      -2.958 -14.806   3.089  1.00  0.00           C  
ATOM    641  CG  GLN A  86      -1.531 -15.385   3.158  1.00  0.00           C  
ATOM    642  CD  GLN A  86      -1.400 -16.789   2.589  1.00  0.00           C  
ATOM    643  OE1 GLN A  86      -1.221 -17.754   3.323  1.00  0.00           O  
ATOM    644  NE2 GLN A  86      -1.549 -16.943   1.293  1.00  0.00           N  
ATOM    645  H   GLN A  86      -3.910 -17.052   2.266  1.00  0.00           H  
ATOM    646  HA  GLN A  86      -3.659 -15.849   4.829  1.00  0.00           H  
ATOM    647  HB2 GLN A  86      -3.252 -14.701   2.044  1.00  0.00           H  
ATOM    648  HB3 GLN A  86      -2.900 -13.801   3.507  1.00  0.00           H  
ATOM    649  HG2 GLN A  86      -1.205 -15.396   4.199  1.00  0.00           H  
ATOM    650  HG3 GLN A  86      -0.861 -14.724   2.607  1.00  0.00           H  
ATOM    651 HE21 GLN A  86      -1.595 -16.150   0.670  1.00  0.00           H  
ATOM    652 HE22 GLN A  86      -1.518 -17.871   0.895  1.00  0.00           H  
ATOM    653  N   VAL A  87      -6.496 -15.055   3.687  1.00  0.00           N  
ATOM    654  CA  VAL A  87      -7.676 -14.172   3.757  1.00  0.00           C  
ATOM    655  C   VAL A  87      -8.333 -14.193   5.144  1.00  0.00           C  
ATOM    656  O   VAL A  87      -9.389 -14.792   5.366  1.00  0.00           O  
ATOM    657  CB  VAL A  87      -8.647 -14.379   2.576  1.00  0.00           C  
ATOM    658  CG1 VAL A  87      -9.805 -13.370   2.604  1.00  0.00           C  
ATOM    659  CG2 VAL A  87      -7.922 -14.211   1.233  1.00  0.00           C  
ATOM    660  H   VAL A  87      -6.604 -15.977   3.289  1.00  0.00           H  
ATOM    661  HA  VAL A  87      -7.309 -13.153   3.632  1.00  0.00           H  
ATOM    662  HB  VAL A  87      -9.061 -15.386   2.622  1.00  0.00           H  
ATOM    663 HG11 VAL A  87     -10.446 -13.531   3.470  1.00  0.00           H  
ATOM    664 HG12 VAL A  87      -9.418 -12.352   2.627  1.00  0.00           H  
ATOM    665 HG13 VAL A  87     -10.415 -13.490   1.709  1.00  0.00           H  
ATOM    666 HG21 VAL A  87      -7.482 -13.216   1.168  1.00  0.00           H  
ATOM    667 HG22 VAL A  87      -7.131 -14.955   1.134  1.00  0.00           H  
ATOM    668 HG23 VAL A  87      -8.626 -14.345   0.412  1.00  0.00           H  
ATOM    669  N   MET A  88      -7.692 -13.504   6.088  1.00  0.00           N  
ATOM    670  CA  MET A  88      -8.156 -13.285   7.468  1.00  0.00           C  
ATOM    671  C   MET A  88      -8.984 -11.991   7.569  1.00  0.00           C  
ATOM    672  O   MET A  88      -8.756 -11.140   8.428  1.00  0.00           O  
ATOM    673  CB  MET A  88      -6.970 -13.335   8.452  1.00  0.00           C  
ATOM    674  CG  MET A  88      -6.051 -14.546   8.245  1.00  0.00           C  
ATOM    675  SD  MET A  88      -6.884 -16.154   8.222  1.00  0.00           S  
ATOM    676  CE  MET A  88      -5.450 -17.209   7.884  1.00  0.00           C  
ATOM    677  H   MET A  88      -6.785 -13.138   5.836  1.00  0.00           H  
ATOM    678  HA  MET A  88      -8.825 -14.102   7.737  1.00  0.00           H  
ATOM    679  HB2 MET A  88      -6.372 -12.430   8.342  1.00  0.00           H  
ATOM    680  HB3 MET A  88      -7.360 -13.362   9.470  1.00  0.00           H  
ATOM    681  HG2 MET A  88      -5.517 -14.425   7.303  1.00  0.00           H  
ATOM    682  HG3 MET A  88      -5.307 -14.557   9.041  1.00  0.00           H  
ATOM    683  HE1 MET A  88      -4.914 -16.837   7.011  1.00  0.00           H  
ATOM    684  HE2 MET A  88      -4.779 -17.198   8.743  1.00  0.00           H  
ATOM    685  HE3 MET A  88      -5.776 -18.231   7.695  1.00  0.00           H  
ATOM    686  N   MET A  89      -9.916 -11.822   6.626  1.00  0.00           N  
ATOM    687  CA  MET A  89     -10.630 -10.579   6.316  1.00  0.00           C  
ATOM    688  C   MET A  89     -12.069 -10.884   5.844  1.00  0.00           C  
ATOM    689  O   MET A  89     -12.358 -12.022   5.471  1.00  0.00           O  
ATOM    690  CB  MET A  89      -9.755  -9.785   5.318  1.00  0.00           C  
ATOM    691  CG  MET A  89     -10.348  -8.496   4.742  1.00  0.00           C  
ATOM    692  SD  MET A  89     -11.482  -8.717   3.343  1.00  0.00           S  
ATOM    693  CE  MET A  89     -12.194  -7.056   3.338  1.00  0.00           C  
ATOM    694  H   MET A  89     -10.098 -12.602   6.012  1.00  0.00           H  
ATOM    695  HA  MET A  89     -10.716  -9.986   7.227  1.00  0.00           H  
ATOM    696  HB2 MET A  89      -9.487 -10.433   4.483  1.00  0.00           H  
ATOM    697  HB3 MET A  89      -8.831  -9.518   5.832  1.00  0.00           H  
ATOM    698  HG2 MET A  89      -9.525  -7.869   4.398  1.00  0.00           H  
ATOM    699  HG3 MET A  89     -10.854  -7.957   5.542  1.00  0.00           H  
ATOM    700  HE1 MET A  89     -12.493  -6.785   4.350  1.00  0.00           H  
ATOM    701  HE2 MET A  89     -11.457  -6.343   2.968  1.00  0.00           H  
ATOM    702  HE3 MET A  89     -13.079  -7.026   2.702  1.00  0.00           H  
ATOM    703  N   ILE A  90     -12.972  -9.896   5.888  1.00  0.00           N  
ATOM    704  CA  ILE A  90     -14.421 -10.046   5.658  1.00  0.00           C  
ATOM    705  C   ILE A  90     -14.900  -9.038   4.601  1.00  0.00           C  
ATOM    706  O   ILE A  90     -15.013  -7.852   4.909  1.00  0.00           O  
ATOM    707  CB  ILE A  90     -15.190  -9.909   7.003  1.00  0.00           C  
ATOM    708  CG1 ILE A  90     -14.733 -10.970   8.037  1.00  0.00           C  
ATOM    709  CG2 ILE A  90     -16.723  -9.906   6.809  1.00  0.00           C  
ATOM    710  CD1 ILE A  90     -15.374 -10.822   9.423  1.00  0.00           C  
ATOM    711  H   ILE A  90     -12.647  -8.975   6.144  1.00  0.00           H  
ATOM    712  HA  ILE A  90     -14.622 -11.045   5.271  1.00  0.00           H  
ATOM    713  HB  ILE A  90     -14.931  -8.935   7.419  1.00  0.00           H  
ATOM    714 HG12 ILE A  90     -14.940 -11.968   7.652  1.00  0.00           H  
ATOM    715 HG13 ILE A  90     -13.656 -10.888   8.184  1.00  0.00           H  
ATOM    716 HG21 ILE A  90     -17.029  -9.138   6.098  1.00  0.00           H  
ATOM    717 HG22 ILE A  90     -17.067 -10.874   6.444  1.00  0.00           H  
ATOM    718 HG23 ILE A  90     -17.224  -9.686   7.751  1.00  0.00           H  
ATOM    719 HD11 ILE A  90     -15.225  -9.808   9.795  1.00  0.00           H  
ATOM    720 HD12 ILE A  90     -16.442 -11.037   9.377  1.00  0.00           H  
ATOM    721 HD13 ILE A  90     -14.909 -11.522  10.116  1.00  0.00           H  
ATOM    722  N   LEU A  91     -15.184  -9.484   3.371  1.00  0.00           N  
ATOM    723  CA  LEU A  91     -15.705  -8.632   2.285  1.00  0.00           C  
ATOM    724  C   LEU A  91     -17.170  -8.196   2.500  1.00  0.00           C  
ATOM    725  O   LEU A  91     -17.911  -8.796   3.283  1.00  0.00           O  
ATOM    726  CB  LEU A  91     -15.593  -9.360   0.921  1.00  0.00           C  
ATOM    727  CG  LEU A  91     -14.205  -9.497   0.272  1.00  0.00           C  
ATOM    728  CD1 LEU A  91     -14.328 -10.315  -1.019  1.00  0.00           C  
ATOM    729  CD2 LEU A  91     -13.617  -8.154  -0.156  1.00  0.00           C  
ATOM    730  H   LEU A  91     -15.070 -10.470   3.185  1.00  0.00           H  
ATOM    731  HA  LEU A  91     -15.115  -7.716   2.244  1.00  0.00           H  
ATOM    732  HB2 LEU A  91     -16.000 -10.362   1.056  1.00  0.00           H  
ATOM    733  HB3 LEU A  91     -16.226  -8.851   0.194  1.00  0.00           H  
ATOM    734  HG  LEU A  91     -13.521  -9.994   0.960  1.00  0.00           H  
ATOM    735 HD11 LEU A  91     -14.800 -11.278  -0.821  1.00  0.00           H  
ATOM    736 HD12 LEU A  91     -14.938  -9.783  -1.749  1.00  0.00           H  
ATOM    737 HD13 LEU A  91     -13.338 -10.488  -1.443  1.00  0.00           H  
ATOM    738 HD21 LEU A  91     -14.250  -7.693  -0.914  1.00  0.00           H  
ATOM    739 HD22 LEU A  91     -13.533  -7.484   0.700  1.00  0.00           H  
ATOM    740 HD23 LEU A  91     -12.622  -8.310  -0.573  1.00  0.00           H  
ATOM    741  N   ILE A  92     -17.569  -7.197   1.709  1.00  0.00           N  
ATOM    742  CA  ILE A  92     -18.936  -6.866   1.267  1.00  0.00           C  
ATOM    743  C   ILE A  92     -18.914  -6.792  -0.279  1.00  0.00           C  
ATOM    744  O   ILE A  92     -17.864  -6.464  -0.843  1.00  0.00           O  
ATOM    745  CB  ILE A  92     -19.437  -5.568   1.967  1.00  0.00           C  
ATOM    746  CG1 ILE A  92     -19.789  -5.865   3.442  1.00  0.00           C  
ATOM    747  CG2 ILE A  92     -20.636  -4.886   1.279  1.00  0.00           C  
ATOM    748  CD1 ILE A  92     -20.222  -4.648   4.272  1.00  0.00           C  
ATOM    749  H   ILE A  92     -16.838  -6.717   1.203  1.00  0.00           H  
ATOM    750  HA  ILE A  92     -19.597  -7.686   1.549  1.00  0.00           H  
ATOM    751  HB  ILE A  92     -18.616  -4.851   1.953  1.00  0.00           H  
ATOM    752 HG12 ILE A  92     -20.603  -6.589   3.465  1.00  0.00           H  
ATOM    753 HG13 ILE A  92     -18.925  -6.317   3.930  1.00  0.00           H  
ATOM    754 HG21 ILE A  92     -20.435  -4.706   0.223  1.00  0.00           H  
ATOM    755 HG22 ILE A  92     -21.538  -5.487   1.392  1.00  0.00           H  
ATOM    756 HG23 ILE A  92     -20.807  -3.903   1.716  1.00  0.00           H  
ATOM    757 HD11 ILE A  92     -19.448  -3.881   4.246  1.00  0.00           H  
ATOM    758 HD12 ILE A  92     -21.159  -4.240   3.892  1.00  0.00           H  
ATOM    759 HD13 ILE A  92     -20.394  -4.955   5.304  1.00  0.00           H  
ATOM    760  N   PRO A  93     -20.006  -7.104  -1.011  1.00  0.00           N  
ATOM    761  CA  PRO A  93     -20.037  -6.947  -2.468  1.00  0.00           C  
ATOM    762  C   PRO A  93     -19.643  -5.541  -2.954  1.00  0.00           C  
ATOM    763  O   PRO A  93     -19.763  -4.554  -2.234  1.00  0.00           O  
ATOM    764  CB  PRO A  93     -21.451  -7.336  -2.896  1.00  0.00           C  
ATOM    765  CG  PRO A  93     -21.852  -8.351  -1.828  1.00  0.00           C  
ATOM    766  CD  PRO A  93     -21.226  -7.763  -0.563  1.00  0.00           C  
ATOM    767  HA  PRO A  93     -19.338  -7.669  -2.890  1.00  0.00           H  
ATOM    768  HB2 PRO A  93     -22.109  -6.469  -2.842  1.00  0.00           H  
ATOM    769  HB3 PRO A  93     -21.468  -7.767  -3.897  1.00  0.00           H  
ATOM    770  HG2 PRO A  93     -21.398  -9.316  -2.053  1.00  0.00           H  
ATOM    771  HG3 PRO A  93     -22.935  -8.443  -1.743  1.00  0.00           H  
ATOM    772  HD2 PRO A  93     -21.019  -8.558   0.153  1.00  0.00           H  
ATOM    773  HD3 PRO A  93     -21.908  -7.029  -0.133  1.00  0.00           H  
ATOM    774  N   GLY A  94     -19.125  -5.431  -4.177  1.00  0.00           N  
ATOM    775  CA  GLY A  94     -18.594  -4.173  -4.715  1.00  0.00           C  
ATOM    776  C   GLY A  94     -17.258  -3.722  -4.103  1.00  0.00           C  
ATOM    777  O   GLY A  94     -16.676  -2.757  -4.596  1.00  0.00           O  
ATOM    778  H   GLY A  94     -19.044  -6.258  -4.751  1.00  0.00           H  
ATOM    779  HA2 GLY A  94     -18.449  -4.285  -5.789  1.00  0.00           H  
ATOM    780  HA3 GLY A  94     -19.324  -3.381  -4.548  1.00  0.00           H  
ATOM    781  N   GLN A  95     -16.735  -4.395  -3.070  1.00  0.00           N  
ATOM    782  CA  GLN A  95     -15.379  -4.179  -2.556  1.00  0.00           C  
ATOM    783  C   GLN A  95     -14.325  -4.817  -3.472  1.00  0.00           C  
ATOM    784  O   GLN A  95     -14.467  -5.983  -3.845  1.00  0.00           O  
ATOM    785  CB  GLN A  95     -15.270  -4.737  -1.127  1.00  0.00           C  
ATOM    786  CG  GLN A  95     -13.913  -4.461  -0.456  1.00  0.00           C  
ATOM    787  CD  GLN A  95     -13.944  -4.616   1.066  1.00  0.00           C  
ATOM    788  OE1 GLN A  95     -14.827  -5.221   1.655  1.00  0.00           O  
ATOM    789  NE2 GLN A  95     -12.955  -4.082   1.752  1.00  0.00           N  
ATOM    790  H   GLN A  95     -17.289  -5.118  -2.633  1.00  0.00           H  
ATOM    791  HA  GLN A  95     -15.190  -3.106  -2.516  1.00  0.00           H  
ATOM    792  HB2 GLN A  95     -16.071  -4.314  -0.521  1.00  0.00           H  
ATOM    793  HB3 GLN A  95     -15.424  -5.816  -1.156  1.00  0.00           H  
ATOM    794  HG2 GLN A  95     -13.616  -3.436  -0.680  1.00  0.00           H  
ATOM    795  HG3 GLN A  95     -13.155  -5.129  -0.864  1.00  0.00           H  
ATOM    796 HE21 GLN A  95     -12.213  -3.588   1.277  1.00  0.00           H  
ATOM    797 HE22 GLN A  95     -12.976  -4.148   2.760  1.00  0.00           H  
ATOM    798  N   THR A  96     -13.257  -4.083  -3.792  1.00  0.00           N  
ATOM    799  CA  THR A  96     -12.086  -4.598  -4.521  1.00  0.00           C  
ATOM    800  C   THR A  96     -11.020  -5.111  -3.559  1.00  0.00           C  
ATOM    801  O   THR A  96     -10.802  -4.526  -2.496  1.00  0.00           O  
ATOM    802  CB  THR A  96     -11.533  -3.562  -5.512  1.00  0.00           C  
ATOM    803  OG1 THR A  96     -12.451  -3.447  -6.571  1.00  0.00           O  
ATOM    804  CG2 THR A  96     -10.173  -3.906  -6.121  1.00  0.00           C  
ATOM    805  H   THR A  96     -13.210  -3.131  -3.459  1.00  0.00           H  
ATOM    806  HA  THR A  96     -12.405  -5.450  -5.122  1.00  0.00           H  
ATOM    807  HB  THR A  96     -11.440  -2.596  -5.014  1.00  0.00           H  
ATOM    808 HG21 THR A  96      -9.395  -3.845  -5.360  1.00  0.00           H  
ATOM    809 HG22 THR A  96     -10.192  -4.912  -6.540  1.00  0.00           H  
ATOM    810 HG23 THR A  96      -9.936  -3.195  -6.912  1.00  0.00           H  
ATOM    811  HG1 THR A  96     -13.191  -2.937  -6.235  1.00  0.00           H  
ATOM    812  N   LEU A  97     -10.349  -6.197  -3.948  1.00  0.00           N  
ATOM    813  CA  LEU A  97      -9.355  -6.914  -3.156  1.00  0.00           C  
ATOM    814  C   LEU A  97      -8.199  -7.443  -4.033  1.00  0.00           C  
ATOM    815  O   LEU A  97      -8.424  -8.330  -4.860  1.00  0.00           O  
ATOM    816  CB  LEU A  97     -10.086  -8.019  -2.365  1.00  0.00           C  
ATOM    817  CG  LEU A  97      -9.176  -9.004  -1.610  1.00  0.00           C  
ATOM    818  CD1 LEU A  97      -8.372  -8.306  -0.515  1.00  0.00           C  
ATOM    819  CD2 LEU A  97     -10.017 -10.100  -0.951  1.00  0.00           C  
ATOM    820  H   LEU A  97     -10.600  -6.604  -4.838  1.00  0.00           H  
ATOM    821  HA  LEU A  97      -8.943  -6.224  -2.420  1.00  0.00           H  
ATOM    822  HB2 LEU A  97     -10.760  -7.540  -1.654  1.00  0.00           H  
ATOM    823  HB3 LEU A  97     -10.690  -8.594  -3.067  1.00  0.00           H  
ATOM    824  HG  LEU A  97      -8.492  -9.479  -2.313  1.00  0.00           H  
ATOM    825 HD11 LEU A  97      -7.679  -7.590  -0.955  1.00  0.00           H  
ATOM    826 HD12 LEU A  97      -9.041  -7.796   0.178  1.00  0.00           H  
ATOM    827 HD13 LEU A  97      -7.782  -9.046   0.026  1.00  0.00           H  
ATOM    828 HD21 LEU A  97     -10.685  -9.666  -0.207  1.00  0.00           H  
ATOM    829 HD22 LEU A  97     -10.604 -10.618  -1.710  1.00  0.00           H  
ATOM    830 HD23 LEU A  97      -9.361 -10.821  -0.464  1.00  0.00           H  
ATOM    831  N   PRO A  98      -6.965  -6.929  -3.872  1.00  0.00           N  
ATOM    832  CA  PRO A  98      -5.757  -7.535  -4.423  1.00  0.00           C  
ATOM    833  C   PRO A  98      -5.230  -8.639  -3.492  1.00  0.00           C  
ATOM    834  O   PRO A  98      -5.375  -8.550  -2.272  1.00  0.00           O  
ATOM    835  CB  PRO A  98      -4.775  -6.370  -4.541  1.00  0.00           C  
ATOM    836  CG  PRO A  98      -5.103  -5.550  -3.295  1.00  0.00           C  
ATOM    837  CD  PRO A  98      -6.619  -5.693  -3.180  1.00  0.00           C  
ATOM    838  HA  PRO A  98      -5.952  -7.952  -5.411  1.00  0.00           H  
ATOM    839  HB2 PRO A  98      -3.738  -6.705  -4.538  1.00  0.00           H  
ATOM    840  HB3 PRO A  98      -4.994  -5.790  -5.437  1.00  0.00           H  
ATOM    841  HG2 PRO A  98      -4.808  -4.507  -3.410  1.00  0.00           H  
ATOM    842  HG3 PRO A  98      -4.624  -5.984  -2.418  1.00  0.00           H  
ATOM    843  HD2 PRO A  98      -7.106  -4.853  -3.673  1.00  0.00           H  
ATOM    844  HD3 PRO A  98      -6.899  -5.729  -2.127  1.00  0.00           H  
ATOM    845  N   LEU A  99      -4.577  -9.662  -4.051  1.00  0.00           N  
ATOM    846  CA  LEU A  99      -3.963 -10.767  -3.296  1.00  0.00           C  
ATOM    847  C   LEU A  99      -2.658 -11.248  -3.948  1.00  0.00           C  
ATOM    848  O   LEU A  99      -2.433 -11.064  -5.146  1.00  0.00           O  
ATOM    849  CB  LEU A  99      -4.947 -11.947  -3.112  1.00  0.00           C  
ATOM    850  CG  LEU A  99      -6.198 -11.676  -2.259  1.00  0.00           C  
ATOM    851  CD1 LEU A  99      -7.153 -12.866  -2.334  1.00  0.00           C  
ATOM    852  CD2 LEU A  99      -5.848 -11.472  -0.785  1.00  0.00           C  
ATOM    853  H   LEU A  99      -4.462  -9.658  -5.054  1.00  0.00           H  
ATOM    854  HA  LEU A  99      -3.694 -10.397  -2.307  1.00  0.00           H  
ATOM    855  HB2 LEU A  99      -5.278 -12.267  -4.100  1.00  0.00           H  
ATOM    856  HB3 LEU A  99      -4.413 -12.786  -2.666  1.00  0.00           H  
ATOM    857  HG  LEU A  99      -6.724 -10.801  -2.644  1.00  0.00           H  
ATOM    858 HD11 LEU A  99      -7.426 -13.054  -3.373  1.00  0.00           H  
ATOM    859 HD12 LEU A  99      -6.674 -13.752  -1.917  1.00  0.00           H  
ATOM    860 HD13 LEU A  99      -8.060 -12.646  -1.772  1.00  0.00           H  
ATOM    861 HD21 LEU A  99      -5.328 -12.345  -0.390  1.00  0.00           H  
ATOM    862 HD22 LEU A  99      -5.210 -10.596  -0.674  1.00  0.00           H  
ATOM    863 HD23 LEU A  99      -6.761 -11.303  -0.214  1.00  0.00           H  
ATOM    864  N   GLN A 100      -1.821 -11.905  -3.141  1.00  0.00           N  
ATOM    865  CA  GLN A 100      -0.558 -12.539  -3.534  1.00  0.00           C  
ATOM    866  C   GLN A 100      -0.455 -13.914  -2.863  1.00  0.00           C  
ATOM    867  O   GLN A 100      -0.889 -14.080  -1.721  1.00  0.00           O  
ATOM    868  CB  GLN A 100       0.650 -11.638  -3.213  1.00  0.00           C  
ATOM    869  CG  GLN A 100       0.553 -10.277  -3.912  1.00  0.00           C  
ATOM    870  CD  GLN A 100       1.880  -9.533  -4.024  1.00  0.00           C  
ATOM    871  OE1 GLN A 100       2.455  -9.408  -5.095  1.00  0.00           O  
ATOM    872  NE2 GLN A 100       2.416  -8.990  -2.958  1.00  0.00           N  
ATOM    873  H   GLN A 100      -2.104 -12.054  -2.183  1.00  0.00           H  
ATOM    874  HA  GLN A 100      -0.573 -12.705  -4.611  1.00  0.00           H  
ATOM    875  HB2 GLN A 100       0.727 -11.486  -2.136  1.00  0.00           H  
ATOM    876  HB3 GLN A 100       1.551 -12.144  -3.560  1.00  0.00           H  
ATOM    877  HG2 GLN A 100      -0.161  -9.648  -3.380  1.00  0.00           H  
ATOM    878  HG3 GLN A 100       0.186 -10.437  -4.925  1.00  0.00           H  
ATOM    879 HE21 GLN A 100       2.015  -9.085  -2.035  1.00  0.00           H  
ATOM    880 HE22 GLN A 100       3.180  -8.351  -3.128  1.00  0.00           H  
ATOM    881  N   LEU A 101       0.074 -14.889  -3.601  1.00  0.00           N  
ATOM    882  CA  LEU A 101       0.036 -16.322  -3.308  1.00  0.00           C  
ATOM    883  C   LEU A 101       1.372 -16.963  -3.707  1.00  0.00           C  
ATOM    884  O   LEU A 101       1.979 -16.575  -4.711  1.00  0.00           O  
ATOM    885  CB  LEU A 101      -1.135 -16.977  -4.069  1.00  0.00           C  
ATOM    886  CG  LEU A 101      -2.543 -16.421  -3.776  1.00  0.00           C  
ATOM    887  CD1 LEU A 101      -3.554 -17.015  -4.759  1.00  0.00           C  
ATOM    888  CD2 LEU A 101      -3.027 -16.740  -2.361  1.00  0.00           C  
ATOM    889  H   LEU A 101       0.434 -14.646  -4.513  1.00  0.00           H  
ATOM    890  HA  LEU A 101      -0.102 -16.476  -2.238  1.00  0.00           H  
ATOM    891  HB2 LEU A 101      -0.939 -16.860  -5.135  1.00  0.00           H  
ATOM    892  HB3 LEU A 101      -1.123 -18.044  -3.849  1.00  0.00           H  
ATOM    893  HG  LEU A 101      -2.554 -15.340  -3.916  1.00  0.00           H  
ATOM    894 HD11 LEU A 101      -3.262 -16.756  -5.777  1.00  0.00           H  
ATOM    895 HD12 LEU A 101      -3.579 -18.100  -4.658  1.00  0.00           H  
ATOM    896 HD13 LEU A 101      -4.545 -16.611  -4.551  1.00  0.00           H  
ATOM    897 HD21 LEU A 101      -3.085 -17.819  -2.217  1.00  0.00           H  
ATOM    898 HD22 LEU A 101      -2.327 -16.332  -1.632  1.00  0.00           H  
ATOM    899 HD23 LEU A 101      -4.007 -16.295  -2.192  1.00  0.00           H  
ATOM    900  N   PHE A 102       1.830 -17.936  -2.919  1.00  0.00           N  
ATOM    901  CA  PHE A 102       3.230 -18.387  -2.925  1.00  0.00           C  
ATOM    902  C   PHE A 102       3.410 -19.886  -2.673  1.00  0.00           C  
ATOM    903  O   PHE A 102       4.475 -20.425  -2.980  1.00  0.00           O  
ATOM    904  CB  PHE A 102       4.047 -17.614  -1.872  1.00  0.00           C  
ATOM    905  CG  PHE A 102       3.648 -16.169  -1.641  1.00  0.00           C  
ATOM    906  CD1 PHE A 102       4.064 -15.160  -2.528  1.00  0.00           C  
ATOM    907  CD2 PHE A 102       2.828 -15.845  -0.545  1.00  0.00           C  
ATOM    908  CE1 PHE A 102       3.676 -13.827  -2.306  1.00  0.00           C  
ATOM    909  CE2 PHE A 102       2.443 -14.514  -0.322  1.00  0.00           C  
ATOM    910  CZ  PHE A 102       2.874 -13.505  -1.199  1.00  0.00           C  
ATOM    911  H   PHE A 102       1.205 -18.300  -2.215  1.00  0.00           H  
ATOM    912  HA  PHE A 102       3.660 -18.182  -3.905  1.00  0.00           H  
ATOM    913  HB2 PHE A 102       3.964 -18.136  -0.919  1.00  0.00           H  
ATOM    914  HB3 PHE A 102       5.098 -17.648  -2.159  1.00  0.00           H  
ATOM    915  HD1 PHE A 102       4.675 -15.409  -3.383  1.00  0.00           H  
ATOM    916  HD2 PHE A 102       2.486 -16.620   0.126  1.00  0.00           H  
ATOM    917  HE1 PHE A 102       3.999 -13.047  -2.979  1.00  0.00           H  
ATOM    918  HE2 PHE A 102       1.817 -14.276   0.525  1.00  0.00           H  
ATOM    919  HZ  PHE A 102       2.596 -12.476  -1.024  1.00  0.00           H  
ATOM    920  N   HIS A 103       2.415 -20.581  -2.113  1.00  0.00           N  
ATOM    921  CA  HIS A 103       2.501 -22.032  -1.961  1.00  0.00           C  
ATOM    922  C   HIS A 103       2.206 -22.709  -3.309  1.00  0.00           C  
ATOM    923  O   HIS A 103       1.253 -22.304  -3.983  1.00  0.00           O  
ATOM    924  CB  HIS A 103       1.574 -22.530  -0.845  1.00  0.00           C  
ATOM    925  CG  HIS A 103       1.819 -23.982  -0.529  1.00  0.00           C  
ATOM    926  ND1 HIS A 103       1.394 -25.066  -1.301  1.00  0.00           N  
ATOM    927  CD2 HIS A 103       2.572 -24.451   0.505  1.00  0.00           C  
ATOM    928  CE1 HIS A 103       1.900 -26.161  -0.714  1.00  0.00           C  
ATOM    929  NE2 HIS A 103       2.623 -25.819   0.365  1.00  0.00           N  
ATOM    930  H   HIS A 103       1.548 -20.120  -1.879  1.00  0.00           H  
ATOM    931  HA  HIS A 103       3.520 -22.270  -1.654  1.00  0.00           H  
ATOM    932  HB2 HIS A 103       0.536 -22.403  -1.152  1.00  0.00           H  
ATOM    933  HB3 HIS A 103       1.742 -21.938   0.055  1.00  0.00           H  
ATOM    934  HD2 HIS A 103       3.056 -23.850   1.261  1.00  0.00           H  
ATOM    935  HE2 HIS A 103       3.177 -26.449   0.926  1.00  0.00           H  
ATOM    936  HE1 HIS A 103       1.760 -27.171  -1.069  1.00  0.00           H  
ATOM    937  N   PRO A 104       2.962 -23.744  -3.730  1.00  0.00           N  
ATOM    938  CA  PRO A 104       2.716 -24.429  -4.997  1.00  0.00           C  
ATOM    939  C   PRO A 104       1.265 -24.883  -5.227  1.00  0.00           C  
ATOM    940  O   PRO A 104       0.817 -24.883  -6.374  1.00  0.00           O  
ATOM    941  CB  PRO A 104       3.698 -25.608  -5.054  1.00  0.00           C  
ATOM    942  CG  PRO A 104       4.380 -25.649  -3.685  1.00  0.00           C  
ATOM    943  CD  PRO A 104       4.176 -24.254  -3.109  1.00  0.00           C  
ATOM    944  HA  PRO A 104       2.968 -23.738  -5.802  1.00  0.00           H  
ATOM    945  HB2 PRO A 104       3.190 -26.550  -5.259  1.00  0.00           H  
ATOM    946  HB3 PRO A 104       4.444 -25.416  -5.825  1.00  0.00           H  
ATOM    947  HG2 PRO A 104       5.438 -25.898  -3.767  1.00  0.00           H  
ATOM    948  HG3 PRO A 104       3.870 -26.375  -3.052  1.00  0.00           H  
ATOM    949  HD2 PRO A 104       5.016 -23.614  -3.384  1.00  0.00           H  
ATOM    950  HD3 PRO A 104       4.094 -24.316  -2.024  1.00  0.00           H  
ATOM    951  N   GLN A 105       0.517 -25.228  -4.172  1.00  0.00           N  
ATOM    952  CA  GLN A 105      -0.899 -25.598  -4.266  1.00  0.00           C  
ATOM    953  C   GLN A 105      -1.860 -24.407  -4.372  1.00  0.00           C  
ATOM    954  O   GLN A 105      -2.926 -24.576  -4.959  1.00  0.00           O  
ATOM    955  CB  GLN A 105      -1.295 -26.532  -3.112  1.00  0.00           C  
ATOM    956  CG  GLN A 105      -0.901 -27.992  -3.401  1.00  0.00           C  
ATOM    957  CD  GLN A 105      -2.054 -28.801  -3.999  1.00  0.00           C  
ATOM    958  NE2 GLN A 105      -2.824 -28.268  -4.924  1.00  0.00           N  
ATOM    959  OE1 GLN A 105      -2.319 -29.931  -3.606  1.00  0.00           O  
ATOM    960  H   GLN A 105       0.932 -25.186  -3.252  1.00  0.00           H  
ATOM    961  HA  GLN A 105      -1.030 -26.156  -5.193  1.00  0.00           H  
ATOM    962  HB2 GLN A 105      -0.814 -26.199  -2.192  1.00  0.00           H  
ATOM    963  HB3 GLN A 105      -2.370 -26.473  -2.943  1.00  0.00           H  
ATOM    964  HG2 GLN A 105      -0.045 -28.024  -4.075  1.00  0.00           H  
ATOM    965  HG3 GLN A 105      -0.613 -28.463  -2.461  1.00  0.00           H  
ATOM    966 HE21 GLN A 105      -3.737 -28.682  -5.047  1.00  0.00           H  
ATOM    967 HE22 GLN A 105      -2.649 -27.338  -5.279  1.00  0.00           H  
ATOM    968  N   GLU A 106      -1.503 -23.208  -3.902  1.00  0.00           N  
ATOM    969  CA  GLU A 106      -2.268 -21.993  -4.227  1.00  0.00           C  
ATOM    970  C   GLU A 106      -2.135 -21.680  -5.722  1.00  0.00           C  
ATOM    971  O   GLU A 106      -3.133 -21.434  -6.403  1.00  0.00           O  
ATOM    972  CB  GLU A 106      -1.790 -20.780  -3.411  1.00  0.00           C  
ATOM    973  CG  GLU A 106      -1.974 -20.897  -1.891  1.00  0.00           C  
ATOM    974  CD  GLU A 106      -1.269 -19.759  -1.128  1.00  0.00           C  
ATOM    975  OE1 GLU A 106      -0.128 -19.383  -1.491  1.00  0.00           O  
ATOM    976  OE2 GLU A 106      -1.885 -19.236  -0.172  1.00  0.00           O1-
ATOM    977  H   GLU A 106      -0.602 -23.102  -3.459  1.00  0.00           H  
ATOM    978  HA  GLU A 106      -3.326 -22.157  -4.022  1.00  0.00           H  
ATOM    979  HB2 GLU A 106      -0.738 -20.607  -3.639  1.00  0.00           H  
ATOM    980  HB3 GLU A 106      -2.356 -19.912  -3.746  1.00  0.00           H  
ATOM    981  HG2 GLU A 106      -1.582 -21.854  -1.545  1.00  0.00           H  
ATOM    982  HG3 GLU A 106      -3.042 -20.883  -1.676  1.00  0.00           H  
ATOM    983  N   VAL A 107      -0.904 -21.747  -6.240  1.00  0.00           N  
ATOM    984  CA  VAL A 107      -0.584 -21.517  -7.656  1.00  0.00           C  
ATOM    985  C   VAL A 107      -1.315 -22.513  -8.566  1.00  0.00           C  
ATOM    986  O   VAL A 107      -2.016 -22.106  -9.497  1.00  0.00           O  
ATOM    987  CB  VAL A 107       0.946 -21.537  -7.870  1.00  0.00           C  
ATOM    988  CG1 VAL A 107       1.334 -21.434  -9.347  1.00  0.00           C  
ATOM    989  CG2 VAL A 107       1.645 -20.419  -7.083  1.00  0.00           C  
ATOM    990  H   VAL A 107      -0.145 -21.953  -5.606  1.00  0.00           H  
ATOM    991  HA  VAL A 107      -0.944 -20.525  -7.930  1.00  0.00           H  
ATOM    992  HB  VAL A 107       1.333 -22.488  -7.502  1.00  0.00           H  
ATOM    993 HG11 VAL A 107       0.958 -22.301  -9.891  1.00  0.00           H  
ATOM    994 HG12 VAL A 107       0.919 -20.530  -9.793  1.00  0.00           H  
ATOM    995 HG13 VAL A 107       2.419 -21.418  -9.448  1.00  0.00           H  
ATOM    996 HG21 VAL A 107       1.257 -19.445  -7.380  1.00  0.00           H  
ATOM    997 HG22 VAL A 107       1.487 -20.549  -6.012  1.00  0.00           H  
ATOM    998 HG23 VAL A 107       2.719 -20.448  -7.269  1.00  0.00           H  
ATOM    999  N   SER A 108      -1.211 -23.817  -8.284  1.00  0.00           N  
ATOM   1000  CA  SER A 108      -1.851 -24.852  -9.106  1.00  0.00           C  
ATOM   1001  C   SER A 108      -3.379 -24.842  -8.982  1.00  0.00           C  
ATOM   1002  O   SER A 108      -4.058 -25.050  -9.991  1.00  0.00           O  
ATOM   1003  CB  SER A 108      -1.265 -26.232  -8.792  1.00  0.00           C  
ATOM   1004  OG  SER A 108      -1.597 -26.670  -7.489  1.00  0.00           O  
ATOM   1005  H   SER A 108      -0.640 -24.108  -7.504  1.00  0.00           H  
ATOM   1006  HA  SER A 108      -1.616 -24.641 -10.149  1.00  0.00           H  
ATOM   1007  HB2 SER A 108      -0.181 -26.186  -8.897  1.00  0.00           H  
ATOM   1008  HB3 SER A 108      -1.648 -26.953  -9.514  1.00  0.00           H  
ATOM   1009  HG  SER A 108      -0.906 -27.273  -7.204  1.00  0.00           H  
ATOM   1010  N   MET A 109      -3.952 -24.543  -7.808  1.00  0.00           N  
ATOM   1011  CA  MET A 109      -5.407 -24.406  -7.653  1.00  0.00           C  
ATOM   1012  C   MET A 109      -5.952 -23.251  -8.502  1.00  0.00           C  
ATOM   1013  O   MET A 109      -6.895 -23.444  -9.272  1.00  0.00           O  
ATOM   1014  CB  MET A 109      -5.787 -24.303  -6.163  1.00  0.00           C  
ATOM   1015  CG  MET A 109      -7.296 -24.172  -5.895  1.00  0.00           C  
ATOM   1016  SD  MET A 109      -8.099 -22.578  -6.254  1.00  0.00           S  
ATOM   1017  CE  MET A 109      -7.434 -21.555  -4.918  1.00  0.00           C  
ATOM   1018  H   MET A 109      -3.366 -24.423  -6.994  1.00  0.00           H  
ATOM   1019  HA  MET A 109      -5.870 -25.316  -8.034  1.00  0.00           H  
ATOM   1020  HB2 MET A 109      -5.273 -23.453  -5.715  1.00  0.00           H  
ATOM   1021  HB3 MET A 109      -5.441 -25.208  -5.664  1.00  0.00           H  
ATOM   1022  HG2 MET A 109      -7.468 -24.396  -4.842  1.00  0.00           H  
ATOM   1023  HG3 MET A 109      -7.805 -24.946  -6.470  1.00  0.00           H  
ATOM   1024  HE1 MET A 109      -7.746 -21.959  -3.955  1.00  0.00           H  
ATOM   1025  HE2 MET A 109      -6.345 -21.533  -4.969  1.00  0.00           H  
ATOM   1026  HE3 MET A 109      -7.822 -20.541  -5.022  1.00  0.00           H  
ATOM   1027  N   VAL A 110      -5.327 -22.068  -8.441  1.00  0.00           N  
ATOM   1028  CA  VAL A 110      -5.786 -20.894  -9.205  1.00  0.00           C  
ATOM   1029  C   VAL A 110      -5.659 -21.105 -10.721  1.00  0.00           C  
ATOM   1030  O   VAL A 110      -6.586 -20.755 -11.456  1.00  0.00           O  
ATOM   1031  CB  VAL A 110      -5.106 -19.604  -8.706  1.00  0.00           C  
ATOM   1032  CG1 VAL A 110      -5.484 -18.374  -9.538  1.00  0.00           C  
ATOM   1033  CG2 VAL A 110      -5.501 -19.298  -7.254  1.00  0.00           C  
ATOM   1034  H   VAL A 110      -4.538 -21.966  -7.819  1.00  0.00           H  
ATOM   1035  HA  VAL A 110      -6.852 -20.779  -9.011  1.00  0.00           H  
ATOM   1036  HB  VAL A 110      -4.025 -19.732  -8.758  1.00  0.00           H  
ATOM   1037 HG11 VAL A 110      -5.155 -18.507 -10.569  1.00  0.00           H  
ATOM   1038 HG12 VAL A 110      -6.565 -18.229  -9.525  1.00  0.00           H  
ATOM   1039 HG13 VAL A 110      -4.998 -17.486  -9.135  1.00  0.00           H  
ATOM   1040 HG21 VAL A 110      -6.568 -19.088  -7.187  1.00  0.00           H  
ATOM   1041 HG22 VAL A 110      -5.276 -20.150  -6.612  1.00  0.00           H  
ATOM   1042 HG23 VAL A 110      -4.921 -18.449  -6.892  1.00  0.00           H  
ATOM   1043  N   ARG A 111      -4.593 -21.763 -11.202  1.00  0.00           N  
ATOM   1044  CA  ARG A 111      -4.451 -22.172 -12.619  1.00  0.00           C  
ATOM   1045  C   ARG A 111      -5.552 -23.137 -13.100  1.00  0.00           C  
ATOM   1046  O   ARG A 111      -5.872 -23.145 -14.289  1.00  0.00           O  
ATOM   1047  CB  ARG A 111      -3.052 -22.773 -12.848  1.00  0.00           C  
ATOM   1048  CG  ARG A 111      -1.930 -21.719 -12.833  1.00  0.00           C  
ATOM   1049  CD  ARG A 111      -0.560 -22.408 -12.874  1.00  0.00           C  
ATOM   1050  NE  ARG A 111       0.538 -21.461 -13.140  1.00  0.00           N  
ATOM   1051  CZ  ARG A 111       1.815 -21.656 -12.862  1.00  0.00           C  
ATOM   1052  NH1 ARG A 111       2.273 -22.719 -12.282  1.00  0.00           N  
ATOM   1053  NH2 ARG A 111       2.716 -20.775 -13.146  1.00  0.00           N1+
ATOM   1054  H   ARG A 111      -3.848 -21.990 -10.559  1.00  0.00           H  
ATOM   1055  HA  ARG A 111      -4.543 -21.287 -13.248  1.00  0.00           H  
ATOM   1056  HB2 ARG A 111      -2.857 -23.526 -12.085  1.00  0.00           H  
ATOM   1057  HB3 ARG A 111      -3.032 -23.264 -13.821  1.00  0.00           H  
ATOM   1058  HG2 ARG A 111      -1.992 -21.104 -11.935  1.00  0.00           H  
ATOM   1059  HG3 ARG A 111      -2.040 -21.077 -13.706  1.00  0.00           H  
ATOM   1060  HD2 ARG A 111      -0.565 -23.162 -13.661  1.00  0.00           H  
ATOM   1061  HD3 ARG A 111      -0.400 -22.908 -11.919  1.00  0.00           H  
ATOM   1062  HE  ARG A 111       0.316 -20.582 -13.585  1.00  0.00           H  
ATOM   1063 HH11 ARG A 111       1.678 -23.455 -11.929  1.00  0.00           H  
ATOM   1064 HH12 ARG A 111       3.250 -22.713 -12.026  1.00  0.00           H  
ATOM   1065 HH21 ARG A 111       2.490 -19.973 -13.718  1.00  0.00           H  
ATOM   1066 HH22 ARG A 111       3.655 -20.970 -12.829  1.00  0.00           H  
ATOM   1067  N   ASN A 112      -6.190 -23.899 -12.205  1.00  0.00           N  
ATOM   1068  CA  ASN A 112      -7.394 -24.687 -12.521  1.00  0.00           C  
ATOM   1069  C   ASN A 112      -8.708 -23.874 -12.518  1.00  0.00           C  
ATOM   1070  O   ASN A 112      -9.713 -24.391 -13.009  1.00  0.00           O  
ATOM   1071  CB  ASN A 112      -7.508 -25.911 -11.589  1.00  0.00           C  
ATOM   1072  CG  ASN A 112      -6.524 -27.021 -11.897  1.00  0.00           C  
ATOM   1073  OD1 ASN A 112      -6.743 -27.837 -12.776  1.00  0.00           O  
ATOM   1074  ND2 ASN A 112      -5.419 -27.113 -11.203  1.00  0.00           N  
ATOM   1075  H   ASN A 112      -5.885 -23.858 -11.243  1.00  0.00           H  
ATOM   1076  HA  ASN A 112      -7.294 -25.071 -13.536  1.00  0.00           H  
ATOM   1077  HB2 ASN A 112      -7.397 -25.603 -10.549  1.00  0.00           H  
ATOM   1078  HB3 ASN A 112      -8.503 -26.346 -11.689  1.00  0.00           H  
ATOM   1079 HD21 ASN A 112      -4.879 -27.961 -11.300  1.00  0.00           H  
ATOM   1080 HD22 ASN A 112      -5.178 -26.412 -10.517  1.00  0.00           H  
ATOM   1081  N   LEU A 113      -8.722 -22.634 -12.004  1.00  0.00           N  
ATOM   1082  CA  LEU A 113      -9.937 -21.852 -11.710  1.00  0.00           C  
ATOM   1083  C   LEU A 113     -10.107 -20.587 -12.575  1.00  0.00           C  
ATOM   1084  O   LEU A 113     -11.228 -20.255 -12.960  1.00  0.00           O  
ATOM   1085  CB  LEU A 113      -9.970 -21.574 -10.193  1.00  0.00           C  
ATOM   1086  CG  LEU A 113     -11.137 -20.697  -9.696  1.00  0.00           C  
ATOM   1087  CD1 LEU A 113     -12.489 -21.376  -9.908  1.00  0.00           C  
ATOM   1088  CD2 LEU A 113     -10.972 -20.424  -8.200  1.00  0.00           C  
ATOM   1089  H   LEU A 113      -7.849 -22.271 -11.648  1.00  0.00           H  
ATOM   1090  HA  LEU A 113     -10.804 -22.474 -11.932  1.00  0.00           H  
ATOM   1091  HB2 LEU A 113      -9.991 -22.526  -9.663  1.00  0.00           H  
ATOM   1092  HB3 LEU A 113      -9.041 -21.070  -9.925  1.00  0.00           H  
ATOM   1093  HG  LEU A 113     -11.131 -19.739 -10.216  1.00  0.00           H  
ATOM   1094 HD11 LEU A 113     -12.691 -21.497 -10.973  1.00  0.00           H  
ATOM   1095 HD12 LEU A 113     -12.504 -22.352  -9.422  1.00  0.00           H  
ATOM   1096 HD13 LEU A 113     -13.284 -20.760  -9.489  1.00  0.00           H  
ATOM   1097 HD21 LEU A 113     -10.972 -21.363  -7.648  1.00  0.00           H  
ATOM   1098 HD22 LEU A 113     -10.033 -19.900  -8.020  1.00  0.00           H  
ATOM   1099 HD23 LEU A 113     -11.796 -19.803  -7.848  1.00  0.00           H  
ATOM   1100  N   ILE A 114      -9.016 -19.914 -12.962  1.00  0.00           N  
ATOM   1101  CA  ILE A 114      -9.054 -18.821 -13.964  1.00  0.00           C  
ATOM   1102  C   ILE A 114      -9.479 -19.330 -15.355  1.00  0.00           C  
ATOM   1103  O   ILE A 114      -9.946 -18.553 -16.183  1.00  0.00           O  
ATOM   1104  CB  ILE A 114      -7.698 -18.081 -14.038  1.00  0.00           C  
ATOM   1105  CG2 ILE A 114      -7.343 -17.494 -12.660  1.00  0.00           C  
ATOM   1106  CG1 ILE A 114      -6.595 -18.975 -14.658  1.00  0.00           C  
ATOM   1107  CD1 ILE A 114      -5.185 -18.387 -14.601  1.00  0.00           C  
ATOM   1108  H   ILE A 114      -8.124 -20.179 -12.570  1.00  0.00           H  
ATOM   1109  HA  ILE A 114      -9.807 -18.098 -13.650  1.00  0.00           H  
ATOM   1110  HB  ILE A 114      -7.830 -17.233 -14.709  1.00  0.00           H  
ATOM   1111 HG12 ILE A 114      -6.575 -19.943 -14.157  1.00  0.00           H  
ATOM   1112 HG13 ILE A 114      -6.832 -19.136 -15.709  1.00  0.00           H  
ATOM   1113 HG21 ILE A 114      -8.184 -16.917 -12.276  1.00  0.00           H  
ATOM   1114 HG22 ILE A 114      -7.100 -18.290 -11.957  1.00  0.00           H  
ATOM   1115 HG23 ILE A 114      -6.487 -16.825 -12.750  1.00  0.00           H  
ATOM   1116 HD11 ILE A 114      -5.180 -17.381 -15.021  1.00  0.00           H  
ATOM   1117 HD12 ILE A 114      -4.845 -18.362 -13.566  1.00  0.00           H  
ATOM   1118 HD13 ILE A 114      -4.505 -19.017 -15.174  1.00  0.00           H  
ATOM   1119  N   GLN A 115      -9.371 -20.642 -15.588  1.00  0.00           N  
ATOM   1120  CA  GLN A 115      -9.836 -21.360 -16.781  1.00  0.00           C  
ATOM   1121  C   GLN A 115     -11.261 -21.948 -16.600  1.00  0.00           C  
ATOM   1122  O   GLN A 115     -11.657 -22.876 -17.306  1.00  0.00           O  
ATOM   1123  CB  GLN A 115      -8.762 -22.397 -17.178  1.00  0.00           C  
ATOM   1124  CG  GLN A 115      -7.399 -21.782 -17.565  1.00  0.00           C  
ATOM   1125  CD  GLN A 115      -7.447 -20.928 -18.836  1.00  0.00           C  
ATOM   1126  OE1 GLN A 115      -8.310 -21.079 -19.688  1.00  0.00           O  
ATOM   1127  NE2 GLN A 115      -6.512 -20.032 -19.048  1.00  0.00           N  
ATOM   1128  H   GLN A 115      -8.947 -21.197 -14.858  1.00  0.00           H  
ATOM   1129  HA  GLN A 115      -9.921 -20.647 -17.601  1.00  0.00           H  
ATOM   1130  HB2 GLN A 115      -8.612 -23.082 -16.343  1.00  0.00           H  
ATOM   1131  HB3 GLN A 115      -9.126 -22.982 -18.023  1.00  0.00           H  
ATOM   1132  HG2 GLN A 115      -6.680 -22.583 -17.735  1.00  0.00           H  
ATOM   1133  HG3 GLN A 115      -7.013 -21.182 -16.741  1.00  0.00           H  
ATOM   1134 HE21 GLN A 115      -6.667 -19.371 -19.795  1.00  0.00           H  
ATOM   1135 HE22 GLN A 115      -5.710 -19.943 -18.441  1.00  0.00           H  
ATOM   1136  N   LYS A 116     -12.031 -21.402 -15.644  1.00  0.00           N  
ATOM   1137  CA  LYS A 116     -13.428 -21.733 -15.279  1.00  0.00           C  
ATOM   1138  C   LYS A 116     -14.193 -20.438 -14.975  1.00  0.00           C  
ATOM   1139  O   LYS A 116     -13.886 -19.408 -15.565  1.00  0.00           O  
ATOM   1140  CB  LYS A 116     -13.459 -22.733 -14.104  1.00  0.00           C  
ATOM   1141  CG  LYS A 116     -12.804 -24.069 -14.444  1.00  0.00           C  
ATOM   1142  CD  LYS A 116     -12.933 -25.040 -13.264  1.00  0.00           C  
ATOM   1143  CE  LYS A 116     -12.504 -26.462 -13.637  1.00  0.00           C  
ATOM   1144  NZ  LYS A 116     -11.170 -26.500 -14.278  1.00  0.00           N1+
ATOM   1145  H   LYS A 116     -11.617 -20.642 -15.124  1.00  0.00           H  
ATOM   1146  HA  LYS A 116     -13.933 -22.191 -16.129  1.00  0.00           H  
ATOM   1147  HB2 LYS A 116     -14.496 -22.943 -13.841  1.00  0.00           H  
ATOM   1148  HB3 LYS A 116     -12.965 -22.298 -13.235  1.00  0.00           H  
ATOM   1149  HG2 LYS A 116     -11.749 -23.914 -14.672  1.00  0.00           H  
ATOM   1150  HG3 LYS A 116     -13.301 -24.485 -15.320  1.00  0.00           H  
ATOM   1151  HD2 LYS A 116     -13.970 -25.074 -12.931  1.00  0.00           H  
ATOM   1152  HD3 LYS A 116     -12.326 -24.682 -12.433  1.00  0.00           H  
ATOM   1153  HE2 LYS A 116     -13.247 -26.895 -14.307  1.00  0.00           H  
ATOM   1154  HE3 LYS A 116     -12.494 -27.057 -12.724  1.00  0.00           H  
ATOM   1155  HZ1 LYS A 116     -11.263 -26.311 -15.266  1.00  0.00           H  
ATOM   1156  HZ2 LYS A 116     -10.561 -25.810 -13.861  1.00  0.00           H  
ATOM   1157  HZ3 LYS A 116     -10.762 -27.416 -14.164  1.00  0.00           H  
ATOM   1158  N   ASP A 117     -15.144 -20.446 -14.041  1.00  0.00           N  
ATOM   1159  CA  ASP A 117     -15.928 -19.268 -13.632  1.00  0.00           C  
ATOM   1160  C   ASP A 117     -15.106 -18.175 -12.909  1.00  0.00           C  
ATOM   1161  O   ASP A 117     -15.664 -17.143 -12.537  1.00  0.00           O  
ATOM   1162  CB  ASP A 117     -17.135 -19.710 -12.773  1.00  0.00           C  
ATOM   1163  CG  ASP A 117     -16.795 -20.400 -11.447  1.00  0.00           C  
ATOM   1164  OD1 ASP A 117     -15.603 -20.533 -11.099  1.00  0.00           O  
ATOM   1165  OD2 ASP A 117     -17.742 -20.837 -10.750  1.00  0.00           O1-
ATOM   1166  H   ASP A 117     -15.323 -21.313 -13.555  1.00  0.00           H  
ATOM   1167  HA  ASP A 117     -16.321 -18.804 -14.536  1.00  0.00           H  
ATOM   1168  HB2 ASP A 117     -17.741 -20.402 -13.358  1.00  0.00           H  
ATOM   1169  HB3 ASP A 117     -17.757 -18.840 -12.564  1.00  0.00           H  
ATOM   1170  N   ARG A 118     -13.792 -18.371 -12.701  1.00  0.00           N  
ATOM   1171  CA  ARG A 118     -12.860 -17.430 -12.038  1.00  0.00           C  
ATOM   1172  C   ARG A 118     -13.315 -16.988 -10.636  1.00  0.00           C  
ATOM   1173  O   ARG A 118     -12.926 -15.916 -10.163  1.00  0.00           O  
ATOM   1174  CB  ARG A 118     -12.543 -16.219 -12.944  1.00  0.00           C  
ATOM   1175  CG  ARG A 118     -12.465 -16.510 -14.456  1.00  0.00           C  
ATOM   1176  CD  ARG A 118     -11.905 -15.346 -15.297  1.00  0.00           C  
ATOM   1177  NE  ARG A 118     -12.325 -14.009 -14.828  1.00  0.00           N  
ATOM   1178  CZ  ARG A 118     -13.539 -13.495 -14.773  1.00  0.00           C  
ATOM   1179  NH1 ARG A 118     -14.617 -14.104 -15.155  1.00  0.00           N  
ATOM   1180  NH2 ARG A 118     -13.714 -12.313 -14.281  1.00  0.00           N1+
ATOM   1181  H   ARG A 118     -13.408 -19.245 -13.030  1.00  0.00           H  
ATOM   1182  HA  ARG A 118     -11.927 -17.972 -11.883  1.00  0.00           H  
ATOM   1183  HB2 ARG A 118     -13.323 -15.474 -12.785  1.00  0.00           H  
ATOM   1184  HB3 ARG A 118     -11.597 -15.786 -12.618  1.00  0.00           H  
ATOM   1185  HG2 ARG A 118     -13.470 -16.732 -14.816  1.00  0.00           H  
ATOM   1186  HG3 ARG A 118     -11.848 -17.392 -14.629  1.00  0.00           H  
ATOM   1187  HD2 ARG A 118     -12.204 -15.482 -16.336  1.00  0.00           H  
ATOM   1188  HD3 ARG A 118     -10.817 -15.392 -15.263  1.00  0.00           H  
ATOM   1189  HE  ARG A 118     -11.606 -13.419 -14.435  1.00  0.00           H  
ATOM   1190 HH11 ARG A 118     -15.501 -13.671 -14.926  1.00  0.00           H  
ATOM   1191 HH12 ARG A 118     -14.564 -15.013 -15.590  1.00  0.00           H  
ATOM   1192 HH21 ARG A 118     -12.936 -11.859 -13.824  1.00  0.00           H  
ATOM   1193 HH22 ARG A 118     -14.669 -12.015 -14.141  1.00  0.00           H  
ATOM   1194  N   THR A 119     -14.156 -17.796  -9.987  1.00  0.00           N  
ATOM   1195  CA  THR A 119     -15.002 -17.377  -8.862  1.00  0.00           C  
ATOM   1196  C   THR A 119     -14.709 -18.170  -7.590  1.00  0.00           C  
ATOM   1197  O   THR A 119     -14.600 -19.396  -7.605  1.00  0.00           O  
ATOM   1198  CB  THR A 119     -16.484 -17.385  -9.279  1.00  0.00           C  
ATOM   1199  OG1 THR A 119     -16.718 -16.338 -10.192  1.00  0.00           O  
ATOM   1200  CG2 THR A 119     -17.475 -17.188  -8.134  1.00  0.00           C  
ATOM   1201  H   THR A 119     -14.368 -18.687 -10.414  1.00  0.00           H  
ATOM   1202  HA  THR A 119     -14.773 -16.336  -8.634  1.00  0.00           H  
ATOM   1203  HB  THR A 119     -16.716 -18.334  -9.762  1.00  0.00           H  
ATOM   1204 HG21 THR A 119     -17.427 -18.040  -7.456  1.00  0.00           H  
ATOM   1205 HG22 THR A 119     -17.251 -16.262  -7.605  1.00  0.00           H  
ATOM   1206 HG23 THR A 119     -18.483 -17.124  -8.546  1.00  0.00           H  
ATOM   1207  HG1 THR A 119     -16.301 -16.574 -11.024  1.00  0.00           H  
ATOM   1208  N   PHE A 120     -14.588 -17.445  -6.480  1.00  0.00           N  
ATOM   1209  CA  PHE A 120     -14.176 -17.912  -5.155  1.00  0.00           C  
ATOM   1210  C   PHE A 120     -14.971 -17.157  -4.074  1.00  0.00           C  
ATOM   1211  O   PHE A 120     -15.878 -16.386  -4.394  1.00  0.00           O  
ATOM   1212  CB  PHE A 120     -12.651 -17.736  -5.008  1.00  0.00           C  
ATOM   1213  CG  PHE A 120     -12.179 -16.298  -4.861  1.00  0.00           C  
ATOM   1214  CD1 PHE A 120     -12.048 -15.472  -5.994  1.00  0.00           C  
ATOM   1215  CD2 PHE A 120     -11.874 -15.781  -3.586  1.00  0.00           C  
ATOM   1216  CE1 PHE A 120     -11.621 -14.140  -5.852  1.00  0.00           C  
ATOM   1217  CE2 PHE A 120     -11.446 -14.449  -3.444  1.00  0.00           C  
ATOM   1218  CZ  PHE A 120     -11.316 -13.629  -4.577  1.00  0.00           C  
ATOM   1219  H   PHE A 120     -14.777 -16.455  -6.555  1.00  0.00           H  
ATOM   1220  HA  PHE A 120     -14.403 -18.974  -5.058  1.00  0.00           H  
ATOM   1221  HB2 PHE A 120     -12.322 -18.297  -4.134  1.00  0.00           H  
ATOM   1222  HB3 PHE A 120     -12.156 -18.185  -5.870  1.00  0.00           H  
ATOM   1223  HD1 PHE A 120     -12.279 -15.857  -6.976  1.00  0.00           H  
ATOM   1224  HD2 PHE A 120     -11.972 -16.404  -2.709  1.00  0.00           H  
ATOM   1225  HE1 PHE A 120     -11.529 -13.513  -6.726  1.00  0.00           H  
ATOM   1226  HE2 PHE A 120     -11.221 -14.057  -2.463  1.00  0.00           H  
ATOM   1227  HZ  PHE A 120     -10.984 -12.607  -4.468  1.00  0.00           H  
ATOM   1228  N   ALA A 121     -14.671 -17.371  -2.795  1.00  0.00           N  
ATOM   1229  CA  ALA A 121     -15.427 -16.805  -1.683  1.00  0.00           C  
ATOM   1230  C   ALA A 121     -14.546 -16.174  -0.594  1.00  0.00           C  
ATOM   1231  O   ALA A 121     -13.362 -16.485  -0.440  1.00  0.00           O  
ATOM   1232  CB  ALA A 121     -16.347 -17.900  -1.127  1.00  0.00           C  
ATOM   1233  H   ALA A 121     -13.951 -18.042  -2.567  1.00  0.00           H  
ATOM   1234  HA  ALA A 121     -16.066 -16.002  -2.049  1.00  0.00           H  
ATOM   1235  HB1 ALA A 121     -17.151 -18.103  -1.835  1.00  0.00           H  
ATOM   1236  HB2 ALA A 121     -15.782 -18.814  -0.946  1.00  0.00           H  
ATOM   1237  HB3 ALA A 121     -16.787 -17.571  -0.185  1.00  0.00           H  
ATOM   1238  N   VAL A 122     -15.180 -15.308   0.197  1.00  0.00           N  
ATOM   1239  CA  VAL A 122     -14.670 -14.747   1.455  1.00  0.00           C  
ATOM   1240  C   VAL A 122     -15.762 -14.857   2.521  1.00  0.00           C  
ATOM   1241  O   VAL A 122     -16.946 -14.899   2.194  1.00  0.00           O  
ATOM   1242  CB  VAL A 122     -14.116 -13.319   1.269  1.00  0.00           C  
ATOM   1243  CG1 VAL A 122     -13.618 -12.694   2.579  1.00  0.00           C  
ATOM   1244  CG2 VAL A 122     -12.978 -13.295   0.238  1.00  0.00           C  
ATOM   1245  H   VAL A 122     -16.129 -15.063  -0.047  1.00  0.00           H  
ATOM   1246  HA  VAL A 122     -13.842 -15.371   1.791  1.00  0.00           H  
ATOM   1247  HB  VAL A 122     -14.927 -12.689   0.902  1.00  0.00           H  
ATOM   1248 HG11 VAL A 122     -14.452 -12.510   3.256  1.00  0.00           H  
ATOM   1249 HG12 VAL A 122     -12.896 -13.354   3.060  1.00  0.00           H  
ATOM   1250 HG13 VAL A 122     -13.129 -11.739   2.385  1.00  0.00           H  
ATOM   1251 HG21 VAL A 122     -12.239 -14.058   0.482  1.00  0.00           H  
ATOM   1252 HG22 VAL A 122     -13.377 -13.500  -0.755  1.00  0.00           H  
ATOM   1253 HG23 VAL A 122     -12.499 -12.316   0.219  1.00  0.00           H  
ATOM   1254  N   LEU A 123     -15.379 -14.952   3.792  1.00  0.00           N  
ATOM   1255  CA  LEU A 123     -16.257 -15.360   4.891  1.00  0.00           C  
ATOM   1256  C   LEU A 123     -16.625 -14.185   5.815  1.00  0.00           C  
ATOM   1257  O   LEU A 123     -16.249 -13.038   5.574  1.00  0.00           O  
ATOM   1258  CB  LEU A 123     -15.579 -16.541   5.623  1.00  0.00           C  
ATOM   1259  CG  LEU A 123     -15.366 -17.808   4.767  1.00  0.00           C  
ATOM   1260  CD1 LEU A 123     -14.497 -18.810   5.526  1.00  0.00           C  
ATOM   1261  CD2 LEU A 123     -16.690 -18.497   4.430  1.00  0.00           C  
ATOM   1262  H   LEU A 123     -14.406 -14.792   4.010  1.00  0.00           H  
ATOM   1263  HA  LEU A 123     -17.204 -15.721   4.488  1.00  0.00           H  
ATOM   1264  HB2 LEU A 123     -14.611 -16.199   5.990  1.00  0.00           H  
ATOM   1265  HB3 LEU A 123     -16.177 -16.820   6.491  1.00  0.00           H  
ATOM   1266  HG  LEU A 123     -14.854 -17.551   3.840  1.00  0.00           H  
ATOM   1267 HD11 LEU A 123     -13.514 -18.377   5.708  1.00  0.00           H  
ATOM   1268 HD12 LEU A 123     -14.957 -19.071   6.479  1.00  0.00           H  
ATOM   1269 HD13 LEU A 123     -14.371 -19.717   4.934  1.00  0.00           H  
ATOM   1270 HD21 LEU A 123     -17.209 -18.783   5.344  1.00  0.00           H  
ATOM   1271 HD22 LEU A 123     -17.325 -17.826   3.850  1.00  0.00           H  
ATOM   1272 HD23 LEU A 123     -16.499 -19.389   3.834  1.00  0.00           H  
ATOM   1273  N   ALA A 124     -17.372 -14.491   6.875  1.00  0.00           N  
ATOM   1274  CA  ALA A 124     -17.767 -13.601   7.962  1.00  0.00           C  
ATOM   1275  C   ALA A 124     -17.648 -14.369   9.288  1.00  0.00           C  
ATOM   1276  O   ALA A 124     -18.534 -15.149   9.657  1.00  0.00           O  
ATOM   1277  CB  ALA A 124     -19.179 -13.085   7.680  1.00  0.00           C  
ATOM   1278  H   ALA A 124     -17.768 -15.420   6.890  1.00  0.00           H  
ATOM   1279  HA  ALA A 124     -17.092 -12.745   7.991  1.00  0.00           H  
ATOM   1280  HB1 ALA A 124     -19.206 -12.615   6.697  1.00  0.00           H  
ATOM   1281  HB2 ALA A 124     -19.884 -13.916   7.704  1.00  0.00           H  
ATOM   1282  HB3 ALA A 124     -19.473 -12.362   8.441  1.00  0.00           H  
ATOM   1283  N   TYR A 125     -16.507 -14.201   9.960  1.00  0.00           N  
ATOM   1284  CA  TYR A 125     -16.006 -15.122  10.984  1.00  0.00           C  
ATOM   1285  C   TYR A 125     -16.683 -15.014  12.364  1.00  0.00           C  
ATOM   1286  O   TYR A 125     -17.221 -13.974  12.743  1.00  0.00           O  
ATOM   1287  CB  TYR A 125     -14.482 -14.961  11.107  1.00  0.00           C  
ATOM   1288  CG  TYR A 125     -13.691 -15.284   9.849  1.00  0.00           C  
ATOM   1289  CD1 TYR A 125     -13.585 -16.620   9.418  1.00  0.00           C  
ATOM   1290  CD2 TYR A 125     -13.032 -14.266   9.128  1.00  0.00           C  
ATOM   1291  CE1 TYR A 125     -12.822 -16.942   8.279  1.00  0.00           C  
ATOM   1292  CE2 TYR A 125     -12.268 -14.585   7.986  1.00  0.00           C  
ATOM   1293  CZ  TYR A 125     -12.147 -15.928   7.570  1.00  0.00           C  
ATOM   1294  OH  TYR A 125     -11.378 -16.260   6.497  1.00  0.00           O  
ATOM   1295  H   TYR A 125     -15.866 -13.492   9.635  1.00  0.00           H  
ATOM   1296  HA  TYR A 125     -16.189 -16.134  10.622  1.00  0.00           H  
ATOM   1297  HB2 TYR A 125     -14.268 -13.938  11.417  1.00  0.00           H  
ATOM   1298  HB3 TYR A 125     -14.123 -15.620  11.898  1.00  0.00           H  
ATOM   1299  HD1 TYR A 125     -14.084 -17.405   9.966  1.00  0.00           H  
ATOM   1300  HD2 TYR A 125     -13.102 -13.239   9.455  1.00  0.00           H  
ATOM   1301  HE1 TYR A 125     -12.748 -17.966   7.947  1.00  0.00           H  
ATOM   1302  HE2 TYR A 125     -11.773 -13.801   7.432  1.00  0.00           H  
ATOM   1303  HH  TYR A 125     -10.894 -15.507   6.151  1.00  0.00           H  
ATOM   1304  N   SER A 126     -16.615 -16.113  13.119  1.00  0.00           N  
ATOM   1305  CA  SER A 126     -16.998 -16.264  14.534  1.00  0.00           C  
ATOM   1306  C   SER A 126     -15.827 -16.788  15.383  1.00  0.00           C  
ATOM   1307  O   SER A 126     -15.682 -16.366  16.529  1.00  0.00           O  
ATOM   1308  CB  SER A 126     -18.216 -17.188  14.682  1.00  0.00           C  
ATOM   1309  OG  SER A 126     -19.436 -16.521  14.394  1.00  0.00           O  
ATOM   1310  H   SER A 126     -16.211 -16.922  12.669  1.00  0.00           H  
ATOM   1311  HA  SER A 126     -17.265 -15.287  14.938  1.00  0.00           H  
ATOM   1312  HB2 SER A 126     -18.265 -17.534  15.715  1.00  0.00           H  
ATOM   1313  HB3 SER A 126     -18.102 -18.059  14.037  1.00  0.00           H  
ATOM   1314  HG  SER A 126     -19.431 -16.193  13.492  1.00  0.00           H  
ATOM   1315  N   ASN A 127     -14.955 -17.626  14.805  1.00  0.00           N  
ATOM   1316  CA  ASN A 127     -13.646 -18.017  15.344  1.00  0.00           C  
ATOM   1317  C   ASN A 127     -12.608 -17.846  14.219  1.00  0.00           C  
ATOM   1318  O   ASN A 127     -12.629 -18.582  13.232  1.00  0.00           O  
ATOM   1319  CB  ASN A 127     -13.690 -19.444  15.934  1.00  0.00           C  
ATOM   1320  CG  ASN A 127     -14.623 -19.624  17.115  1.00  0.00           C  
ATOM   1321  OD1 ASN A 127     -14.582 -18.862  18.073  1.00  0.00           O  
ATOM   1322  ND2 ASN A 127     -15.446 -20.645  17.107  1.00  0.00           N  
ATOM   1323  H   ASN A 127     -15.161 -17.957  13.873  1.00  0.00           H  
ATOM   1324  HA  ASN A 127     -13.374 -17.338  16.152  1.00  0.00           H  
ATOM   1325  HB2 ASN A 127     -13.960 -20.153  15.151  1.00  0.00           H  
ATOM   1326  HB3 ASN A 127     -12.696 -19.718  16.288  1.00  0.00           H  
ATOM   1327 HD21 ASN A 127     -15.420 -21.333  16.369  1.00  0.00           H  
ATOM   1328 HD22 ASN A 127     -16.050 -20.780  17.905  1.00  0.00           H  
ATOM   1329  N   VAL A 128     -11.757 -16.819  14.321  1.00  0.00           N  
ATOM   1330  CA  VAL A 128     -10.977 -16.277  13.188  1.00  0.00           C  
ATOM   1331  C   VAL A 128      -9.780 -17.153  12.821  1.00  0.00           C  
ATOM   1332  O   VAL A 128      -9.616 -17.518  11.660  1.00  0.00           O  
ATOM   1333  CB  VAL A 128     -10.543 -14.818  13.459  1.00  0.00           C  
ATOM   1334  CG1 VAL A 128      -9.685 -14.237  12.326  1.00  0.00           C  
ATOM   1335  CG2 VAL A 128     -11.747 -13.894  13.678  1.00  0.00           C  
ATOM   1336  H   VAL A 128     -11.713 -16.327  15.202  1.00  0.00           H  
ATOM   1337  HA  VAL A 128     -11.622 -16.263  12.310  1.00  0.00           H  
ATOM   1338  HB  VAL A 128      -9.944 -14.805  14.369  1.00  0.00           H  
ATOM   1339 HG11 VAL A 128      -8.746 -14.782  12.235  1.00  0.00           H  
ATOM   1340 HG12 VAL A 128     -10.226 -14.294  11.381  1.00  0.00           H  
ATOM   1341 HG13 VAL A 128      -9.449 -13.194  12.539  1.00  0.00           H  
ATOM   1342 HG21 VAL A 128     -12.358 -13.854  12.776  1.00  0.00           H  
ATOM   1343 HG22 VAL A 128     -12.355 -14.237  14.515  1.00  0.00           H  
ATOM   1344 HG23 VAL A 128     -11.400 -12.887  13.909  1.00  0.00           H  
ATOM   1345  N   GLN A 129      -8.970 -17.532  13.812  1.00  0.00           N  
ATOM   1346  CA  GLN A 129      -7.829 -18.447  13.654  1.00  0.00           C  
ATOM   1347  C   GLN A 129      -8.260 -19.834  13.146  1.00  0.00           C  
ATOM   1348  O   GLN A 129      -7.528 -20.509  12.425  1.00  0.00           O  
ATOM   1349  CB  GLN A 129      -7.128 -18.513  15.023  1.00  0.00           C  
ATOM   1350  CG  GLN A 129      -6.170 -19.694  15.242  1.00  0.00           C  
ATOM   1351  CD  GLN A 129      -5.596 -19.654  16.652  1.00  0.00           C  
ATOM   1352  OE1 GLN A 129      -4.410 -19.428  16.853  1.00  0.00           O  
ATOM   1353  NE2 GLN A 129      -6.417 -19.816  17.666  1.00  0.00           N  
ATOM   1354  H   GLN A 129      -9.214 -17.245  14.749  1.00  0.00           H  
ATOM   1355  HA  GLN A 129      -7.135 -18.037  12.920  1.00  0.00           H  
ATOM   1356  HB2 GLN A 129      -6.576 -17.585  15.169  1.00  0.00           H  
ATOM   1357  HB3 GLN A 129      -7.892 -18.564  15.799  1.00  0.00           H  
ATOM   1358  HG2 GLN A 129      -6.705 -20.637  15.128  1.00  0.00           H  
ATOM   1359  HG3 GLN A 129      -5.361 -19.652  14.512  1.00  0.00           H  
ATOM   1360 HE21 GLN A 129      -7.388 -20.043  17.504  1.00  0.00           H  
ATOM   1361 HE22 GLN A 129      -6.053 -19.749  18.606  1.00  0.00           H  
ATOM   1362  N   GLU A 130      -9.466 -20.242  13.521  1.00  0.00           N  
ATOM   1363  CA  GLU A 130     -10.119 -21.507  13.199  1.00  0.00           C  
ATOM   1364  C   GLU A 130     -10.876 -21.449  11.852  1.00  0.00           C  
ATOM   1365  O   GLU A 130     -11.327 -22.476  11.346  1.00  0.00           O  
ATOM   1366  CB  GLU A 130     -11.049 -21.868  14.376  1.00  0.00           C  
ATOM   1367  CG  GLU A 130     -10.369 -21.984  15.762  1.00  0.00           C  
ATOM   1368  CD  GLU A 130      -9.886 -20.675  16.427  1.00  0.00           C  
ATOM   1369  OE1 GLU A 130      -9.073 -20.758  17.380  1.00  0.00           O  
ATOM   1370  OE2 GLU A 130     -10.296 -19.557  16.035  1.00  0.00           O1-
ATOM   1371  H   GLU A 130      -9.949 -19.656  14.186  1.00  0.00           H  
ATOM   1372  HA  GLU A 130      -9.367 -22.292  13.109  1.00  0.00           H  
ATOM   1373  HB2 GLU A 130     -11.502 -22.834  14.155  1.00  0.00           H  
ATOM   1374  HB3 GLU A 130     -11.853 -21.135  14.431  1.00  0.00           H  
ATOM   1375  HG2 GLU A 130      -9.520 -22.662  15.673  1.00  0.00           H  
ATOM   1376  HG3 GLU A 130     -11.084 -22.451  16.439  1.00  0.00           H  
ATOM   1377  N   ARG A 131     -10.975 -20.254  11.245  1.00  0.00           N  
ATOM   1378  CA  ARG A 131     -11.691 -19.932   9.992  1.00  0.00           C  
ATOM   1379  C   ARG A 131     -13.206 -20.195  10.009  1.00  0.00           C  
ATOM   1380  O   ARG A 131     -13.835 -20.228   8.954  1.00  0.00           O  
ATOM   1381  CB  ARG A 131     -10.993 -20.560   8.764  1.00  0.00           C  
ATOM   1382  CG  ARG A 131      -9.467 -20.382   8.703  1.00  0.00           C  
ATOM   1383  CD  ARG A 131      -9.004 -18.924   8.551  1.00  0.00           C  
ATOM   1384  NE  ARG A 131      -9.286 -18.345   7.218  1.00  0.00           N  
ATOM   1385  CZ  ARG A 131      -8.637 -18.597   6.094  1.00  0.00           C  
ATOM   1386  NH1 ARG A 131      -8.876 -17.891   5.027  1.00  0.00           N  
ATOM   1387  NH2 ARG A 131      -7.759 -19.552   6.014  1.00  0.00           N1+
ATOM   1388  H   ARG A 131     -10.539 -19.480  11.725  1.00  0.00           H  
ATOM   1389  HA  ARG A 131     -11.617 -18.850   9.885  1.00  0.00           H  
ATOM   1390  HB2 ARG A 131     -11.202 -21.630   8.762  1.00  0.00           H  
ATOM   1391  HB3 ARG A 131     -11.427 -20.146   7.855  1.00  0.00           H  
ATOM   1392  HG2 ARG A 131      -9.015 -20.797   9.605  1.00  0.00           H  
ATOM   1393  HG3 ARG A 131      -9.090 -20.969   7.865  1.00  0.00           H  
ATOM   1394  HD2 ARG A 131      -9.483 -18.312   9.315  1.00  0.00           H  
ATOM   1395  HD3 ARG A 131      -7.931 -18.884   8.739  1.00  0.00           H  
ATOM   1396  HE  ARG A 131      -9.986 -17.618   7.174  1.00  0.00           H  
ATOM   1397 HH11 ARG A 131      -8.322 -18.043   4.196  1.00  0.00           H  
ATOM   1398 HH12 ARG A 131      -9.469 -17.076   5.095  1.00  0.00           H  
ATOM   1399 HH21 ARG A 131      -7.349 -19.812   5.129  1.00  0.00           H  
ATOM   1400 HH22 ARG A 131      -7.518 -20.075   6.844  1.00  0.00           H  
ATOM   1401  N   GLU A 132     -13.815 -20.343  11.183  1.00  0.00           N  
ATOM   1402  CA  GLU A 132     -15.245 -20.643  11.323  1.00  0.00           C  
ATOM   1403  C   GLU A 132     -16.114 -19.396  11.130  1.00  0.00           C  
ATOM   1404  O   GLU A 132     -15.791 -18.323  11.645  1.00  0.00           O  
ATOM   1405  CB  GLU A 132     -15.549 -21.280  12.680  1.00  0.00           C  
ATOM   1406  CG  GLU A 132     -14.748 -22.562  12.934  1.00  0.00           C  
ATOM   1407  CD  GLU A 132     -15.315 -23.326  14.130  1.00  0.00           C  
ATOM   1408  OE1 GLU A 132     -15.699 -22.671  15.124  1.00  0.00           O  
ATOM   1409  OE2 GLU A 132     -15.408 -24.580  14.069  1.00  0.00           O1-
ATOM   1410  H   GLU A 132     -13.262 -20.193  12.015  1.00  0.00           H  
ATOM   1411  HA  GLU A 132     -15.516 -21.365  10.552  1.00  0.00           H  
ATOM   1412  HB2 GLU A 132     -15.352 -20.554  13.469  1.00  0.00           H  
ATOM   1413  HB3 GLU A 132     -16.611 -21.523  12.701  1.00  0.00           H  
ATOM   1414  HG2 GLU A 132     -13.705 -22.307  13.123  1.00  0.00           H  
ATOM   1415  HG3 GLU A 132     -14.798 -23.191  12.045  1.00  0.00           H  
ATOM   1416  N   ALA A 133     -17.233 -19.532  10.415  1.00  0.00           N  
ATOM   1417  CA  ALA A 133     -18.039 -18.419   9.912  1.00  0.00           C  
ATOM   1418  C   ALA A 133     -19.523 -18.790   9.737  1.00  0.00           C  
ATOM   1419  O   ALA A 133     -19.861 -19.966   9.636  1.00  0.00           O  
ATOM   1420  CB  ALA A 133     -17.426 -17.987   8.573  1.00  0.00           C  
ATOM   1421  H   ALA A 133     -17.507 -20.455  10.110  1.00  0.00           H  
ATOM   1422  HA  ALA A 133     -17.988 -17.587  10.613  1.00  0.00           H  
ATOM   1423  HB1 ALA A 133     -16.412 -17.619   8.734  1.00  0.00           H  
ATOM   1424  HB2 ALA A 133     -17.389 -18.838   7.893  1.00  0.00           H  
ATOM   1425  HB3 ALA A 133     -18.028 -17.201   8.117  1.00  0.00           H  
ATOM   1426  N   GLN A 134     -20.389 -17.773   9.654  1.00  0.00           N  
ATOM   1427  CA  GLN A 134     -21.849 -17.924   9.502  1.00  0.00           C  
ATOM   1428  C   GLN A 134     -22.377 -17.386   8.160  1.00  0.00           C  
ATOM   1429  O   GLN A 134     -23.372 -17.874   7.628  1.00  0.00           O  
ATOM   1430  CB  GLN A 134     -22.534 -17.252  10.706  1.00  0.00           C  
ATOM   1431  CG  GLN A 134     -24.066 -17.401  10.782  1.00  0.00           C  
ATOM   1432  CD  GLN A 134     -24.556 -18.837  10.974  1.00  0.00           C  
ATOM   1433  NE2 GLN A 134     -23.958 -19.606  11.860  1.00  0.00           N  
ATOM   1434  OE1 GLN A 134     -25.496 -19.289  10.332  1.00  0.00           O  
ATOM   1435  H   GLN A 134     -20.017 -16.841   9.763  1.00  0.00           H  
ATOM   1436  HA  GLN A 134     -22.102 -18.984   9.531  1.00  0.00           H  
ATOM   1437  HB2 GLN A 134     -22.090 -17.636  11.625  1.00  0.00           H  
ATOM   1438  HB3 GLN A 134     -22.310 -16.185  10.668  1.00  0.00           H  
ATOM   1439  HG2 GLN A 134     -24.421 -16.815  11.629  1.00  0.00           H  
ATOM   1440  HG3 GLN A 134     -24.522 -16.991   9.880  1.00  0.00           H  
ATOM   1441 HE21 GLN A 134     -24.313 -20.543  11.989  1.00  0.00           H  
ATOM   1442 HE22 GLN A 134     -23.181 -19.268  12.410  1.00  0.00           H  
ATOM   1443  N   PHE A 135     -21.672 -16.413   7.581  1.00  0.00           N  
ATOM   1444  CA  PHE A 135     -22.023 -15.715   6.341  1.00  0.00           C  
ATOM   1445  C   PHE A 135     -20.767 -15.466   5.490  1.00  0.00           C  
ATOM   1446  O   PHE A 135     -19.662 -15.860   5.877  1.00  0.00           O  
ATOM   1447  CB  PHE A 135     -22.769 -14.403   6.669  1.00  0.00           C  
ATOM   1448  CG  PHE A 135     -23.958 -14.523   7.607  1.00  0.00           C  
ATOM   1449  CD1 PHE A 135     -25.153 -15.109   7.153  1.00  0.00           C  
ATOM   1450  CD2 PHE A 135     -23.886 -14.019   8.922  1.00  0.00           C  
ATOM   1451  CE1 PHE A 135     -26.269 -15.199   8.005  1.00  0.00           C  
ATOM   1452  CE2 PHE A 135     -25.002 -14.104   9.774  1.00  0.00           C  
ATOM   1453  CZ  PHE A 135     -26.193 -14.696   9.316  1.00  0.00           C  
ATOM   1454  H   PHE A 135     -20.812 -16.127   8.026  1.00  0.00           H  
ATOM   1455  HA  PHE A 135     -22.690 -16.343   5.751  1.00  0.00           H  
ATOM   1456  HB2 PHE A 135     -22.063 -13.691   7.097  1.00  0.00           H  
ATOM   1457  HB3 PHE A 135     -23.129 -13.966   5.738  1.00  0.00           H  
ATOM   1458  HD1 PHE A 135     -25.213 -15.489   6.144  1.00  0.00           H  
ATOM   1459  HD2 PHE A 135     -22.978 -13.558   9.282  1.00  0.00           H  
ATOM   1460  HE1 PHE A 135     -27.186 -15.650   7.656  1.00  0.00           H  
ATOM   1461  HE2 PHE A 135     -24.947 -13.714  10.780  1.00  0.00           H  
ATOM   1462  HZ  PHE A 135     -27.050 -14.762   9.970  1.00  0.00           H  
ATOM   1463  N   GLY A 136     -20.921 -14.806   4.345  1.00  0.00           N  
ATOM   1464  CA  GLY A 136     -19.806 -14.380   3.502  1.00  0.00           C  
ATOM   1465  C   GLY A 136     -20.223 -13.607   2.251  1.00  0.00           C  
ATOM   1466  O   GLY A 136     -21.346 -13.104   2.152  1.00  0.00           O  
ATOM   1467  H   GLY A 136     -21.859 -14.608   4.028  1.00  0.00           H  
ATOM   1468  HA2 GLY A 136     -19.134 -13.747   4.082  1.00  0.00           H  
ATOM   1469  HA3 GLY A 136     -19.245 -15.262   3.195  1.00  0.00           H  
ATOM   1470  N   THR A 137     -19.296 -13.523   1.298  1.00  0.00           N  
ATOM   1471  CA  THR A 137     -19.387 -12.755   0.049  1.00  0.00           C  
ATOM   1472  C   THR A 137     -18.765 -13.534  -1.109  1.00  0.00           C  
ATOM   1473  O   THR A 137     -17.637 -14.025  -0.991  1.00  0.00           O  
ATOM   1474  CB  THR A 137     -18.697 -11.391   0.207  1.00  0.00           C  
ATOM   1475  OG1 THR A 137     -19.377 -10.589   1.139  1.00  0.00           O  
ATOM   1476  CG2 THR A 137     -18.566 -10.579  -1.080  1.00  0.00           C  
ATOM   1477  H   THR A 137     -18.422 -13.998   1.475  1.00  0.00           H  
ATOM   1478  HA  THR A 137     -20.436 -12.574  -0.184  1.00  0.00           H  
ATOM   1479  HB  THR A 137     -17.691 -11.570   0.588  1.00  0.00           H  
ATOM   1480 HG21 THR A 137     -17.805 -11.028  -1.718  1.00  0.00           H  
ATOM   1481 HG22 THR A 137     -19.522 -10.556  -1.605  1.00  0.00           H  
ATOM   1482 HG23 THR A 137     -18.258  -9.561  -0.845  1.00  0.00           H  
ATOM   1483  HG1 THR A 137     -19.158 -10.946   2.003  1.00  0.00           H  
ATOM   1484  N   THR A 138     -19.474 -13.640  -2.234  1.00  0.00           N  
ATOM   1485  CA  THR A 138     -18.927 -14.204  -3.479  1.00  0.00           C  
ATOM   1486  C   THR A 138     -17.955 -13.209  -4.112  1.00  0.00           C  
ATOM   1487  O   THR A 138     -18.174 -11.997  -4.039  1.00  0.00           O  
ATOM   1488  CB  THR A 138     -20.019 -14.569  -4.500  1.00  0.00           C  
ATOM   1489  OG1 THR A 138     -20.649 -13.424  -5.006  1.00  0.00           O  
ATOM   1490  CG2 THR A 138     -21.114 -15.478  -3.944  1.00  0.00           C  
ATOM   1491  H   THR A 138     -20.375 -13.187  -2.286  1.00  0.00           H  
ATOM   1492  HA  THR A 138     -18.377 -15.115  -3.242  1.00  0.00           H  
ATOM   1493  HB  THR A 138     -19.546 -15.064  -5.347  1.00  0.00           H  
ATOM   1494 HG21 THR A 138     -20.665 -16.376  -3.520  1.00  0.00           H  
ATOM   1495 HG22 THR A 138     -21.690 -14.955  -3.180  1.00  0.00           H  
ATOM   1496 HG23 THR A 138     -21.786 -15.769  -4.752  1.00  0.00           H  
ATOM   1497  HG1 THR A 138     -20.878 -13.644  -5.912  1.00  0.00           H  
ATOM   1498  N   ALA A 139     -16.886 -13.690  -4.746  1.00  0.00           N  
ATOM   1499  CA  ALA A 139     -15.861 -12.849  -5.357  1.00  0.00           C  
ATOM   1500  C   ALA A 139     -15.316 -13.451  -6.660  1.00  0.00           C  
ATOM   1501  O   ALA A 139     -15.277 -14.667  -6.840  1.00  0.00           O  
ATOM   1502  CB  ALA A 139     -14.756 -12.580  -4.328  1.00  0.00           C  
ATOM   1503  H   ALA A 139     -16.729 -14.687  -4.772  1.00  0.00           H  
ATOM   1504  HA  ALA A 139     -16.312 -11.894  -5.623  1.00  0.00           H  
ATOM   1505  HB1 ALA A 139     -15.180 -12.099  -3.446  1.00  0.00           H  
ATOM   1506  HB2 ALA A 139     -14.289 -13.520  -4.035  1.00  0.00           H  
ATOM   1507  HB3 ALA A 139     -14.001 -11.923  -4.761  1.00  0.00           H  
ATOM   1508  N   GLU A 140     -14.882 -12.580  -7.567  1.00  0.00           N  
ATOM   1509  CA  GLU A 140     -14.477 -12.923  -8.932  1.00  0.00           C  
ATOM   1510  C   GLU A 140     -13.147 -12.249  -9.294  1.00  0.00           C  
ATOM   1511  O   GLU A 140     -12.948 -11.065  -9.009  1.00  0.00           O  
ATOM   1512  CB  GLU A 140     -15.627 -12.563  -9.891  1.00  0.00           C  
ATOM   1513  CG  GLU A 140     -15.289 -12.708 -11.385  1.00  0.00           C  
ATOM   1514  CD  GLU A 140     -16.364 -12.116 -12.307  1.00  0.00           C  
ATOM   1515  OE1 GLU A 140     -17.213 -11.318 -11.849  1.00  0.00           O  
ATOM   1516  OE2 GLU A 140     -16.351 -12.416 -13.524  1.00  0.00           O1-
ATOM   1517  H   GLU A 140     -14.939 -11.597  -7.341  1.00  0.00           H  
ATOM   1518  HA  GLU A 140     -14.325 -14.000  -9.005  1.00  0.00           H  
ATOM   1519  HB2 GLU A 140     -16.495 -13.182  -9.661  1.00  0.00           H  
ATOM   1520  HB3 GLU A 140     -15.890 -11.522  -9.701  1.00  0.00           H  
ATOM   1521  HG2 GLU A 140     -15.143 -13.764 -11.614  1.00  0.00           H  
ATOM   1522  HG3 GLU A 140     -14.359 -12.180 -11.594  1.00  0.00           H  
ATOM   1523  N   ILE A 141     -12.234 -12.998  -9.919  1.00  0.00           N  
ATOM   1524  CA  ILE A 141     -10.915 -12.504 -10.340  1.00  0.00           C  
ATOM   1525  C   ILE A 141     -11.038 -11.674 -11.624  1.00  0.00           C  
ATOM   1526  O   ILE A 141     -11.453 -12.193 -12.662  1.00  0.00           O  
ATOM   1527  CB  ILE A 141      -9.907 -13.673 -10.484  1.00  0.00           C  
ATOM   1528  CG1 ILE A 141      -9.717 -14.416  -9.140  1.00  0.00           C  
ATOM   1529  CG2 ILE A 141      -8.561 -13.185 -11.054  1.00  0.00           C  
ATOM   1530  CD1 ILE A 141      -8.870 -15.693  -9.229  1.00  0.00           C  
ATOM   1531  H   ILE A 141     -12.461 -13.962 -10.118  1.00  0.00           H  
ATOM   1532  HA  ILE A 141     -10.532 -11.844  -9.561  1.00  0.00           H  
ATOM   1533  HB  ILE A 141     -10.323 -14.382 -11.199  1.00  0.00           H  
ATOM   1534 HG12 ILE A 141      -9.258 -13.742  -8.416  1.00  0.00           H  
ATOM   1535 HG13 ILE A 141     -10.691 -14.715  -8.753  1.00  0.00           H  
ATOM   1536 HG21 ILE A 141      -8.691 -12.739 -12.040  1.00  0.00           H  
ATOM   1537 HG22 ILE A 141      -8.122 -12.447 -10.382  1.00  0.00           H  
ATOM   1538 HG23 ILE A 141      -7.866 -14.017 -11.172  1.00  0.00           H  
ATOM   1539 HD11 ILE A 141      -9.262 -16.346 -10.009  1.00  0.00           H  
ATOM   1540 HD12 ILE A 141      -7.828 -15.452  -9.438  1.00  0.00           H  
ATOM   1541 HD13 ILE A 141      -8.916 -16.219  -8.276  1.00  0.00           H  
ATOM   1542  N   TYR A 142     -10.638 -10.401 -11.583  1.00  0.00           N  
ATOM   1543  CA  TYR A 142     -10.650  -9.502 -12.746  1.00  0.00           C  
ATOM   1544  C   TYR A 142      -9.248  -9.226 -13.309  1.00  0.00           C  
ATOM   1545  O   TYR A 142      -9.132  -8.731 -14.428  1.00  0.00           O  
ATOM   1546  CB  TYR A 142     -11.464  -8.231 -12.448  1.00  0.00           C  
ATOM   1547  CG  TYR A 142     -10.768  -7.142 -11.647  1.00  0.00           C  
ATOM   1548  CD1 TYR A 142      -9.838  -6.290 -12.276  1.00  0.00           C  
ATOM   1549  CD2 TYR A 142     -11.105  -6.929 -10.297  1.00  0.00           C  
ATOM   1550  CE1 TYR A 142      -9.244  -5.233 -11.563  1.00  0.00           C  
ATOM   1551  CE2 TYR A 142     -10.509  -5.875  -9.578  1.00  0.00           C  
ATOM   1552  CZ  TYR A 142      -9.578  -5.020 -10.209  1.00  0.00           C  
ATOM   1553  OH  TYR A 142      -9.001  -4.004  -9.514  1.00  0.00           O  
ATOM   1554  H   TYR A 142     -10.266 -10.041 -10.716  1.00  0.00           H  
ATOM   1555  HA  TYR A 142     -11.181 -10.002 -13.556  1.00  0.00           H  
ATOM   1556  HB2 TYR A 142     -11.753  -7.794 -13.404  1.00  0.00           H  
ATOM   1557  HB3 TYR A 142     -12.389  -8.510 -11.943  1.00  0.00           H  
ATOM   1558  HD1 TYR A 142      -9.584  -6.439 -13.315  1.00  0.00           H  
ATOM   1559  HD2 TYR A 142     -11.836  -7.564  -9.820  1.00  0.00           H  
ATOM   1560  HE1 TYR A 142      -8.538  -4.581 -12.055  1.00  0.00           H  
ATOM   1561  HE2 TYR A 142     -10.774  -5.704  -8.545  1.00  0.00           H  
ATOM   1562  HH  TYR A 142      -8.811  -3.257 -10.086  1.00  0.00           H  
ATOM   1563  N   ALA A 143      -8.182  -9.586 -12.586  1.00  0.00           N  
ATOM   1564  CA  ALA A 143      -6.814  -9.531 -13.093  1.00  0.00           C  
ATOM   1565  C   ALA A 143      -5.903 -10.594 -12.467  1.00  0.00           C  
ATOM   1566  O   ALA A 143      -6.100 -10.993 -11.317  1.00  0.00           O  
ATOM   1567  CB  ALA A 143      -6.239  -8.138 -12.865  1.00  0.00           C  
ATOM   1568  H   ALA A 143      -8.323  -9.942 -11.651  1.00  0.00           H  
ATOM   1569  HA  ALA A 143      -6.844  -9.712 -14.167  1.00  0.00           H  
ATOM   1570  HB1 ALA A 143      -6.942  -7.379 -13.209  1.00  0.00           H  
ATOM   1571  HB2 ALA A 143      -6.032  -8.015 -11.802  1.00  0.00           H  
ATOM   1572  HB3 ALA A 143      -5.304  -8.034 -13.416  1.00  0.00           H  
ATOM   1573  N   TYR A 144      -4.890 -11.010 -13.222  1.00  0.00           N  
ATOM   1574  CA  TYR A 144      -3.983 -12.113 -12.929  1.00  0.00           C  
ATOM   1575  C   TYR A 144      -2.571 -11.789 -13.441  1.00  0.00           C  
ATOM   1576  O   TYR A 144      -2.402 -11.258 -14.538  1.00  0.00           O  
ATOM   1577  CB  TYR A 144      -4.566 -13.372 -13.586  1.00  0.00           C  
ATOM   1578  CG  TYR A 144      -3.810 -14.660 -13.335  1.00  0.00           C  
ATOM   1579  CD1 TYR A 144      -2.965 -15.198 -14.327  1.00  0.00           C  
ATOM   1580  CD2 TYR A 144      -4.005 -15.353 -12.128  1.00  0.00           C  
ATOM   1581  CE1 TYR A 144      -2.337 -16.441 -14.116  1.00  0.00           C  
ATOM   1582  CE2 TYR A 144      -3.337 -16.567 -11.897  1.00  0.00           C  
ATOM   1583  CZ  TYR A 144      -2.512 -17.123 -12.892  1.00  0.00           C  
ATOM   1584  OH  TYR A 144      -1.919 -18.321 -12.654  1.00  0.00           O  
ATOM   1585  H   TYR A 144      -4.823 -10.629 -14.155  1.00  0.00           H  
ATOM   1586  HA  TYR A 144      -3.934 -12.270 -11.852  1.00  0.00           H  
ATOM   1587  HB2 TYR A 144      -5.587 -13.510 -13.230  1.00  0.00           H  
ATOM   1588  HB3 TYR A 144      -4.621 -13.208 -14.662  1.00  0.00           H  
ATOM   1589  HD1 TYR A 144      -2.810 -14.667 -15.255  1.00  0.00           H  
ATOM   1590  HD2 TYR A 144      -4.680 -14.961 -11.382  1.00  0.00           H  
ATOM   1591  HE1 TYR A 144      -1.728 -16.877 -14.894  1.00  0.00           H  
ATOM   1592  HE2 TYR A 144      -3.453 -17.098 -10.964  1.00  0.00           H  
ATOM   1593  HH  TYR A 144      -1.235 -18.519 -13.298  1.00  0.00           H  
ATOM   1594  N   ARG A 145      -1.548 -12.084 -12.637  1.00  0.00           N  
ATOM   1595  CA  ARG A 145      -0.135 -11.852 -12.957  1.00  0.00           C  
ATOM   1596  C   ARG A 145       0.735 -12.905 -12.280  1.00  0.00           C  
ATOM   1597  O   ARG A 145       0.948 -12.876 -11.070  1.00  0.00           O  
ATOM   1598  CB  ARG A 145       0.224 -10.387 -12.612  1.00  0.00           C  
ATOM   1599  CG  ARG A 145       1.708  -9.963 -12.554  1.00  0.00           C  
ATOM   1600  CD  ARG A 145       2.580 -10.220 -13.793  1.00  0.00           C  
ATOM   1601  NE  ARG A 145       1.979  -9.719 -15.043  1.00  0.00           N  
ATOM   1602  CZ  ARG A 145       1.468 -10.466 -16.006  1.00  0.00           C  
ATOM   1603  NH1 ARG A 145       1.539 -11.765 -15.998  1.00  0.00           N  
ATOM   1604  NH2 ARG A 145       0.850  -9.935 -17.009  1.00  0.00           N1+
ATOM   1605  H   ARG A 145      -1.768 -12.438 -11.716  1.00  0.00           H  
ATOM   1606  HA  ARG A 145      -0.022 -11.979 -14.034  1.00  0.00           H  
ATOM   1607  HB2 ARG A 145      -0.281  -9.749 -13.337  1.00  0.00           H  
ATOM   1608  HB3 ARG A 145      -0.205 -10.154 -11.637  1.00  0.00           H  
ATOM   1609  HG2 ARG A 145       1.731  -8.892 -12.350  1.00  0.00           H  
ATOM   1610  HG3 ARG A 145       2.180 -10.461 -11.706  1.00  0.00           H  
ATOM   1611  HD2 ARG A 145       3.544  -9.733 -13.648  1.00  0.00           H  
ATOM   1612  HD3 ARG A 145       2.771 -11.291 -13.863  1.00  0.00           H  
ATOM   1613  HE  ARG A 145       1.887  -8.718 -15.141  1.00  0.00           H  
ATOM   1614 HH11 ARG A 145       2.124 -12.224 -15.314  1.00  0.00           H  
ATOM   1615 HH12 ARG A 145       0.809 -12.258 -16.491  1.00  0.00           H  
ATOM   1616 HH21 ARG A 145       0.790  -8.931 -17.105  1.00  0.00           H  
ATOM   1617 HH22 ARG A 145       0.435 -10.546 -17.697  1.00  0.00           H  
ATOM   1618  N   GLU A 146       1.225 -13.854 -13.068  1.00  0.00           N  
ATOM   1619  CA  GLU A 146       2.219 -14.832 -12.606  1.00  0.00           C  
ATOM   1620  C   GLU A 146       3.611 -14.208 -12.453  1.00  0.00           C  
ATOM   1621  O   GLU A 146       3.946 -13.222 -13.109  1.00  0.00           O  
ATOM   1622  CB  GLU A 146       2.307 -16.029 -13.567  1.00  0.00           C  
ATOM   1623  CG  GLU A 146       0.952 -16.703 -13.809  1.00  0.00           C  
ATOM   1624  CD  GLU A 146       1.062 -18.147 -14.319  1.00  0.00           C  
ATOM   1625  OE1 GLU A 146       0.048 -18.885 -14.286  1.00  0.00           O  
ATOM   1626  OE2 GLU A 146       2.154 -18.572 -14.761  1.00  0.00           O1-
ATOM   1627  H   GLU A 146       0.916 -13.898 -14.028  1.00  0.00           H  
ATOM   1628  HA  GLU A 146       1.920 -15.211 -11.629  1.00  0.00           H  
ATOM   1629  HB2 GLU A 146       2.718 -15.705 -14.524  1.00  0.00           H  
ATOM   1630  HB3 GLU A 146       2.990 -16.755 -13.125  1.00  0.00           H  
ATOM   1631  HG2 GLU A 146       0.397 -16.103 -14.530  1.00  0.00           H  
ATOM   1632  HG3 GLU A 146       0.402 -16.713 -12.868  1.00  0.00           H  
ATOM   1633  N   GLU A 147       4.442 -14.839 -11.633  1.00  0.00           N  
ATOM   1634  CA  GLU A 147       5.879 -14.604 -11.525  1.00  0.00           C  
ATOM   1635  C   GLU A 147       6.583 -15.970 -11.482  1.00  0.00           C  
ATOM   1636  O   GLU A 147       6.133 -16.893 -10.800  1.00  0.00           O  
ATOM   1637  CB  GLU A 147       6.172 -13.658 -10.344  1.00  0.00           C  
ATOM   1638  CG  GLU A 147       7.639 -13.660  -9.878  1.00  0.00           C  
ATOM   1639  CD  GLU A 147       7.916 -12.702  -8.708  1.00  0.00           C  
ATOM   1640  OE1 GLU A 147       9.110 -12.411  -8.453  1.00  0.00           O  
ATOM   1641  OE2 GLU A 147       6.966 -12.232  -8.036  1.00  0.00           O1-
ATOM   1642  H   GLU A 147       4.083 -15.601 -11.077  1.00  0.00           H  
ATOM   1643  HA  GLU A 147       6.221 -14.098 -12.428  1.00  0.00           H  
ATOM   1644  HB2 GLU A 147       5.527 -13.925  -9.507  1.00  0.00           H  
ATOM   1645  HB3 GLU A 147       5.903 -12.645 -10.644  1.00  0.00           H  
ATOM   1646  HG2 GLU A 147       8.268 -13.386 -10.725  1.00  0.00           H  
ATOM   1647  HG3 GLU A 147       7.914 -14.667  -9.564  1.00  0.00           H  
ATOM   1648  N   GLN A 148       7.657 -16.109 -12.260  1.00  0.00           N  
ATOM   1649  CA  GLN A 148       8.350 -17.375 -12.525  1.00  0.00           C  
ATOM   1650  C   GLN A 148       9.858 -17.092 -12.602  1.00  0.00           C  
ATOM   1651  O   GLN A 148      10.500 -17.329 -13.628  1.00  0.00           O  
ATOM   1652  CB  GLN A 148       7.808 -18.049 -13.805  1.00  0.00           C  
ATOM   1653  CG  GLN A 148       6.318 -18.442 -13.764  1.00  0.00           C  
ATOM   1654  CD  GLN A 148       5.945 -19.496 -14.811  1.00  0.00           C  
ATOM   1655  OE1 GLN A 148       6.737 -20.322 -15.237  1.00  0.00           O  
ATOM   1656  NE2 GLN A 148       4.716 -19.532 -15.279  1.00  0.00           N  
ATOM   1657  H   GLN A 148       8.017 -15.295 -12.737  1.00  0.00           H  
ATOM   1658  HA  GLN A 148       8.186 -18.062 -11.695  1.00  0.00           H  
ATOM   1659  HB2 GLN A 148       7.962 -17.385 -14.657  1.00  0.00           H  
ATOM   1660  HB3 GLN A 148       8.401 -18.950 -13.962  1.00  0.00           H  
ATOM   1661  HG2 GLN A 148       5.702 -17.554 -13.904  1.00  0.00           H  
ATOM   1662  HG3 GLN A 148       6.082 -18.861 -12.786  1.00  0.00           H  
ATOM   1663 HE21 GLN A 148       3.981 -18.933 -14.929  1.00  0.00           H  
ATOM   1664 HE22 GLN A 148       4.458 -20.357 -15.801  1.00  0.00           H  
ATOM   1665  N   ASP A 149      10.413 -16.468 -11.561  1.00  0.00           N  
ATOM   1666  CA  ASP A 149      11.701 -15.759 -11.613  1.00  0.00           C  
ATOM   1667  C   ASP A 149      12.538 -15.905 -10.336  1.00  0.00           C  
ATOM   1668  O   ASP A 149      12.010 -16.166  -9.255  1.00  0.00           O  
ATOM   1669  CB  ASP A 149      11.497 -14.304 -12.072  1.00  0.00           C  
ATOM   1670  CG  ASP A 149      11.107 -14.299 -13.549  1.00  0.00           C  
ATOM   1671  OD1 ASP A 149      12.008 -14.492 -14.404  1.00  0.00           O  
ATOM   1672  OD2 ASP A 149       9.901 -14.303 -13.896  1.00  0.00           O1-
ATOM   1673  H   ASP A 149       9.862 -16.382 -10.719  1.00  0.00           H  
ATOM   1674  HA  ASP A 149      12.295 -16.240 -12.390  1.00  0.00           H  
ATOM   1675  HB2 ASP A 149      12.424 -13.745 -11.947  1.00  0.00           H  
ATOM   1676  HB3 ASP A 149      10.722 -13.825 -11.472  1.00  0.00           H  
ATOM   1677  N   PHE A 150      13.861 -15.855 -10.515  1.00  0.00           N  
ATOM   1678  CA  PHE A 150      14.878 -16.511  -9.677  1.00  0.00           C  
ATOM   1679  C   PHE A 150      14.612 -18.024  -9.459  1.00  0.00           C  
ATOM   1680  O   PHE A 150      15.087 -18.635  -8.499  1.00  0.00           O  
ATOM   1681  CB  PHE A 150      15.130 -15.708  -8.386  1.00  0.00           C  
ATOM   1682  CG  PHE A 150      16.393 -16.032  -7.589  1.00  0.00           C  
ATOM   1683  CD1 PHE A 150      16.472 -15.598  -6.253  1.00  0.00           C  
ATOM   1684  CD2 PHE A 150      17.488 -16.736  -8.140  1.00  0.00           C  
ATOM   1685  CE1 PHE A 150      17.611 -15.864  -5.476  1.00  0.00           C  
ATOM   1686  CE2 PHE A 150      18.623 -17.014  -7.357  1.00  0.00           C  
ATOM   1687  CZ  PHE A 150      18.689 -16.570  -6.028  1.00  0.00           C  
ATOM   1688  H   PHE A 150      14.177 -15.493 -11.404  1.00  0.00           H  
ATOM   1689  HA  PHE A 150      15.792 -16.461 -10.270  1.00  0.00           H  
ATOM   1690  HB2 PHE A 150      15.168 -14.648  -8.638  1.00  0.00           H  
ATOM   1691  HB3 PHE A 150      14.271 -15.845  -7.729  1.00  0.00           H  
ATOM   1692  HD1 PHE A 150      15.647 -15.050  -5.820  1.00  0.00           H  
ATOM   1693  HD2 PHE A 150      17.476 -17.083  -9.163  1.00  0.00           H  
ATOM   1694  HE1 PHE A 150      17.658 -15.527  -4.451  1.00  0.00           H  
ATOM   1695  HE2 PHE A 150      19.442 -17.576  -7.782  1.00  0.00           H  
ATOM   1696  HZ  PHE A 150      19.561 -16.772  -5.424  1.00  0.00           H  
ATOM   1697  N   GLY A 151      13.829 -18.647 -10.352  1.00  0.00           N  
ATOM   1698  CA  GLY A 151      13.409 -20.046 -10.242  1.00  0.00           C  
ATOM   1699  C   GLY A 151      12.378 -20.300  -9.133  1.00  0.00           C  
ATOM   1700  O   GLY A 151      12.487 -21.298  -8.415  1.00  0.00           O  
ATOM   1701  H   GLY A 151      13.497 -18.108 -11.138  1.00  0.00           H  
ATOM   1702  HA2 GLY A 151      12.970 -20.357 -11.190  1.00  0.00           H  
ATOM   1703  HA3 GLY A 151      14.287 -20.663 -10.052  1.00  0.00           H  
ATOM   1704  N   ILE A 152      11.397 -19.404  -8.980  1.00  0.00           N  
ATOM   1705  CA  ILE A 152      10.383 -19.393  -7.913  1.00  0.00           C  
ATOM   1706  C   ILE A 152       8.986 -19.214  -8.540  1.00  0.00           C  
ATOM   1707  O   ILE A 152       8.830 -18.354  -9.401  1.00  0.00           O  
ATOM   1708  CB  ILE A 152      10.714 -18.283  -6.874  1.00  0.00           C  
ATOM   1709  CG1 ILE A 152      12.149 -18.387  -6.296  1.00  0.00           C  
ATOM   1710  CG2 ILE A 152       9.685 -18.230  -5.732  1.00  0.00           C  
ATOM   1711  CD1 ILE A 152      12.578 -17.186  -5.446  1.00  0.00           C  
ATOM   1712  H   ILE A 152      11.394 -18.599  -9.591  1.00  0.00           H  
ATOM   1713  HA  ILE A 152      10.396 -20.352  -7.395  1.00  0.00           H  
ATOM   1714  HB  ILE A 152      10.644 -17.331  -7.400  1.00  0.00           H  
ATOM   1715 HG12 ILE A 152      12.236 -19.293  -5.697  1.00  0.00           H  
ATOM   1716 HG13 ILE A 152      12.867 -18.450  -7.114  1.00  0.00           H  
ATOM   1717 HG21 ILE A 152       8.670 -18.211  -6.130  1.00  0.00           H  
ATOM   1718 HG22 ILE A 152       9.818 -19.090  -5.076  1.00  0.00           H  
ATOM   1719 HG23 ILE A 152       9.820 -17.313  -5.160  1.00  0.00           H  
ATOM   1720 HD11 ILE A 152      12.432 -16.262  -6.006  1.00  0.00           H  
ATOM   1721 HD12 ILE A 152      12.000 -17.146  -4.523  1.00  0.00           H  
ATOM   1722 HD13 ILE A 152      13.633 -17.283  -5.190  1.00  0.00           H  
ATOM   1723  N   GLU A 153       7.978 -19.997  -8.128  1.00  0.00           N  
ATOM   1724  CA  GLU A 153       6.582 -19.854  -8.600  1.00  0.00           C  
ATOM   1725  C   GLU A 153       5.767 -18.941  -7.670  1.00  0.00           C  
ATOM   1726  O   GLU A 153       5.682 -19.207  -6.469  1.00  0.00           O  
ATOM   1727  CB  GLU A 153       5.872 -21.221  -8.686  1.00  0.00           C  
ATOM   1728  CG  GLU A 153       6.327 -22.139  -9.833  1.00  0.00           C  
ATOM   1729  CD  GLU A 153       5.126 -22.578 -10.688  1.00  0.00           C  
ATOM   1730  OE1 GLU A 153       4.461 -23.591 -10.351  1.00  0.00           O  
ATOM   1731  OE2 GLU A 153       4.814 -21.889 -11.683  1.00  0.00           O1-
ATOM   1732  H   GLU A 153       8.150 -20.659  -7.385  1.00  0.00           H  
ATOM   1733  HA  GLU A 153       6.571 -19.405  -9.593  1.00  0.00           H  
ATOM   1734  HB2 GLU A 153       6.001 -21.751  -7.742  1.00  0.00           H  
ATOM   1735  HB3 GLU A 153       4.805 -21.030  -8.800  1.00  0.00           H  
ATOM   1736  HG2 GLU A 153       6.823 -23.014  -9.413  1.00  0.00           H  
ATOM   1737  HG3 GLU A 153       7.051 -21.618 -10.459  1.00  0.00           H  
ATOM   1738  N   ILE A 154       5.144 -17.893  -8.217  1.00  0.00           N  
ATOM   1739  CA  ILE A 154       4.330 -16.903  -7.490  1.00  0.00           C  
ATOM   1740  C   ILE A 154       3.107 -16.492  -8.332  1.00  0.00           C  
ATOM   1741  O   ILE A 154       3.178 -16.416  -9.560  1.00  0.00           O  
ATOM   1742  CB  ILE A 154       5.210 -15.694  -7.059  1.00  0.00           C  
ATOM   1743  CG1 ILE A 154       6.302 -16.102  -6.042  1.00  0.00           C  
ATOM   1744  CG2 ILE A 154       4.375 -14.505  -6.540  1.00  0.00           C  
ATOM   1745  CD1 ILE A 154       7.288 -14.997  -5.645  1.00  0.00           C  
ATOM   1746  H   ILE A 154       5.291 -17.713  -9.200  1.00  0.00           H  
ATOM   1747  HA  ILE A 154       3.944 -17.368  -6.583  1.00  0.00           H  
ATOM   1748  HB  ILE A 154       5.739 -15.354  -7.949  1.00  0.00           H  
ATOM   1749 HG12 ILE A 154       5.831 -16.502  -5.143  1.00  0.00           H  
ATOM   1750 HG13 ILE A 154       6.909 -16.890  -6.487  1.00  0.00           H  
ATOM   1751 HG21 ILE A 154       3.698 -14.151  -7.318  1.00  0.00           H  
ATOM   1752 HG22 ILE A 154       3.803 -14.801  -5.661  1.00  0.00           H  
ATOM   1753 HG23 ILE A 154       5.022 -13.665  -6.288  1.00  0.00           H  
ATOM   1754 HD11 ILE A 154       7.744 -14.570  -6.538  1.00  0.00           H  
ATOM   1755 HD12 ILE A 154       6.781 -14.214  -5.080  1.00  0.00           H  
ATOM   1756 HD13 ILE A 154       8.074 -15.422  -5.021  1.00  0.00           H  
ATOM   1757  N   VAL A 155       1.980 -16.190  -7.678  1.00  0.00           N  
ATOM   1758  CA  VAL A 155       0.730 -15.726  -8.312  1.00  0.00           C  
ATOM   1759  C   VAL A 155       0.185 -14.481  -7.616  1.00  0.00           C  
ATOM   1760  O   VAL A 155       0.171 -14.383  -6.390  1.00  0.00           O  
ATOM   1761  CB  VAL A 155      -0.309 -16.864  -8.416  1.00  0.00           C  
ATOM   1762  CG1 VAL A 155      -1.740 -16.388  -8.701  1.00  0.00           C  
ATOM   1763  CG2 VAL A 155       0.077 -17.840  -9.534  1.00  0.00           C  
ATOM   1764  H   VAL A 155       1.989 -16.261  -6.670  1.00  0.00           H  
ATOM   1765  HA  VAL A 155       0.962 -15.418  -9.332  1.00  0.00           H  
ATOM   1766  HB  VAL A 155      -0.326 -17.409  -7.472  1.00  0.00           H  
ATOM   1767 HG11 VAL A 155      -2.111 -15.791  -7.868  1.00  0.00           H  
ATOM   1768 HG12 VAL A 155      -1.763 -15.796  -9.616  1.00  0.00           H  
ATOM   1769 HG13 VAL A 155      -2.393 -17.253  -8.813  1.00  0.00           H  
ATOM   1770 HG21 VAL A 155       0.049 -17.336 -10.500  1.00  0.00           H  
ATOM   1771 HG22 VAL A 155       1.084 -18.222  -9.372  1.00  0.00           H  
ATOM   1772 HG23 VAL A 155      -0.621 -18.677  -9.556  1.00  0.00           H  
ATOM   1773  N   LYS A 156      -0.280 -13.518  -8.417  1.00  0.00           N  
ATOM   1774  CA  LYS A 156      -0.739 -12.186  -7.998  1.00  0.00           C  
ATOM   1775  C   LYS A 156      -2.046 -11.873  -8.719  1.00  0.00           C  
ATOM   1776  O   LYS A 156      -2.172 -12.192  -9.901  1.00  0.00           O  
ATOM   1777  CB  LYS A 156       0.339 -11.139  -8.335  1.00  0.00           C  
ATOM   1778  CG  LYS A 156       1.751 -11.458  -7.803  1.00  0.00           C  
ATOM   1779  CD  LYS A 156       2.837 -10.868  -8.709  1.00  0.00           C  
ATOM   1780  CE  LYS A 156       4.219 -10.989  -8.062  1.00  0.00           C  
ATOM   1781  NZ  LYS A 156       4.404 -10.009  -6.969  1.00  0.00           N1+
ATOM   1782  H   LYS A 156      -0.199 -13.661  -9.413  1.00  0.00           H  
ATOM   1783  HA  LYS A 156      -0.923 -12.178  -6.924  1.00  0.00           H  
ATOM   1784  HB2 LYS A 156       0.386 -11.041  -9.419  1.00  0.00           H  
ATOM   1785  HB3 LYS A 156       0.027 -10.173  -7.940  1.00  0.00           H  
ATOM   1786  HG2 LYS A 156       1.833 -11.071  -6.787  1.00  0.00           H  
ATOM   1787  HG3 LYS A 156       1.936 -12.531  -7.758  1.00  0.00           H  
ATOM   1788  HD2 LYS A 156       2.614  -9.826  -8.939  1.00  0.00           H  
ATOM   1789  HD3 LYS A 156       2.849 -11.433  -9.641  1.00  0.00           H  
ATOM   1790  HE2 LYS A 156       4.990 -10.839  -8.818  1.00  0.00           H  
ATOM   1791  HE3 LYS A 156       4.350 -12.002  -7.681  1.00  0.00           H  
ATOM   1792  HZ1 LYS A 156       4.418  -9.067  -7.333  1.00  0.00           H  
ATOM   1793  HZ2 LYS A 156       3.653 -10.048  -6.294  1.00  0.00           H  
ATOM   1794  HZ3 LYS A 156       5.260 -10.211  -6.473  1.00  0.00           H  
ATOM   1795  N   VAL A 157      -3.023 -11.278  -8.035  1.00  0.00           N  
ATOM   1796  CA  VAL A 157      -4.381 -11.088  -8.584  1.00  0.00           C  
ATOM   1797  C   VAL A 157      -5.047  -9.807  -8.088  1.00  0.00           C  
ATOM   1798  O   VAL A 157      -4.681  -9.256  -7.048  1.00  0.00           O  
ATOM   1799  CB  VAL A 157      -5.303 -12.299  -8.285  1.00  0.00           C  
ATOM   1800  CG1 VAL A 157      -4.743 -13.629  -8.790  1.00  0.00           C  
ATOM   1801  CG2 VAL A 157      -5.639 -12.459  -6.800  1.00  0.00           C  
ATOM   1802  H   VAL A 157      -2.854 -11.018  -7.074  1.00  0.00           H  
ATOM   1803  HA  VAL A 157      -4.299 -10.998  -9.667  1.00  0.00           H  
ATOM   1804  HB  VAL A 157      -6.245 -12.134  -8.809  1.00  0.00           H  
ATOM   1805 HG11 VAL A 157      -4.428 -13.502  -9.826  1.00  0.00           H  
ATOM   1806 HG12 VAL A 157      -3.889 -13.943  -8.189  1.00  0.00           H  
ATOM   1807 HG13 VAL A 157      -5.517 -14.395  -8.745  1.00  0.00           H  
ATOM   1808 HG21 VAL A 157      -4.721 -12.639  -6.241  1.00  0.00           H  
ATOM   1809 HG22 VAL A 157      -6.133 -11.566  -6.416  1.00  0.00           H  
ATOM   1810 HG23 VAL A 157      -6.313 -13.304  -6.666  1.00  0.00           H  
ATOM   1811  N   LYS A 158      -6.090  -9.392  -8.816  1.00  0.00           N  
ATOM   1812  CA  LYS A 158      -7.083  -8.388  -8.405  1.00  0.00           C  
ATOM   1813  C   LYS A 158      -8.480  -8.982  -8.578  1.00  0.00           C  
ATOM   1814  O   LYS A 158      -8.757  -9.630  -9.590  1.00  0.00           O  
ATOM   1815  CB  LYS A 158      -6.936  -7.057  -9.168  1.00  0.00           C  
ATOM   1816  CG  LYS A 158      -5.513  -6.470  -9.168  1.00  0.00           C  
ATOM   1817  CD  LYS A 158      -5.377  -5.165  -9.970  1.00  0.00           C  
ATOM   1818  CE  LYS A 158      -5.606  -5.359 -11.473  1.00  0.00           C  
ATOM   1819  NZ  LYS A 158      -5.345  -4.141 -12.273  1.00  0.00           N1+
ATOM   1820  H   LYS A 158      -6.282  -9.904  -9.665  1.00  0.00           H  
ATOM   1821  HA  LYS A 158      -6.949  -8.180  -7.343  1.00  0.00           H  
ATOM   1822  HB2 LYS A 158      -7.277  -7.204 -10.193  1.00  0.00           H  
ATOM   1823  HB3 LYS A 158      -7.602  -6.330  -8.703  1.00  0.00           H  
ATOM   1824  HG2 LYS A 158      -5.220  -6.277  -8.136  1.00  0.00           H  
ATOM   1825  HG3 LYS A 158      -4.814  -7.195  -9.587  1.00  0.00           H  
ATOM   1826  HD2 LYS A 158      -4.354  -4.815  -9.833  1.00  0.00           H  
ATOM   1827  HD3 LYS A 158      -6.070  -4.417  -9.584  1.00  0.00           H  
ATOM   1828  HE2 LYS A 158      -6.624  -5.704 -11.650  1.00  0.00           H  
ATOM   1829  HE3 LYS A 158      -4.929  -6.141 -11.815  1.00  0.00           H  
ATOM   1830  HZ1 LYS A 158      -6.125  -3.500 -12.273  1.00  0.00           H  
ATOM   1831  HZ2 LYS A 158      -4.509  -3.656 -11.981  1.00  0.00           H  
ATOM   1832  HZ3 LYS A 158      -5.249  -4.409 -13.242  1.00  0.00           H  
ATOM   1833  N   ALA A 159      -9.346  -8.778  -7.595  1.00  0.00           N  
ATOM   1834  CA  ALA A 159     -10.673  -9.379  -7.523  1.00  0.00           C  
ATOM   1835  C   ALA A 159     -11.700  -8.407  -6.928  1.00  0.00           C  
ATOM   1836  O   ALA A 159     -11.335  -7.386  -6.342  1.00  0.00           O  
ATOM   1837  CB  ALA A 159     -10.568 -10.678  -6.714  1.00  0.00           C  
ATOM   1838  H   ALA A 159      -9.042  -8.260  -6.783  1.00  0.00           H  
ATOM   1839  HA  ALA A 159     -11.010  -9.625  -8.530  1.00  0.00           H  
ATOM   1840  HB1 ALA A 159      -9.875 -11.365  -7.199  1.00  0.00           H  
ATOM   1841  HB2 ALA A 159     -10.211 -10.458  -5.708  1.00  0.00           H  
ATOM   1842  HB3 ALA A 159     -11.549 -11.150  -6.648  1.00  0.00           H  
ATOM   1843  N   ILE A 160     -12.988  -8.722  -7.076  1.00  0.00           N  
ATOM   1844  CA  ILE A 160     -14.098  -7.877  -6.615  1.00  0.00           C  
ATOM   1845  C   ILE A 160     -15.275  -8.732  -6.114  1.00  0.00           C  
ATOM   1846  O   ILE A 160     -15.580  -9.778  -6.690  1.00  0.00           O  
ATOM   1847  CB  ILE A 160     -14.474  -6.856  -7.719  1.00  0.00           C  
ATOM   1848  CG1 ILE A 160     -15.553  -5.868  -7.220  1.00  0.00           C  
ATOM   1849  CG2 ILE A 160     -14.963  -7.566  -8.996  1.00  0.00           C  
ATOM   1850  CD1 ILE A 160     -15.851  -4.715  -8.187  1.00  0.00           C  
ATOM   1851  H   ILE A 160     -13.218  -9.561  -7.590  1.00  0.00           H  
ATOM   1852  HA  ILE A 160     -13.741  -7.305  -5.759  1.00  0.00           H  
ATOM   1853  HB  ILE A 160     -13.580  -6.284  -7.967  1.00  0.00           H  
ATOM   1854 HG12 ILE A 160     -16.485  -6.399  -7.026  1.00  0.00           H  
ATOM   1855 HG13 ILE A 160     -15.209  -5.425  -6.286  1.00  0.00           H  
ATOM   1856 HG21 ILE A 160     -14.232  -8.299  -9.337  1.00  0.00           H  
ATOM   1857 HG22 ILE A 160     -15.903  -8.080  -8.795  1.00  0.00           H  
ATOM   1858 HG23 ILE A 160     -15.105  -6.846  -9.802  1.00  0.00           H  
ATOM   1859 HD11 ILE A 160     -14.923  -4.224  -8.478  1.00  0.00           H  
ATOM   1860 HD12 ILE A 160     -16.364  -5.083  -9.076  1.00  0.00           H  
ATOM   1861 HD13 ILE A 160     -16.496  -3.988  -7.693  1.00  0.00           H  
ATOM   1862  N   GLY A 161     -15.924  -8.302  -5.026  1.00  0.00           N  
ATOM   1863  CA  GLY A 161     -17.094  -8.978  -4.447  1.00  0.00           C  
ATOM   1864  C   GLY A 161     -18.386  -8.760  -5.254  1.00  0.00           C  
ATOM   1865  O   GLY A 161     -18.575  -7.680  -5.817  1.00  0.00           O  
ATOM   1866  H   GLY A 161     -15.590  -7.457  -4.584  1.00  0.00           H  
ATOM   1867  HA2 GLY A 161     -16.878 -10.045  -4.395  1.00  0.00           H  
ATOM   1868  HA3 GLY A 161     -17.255  -8.622  -3.429  1.00  0.00           H  
ATOM   1869  N   ARG A 162     -19.304  -9.739  -5.297  1.00  0.00           N  
ATOM   1870  CA  ARG A 162     -20.453  -9.747  -6.237  1.00  0.00           C  
ATOM   1871  C   ARG A 162     -21.845  -9.985  -5.629  1.00  0.00           C  
ATOM   1872  O   ARG A 162     -22.770  -9.297  -6.063  1.00  0.00           O  
ATOM   1873  CB  ARG A 162     -20.189 -10.762  -7.364  1.00  0.00           C  
ATOM   1874  CG  ARG A 162     -18.915 -10.568  -8.199  1.00  0.00           C  
ATOM   1875  CD  ARG A 162     -18.871  -9.210  -8.909  1.00  0.00           C  
ATOM   1876  NE  ARG A 162     -18.045  -9.289 -10.119  1.00  0.00           N  
ATOM   1877  CZ  ARG A 162     -17.690  -8.314 -10.927  1.00  0.00           C  
ATOM   1878  NH1 ARG A 162     -16.956  -8.613 -11.944  1.00  0.00           N  
ATOM   1879  NH2 ARG A 162     -18.043  -7.072 -10.786  1.00  0.00           N1+
ATOM   1880  H   ARG A 162     -19.090 -10.588  -4.794  1.00  0.00           H  
ATOM   1881  HA  ARG A 162     -20.527  -8.763  -6.701  1.00  0.00           H  
ATOM   1882  HB2 ARG A 162     -20.127 -11.754  -6.916  1.00  0.00           H  
ATOM   1883  HB3 ARG A 162     -21.042 -10.760  -8.043  1.00  0.00           H  
ATOM   1884  HG2 ARG A 162     -18.896 -11.361  -8.947  1.00  0.00           H  
ATOM   1885  HG3 ARG A 162     -18.029 -10.682  -7.573  1.00  0.00           H  
ATOM   1886  HD2 ARG A 162     -18.465  -8.460  -8.231  1.00  0.00           H  
ATOM   1887  HD3 ARG A 162     -19.882  -8.915  -9.191  1.00  0.00           H  
ATOM   1888  HE  ARG A 162     -17.731 -10.201 -10.417  1.00  0.00           H  
ATOM   1889 HH11 ARG A 162     -16.746  -7.909 -12.637  1.00  0.00           H  
ATOM   1890 HH12 ARG A 162     -16.796  -9.595 -12.118  1.00  0.00           H  
ATOM   1891 HH21 ARG A 162     -18.641  -6.800 -10.019  1.00  0.00           H  
ATOM   1892 HH22 ARG A 162     -17.722  -6.400 -11.469  1.00  0.00           H  
ATOM   1893  N   GLN A 163     -21.993 -10.905  -4.670  1.00  0.00           N  
ATOM   1894  CA  GLN A 163     -23.246 -11.310  -3.991  1.00  0.00           C  
ATOM   1895  C   GLN A 163     -22.973 -11.741  -2.530  1.00  0.00           C  
ATOM   1896  O   GLN A 163     -21.822 -11.953  -2.142  1.00  0.00           O  
ATOM   1897  CB  GLN A 163     -23.939 -12.489  -4.716  1.00  0.00           C  
ATOM   1898  CG  GLN A 163     -24.328 -12.280  -6.187  1.00  0.00           C  
ATOM   1899  CD  GLN A 163     -24.639 -13.617  -6.854  1.00  0.00           C  
ATOM   1900  OE1 GLN A 163     -23.778 -14.228  -7.482  1.00  0.00           O  
ATOM   1901  NE2 GLN A 163     -25.837 -14.138  -6.730  1.00  0.00           N  
ATOM   1902  H   GLN A 163     -21.182 -11.461  -4.438  1.00  0.00           H  
ATOM   1903  HA  GLN A 163     -23.936 -10.467  -3.971  1.00  0.00           H  
ATOM   1904  HB2 GLN A 163     -23.272 -13.350  -4.664  1.00  0.00           H  
ATOM   1905  HB3 GLN A 163     -24.844 -12.760  -4.174  1.00  0.00           H  
ATOM   1906  HG2 GLN A 163     -23.498 -11.830  -6.730  1.00  0.00           H  
ATOM   1907  HG3 GLN A 163     -25.192 -11.619  -6.250  1.00  0.00           H  
ATOM   1908 HE21 GLN A 163     -26.613 -13.652  -6.304  1.00  0.00           H  
ATOM   1909 HE22 GLN A 163     -25.955 -15.088  -7.052  1.00  0.00           H  
ATOM   1910  N   ARG A 164     -24.027 -11.896  -1.718  1.00  0.00           N  
ATOM   1911  CA  ARG A 164     -23.986 -12.369  -0.316  1.00  0.00           C  
ATOM   1912  C   ARG A 164     -24.286 -13.869  -0.198  1.00  0.00           C  
ATOM   1913  O   ARG A 164     -24.971 -14.432  -1.047  1.00  0.00           O  
ATOM   1914  CB  ARG A 164     -25.005 -11.561   0.503  1.00  0.00           C  
ATOM   1915  CG  ARG A 164     -24.605 -10.091   0.696  1.00  0.00           C  
ATOM   1916  CD  ARG A 164     -25.632  -9.348   1.562  1.00  0.00           C  
ATOM   1917  NE  ARG A 164     -26.919  -9.182   0.858  1.00  0.00           N  
ATOM   1918  CZ  ARG A 164     -28.051  -9.816   1.087  1.00  0.00           C  
ATOM   1919  NH1 ARG A 164     -28.210 -10.627   2.092  1.00  0.00           N  
ATOM   1920  NH2 ARG A 164     -29.064  -9.637   0.299  1.00  0.00           N1+
ATOM   1921  H   ARG A 164     -24.941 -11.729  -2.114  1.00  0.00           H  
ATOM   1922  HA  ARG A 164     -22.992 -12.208   0.099  1.00  0.00           H  
ATOM   1923  HB2 ARG A 164     -25.971 -11.609  -0.000  1.00  0.00           H  
ATOM   1924  HB3 ARG A 164     -25.126 -12.020   1.485  1.00  0.00           H  
ATOM   1925  HG2 ARG A 164     -24.520  -9.596  -0.271  1.00  0.00           H  
ATOM   1926  HG3 ARG A 164     -23.635 -10.052   1.191  1.00  0.00           H  
ATOM   1927  HD2 ARG A 164     -25.234  -8.364   1.812  1.00  0.00           H  
ATOM   1928  HD3 ARG A 164     -25.765  -9.893   2.497  1.00  0.00           H  
ATOM   1929  HE  ARG A 164     -26.911  -8.631   0.012  1.00  0.00           H  
ATOM   1930 HH11 ARG A 164     -29.116 -11.051   2.227  1.00  0.00           H  
ATOM   1931 HH12 ARG A 164     -27.477 -10.706   2.783  1.00  0.00           H  
ATOM   1932 HH21 ARG A 164     -29.047  -8.865  -0.353  1.00  0.00           H  
ATOM   1933 HH22 ARG A 164     -29.911 -10.176   0.411  1.00  0.00           H  
ATOM   1934  N   PHE A 165     -23.839 -14.524   0.878  1.00  0.00           N  
ATOM   1935  CA  PHE A 165     -24.206 -15.918   1.177  1.00  0.00           C  
ATOM   1936  C   PHE A 165     -24.214 -16.251   2.677  1.00  0.00           C  
ATOM   1937  O   PHE A 165     -23.537 -15.608   3.480  1.00  0.00           O  
ATOM   1938  CB  PHE A 165     -23.318 -16.902   0.390  1.00  0.00           C  
ATOM   1939  CG  PHE A 165     -21.849 -16.971   0.771  1.00  0.00           C  
ATOM   1940  CD1 PHE A 165     -21.444 -17.598   1.967  1.00  0.00           C  
ATOM   1941  CD2 PHE A 165     -20.873 -16.479  -0.114  1.00  0.00           C  
ATOM   1942  CE1 PHE A 165     -20.081 -17.701   2.292  1.00  0.00           C  
ATOM   1943  CE2 PHE A 165     -19.509 -16.612   0.196  1.00  0.00           C  
ATOM   1944  CZ  PHE A 165     -19.113 -17.211   1.403  1.00  0.00           C  
ATOM   1945  H   PHE A 165     -23.273 -14.028   1.551  1.00  0.00           H  
ATOM   1946  HA  PHE A 165     -25.227 -16.079   0.830  1.00  0.00           H  
ATOM   1947  HB2 PHE A 165     -23.731 -17.905   0.502  1.00  0.00           H  
ATOM   1948  HB3 PHE A 165     -23.394 -16.657  -0.669  1.00  0.00           H  
ATOM   1949  HD1 PHE A 165     -22.178 -18.014   2.641  1.00  0.00           H  
ATOM   1950  HD2 PHE A 165     -21.169 -16.012  -1.042  1.00  0.00           H  
ATOM   1951  HE1 PHE A 165     -19.778 -18.164   3.219  1.00  0.00           H  
ATOM   1952  HE2 PHE A 165     -18.763 -16.253  -0.497  1.00  0.00           H  
ATOM   1953  HZ  PHE A 165     -18.065 -17.292   1.651  1.00  0.00           H  
ATOM   1954  N   LYS A 166     -24.939 -17.315   3.037  1.00  0.00           N  
ATOM   1955  CA  LYS A 166     -24.890 -18.001   4.334  1.00  0.00           C  
ATOM   1956  C   LYS A 166     -24.015 -19.255   4.239  1.00  0.00           C  
ATOM   1957  O   LYS A 166     -24.074 -19.984   3.251  1.00  0.00           O  
ATOM   1958  CB  LYS A 166     -26.320 -18.266   4.853  1.00  0.00           C  
ATOM   1959  CG  LYS A 166     -26.330 -19.321   5.970  1.00  0.00           C  
ATOM   1960  CD  LYS A 166     -27.632 -19.405   6.772  1.00  0.00           C  
ATOM   1961  CE  LYS A 166     -27.702 -20.727   7.553  1.00  0.00           C  
ATOM   1962  NZ  LYS A 166     -26.488 -21.004   8.362  1.00  0.00           N1+
ATOM   1963  H   LYS A 166     -25.483 -17.760   2.312  1.00  0.00           H  
ATOM   1964  HA  LYS A 166     -24.413 -17.347   5.064  1.00  0.00           H  
ATOM   1965  HB2 LYS A 166     -26.948 -18.623   4.036  1.00  0.00           H  
ATOM   1966  HB3 LYS A 166     -26.737 -17.332   5.229  1.00  0.00           H  
ATOM   1967  HG2 LYS A 166     -25.527 -19.100   6.672  1.00  0.00           H  
ATOM   1968  HG3 LYS A 166     -26.149 -20.292   5.510  1.00  0.00           H  
ATOM   1969  HD2 LYS A 166     -28.484 -19.360   6.093  1.00  0.00           H  
ATOM   1970  HD3 LYS A 166     -27.690 -18.563   7.461  1.00  0.00           H  
ATOM   1971  HE2 LYS A 166     -27.852 -21.540   6.843  1.00  0.00           H  
ATOM   1972  HE3 LYS A 166     -28.576 -20.694   8.204  1.00  0.00           H  
ATOM   1973  HZ1 LYS A 166     -25.660 -21.042   7.784  1.00  0.00           H  
ATOM   1974  HZ2 LYS A 166     -26.338 -20.315   9.085  1.00  0.00           H  
ATOM   1975  HZ3 LYS A 166     -26.545 -21.917   8.790  1.00  0.00           H  
ATOM   1976  N   VAL A 167     -23.216 -19.510   5.273  1.00  0.00           N  
ATOM   1977  CA  VAL A 167     -22.444 -20.750   5.446  1.00  0.00           C  
ATOM   1978  C   VAL A 167     -23.353 -21.871   5.950  1.00  0.00           C  
ATOM   1979  O   VAL A 167     -24.238 -21.626   6.772  1.00  0.00           O  
ATOM   1980  CB  VAL A 167     -21.243 -20.531   6.392  1.00  0.00           C  
ATOM   1981  CG1 VAL A 167     -20.491 -21.822   6.742  1.00  0.00           C  
ATOM   1982  CG2 VAL A 167     -20.240 -19.539   5.790  1.00  0.00           C  
ATOM   1983  H   VAL A 167     -23.268 -18.884   6.064  1.00  0.00           H  
ATOM   1984  HA  VAL A 167     -22.052 -21.059   4.477  1.00  0.00           H  
ATOM   1985  HB  VAL A 167     -21.616 -20.108   7.324  1.00  0.00           H  
ATOM   1986 HG11 VAL A 167     -21.129 -22.487   7.324  1.00  0.00           H  
ATOM   1987 HG12 VAL A 167     -20.161 -22.329   5.836  1.00  0.00           H  
ATOM   1988 HG13 VAL A 167     -19.627 -21.584   7.362  1.00  0.00           H  
ATOM   1989 HG21 VAL A 167     -19.820 -19.947   4.870  1.00  0.00           H  
ATOM   1990 HG22 VAL A 167     -20.726 -18.587   5.577  1.00  0.00           H  
ATOM   1991 HG23 VAL A 167     -19.435 -19.359   6.502  1.00  0.00           H  
ATOM   1992  N   LEU A 168     -23.114 -23.097   5.483  1.00  0.00           N  
ATOM   1993  CA  LEU A 168     -23.778 -24.313   5.955  1.00  0.00           C  
ATOM   1994  C   LEU A 168     -22.768 -25.235   6.655  1.00  0.00           C  
ATOM   1995  O   LEU A 168     -22.946 -25.543   7.832  1.00  0.00           O  
ATOM   1996  CB  LEU A 168     -24.526 -24.988   4.792  1.00  0.00           C  
ATOM   1997  CG  LEU A 168     -25.582 -24.129   4.074  1.00  0.00           C  
ATOM   1998  CD1 LEU A 168     -26.157 -24.933   2.907  1.00  0.00           C  
ATOM   1999  CD2 LEU A 168     -26.730 -23.721   4.999  1.00  0.00           C  
ATOM   2000  H   LEU A 168     -22.414 -23.212   4.764  1.00  0.00           H  
ATOM   2001  HA  LEU A 168     -24.515 -24.053   6.715  1.00  0.00           H  
ATOM   2002  HB2 LEU A 168     -23.786 -25.289   4.050  1.00  0.00           H  
ATOM   2003  HB3 LEU A 168     -25.003 -25.891   5.172  1.00  0.00           H  
ATOM   2004  HG  LEU A 168     -25.118 -23.229   3.670  1.00  0.00           H  
ATOM   2005 HD11 LEU A 168     -25.369 -25.154   2.187  1.00  0.00           H  
ATOM   2006 HD12 LEU A 168     -26.593 -25.864   3.270  1.00  0.00           H  
ATOM   2007 HD13 LEU A 168     -26.934 -24.357   2.404  1.00  0.00           H  
ATOM   2008 HD21 LEU A 168     -27.188 -24.608   5.437  1.00  0.00           H  
ATOM   2009 HD22 LEU A 168     -26.352 -23.081   5.797  1.00  0.00           H  
ATOM   2010 HD23 LEU A 168     -27.478 -23.165   4.434  1.00  0.00           H  
ATOM   2011  N   GLU A 169     -21.673 -25.605   5.985  1.00  0.00           N  
ATOM   2012  CA  GLU A 169     -20.576 -26.379   6.580  1.00  0.00           C  
ATOM   2013  C   GLU A 169     -19.233 -26.129   5.857  1.00  0.00           C  
ATOM   2014  O   GLU A 169     -19.186 -25.834   4.659  1.00  0.00           O  
ATOM   2015  CB  GLU A 169     -20.962 -27.877   6.658  1.00  0.00           C  
ATOM   2016  CG  GLU A 169     -21.035 -28.678   5.346  1.00  0.00           C  
ATOM   2017  CD  GLU A 169     -22.436 -28.738   4.717  1.00  0.00           C  
ATOM   2018  OE1 GLU A 169     -23.017 -27.682   4.389  1.00  0.00           O  
ATOM   2019  OE2 GLU A 169     -22.956 -29.850   4.454  1.00  0.00           O1-
ATOM   2020  H   GLU A 169     -21.615 -25.383   5.001  1.00  0.00           H  
ATOM   2021  HA  GLU A 169     -20.448 -26.030   7.604  1.00  0.00           H  
ATOM   2022  HB2 GLU A 169     -20.197 -28.356   7.270  1.00  0.00           H  
ATOM   2023  HB3 GLU A 169     -21.900 -27.991   7.200  1.00  0.00           H  
ATOM   2024  HG2 GLU A 169     -20.712 -29.696   5.564  1.00  0.00           H  
ATOM   2025  HG3 GLU A 169     -20.334 -28.267   4.620  1.00  0.00           H  
ATOM   2026  N   LEU A 170     -18.110 -26.266   6.570  1.00  0.00           N  
ATOM   2027  CA  LEU A 170     -16.757 -25.870   6.118  1.00  0.00           C  
ATOM   2028  C   LEU A 170     -15.807 -27.072   5.949  1.00  0.00           C  
ATOM   2029  O   LEU A 170     -16.116 -28.167   6.425  1.00  0.00           O  
ATOM   2030  CB  LEU A 170     -16.186 -24.816   7.089  1.00  0.00           C  
ATOM   2031  CG  LEU A 170     -17.024 -23.530   7.237  1.00  0.00           C  
ATOM   2032  CD1 LEU A 170     -16.418 -22.628   8.310  1.00  0.00           C  
ATOM   2033  CD2 LEU A 170     -17.076 -22.741   5.929  1.00  0.00           C  
ATOM   2034  H   LEU A 170     -18.204 -26.577   7.527  1.00  0.00           H  
ATOM   2035  HA  LEU A 170     -16.826 -25.405   5.135  1.00  0.00           H  
ATOM   2036  HB2 LEU A 170     -16.092 -25.280   8.071  1.00  0.00           H  
ATOM   2037  HB3 LEU A 170     -15.184 -24.540   6.761  1.00  0.00           H  
ATOM   2038  HG  LEU A 170     -18.040 -23.778   7.543  1.00  0.00           H  
ATOM   2039 HD11 LEU A 170     -16.393 -23.163   9.259  1.00  0.00           H  
ATOM   2040 HD12 LEU A 170     -15.404 -22.340   8.032  1.00  0.00           H  
ATOM   2041 HD13 LEU A 170     -17.030 -21.733   8.421  1.00  0.00           H  
ATOM   2042 HD21 LEU A 170     -16.067 -22.579   5.550  1.00  0.00           H  
ATOM   2043 HD22 LEU A 170     -17.662 -23.298   5.199  1.00  0.00           H  
ATOM   2044 HD23 LEU A 170     -17.555 -21.775   6.092  1.00  0.00           H  
ATOM   2045  N   ARG A 171     -14.677 -26.899   5.246  1.00  0.00           N  
ATOM   2046  CA  ARG A 171     -13.574 -27.883   5.161  1.00  0.00           C  
ATOM   2047  C   ARG A 171     -12.239 -27.223   4.775  1.00  0.00           C  
ATOM   2048  O   ARG A 171     -12.215 -26.117   4.237  1.00  0.00           O  
ATOM   2049  CB  ARG A 171     -13.943 -29.025   4.178  1.00  0.00           C  
ATOM   2050  CG  ARG A 171     -13.833 -28.693   2.679  1.00  0.00           C  
ATOM   2051  CD  ARG A 171     -14.199 -29.909   1.810  1.00  0.00           C  
ATOM   2052  NE  ARG A 171     -13.654 -29.809   0.441  1.00  0.00           N  
ATOM   2053  CZ  ARG A 171     -14.160 -29.183  -0.604  1.00  0.00           C  
ATOM   2054  NH1 ARG A 171     -15.302 -28.567  -0.608  1.00  0.00           N  
ATOM   2055  NH2 ARG A 171     -13.485 -29.137  -1.708  1.00  0.00           N1+
ATOM   2056  H   ARG A 171     -14.536 -26.012   4.784  1.00  0.00           H  
ATOM   2057  HA  ARG A 171     -13.439 -28.319   6.151  1.00  0.00           H  
ATOM   2058  HB2 ARG A 171     -13.266 -29.857   4.375  1.00  0.00           H  
ATOM   2059  HB3 ARG A 171     -14.953 -29.377   4.387  1.00  0.00           H  
ATOM   2060  HG2 ARG A 171     -14.503 -27.867   2.442  1.00  0.00           H  
ATOM   2061  HG3 ARG A 171     -12.807 -28.402   2.452  1.00  0.00           H  
ATOM   2062  HD2 ARG A 171     -13.778 -30.804   2.268  1.00  0.00           H  
ATOM   2063  HD3 ARG A 171     -15.282 -30.029   1.786  1.00  0.00           H  
ATOM   2064  HE  ARG A 171     -12.766 -30.257   0.267  1.00  0.00           H  
ATOM   2065 HH11 ARG A 171     -15.517 -27.945  -1.375  1.00  0.00           H  
ATOM   2066 HH12 ARG A 171     -15.920 -28.615   0.190  1.00  0.00           H  
ATOM   2067 HH21 ARG A 171     -12.563 -29.550  -1.734  1.00  0.00           H  
ATOM   2068 HH22 ARG A 171     -13.834 -28.617  -2.501  1.00  0.00           H  
ATOM   2069  N   THR A 172     -11.142 -27.960   4.953  1.00  0.00           N  
ATOM   2070  CA  THR A 172      -9.822 -27.662   4.363  1.00  0.00           C  
ATOM   2071  C   THR A 172      -9.352 -28.823   3.484  1.00  0.00           C  
ATOM   2072  O   THR A 172      -9.603 -29.994   3.782  1.00  0.00           O  
ATOM   2073  CB  THR A 172      -8.782 -27.224   5.414  1.00  0.00           C  
ATOM   2074  OG1 THR A 172      -9.116 -25.943   5.894  1.00  0.00           O  
ATOM   2075  CG2 THR A 172      -7.349 -27.111   4.895  1.00  0.00           C  
ATOM   2076  H   THR A 172     -11.240 -28.838   5.442  1.00  0.00           H  
ATOM   2077  HA  THR A 172      -9.933 -26.811   3.691  1.00  0.00           H  
ATOM   2078  HB  THR A 172      -8.790 -27.931   6.244  1.00  0.00           H  
ATOM   2079 HG21 THR A 172      -6.966 -28.097   4.633  1.00  0.00           H  
ATOM   2080 HG22 THR A 172      -7.313 -26.458   4.023  1.00  0.00           H  
ATOM   2081 HG23 THR A 172      -6.711 -26.698   5.675  1.00  0.00           H  
ATOM   2082  HG1 THR A 172      -9.817 -26.072   6.537  1.00  0.00           H  
ATOM   2083  N   GLN A 173      -8.704 -28.490   2.371  1.00  0.00           N  
ATOM   2084  CA  GLN A 173      -8.199 -29.418   1.365  1.00  0.00           C  
ATOM   2085  C   GLN A 173      -6.873 -30.089   1.752  1.00  0.00           C  
ATOM   2086  O   GLN A 173      -6.096 -29.576   2.555  1.00  0.00           O  
ATOM   2087  CB  GLN A 173      -8.005 -28.634   0.055  1.00  0.00           C  
ATOM   2088  CG  GLN A 173      -9.300 -28.393  -0.727  1.00  0.00           C  
ATOM   2089  CD  GLN A 173      -9.899 -29.711  -1.209  1.00  0.00           C  
ATOM   2090  OE1 GLN A 173     -11.010 -30.078  -0.853  1.00  0.00           O  
ATOM   2091  NE2 GLN A 173      -9.176 -30.495  -1.979  1.00  0.00           N  
ATOM   2092  H   GLN A 173      -8.543 -27.508   2.201  1.00  0.00           H  
ATOM   2093  HA  GLN A 173      -8.931 -30.211   1.209  1.00  0.00           H  
ATOM   2094  HB2 GLN A 173      -7.519 -27.681   0.263  1.00  0.00           H  
ATOM   2095  HB3 GLN A 173      -7.329 -29.196  -0.590  1.00  0.00           H  
ATOM   2096  HG2 GLN A 173     -10.020 -27.865  -0.102  1.00  0.00           H  
ATOM   2097  HG3 GLN A 173      -9.075 -27.776  -1.597  1.00  0.00           H  
ATOM   2098 HE21 GLN A 173      -8.254 -30.216  -2.282  1.00  0.00           H  
ATOM   2099 HE22 GLN A 173      -9.591 -31.359  -2.299  1.00  0.00           H  
ATOM   2100  N   SER A 174      -6.563 -31.197   1.075  1.00  0.00           N  
ATOM   2101  CA  SER A 174      -5.196 -31.721   0.921  1.00  0.00           C  
ATOM   2102  C   SER A 174      -4.245 -30.655   0.351  1.00  0.00           C  
ATOM   2103  O   SER A 174      -3.088 -30.557   0.765  1.00  0.00           O  
ATOM   2104  CB  SER A 174      -5.281 -32.925  -0.023  1.00  0.00           C  
ATOM   2105  OG  SER A 174      -5.956 -32.583  -1.223  1.00  0.00           O  
ATOM   2106  H   SER A 174      -7.244 -31.572   0.430  1.00  0.00           H  
ATOM   2107  HA  SER A 174      -4.808 -32.049   1.885  1.00  0.00           H  
ATOM   2108  HB2 SER A 174      -5.834 -33.721   0.475  1.00  0.00           H  
ATOM   2109  HB3 SER A 174      -4.278 -33.282  -0.255  1.00  0.00           H  
ATOM   2110  HG  SER A 174      -5.310 -32.315  -1.880  1.00  0.00           H  
ATOM   2111  N   ASP A 175      -4.761 -29.809  -0.544  1.00  0.00           N  
ATOM   2112  CA  ASP A 175      -4.142 -28.594  -1.075  1.00  0.00           C  
ATOM   2113  C   ASP A 175      -3.821 -27.513  -0.017  1.00  0.00           C  
ATOM   2114  O   ASP A 175      -3.119 -26.560  -0.330  1.00  0.00           O  
ATOM   2115  CB  ASP A 175      -5.050 -27.967  -2.164  1.00  0.00           C  
ATOM   2116  CG  ASP A 175      -5.729 -28.915  -3.168  1.00  0.00           C  
ATOM   2117  OD1 ASP A 175      -6.459 -29.848  -2.757  1.00  0.00           O  
ATOM   2118  OD2 ASP A 175      -5.603 -28.675  -4.391  1.00  0.00           O1-
ATOM   2119  H   ASP A 175      -5.653 -30.059  -0.946  1.00  0.00           H  
ATOM   2120  HA  ASP A 175      -3.194 -28.876  -1.532  1.00  0.00           H  
ATOM   2121  HB2 ASP A 175      -4.470 -27.229  -2.718  1.00  0.00           H  
ATOM   2122  HB3 ASP A 175      -5.846 -27.419  -1.660  1.00  0.00           H  
ATOM   2123  N   GLY A 176      -4.341 -27.606   1.214  1.00  0.00           N  
ATOM   2124  CA  GLY A 176      -4.192 -26.577   2.259  1.00  0.00           C  
ATOM   2125  C   GLY A 176      -5.132 -25.365   2.127  1.00  0.00           C  
ATOM   2126  O   GLY A 176      -5.277 -24.594   3.077  1.00  0.00           O  
ATOM   2127  H   GLY A 176      -4.882 -28.425   1.451  1.00  0.00           H  
ATOM   2128  HA2 GLY A 176      -4.365 -27.033   3.233  1.00  0.00           H  
ATOM   2129  HA3 GLY A 176      -3.168 -26.202   2.234  1.00  0.00           H  
ATOM   2130  N   ILE A 177      -5.796 -25.223   0.976  1.00  0.00           N  
ATOM   2131  CA  ILE A 177      -6.857 -24.246   0.677  1.00  0.00           C  
ATOM   2132  C   ILE A 177      -8.137 -24.570   1.472  1.00  0.00           C  
ATOM   2133  O   ILE A 177      -8.477 -25.738   1.674  1.00  0.00           O  
ATOM   2134  CB  ILE A 177      -7.080 -24.200  -0.864  1.00  0.00           C  
ATOM   2135  CG2 ILE A 177      -8.442 -23.624  -1.285  1.00  0.00           C  
ATOM   2136  CG1 ILE A 177      -6.000 -23.382  -1.615  1.00  0.00           C  
ATOM   2137  CD1 ILE A 177      -4.567 -23.913  -1.537  1.00  0.00           C  
ATOM   2138  H   ILE A 177      -5.540 -25.865   0.240  1.00  0.00           H  
ATOM   2139  HA  ILE A 177      -6.521 -23.261   1.002  1.00  0.00           H  
ATOM   2140  HB  ILE A 177      -7.051 -25.223  -1.241  1.00  0.00           H  
ATOM   2141 HG12 ILE A 177      -6.261 -23.359  -2.674  1.00  0.00           H  
ATOM   2142 HG13 ILE A 177      -6.010 -22.355  -1.251  1.00  0.00           H  
ATOM   2143 HG21 ILE A 177      -9.247 -24.264  -0.924  1.00  0.00           H  
ATOM   2144 HG22 ILE A 177      -8.571 -22.615  -0.893  1.00  0.00           H  
ATOM   2145 HG23 ILE A 177      -8.524 -23.601  -2.372  1.00  0.00           H  
ATOM   2146 HD11 ILE A 177      -4.174 -23.822  -0.525  1.00  0.00           H  
ATOM   2147 HD12 ILE A 177      -4.541 -24.953  -1.862  1.00  0.00           H  
ATOM   2148 HD13 ILE A 177      -3.930 -23.326  -2.199  1.00  0.00           H  
ATOM   2149  N   GLN A 178      -8.877 -23.545   1.901  1.00  0.00           N  
ATOM   2150  CA  GLN A 178     -10.176 -23.700   2.568  1.00  0.00           C  
ATOM   2151  C   GLN A 178     -11.304 -23.792   1.530  1.00  0.00           C  
ATOM   2152  O   GLN A 178     -11.206 -23.251   0.431  1.00  0.00           O  
ATOM   2153  CB  GLN A 178     -10.432 -22.549   3.564  1.00  0.00           C  
ATOM   2154  CG  GLN A 178      -9.591 -22.581   4.850  1.00  0.00           C  
ATOM   2155  CD  GLN A 178      -8.086 -22.617   4.609  1.00  0.00           C  
ATOM   2156  OE1 GLN A 178      -7.490 -21.653   4.147  1.00  0.00           O  
ATOM   2157  NE2 GLN A 178      -7.434 -23.716   4.908  1.00  0.00           N  
ATOM   2158  H   GLN A 178      -8.588 -22.605   1.671  1.00  0.00           H  
ATOM   2159  HA  GLN A 178     -10.180 -24.630   3.137  1.00  0.00           H  
ATOM   2160  HB2 GLN A 178     -10.250 -21.599   3.061  1.00  0.00           H  
ATOM   2161  HB3 GLN A 178     -11.480 -22.571   3.860  1.00  0.00           H  
ATOM   2162  HG2 GLN A 178      -9.822 -21.695   5.442  1.00  0.00           H  
ATOM   2163  HG3 GLN A 178      -9.887 -23.450   5.437  1.00  0.00           H  
ATOM   2164 HE21 GLN A 178      -7.937 -24.534   5.220  1.00  0.00           H  
ATOM   2165 HE22 GLN A 178      -6.463 -23.770   4.635  1.00  0.00           H  
ATOM   2166  N   GLN A 179     -12.409 -24.442   1.887  1.00  0.00           N  
ATOM   2167  CA  GLN A 179     -13.637 -24.512   1.089  1.00  0.00           C  
ATOM   2168  C   GLN A 179     -14.868 -24.429   2.000  1.00  0.00           C  
ATOM   2169  O   GLN A 179     -14.831 -24.810   3.173  1.00  0.00           O  
ATOM   2170  CB  GLN A 179     -13.686 -25.797   0.241  1.00  0.00           C  
ATOM   2171  CG  GLN A 179     -12.807 -25.832  -1.029  1.00  0.00           C  
ATOM   2172  CD  GLN A 179     -13.589 -25.989  -2.340  1.00  0.00           C  
ATOM   2173  OE1 GLN A 179     -14.720 -26.455  -2.396  1.00  0.00           O  
ATOM   2174  NE2 GLN A 179     -12.996 -25.669  -3.461  1.00  0.00           N  
ATOM   2175  H   GLN A 179     -12.435 -24.877   2.798  1.00  0.00           H  
ATOM   2176  HA  GLN A 179     -13.680 -23.654   0.418  1.00  0.00           H  
ATOM   2177  HB2 GLN A 179     -13.390 -26.633   0.874  1.00  0.00           H  
ATOM   2178  HB3 GLN A 179     -14.729 -25.962  -0.032  1.00  0.00           H  
ATOM   2179  HG2 GLN A 179     -12.112 -26.668  -0.953  1.00  0.00           H  
ATOM   2180  HG3 GLN A 179     -12.200 -24.929  -1.096  1.00  0.00           H  
ATOM   2181 HE21 GLN A 179     -13.533 -25.716  -4.315  1.00  0.00           H  
ATOM   2182 HE22 GLN A 179     -12.014 -25.432  -3.487  1.00  0.00           H  
ATOM   2183  N   ALA A 180     -15.978 -23.957   1.437  1.00  0.00           N  
ATOM   2184  CA  ALA A 180     -17.239 -23.772   2.140  1.00  0.00           C  
ATOM   2185  C   ALA A 180     -18.419 -24.256   1.293  1.00  0.00           C  
ATOM   2186  O   ALA A 180     -18.472 -23.996   0.089  1.00  0.00           O  
ATOM   2187  CB  ALA A 180     -17.373 -22.291   2.521  1.00  0.00           C  
ATOM   2188  H   ALA A 180     -15.937 -23.655   0.474  1.00  0.00           H  
ATOM   2189  HA  ALA A 180     -17.231 -24.359   3.058  1.00  0.00           H  
ATOM   2190  HB1 ALA A 180     -16.523 -21.986   3.130  1.00  0.00           H  
ATOM   2191  HB2 ALA A 180     -17.403 -21.679   1.619  1.00  0.00           H  
ATOM   2192  HB3 ALA A 180     -18.293 -22.137   3.085  1.00  0.00           H  
ATOM   2193  N   LYS A 181     -19.389 -24.909   1.939  1.00  0.00           N  
ATOM   2194  CA  LYS A 181     -20.711 -25.200   1.382  1.00  0.00           C  
ATOM   2195  C   LYS A 181     -21.692 -24.139   1.880  1.00  0.00           C  
ATOM   2196  O   LYS A 181     -21.710 -23.819   3.071  1.00  0.00           O  
ATOM   2197  CB  LYS A 181     -21.098 -26.658   1.674  1.00  0.00           C  
ATOM   2198  CG  LYS A 181     -22.545 -26.977   1.274  1.00  0.00           C  
ATOM   2199  CD  LYS A 181     -22.775 -28.492   1.162  1.00  0.00           C  
ATOM   2200  CE  LYS A 181     -24.264 -28.839   1.258  1.00  0.00           C  
ATOM   2201  NZ  LYS A 181     -24.748 -28.768   2.656  1.00  0.00           N1+
ATOM   2202  H   LYS A 181     -19.259 -25.103   2.921  1.00  0.00           H  
ATOM   2203  HA  LYS A 181     -20.665 -25.097   0.298  1.00  0.00           H  
ATOM   2204  HB2 LYS A 181     -20.985 -26.854   2.740  1.00  0.00           H  
ATOM   2205  HB3 LYS A 181     -20.413 -27.312   1.134  1.00  0.00           H  
ATOM   2206  HG2 LYS A 181     -22.768 -26.521   0.309  1.00  0.00           H  
ATOM   2207  HG3 LYS A 181     -23.216 -26.544   2.016  1.00  0.00           H  
ATOM   2208  HD2 LYS A 181     -22.228 -29.021   1.942  1.00  0.00           H  
ATOM   2209  HD3 LYS A 181     -22.394 -28.830   0.198  1.00  0.00           H  
ATOM   2210  HE2 LYS A 181     -24.417 -29.848   0.875  1.00  0.00           H  
ATOM   2211  HE3 LYS A 181     -24.827 -28.149   0.629  1.00  0.00           H  
ATOM   2212  HZ1 LYS A 181     -24.294 -29.462   3.233  1.00  0.00           H  
ATOM   2213  HZ2 LYS A 181     -24.422 -27.932   3.119  1.00  0.00           H  
ATOM   2214  HZ3 LYS A 181     -25.753 -28.846   2.719  1.00  0.00           H  
ATOM   2215  N   VAL A 182     -22.440 -23.537   0.958  1.00  0.00           N  
ATOM   2216  CA  VAL A 182     -23.083 -22.227   1.156  1.00  0.00           C  
ATOM   2217  C   VAL A 182     -24.423 -22.132   0.428  1.00  0.00           C  
ATOM   2218  O   VAL A 182     -24.696 -22.892  -0.504  1.00  0.00           O  
ATOM   2219  CB  VAL A 182     -22.151 -21.069   0.707  1.00  0.00           C  
ATOM   2220  CG1 VAL A 182     -20.764 -21.114   1.361  1.00  0.00           C  
ATOM   2221  CG2 VAL A 182     -21.956 -20.988  -0.814  1.00  0.00           C  
ATOM   2222  H   VAL A 182     -22.431 -23.912   0.020  1.00  0.00           H  
ATOM   2223  HA  VAL A 182     -23.286 -22.097   2.219  1.00  0.00           H  
ATOM   2224  HB  VAL A 182     -22.618 -20.134   1.016  1.00  0.00           H  
ATOM   2225 HG11 VAL A 182     -20.866 -21.183   2.444  1.00  0.00           H  
ATOM   2226 HG12 VAL A 182     -20.194 -21.965   0.987  1.00  0.00           H  
ATOM   2227 HG13 VAL A 182     -20.216 -20.205   1.114  1.00  0.00           H  
ATOM   2228 HG21 VAL A 182     -21.506 -21.910  -1.183  1.00  0.00           H  
ATOM   2229 HG22 VAL A 182     -22.910 -20.820  -1.314  1.00  0.00           H  
ATOM   2230 HG23 VAL A 182     -21.300 -20.152  -1.054  1.00  0.00           H  
ATOM   2231  N   GLN A 183     -25.233 -21.151   0.828  1.00  0.00           N  
ATOM   2232  CA  GLN A 183     -26.513 -20.816   0.205  1.00  0.00           C  
ATOM   2233  C   GLN A 183     -26.591 -19.303  -0.050  1.00  0.00           C  
ATOM   2234  O   GLN A 183     -26.274 -18.509   0.839  1.00  0.00           O  
ATOM   2235  CB  GLN A 183     -27.659 -21.408   1.043  1.00  0.00           C  
ATOM   2236  CG  GLN A 183     -29.029 -21.383   0.349  1.00  0.00           C  
ATOM   2237  CD  GLN A 183     -29.915 -20.168   0.577  1.00  0.00           C  
ATOM   2238  OE1 GLN A 183     -29.705 -19.318   1.429  1.00  0.00           O  
ATOM   2239  NE2 GLN A 183     -30.975 -20.079  -0.194  1.00  0.00           N  
ATOM   2240  H   GLN A 183     -24.940 -20.582   1.610  1.00  0.00           H  
ATOM   2241  HA  GLN A 183     -26.550 -21.301  -0.771  1.00  0.00           H  
ATOM   2242  HB2 GLN A 183     -27.419 -22.455   1.225  1.00  0.00           H  
ATOM   2243  HB3 GLN A 183     -27.713 -20.911   2.012  1.00  0.00           H  
ATOM   2244  HG2 GLN A 183     -29.594 -22.244   0.706  1.00  0.00           H  
ATOM   2245  HG3 GLN A 183     -28.891 -21.515  -0.724  1.00  0.00           H  
ATOM   2246 HE21 GLN A 183     -31.022 -20.662  -1.017  1.00  0.00           H  
ATOM   2247 HE22 GLN A 183     -31.479 -19.204  -0.173  1.00  0.00           H  
ATOM   2248  N   ILE A 184     -26.921 -18.896  -1.276  1.00  0.00           N  
ATOM   2249  CA  ILE A 184     -26.768 -17.508  -1.736  1.00  0.00           C  
ATOM   2250  C   ILE A 184     -27.894 -16.629  -1.185  1.00  0.00           C  
ATOM   2251  O   ILE A 184     -29.065 -16.914  -1.420  1.00  0.00           O  
ATOM   2252  CB  ILE A 184     -26.658 -17.447  -3.276  1.00  0.00           C  
ATOM   2253  CG1 ILE A 184     -25.543 -18.352  -3.857  1.00  0.00           C  
ATOM   2254  CG2 ILE A 184     -26.502 -15.998  -3.767  1.00  0.00           C  
ATOM   2255  CD1 ILE A 184     -24.122 -18.086  -3.341  1.00  0.00           C  
ATOM   2256  H   ILE A 184     -27.227 -19.586  -1.948  1.00  0.00           H  
ATOM   2257  HA  ILE A 184     -25.833 -17.117  -1.334  1.00  0.00           H  
ATOM   2258  HB  ILE A 184     -27.600 -17.817  -3.680  1.00  0.00           H  
ATOM   2259 HG12 ILE A 184     -25.786 -19.396  -3.656  1.00  0.00           H  
ATOM   2260 HG13 ILE A 184     -25.537 -18.236  -4.941  1.00  0.00           H  
ATOM   2261 HG21 ILE A 184     -27.342 -15.379  -3.449  1.00  0.00           H  
ATOM   2262 HG22 ILE A 184     -25.581 -15.555  -3.387  1.00  0.00           H  
ATOM   2263 HG23 ILE A 184     -26.473 -15.994  -4.857  1.00  0.00           H  
ATOM   2264 HD11 ILE A 184     -23.837 -17.049  -3.520  1.00  0.00           H  
ATOM   2265 HD12 ILE A 184     -24.063 -18.307  -2.276  1.00  0.00           H  
ATOM   2266 HD13 ILE A 184     -23.422 -18.736  -3.867  1.00  0.00           H  
ATOM   2267  N   LEU A 185     -27.566 -15.553  -0.466  1.00  0.00           N  
ATOM   2268  CA  LEU A 185     -28.576 -14.733   0.205  1.00  0.00           C  
ATOM   2269  C   LEU A 185     -29.236 -13.759  -0.786  1.00  0.00           C  
ATOM   2270  O   LEU A 185     -28.529 -12.982  -1.438  1.00  0.00           O  
ATOM   2271  CB  LEU A 185     -28.000 -13.994   1.421  1.00  0.00           C  
ATOM   2272  CG  LEU A 185     -27.631 -14.895   2.609  1.00  0.00           C  
ATOM   2273  CD1 LEU A 185     -26.925 -14.056   3.674  1.00  0.00           C  
ATOM   2274  CD2 LEU A 185     -28.859 -15.539   3.256  1.00  0.00           C  
ATOM   2275  H   LEU A 185     -26.602 -15.250  -0.465  1.00  0.00           H  
ATOM   2276  HA  LEU A 185     -29.337 -15.419   0.577  1.00  0.00           H  
ATOM   2277  HB2 LEU A 185     -27.117 -13.441   1.099  1.00  0.00           H  
ATOM   2278  HB3 LEU A 185     -28.744 -13.274   1.762  1.00  0.00           H  
ATOM   2279  HG  LEU A 185     -26.955 -15.683   2.275  1.00  0.00           H  
ATOM   2280 HD11 LEU A 185     -26.009 -13.631   3.263  1.00  0.00           H  
ATOM   2281 HD12 LEU A 185     -27.575 -13.250   4.015  1.00  0.00           H  
ATOM   2282 HD13 LEU A 185     -26.656 -14.687   4.521  1.00  0.00           H  
ATOM   2283 HD21 LEU A 185     -29.612 -14.785   3.485  1.00  0.00           H  
ATOM   2284 HD22 LEU A 185     -29.288 -16.275   2.576  1.00  0.00           H  
ATOM   2285 HD23 LEU A 185     -28.575 -16.063   4.168  1.00  0.00           H  
ATOM   2286  N   PRO A 186     -30.577 -13.771  -0.896  1.00  0.00           N  
ATOM   2287  CA  PRO A 186     -31.291 -13.045  -1.935  1.00  0.00           C  
ATOM   2288  C   PRO A 186     -31.370 -11.551  -1.632  1.00  0.00           C  
ATOM   2289  O   PRO A 186     -31.666 -11.140  -0.504  1.00  0.00           O  
ATOM   2290  CB  PRO A 186     -32.670 -13.707  -2.011  1.00  0.00           C  
ATOM   2291  CG  PRO A 186     -32.907 -14.144  -0.566  1.00  0.00           C  
ATOM   2292  CD  PRO A 186     -31.514 -14.583  -0.130  1.00  0.00           C  
ATOM   2293  HA  PRO A 186     -30.770 -13.176  -2.884  1.00  0.00           H  
ATOM   2294  HB2 PRO A 186     -33.440 -13.021  -2.364  1.00  0.00           H  
ATOM   2295  HB3 PRO A 186     -32.621 -14.588  -2.650  1.00  0.00           H  
ATOM   2296  HG2 PRO A 186     -33.627 -14.959  -0.496  1.00  0.00           H  
ATOM   2297  HG3 PRO A 186     -33.233 -13.297   0.038  1.00  0.00           H  
ATOM   2298  HD2 PRO A 186     -31.363 -15.632  -0.388  1.00  0.00           H  
ATOM   2299  HD3 PRO A 186     -31.390 -14.437   0.943  1.00  0.00           H  
ATOM   2300  N   GLU A 187     -31.137 -10.731  -2.650  1.00  0.00           N  
ATOM   2301  CA  GLU A 187     -31.192  -9.272  -2.552  1.00  0.00           C  
ATOM   2302  C   GLU A 187     -32.569  -8.711  -2.943  1.00  0.00           C  
ATOM   2303  O   GLU A 187     -33.204  -9.188  -3.886  1.00  0.00           O  
ATOM   2304  CB  GLU A 187     -30.028  -8.682  -3.357  1.00  0.00           C  
ATOM   2305  CG  GLU A 187     -29.953  -7.152  -3.356  1.00  0.00           C  
ATOM   2306  CD  GLU A 187     -29.643  -6.532  -1.988  1.00  0.00           C  
ATOM   2307  OE1 GLU A 187     -29.293  -7.254  -1.027  1.00  0.00           O  
ATOM   2308  OE2 GLU A 187     -29.740  -5.294  -1.856  1.00  0.00           O1-
ATOM   2309  H   GLU A 187     -30.870 -11.136  -3.536  1.00  0.00           H  
ATOM   2310  HA  GLU A 187     -31.033  -8.992  -1.511  1.00  0.00           H  
ATOM   2311  HB2 GLU A 187     -29.088  -9.084  -2.977  1.00  0.00           H  
ATOM   2312  HB3 GLU A 187     -30.133  -9.006  -4.393  1.00  0.00           H  
ATOM   2313  HG2 GLU A 187     -30.882  -6.739  -3.748  1.00  0.00           H  
ATOM   2314  HG3 GLU A 187     -29.153  -6.880  -4.043  1.00  0.00           H  
ATOM   2315  N   CYS A 188     -33.042  -7.688  -2.223  1.00  0.00           N  
ATOM   2316  CA  CYS A 188     -34.409  -7.173  -2.338  1.00  0.00           C  
ATOM   2317  C   CYS A 188     -34.472  -5.649  -2.554  1.00  0.00           C  
ATOM   2318  O   CYS A 188     -33.711  -4.882  -1.962  1.00  0.00           O  
ATOM   2319  CB  CYS A 188     -35.193  -7.672  -1.114  1.00  0.00           C  
ATOM   2320  SG  CYS A 188     -36.893  -7.035  -1.096  1.00  0.00           S  
ATOM   2321  H   CYS A 188     -32.477  -7.351  -1.457  1.00  0.00           H  
ATOM   2322  HA  CYS A 188     -34.883  -7.620  -3.211  1.00  0.00           H  
ATOM   2323  HB2 CYS A 188     -34.681  -7.371  -0.200  1.00  0.00           H  
ATOM   2324  HB3 CYS A 188     -35.221  -8.762  -1.133  1.00  0.00           H  
ATOM   2325  HG  CYS A 188     -37.290  -7.729  -0.026  1.00  0.00           H  
ATOM   2326  N   VAL A 189     -35.425  -5.207  -3.378  1.00  0.00           N  
ATOM   2327  CA  VAL A 189     -35.745  -3.811  -3.737  1.00  0.00           C  
ATOM   2328  C   VAL A 189     -37.264  -3.702  -3.912  1.00  0.00           C  
ATOM   2329  O   VAL A 189     -37.892  -4.691  -4.287  1.00  0.00           O  
ATOM   2330  CB  VAL A 189     -34.981  -3.366  -5.007  1.00  0.00           C  
ATOM   2331  CG1 VAL A 189     -35.408  -1.990  -5.537  1.00  0.00           C  
ATOM   2332  CG2 VAL A 189     -33.467  -3.320  -4.775  1.00  0.00           C  
ATOM   2333  H   VAL A 189     -36.046  -5.902  -3.767  1.00  0.00           H  
ATOM   2334  HA  VAL A 189     -35.456  -3.154  -2.916  1.00  0.00           H  
ATOM   2335  HB  VAL A 189     -35.179  -4.093  -5.795  1.00  0.00           H  
ATOM   2336 HG11 VAL A 189     -36.436  -2.024  -5.898  1.00  0.00           H  
ATOM   2337 HG12 VAL A 189     -35.308  -1.234  -4.758  1.00  0.00           H  
ATOM   2338 HG13 VAL A 189     -34.774  -1.717  -6.381  1.00  0.00           H  
ATOM   2339 HG21 VAL A 189     -33.236  -2.647  -3.949  1.00  0.00           H  
ATOM   2340 HG22 VAL A 189     -33.088  -4.316  -4.547  1.00  0.00           H  
ATOM   2341 HG23 VAL A 189     -32.964  -2.971  -5.677  1.00  0.00           H  
ATOM   2342  N   LEU A 190     -37.873  -2.541  -3.651  1.00  0.00           N  
ATOM   2343  CA  LEU A 190     -39.334  -2.383  -3.577  1.00  0.00           C  
ATOM   2344  C   LEU A 190     -39.831  -1.179  -4.406  1.00  0.00           C  
ATOM   2345  O   LEU A 190     -39.144  -0.152  -4.442  1.00  0.00           O  
ATOM   2346  CB  LEU A 190     -39.781  -2.245  -2.106  1.00  0.00           C  
ATOM   2347  CG  LEU A 190     -39.298  -3.334  -1.125  1.00  0.00           C  
ATOM   2348  CD1 LEU A 190     -39.642  -2.906   0.302  1.00  0.00           C  
ATOM   2349  CD2 LEU A 190     -39.943  -4.694  -1.394  1.00  0.00           C  
ATOM   2350  H   LEU A 190     -37.315  -1.727  -3.436  1.00  0.00           H  
ATOM   2351  HA  LEU A 190     -39.800  -3.283  -3.979  1.00  0.00           H  
ATOM   2352  HB2 LEU A 190     -39.424  -1.281  -1.744  1.00  0.00           H  
ATOM   2353  HB3 LEU A 190     -40.870  -2.210  -2.077  1.00  0.00           H  
ATOM   2354  HG  LEU A 190     -38.216  -3.443  -1.187  1.00  0.00           H  
ATOM   2355 HD11 LEU A 190     -39.096  -1.997   0.555  1.00  0.00           H  
ATOM   2356 HD12 LEU A 190     -40.711  -2.715   0.389  1.00  0.00           H  
ATOM   2357 HD13 LEU A 190     -39.353  -3.688   1.005  1.00  0.00           H  
ATOM   2358 HD21 LEU A 190     -41.027  -4.622  -1.302  1.00  0.00           H  
ATOM   2359 HD22 LEU A 190     -39.688  -5.042  -2.395  1.00  0.00           H  
ATOM   2360 HD23 LEU A 190     -39.575  -5.423  -0.673  1.00  0.00           H  
ATOM   2361  N   PRO A 191     -41.018  -1.266  -5.040  1.00  0.00           N  
ATOM   2362  CA  PRO A 191     -41.709  -0.107  -5.605  1.00  0.00           C  
ATOM   2363  C   PRO A 191     -42.324   0.752  -4.486  1.00  0.00           C  
ATOM   2364  O   PRO A 191     -42.469   0.296  -3.345  1.00  0.00           O  
ATOM   2365  CB  PRO A 191     -42.782  -0.714  -6.513  1.00  0.00           C  
ATOM   2366  CG  PRO A 191     -43.197  -1.968  -5.745  1.00  0.00           C  
ATOM   2367  CD  PRO A 191     -41.867  -2.450  -5.159  1.00  0.00           C  
ATOM   2368  HA  PRO A 191     -41.028   0.504  -6.197  1.00  0.00           H  
ATOM   2369  HB2 PRO A 191     -43.625  -0.039  -6.663  1.00  0.00           H  
ATOM   2370  HB3 PRO A 191     -42.342  -0.996  -7.470  1.00  0.00           H  
ATOM   2371  HG2 PRO A 191     -43.644  -2.715  -6.401  1.00  0.00           H  
ATOM   2372  HG3 PRO A 191     -43.885  -1.703  -4.941  1.00  0.00           H  
ATOM   2373  HD2 PRO A 191     -41.403  -3.161  -5.843  1.00  0.00           H  
ATOM   2374  HD3 PRO A 191     -42.041  -2.918  -4.190  1.00  0.00           H  
ATOM   2375  N   SER A 192     -42.719   1.987  -4.817  1.00  0.00           N  
ATOM   2376  CA  SER A 192     -43.347   2.927  -3.877  1.00  0.00           C  
ATOM   2377  C   SER A 192     -44.486   2.279  -3.083  1.00  0.00           C  
ATOM   2378  O   SER A 192     -45.330   1.566  -3.638  1.00  0.00           O  
ATOM   2379  CB  SER A 192     -43.874   4.175  -4.602  1.00  0.00           C  
ATOM   2380  OG  SER A 192     -44.505   5.041  -3.670  1.00  0.00           O  
ATOM   2381  H   SER A 192     -42.567   2.291  -5.768  1.00  0.00           H  
ATOM   2382  HA  SER A 192     -42.583   3.252  -3.171  1.00  0.00           H  
ATOM   2383  HB2 SER A 192     -44.593   3.879  -5.365  1.00  0.00           H  
ATOM   2384  HB3 SER A 192     -43.042   4.691  -5.082  1.00  0.00           H  
ATOM   2385  HG  SER A 192     -44.608   5.913  -4.057  1.00  0.00           H  
ATOM   2386  N   THR A 193     -44.543   2.565  -1.779  1.00  0.00           N  
ATOM   2387  CA  THR A 193     -45.603   2.086  -0.875  1.00  0.00           C  
ATOM   2388  C   THR A 193     -46.994   2.461  -1.392  1.00  0.00           C  
ATOM   2389  O   THR A 193     -47.940   1.691  -1.208  1.00  0.00           O  
ATOM   2390  CB  THR A 193     -45.402   2.638   0.545  1.00  0.00           C  
ATOM   2391  OG1 THR A 193     -45.381   4.049   0.520  1.00  0.00           O  
ATOM   2392  CG2 THR A 193     -44.086   2.172   1.168  1.00  0.00           C  
ATOM   2393  H   THR A 193     -43.852   3.194  -1.396  1.00  0.00           H  
ATOM   2394  HA  THR A 193     -45.551   0.998  -0.822  1.00  0.00           H  
ATOM   2395  HB  THR A 193     -46.227   2.303   1.174  1.00  0.00           H  
ATOM   2396 HG21 THR A 193     -44.042   1.084   1.151  1.00  0.00           H  
ATOM   2397 HG22 THR A 193     -43.235   2.576   0.619  1.00  0.00           H  
ATOM   2398 HG23 THR A 193     -44.032   2.504   2.205  1.00  0.00           H  
ATOM   2399  HG1 THR A 193     -45.329   4.354   1.428  1.00  0.00           H  
ATOM   2400  N   MET A 194     -47.106   3.578  -2.124  1.00  0.00           N  
ATOM   2401  CA  MET A 194     -48.338   4.045  -2.767  1.00  0.00           C  
ATOM   2402  C   MET A 194     -48.955   3.041  -3.739  1.00  0.00           C  
ATOM   2403  O   MET A 194     -50.159   3.102  -3.953  1.00  0.00           O  
ATOM   2404  CB  MET A 194     -48.082   5.335  -3.551  1.00  0.00           C  
ATOM   2405  CG  MET A 194     -47.514   6.489  -2.729  1.00  0.00           C  
ATOM   2406  SD  MET A 194     -48.517   7.092  -1.343  1.00  0.00           S  
ATOM   2407  CE  MET A 194     -47.908   6.088   0.043  1.00  0.00           C  
ATOM   2408  H   MET A 194     -46.269   4.129  -2.251  1.00  0.00           H  
ATOM   2409  HA  MET A 194     -49.081   4.248  -1.996  1.00  0.00           H  
ATOM   2410  HB2 MET A 194     -49.022   5.668  -3.992  1.00  0.00           H  
ATOM   2411  HB3 MET A 194     -47.389   5.124  -4.365  1.00  0.00           H  
ATOM   2412  HG2 MET A 194     -47.413   7.314  -3.433  1.00  0.00           H  
ATOM   2413  HG3 MET A 194     -46.518   6.234  -2.367  1.00  0.00           H  
ATOM   2414  HE1 MET A 194     -48.134   5.034  -0.119  1.00  0.00           H  
ATOM   2415  HE2 MET A 194     -46.831   6.218   0.145  1.00  0.00           H  
ATOM   2416  HE3 MET A 194     -48.393   6.408   0.966  1.00  0.00           H  
ATOM   2417  N   SER A 195     -48.184   2.104  -4.300  1.00  0.00           N  
ATOM   2418  CA  SER A 195     -48.652   1.091  -5.265  1.00  0.00           C  
ATOM   2419  C   SER A 195     -49.795   0.190  -4.751  1.00  0.00           C  
ATOM   2420  O   SER A 195     -50.409  -0.524  -5.549  1.00  0.00           O  
ATOM   2421  CB  SER A 195     -47.461   0.232  -5.704  1.00  0.00           C  
ATOM   2422  OG  SER A 195     -46.924  -0.479  -4.604  1.00  0.00           O  
ATOM   2423  H   SER A 195     -47.203   2.093  -4.060  1.00  0.00           H  
ATOM   2424  HA  SER A 195     -49.027   1.609  -6.147  1.00  0.00           H  
ATOM   2425  HB2 SER A 195     -46.689   0.867  -6.138  1.00  0.00           H  
ATOM   2426  HB3 SER A 195     -47.793  -0.474  -6.464  1.00  0.00           H  
ATOM   2427  HG  SER A 195     -46.264   0.085  -4.194  1.00  0.00           H  
ATOM   2428  N   ALA A 196     -50.116   0.239  -3.452  1.00  0.00           N  
ATOM   2429  CA  ALA A 196     -51.262  -0.428  -2.825  1.00  0.00           C  
ATOM   2430  C   ALA A 196     -52.507   0.477  -2.637  1.00  0.00           C  
ATOM   2431  O   ALA A 196     -53.528   0.007  -2.133  1.00  0.00           O  
ATOM   2432  CB  ALA A 196     -50.786  -1.033  -1.501  1.00  0.00           C  
ATOM   2433  H   ALA A 196     -49.531   0.808  -2.857  1.00  0.00           H  
ATOM   2434  HA  ALA A 196     -51.573  -1.255  -3.463  1.00  0.00           H  
ATOM   2435  HB1 ALA A 196     -49.942  -1.696  -1.687  1.00  0.00           H  
ATOM   2436  HB2 ALA A 196     -50.480  -0.243  -0.814  1.00  0.00           H  
ATOM   2437  HB3 ALA A 196     -51.590  -1.612  -1.047  1.00  0.00           H  
ATOM   2438  N   VAL A 197     -52.445   1.752  -3.038  1.00  0.00           N  
ATOM   2439  CA  VAL A 197     -53.467   2.811  -2.866  1.00  0.00           C  
ATOM   2440  C   VAL A 197     -53.466   3.755  -4.090  1.00  0.00           C  
ATOM   2441  O   VAL A 197     -53.479   4.979  -3.963  1.00  0.00           O  
ATOM   2442  CB  VAL A 197     -53.270   3.573  -1.526  1.00  0.00           C  
ATOM   2443  CG1 VAL A 197     -53.493   2.690  -0.292  1.00  0.00           C  
ATOM   2444  CG2 VAL A 197     -51.885   4.223  -1.368  1.00  0.00           C  
ATOM   2445  H   VAL A 197     -51.573   2.054  -3.448  1.00  0.00           H  
ATOM   2446  HA  VAL A 197     -54.452   2.344  -2.838  1.00  0.00           H  
ATOM   2447  HB  VAL A 197     -54.018   4.365  -1.483  1.00  0.00           H  
ATOM   2448 HG11 VAL A 197     -54.476   2.223  -0.348  1.00  0.00           H  
ATOM   2449 HG12 VAL A 197     -52.726   1.918  -0.223  1.00  0.00           H  
ATOM   2450 HG13 VAL A 197     -53.458   3.303   0.609  1.00  0.00           H  
ATOM   2451 HG21 VAL A 197     -51.124   3.451  -1.255  1.00  0.00           H  
ATOM   2452 HG22 VAL A 197     -51.643   4.831  -2.240  1.00  0.00           H  
ATOM   2453 HG23 VAL A 197     -51.879   4.860  -0.484  1.00  0.00           H  
ATOM   2454  N   GLN A 198     -53.433   3.184  -5.299  1.00  0.00           N  
ATOM   2455  CA  GLN A 198     -53.021   3.859  -6.542  1.00  0.00           C  
ATOM   2456  C   GLN A 198     -54.079   3.807  -7.658  1.00  0.00           C  
ATOM   2457  O   GLN A 198     -54.852   2.850  -7.742  1.00  0.00           O  
ATOM   2458  CB  GLN A 198     -51.668   3.256  -6.964  1.00  0.00           C  
ATOM   2459  CG  GLN A 198     -51.011   3.743  -8.261  1.00  0.00           C  
ATOM   2460  CD  GLN A 198     -50.263   5.059  -8.082  1.00  0.00           C  
ATOM   2461  NE2 GLN A 198     -49.186   5.261  -8.803  1.00  0.00           N  
ATOM   2462  OE1 GLN A 198     -50.617   5.921  -7.295  1.00  0.00           O  
ATOM   2463  H   GLN A 198     -53.558   2.182  -5.344  1.00  0.00           H  
ATOM   2464  HA  GLN A 198     -52.847   4.912  -6.324  1.00  0.00           H  
ATOM   2465  HB2 GLN A 198     -50.947   3.417  -6.162  1.00  0.00           H  
ATOM   2466  HB3 GLN A 198     -51.805   2.179  -7.059  1.00  0.00           H  
ATOM   2467  HG2 GLN A 198     -51.724   3.820  -9.082  1.00  0.00           H  
ATOM   2468  HG3 GLN A 198     -50.281   2.987  -8.548  1.00  0.00           H  
ATOM   2469 HE21 GLN A 198     -48.737   6.161  -8.711  1.00  0.00           H  
ATOM   2470 HE22 GLN A 198     -49.008   4.622  -9.565  1.00  0.00           H  
ATOM   2471  N   LEU A 199     -54.072   4.823  -8.528  1.00  0.00           N  
ATOM   2472  CA  LEU A 199     -54.900   4.964  -9.736  1.00  0.00           C  
ATOM   2473  C   LEU A 199     -54.013   5.319 -10.942  1.00  0.00           C  
ATOM   2474  O   LEU A 199     -52.905   5.830 -10.776  1.00  0.00           O  
ATOM   2475  CB  LEU A 199     -55.978   6.059  -9.551  1.00  0.00           C  
ATOM   2476  CG  LEU A 199     -57.188   5.796  -8.638  1.00  0.00           C  
ATOM   2477  CD1 LEU A 199     -57.921   4.517  -9.020  1.00  0.00           C  
ATOM   2478  CD2 LEU A 199     -56.880   5.791  -7.142  1.00  0.00           C  
ATOM   2479  H   LEU A 199     -53.374   5.540  -8.387  1.00  0.00           H  
ATOM   2480  HA  LEU A 199     -55.383   4.013  -9.962  1.00  0.00           H  
ATOM   2481  HB2 LEU A 199     -55.487   6.973  -9.217  1.00  0.00           H  
ATOM   2482  HB3 LEU A 199     -56.392   6.278 -10.535  1.00  0.00           H  
ATOM   2483  HG  LEU A 199     -57.879   6.621  -8.808  1.00  0.00           H  
ATOM   2484 HD11 LEU A 199     -58.148   4.523 -10.086  1.00  0.00           H  
ATOM   2485 HD12 LEU A 199     -57.304   3.649  -8.784  1.00  0.00           H  
ATOM   2486 HD13 LEU A 199     -58.858   4.455  -8.468  1.00  0.00           H  
ATOM   2487 HD21 LEU A 199     -56.384   4.865  -6.852  1.00  0.00           H  
ATOM   2488 HD22 LEU A 199     -56.248   6.641  -6.889  1.00  0.00           H  
ATOM   2489 HD23 LEU A 199     -57.814   5.868  -6.585  1.00  0.00           H  
ATOM   2490  N   GLU A 200     -54.509   5.122 -12.166  1.00  0.00           N  
ATOM   2491  CA  GLU A 200     -53.765   5.455 -13.398  1.00  0.00           C  
ATOM   2492  C   GLU A 200     -53.441   6.951 -13.512  1.00  0.00           C  
ATOM   2493  O   GLU A 200     -52.361   7.330 -13.969  1.00  0.00           O  
ATOM   2494  CB  GLU A 200     -54.533   4.990 -14.644  1.00  0.00           C  
ATOM   2495  CG  GLU A 200     -54.985   3.524 -14.601  1.00  0.00           C  
ATOM   2496  CD  GLU A 200     -53.876   2.473 -14.443  1.00  0.00           C  
ATOM   2497  OE1 GLU A 200     -52.668   2.807 -14.399  1.00  0.00           O  
ATOM   2498  OE2 GLU A 200     -54.251   1.281 -14.359  1.00  0.00           O1-
ATOM   2499  H   GLU A 200     -55.415   4.685 -12.258  1.00  0.00           H  
ATOM   2500  HA  GLU A 200     -52.809   4.931 -13.369  1.00  0.00           H  
ATOM   2501  HB2 GLU A 200     -53.906   5.139 -15.523  1.00  0.00           H  
ATOM   2502  HB3 GLU A 200     -55.422   5.611 -14.758  1.00  0.00           H  
ATOM   2503  HG2 GLU A 200     -55.547   3.311 -15.510  1.00  0.00           H  
ATOM   2504  HG3 GLU A 200     -55.683   3.410 -13.771  1.00  0.00           H  
ATOM   2505  N   SER A 201     -54.324   7.806 -12.985  1.00  0.00           N  
ATOM   2506  CA  SER A 201     -54.100   9.248 -12.822  1.00  0.00           C  
ATOM   2507  C   SER A 201     -52.861   9.591 -11.976  1.00  0.00           C  
ATOM   2508  O   SER A 201     -52.404  10.736 -12.000  1.00  0.00           O  
ATOM   2509  CB  SER A 201     -55.337   9.877 -12.183  1.00  0.00           C  
ATOM   2510  OG  SER A 201     -55.535   9.395 -10.867  1.00  0.00           O  
ATOM   2511  H   SER A 201     -55.184   7.429 -12.612  1.00  0.00           H  
ATOM   2512  HA  SER A 201     -53.967   9.690 -13.809  1.00  0.00           H  
ATOM   2513  HB2 SER A 201     -56.221   9.662 -12.784  1.00  0.00           H  
ATOM   2514  HB3 SER A 201     -55.190  10.957 -12.152  1.00  0.00           H  
ATOM   2515  HG  SER A 201     -55.785  10.153 -10.334  1.00  0.00           H  
ATOM   2516  N   LEU A 202     -52.289   8.610 -11.270  1.00  0.00           N  
ATOM   2517  CA  LEU A 202     -51.086   8.707 -10.445  1.00  0.00           C  
ATOM   2518  C   LEU A 202     -49.991   7.707 -10.864  1.00  0.00           C  
ATOM   2519  O   LEU A 202     -48.820   7.940 -10.559  1.00  0.00           O  
ATOM   2520  CB  LEU A 202     -51.481   8.594  -8.962  1.00  0.00           C  
ATOM   2521  CG  LEU A 202     -52.477   9.664  -8.473  1.00  0.00           C  
ATOM   2522  CD1 LEU A 202     -52.893   9.360  -7.039  1.00  0.00           C  
ATOM   2523  CD2 LEU A 202     -51.876  11.071  -8.486  1.00  0.00           C  
ATOM   2524  H   LEU A 202     -52.756   7.714 -11.284  1.00  0.00           H  
ATOM   2525  HA  LEU A 202     -50.645   9.693 -10.594  1.00  0.00           H  
ATOM   2526  HB2 LEU A 202     -51.934   7.614  -8.812  1.00  0.00           H  
ATOM   2527  HB3 LEU A 202     -50.580   8.643  -8.351  1.00  0.00           H  
ATOM   2528  HG  LEU A 202     -53.377   9.655  -9.089  1.00  0.00           H  
ATOM   2529 HD11 LEU A 202     -53.331   8.363  -6.988  1.00  0.00           H  
ATOM   2530 HD12 LEU A 202     -52.019   9.401  -6.388  1.00  0.00           H  
ATOM   2531 HD13 LEU A 202     -53.637  10.082  -6.705  1.00  0.00           H  
ATOM   2532 HD21 LEU A 202     -50.944  11.089  -7.921  1.00  0.00           H  
ATOM   2533 HD22 LEU A 202     -51.697  11.387  -9.514  1.00  0.00           H  
ATOM   2534 HD23 LEU A 202     -52.584  11.767  -8.037  1.00  0.00           H  
ATOM   2535  N   ASN A 203     -50.296   6.666 -11.652  1.00  0.00           N  
ATOM   2536  CA  ASN A 203     -49.276   5.970 -12.451  1.00  0.00           C  
ATOM   2537  C   ASN A 203     -48.649   6.919 -13.483  1.00  0.00           C  
ATOM   2538  O   ASN A 203     -47.424   6.956 -13.598  1.00  0.00           O  
ATOM   2539  CB  ASN A 203     -49.812   4.656 -13.044  1.00  0.00           C  
ATOM   2540  CG  ASN A 203     -50.055   3.598 -11.978  1.00  0.00           C  
ATOM   2541  ND2 ASN A 203     -51.023   2.729 -12.130  1.00  0.00           N  
ATOM   2542  OD1 ASN A 203     -49.340   3.536 -10.990  1.00  0.00           O  
ATOM   2543  H   ASN A 203     -51.268   6.429 -11.783  1.00  0.00           H  
ATOM   2544  HA  ASN A 203     -48.457   5.694 -11.786  1.00  0.00           H  
ATOM   2545  HB2 ASN A 203     -49.069   4.252 -13.732  1.00  0.00           H  
ATOM   2546  HB3 ASN A 203     -50.723   4.845 -13.612  1.00  0.00           H  
ATOM   2547 HD21 ASN A 203     -51.119   2.013 -11.424  1.00  0.00           H  
ATOM   2548 HD22 ASN A 203     -51.618   2.737 -12.947  1.00  0.00           H  
ATOM   2549  N   LYS A 204     -49.437   7.816 -14.093  1.00  0.00           N  
ATOM   2550  CA  LYS A 204     -48.936   8.975 -14.866  1.00  0.00           C  
ATOM   2551  C   LYS A 204     -48.246  10.070 -14.017  1.00  0.00           C  
ATOM   2552  O   LYS A 204     -48.046  11.187 -14.491  1.00  0.00           O  
ATOM   2553  CB  LYS A 204     -50.061   9.507 -15.772  1.00  0.00           C  
ATOM   2554  CG  LYS A 204     -51.115  10.372 -15.056  1.00  0.00           C  
ATOM   2555  CD  LYS A 204     -51.242  11.770 -15.685  1.00  0.00           C  
ATOM   2556  CE  LYS A 204     -52.161  12.701 -14.883  1.00  0.00           C  
ATOM   2557  NZ  LYS A 204     -51.640  12.960 -13.520  1.00  0.00           N1+
ATOM   2558  H   LYS A 204     -50.436   7.688 -14.016  1.00  0.00           H  
ATOM   2559  HA  LYS A 204     -48.157   8.597 -15.528  1.00  0.00           H  
ATOM   2560  HB2 LYS A 204     -50.556   8.661 -16.247  1.00  0.00           H  
ATOM   2561  HB3 LYS A 204     -49.594  10.097 -16.560  1.00  0.00           H  
ATOM   2562  HG2 LYS A 204     -50.847  10.466 -14.004  1.00  0.00           H  
ATOM   2563  HG3 LYS A 204     -52.081   9.871 -15.115  1.00  0.00           H  
ATOM   2564  HD2 LYS A 204     -51.648  11.666 -16.691  1.00  0.00           H  
ATOM   2565  HD3 LYS A 204     -50.258  12.231 -15.766  1.00  0.00           H  
ATOM   2566  HE2 LYS A 204     -53.153  12.252 -14.821  1.00  0.00           H  
ATOM   2567  HE3 LYS A 204     -52.255  13.642 -15.424  1.00  0.00           H  
ATOM   2568  HZ1 LYS A 204     -51.651  12.116 -12.964  1.00  0.00           H  
ATOM   2569  HZ2 LYS A 204     -50.697  13.322 -13.541  1.00  0.00           H  
ATOM   2570  HZ3 LYS A 204     -52.227  13.599 -13.004  1.00  0.00           H  
ATOM   2571  N   CYS A 205     -47.868   9.757 -12.776  1.00  0.00           N  
ATOM   2572  CA  CYS A 205     -46.978  10.550 -11.918  1.00  0.00           C  
ATOM   2573  C   CYS A 205     -45.701   9.779 -11.527  1.00  0.00           C  
ATOM   2574  O   CYS A 205     -44.767  10.394 -11.018  1.00  0.00           O  
ATOM   2575  CB  CYS A 205     -47.730  11.066 -10.679  1.00  0.00           C  
ATOM   2576  SG  CYS A 205     -49.181  12.063 -11.131  1.00  0.00           S  
ATOM   2577  H   CYS A 205     -48.154   8.855 -12.425  1.00  0.00           H  
ATOM   2578  HA  CYS A 205     -46.635  11.422 -12.475  1.00  0.00           H  
ATOM   2579  HB2 CYS A 205     -47.048  11.673 -10.082  1.00  0.00           H  
ATOM   2580  HB3 CYS A 205     -48.044  10.222 -10.064  1.00  0.00           H  
ATOM   2581  HG  CYS A 205     -49.772  12.058  -9.933  1.00  0.00           H  
ATOM   2582  N   GLN A 206     -45.607   8.470 -11.808  1.00  0.00           N  
ATOM   2583  CA  GLN A 206     -44.415   7.637 -11.559  1.00  0.00           C  
ATOM   2584  C   GLN A 206     -43.402   7.770 -12.709  1.00  0.00           C  
ATOM   2585  O   GLN A 206     -42.910   6.781 -13.258  1.00  0.00           O  
ATOM   2586  CB  GLN A 206     -44.817   6.171 -11.278  1.00  0.00           C  
ATOM   2587  CG  GLN A 206     -45.800   5.955 -10.113  1.00  0.00           C  
ATOM   2588  CD  GLN A 206     -45.645   6.975  -8.994  1.00  0.00           C  
ATOM   2589  OE1 GLN A 206     -44.630   7.042  -8.325  1.00  0.00           O  
ATOM   2590  NE2 GLN A 206     -46.618   7.835  -8.786  1.00  0.00           N  
ATOM   2591  H   GLN A 206     -46.372   8.023 -12.293  1.00  0.00           H  
ATOM   2592  HA  GLN A 206     -43.907   8.017 -10.673  1.00  0.00           H  
ATOM   2593  HB2 GLN A 206     -45.242   5.729 -12.178  1.00  0.00           H  
ATOM   2594  HB3 GLN A 206     -43.905   5.623 -11.039  1.00  0.00           H  
ATOM   2595  HG2 GLN A 206     -45.667   4.953  -9.706  1.00  0.00           H  
ATOM   2596  HG3 GLN A 206     -46.815   6.022 -10.502  1.00  0.00           H  
ATOM   2597 HE21 GLN A 206     -47.413   7.859  -9.409  1.00  0.00           H  
ATOM   2598 HE22 GLN A 206     -46.400   8.619  -8.187  1.00  0.00           H  
ATOM   2599  N   ILE A 207     -43.153   9.018 -13.111  1.00  0.00           N  
ATOM   2600  CA  ILE A 207     -42.377   9.447 -14.280  1.00  0.00           C  
ATOM   2601  C   ILE A 207     -41.718  10.778 -13.917  1.00  0.00           C  
ATOM   2602  O   ILE A 207     -42.433  11.719 -13.566  1.00  0.00           O  
ATOM   2603  CB  ILE A 207     -43.270   9.597 -15.542  1.00  0.00           C  
ATOM   2604  CG1 ILE A 207     -44.061   8.311 -15.871  1.00  0.00           C  
ATOM   2605  CG2 ILE A 207     -42.422  10.082 -16.738  1.00  0.00           C  
ATOM   2606  CD1 ILE A 207     -44.991   8.417 -17.082  1.00  0.00           C  
ATOM   2607  H   ILE A 207     -43.549   9.754 -12.544  1.00  0.00           H  
ATOM   2608  HA  ILE A 207     -41.602   8.708 -14.487  1.00  0.00           H  
ATOM   2609  HB  ILE A 207     -44.006  10.374 -15.335  1.00  0.00           H  
ATOM   2610 HG12 ILE A 207     -43.359   7.493 -16.038  1.00  0.00           H  
ATOM   2611 HG13 ILE A 207     -44.696   8.053 -15.024  1.00  0.00           H  
ATOM   2612 HG21 ILE A 207     -41.933  11.030 -16.516  1.00  0.00           H  
ATOM   2613 HG22 ILE A 207     -41.662   9.337 -16.975  1.00  0.00           H  
ATOM   2614 HG23 ILE A 207     -43.045  10.231 -17.619  1.00  0.00           H  
ATOM   2615 HD11 ILE A 207     -45.629   9.295 -16.987  1.00  0.00           H  
ATOM   2616 HD12 ILE A 207     -44.406   8.477 -18.000  1.00  0.00           H  
ATOM   2617 HD13 ILE A 207     -45.619   7.528 -17.128  1.00  0.00           H  
ATOM   2618  N   PHE A 208     -40.390  10.889 -13.978  1.00  0.00           N  
ATOM   2619  CA  PHE A 208     -39.671  12.024 -13.383  1.00  0.00           C  
ATOM   2620  C   PHE A 208     -38.783  12.759 -14.409  1.00  0.00           C  
ATOM   2621  O   PHE A 208     -37.706  12.269 -14.754  1.00  0.00           O  
ATOM   2622  CB  PHE A 208     -38.893  11.550 -12.135  1.00  0.00           C  
ATOM   2623  CG  PHE A 208     -39.631  10.615 -11.179  1.00  0.00           C  
ATOM   2624  CD1 PHE A 208     -40.941  10.898 -10.739  1.00  0.00           C  
ATOM   2625  CD2 PHE A 208     -39.001   9.434 -10.739  1.00  0.00           C  
ATOM   2626  CE1 PHE A 208     -41.623   9.989  -9.908  1.00  0.00           C  
ATOM   2627  CE2 PHE A 208     -39.679   8.530  -9.901  1.00  0.00           C  
ATOM   2628  CZ  PHE A 208     -40.997   8.801  -9.497  1.00  0.00           C  
ATOM   2629  H   PHE A 208     -39.851  10.079 -14.247  1.00  0.00           H  
ATOM   2630  HA  PHE A 208     -40.390  12.753 -13.012  1.00  0.00           H  
ATOM   2631  HB2 PHE A 208     -37.991  11.039 -12.473  1.00  0.00           H  
ATOM   2632  HB3 PHE A 208     -38.570  12.428 -11.575  1.00  0.00           H  
ATOM   2633  HD1 PHE A 208     -41.438  11.803 -11.057  1.00  0.00           H  
ATOM   2634  HD2 PHE A 208     -37.989   9.215 -11.047  1.00  0.00           H  
ATOM   2635  HE1 PHE A 208     -42.634  10.194  -9.587  1.00  0.00           H  
ATOM   2636  HE2 PHE A 208     -39.188   7.627  -9.569  1.00  0.00           H  
ATOM   2637  HZ  PHE A 208     -41.526   8.099  -8.870  1.00  0.00           H  
ATOM   2638  N   PRO A 209     -39.197  13.940 -14.911  1.00  0.00           N  
ATOM   2639  CA  PRO A 209     -38.295  14.876 -15.583  1.00  0.00           C  
ATOM   2640  C   PRO A 209     -37.165  15.298 -14.637  1.00  0.00           C  
ATOM   2641  O   PRO A 209     -37.427  15.556 -13.454  1.00  0.00           O  
ATOM   2642  CB  PRO A 209     -39.168  16.051 -16.040  1.00  0.00           C  
ATOM   2643  CG  PRO A 209     -40.552  15.410 -16.168  1.00  0.00           C  
ATOM   2644  CD  PRO A 209     -40.562  14.430 -14.993  1.00  0.00           C  
ATOM   2645  HA  PRO A 209     -37.870  14.385 -16.459  1.00  0.00           H  
ATOM   2646  HB2 PRO A 209     -39.196  16.830 -15.279  1.00  0.00           H  
ATOM   2647  HB3 PRO A 209     -38.826  16.457 -16.992  1.00  0.00           H  
ATOM   2648  HG2 PRO A 209     -40.622  14.860 -17.107  1.00  0.00           H  
ATOM   2649  HG3 PRO A 209     -41.351  16.147 -16.090  1.00  0.00           H  
ATOM   2650  HD2 PRO A 209     -41.269  13.622 -15.182  1.00  0.00           H  
ATOM   2651  HD3 PRO A 209     -40.814  14.953 -14.071  1.00  0.00           H  
ATOM   2652  N   SER A 210     -35.925  15.330 -15.126  1.00  0.00           N  
ATOM   2653  CA  SER A 210     -34.728  15.111 -14.299  1.00  0.00           C  
ATOM   2654  C   SER A 210     -34.389  16.243 -13.313  1.00  0.00           C  
ATOM   2655  O   SER A 210     -35.008  17.312 -13.322  1.00  0.00           O  
ATOM   2656  CB  SER A 210     -33.553  14.736 -15.207  1.00  0.00           C  
ATOM   2657  OG  SER A 210     -32.481  14.220 -14.441  1.00  0.00           O  
ATOM   2658  H   SER A 210     -35.801  15.332 -16.129  1.00  0.00           H  
ATOM   2659  HA  SER A 210     -34.926  14.231 -13.687  1.00  0.00           H  
ATOM   2660  HB2 SER A 210     -33.878  13.973 -15.915  1.00  0.00           H  
ATOM   2661  HB3 SER A 210     -33.223  15.615 -15.761  1.00  0.00           H  
ATOM   2662  HG  SER A 210     -31.906  13.727 -15.031  1.00  0.00           H  
ATOM   2663  N   LYS A 211     -33.422  15.995 -12.419  1.00  0.00           N  
ATOM   2664  CA  LYS A 211     -33.057  16.902 -11.321  1.00  0.00           C  
ATOM   2665  C   LYS A 211     -32.430  18.201 -11.879  1.00  0.00           C  
ATOM   2666  O   LYS A 211     -31.570  18.123 -12.762  1.00  0.00           O  
ATOM   2667  CB  LYS A 211     -32.197  16.161 -10.271  1.00  0.00           C  
ATOM   2668  CG  LYS A 211     -30.688  16.081 -10.568  1.00  0.00           C  
ATOM   2669  CD  LYS A 211     -29.920  15.297  -9.488  1.00  0.00           C  
ATOM   2670  CE  LYS A 211     -28.417  15.374  -9.789  1.00  0.00           C  
ATOM   2671  NZ  LYS A 211     -27.579  14.626  -8.820  1.00  0.00           N1+
ATOM   2672  H   LYS A 211     -32.894  15.144 -12.547  1.00  0.00           H  
ATOM   2673  HA  LYS A 211     -33.993  17.160 -10.826  1.00  0.00           H  
ATOM   2674  HB2 LYS A 211     -32.589  15.151 -10.150  1.00  0.00           H  
ATOM   2675  HB3 LYS A 211     -32.327  16.668  -9.315  1.00  0.00           H  
ATOM   2676  HG2 LYS A 211     -30.281  17.091 -10.613  1.00  0.00           H  
ATOM   2677  HG3 LYS A 211     -30.541  15.597 -11.534  1.00  0.00           H  
ATOM   2678  HD2 LYS A 211     -30.250  14.258  -9.488  1.00  0.00           H  
ATOM   2679  HD3 LYS A 211     -30.118  15.735  -8.510  1.00  0.00           H  
ATOM   2680  HE2 LYS A 211     -28.122  16.423  -9.783  1.00  0.00           H  
ATOM   2681  HE3 LYS A 211     -28.241  14.984 -10.791  1.00  0.00           H  
ATOM   2682  HZ1 LYS A 211     -27.651  14.997  -7.884  1.00  0.00           H  
ATOM   2683  HZ2 LYS A 211     -27.809  13.643  -8.806  1.00  0.00           H  
ATOM   2684  HZ3 LYS A 211     -26.606  14.699  -9.081  1.00  0.00           H  
ATOM   2685  N   PRO A 212     -32.857  19.391 -11.417  1.00  0.00           N  
ATOM   2686  CA  PRO A 212     -32.443  20.675 -11.981  1.00  0.00           C  
ATOM   2687  C   PRO A 212     -31.069  21.131 -11.461  1.00  0.00           C  
ATOM   2688  O   PRO A 212     -30.381  20.410 -10.732  1.00  0.00           O  
ATOM   2689  CB  PRO A 212     -33.575  21.632 -11.573  1.00  0.00           C  
ATOM   2690  CG  PRO A 212     -33.934  21.124 -10.181  1.00  0.00           C  
ATOM   2691  CD  PRO A 212     -33.897  19.616 -10.423  1.00  0.00           C  
ATOM   2692  HA  PRO A 212     -32.404  20.616 -13.069  1.00  0.00           H  
ATOM   2693  HB2 PRO A 212     -33.273  22.679 -11.554  1.00  0.00           H  
ATOM   2694  HB3 PRO A 212     -34.426  21.503 -12.242  1.00  0.00           H  
ATOM   2695  HG2 PRO A 212     -34.920  21.464  -9.866  1.00  0.00           H  
ATOM   2696  HG3 PRO A 212     -33.170  21.411  -9.459  1.00  0.00           H  
ATOM   2697  HD2 PRO A 212     -34.850  19.305 -10.851  1.00  0.00           H  
ATOM   2698  HD3 PRO A 212     -33.703  19.077  -9.496  1.00  0.00           H  
ATOM   2699  N   VAL A 213     -30.697  22.358 -11.847  1.00  0.00           N  
ATOM   2700  CA  VAL A 213     -29.553  23.153 -11.362  1.00  0.00           C  
ATOM   2701  C   VAL A 213     -29.243  22.936  -9.871  1.00  0.00           C  
ATOM   2702  O   VAL A 213     -30.133  22.842  -9.016  1.00  0.00           O  
ATOM   2703  CB  VAL A 213     -29.778  24.649 -11.697  1.00  0.00           C  
ATOM   2704  CG1 VAL A 213     -31.041  25.232 -11.044  1.00  0.00           C  
ATOM   2705  CG2 VAL A 213     -28.618  25.552 -11.257  1.00  0.00           C  
ATOM   2706  H   VAL A 213     -31.283  22.797 -12.543  1.00  0.00           H  
ATOM   2707  HA  VAL A 213     -28.677  22.828 -11.924  1.00  0.00           H  
ATOM   2708  HB  VAL A 213     -29.886  24.738 -12.778  1.00  0.00           H  
ATOM   2709 HG11 VAL A 213     -31.917  24.659 -11.349  1.00  0.00           H  
ATOM   2710 HG12 VAL A 213     -30.956  25.216  -9.957  1.00  0.00           H  
ATOM   2711 HG13 VAL A 213     -31.178  26.262 -11.373  1.00  0.00           H  
ATOM   2712 HG21 VAL A 213     -28.505  25.554 -10.173  1.00  0.00           H  
ATOM   2713 HG22 VAL A 213     -27.691  25.214 -11.720  1.00  0.00           H  
ATOM   2714 HG23 VAL A 213     -28.801  26.574 -11.589  1.00  0.00           H  
ATOM   2715  N   SER A 214     -27.950  22.871  -9.566  1.00  0.00           N  
ATOM   2716  CA  SER A 214     -27.399  22.457  -8.275  1.00  0.00           C  
ATOM   2717  C   SER A 214     -26.117  23.228  -7.936  1.00  0.00           C  
ATOM   2718  O   SER A 214     -25.607  24.034  -8.725  1.00  0.00           O  
ATOM   2719  CB  SER A 214     -27.145  20.940  -8.307  1.00  0.00           C  
ATOM   2720  OG  SER A 214     -26.206  20.593  -9.304  1.00  0.00           O  
ATOM   2721  H   SER A 214     -27.280  23.021 -10.307  1.00  0.00           H  
ATOM   2722  HA  SER A 214     -28.122  22.662  -7.486  1.00  0.00           H  
ATOM   2723  HB2 SER A 214     -26.764  20.608  -7.341  1.00  0.00           H  
ATOM   2724  HB3 SER A 214     -28.082  20.419  -8.505  1.00  0.00           H  
ATOM   2725  HG  SER A 214     -26.699  20.461 -10.117  1.00  0.00           H  
ATOM   2726  N   ARG A 215     -25.589  22.992  -6.734  1.00  0.00           N  
ATOM   2727  CA  ARG A 215     -24.288  23.488  -6.270  1.00  0.00           C  
ATOM   2728  C   ARG A 215     -23.720  22.495  -5.265  1.00  0.00           C  
ATOM   2729  O   ARG A 215     -24.389  22.148  -4.301  1.00  0.00           O  
ATOM   2730  CB  ARG A 215     -24.406  24.928  -5.728  1.00  0.00           C  
ATOM   2731  CG  ARG A 215     -25.177  25.164  -4.410  1.00  0.00           C  
ATOM   2732  CD  ARG A 215     -26.681  24.849  -4.455  1.00  0.00           C  
ATOM   2733  NE  ARG A 215     -27.366  25.558  -5.554  1.00  0.00           N  
ATOM   2734  CZ  ARG A 215     -28.573  25.319  -6.020  1.00  0.00           C  
ATOM   2735  NH1 ARG A 215     -29.018  25.999  -7.030  1.00  0.00           N  
ATOM   2736  NH2 ARG A 215     -29.374  24.429  -5.523  1.00  0.00           N1+
ATOM   2737  H   ARG A 215     -26.099  22.381  -6.112  1.00  0.00           H  
ATOM   2738  HA  ARG A 215     -23.604  23.510  -7.119  1.00  0.00           H  
ATOM   2739  HB2 ARG A 215     -23.388  25.285  -5.566  1.00  0.00           H  
ATOM   2740  HB3 ARG A 215     -24.828  25.564  -6.506  1.00  0.00           H  
ATOM   2741  HG2 ARG A 215     -24.718  24.593  -3.604  1.00  0.00           H  
ATOM   2742  HG3 ARG A 215     -25.076  26.219  -4.152  1.00  0.00           H  
ATOM   2743  HD2 ARG A 215     -26.814  23.772  -4.564  1.00  0.00           H  
ATOM   2744  HD3 ARG A 215     -27.125  25.144  -3.505  1.00  0.00           H  
ATOM   2745  HE  ARG A 215     -26.866  26.308  -6.010  1.00  0.00           H  
ATOM   2746 HH11 ARG A 215     -29.986  25.887  -7.297  1.00  0.00           H  
ATOM   2747 HH12 ARG A 215     -28.436  26.735  -7.405  1.00  0.00           H  
ATOM   2748 HH21 ARG A 215     -30.303  24.340  -5.911  1.00  0.00           H  
ATOM   2749 HH22 ARG A 215     -29.139  23.992  -4.643  1.00  0.00           H  
ATOM   2750  N   GLU A 216     -22.512  22.011  -5.539  1.00  0.00           N  
ATOM   2751  CA  GLU A 216     -21.772  21.028  -4.731  1.00  0.00           C  
ATOM   2752  C   GLU A 216     -22.655  19.835  -4.313  1.00  0.00           C  
ATOM   2753  O   GLU A 216     -22.792  19.497  -3.140  1.00  0.00           O  
ATOM   2754  CB  GLU A 216     -21.010  21.721  -3.583  1.00  0.00           C  
ATOM   2755  CG  GLU A 216     -20.001  22.830  -3.979  1.00  0.00           C  
ATOM   2756  CD  GLU A 216     -19.842  23.096  -5.489  1.00  0.00           C  
ATOM   2757  OE1 GLU A 216     -19.148  22.322  -6.189  1.00  0.00           O  
ATOM   2758  OE2 GLU A 216     -20.450  24.063  -6.011  1.00  0.00           O1-
ATOM   2759  H   GLU A 216     -22.028  22.398  -6.337  1.00  0.00           H  
ATOM   2760  HA  GLU A 216     -21.010  20.589  -5.375  1.00  0.00           H  
ATOM   2761  HB2 GLU A 216     -20.458  20.956  -3.037  1.00  0.00           H  
ATOM   2762  HB3 GLU A 216     -21.735  22.151  -2.892  1.00  0.00           H  
ATOM   2763  HG2 GLU A 216     -19.024  22.566  -3.573  1.00  0.00           H  
ATOM   2764  HG3 GLU A 216     -20.301  23.755  -3.487  1.00  0.00           H  
ATOM   2765  N   ASP A 217     -23.318  19.242  -5.314  1.00  0.00           N  
ATOM   2766  CA  ASP A 217     -24.293  18.144  -5.202  1.00  0.00           C  
ATOM   2767  C   ASP A 217     -25.546  18.390  -4.339  1.00  0.00           C  
ATOM   2768  O   ASP A 217     -26.396  17.501  -4.230  1.00  0.00           O  
ATOM   2769  CB  ASP A 217     -23.580  16.808  -4.943  1.00  0.00           C  
ATOM   2770  CG  ASP A 217     -22.719  16.444  -6.153  1.00  0.00           C  
ATOM   2771  OD1 ASP A 217     -21.479  16.565  -6.076  1.00  0.00           O  
ATOM   2772  OD2 ASP A 217     -23.333  16.067  -7.179  1.00  0.00           O1-
ATOM   2773  H   ASP A 217     -23.111  19.573  -6.246  1.00  0.00           H  
ATOM   2774  HA  ASP A 217     -24.716  18.047  -6.202  1.00  0.00           H  
ATOM   2775  HB2 ASP A 217     -24.315  16.017  -4.793  1.00  0.00           H  
ATOM   2776  HB3 ASP A 217     -22.967  16.876  -4.045  1.00  0.00           H  
ATOM   2777  N   GLN A 218     -25.738  19.604  -3.813  1.00  0.00           N  
ATOM   2778  CA  GLN A 218     -27.025  20.084  -3.312  1.00  0.00           C  
ATOM   2779  C   GLN A 218     -27.906  20.476  -4.509  1.00  0.00           C  
ATOM   2780  O   GLN A 218     -27.660  21.491  -5.172  1.00  0.00           O  
ATOM   2781  CB  GLN A 218     -26.839  21.266  -2.336  1.00  0.00           C  
ATOM   2782  CG  GLN A 218     -25.737  21.092  -1.276  1.00  0.00           C  
ATOM   2783  CD  GLN A 218     -25.832  19.807  -0.460  1.00  0.00           C  
ATOM   2784  NE2 GLN A 218     -24.707  19.231  -0.099  1.00  0.00           N  
ATOM   2785  OE1 GLN A 218     -26.908  19.322  -0.129  1.00  0.00           O  
ATOM   2786  H   GLN A 218     -24.982  20.271  -3.875  1.00  0.00           H  
ATOM   2787  HA  GLN A 218     -27.517  19.276  -2.770  1.00  0.00           H  
ATOM   2788  HB2 GLN A 218     -26.608  22.171  -2.898  1.00  0.00           H  
ATOM   2789  HB3 GLN A 218     -27.787  21.436  -1.827  1.00  0.00           H  
ATOM   2790  HG2 GLN A 218     -24.766  21.125  -1.770  1.00  0.00           H  
ATOM   2791  HG3 GLN A 218     -25.774  21.935  -0.586  1.00  0.00           H  
ATOM   2792 HE21 GLN A 218     -24.718  18.495   0.593  1.00  0.00           H  
ATOM   2793 HE22 GLN A 218     -23.828  19.598  -0.435  1.00  0.00           H  
ATOM   2794  N   CYS A 219     -28.931  19.679  -4.816  1.00  0.00           N  
ATOM   2795  CA  CYS A 219     -29.880  19.979  -5.887  1.00  0.00           C  
ATOM   2796  C   CYS A 219     -31.000  20.891  -5.367  1.00  0.00           C  
ATOM   2797  O   CYS A 219     -31.412  20.775  -4.214  1.00  0.00           O  
ATOM   2798  CB  CYS A 219     -30.393  18.671  -6.495  1.00  0.00           C  
ATOM   2799  SG  CYS A 219     -31.420  19.021  -7.950  1.00  0.00           S  
ATOM   2800  H   CYS A 219     -29.113  18.864  -4.247  1.00  0.00           H  
ATOM   2801  HA  CYS A 219     -29.359  20.522  -6.675  1.00  0.00           H  
ATOM   2802  HB2 CYS A 219     -30.989  18.143  -5.751  1.00  0.00           H  
ATOM   2803  HB3 CYS A 219     -29.552  18.039  -6.783  1.00  0.00           H  
ATOM   2804  HG  CYS A 219     -30.462  19.428  -8.788  1.00  0.00           H  
ATOM   2805  N   SER A 220     -31.501  21.799  -6.212  1.00  0.00           N  
ATOM   2806  CA  SER A 220     -32.522  22.782  -5.819  1.00  0.00           C  
ATOM   2807  C   SER A 220     -33.787  22.086  -5.288  1.00  0.00           C  
ATOM   2808  O   SER A 220     -34.508  21.408  -6.028  1.00  0.00           O  
ATOM   2809  CB  SER A 220     -32.825  23.732  -6.983  1.00  0.00           C  
ATOM   2810  OG  SER A 220     -31.624  24.359  -7.416  1.00  0.00           O  
ATOM   2811  H   SER A 220     -31.161  21.806  -7.163  1.00  0.00           H  
ATOM   2812  HA  SER A 220     -32.116  23.387  -5.008  1.00  0.00           H  
ATOM   2813  HB2 SER A 220     -33.526  24.498  -6.652  1.00  0.00           H  
ATOM   2814  HB3 SER A 220     -33.272  23.180  -7.810  1.00  0.00           H  
ATOM   2815  HG  SER A 220     -31.185  23.764  -8.030  1.00  0.00           H  
ATOM   2816  N   TYR A 221     -34.027  22.230  -3.978  1.00  0.00           N  
ATOM   2817  CA  TYR A 221     -34.908  21.377  -3.170  1.00  0.00           C  
ATOM   2818  C   TYR A 221     -36.357  21.282  -3.662  1.00  0.00           C  
ATOM   2819  O   TYR A 221     -37.047  20.307  -3.357  1.00  0.00           O  
ATOM   2820  CB  TYR A 221     -34.893  21.865  -1.710  1.00  0.00           C  
ATOM   2821  CG  TYR A 221     -33.516  22.161  -1.139  1.00  0.00           C  
ATOM   2822  CD1 TYR A 221     -33.236  23.432  -0.595  1.00  0.00           C  
ATOM   2823  CE1 TYR A 221     -31.942  23.728  -0.123  1.00  0.00           C  
ATOM   2824  CZ  TYR A 221     -30.922  22.758  -0.214  1.00  0.00           C  
ATOM   2825  OH  TYR A 221     -29.651  23.059   0.156  1.00  0.00           O  
ATOM   2826  CE2 TYR A 221     -31.206  21.482  -0.738  1.00  0.00           C  
ATOM   2827  CD2 TYR A 221     -32.503  21.182  -1.192  1.00  0.00           C  
ATOM   2828  H   TYR A 221     -33.393  22.823  -3.463  1.00  0.00           H  
ATOM   2829  HA  TYR A 221     -34.498  20.368  -3.189  1.00  0.00           H  
ATOM   2830  HB2 TYR A 221     -35.500  22.768  -1.644  1.00  0.00           H  
ATOM   2831  HB3 TYR A 221     -35.368  21.109  -1.085  1.00  0.00           H  
ATOM   2832  HD1 TYR A 221     -34.002  24.192  -0.564  1.00  0.00           H  
ATOM   2833  HD2 TYR A 221     -32.707  20.204  -1.603  1.00  0.00           H  
ATOM   2834  HE1 TYR A 221     -31.718  24.702   0.286  1.00  0.00           H  
ATOM   2835  HE2 TYR A 221     -30.419  20.745  -0.798  1.00  0.00           H  
ATOM   2836  HH  TYR A 221     -29.631  23.698   0.872  1.00  0.00           H  
ATOM   2837  N   LYS A 222     -36.840  22.248  -4.451  1.00  0.00           N  
ATOM   2838  CA  LYS A 222     -38.223  22.246  -4.937  1.00  0.00           C  
ATOM   2839  C   LYS A 222     -38.521  21.051  -5.859  1.00  0.00           C  
ATOM   2840  O   LYS A 222     -39.654  20.577  -5.873  1.00  0.00           O  
ATOM   2841  CB  LYS A 222     -38.559  23.625  -5.539  1.00  0.00           C  
ATOM   2842  CG  LYS A 222     -40.058  23.970  -5.553  1.00  0.00           C  
ATOM   2843  CD  LYS A 222     -40.572  24.218  -4.122  1.00  0.00           C  
ATOM   2844  CE  LYS A 222     -41.959  24.865  -4.115  1.00  0.00           C  
ATOM   2845  NZ  LYS A 222     -42.547  24.875  -2.754  1.00  0.00           N1+
ATOM   2846  H   LYS A 222     -36.227  23.013  -4.693  1.00  0.00           H  
ATOM   2847  HA  LYS A 222     -38.852  22.095  -4.060  1.00  0.00           H  
ATOM   2848  HB2 LYS A 222     -38.181  23.659  -6.561  1.00  0.00           H  
ATOM   2849  HB3 LYS A 222     -38.047  24.405  -4.975  1.00  0.00           H  
ATOM   2850  HG2 LYS A 222     -40.630  23.171  -6.025  1.00  0.00           H  
ATOM   2851  HG3 LYS A 222     -40.190  24.882  -6.135  1.00  0.00           H  
ATOM   2852  HD2 LYS A 222     -39.884  24.878  -3.593  1.00  0.00           H  
ATOM   2853  HD3 LYS A 222     -40.612  23.269  -3.588  1.00  0.00           H  
ATOM   2854  HE2 LYS A 222     -42.610  24.304  -4.785  1.00  0.00           H  
ATOM   2855  HE3 LYS A 222     -41.868  25.884  -4.490  1.00  0.00           H  
ATOM   2856  HZ1 LYS A 222     -42.741  23.927  -2.466  1.00  0.00           H  
ATOM   2857  HZ2 LYS A 222     -41.906  25.275  -2.084  1.00  0.00           H  
ATOM   2858  HZ3 LYS A 222     -43.412  25.396  -2.730  1.00  0.00           H  
ATOM   2859  N   TRP A 223     -37.513  20.480  -6.536  1.00  0.00           N  
ATOM   2860  CA  TRP A 223     -37.664  19.217  -7.283  1.00  0.00           C  
ATOM   2861  C   TRP A 223     -37.934  18.020  -6.362  1.00  0.00           C  
ATOM   2862  O   TRP A 223     -38.777  17.179  -6.686  1.00  0.00           O  
ATOM   2863  CB  TRP A 223     -36.428  18.949  -8.150  1.00  0.00           C  
ATOM   2864  CG  TRP A 223     -36.492  17.712  -9.010  1.00  0.00           C  
ATOM   2865  CD1 TRP A 223     -36.784  17.704 -10.330  1.00  0.00           C  
ATOM   2866  CD2 TRP A 223     -36.274  16.304  -8.651  1.00  0.00           C  
ATOM   2867  NE1 TRP A 223     -36.738  16.413 -10.815  1.00  0.00           N  
ATOM   2868  CE2 TRP A 223     -36.458  15.506  -9.823  1.00  0.00           C  
ATOM   2869  CE3 TRP A 223     -35.946  15.607  -7.465  1.00  0.00           C  
ATOM   2870  CZ2 TRP A 223     -36.346  14.109  -9.821  1.00  0.00           C  
ATOM   2871  CZ3 TRP A 223     -35.869  14.200  -7.443  1.00  0.00           C  
ATOM   2872  CH2 TRP A 223     -36.063  13.451  -8.615  1.00  0.00           C  
ATOM   2873  H   TRP A 223     -36.600  20.909  -6.485  1.00  0.00           H  
ATOM   2874  HA  TRP A 223     -38.521  19.314  -7.951  1.00  0.00           H  
ATOM   2875  HB2 TRP A 223     -36.282  19.812  -8.800  1.00  0.00           H  
ATOM   2876  HB3 TRP A 223     -35.551  18.872  -7.507  1.00  0.00           H  
ATOM   2877  HD1 TRP A 223     -36.992  18.581 -10.925  1.00  0.00           H  
ATOM   2878  HE1 TRP A 223     -36.814  16.181 -11.795  1.00  0.00           H  
ATOM   2879  HE3 TRP A 223     -35.753  16.159  -6.558  1.00  0.00           H  
ATOM   2880  HZ2 TRP A 223     -36.474  13.543 -10.731  1.00  0.00           H  
ATOM   2881  HZ3 TRP A 223     -35.651  13.686  -6.518  1.00  0.00           H  
ATOM   2882  HH2 TRP A 223     -35.988  12.373  -8.594  1.00  0.00           H  
ATOM   2883  N   TRP A 224     -37.270  17.961  -5.202  1.00  0.00           N  
ATOM   2884  CA  TRP A 224     -37.519  16.947  -4.172  1.00  0.00           C  
ATOM   2885  C   TRP A 224     -38.896  17.141  -3.532  1.00  0.00           C  
ATOM   2886  O   TRP A 224     -39.626  16.173  -3.338  1.00  0.00           O  
ATOM   2887  CB  TRP A 224     -36.403  16.957  -3.119  1.00  0.00           C  
ATOM   2888  CG  TRP A 224     -35.079  16.451  -3.602  1.00  0.00           C  
ATOM   2889  CD1 TRP A 224     -33.980  17.197  -3.863  1.00  0.00           C  
ATOM   2890  CD2 TRP A 224     -34.696  15.067  -3.879  1.00  0.00           C  
ATOM   2891  NE1 TRP A 224     -32.950  16.374  -4.275  1.00  0.00           N  
ATOM   2892  CE2 TRP A 224     -33.338  15.054  -4.315  1.00  0.00           C  
ATOM   2893  CE3 TRP A 224     -35.356  13.819  -3.802  1.00  0.00           C  
ATOM   2894  CZ2 TRP A 224     -32.670  13.873  -4.664  1.00  0.00           C  
ATOM   2895  CZ3 TRP A 224     -34.698  12.626  -4.160  1.00  0.00           C  
ATOM   2896  CH2 TRP A 224     -33.359  12.650  -4.590  1.00  0.00           C  
ATOM   2897  H   TRP A 224     -36.606  18.692  -4.986  1.00  0.00           H  
ATOM   2898  HA  TRP A 224     -37.515  15.961  -4.639  1.00  0.00           H  
ATOM   2899  HB2 TRP A 224     -36.280  17.961  -2.712  1.00  0.00           H  
ATOM   2900  HB3 TRP A 224     -36.710  16.315  -2.293  1.00  0.00           H  
ATOM   2901  HD1 TRP A 224     -33.910  18.269  -3.754  1.00  0.00           H  
ATOM   2902  HE1 TRP A 224     -32.012  16.702  -4.457  1.00  0.00           H  
ATOM   2903  HE3 TRP A 224     -36.379  13.777  -3.458  1.00  0.00           H  
ATOM   2904  HZ2 TRP A 224     -31.632  13.906  -4.963  1.00  0.00           H  
ATOM   2905  HZ3 TRP A 224     -35.224  11.686  -4.094  1.00  0.00           H  
ATOM   2906  HH2 TRP A 224     -32.859  11.728  -4.845  1.00  0.00           H  
ATOM   2907  N   GLN A 225     -39.320  18.385  -3.296  1.00  0.00           N  
ATOM   2908  CA  GLN A 225     -40.665  18.660  -2.784  1.00  0.00           C  
ATOM   2909  C   GLN A 225     -41.773  18.323  -3.811  1.00  0.00           C  
ATOM   2910  O   GLN A 225     -42.844  17.839  -3.438  1.00  0.00           O  
ATOM   2911  CB  GLN A 225     -40.708  20.095  -2.238  1.00  0.00           C  
ATOM   2912  CG  GLN A 225     -41.968  20.373  -1.394  1.00  0.00           C  
ATOM   2913  CD  GLN A 225     -42.971  21.371  -1.961  1.00  0.00           C  
ATOM   2914  OE1 GLN A 225     -42.759  22.051  -2.954  1.00  0.00           O  
ATOM   2915  NE2 GLN A 225     -44.108  21.524  -1.330  1.00  0.00           N  
ATOM   2916  H   GLN A 225     -38.665  19.146  -3.406  1.00  0.00           H  
ATOM   2917  HA  GLN A 225     -40.823  17.996  -1.934  1.00  0.00           H  
ATOM   2918  HB2 GLN A 225     -39.840  20.239  -1.595  1.00  0.00           H  
ATOM   2919  HB3 GLN A 225     -40.623  20.798  -3.066  1.00  0.00           H  
ATOM   2920  HG2 GLN A 225     -42.489  19.440  -1.184  1.00  0.00           H  
ATOM   2921  HG3 GLN A 225     -41.633  20.770  -0.435  1.00  0.00           H  
ATOM   2922 HE21 GLN A 225     -44.778  22.200  -1.669  1.00  0.00           H  
ATOM   2923 HE22 GLN A 225     -44.247  21.022  -0.464  1.00  0.00           H  
ATOM   2924  N   LYS A 226     -41.497  18.478  -5.119  1.00  0.00           N  
ATOM   2925  CA  LYS A 226     -42.309  17.916  -6.221  1.00  0.00           C  
ATOM   2926  C   LYS A 226     -42.268  16.388  -6.249  1.00  0.00           C  
ATOM   2927  O   LYS A 226     -43.298  15.760  -6.466  1.00  0.00           O  
ATOM   2928  CB  LYS A 226     -41.870  18.498  -7.580  1.00  0.00           C  
ATOM   2929  CG  LYS A 226     -42.268  19.970  -7.788  1.00  0.00           C  
ATOM   2930  CD  LYS A 226     -43.751  20.180  -8.144  1.00  0.00           C  
ATOM   2931  CE  LYS A 226     -44.224  19.509  -9.443  1.00  0.00           C  
ATOM   2932  NZ  LYS A 226     -43.502  19.997 -10.642  1.00  0.00           N1+
ATOM   2933  H   LYS A 226     -40.662  18.993  -5.358  1.00  0.00           H  
ATOM   2934  HA  LYS A 226     -43.355  18.175  -6.062  1.00  0.00           H  
ATOM   2935  HB2 LYS A 226     -42.292  17.897  -8.386  1.00  0.00           H  
ATOM   2936  HB3 LYS A 226     -40.785  18.427  -7.662  1.00  0.00           H  
ATOM   2937  HG2 LYS A 226     -41.656  20.386  -8.587  1.00  0.00           H  
ATOM   2938  HG3 LYS A 226     -42.045  20.537  -6.884  1.00  0.00           H  
ATOM   2939  HD2 LYS A 226     -43.937  21.252  -8.213  1.00  0.00           H  
ATOM   2940  HD3 LYS A 226     -44.367  19.803  -7.327  1.00  0.00           H  
ATOM   2941  HE2 LYS A 226     -45.288  19.714  -9.563  1.00  0.00           H  
ATOM   2942  HE3 LYS A 226     -44.116  18.428  -9.357  1.00  0.00           H  
ATOM   2943  HZ1 LYS A 226     -43.582  20.999 -10.739  1.00  0.00           H  
ATOM   2944  HZ2 LYS A 226     -42.521  19.755 -10.627  1.00  0.00           H  
ATOM   2945  HZ3 LYS A 226     -43.917  19.600 -11.473  1.00  0.00           H  
ATOM   2946  N   TYR A 227     -41.118  15.758  -6.019  1.00  0.00           N  
ATOM   2947  CA  TYR A 227     -40.981  14.297  -5.934  1.00  0.00           C  
ATOM   2948  C   TYR A 227     -41.809  13.710  -4.769  1.00  0.00           C  
ATOM   2949  O   TYR A 227     -42.549  12.745  -4.975  1.00  0.00           O  
ATOM   2950  CB  TYR A 227     -39.487  13.959  -5.873  1.00  0.00           C  
ATOM   2951  CG  TYR A 227     -39.161  12.490  -5.778  1.00  0.00           C  
ATOM   2952  CD1 TYR A 227     -39.186  11.864  -4.519  1.00  0.00           C  
ATOM   2953  CD2 TYR A 227     -38.778  11.764  -6.925  1.00  0.00           C  
ATOM   2954  CE1 TYR A 227     -38.827  10.514  -4.403  1.00  0.00           C  
ATOM   2955  CE2 TYR A 227     -38.402  10.413  -6.804  1.00  0.00           C  
ATOM   2956  CZ  TYR A 227     -38.408   9.793  -5.539  1.00  0.00           C  
ATOM   2957  OH  TYR A 227     -38.008   8.506  -5.414  1.00  0.00           O  
ATOM   2958  H   TYR A 227     -40.294  16.320  -5.861  1.00  0.00           H  
ATOM   2959  HA  TYR A 227     -41.370  13.847  -6.848  1.00  0.00           H  
ATOM   2960  HB2 TYR A 227     -38.994  14.369  -6.754  1.00  0.00           H  
ATOM   2961  HB3 TYR A 227     -39.044  14.441  -5.001  1.00  0.00           H  
ATOM   2962  HD1 TYR A 227     -39.465  12.415  -3.633  1.00  0.00           H  
ATOM   2963  HD2 TYR A 227     -38.748  12.239  -7.895  1.00  0.00           H  
ATOM   2964  HE1 TYR A 227     -38.855  10.034  -3.436  1.00  0.00           H  
ATOM   2965  HE2 TYR A 227     -38.089   9.845  -7.668  1.00  0.00           H  
ATOM   2966  HH  TYR A 227     -37.781   8.299  -4.505  1.00  0.00           H  
ATOM   2967  N   GLN A 228     -41.805  14.366  -3.600  1.00  0.00           N  
ATOM   2968  CA  GLN A 228     -42.675  14.068  -2.448  1.00  0.00           C  
ATOM   2969  C   GLN A 228     -44.190  14.225  -2.746  1.00  0.00           C  
ATOM   2970  O   GLN A 228     -45.039  13.783  -1.970  1.00  0.00           O  
ATOM   2971  CB  GLN A 228     -42.189  14.883  -1.224  1.00  0.00           C  
ATOM   2972  CG  GLN A 228     -43.070  14.689   0.026  1.00  0.00           C  
ATOM   2973  CD  GLN A 228     -42.379  14.900   1.373  1.00  0.00           C  
ATOM   2974  OE1 GLN A 228     -42.798  15.732   2.169  1.00  0.00           O  
ATOM   2975  NE2 GLN A 228     -41.345  14.162   1.702  1.00  0.00           N  
ATOM   2976  H   GLN A 228     -41.125  15.103  -3.481  1.00  0.00           H  
ATOM   2977  HA  GLN A 228     -42.532  13.016  -2.204  1.00  0.00           H  
ATOM   2978  HB2 GLN A 228     -41.169  14.571  -1.000  1.00  0.00           H  
ATOM   2979  HB3 GLN A 228     -42.168  15.944  -1.472  1.00  0.00           H  
ATOM   2980  HG2 GLN A 228     -43.423  13.657   0.022  1.00  0.00           H  
ATOM   2981  HG3 GLN A 228     -43.935  15.349  -0.036  1.00  0.00           H  
ATOM   2982 HE21 GLN A 228     -41.017  13.431   1.085  1.00  0.00           H  
ATOM   2983 HE22 GLN A 228     -40.834  14.399   2.539  1.00  0.00           H  
ATOM   2984  N   LYS A 229     -44.572  14.784  -3.902  1.00  0.00           N  
ATOM   2985  CA  LYS A 229     -45.928  14.641  -4.457  1.00  0.00           C  
ATOM   2986  C   LYS A 229     -45.988  13.518  -5.492  1.00  0.00           C  
ATOM   2987  O   LYS A 229     -46.742  12.568  -5.313  1.00  0.00           O  
ATOM   2988  CB  LYS A 229     -46.458  15.999  -4.940  1.00  0.00           C  
ATOM   2989  CG  LYS A 229     -47.887  15.911  -5.500  1.00  0.00           C  
ATOM   2990  CD  LYS A 229     -48.386  17.315  -5.864  1.00  0.00           C  
ATOM   2991  CE  LYS A 229     -49.839  17.335  -6.343  1.00  0.00           C  
ATOM   2992  NZ  LYS A 229     -50.808  17.150  -5.236  1.00  0.00           N1+
ATOM   2993  H   LYS A 229     -43.859  15.213  -4.475  1.00  0.00           H  
ATOM   2994  HA  LYS A 229     -46.604  14.323  -3.663  1.00  0.00           H  
ATOM   2995  HB2 LYS A 229     -45.799  16.392  -5.714  1.00  0.00           H  
ATOM   2996  HB3 LYS A 229     -46.443  16.693  -4.099  1.00  0.00           H  
ATOM   2997  HG2 LYS A 229     -48.540  15.478  -4.743  1.00  0.00           H  
ATOM   2998  HG3 LYS A 229     -47.904  15.281  -6.390  1.00  0.00           H  
ATOM   2999  HD2 LYS A 229     -47.755  17.717  -6.657  1.00  0.00           H  
ATOM   3000  HD3 LYS A 229     -48.300  17.966  -4.995  1.00  0.00           H  
ATOM   3001  HE2 LYS A 229     -49.983  16.566  -7.102  1.00  0.00           H  
ATOM   3002  HE3 LYS A 229     -50.030  18.300  -6.812  1.00  0.00           H  
ATOM   3003  HZ1 LYS A 229     -50.760  16.223  -4.839  1.00  0.00           H  
ATOM   3004  HZ2 LYS A 229     -50.688  17.844  -4.512  1.00  0.00           H  
ATOM   3005  HZ3 LYS A 229     -51.743  17.263  -5.600  1.00  0.00           H  
ATOM   3006  N   ARG A 230     -45.155  13.581  -6.536  1.00  0.00           N  
ATOM   3007  CA  ARG A 230     -45.146  12.644  -7.678  1.00  0.00           C  
ATOM   3008  C   ARG A 230     -45.130  11.163  -7.277  1.00  0.00           C  
ATOM   3009  O   ARG A 230     -45.941  10.409  -7.811  1.00  0.00           O  
ATOM   3010  CB  ARG A 230     -43.969  12.973  -8.612  1.00  0.00           C  
ATOM   3011  CG  ARG A 230     -44.167  14.315  -9.332  1.00  0.00           C  
ATOM   3012  CD  ARG A 230     -43.001  14.671 -10.258  1.00  0.00           C  
ATOM   3013  NE  ARG A 230     -41.780  15.131  -9.558  1.00  0.00           N  
ATOM   3014  CZ  ARG A 230     -40.788  15.783 -10.145  1.00  0.00           C  
ATOM   3015  NH1 ARG A 230     -39.713  16.135  -9.494  1.00  0.00           N  
ATOM   3016  NH2 ARG A 230     -40.852  16.109 -11.404  1.00  0.00           N1+
ATOM   3017  H   ARG A 230     -44.523  14.369  -6.558  1.00  0.00           H  
ATOM   3018  HA  ARG A 230     -46.072  12.774  -8.237  1.00  0.00           H  
ATOM   3019  HB2 ARG A 230     -43.041  12.986  -8.040  1.00  0.00           H  
ATOM   3020  HB3 ARG A 230     -43.890  12.193  -9.369  1.00  0.00           H  
ATOM   3021  HG2 ARG A 230     -45.064  14.235  -9.946  1.00  0.00           H  
ATOM   3022  HG3 ARG A 230     -44.327  15.129  -8.625  1.00  0.00           H  
ATOM   3023  HD2 ARG A 230     -42.762  13.806 -10.877  1.00  0.00           H  
ATOM   3024  HD3 ARG A 230     -43.353  15.469 -10.913  1.00  0.00           H  
ATOM   3025  HE  ARG A 230     -41.680  14.900  -8.579  1.00  0.00           H  
ATOM   3026 HH11 ARG A 230     -38.946  16.564  -9.992  1.00  0.00           H  
ATOM   3027 HH12 ARG A 230     -39.582  15.946  -8.510  1.00  0.00           H  
ATOM   3028 HH21 ARG A 230     -40.105  16.627 -11.844  1.00  0.00           H  
ATOM   3029 HH22 ARG A 230     -41.682  15.896 -11.938  1.00  0.00           H  
ATOM   3030  N   LYS A 231     -44.288  10.755  -6.318  1.00  0.00           N  
ATOM   3031  CA  LYS A 231     -44.145   9.343  -5.899  1.00  0.00           C  
ATOM   3032  C   LYS A 231     -44.948   8.956  -4.643  1.00  0.00           C  
ATOM   3033  O   LYS A 231     -45.053   7.775  -4.315  1.00  0.00           O  
ATOM   3034  CB  LYS A 231     -42.643   8.975  -5.882  1.00  0.00           C  
ATOM   3035  CG  LYS A 231     -42.326   7.481  -5.666  1.00  0.00           C  
ATOM   3036  CD  LYS A 231     -40.816   7.225  -5.736  1.00  0.00           C  
ATOM   3037  CE  LYS A 231     -40.467   5.731  -5.692  1.00  0.00           C  
ATOM   3038  NZ  LYS A 231     -39.015   5.512  -5.495  1.00  0.00           N1+
ATOM   3039  H   LYS A 231     -43.661  11.438  -5.918  1.00  0.00           H  
ATOM   3040  HA  LYS A 231     -44.583   8.720  -6.679  1.00  0.00           H  
ATOM   3041  HB2 LYS A 231     -42.210   9.278  -6.835  1.00  0.00           H  
ATOM   3042  HB3 LYS A 231     -42.150   9.552  -5.100  1.00  0.00           H  
ATOM   3043  HG2 LYS A 231     -42.675   7.158  -4.685  1.00  0.00           H  
ATOM   3044  HG3 LYS A 231     -42.824   6.891  -6.436  1.00  0.00           H  
ATOM   3045  HD2 LYS A 231     -40.365   7.718  -4.874  1.00  0.00           H  
ATOM   3046  HD3 LYS A 231     -40.405   7.657  -6.648  1.00  0.00           H  
ATOM   3047  HE2 LYS A 231     -40.797   5.251  -6.613  1.00  0.00           H  
ATOM   3048  HE3 LYS A 231     -41.000   5.277  -4.857  1.00  0.00           H  
ATOM   3049  HZ1 LYS A 231     -38.442   5.884  -6.238  1.00  0.00           H  
ATOM   3050  HZ2 LYS A 231     -38.706   5.976  -4.652  1.00  0.00           H  
ATOM   3051  HZ3 LYS A 231     -38.811   4.529  -5.390  1.00  0.00           H  
ATOM   3052  N   PHE A 232     -45.547   9.945  -3.960  1.00  0.00           N  
ATOM   3053  CA  PHE A 232     -46.111   9.805  -2.604  1.00  0.00           C  
ATOM   3054  C   PHE A 232     -47.453  10.530  -2.343  1.00  0.00           C  
ATOM   3055  O   PHE A 232     -47.882  10.625  -1.195  1.00  0.00           O  
ATOM   3056  CB  PHE A 232     -45.023  10.130  -1.565  1.00  0.00           C  
ATOM   3057  CG  PHE A 232     -43.880   9.132  -1.585  1.00  0.00           C  
ATOM   3058  CD1 PHE A 232     -44.073   7.848  -1.041  1.00  0.00           C  
ATOM   3059  CD2 PHE A 232     -42.653   9.452  -2.199  1.00  0.00           C  
ATOM   3060  CE1 PHE A 232     -43.054   6.883  -1.121  1.00  0.00           C  
ATOM   3061  CE2 PHE A 232     -41.627   8.494  -2.258  1.00  0.00           C  
ATOM   3062  CZ  PHE A 232     -41.831   7.207  -1.731  1.00  0.00           C  
ATOM   3063  H   PHE A 232     -45.480  10.874  -4.351  1.00  0.00           H  
ATOM   3064  HA  PHE A 232     -46.343   8.752  -2.446  1.00  0.00           H  
ATOM   3065  HB2 PHE A 232     -44.641  11.136  -1.736  1.00  0.00           H  
ATOM   3066  HB3 PHE A 232     -45.460  10.103  -0.567  1.00  0.00           H  
ATOM   3067  HD1 PHE A 232     -45.013   7.590  -0.576  1.00  0.00           H  
ATOM   3068  HD2 PHE A 232     -42.497  10.429  -2.631  1.00  0.00           H  
ATOM   3069  HE1 PHE A 232     -43.214   5.894  -0.720  1.00  0.00           H  
ATOM   3070  HE2 PHE A 232     -40.682   8.737  -2.719  1.00  0.00           H  
ATOM   3071  HZ  PHE A 232     -41.047   6.467  -1.801  1.00  0.00           H  
ATOM   3072  N   HIS A 233     -48.151  11.018  -3.377  1.00  0.00           N  
ATOM   3073  CA  HIS A 233     -49.407  11.793  -3.273  1.00  0.00           C  
ATOM   3074  C   HIS A 233     -50.476  11.176  -2.345  1.00  0.00           C  
ATOM   3075  O   HIS A 233     -51.064  11.890  -1.532  1.00  0.00           O  
ATOM   3076  CB  HIS A 233     -49.968  11.994  -4.695  1.00  0.00           C  
ATOM   3077  CG  HIS A 233     -51.271  12.749  -4.759  1.00  0.00           C  
ATOM   3078  CD2 HIS A 233     -52.502  12.172  -4.666  1.00  0.00           C  
ATOM   3079  ND1 HIS A 233     -51.423  14.136  -4.911  1.00  0.00           N  
ATOM   3080  NE2 HIS A 233     -53.415  13.192  -4.743  1.00  0.00           N  
ATOM   3081  CE1 HIS A 233     -52.754  14.350  -4.882  1.00  0.00           C  
ATOM   3082  H   HIS A 233     -47.726  10.961  -4.291  1.00  0.00           H  
ATOM   3083  HA  HIS A 233     -49.179  12.777  -2.862  1.00  0.00           H  
ATOM   3084  HB2 HIS A 233     -50.114  11.020  -5.162  1.00  0.00           H  
ATOM   3085  HB3 HIS A 233     -49.243  12.544  -5.296  1.00  0.00           H  
ATOM   3086  HD2 HIS A 233     -52.714  11.121  -4.540  1.00  0.00           H  
ATOM   3087  HE2 HIS A 233     -54.417  13.095  -4.661  1.00  0.00           H  
ATOM   3088  HE1 HIS A 233     -53.237  15.312  -4.972  1.00  0.00           H  
ATOM   3089  N   CYS A 234     -50.711   9.861  -2.418  1.00  0.00           N  
ATOM   3090  CA  CYS A 234     -51.749   9.181  -1.627  1.00  0.00           C  
ATOM   3091  C   CYS A 234     -51.422   9.029  -0.130  1.00  0.00           C  
ATOM   3092  O   CYS A 234     -52.309   8.675   0.644  1.00  0.00           O  
ATOM   3093  CB  CYS A 234     -52.050   7.806  -2.240  1.00  0.00           C  
ATOM   3094  SG  CYS A 234     -52.550   7.971  -3.971  1.00  0.00           S  
ATOM   3095  H   CYS A 234     -50.202   9.311  -3.095  1.00  0.00           H  
ATOM   3096  HA  CYS A 234     -52.662   9.774  -1.681  1.00  0.00           H  
ATOM   3097  HB2 CYS A 234     -52.857   7.331  -1.682  1.00  0.00           H  
ATOM   3098  HB3 CYS A 234     -51.169   7.167  -2.178  1.00  0.00           H  
ATOM   3099  HG  CYS A 234     -52.748   6.668  -4.188  1.00  0.00           H  
ATOM   3100  N   ALA A 235     -50.184   9.298   0.304  1.00  0.00           N  
ATOM   3101  CA  ALA A 235     -49.730   9.092   1.684  1.00  0.00           C  
ATOM   3102  C   ALA A 235     -50.618   9.797   2.720  1.00  0.00           C  
ATOM   3103  O   ALA A 235     -50.880   9.244   3.785  1.00  0.00           O  
ATOM   3104  CB  ALA A 235     -48.302   9.622   1.780  1.00  0.00           C  
ATOM   3105  H   ALA A 235     -49.497   9.605  -0.369  1.00  0.00           H  
ATOM   3106  HA  ALA A 235     -49.734   8.025   1.910  1.00  0.00           H  
ATOM   3107  HB1 ALA A 235     -47.635   9.024   1.160  1.00  0.00           H  
ATOM   3108  HB2 ALA A 235     -48.288  10.657   1.439  1.00  0.00           H  
ATOM   3109  HB3 ALA A 235     -47.964   9.596   2.817  1.00  0.00           H  
ATOM   3110  N   ASN A 236     -51.135  10.974   2.357  1.00  0.00           N  
ATOM   3111  CA  ASN A 236     -52.041  11.817   3.146  1.00  0.00           C  
ATOM   3112  C   ASN A 236     -53.425  11.189   3.436  1.00  0.00           C  
ATOM   3113  O   ASN A 236     -54.269  11.817   4.079  1.00  0.00           O  
ATOM   3114  CB  ASN A 236     -52.166  13.179   2.434  1.00  0.00           C  
ATOM   3115  CG  ASN A 236     -50.840  13.731   1.940  1.00  0.00           C  
ATOM   3116  OD1 ASN A 236     -50.021  14.204   2.711  1.00  0.00           O  
ATOM   3117  ND2 ASN A 236     -50.548  13.657   0.662  1.00  0.00           N  
ATOM   3118  H   ASN A 236     -50.872  11.312   1.442  1.00  0.00           H  
ATOM   3119  HA  ASN A 236     -51.575  11.978   4.118  1.00  0.00           H  
ATOM   3120  HB2 ASN A 236     -52.595  13.902   3.127  1.00  0.00           H  
ATOM   3121  HB3 ASN A 236     -52.845  13.082   1.586  1.00  0.00           H  
ATOM   3122 HD21 ASN A 236     -49.675  14.071   0.366  1.00  0.00           H  
ATOM   3123 HD22 ASN A 236     -51.169  13.233  -0.011  1.00  0.00           H  
ATOM   3124  N   LEU A 237     -53.653   9.956   2.968  1.00  0.00           N  
ATOM   3125  CA  LEU A 237     -54.842   9.126   3.177  1.00  0.00           C  
ATOM   3126  C   LEU A 237     -54.474   7.769   3.824  1.00  0.00           C  
ATOM   3127  O   LEU A 237     -55.235   6.805   3.711  1.00  0.00           O  
ATOM   3128  CB  LEU A 237     -55.611   8.969   1.845  1.00  0.00           C  
ATOM   3129  CG  LEU A 237     -55.974  10.275   1.108  1.00  0.00           C  
ATOM   3130  CD1 LEU A 237     -56.605   9.943  -0.246  1.00  0.00           C  
ATOM   3131  CD2 LEU A 237     -56.974  11.122   1.895  1.00  0.00           C  
ATOM   3132  H   LEU A 237     -52.931   9.548   2.393  1.00  0.00           H  
ATOM   3133  HA  LEU A 237     -55.497   9.630   3.887  1.00  0.00           H  
ATOM   3134  HB2 LEU A 237     -54.999   8.363   1.177  1.00  0.00           H  
ATOM   3135  HB3 LEU A 237     -56.531   8.417   2.035  1.00  0.00           H  
ATOM   3136  HG  LEU A 237     -55.075  10.863   0.924  1.00  0.00           H  
ATOM   3137 HD11 LEU A 237     -55.910   9.352  -0.842  1.00  0.00           H  
ATOM   3138 HD12 LEU A 237     -57.525   9.377  -0.100  1.00  0.00           H  
ATOM   3139 HD13 LEU A 237     -56.830  10.864  -0.784  1.00  0.00           H  
ATOM   3140 HD21 LEU A 237     -57.883  10.549   2.077  1.00  0.00           H  
ATOM   3141 HD22 LEU A 237     -56.545  11.425   2.850  1.00  0.00           H  
ATOM   3142 HD23 LEU A 237     -57.220  12.019   1.327  1.00  0.00           H  
ATOM   3143  N   THR A 238     -53.314   7.692   4.493  1.00  0.00           N  
ATOM   3144  CA  THR A 238     -52.723   6.482   5.107  1.00  0.00           C  
ATOM   3145  C   THR A 238     -52.223   6.765   6.529  1.00  0.00           C  
ATOM   3146  O   THR A 238     -52.233   7.911   6.982  1.00  0.00           O  
ATOM   3147  CB  THR A 238     -51.572   5.893   4.257  1.00  0.00           C  
ATOM   3148  OG1 THR A 238     -50.369   6.627   4.404  1.00  0.00           O  
ATOM   3149  CG2 THR A 238     -51.879   5.774   2.765  1.00  0.00           C  
ATOM   3150  H   THR A 238     -52.772   8.541   4.568  1.00  0.00           H  
ATOM   3151  HA  THR A 238     -53.494   5.715   5.184  1.00  0.00           H  
ATOM   3152  HB  THR A 238     -51.378   4.886   4.626  1.00  0.00           H  
ATOM   3153 HG21 THR A 238     -52.796   5.201   2.625  1.00  0.00           H  
ATOM   3154 HG22 THR A 238     -51.999   6.763   2.322  1.00  0.00           H  
ATOM   3155 HG23 THR A 238     -51.059   5.258   2.266  1.00  0.00           H  
ATOM   3156  HG1 THR A 238     -50.562   7.546   4.202  1.00  0.00           H  
ATOM   3157  N   SER A 239     -51.747   5.739   7.243  1.00  0.00           N  
ATOM   3158  CA  SER A 239     -51.261   5.870   8.628  1.00  0.00           C  
ATOM   3159  C   SER A 239     -50.000   6.734   8.804  1.00  0.00           C  
ATOM   3160  O   SER A 239     -49.652   7.033   9.950  1.00  0.00           O  
ATOM   3161  CB  SER A 239     -50.987   4.488   9.245  1.00  0.00           C  
ATOM   3162  OG  SER A 239     -52.130   3.658   9.183  1.00  0.00           O  
ATOM   3163  H   SER A 239     -51.779   4.814   6.839  1.00  0.00           H  
ATOM   3164  HA  SER A 239     -52.050   6.341   9.214  1.00  0.00           H  
ATOM   3165  HB2 SER A 239     -50.700   4.611  10.289  1.00  0.00           H  
ATOM   3166  HB3 SER A 239     -50.167   4.004   8.714  1.00  0.00           H  
ATOM   3167  HG  SER A 239     -52.176   3.301   8.293  1.00  0.00           H  
ATOM   3168  N   TRP A 240     -49.311   7.146   7.728  1.00  0.00           N  
ATOM   3169  CA  TRP A 240     -47.922   7.630   7.773  1.00  0.00           C  
ATOM   3170  C   TRP A 240     -47.647   8.894   6.930  1.00  0.00           C  
ATOM   3171  O   TRP A 240     -48.143   8.999   5.807  1.00  0.00           O  
ATOM   3172  CB  TRP A 240     -46.983   6.512   7.316  1.00  0.00           C  
ATOM   3173  CG  TRP A 240     -46.982   5.261   8.136  1.00  0.00           C  
ATOM   3174  CD1 TRP A 240     -47.600   4.103   7.818  1.00  0.00           C  
ATOM   3175  CD2 TRP A 240     -46.303   5.017   9.403  1.00  0.00           C  
ATOM   3176  NE1 TRP A 240     -47.365   3.169   8.809  1.00  0.00           N  
ATOM   3177  CE2 TRP A 240     -46.524   3.660   9.782  1.00  0.00           C  
ATOM   3178  CE3 TRP A 240     -45.501   5.796  10.263  1.00  0.00           C  
ATOM   3179  CZ2 TRP A 240     -45.938   3.090  10.921  1.00  0.00           C  
ATOM   3180  CZ3 TRP A 240     -44.890   5.230  11.395  1.00  0.00           C  
ATOM   3181  CH2 TRP A 240     -45.093   3.877  11.720  1.00  0.00           C  
ATOM   3182  H   TRP A 240     -49.718   7.006   6.814  1.00  0.00           H  
ATOM   3183  HA  TRP A 240     -47.674   7.848   8.811  1.00  0.00           H  
ATOM   3184  HB2 TRP A 240     -47.237   6.250   6.288  1.00  0.00           H  
ATOM   3185  HB3 TRP A 240     -45.964   6.900   7.305  1.00  0.00           H  
ATOM   3186  HD1 TRP A 240     -48.182   3.933   6.924  1.00  0.00           H  
ATOM   3187  HE1 TRP A 240     -47.752   2.236   8.809  1.00  0.00           H  
ATOM   3188  HE3 TRP A 240     -45.335   6.837  10.026  1.00  0.00           H  
ATOM   3189  HZ2 TRP A 240     -46.125   2.055  11.169  1.00  0.00           H  
ATOM   3190  HZ3 TRP A 240     -44.248   5.837  12.016  1.00  0.00           H  
ATOM   3191  HH2 TRP A 240     -44.606   3.453  12.585  1.00  0.00           H  
ATOM   3192  N   PRO A 241     -46.813   9.830   7.430  1.00  0.00           N  
ATOM   3193  CA  PRO A 241     -46.408  11.038   6.714  1.00  0.00           C  
ATOM   3194  C   PRO A 241     -45.285  10.764   5.707  1.00  0.00           C  
ATOM   3195  O   PRO A 241     -44.536   9.788   5.797  1.00  0.00           O  
ATOM   3196  CB  PRO A 241     -45.940  11.993   7.812  1.00  0.00           C  
ATOM   3197  CG  PRO A 241     -45.279  11.045   8.806  1.00  0.00           C  
ATOM   3198  CD  PRO A 241     -46.197   9.828   8.752  1.00  0.00           C  
ATOM   3199  HA  PRO A 241     -47.260  11.473   6.191  1.00  0.00           H  
ATOM   3200  HB2 PRO A 241     -45.247  12.750   7.444  1.00  0.00           H  
ATOM   3201  HB3 PRO A 241     -46.806  12.461   8.280  1.00  0.00           H  
ATOM   3202  HG2 PRO A 241     -45.259  11.470   9.810  1.00  0.00           H  
ATOM   3203  HG3 PRO A 241     -44.277  10.779   8.470  1.00  0.00           H  
ATOM   3204  HD2 PRO A 241     -46.977   9.940   9.505  1.00  0.00           H  
ATOM   3205  HD3 PRO A 241     -45.623   8.917   8.924  1.00  0.00           H  
ATOM   3206  N   ARG A 242     -45.115  11.676   4.748  1.00  0.00           N  
ATOM   3207  CA  ARG A 242     -44.152  11.519   3.648  1.00  0.00           C  
ATOM   3208  C   ARG A 242     -42.692  11.710   4.044  1.00  0.00           C  
ATOM   3209  O   ARG A 242     -41.830  11.152   3.367  1.00  0.00           O  
ATOM   3210  CB  ARG A 242     -44.559  12.410   2.478  1.00  0.00           C  
ATOM   3211  CG  ARG A 242     -45.933  11.991   1.937  1.00  0.00           C  
ATOM   3212  CD  ARG A 242     -46.427  12.946   0.859  1.00  0.00           C  
ATOM   3213  NE  ARG A 242     -47.007  14.173   1.428  1.00  0.00           N  
ATOM   3214  CZ  ARG A 242     -47.332  15.254   0.750  1.00  0.00           C  
ATOM   3215  NH1 ARG A 242     -48.048  16.183   1.307  1.00  0.00           N  
ATOM   3216  NH2 ARG A 242     -46.981  15.411  -0.496  1.00  0.00           N1+
ATOM   3217  H   ARG A 242     -45.737  12.471   4.726  1.00  0.00           H  
ATOM   3218  HA  ARG A 242     -44.195  10.487   3.300  1.00  0.00           H  
ATOM   3219  HB2 ARG A 242     -44.572  13.453   2.793  1.00  0.00           H  
ATOM   3220  HB3 ARG A 242     -43.822  12.286   1.684  1.00  0.00           H  
ATOM   3221  HG2 ARG A 242     -46.678  11.948   2.731  1.00  0.00           H  
ATOM   3222  HG3 ARG A 242     -45.832  10.995   1.505  1.00  0.00           H  
ATOM   3223  HD2 ARG A 242     -47.194  12.446   0.269  1.00  0.00           H  
ATOM   3224  HD3 ARG A 242     -45.584  13.183   0.209  1.00  0.00           H  
ATOM   3225  HE  ARG A 242     -47.228  14.167   2.413  1.00  0.00           H  
ATOM   3226 HH11 ARG A 242     -48.410  16.067   2.242  1.00  0.00           H  
ATOM   3227 HH12 ARG A 242     -48.345  16.989   0.775  1.00  0.00           H  
ATOM   3228 HH21 ARG A 242     -46.369  14.733  -0.927  1.00  0.00           H  
ATOM   3229 HH22 ARG A 242     -47.236  16.251  -0.996  1.00  0.00           H  
ATOM   3230  N   TRP A 243     -42.396  12.376   5.161  1.00  0.00           N  
ATOM   3231  CA  TRP A 243     -41.045  12.339   5.731  1.00  0.00           C  
ATOM   3232  C   TRP A 243     -40.672  10.930   6.223  1.00  0.00           C  
ATOM   3233  O   TRP A 243     -39.523  10.532   6.068  1.00  0.00           O  
ATOM   3234  CB  TRP A 243     -40.863  13.423   6.800  1.00  0.00           C  
ATOM   3235  CG  TRP A 243     -41.818  13.473   7.956  1.00  0.00           C  
ATOM   3236  CD1 TRP A 243     -42.772  14.416   8.127  1.00  0.00           C  
ATOM   3237  CD2 TRP A 243     -41.892  12.615   9.140  1.00  0.00           C  
ATOM   3238  NE1 TRP A 243     -43.436  14.202   9.319  1.00  0.00           N  
ATOM   3239  CE2 TRP A 243     -42.929  13.110   9.990  1.00  0.00           C  
ATOM   3240  CE3 TRP A 243     -41.184  11.480   9.598  1.00  0.00           C  
ATOM   3241  CZ2 TRP A 243     -43.247  12.509  11.216  1.00  0.00           C  
ATOM   3242  CZ3 TRP A 243     -41.511  10.857  10.818  1.00  0.00           C  
ATOM   3243  CH2 TRP A 243     -42.535  11.371  11.630  1.00  0.00           C  
ATOM   3244  H   TRP A 243     -43.126  12.862   5.663  1.00  0.00           H  
ATOM   3245  HA  TRP A 243     -40.336  12.579   4.939  1.00  0.00           H  
ATOM   3246  HB2 TRP A 243     -39.857  13.314   7.206  1.00  0.00           H  
ATOM   3247  HB3 TRP A 243     -40.891  14.392   6.300  1.00  0.00           H  
ATOM   3248  HD1 TRP A 243     -42.958  15.234   7.446  1.00  0.00           H  
ATOM   3249  HE1 TRP A 243     -44.150  14.824   9.671  1.00  0.00           H  
ATOM   3250  HE3 TRP A 243     -40.370  11.091   9.004  1.00  0.00           H  
ATOM   3251  HZ2 TRP A 243     -44.032  12.919  11.834  1.00  0.00           H  
ATOM   3252  HZ3 TRP A 243     -40.962   9.984  11.141  1.00  0.00           H  
ATOM   3253  HH2 TRP A 243     -42.761  10.902  12.576  1.00  0.00           H  
ATOM   3254  N   LEU A 244     -41.626  10.123   6.712  1.00  0.00           N  
ATOM   3255  CA  LEU A 244     -41.365   8.728   7.097  1.00  0.00           C  
ATOM   3256  C   LEU A 244     -41.160   7.838   5.866  1.00  0.00           C  
ATOM   3257  O   LEU A 244     -40.203   7.068   5.814  1.00  0.00           O  
ATOM   3258  CB  LEU A 244     -42.457   8.240   8.072  1.00  0.00           C  
ATOM   3259  CG  LEU A 244     -42.396   6.778   8.566  1.00  0.00           C  
ATOM   3260  CD1 LEU A 244     -42.846   5.736   7.539  1.00  0.00           C  
ATOM   3261  CD2 LEU A 244     -41.028   6.389   9.126  1.00  0.00           C  
ATOM   3262  H   LEU A 244     -42.570  10.472   6.792  1.00  0.00           H  
ATOM   3263  HA  LEU A 244     -40.420   8.708   7.641  1.00  0.00           H  
ATOM   3264  HB2 LEU A 244     -42.422   8.881   8.953  1.00  0.00           H  
ATOM   3265  HB3 LEU A 244     -43.434   8.388   7.612  1.00  0.00           H  
ATOM   3266  HG  LEU A 244     -43.099   6.719   9.396  1.00  0.00           H  
ATOM   3267 HD11 LEU A 244     -43.747   6.071   7.026  1.00  0.00           H  
ATOM   3268 HD12 LEU A 244     -42.062   5.534   6.809  1.00  0.00           H  
ATOM   3269 HD13 LEU A 244     -43.071   4.803   8.056  1.00  0.00           H  
ATOM   3270 HD21 LEU A 244     -40.277   6.375   8.336  1.00  0.00           H  
ATOM   3271 HD22 LEU A 244     -40.735   7.100   9.898  1.00  0.00           H  
ATOM   3272 HD23 LEU A 244     -41.099   5.392   9.560  1.00  0.00           H  
ATOM   3273  N   TYR A 245     -41.983   7.992   4.823  1.00  0.00           N  
ATOM   3274  CA  TYR A 245     -41.707   7.341   3.535  1.00  0.00           C  
ATOM   3275  C   TYR A 245     -40.363   7.808   2.924  1.00  0.00           C  
ATOM   3276  O   TYR A 245     -39.685   7.023   2.267  1.00  0.00           O  
ATOM   3277  CB  TYR A 245     -42.894   7.525   2.573  1.00  0.00           C  
ATOM   3278  CG  TYR A 245     -44.206   6.867   3.000  1.00  0.00           C  
ATOM   3279  CD1 TYR A 245     -44.267   5.472   3.212  1.00  0.00           C  
ATOM   3280  CD2 TYR A 245     -45.379   7.635   3.158  1.00  0.00           C  
ATOM   3281  CE1 TYR A 245     -45.486   4.855   3.568  1.00  0.00           C  
ATOM   3282  CE2 TYR A 245     -46.595   7.021   3.517  1.00  0.00           C  
ATOM   3283  CZ  TYR A 245     -46.659   5.628   3.706  1.00  0.00           C  
ATOM   3284  OH  TYR A 245     -47.846   5.037   4.017  1.00  0.00           O  
ATOM   3285  H   TYR A 245     -42.796   8.583   4.925  1.00  0.00           H  
ATOM   3286  HA  TYR A 245     -41.595   6.272   3.718  1.00  0.00           H  
ATOM   3287  HB2 TYR A 245     -43.053   8.591   2.411  1.00  0.00           H  
ATOM   3288  HB3 TYR A 245     -42.611   7.094   1.612  1.00  0.00           H  
ATOM   3289  HD1 TYR A 245     -43.374   4.874   3.107  1.00  0.00           H  
ATOM   3290  HD2 TYR A 245     -45.353   8.704   3.006  1.00  0.00           H  
ATOM   3291  HE1 TYR A 245     -45.530   3.791   3.752  1.00  0.00           H  
ATOM   3292  HE2 TYR A 245     -47.487   7.613   3.662  1.00  0.00           H  
ATOM   3293  HH  TYR A 245     -48.548   5.678   4.153  1.00  0.00           H  
ATOM   3294  N   SER A 246     -39.905   9.033   3.214  1.00  0.00           N  
ATOM   3295  CA  SER A 246     -38.568   9.550   2.848  1.00  0.00           C  
ATOM   3296  C   SER A 246     -37.411   9.026   3.723  1.00  0.00           C  
ATOM   3297  O   SER A 246     -36.259   9.422   3.527  1.00  0.00           O  
ATOM   3298  CB  SER A 246     -38.566  11.080   2.821  1.00  0.00           C  
ATOM   3299  OG  SER A 246     -39.543  11.557   1.912  1.00  0.00           O  
ATOM   3300  H   SER A 246     -40.513   9.650   3.732  1.00  0.00           H  
ATOM   3301  HA  SER A 246     -38.351   9.219   1.832  1.00  0.00           H  
ATOM   3302  HB2 SER A 246     -37.583  11.426   2.501  1.00  0.00           H  
ATOM   3303  HB3 SER A 246     -38.761  11.472   3.819  1.00  0.00           H  
ATOM   3304  HG  SER A 246     -40.401  11.408   2.315  1.00  0.00           H  
ATOM   3305  N   LEU A 247     -37.701   8.097   4.642  1.00  0.00           N  
ATOM   3306  CA  LEU A 247     -36.739   7.236   5.342  1.00  0.00           C  
ATOM   3307  C   LEU A 247     -36.752   5.792   4.793  1.00  0.00           C  
ATOM   3308  O   LEU A 247     -36.149   4.907   5.392  1.00  0.00           O  
ATOM   3309  CB  LEU A 247     -36.975   7.287   6.867  1.00  0.00           C  
ATOM   3310  CG  LEU A 247     -36.831   8.676   7.513  1.00  0.00           C  
ATOM   3311  CD1 LEU A 247     -37.395   8.634   8.934  1.00  0.00           C  
ATOM   3312  CD2 LEU A 247     -35.366   9.110   7.586  1.00  0.00           C  
ATOM   3313  H   LEU A 247     -38.676   7.921   4.838  1.00  0.00           H  
ATOM   3314  HA  LEU A 247     -35.735   7.616   5.152  1.00  0.00           H  
ATOM   3315  HB2 LEU A 247     -37.977   6.907   7.066  1.00  0.00           H  
ATOM   3316  HB3 LEU A 247     -36.274   6.612   7.358  1.00  0.00           H  
ATOM   3317  HG  LEU A 247     -37.390   9.418   6.943  1.00  0.00           H  
ATOM   3318 HD11 LEU A 247     -38.450   8.364   8.904  1.00  0.00           H  
ATOM   3319 HD12 LEU A 247     -36.850   7.902   9.531  1.00  0.00           H  
ATOM   3320 HD13 LEU A 247     -37.301   9.618   9.392  1.00  0.00           H  
ATOM   3321 HD21 LEU A 247     -34.792   8.397   8.177  1.00  0.00           H  
ATOM   3322 HD22 LEU A 247     -34.945   9.167   6.582  1.00  0.00           H  
ATOM   3323 HD23 LEU A 247     -35.302  10.094   8.050  1.00  0.00           H  
ATOM   3324  N   TYR A 248     -37.420   5.556   3.658  1.00  0.00           N  
ATOM   3325  CA  TYR A 248     -37.525   4.263   2.961  1.00  0.00           C  
ATOM   3326  C   TYR A 248     -37.398   4.385   1.431  1.00  0.00           C  
ATOM   3327  O   TYR A 248     -37.025   3.421   0.767  1.00  0.00           O  
ATOM   3328  CB  TYR A 248     -38.849   3.582   3.347  1.00  0.00           C  
ATOM   3329  CG  TYR A 248     -38.786   2.813   4.652  1.00  0.00           C  
ATOM   3330  CD1 TYR A 248     -38.365   1.471   4.631  1.00  0.00           C  
ATOM   3331  CD2 TYR A 248     -39.124   3.426   5.875  1.00  0.00           C  
ATOM   3332  CE1 TYR A 248     -38.263   0.742   5.828  1.00  0.00           C  
ATOM   3333  CE2 TYR A 248     -39.026   2.695   7.077  1.00  0.00           C  
ATOM   3334  CZ  TYR A 248     -38.584   1.354   7.058  1.00  0.00           C  
ATOM   3335  OH  TYR A 248     -38.448   0.659   8.218  1.00  0.00           O  
ATOM   3336  H   TYR A 248     -37.937   6.329   3.264  1.00  0.00           H  
ATOM   3337  HA  TYR A 248     -36.707   3.616   3.278  1.00  0.00           H  
ATOM   3338  HB2 TYR A 248     -39.644   4.326   3.396  1.00  0.00           H  
ATOM   3339  HB3 TYR A 248     -39.122   2.878   2.562  1.00  0.00           H  
ATOM   3340  HD1 TYR A 248     -38.109   0.998   3.694  1.00  0.00           H  
ATOM   3341  HD2 TYR A 248     -39.448   4.456   5.894  1.00  0.00           H  
ATOM   3342  HE1 TYR A 248     -37.930  -0.286   5.812  1.00  0.00           H  
ATOM   3343  HE2 TYR A 248     -39.275   3.154   8.022  1.00  0.00           H  
ATOM   3344  HH  TYR A 248     -37.893  -0.113   8.090  1.00  0.00           H  
ATOM   3345  N   ASP A 249     -37.681   5.555   0.859  1.00  0.00           N  
ATOM   3346  CA  ASP A 249     -37.491   5.842  -0.562  1.00  0.00           C  
ATOM   3347  C   ASP A 249     -36.006   5.843  -0.967  1.00  0.00           C  
ATOM   3348  O   ASP A 249     -35.230   6.669  -0.485  1.00  0.00           O  
ATOM   3349  CB  ASP A 249     -38.119   7.201  -0.869  1.00  0.00           C  
ATOM   3350  CG  ASP A 249     -37.983   7.487  -2.355  1.00  0.00           C  
ATOM   3351  OD1 ASP A 249     -38.655   6.790  -3.139  1.00  0.00           O  
ATOM   3352  OD2 ASP A 249     -37.205   8.384  -2.744  1.00  0.00           O1-
ATOM   3353  H   ASP A 249     -38.101   6.279   1.424  1.00  0.00           H  
ATOM   3354  HA  ASP A 249     -38.011   5.084  -1.146  1.00  0.00           H  
ATOM   3355  HB2 ASP A 249     -37.630   7.980  -0.285  1.00  0.00           H  
ATOM   3356  HB3 ASP A 249     -39.174   7.185  -0.596  1.00  0.00           H  
ATOM   3357  N   ALA A 250     -35.605   4.942  -1.870  1.00  0.00           N  
ATOM   3358  CA  ALA A 250     -34.196   4.746  -2.209  1.00  0.00           C  
ATOM   3359  C   ALA A 250     -33.533   6.007  -2.792  1.00  0.00           C  
ATOM   3360  O   ALA A 250     -32.433   6.358  -2.374  1.00  0.00           O  
ATOM   3361  CB  ALA A 250     -34.068   3.547  -3.155  1.00  0.00           C  
ATOM   3362  H   ALA A 250     -36.288   4.315  -2.270  1.00  0.00           H  
ATOM   3363  HA  ALA A 250     -33.661   4.504  -1.291  1.00  0.00           H  
ATOM   3364  HB1 ALA A 250     -34.524   2.665  -2.706  1.00  0.00           H  
ATOM   3365  HB2 ALA A 250     -34.559   3.769  -4.103  1.00  0.00           H  
ATOM   3366  HB3 ALA A 250     -33.014   3.345  -3.344  1.00  0.00           H  
ATOM   3367  N   GLU A 251     -34.183   6.717  -3.719  1.00  0.00           N  
ATOM   3368  CA  GLU A 251     -33.649   7.964  -4.281  1.00  0.00           C  
ATOM   3369  C   GLU A 251     -33.496   9.064  -3.220  1.00  0.00           C  
ATOM   3370  O   GLU A 251     -32.447   9.710  -3.151  1.00  0.00           O  
ATOM   3371  CB  GLU A 251     -34.527   8.454  -5.445  1.00  0.00           C  
ATOM   3372  CG  GLU A 251     -34.622   7.485  -6.640  1.00  0.00           C  
ATOM   3373  CD  GLU A 251     -35.850   6.556  -6.630  1.00  0.00           C  
ATOM   3374  OE1 GLU A 251     -36.535   6.454  -7.678  1.00  0.00           O  
ATOM   3375  OE2 GLU A 251     -36.110   5.869  -5.613  1.00  0.00           O1-
ATOM   3376  H   GLU A 251     -35.069   6.379  -4.067  1.00  0.00           H  
ATOM   3377  HA  GLU A 251     -32.650   7.773  -4.671  1.00  0.00           H  
ATOM   3378  HB2 GLU A 251     -35.522   8.699  -5.075  1.00  0.00           H  
ATOM   3379  HB3 GLU A 251     -34.082   9.379  -5.811  1.00  0.00           H  
ATOM   3380  HG2 GLU A 251     -33.712   6.888  -6.698  1.00  0.00           H  
ATOM   3381  HG3 GLU A 251     -34.662   8.089  -7.547  1.00  0.00           H  
ATOM   3382  N   THR A 252     -34.502   9.250  -2.358  1.00  0.00           N  
ATOM   3383  CA  THR A 252     -34.482  10.277  -1.301  1.00  0.00           C  
ATOM   3384  C   THR A 252     -33.501   9.945  -0.168  1.00  0.00           C  
ATOM   3385  O   THR A 252     -33.040  10.844   0.536  1.00  0.00           O  
ATOM   3386  CB  THR A 252     -35.895  10.546  -0.751  1.00  0.00           C  
ATOM   3387  OG1 THR A 252     -36.809  10.812  -1.790  1.00  0.00           O  
ATOM   3388  CG2 THR A 252     -35.957  11.743   0.198  1.00  0.00           C  
ATOM   3389  H   THR A 252     -35.335   8.689  -2.470  1.00  0.00           H  
ATOM   3390  HA  THR A 252     -34.131  11.208  -1.748  1.00  0.00           H  
ATOM   3391  HB  THR A 252     -36.235   9.664  -0.209  1.00  0.00           H  
ATOM   3392 HG21 THR A 252     -35.466  11.506   1.141  1.00  0.00           H  
ATOM   3393 HG22 THR A 252     -35.476  12.606  -0.263  1.00  0.00           H  
ATOM   3394 HG23 THR A 252     -36.996  11.999   0.409  1.00  0.00           H  
ATOM   3395  HG1 THR A 252     -36.911   9.983  -2.262  1.00  0.00           H  
ATOM   3396  N   LEU A 253     -33.139   8.669   0.010  1.00  0.00           N  
ATOM   3397  CA  LEU A 253     -32.020   8.243   0.859  1.00  0.00           C  
ATOM   3398  C   LEU A 253     -30.668   8.512   0.168  1.00  0.00           C  
ATOM   3399  O   LEU A 253     -29.809   9.165   0.761  1.00  0.00           O  
ATOM   3400  CB  LEU A 253     -32.185   6.758   1.244  1.00  0.00           C  
ATOM   3401  CG  LEU A 253     -33.390   6.439   2.158  1.00  0.00           C  
ATOM   3402  CD1 LEU A 253     -33.708   4.943   2.115  1.00  0.00           C  
ATOM   3403  CD2 LEU A 253     -33.108   6.792   3.618  1.00  0.00           C  
ATOM   3404  H   LEU A 253     -33.634   7.961  -0.514  1.00  0.00           H  
ATOM   3405  HA  LEU A 253     -32.025   8.832   1.776  1.00  0.00           H  
ATOM   3406  HB2 LEU A 253     -32.281   6.180   0.325  1.00  0.00           H  
ATOM   3407  HB3 LEU A 253     -31.274   6.429   1.746  1.00  0.00           H  
ATOM   3408  HG  LEU A 253     -34.271   6.995   1.838  1.00  0.00           H  
ATOM   3409 HD11 LEU A 253     -33.985   4.656   1.101  1.00  0.00           H  
ATOM   3410 HD12 LEU A 253     -32.842   4.363   2.434  1.00  0.00           H  
ATOM   3411 HD13 LEU A 253     -34.547   4.725   2.775  1.00  0.00           H  
ATOM   3412 HD21 LEU A 253     -32.258   6.216   3.984  1.00  0.00           H  
ATOM   3413 HD22 LEU A 253     -32.906   7.859   3.711  1.00  0.00           H  
ATOM   3414 HD23 LEU A 253     -33.977   6.546   4.228  1.00  0.00           H  
ATOM   3415  N   MET A 254     -30.481   8.074  -1.088  1.00  0.00           N  
ATOM   3416  CA  MET A 254     -29.217   8.226  -1.836  1.00  0.00           C  
ATOM   3417  C   MET A 254     -28.731   9.681  -1.938  1.00  0.00           C  
ATOM   3418  O   MET A 254     -27.518   9.905  -1.920  1.00  0.00           O  
ATOM   3419  CB  MET A 254     -29.327   7.628  -3.251  1.00  0.00           C  
ATOM   3420  CG  MET A 254     -29.290   6.094  -3.264  1.00  0.00           C  
ATOM   3421  SD  MET A 254     -29.224   5.334  -4.917  1.00  0.00           S  
ATOM   3422  CE  MET A 254     -30.848   5.794  -5.577  1.00  0.00           C  
ATOM   3423  H   MET A 254     -31.239   7.576  -1.532  1.00  0.00           H  
ATOM   3424  HA  MET A 254     -28.441   7.676  -1.302  1.00  0.00           H  
ATOM   3425  HB2 MET A 254     -28.481   7.976  -3.843  1.00  0.00           H  
ATOM   3426  HB3 MET A 254     -30.242   7.982  -3.724  1.00  0.00           H  
ATOM   3427  HG2 MET A 254     -30.149   5.695  -2.725  1.00  0.00           H  
ATOM   3428  HG3 MET A 254     -28.396   5.777  -2.728  1.00  0.00           H  
ATOM   3429  HE1 MET A 254     -31.630   5.447  -4.902  1.00  0.00           H  
ATOM   3430  HE2 MET A 254     -30.908   6.877  -5.685  1.00  0.00           H  
ATOM   3431  HE3 MET A 254     -30.988   5.335  -6.556  1.00  0.00           H  
ATOM   3432  N   ASP A 255     -29.635  10.667  -1.996  1.00  0.00           N  
ATOM   3433  CA  ASP A 255     -29.291  12.098  -1.952  1.00  0.00           C  
ATOM   3434  C   ASP A 255     -28.364  12.440  -0.772  1.00  0.00           C  
ATOM   3435  O   ASP A 255     -27.274  12.980  -0.963  1.00  0.00           O  
ATOM   3436  CB  ASP A 255     -30.578  12.929  -1.856  1.00  0.00           C  
ATOM   3437  CG  ASP A 255     -30.287  14.434  -1.842  1.00  0.00           C  
ATOM   3438  OD1 ASP A 255     -29.890  14.992  -2.886  1.00  0.00           O  
ATOM   3439  OD2 ASP A 255     -30.446  15.086  -0.784  1.00  0.00           O1-
ATOM   3440  H   ASP A 255     -30.609  10.413  -2.071  1.00  0.00           H  
ATOM   3441  HA  ASP A 255     -28.772  12.372  -2.871  1.00  0.00           H  
ATOM   3442  HB2 ASP A 255     -31.123  12.656  -0.952  1.00  0.00           H  
ATOM   3443  HB3 ASP A 255     -31.211  12.691  -2.711  1.00  0.00           H  
ATOM   3444  N   ARG A 256     -28.751  12.058   0.452  1.00  0.00           N  
ATOM   3445  CA  ARG A 256     -27.996  12.368   1.682  1.00  0.00           C  
ATOM   3446  C   ARG A 256     -26.760  11.480   1.873  1.00  0.00           C  
ATOM   3447  O   ARG A 256     -26.033  11.672   2.848  1.00  0.00           O  
ATOM   3448  CB  ARG A 256     -28.918  12.360   2.917  1.00  0.00           C  
ATOM   3449  CG  ARG A 256     -30.151  13.276   2.776  1.00  0.00           C  
ATOM   3450  CD  ARG A 256     -31.451  12.469   2.664  1.00  0.00           C  
ATOM   3451  NE  ARG A 256     -31.956  12.042   3.985  1.00  0.00           N  
ATOM   3452  CZ  ARG A 256     -33.133  11.495   4.227  1.00  0.00           C  
ATOM   3453  NH1 ARG A 256     -33.892  11.048   3.269  1.00  0.00           N  
ATOM   3454  NH2 ARG A 256     -33.585  11.386   5.441  1.00  0.00           N1+
ATOM   3455  H   ARG A 256     -29.597  11.511   0.526  1.00  0.00           H  
ATOM   3456  HA  ARG A 256     -27.604  13.380   1.580  1.00  0.00           H  
ATOM   3457  HB2 ARG A 256     -29.235  11.337   3.120  1.00  0.00           H  
ATOM   3458  HB3 ARG A 256     -28.344  12.698   3.781  1.00  0.00           H  
ATOM   3459  HG2 ARG A 256     -30.048  13.907   1.894  1.00  0.00           H  
ATOM   3460  HG3 ARG A 256     -30.213  13.940   3.638  1.00  0.00           H  
ATOM   3461  HD2 ARG A 256     -31.273  11.600   2.030  1.00  0.00           H  
ATOM   3462  HD3 ARG A 256     -32.200  13.100   2.187  1.00  0.00           H  
ATOM   3463  HE  ARG A 256     -31.402  12.295   4.791  1.00  0.00           H  
ATOM   3464 HH11 ARG A 256     -33.548  11.100   2.321  1.00  0.00           H  
ATOM   3465 HH12 ARG A 256     -34.747  10.552   3.477  1.00  0.00           H  
ATOM   3466 HH21 ARG A 256     -33.024  11.646   6.239  1.00  0.00           H  
ATOM   3467 HH22 ARG A 256     -34.569  11.211   5.586  1.00  0.00           H  
ATOM   3468  N   ILE A 257     -26.510  10.552   0.942  1.00  0.00           N  
ATOM   3469  CA  ILE A 257     -25.440   9.546   0.973  1.00  0.00           C  
ATOM   3470  C   ILE A 257     -24.336   9.858  -0.044  1.00  0.00           C  
ATOM   3471  O   ILE A 257     -23.164   9.862   0.340  1.00  0.00           O  
ATOM   3472  CB  ILE A 257     -26.030   8.125   0.820  1.00  0.00           C  
ATOM   3473  CG1 ILE A 257     -26.960   7.777   2.002  1.00  0.00           C  
ATOM   3474  CG2 ILE A 257     -24.928   7.067   0.668  1.00  0.00           C  
ATOM   3475  CD1 ILE A 257     -27.820   6.530   1.767  1.00  0.00           C  
ATOM   3476  H   ILE A 257     -27.169  10.502   0.178  1.00  0.00           H  
ATOM   3477  HA  ILE A 257     -24.963   9.578   1.953  1.00  0.00           H  
ATOM   3478  HB  ILE A 257     -26.622   8.110  -0.095  1.00  0.00           H  
ATOM   3479 HG12 ILE A 257     -26.360   7.633   2.901  1.00  0.00           H  
ATOM   3480 HG13 ILE A 257     -27.645   8.606   2.184  1.00  0.00           H  
ATOM   3481 HG21 ILE A 257     -24.318   7.256  -0.215  1.00  0.00           H  
ATOM   3482 HG22 ILE A 257     -24.306   7.050   1.563  1.00  0.00           H  
ATOM   3483 HG23 ILE A 257     -25.371   6.080   0.539  1.00  0.00           H  
ATOM   3484 HD11 ILE A 257     -28.364   6.638   0.829  1.00  0.00           H  
ATOM   3485 HD12 ILE A 257     -27.200   5.634   1.739  1.00  0.00           H  
ATOM   3486 HD13 ILE A 257     -28.546   6.419   2.572  1.00  0.00           H  
ATOM   3487  N   LYS A 258     -24.666  10.193  -1.306  1.00  0.00           N  
ATOM   3488  CA  LYS A 258     -23.657  10.696  -2.267  1.00  0.00           C  
ATOM   3489  C   LYS A 258     -23.002  11.978  -1.744  1.00  0.00           C  
ATOM   3490  O   LYS A 258     -21.787  12.120  -1.844  1.00  0.00           O  
ATOM   3491  CB  LYS A 258     -24.220  10.903  -3.693  1.00  0.00           C  
ATOM   3492  CG  LYS A 258     -24.622   9.598  -4.406  1.00  0.00           C  
ATOM   3493  CD  LYS A 258     -24.634   9.725  -5.944  1.00  0.00           C  
ATOM   3494  CE  LYS A 258     -25.232   8.470  -6.601  1.00  0.00           C  
ATOM   3495  NZ  LYS A 258     -25.193   8.489  -8.089  1.00  0.00           N1+
ATOM   3496  H   LYS A 258     -25.637  10.155  -1.581  1.00  0.00           H  
ATOM   3497  HA  LYS A 258     -22.849   9.967  -2.332  1.00  0.00           H  
ATOM   3498  HB2 LYS A 258     -23.440  11.385  -4.284  1.00  0.00           H  
ATOM   3499  HB3 LYS A 258     -25.075  11.578  -3.661  1.00  0.00           H  
ATOM   3500  HG2 LYS A 258     -25.606   9.290  -4.052  1.00  0.00           H  
ATOM   3501  HG3 LYS A 258     -23.899   8.827  -4.141  1.00  0.00           H  
ATOM   3502  HD2 LYS A 258     -23.610   9.863  -6.291  1.00  0.00           H  
ATOM   3503  HD3 LYS A 258     -25.223  10.596  -6.232  1.00  0.00           H  
ATOM   3504  HE2 LYS A 258     -26.272   8.403  -6.280  1.00  0.00           H  
ATOM   3505  HE3 LYS A 258     -24.722   7.580  -6.231  1.00  0.00           H  
ATOM   3506  HZ1 LYS A 258     -25.850   7.815  -8.457  1.00  0.00           H  
ATOM   3507  HZ2 LYS A 258     -25.457   9.386  -8.470  1.00  0.00           H  
ATOM   3508  HZ3 LYS A 258     -24.296   8.251  -8.486  1.00  0.00           H  
ATOM   3509  N   LYS A 259     -23.774  12.866  -1.101  1.00  0.00           N  
ATOM   3510  CA  LYS A 259     -23.267  14.094  -0.457  1.00  0.00           C  
ATOM   3511  C   LYS A 259     -22.158  13.835   0.564  1.00  0.00           C  
ATOM   3512  O   LYS A 259     -21.100  14.431   0.441  1.00  0.00           O  
ATOM   3513  CB  LYS A 259     -24.424  14.874   0.177  1.00  0.00           C  
ATOM   3514  CG  LYS A 259     -25.305  15.497  -0.910  1.00  0.00           C  
ATOM   3515  CD  LYS A 259     -26.589  16.056  -0.302  1.00  0.00           C  
ATOM   3516  CE  LYS A 259     -27.440  16.612  -1.437  1.00  0.00           C  
ATOM   3517  NZ  LYS A 259     -28.673  17.223  -0.911  1.00  0.00           N1+
ATOM   3518  H   LYS A 259     -24.770  12.695  -1.092  1.00  0.00           H  
ATOM   3519  HA  LYS A 259     -22.818  14.727  -1.223  1.00  0.00           H  
ATOM   3520  HB2 LYS A 259     -25.014  14.204   0.802  1.00  0.00           H  
ATOM   3521  HB3 LYS A 259     -24.024  15.673   0.801  1.00  0.00           H  
ATOM   3522  HG2 LYS A 259     -24.754  16.301  -1.399  1.00  0.00           H  
ATOM   3523  HG3 LYS A 259     -25.562  14.754  -1.664  1.00  0.00           H  
ATOM   3524  HD2 LYS A 259     -26.342  16.842   0.411  1.00  0.00           H  
ATOM   3525  HD3 LYS A 259     -27.139  15.268   0.213  1.00  0.00           H  
ATOM   3526  HE2 LYS A 259     -27.690  15.810  -2.131  1.00  0.00           H  
ATOM   3527  HE3 LYS A 259     -26.857  17.362  -1.971  1.00  0.00           H  
ATOM   3528  HZ1 LYS A 259     -29.262  16.513  -0.499  1.00  0.00           H  
ATOM   3529  HZ2 LYS A 259     -28.454  17.949  -0.244  1.00  0.00           H  
ATOM   3530  HZ3 LYS A 259     -29.206  17.615  -1.674  1.00  0.00           H  
ATOM   3531  N   GLN A 260     -22.333  12.910   1.513  1.00  0.00           N  
ATOM   3532  CA  GLN A 260     -21.292  12.628   2.520  1.00  0.00           C  
ATOM   3533  C   GLN A 260     -19.994  12.066   1.914  1.00  0.00           C  
ATOM   3534  O   GLN A 260     -18.930  12.258   2.492  1.00  0.00           O  
ATOM   3535  CB  GLN A 260     -21.843  11.710   3.617  1.00  0.00           C  
ATOM   3536  CG  GLN A 260     -22.939  12.424   4.411  1.00  0.00           C  
ATOM   3537  CD  GLN A 260     -23.109  11.923   5.842  1.00  0.00           C  
ATOM   3538  OE1 GLN A 260     -22.237  12.056   6.689  1.00  0.00           O  
ATOM   3539  NE2 GLN A 260     -24.259  11.379   6.173  1.00  0.00           N  
ATOM   3540  H   GLN A 260     -23.205  12.403   1.552  1.00  0.00           H  
ATOM   3541  HA  GLN A 260     -21.006  13.570   2.988  1.00  0.00           H  
ATOM   3542  HB2 GLN A 260     -22.246  10.799   3.174  1.00  0.00           H  
ATOM   3543  HB3 GLN A 260     -21.027  11.446   4.291  1.00  0.00           H  
ATOM   3544  HG2 GLN A 260     -23.880  12.338   3.868  1.00  0.00           H  
ATOM   3545  HG3 GLN A 260     -22.696  13.485   4.477  1.00  0.00           H  
ATOM   3546 HE21 GLN A 260     -24.984  11.260   5.480  1.00  0.00           H  
ATOM   3547 HE22 GLN A 260     -24.420  11.182   7.151  1.00  0.00           H  
ATOM   3548  N   LEU A 261     -20.070  11.441   0.733  1.00  0.00           N  
ATOM   3549  CA  LEU A 261     -18.923  10.983  -0.062  1.00  0.00           C  
ATOM   3550  C   LEU A 261     -18.329  12.085  -0.976  1.00  0.00           C  
ATOM   3551  O   LEU A 261     -17.163  11.993  -1.370  1.00  0.00           O  
ATOM   3552  CB  LEU A 261     -19.387   9.698  -0.774  1.00  0.00           C  
ATOM   3553  CG  LEU A 261     -18.464   9.109  -1.847  1.00  0.00           C  
ATOM   3554  CD1 LEU A 261     -17.130   8.625  -1.272  1.00  0.00           C  
ATOM   3555  CD2 LEU A 261     -19.139   7.904  -2.500  1.00  0.00           C  
ATOM   3556  H   LEU A 261     -20.989  11.295   0.341  1.00  0.00           H  
ATOM   3557  HA  LEU A 261     -18.126  10.711   0.629  1.00  0.00           H  
ATOM   3558  HB2 LEU A 261     -19.547   8.939  -0.008  1.00  0.00           H  
ATOM   3559  HB3 LEU A 261     -20.346   9.900  -1.251  1.00  0.00           H  
ATOM   3560  HG  LEU A 261     -18.289   9.858  -2.619  1.00  0.00           H  
ATOM   3561 HD11 LEU A 261     -16.588   9.464  -0.834  1.00  0.00           H  
ATOM   3562 HD12 LEU A 261     -17.320   7.880  -0.500  1.00  0.00           H  
ATOM   3563 HD13 LEU A 261     -16.529   8.177  -2.063  1.00  0.00           H  
ATOM   3564 HD21 LEU A 261     -19.337   7.136  -1.753  1.00  0.00           H  
ATOM   3565 HD22 LEU A 261     -20.089   8.217  -2.934  1.00  0.00           H  
ATOM   3566 HD23 LEU A 261     -18.504   7.495  -3.285  1.00  0.00           H  
ATOM   3567  N   ARG A 262     -19.096  13.145  -1.250  1.00  0.00           N  
ATOM   3568  CA  ARG A 262     -18.664  14.406  -1.879  1.00  0.00           C  
ATOM   3569  C   ARG A 262     -17.995  15.366  -0.880  1.00  0.00           C  
ATOM   3570  O   ARG A 262     -17.064  16.066  -1.262  1.00  0.00           O  
ATOM   3571  CB  ARG A 262     -19.864  15.015  -2.639  1.00  0.00           C  
ATOM   3572  CG  ARG A 262     -19.650  16.424  -3.208  1.00  0.00           C  
ATOM   3573  CD  ARG A 262     -18.654  16.445  -4.371  1.00  0.00           C  
ATOM   3574  NE  ARG A 262     -18.163  17.813  -4.597  1.00  0.00           N  
ATOM   3575  CZ  ARG A 262     -18.624  18.738  -5.414  1.00  0.00           C  
ATOM   3576  NH1 ARG A 262     -19.623  18.560  -6.228  1.00  0.00           N  
ATOM   3577  NH2 ARG A 262     -18.048  19.903  -5.377  1.00  0.00           N1+
ATOM   3578  H   ARG A 262     -20.062  13.093  -0.959  1.00  0.00           H  
ATOM   3579  HA  ARG A 262     -17.891  14.175  -2.611  1.00  0.00           H  
ATOM   3580  HB2 ARG A 262     -20.146  14.345  -3.452  1.00  0.00           H  
ATOM   3581  HB3 ARG A 262     -20.714  15.079  -1.960  1.00  0.00           H  
ATOM   3582  HG2 ARG A 262     -20.605  16.812  -3.562  1.00  0.00           H  
ATOM   3583  HG3 ARG A 262     -19.310  17.089  -2.413  1.00  0.00           H  
ATOM   3584  HD2 ARG A 262     -17.795  15.823  -4.121  1.00  0.00           H  
ATOM   3585  HD3 ARG A 262     -19.122  16.038  -5.267  1.00  0.00           H  
ATOM   3586  HE  ARG A 262     -17.415  18.124  -3.994  1.00  0.00           H  
ATOM   3587 HH11 ARG A 262     -19.894  19.279  -6.883  1.00  0.00           H  
ATOM   3588 HH12 ARG A 262     -20.159  17.706  -6.183  1.00  0.00           H  
ATOM   3589 HH21 ARG A 262     -17.299  20.021  -4.709  1.00  0.00           H  
ATOM   3590 HH22 ARG A 262     -18.431  20.695  -5.873  1.00  0.00           H  
ATOM   3591  N   GLU A 263     -18.346  15.315   0.411  1.00  0.00           N  
ATOM   3592  CA  GLU A 263     -17.533  15.888   1.514  1.00  0.00           C  
ATOM   3593  C   GLU A 263     -16.141  15.217   1.656  1.00  0.00           C  
ATOM   3594  O   GLU A 263     -15.298  15.658   2.444  1.00  0.00           O  
ATOM   3595  CB  GLU A 263     -18.271  15.801   2.867  1.00  0.00           C  
ATOM   3596  CG  GLU A 263     -19.706  16.352   2.967  1.00  0.00           C  
ATOM   3597  CD  GLU A 263     -19.897  17.813   2.534  1.00  0.00           C  
ATOM   3598  OE1 GLU A 263     -21.026  18.170   2.131  1.00  0.00           O  
ATOM   3599  OE2 GLU A 263     -18.948  18.626   2.662  1.00  0.00           O1-
ATOM   3600  H   GLU A 263     -19.193  14.818   0.645  1.00  0.00           H  
ATOM   3601  HA  GLU A 263     -17.357  16.942   1.295  1.00  0.00           H  
ATOM   3602  HB2 GLU A 263     -17.669  16.323   3.611  1.00  0.00           H  
ATOM   3603  HB3 GLU A 263     -18.302  14.751   3.159  1.00  0.00           H  
ATOM   3604  HG2 GLU A 263     -20.027  16.257   4.005  1.00  0.00           H  
ATOM   3605  HG3 GLU A 263     -20.370  15.716   2.381  1.00  0.00           H  
ATOM   3606  N   TRP A 264     -15.891  14.160   0.872  1.00  0.00           N  
ATOM   3607  CA  TRP A 264     -14.640  13.406   0.769  1.00  0.00           C  
ATOM   3608  C   TRP A 264     -14.014  13.509  -0.640  1.00  0.00           C  
ATOM   3609  O   TRP A 264     -13.303  12.586  -1.058  1.00  0.00           O  
ATOM   3610  CB  TRP A 264     -14.849  11.957   1.262  1.00  0.00           C  
ATOM   3611  CG  TRP A 264     -15.464  11.769   2.624  1.00  0.00           C  
ATOM   3612  CD1 TRP A 264     -15.330  12.599   3.686  1.00  0.00           C  
ATOM   3613  CD2 TRP A 264     -16.309  10.673   3.100  1.00  0.00           C  
ATOM   3614  NE1 TRP A 264     -16.057  12.123   4.760  1.00  0.00           N  
ATOM   3615  CE2 TRP A 264     -16.703  10.948   4.444  1.00  0.00           C  
ATOM   3616  CE3 TRP A 264     -16.800   9.478   2.525  1.00  0.00           C  
ATOM   3617  CZ2 TRP A 264     -17.570  10.106   5.154  1.00  0.00           C  
ATOM   3618  CZ3 TRP A 264     -17.673   8.626   3.230  1.00  0.00           C  
ATOM   3619  CH2 TRP A 264     -18.060   8.940   4.545  1.00  0.00           C  
ATOM   3620  H   TRP A 264     -16.656  13.842   0.294  1.00  0.00           H  
ATOM   3621  HA  TRP A 264     -13.921  13.853   1.456  1.00  0.00           H  
ATOM   3622  HB2 TRP A 264     -15.480  11.436   0.542  1.00  0.00           H  
ATOM   3623  HB3 TRP A 264     -13.885  11.450   1.273  1.00  0.00           H  
ATOM   3624  HD1 TRP A 264     -14.743  13.506   3.693  1.00  0.00           H  
ATOM   3625  HE1 TRP A 264     -16.090  12.599   5.650  1.00  0.00           H  
ATOM   3626  HE3 TRP A 264     -16.505   9.231   1.516  1.00  0.00           H  
ATOM   3627  HZ2 TRP A 264     -17.865  10.363   6.161  1.00  0.00           H  
ATOM   3628  HZ3 TRP A 264     -18.047   7.728   2.761  1.00  0.00           H  
ATOM   3629  HH2 TRP A 264     -18.725   8.287   5.089  1.00  0.00           H  
ATOM   3630  N   ASP A 265     -14.317  14.580  -1.401  1.00  0.00           N  
ATOM   3631  CA  ASP A 265     -13.766  14.864  -2.743  1.00  0.00           C  
ATOM   3632  C   ASP A 265     -13.939  16.313  -3.247  1.00  0.00           C  
ATOM   3633  O   ASP A 265     -14.619  17.149  -2.648  1.00  0.00           O  
ATOM   3634  CB  ASP A 265     -14.444  13.954  -3.783  1.00  0.00           C  
ATOM   3635  CG  ASP A 265     -13.378  13.274  -4.635  1.00  0.00           C  
ATOM   3636  OD1 ASP A 265     -13.223  12.042  -4.479  1.00  0.00           O  
ATOM   3637  OD2 ASP A 265     -12.689  13.998  -5.392  1.00  0.00           O1-
ATOM   3638  H   ASP A 265     -14.941  15.274  -1.014  1.00  0.00           H  
ATOM   3639  HA  ASP A 265     -12.696  14.654  -2.722  1.00  0.00           H  
ATOM   3640  HB2 ASP A 265     -15.115  14.521  -4.428  1.00  0.00           H  
ATOM   3641  HB3 ASP A 265     -15.074  13.219  -3.281  1.00  0.00           H  
ATOM   3642  N   GLU A 266     -13.385  16.566  -4.438  1.00  0.00           N  
ATOM   3643  CA  GLU A 266     -13.611  17.759  -5.261  1.00  0.00           C  
ATOM   3644  C   GLU A 266     -13.794  17.472  -6.768  1.00  0.00           C  
ATOM   3645  O   GLU A 266     -14.217  18.387  -7.483  1.00  0.00           O  
ATOM   3646  CB  GLU A 266     -12.493  18.797  -5.032  1.00  0.00           C  
ATOM   3647  CG  GLU A 266     -12.673  19.643  -3.760  1.00  0.00           C  
ATOM   3648  CD  GLU A 266     -11.664  19.391  -2.642  1.00  0.00           C  
ATOM   3649  OE1 GLU A 266     -11.279  20.383  -1.976  1.00  0.00           O  
ATOM   3650  OE2 GLU A 266     -11.238  18.248  -2.379  1.00  0.00           O1-
ATOM   3651  H   GLU A 266     -12.840  15.817  -4.841  1.00  0.00           H  
ATOM   3652  HA  GLU A 266     -14.554  18.213  -4.955  1.00  0.00           H  
ATOM   3653  HB2 GLU A 266     -11.517  18.310  -5.041  1.00  0.00           H  
ATOM   3654  HB3 GLU A 266     -12.511  19.496  -5.868  1.00  0.00           H  
ATOM   3655  HG2 GLU A 266     -13.680  19.527  -3.359  1.00  0.00           H  
ATOM   3656  HG3 GLU A 266     -12.589  20.689  -4.056  1.00  0.00           H  
ATOM   3657  N   ASN A 267     -13.531  16.261  -7.290  1.00  0.00           N  
ATOM   3658  CA  ASN A 267     -13.659  15.949  -8.731  1.00  0.00           C  
ATOM   3659  C   ASN A 267     -14.284  14.571  -9.015  1.00  0.00           C  
ATOM   3660  O   ASN A 267     -13.952  13.586  -8.362  1.00  0.00           O  
ATOM   3661  CB  ASN A 267     -12.304  16.041  -9.482  1.00  0.00           C  
ATOM   3662  CG  ASN A 267     -11.384  17.228  -9.216  1.00  0.00           C  
ATOM   3663  OD1 ASN A 267     -10.169  17.094  -9.227  1.00  0.00           O  
ATOM   3664  ND2 ASN A 267     -11.894  18.409  -8.999  1.00  0.00           N  
ATOM   3665  H   ASN A 267     -13.220  15.514  -6.686  1.00  0.00           H  
ATOM   3666  HA  ASN A 267     -14.325  16.688  -9.177  1.00  0.00           H  
ATOM   3667  HB2 ASN A 267     -11.729  15.148  -9.238  1.00  0.00           H  
ATOM   3668  HB3 ASN A 267     -12.498  16.022 -10.555  1.00  0.00           H  
ATOM   3669 HD21 ASN A 267     -12.891  18.491  -8.860  1.00  0.00           H  
ATOM   3670 HD22 ASN A 267     -11.271  19.137  -8.680  1.00  0.00           H  
ATOM   3671  N   LEU A 268     -15.122  14.486 -10.062  1.00  0.00           N  
ATOM   3672  CA  LEU A 268     -15.456  13.279 -10.853  1.00  0.00           C  
ATOM   3673  C   LEU A 268     -16.097  12.068 -10.119  1.00  0.00           C  
ATOM   3674  O   LEU A 268     -16.466  11.079 -10.751  1.00  0.00           O  
ATOM   3675  CB  LEU A 268     -14.223  12.973 -11.736  1.00  0.00           C  
ATOM   3676  CG  LEU A 268     -14.295  11.813 -12.743  1.00  0.00           C  
ATOM   3677  CD1 LEU A 268     -15.457  11.972 -13.723  1.00  0.00           C  
ATOM   3678  CD2 LEU A 268     -13.013  11.808 -13.578  1.00  0.00           C  
ATOM   3679  H   LEU A 268     -15.478  15.349 -10.447  1.00  0.00           H  
ATOM   3680  HA  LEU A 268     -16.237  13.596 -11.544  1.00  0.00           H  
ATOM   3681  HB2 LEU A 268     -13.970  13.880 -12.285  1.00  0.00           H  
ATOM   3682  HB3 LEU A 268     -13.383  12.767 -11.073  1.00  0.00           H  
ATOM   3683  HG  LEU A 268     -14.369  10.862 -12.216  1.00  0.00           H  
ATOM   3684 HD11 LEU A 268     -16.397  11.933 -13.172  1.00  0.00           H  
ATOM   3685 HD12 LEU A 268     -15.384  12.921 -14.254  1.00  0.00           H  
ATOM   3686 HD13 LEU A 268     -15.439  11.144 -14.432  1.00  0.00           H  
ATOM   3687 HD21 LEU A 268     -12.939  12.707 -14.189  1.00  0.00           H  
ATOM   3688 HD22 LEU A 268     -12.140  11.751 -12.928  1.00  0.00           H  
ATOM   3689 HD23 LEU A 268     -13.003  10.935 -14.230  1.00  0.00           H  
ATOM   3690  N   LYS A 269     -16.290  12.154  -8.804  1.00  0.00           N  
ATOM   3691  CA  LYS A 269     -16.805  11.091  -7.930  1.00  0.00           C  
ATOM   3692  C   LYS A 269     -17.944  11.626  -7.055  1.00  0.00           C  
ATOM   3693  O   LYS A 269     -17.813  11.818  -5.848  1.00  0.00           O  
ATOM   3694  CB  LYS A 269     -15.597  10.460  -7.209  1.00  0.00           C  
ATOM   3695  CG  LYS A 269     -15.944   9.266  -6.297  1.00  0.00           C  
ATOM   3696  CD  LYS A 269     -15.231   9.335  -4.942  1.00  0.00           C  
ATOM   3697  CE  LYS A 269     -15.850  10.462  -4.119  1.00  0.00           C  
ATOM   3698  NZ  LYS A 269     -15.059  10.787  -2.918  1.00  0.00           N1+
ATOM   3699  H   LYS A 269     -15.888  12.970  -8.365  1.00  0.00           H  
ATOM   3700  HA  LYS A 269     -17.248  10.304  -8.541  1.00  0.00           H  
ATOM   3701  HB2 LYS A 269     -15.103  11.240  -6.630  1.00  0.00           H  
ATOM   3702  HB3 LYS A 269     -14.880  10.121  -7.957  1.00  0.00           H  
ATOM   3703  HG2 LYS A 269     -15.648   8.349  -6.807  1.00  0.00           H  
ATOM   3704  HG3 LYS A 269     -17.019   9.208  -6.130  1.00  0.00           H  
ATOM   3705  HD2 LYS A 269     -14.169   9.520  -5.106  1.00  0.00           H  
ATOM   3706  HD3 LYS A 269     -15.359   8.385  -4.423  1.00  0.00           H  
ATOM   3707  HE2 LYS A 269     -16.873  10.194  -3.856  1.00  0.00           H  
ATOM   3708  HE3 LYS A 269     -15.905  11.360  -4.734  1.00  0.00           H  
ATOM   3709  HZ1 LYS A 269     -15.575  11.413  -2.316  1.00  0.00           H  
ATOM   3710  HZ2 LYS A 269     -14.741   9.979  -2.402  1.00  0.00           H  
ATOM   3711  HZ3 LYS A 269     -14.232  11.274  -3.231  1.00  0.00           H  
ATOM   3712  N   ASP A 270     -19.056  11.932  -7.718  1.00  0.00           N  
ATOM   3713  CA  ASP A 270     -20.104  12.872  -7.278  1.00  0.00           C  
ATOM   3714  C   ASP A 270     -21.522  12.338  -7.547  1.00  0.00           C  
ATOM   3715  O   ASP A 270     -22.336  12.182  -6.639  1.00  0.00           O  
ATOM   3716  CB  ASP A 270     -19.867  14.223  -7.996  1.00  0.00           C  
ATOM   3717  CG  ASP A 270     -19.535  14.154  -9.503  1.00  0.00           C  
ATOM   3718  OD1 ASP A 270     -19.181  15.205 -10.078  1.00  0.00           O  
ATOM   3719  OD2 ASP A 270     -19.639  13.073 -10.131  1.00  0.00           O1-
ATOM   3720  H   ASP A 270     -19.045  11.740  -8.709  1.00  0.00           H  
ATOM   3721  HA  ASP A 270     -20.025  13.040  -6.204  1.00  0.00           H  
ATOM   3722  HB2 ASP A 270     -19.037  14.722  -7.495  1.00  0.00           H  
ATOM   3723  HB3 ASP A 270     -20.757  14.840  -7.868  1.00  0.00           H  
ATOM   3724  N   ASP A 271     -21.810  11.980  -8.794  1.00  0.00           N  
ATOM   3725  CA  ASP A 271     -23.030  11.287  -9.246  1.00  0.00           C  
ATOM   3726  C   ASP A 271     -22.684  10.080 -10.140  1.00  0.00           C  
ATOM   3727  O   ASP A 271     -23.516   9.192 -10.332  1.00  0.00           O  
ATOM   3728  CB  ASP A 271     -23.966  12.293  -9.945  1.00  0.00           C  
ATOM   3729  CG  ASP A 271     -25.443  11.871 -10.011  1.00  0.00           C  
ATOM   3730  OD1 ASP A 271     -25.852  10.828  -9.444  1.00  0.00           O  
ATOM   3731  OD2 ASP A 271     -26.236  12.645 -10.597  1.00  0.00           O1-
ATOM   3732  H   ASP A 271     -21.127  12.244  -9.490  1.00  0.00           H  
ATOM   3733  HA  ASP A 271     -23.549  10.903  -8.368  1.00  0.00           H  
ATOM   3734  HB2 ASP A 271     -23.606  12.487 -10.955  1.00  0.00           H  
ATOM   3735  HB3 ASP A 271     -23.926  13.237  -9.400  1.00  0.00           H  
ATOM   3736  N   SER A 272     -21.428   9.990 -10.601  1.00  0.00           N  
ATOM   3737  CA  SER A 272     -20.826   8.853 -11.310  1.00  0.00           C  
ATOM   3738  C   SER A 272     -20.860   7.531 -10.522  1.00  0.00           C  
ATOM   3739  O   SER A 272     -20.772   6.455 -11.116  1.00  0.00           O  
ATOM   3740  CB  SER A 272     -19.379   9.231 -11.641  1.00  0.00           C  
ATOM   3741  OG  SER A 272     -18.667   9.500 -10.449  1.00  0.00           O  
ATOM   3742  H   SER A 272     -20.807  10.767 -10.424  1.00  0.00           H  
ATOM   3743  HA  SER A 272     -21.360   8.697 -12.247  1.00  0.00           H  
ATOM   3744  HB2 SER A 272     -18.899   8.418 -12.186  1.00  0.00           H  
ATOM   3745  HB3 SER A 272     -19.378  10.121 -12.270  1.00  0.00           H  
ATOM   3746  HG  SER A 272     -17.855   9.955 -10.684  1.00  0.00           H  
ATOM   3747  N   LEU A 273     -21.042   7.577  -9.196  1.00  0.00           N  
ATOM   3748  CA  LEU A 273     -21.293   6.397  -8.359  1.00  0.00           C  
ATOM   3749  C   LEU A 273     -22.562   5.644  -8.832  1.00  0.00           C  
ATOM   3750  O   LEU A 273     -23.486   6.314  -9.306  1.00  0.00           O  
ATOM   3751  CB  LEU A 273     -21.439   6.792  -6.874  1.00  0.00           C  
ATOM   3752  CG  LEU A 273     -20.244   7.455  -6.165  1.00  0.00           C  
ATOM   3753  CD1 LEU A 273     -18.938   6.681  -6.356  1.00  0.00           C  
ATOM   3754  CD2 LEU A 273     -20.038   8.922  -6.546  1.00  0.00           C  
ATOM   3755  H   LEU A 273     -21.049   8.493  -8.771  1.00  0.00           H  
ATOM   3756  HA  LEU A 273     -20.432   5.738  -8.473  1.00  0.00           H  
ATOM   3757  HB2 LEU A 273     -22.306   7.444  -6.770  1.00  0.00           H  
ATOM   3758  HB3 LEU A 273     -21.659   5.880  -6.320  1.00  0.00           H  
ATOM   3759  HG  LEU A 273     -20.479   7.438  -5.100  1.00  0.00           H  
ATOM   3760 HD11 LEU A 273     -19.086   5.635  -6.087  1.00  0.00           H  
ATOM   3761 HD12 LEU A 273     -18.614   6.744  -7.395  1.00  0.00           H  
ATOM   3762 HD13 LEU A 273     -18.162   7.108  -5.721  1.00  0.00           H  
ATOM   3763 HD21 LEU A 273     -19.577   9.005  -7.531  1.00  0.00           H  
ATOM   3764 HD22 LEU A 273     -20.986   9.459  -6.524  1.00  0.00           H  
ATOM   3765 HD23 LEU A 273     -19.375   9.386  -5.815  1.00  0.00           H  
ATOM   3766  N   PRO A 274     -22.632   4.300  -8.713  1.00  0.00           N  
ATOM   3767  CA  PRO A 274     -23.495   3.453  -9.546  1.00  0.00           C  
ATOM   3768  C   PRO A 274     -24.987   3.799  -9.649  1.00  0.00           C  
ATOM   3769  O   PRO A 274     -25.615   4.277  -8.703  1.00  0.00           O  
ATOM   3770  CB  PRO A 274     -23.301   2.027  -9.023  1.00  0.00           C  
ATOM   3771  CG  PRO A 274     -21.841   2.040  -8.588  1.00  0.00           C  
ATOM   3772  CD  PRO A 274     -21.694   3.442  -7.994  1.00  0.00           C  
ATOM   3773  HA  PRO A 274     -23.085   3.502 -10.555  1.00  0.00           H  
ATOM   3774  HB2 PRO A 274     -23.948   1.845  -8.165  1.00  0.00           H  
ATOM   3775  HB3 PRO A 274     -23.484   1.285  -9.800  1.00  0.00           H  
ATOM   3776  HG2 PRO A 274     -21.199   1.944  -9.464  1.00  0.00           H  
ATOM   3777  HG3 PRO A 274     -21.633   1.263  -7.854  1.00  0.00           H  
ATOM   3778  HD2 PRO A 274     -20.657   3.759  -8.102  1.00  0.00           H  
ATOM   3779  HD3 PRO A 274     -21.962   3.420  -6.937  1.00  0.00           H  
ATOM   3780  N   SER A 275     -25.557   3.495 -10.818  1.00  0.00           N  
ATOM   3781  CA  SER A 275     -26.962   3.749 -11.185  1.00  0.00           C  
ATOM   3782  C   SER A 275     -27.955   2.762 -10.554  1.00  0.00           C  
ATOM   3783  O   SER A 275     -29.139   3.081 -10.418  1.00  0.00           O  
ATOM   3784  CB  SER A 275     -27.063   3.693 -12.713  1.00  0.00           C  
ATOM   3785  OG  SER A 275     -26.756   2.384 -13.172  1.00  0.00           O  
ATOM   3786  H   SER A 275     -24.965   3.118 -11.544  1.00  0.00           H  
ATOM   3787  HA  SER A 275     -27.232   4.754 -10.860  1.00  0.00           H  
ATOM   3788  HB2 SER A 275     -28.073   3.959 -13.023  1.00  0.00           H  
ATOM   3789  HB3 SER A 275     -26.361   4.402 -13.153  1.00  0.00           H  
ATOM   3790  HG  SER A 275     -26.633   2.404 -14.123  1.00  0.00           H  
ATOM   3791  N   ASN A 276     -27.485   1.573 -10.152  1.00  0.00           N  
ATOM   3792  CA  ASN A 276     -28.268   0.517  -9.505  1.00  0.00           C  
ATOM   3793  C   ASN A 276     -28.179   0.630  -7.970  1.00  0.00           C  
ATOM   3794  O   ASN A 276     -27.085   0.440  -7.436  1.00  0.00           O  
ATOM   3795  CB  ASN A 276     -27.748  -0.845 -10.013  1.00  0.00           C  
ATOM   3796  CG  ASN A 276     -28.432  -2.040  -9.360  1.00  0.00           C  
ATOM   3797  OD1 ASN A 276     -29.505  -1.949  -8.774  1.00  0.00           O  
ATOM   3798  ND2 ASN A 276     -27.820  -3.198  -9.423  1.00  0.00           N  
ATOM   3799  H   ASN A 276     -26.503   1.398 -10.314  1.00  0.00           H  
ATOM   3800  HA  ASN A 276     -29.307   0.604  -9.824  1.00  0.00           H  
ATOM   3801  HB2 ASN A 276     -26.680  -0.917  -9.810  1.00  0.00           H  
ATOM   3802  HB3 ASN A 276     -27.889  -0.917 -11.091  1.00  0.00           H  
ATOM   3803 HD21 ASN A 276     -28.283  -4.023  -9.068  1.00  0.00           H  
ATOM   3804 HD22 ASN A 276     -26.893  -3.279  -9.818  1.00  0.00           H  
ATOM   3805  N   PRO A 277     -29.290   0.864  -7.238  1.00  0.00           N  
ATOM   3806  CA  PRO A 277     -29.286   0.970  -5.772  1.00  0.00           C  
ATOM   3807  C   PRO A 277     -28.649  -0.216  -5.037  1.00  0.00           C  
ATOM   3808  O   PRO A 277     -28.066  -0.032  -3.970  1.00  0.00           O  
ATOM   3809  CB  PRO A 277     -30.756   1.130  -5.374  1.00  0.00           C  
ATOM   3810  CG  PRO A 277     -31.348   1.860  -6.579  1.00  0.00           C  
ATOM   3811  CD  PRO A 277     -30.617   1.199  -7.743  1.00  0.00           C  
ATOM   3812  HA  PRO A 277     -28.748   1.878  -5.498  1.00  0.00           H  
ATOM   3813  HB2 PRO A 277     -31.232   0.156  -5.270  1.00  0.00           H  
ATOM   3814  HB3 PRO A 277     -30.864   1.710  -4.458  1.00  0.00           H  
ATOM   3815  HG2 PRO A 277     -31.091   2.918  -6.531  1.00  0.00           H  
ATOM   3816  HG3 PRO A 277     -32.427   1.725  -6.646  1.00  0.00           H  
ATOM   3817  HD2 PRO A 277     -30.564   1.894  -8.581  1.00  0.00           H  
ATOM   3818  HD3 PRO A 277     -31.134   0.286  -8.039  1.00  0.00           H  
ATOM   3819  N   ILE A 278     -28.723  -1.427  -5.604  1.00  0.00           N  
ATOM   3820  CA  ILE A 278     -28.070  -2.624  -5.049  1.00  0.00           C  
ATOM   3821  C   ILE A 278     -26.549  -2.457  -5.035  1.00  0.00           C  
ATOM   3822  O   ILE A 278     -25.935  -2.464  -3.973  1.00  0.00           O  
ATOM   3823  CB  ILE A 278     -28.519  -3.895  -5.804  1.00  0.00           C  
ATOM   3824  CG1 ILE A 278     -30.030  -4.140  -5.597  1.00  0.00           C  
ATOM   3825  CG2 ILE A 278     -27.663  -5.105  -5.397  1.00  0.00           C  
ATOM   3826  CD1 ILE A 278     -30.611  -5.256  -6.477  1.00  0.00           C  
ATOM   3827  H   ILE A 278     -29.214  -1.516  -6.482  1.00  0.00           H  
ATOM   3828  HA  ILE A 278     -28.372  -2.737  -4.008  1.00  0.00           H  
ATOM   3829  HB  ILE A 278     -28.357  -3.730  -6.869  1.00  0.00           H  
ATOM   3830 HG12 ILE A 278     -30.222  -4.378  -4.550  1.00  0.00           H  
ATOM   3831 HG13 ILE A 278     -30.579  -3.230  -5.839  1.00  0.00           H  
ATOM   3832 HG21 ILE A 278     -26.633  -4.974  -5.728  1.00  0.00           H  
ATOM   3833 HG22 ILE A 278     -27.675  -5.204  -4.312  1.00  0.00           H  
ATOM   3834 HG23 ILE A 278     -28.040  -6.022  -5.849  1.00  0.00           H  
ATOM   3835 HD11 ILE A 278     -30.384  -5.061  -7.525  1.00  0.00           H  
ATOM   3836 HD12 ILE A 278     -30.208  -6.228  -6.192  1.00  0.00           H  
ATOM   3837 HD13 ILE A 278     -31.693  -5.289  -6.350  1.00  0.00           H  
ATOM   3838  N   ASP A 279     -25.941  -2.265  -6.205  1.00  0.00           N  
ATOM   3839  CA  ASP A 279     -24.484  -2.146  -6.334  1.00  0.00           C  
ATOM   3840  C   ASP A 279     -23.946  -0.845  -5.714  1.00  0.00           C  
ATOM   3841  O   ASP A 279     -22.836  -0.833  -5.183  1.00  0.00           O  
ATOM   3842  CB  ASP A 279     -24.073  -2.288  -7.807  1.00  0.00           C  
ATOM   3843  CG  ASP A 279     -24.623  -3.550  -8.480  1.00  0.00           C  
ATOM   3844  OD1 ASP A 279     -24.658  -4.648  -7.874  1.00  0.00           O  
ATOM   3845  OD2 ASP A 279     -25.031  -3.468  -9.658  1.00  0.00           O1-
ATOM   3846  H   ASP A 279     -26.508  -2.208  -7.039  1.00  0.00           H  
ATOM   3847  HA  ASP A 279     -24.027  -2.971  -5.788  1.00  0.00           H  
ATOM   3848  HB2 ASP A 279     -22.985  -2.307  -7.867  1.00  0.00           H  
ATOM   3849  HB3 ASP A 279     -24.426  -1.413  -8.352  1.00  0.00           H  
ATOM   3850  N   PHE A 280     -24.746   0.229  -5.717  1.00  0.00           N  
ATOM   3851  CA  PHE A 280     -24.444   1.471  -5.007  1.00  0.00           C  
ATOM   3852  C   PHE A 280     -24.371   1.253  -3.488  1.00  0.00           C  
ATOM   3853  O   PHE A 280     -23.321   1.498  -2.896  1.00  0.00           O  
ATOM   3854  CB  PHE A 280     -25.473   2.552  -5.377  1.00  0.00           C  
ATOM   3855  CG  PHE A 280     -25.264   3.854  -4.626  1.00  0.00           C  
ATOM   3856  CD1 PHE A 280     -25.931   4.083  -3.409  1.00  0.00           C  
ATOM   3857  CD2 PHE A 280     -24.346   4.805  -5.106  1.00  0.00           C  
ATOM   3858  CE1 PHE A 280     -25.674   5.247  -2.666  1.00  0.00           C  
ATOM   3859  CE2 PHE A 280     -24.079   5.965  -4.357  1.00  0.00           C  
ATOM   3860  CZ  PHE A 280     -24.750   6.191  -3.142  1.00  0.00           C  
ATOM   3861  H   PHE A 280     -25.626   0.167  -6.210  1.00  0.00           H  
ATOM   3862  HA  PHE A 280     -23.461   1.820  -5.323  1.00  0.00           H  
ATOM   3863  HB2 PHE A 280     -25.419   2.747  -6.448  1.00  0.00           H  
ATOM   3864  HB3 PHE A 280     -26.475   2.181  -5.162  1.00  0.00           H  
ATOM   3865  HD1 PHE A 280     -26.628   3.351  -3.027  1.00  0.00           H  
ATOM   3866  HD2 PHE A 280     -23.837   4.630  -6.043  1.00  0.00           H  
ATOM   3867  HE1 PHE A 280     -26.172   5.401  -1.720  1.00  0.00           H  
ATOM   3868  HE2 PHE A 280     -23.346   6.678  -4.704  1.00  0.00           H  
ATOM   3869  HZ  PHE A 280     -24.545   7.080  -2.565  1.00  0.00           H  
ATOM   3870  N   SER A 281     -25.446   0.755  -2.863  1.00  0.00           N  
ATOM   3871  CA  SER A 281     -25.499   0.527  -1.407  1.00  0.00           C  
ATOM   3872  C   SER A 281     -24.470  -0.518  -0.961  1.00  0.00           C  
ATOM   3873  O   SER A 281     -23.819  -0.344   0.066  1.00  0.00           O  
ATOM   3874  CB  SER A 281     -26.918   0.129  -0.973  1.00  0.00           C  
ATOM   3875  OG  SER A 281     -27.334  -1.095  -1.563  1.00  0.00           O  
ATOM   3876  H   SER A 281     -26.268   0.541  -3.410  1.00  0.00           H  
ATOM   3877  HA  SER A 281     -25.256   1.458  -0.895  1.00  0.00           H  
ATOM   3878  HB2 SER A 281     -27.612   0.920  -1.255  1.00  0.00           H  
ATOM   3879  HB3 SER A 281     -26.945   0.025   0.112  1.00  0.00           H  
ATOM   3880  HG  SER A 281     -27.544  -0.887  -2.476  1.00  0.00           H  
ATOM   3881  N   TYR A 282     -24.236  -1.574  -1.751  1.00  0.00           N  
ATOM   3882  CA  TYR A 282     -23.128  -2.503  -1.516  1.00  0.00           C  
ATOM   3883  C   TYR A 282     -21.766  -1.789  -1.536  1.00  0.00           C  
ATOM   3884  O   TYR A 282     -20.980  -1.947  -0.598  1.00  0.00           O  
ATOM   3885  CB  TYR A 282     -23.152  -3.635  -2.558  1.00  0.00           C  
ATOM   3886  CG  TYR A 282     -24.108  -4.800  -2.335  1.00  0.00           C  
ATOM   3887  CD1 TYR A 282     -24.312  -5.335  -1.046  1.00  0.00           C  
ATOM   3888  CD2 TYR A 282     -24.671  -5.453  -3.451  1.00  0.00           C  
ATOM   3889  CE1 TYR A 282     -25.095  -6.489  -0.875  1.00  0.00           C  
ATOM   3890  CE2 TYR A 282     -25.440  -6.624  -3.285  1.00  0.00           C  
ATOM   3891  CZ  TYR A 282     -25.657  -7.141  -1.992  1.00  0.00           C  
ATOM   3892  OH  TYR A 282     -26.384  -8.273  -1.806  1.00  0.00           O  
ATOM   3893  H   TYR A 282     -24.831  -1.723  -2.553  1.00  0.00           H  
ATOM   3894  HA  TYR A 282     -23.229  -2.921  -0.515  1.00  0.00           H  
ATOM   3895  HB2 TYR A 282     -23.333  -3.200  -3.541  1.00  0.00           H  
ATOM   3896  HB3 TYR A 282     -22.155  -4.073  -2.597  1.00  0.00           H  
ATOM   3897  HD1 TYR A 282     -23.862  -4.875  -0.178  1.00  0.00           H  
ATOM   3898  HD2 TYR A 282     -24.504  -5.058  -4.442  1.00  0.00           H  
ATOM   3899  HE1 TYR A 282     -25.265  -6.882   0.116  1.00  0.00           H  
ATOM   3900  HE2 TYR A 282     -25.864  -7.124  -4.143  1.00  0.00           H  
ATOM   3901  HH  TYR A 282     -26.575  -8.751  -2.617  1.00  0.00           H  
ATOM   3902  N   ARG A 283     -21.477  -0.963  -2.554  1.00  0.00           N  
ATOM   3903  CA  ARG A 283     -20.189  -0.257  -2.623  1.00  0.00           C  
ATOM   3904  C   ARG A 283     -20.022   0.786  -1.517  1.00  0.00           C  
ATOM   3905  O   ARG A 283     -18.921   0.884  -0.981  1.00  0.00           O  
ATOM   3906  CB  ARG A 283     -19.927   0.299  -4.037  1.00  0.00           C  
ATOM   3907  CG  ARG A 283     -18.626   1.124  -4.150  1.00  0.00           C  
ATOM   3908  CD  ARG A 283     -17.356   0.295  -3.874  1.00  0.00           C  
ATOM   3909  NE  ARG A 283     -16.284   1.113  -3.275  1.00  0.00           N  
ATOM   3910  CZ  ARG A 283     -15.516   0.820  -2.238  1.00  0.00           C  
ATOM   3911  NH1 ARG A 283     -14.624   1.678  -1.852  1.00  0.00           N  
ATOM   3912  NH2 ARG A 283     -15.620  -0.287  -1.569  1.00  0.00           N1+
ATOM   3913  H   ARG A 283     -22.148  -0.839  -3.298  1.00  0.00           H  
ATOM   3914  HA  ARG A 283     -19.431  -1.013  -2.416  1.00  0.00           H  
ATOM   3915  HB2 ARG A 283     -19.891  -0.527  -4.748  1.00  0.00           H  
ATOM   3916  HB3 ARG A 283     -20.759   0.945  -4.315  1.00  0.00           H  
ATOM   3917  HG2 ARG A 283     -18.556   1.537  -5.156  1.00  0.00           H  
ATOM   3918  HG3 ARG A 283     -18.675   1.967  -3.460  1.00  0.00           H  
ATOM   3919  HD2 ARG A 283     -17.595  -0.534  -3.208  1.00  0.00           H  
ATOM   3920  HD3 ARG A 283     -17.006  -0.133  -4.814  1.00  0.00           H  
ATOM   3921  HE  ARG A 283     -16.149   2.044  -3.643  1.00  0.00           H  
ATOM   3922 HH11 ARG A 283     -13.971   1.475  -1.109  1.00  0.00           H  
ATOM   3923 HH12 ARG A 283     -14.628   2.584  -2.299  1.00  0.00           H  
ATOM   3924 HH21 ARG A 283     -15.180  -0.344  -0.661  1.00  0.00           H  
ATOM   3925 HH22 ARG A 283     -16.332  -0.947  -1.847  1.00  0.00           H  
ATOM   3926  N   VAL A 284     -21.070   1.524  -1.141  1.00  0.00           N  
ATOM   3927  CA  VAL A 284     -21.026   2.483  -0.020  1.00  0.00           C  
ATOM   3928  C   VAL A 284     -20.849   1.770   1.319  1.00  0.00           C  
ATOM   3929  O   VAL A 284     -19.982   2.164   2.097  1.00  0.00           O  
ATOM   3930  CB  VAL A 284     -22.243   3.429  -0.002  1.00  0.00           C  
ATOM   3931  CG1 VAL A 284     -22.236   4.331   1.241  1.00  0.00           C  
ATOM   3932  CG2 VAL A 284     -22.250   4.334  -1.239  1.00  0.00           C  
ATOM   3933  H   VAL A 284     -21.938   1.411  -1.645  1.00  0.00           H  
ATOM   3934  HA  VAL A 284     -20.146   3.112  -0.149  1.00  0.00           H  
ATOM   3935  HB  VAL A 284     -23.153   2.829   0.002  1.00  0.00           H  
ATOM   3936 HG11 VAL A 284     -22.346   3.737   2.148  1.00  0.00           H  
ATOM   3937 HG12 VAL A 284     -21.311   4.906   1.293  1.00  0.00           H  
ATOM   3938 HG13 VAL A 284     -23.092   5.005   1.201  1.00  0.00           H  
ATOM   3939 HG21 VAL A 284     -21.358   4.960  -1.257  1.00  0.00           H  
ATOM   3940 HG22 VAL A 284     -22.295   3.738  -2.150  1.00  0.00           H  
ATOM   3941 HG23 VAL A 284     -23.135   4.969  -1.206  1.00  0.00           H  
ATOM   3942  N   ALA A 285     -21.562   0.667   1.565  1.00  0.00           N  
ATOM   3943  CA  ALA A 285     -21.324  -0.196   2.722  1.00  0.00           C  
ATOM   3944  C   ALA A 285     -19.862  -0.695   2.791  1.00  0.00           C  
ATOM   3945  O   ALA A 285     -19.291  -0.818   3.876  1.00  0.00           O  
ATOM   3946  CB  ALA A 285     -22.323  -1.356   2.656  1.00  0.00           C  
ATOM   3947  H   ALA A 285     -22.303   0.409   0.929  1.00  0.00           H  
ATOM   3948  HA  ALA A 285     -21.517   0.384   3.625  1.00  0.00           H  
ATOM   3949  HB1 ALA A 285     -23.338  -0.968   2.739  1.00  0.00           H  
ATOM   3950  HB2 ALA A 285     -22.222  -1.889   1.711  1.00  0.00           H  
ATOM   3951  HB3 ALA A 285     -22.138  -2.056   3.472  1.00  0.00           H  
ATOM   3952  N   ALA A 286     -19.225  -0.912   1.636  1.00  0.00           N  
ATOM   3953  CA  ALA A 286     -17.801  -1.221   1.497  1.00  0.00           C  
ATOM   3954  C   ALA A 286     -16.853   0.008   1.455  1.00  0.00           C  
ATOM   3955  O   ALA A 286     -15.645  -0.164   1.267  1.00  0.00           O  
ATOM   3956  CB  ALA A 286     -17.644  -2.124   0.272  1.00  0.00           C  
ATOM   3957  H   ALA A 286     -19.780  -0.884   0.792  1.00  0.00           H  
ATOM   3958  HA  ALA A 286     -17.497  -1.804   2.366  1.00  0.00           H  
ATOM   3959  HB1 ALA A 286     -18.216  -3.043   0.406  1.00  0.00           H  
ATOM   3960  HB2 ALA A 286     -18.006  -1.615  -0.621  1.00  0.00           H  
ATOM   3961  HB3 ALA A 286     -16.588  -2.367   0.153  1.00  0.00           H  
ATOM   3962  N   CYS A 287     -17.363   1.235   1.625  1.00  0.00           N  
ATOM   3963  CA  CYS A 287     -16.573   2.464   1.801  1.00  0.00           C  
ATOM   3964  C   CYS A 287     -16.417   2.858   3.275  1.00  0.00           C  
ATOM   3965  O   CYS A 287     -15.397   3.445   3.622  1.00  0.00           O  
ATOM   3966  CB  CYS A 287     -17.219   3.644   1.055  1.00  0.00           C  
ATOM   3967  SG  CYS A 287     -17.131   3.456  -0.742  1.00  0.00           S  
ATOM   3968  H   CYS A 287     -18.367   1.321   1.688  1.00  0.00           H  
ATOM   3969  HA  CYS A 287     -15.568   2.318   1.406  1.00  0.00           H  
ATOM   3970  HB2 CYS A 287     -16.693   4.558   1.332  1.00  0.00           H  
ATOM   3971  HB3 CYS A 287     -18.258   3.759   1.363  1.00  0.00           H  
ATOM   3972  HG  CYS A 287     -17.903   2.367  -0.804  1.00  0.00           H  
ATOM   3973  N   LEU A 288     -17.409   2.570   4.127  1.00  0.00           N  
ATOM   3974  CA  LEU A 288     -17.424   3.058   5.512  1.00  0.00           C  
ATOM   3975  C   LEU A 288     -16.339   2.381   6.376  1.00  0.00           C  
ATOM   3976  O   LEU A 288     -16.321   1.145   6.441  1.00  0.00           O  
ATOM   3977  CB  LEU A 288     -18.816   2.877   6.155  1.00  0.00           C  
ATOM   3978  CG  LEU A 288     -20.009   3.442   5.361  1.00  0.00           C  
ATOM   3979  CD1 LEU A 288     -21.293   3.337   6.183  1.00  0.00           C  
ATOM   3980  CD2 LEU A 288     -19.820   4.904   4.957  1.00  0.00           C  
ATOM   3981  H   LEU A 288     -18.228   2.095   3.775  1.00  0.00           H  
ATOM   3982  HA  LEU A 288     -17.224   4.129   5.472  1.00  0.00           H  
ATOM   3983  HB2 LEU A 288     -18.993   1.813   6.312  1.00  0.00           H  
ATOM   3984  HB3 LEU A 288     -18.795   3.355   7.134  1.00  0.00           H  
ATOM   3985  HG  LEU A 288     -20.144   2.842   4.461  1.00  0.00           H  
ATOM   3986 HD11 LEU A 288     -21.447   2.305   6.498  1.00  0.00           H  
ATOM   3987 HD12 LEU A 288     -21.223   3.980   7.060  1.00  0.00           H  
ATOM   3988 HD13 LEU A 288     -22.142   3.650   5.576  1.00  0.00           H  
ATOM   3989 HD21 LEU A 288     -19.632   5.511   5.843  1.00  0.00           H  
ATOM   3990 HD22 LEU A 288     -18.983   4.999   4.265  1.00  0.00           H  
ATOM   3991 HD23 LEU A 288     -20.721   5.252   4.452  1.00  0.00           H  
ATOM   3992  N   PRO A 289     -15.459   3.134   7.065  1.00  0.00           N  
ATOM   3993  CA  PRO A 289     -14.545   2.578   8.059  1.00  0.00           C  
ATOM   3994  C   PRO A 289     -15.322   2.149   9.314  1.00  0.00           C  
ATOM   3995  O   PRO A 289     -15.955   2.961   9.989  1.00  0.00           O  
ATOM   3996  CB  PRO A 289     -13.521   3.682   8.327  1.00  0.00           C  
ATOM   3997  CG  PRO A 289     -14.318   4.964   8.086  1.00  0.00           C  
ATOM   3998  CD  PRO A 289     -15.255   4.572   6.946  1.00  0.00           C  
ATOM   3999  HA  PRO A 289     -14.026   1.714   7.643  1.00  0.00           H  
ATOM   4000  HB2 PRO A 289     -13.121   3.637   9.340  1.00  0.00           H  
ATOM   4001  HB3 PRO A 289     -12.716   3.608   7.595  1.00  0.00           H  
ATOM   4002  HG2 PRO A 289     -13.678   5.800   7.808  1.00  0.00           H  
ATOM   4003  HG3 PRO A 289     -14.902   5.210   8.973  1.00  0.00           H  
ATOM   4004  HD2 PRO A 289     -14.783   4.790   5.988  1.00  0.00           H  
ATOM   4005  HD3 PRO A 289     -16.192   5.122   7.036  1.00  0.00           H  
ATOM   4006  N   ILE A 290     -15.262   0.847   9.604  1.00  0.00           N  
ATOM   4007  CA  ILE A 290     -16.040   0.117  10.619  1.00  0.00           C  
ATOM   4008  C   ILE A 290     -15.217  -1.080  11.125  1.00  0.00           C  
ATOM   4009  O   ILE A 290     -14.334  -1.572  10.416  1.00  0.00           O  
ATOM   4010  CB  ILE A 290     -17.401  -0.349  10.039  1.00  0.00           C  
ATOM   4011  CG1 ILE A 290     -17.246  -1.375   8.891  1.00  0.00           C  
ATOM   4012  CG2 ILE A 290     -18.285   0.850   9.646  1.00  0.00           C  
ATOM   4013  CD1 ILE A 290     -18.561  -1.757   8.200  1.00  0.00           C  
ATOM   4014  H   ILE A 290     -14.670   0.274   9.020  1.00  0.00           H  
ATOM   4015  HA  ILE A 290     -16.241   0.778  11.462  1.00  0.00           H  
ATOM   4016  HB  ILE A 290     -17.915  -0.870  10.847  1.00  0.00           H  
ATOM   4017 HG12 ILE A 290     -16.570  -0.978   8.133  1.00  0.00           H  
ATOM   4018 HG13 ILE A 290     -16.801  -2.286   9.292  1.00  0.00           H  
ATOM   4019 HG21 ILE A 290     -18.268   1.601  10.436  1.00  0.00           H  
ATOM   4020 HG22 ILE A 290     -17.930   1.302   8.720  1.00  0.00           H  
ATOM   4021 HG23 ILE A 290     -19.319   0.531   9.513  1.00  0.00           H  
ATOM   4022 HD11 ILE A 290     -19.289  -2.097   8.935  1.00  0.00           H  
ATOM   4023 HD12 ILE A 290     -18.962  -0.901   7.657  1.00  0.00           H  
ATOM   4024 HD13 ILE A 290     -18.374  -2.557   7.483  1.00  0.00           H  
ATOM   4025  N   ASP A 291     -15.489  -1.576  12.331  1.00  0.00           N  
ATOM   4026  CA  ASP A 291     -14.820  -2.770  12.865  1.00  0.00           C  
ATOM   4027  C   ASP A 291     -15.345  -4.062  12.209  1.00  0.00           C  
ATOM   4028  O   ASP A 291     -16.296  -4.070  11.429  1.00  0.00           O  
ATOM   4029  CB  ASP A 291     -15.011  -2.854  14.383  1.00  0.00           C  
ATOM   4030  CG  ASP A 291     -16.487  -3.017  14.713  1.00  0.00           C  
ATOM   4031  OD1 ASP A 291     -17.187  -1.986  14.693  1.00  0.00           O  
ATOM   4032  OD2 ASP A 291     -16.899  -4.183  14.909  1.00  0.00           O1-
ATOM   4033  H   ASP A 291     -16.250  -1.202  12.881  1.00  0.00           H  
ATOM   4034  HA  ASP A 291     -13.751  -2.697  12.666  1.00  0.00           H  
ATOM   4035  HB2 ASP A 291     -14.626  -1.948  14.850  1.00  0.00           H  
ATOM   4036  HB3 ASP A 291     -14.444  -3.695  14.783  1.00  0.00           H  
ATOM   4037  N   ASP A 292     -14.709  -5.182  12.541  1.00  0.00           N  
ATOM   4038  CA  ASP A 292     -14.954  -6.495  11.946  1.00  0.00           C  
ATOM   4039  C   ASP A 292     -16.240  -7.188  12.440  1.00  0.00           C  
ATOM   4040  O   ASP A 292     -16.598  -8.227  11.891  1.00  0.00           O  
ATOM   4041  CB  ASP A 292     -13.691  -7.375  12.066  1.00  0.00           C  
ATOM   4042  CG  ASP A 292     -12.437  -6.701  11.490  1.00  0.00           C  
ATOM   4043  OD1 ASP A 292     -11.842  -7.230  10.524  1.00  0.00           O  
ATOM   4044  OD2 ASP A 292     -12.060  -5.588  11.930  1.00  0.00           O1-
ATOM   4045  H   ASP A 292     -13.937  -5.116  13.188  1.00  0.00           H  
ATOM   4046  HA  ASP A 292     -15.104  -6.336  10.878  1.00  0.00           H  
ATOM   4047  HB2 ASP A 292     -13.862  -8.316  11.544  1.00  0.00           H  
ATOM   4048  HB3 ASP A 292     -13.515  -7.600  13.119  1.00  0.00           H  
ATOM   4049  N   VAL A 293     -16.974  -6.603  13.399  1.00  0.00           N  
ATOM   4050  CA  VAL A 293     -18.294  -7.072  13.862  1.00  0.00           C  
ATOM   4051  C   VAL A 293     -19.417  -6.189  13.309  1.00  0.00           C  
ATOM   4052  O   VAL A 293     -20.396  -6.724  12.782  1.00  0.00           O  
ATOM   4053  CB  VAL A 293     -18.349  -7.230  15.397  1.00  0.00           C  
ATOM   4054  CG1 VAL A 293     -19.735  -7.671  15.889  1.00  0.00           C  
ATOM   4055  CG2 VAL A 293     -17.309  -8.244  15.893  1.00  0.00           C  
ATOM   4056  H   VAL A 293     -16.640  -5.740  13.804  1.00  0.00           H  
ATOM   4057  HA  VAL A 293     -18.468  -8.066  13.450  1.00  0.00           H  
ATOM   4058  HB  VAL A 293     -18.130  -6.269  15.863  1.00  0.00           H  
ATOM   4059 HG11 VAL A 293     -20.481  -6.912  15.654  1.00  0.00           H  
ATOM   4060 HG12 VAL A 293     -20.011  -8.615  15.419  1.00  0.00           H  
ATOM   4061 HG13 VAL A 293     -19.717  -7.803  16.971  1.00  0.00           H  
ATOM   4062 HG21 VAL A 293     -17.482  -9.212  15.424  1.00  0.00           H  
ATOM   4063 HG22 VAL A 293     -16.304  -7.905  15.643  1.00  0.00           H  
ATOM   4064 HG23 VAL A 293     -17.381  -8.350  16.976  1.00  0.00           H  
ATOM   4065  N   LEU A 294     -19.256  -4.859  13.302  1.00  0.00           N  
ATOM   4066  CA  LEU A 294     -20.138  -3.955  12.545  1.00  0.00           C  
ATOM   4067  C   LEU A 294     -20.116  -4.280  11.037  1.00  0.00           C  
ATOM   4068  O   LEU A 294     -21.156  -4.279  10.379  1.00  0.00           O  
ATOM   4069  CB  LEU A 294     -19.772  -2.493  12.864  1.00  0.00           C  
ATOM   4070  CG  LEU A 294     -20.494  -1.405  12.044  1.00  0.00           C  
ATOM   4071  CD1 LEU A 294     -22.019  -1.478  12.080  1.00  0.00           C  
ATOM   4072  CD2 LEU A 294     -20.105  -0.021  12.566  1.00  0.00           C  
ATOM   4073  H   LEU A 294     -18.479  -4.463  13.812  1.00  0.00           H  
ATOM   4074  HA  LEU A 294     -21.158  -4.112  12.897  1.00  0.00           H  
ATOM   4075  HB2 LEU A 294     -19.952  -2.316  13.925  1.00  0.00           H  
ATOM   4076  HB3 LEU A 294     -18.704  -2.372  12.686  1.00  0.00           H  
ATOM   4077  HG  LEU A 294     -20.179  -1.482  11.003  1.00  0.00           H  
ATOM   4078 HD11 LEU A 294     -22.363  -2.429  11.671  1.00  0.00           H  
ATOM   4079 HD12 LEU A 294     -22.376  -1.375  13.104  1.00  0.00           H  
ATOM   4080 HD13 LEU A 294     -22.440  -0.669  11.483  1.00  0.00           H  
ATOM   4081 HD21 LEU A 294     -20.508   0.119  13.569  1.00  0.00           H  
ATOM   4082 HD22 LEU A 294     -19.020   0.066  12.622  1.00  0.00           H  
ATOM   4083 HD23 LEU A 294     -20.501   0.755  11.910  1.00  0.00           H  
ATOM   4084  N   ARG A 295     -18.956  -4.674  10.490  1.00  0.00           N  
ATOM   4085  CA  ARG A 295     -18.830  -5.238   9.131  1.00  0.00           C  
ATOM   4086  C   ARG A 295     -19.741  -6.450   8.898  1.00  0.00           C  
ATOM   4087  O   ARG A 295     -20.288  -6.574   7.806  1.00  0.00           O  
ATOM   4088  CB  ARG A 295     -17.340  -5.531   8.854  1.00  0.00           C  
ATOM   4089  CG  ARG A 295     -17.007  -6.292   7.561  1.00  0.00           C  
ATOM   4090  CD  ARG A 295     -17.406  -5.580   6.259  1.00  0.00           C  
ATOM   4091  NE  ARG A 295     -16.674  -4.322   5.999  1.00  0.00           N  
ATOM   4092  CZ  ARG A 295     -15.425  -4.203   5.588  1.00  0.00           C  
ATOM   4093  NH1 ARG A 295     -14.618  -5.200   5.425  1.00  0.00           N  
ATOM   4094  NH2 ARG A 295     -14.921  -3.046   5.305  1.00  0.00           N1+
ATOM   4095  H   ARG A 295     -18.122  -4.580  11.052  1.00  0.00           H  
ATOM   4096  HA  ARG A 295     -19.172  -4.485   8.422  1.00  0.00           H  
ATOM   4097  HB2 ARG A 295     -16.786  -4.593   8.856  1.00  0.00           H  
ATOM   4098  HB3 ARG A 295     -16.966  -6.138   9.678  1.00  0.00           H  
ATOM   4099  HG2 ARG A 295     -17.512  -7.258   7.589  1.00  0.00           H  
ATOM   4100  HG3 ARG A 295     -15.935  -6.489   7.544  1.00  0.00           H  
ATOM   4101  HD2 ARG A 295     -18.475  -5.370   6.298  1.00  0.00           H  
ATOM   4102  HD3 ARG A 295     -17.235  -6.268   5.431  1.00  0.00           H  
ATOM   4103  HE  ARG A 295     -17.185  -3.453   6.068  1.00  0.00           H  
ATOM   4104 HH11 ARG A 295     -14.961  -6.150   5.430  1.00  0.00           H  
ATOM   4105 HH12 ARG A 295     -13.688  -4.992   5.091  1.00  0.00           H  
ATOM   4106 HH21 ARG A 295     -15.529  -2.240   5.298  1.00  0.00           H  
ATOM   4107 HH22 ARG A 295     -13.972  -3.028   4.959  1.00  0.00           H  
ATOM   4108  N   ILE A 296     -19.957  -7.305   9.903  1.00  0.00           N  
ATOM   4109  CA  ILE A 296     -20.904  -8.432   9.825  1.00  0.00           C  
ATOM   4110  C   ILE A 296     -22.355  -7.946   9.940  1.00  0.00           C  
ATOM   4111  O   ILE A 296     -23.188  -8.331   9.121  1.00  0.00           O  
ATOM   4112  CB  ILE A 296     -20.564  -9.551  10.842  1.00  0.00           C  
ATOM   4113  CG1 ILE A 296     -19.149 -10.106  10.567  1.00  0.00           C  
ATOM   4114  CG2 ILE A 296     -21.625 -10.670  10.823  1.00  0.00           C  
ATOM   4115  CD1 ILE A 296     -18.691 -11.197  11.545  1.00  0.00           C  
ATOM   4116  H   ILE A 296     -19.509  -7.119  10.789  1.00  0.00           H  
ATOM   4117  HA  ILE A 296     -20.813  -8.877   8.834  1.00  0.00           H  
ATOM   4118  HB  ILE A 296     -20.567  -9.120  11.843  1.00  0.00           H  
ATOM   4119 HG12 ILE A 296     -19.103 -10.496   9.550  1.00  0.00           H  
ATOM   4120 HG13 ILE A 296     -18.432  -9.288  10.629  1.00  0.00           H  
ATOM   4121 HG21 ILE A 296     -22.611 -10.276  11.072  1.00  0.00           H  
ATOM   4122 HG22 ILE A 296     -21.666 -11.136   9.839  1.00  0.00           H  
ATOM   4123 HG23 ILE A 296     -21.397 -11.428  11.573  1.00  0.00           H  
ATOM   4124 HD11 ILE A 296     -18.844 -10.862  12.571  1.00  0.00           H  
ATOM   4125 HD12 ILE A 296     -19.241 -12.121  11.373  1.00  0.00           H  
ATOM   4126 HD13 ILE A 296     -17.629 -11.395  11.399  1.00  0.00           H  
ATOM   4127  N   GLN A 297     -22.653  -7.060  10.898  1.00  0.00           N  
ATOM   4128  CA  GLN A 297     -23.985  -6.456  11.061  1.00  0.00           C  
ATOM   4129  C   GLN A 297     -24.472  -5.714   9.806  1.00  0.00           C  
ATOM   4130  O   GLN A 297     -25.673  -5.693   9.541  1.00  0.00           O  
ATOM   4131  CB  GLN A 297     -23.979  -5.469  12.238  1.00  0.00           C  
ATOM   4132  CG  GLN A 297     -23.873  -6.097  13.633  1.00  0.00           C  
ATOM   4133  CD  GLN A 297     -25.125  -6.865  14.061  1.00  0.00           C  
ATOM   4134  OE1 GLN A 297     -26.092  -7.040  13.324  1.00  0.00           O  
ATOM   4135  NE2 GLN A 297     -25.154  -7.348  15.280  1.00  0.00           N  
ATOM   4136  H   GLN A 297     -21.921  -6.783  11.537  1.00  0.00           H  
ATOM   4137  HA  GLN A 297     -24.705  -7.251  11.258  1.00  0.00           H  
ATOM   4138  HB2 GLN A 297     -23.154  -4.768  12.106  1.00  0.00           H  
ATOM   4139  HB3 GLN A 297     -24.902  -4.891  12.204  1.00  0.00           H  
ATOM   4140  HG2 GLN A 297     -23.012  -6.764  13.677  1.00  0.00           H  
ATOM   4141  HG3 GLN A 297     -23.706  -5.295  14.352  1.00  0.00           H  
ATOM   4142 HE21 GLN A 297     -25.911  -7.970  15.525  1.00  0.00           H  
ATOM   4143 HE22 GLN A 297     -24.401  -7.127  15.915  1.00  0.00           H  
ATOM   4144  N   LEU A 298     -23.556  -5.140   9.024  1.00  0.00           N  
ATOM   4145  CA  LEU A 298     -23.836  -4.477   7.752  1.00  0.00           C  
ATOM   4146  C   LEU A 298     -23.921  -5.469   6.572  1.00  0.00           C  
ATOM   4147  O   LEU A 298     -24.835  -5.384   5.750  1.00  0.00           O  
ATOM   4148  CB  LEU A 298     -22.781  -3.368   7.592  1.00  0.00           C  
ATOM   4149  CG  LEU A 298     -22.830  -2.557   6.289  1.00  0.00           C  
ATOM   4150  CD1 LEU A 298     -24.134  -1.779   6.133  1.00  0.00           C  
ATOM   4151  CD2 LEU A 298     -21.675  -1.556   6.315  1.00  0.00           C  
ATOM   4152  H   LEU A 298     -22.613  -5.091   9.381  1.00  0.00           H  
ATOM   4153  HA  LEU A 298     -24.811  -3.995   7.826  1.00  0.00           H  
ATOM   4154  HB2 LEU A 298     -22.878  -2.683   8.435  1.00  0.00           H  
ATOM   4155  HB3 LEU A 298     -21.796  -3.830   7.656  1.00  0.00           H  
ATOM   4156  HG  LEU A 298     -22.709  -3.225   5.436  1.00  0.00           H  
ATOM   4157 HD11 LEU A 298     -24.978  -2.467   6.077  1.00  0.00           H  
ATOM   4158 HD12 LEU A 298     -24.266  -1.109   6.982  1.00  0.00           H  
ATOM   4159 HD13 LEU A 298     -24.111  -1.188   5.217  1.00  0.00           H  
ATOM   4160 HD21 LEU A 298     -21.697  -0.977   7.238  1.00  0.00           H  
ATOM   4161 HD22 LEU A 298     -20.726  -2.088   6.242  1.00  0.00           H  
ATOM   4162 HD23 LEU A 298     -21.754  -0.863   5.477  1.00  0.00           H  
ATOM   4163  N   LEU A 299     -23.023  -6.463   6.512  1.00  0.00           N  
ATOM   4164  CA  LEU A 299     -23.051  -7.550   5.518  1.00  0.00           C  
ATOM   4165  C   LEU A 299     -24.334  -8.403   5.585  1.00  0.00           C  
ATOM   4166  O   LEU A 299     -24.836  -8.843   4.552  1.00  0.00           O  
ATOM   4167  CB  LEU A 299     -21.784  -8.408   5.709  1.00  0.00           C  
ATOM   4168  CG  LEU A 299     -21.716  -9.703   4.879  1.00  0.00           C  
ATOM   4169  CD1 LEU A 299     -21.633  -9.432   3.378  1.00  0.00           C  
ATOM   4170  CD2 LEU A 299     -20.487 -10.506   5.291  1.00  0.00           C  
ATOM   4171  H   LEU A 299     -22.278  -6.472   7.193  1.00  0.00           H  
ATOM   4172  HA  LEU A 299     -23.018  -7.105   4.524  1.00  0.00           H  
ATOM   4173  HB2 LEU A 299     -20.905  -7.800   5.493  1.00  0.00           H  
ATOM   4174  HB3 LEU A 299     -21.737  -8.695   6.760  1.00  0.00           H  
ATOM   4175  HG  LEU A 299     -22.593 -10.318   5.083  1.00  0.00           H  
ATOM   4176 HD11 LEU A 299     -22.498  -8.857   3.047  1.00  0.00           H  
ATOM   4177 HD12 LEU A 299     -20.721  -8.880   3.153  1.00  0.00           H  
ATOM   4178 HD13 LEU A 299     -21.604 -10.373   2.828  1.00  0.00           H  
ATOM   4179 HD21 LEU A 299     -19.584  -9.923   5.107  1.00  0.00           H  
ATOM   4180 HD22 LEU A 299     -20.551 -10.741   6.353  1.00  0.00           H  
ATOM   4181 HD23 LEU A 299     -20.442 -11.433   4.719  1.00  0.00           H  
ATOM   4182  N   LYS A 300     -24.882  -8.604   6.789  1.00  0.00           N  
ATOM   4183  CA  LYS A 300     -26.163  -9.280   7.077  1.00  0.00           C  
ATOM   4184  C   LYS A 300     -27.343  -8.766   6.238  1.00  0.00           C  
ATOM   4185  O   LYS A 300     -28.204  -9.549   5.837  1.00  0.00           O  
ATOM   4186  CB  LYS A 300     -26.416  -9.075   8.587  1.00  0.00           C  
ATOM   4187  CG  LYS A 300     -27.800  -9.470   9.144  1.00  0.00           C  
ATOM   4188  CD  LYS A 300     -28.071  -8.832  10.520  1.00  0.00           C  
ATOM   4189  CE  LYS A 300     -28.307  -7.317  10.400  1.00  0.00           C  
ATOM   4190  NZ  LYS A 300     -28.378  -6.658  11.723  1.00  0.00           N1+
ATOM   4191  H   LYS A 300     -24.350  -8.275   7.582  1.00  0.00           H  
ATOM   4192  HA  LYS A 300     -26.071 -10.347   6.875  1.00  0.00           H  
ATOM   4193  HB2 LYS A 300     -26.259  -8.015   8.788  1.00  0.00           H  
ATOM   4194  HB3 LYS A 300     -25.656  -9.619   9.147  1.00  0.00           H  
ATOM   4195  HG2 LYS A 300     -27.834 -10.555   9.241  1.00  0.00           H  
ATOM   4196  HG3 LYS A 300     -28.597  -9.158   8.470  1.00  0.00           H  
ATOM   4197  HD2 LYS A 300     -27.219  -9.021  11.173  1.00  0.00           H  
ATOM   4198  HD3 LYS A 300     -28.954  -9.297  10.958  1.00  0.00           H  
ATOM   4199  HE2 LYS A 300     -29.231  -7.144   9.849  1.00  0.00           H  
ATOM   4200  HE3 LYS A 300     -27.490  -6.876   9.830  1.00  0.00           H  
ATOM   4201  HZ1 LYS A 300     -29.239  -6.897  12.193  1.00  0.00           H  
ATOM   4202  HZ2 LYS A 300     -27.598  -6.926  12.306  1.00  0.00           H  
ATOM   4203  HZ3 LYS A 300     -28.359  -5.653  11.627  1.00  0.00           H  
ATOM   4204  N   ILE A 301     -27.393  -7.452   5.998  1.00  0.00           N  
ATOM   4205  CA  ILE A 301     -28.593  -6.736   5.537  1.00  0.00           C  
ATOM   4206  C   ILE A 301     -29.061  -7.179   4.140  1.00  0.00           C  
ATOM   4207  O   ILE A 301     -28.276  -7.200   3.189  1.00  0.00           O  
ATOM   4208  CB  ILE A 301     -28.387  -5.207   5.669  1.00  0.00           C  
ATOM   4209  CG1 ILE A 301     -28.137  -4.838   7.152  1.00  0.00           C  
ATOM   4210  CG2 ILE A 301     -29.584  -4.452   5.079  1.00  0.00           C  
ATOM   4211  CD1 ILE A 301     -27.955  -3.342   7.434  1.00  0.00           C  
ATOM   4212  H   ILE A 301     -26.596  -6.902   6.284  1.00  0.00           H  
ATOM   4213  HA  ILE A 301     -29.397  -7.000   6.224  1.00  0.00           H  
ATOM   4214  HB  ILE A 301     -27.507  -4.921   5.094  1.00  0.00           H  
ATOM   4215 HG12 ILE A 301     -28.964  -5.202   7.761  1.00  0.00           H  
ATOM   4216 HG13 ILE A 301     -27.227  -5.336   7.488  1.00  0.00           H  
ATOM   4217 HG21 ILE A 301     -29.659  -4.621   4.005  1.00  0.00           H  
ATOM   4218 HG22 ILE A 301     -30.499  -4.781   5.573  1.00  0.00           H  
ATOM   4219 HG23 ILE A 301     -29.462  -3.378   5.223  1.00  0.00           H  
ATOM   4220 HD11 ILE A 301     -27.213  -2.922   6.755  1.00  0.00           H  
ATOM   4221 HD12 ILE A 301     -28.901  -2.814   7.316  1.00  0.00           H  
ATOM   4222 HD13 ILE A 301     -27.614  -3.209   8.461  1.00  0.00           H  
ATOM   4223  N   GLY A 302     -30.349  -7.523   4.030  1.00  0.00           N  
ATOM   4224  CA  GLY A 302     -30.943  -8.228   2.887  1.00  0.00           C  
ATOM   4225  C   GLY A 302     -31.484  -7.387   1.726  1.00  0.00           C  
ATOM   4226  O   GLY A 302     -32.050  -7.945   0.785  1.00  0.00           O  
ATOM   4227  H   GLY A 302     -30.925  -7.442   4.856  1.00  0.00           H  
ATOM   4228  HA2 GLY A 302     -30.198  -8.915   2.485  1.00  0.00           H  
ATOM   4229  HA3 GLY A 302     -31.771  -8.829   3.263  1.00  0.00           H  
ATOM   4230  N   SER A 303     -31.371  -6.060   1.788  1.00  0.00           N  
ATOM   4231  CA  SER A 303     -31.989  -5.154   0.816  1.00  0.00           C  
ATOM   4232  C   SER A 303     -31.273  -3.815   0.730  1.00  0.00           C  
ATOM   4233  O   SER A 303     -30.926  -3.243   1.760  1.00  0.00           O  
ATOM   4234  CB  SER A 303     -33.448  -4.911   1.226  1.00  0.00           C  
ATOM   4235  OG  SER A 303     -34.070  -3.915   0.430  1.00  0.00           O  
ATOM   4236  H   SER A 303     -30.897  -5.653   2.581  1.00  0.00           H  
ATOM   4237  HA  SER A 303     -31.966  -5.616  -0.171  1.00  0.00           H  
ATOM   4238  HB2 SER A 303     -33.470  -4.578   2.264  1.00  0.00           H  
ATOM   4239  HB3 SER A 303     -34.006  -5.844   1.152  1.00  0.00           H  
ATOM   4240  HG  SER A 303     -33.989  -4.213  -0.479  1.00  0.00           H  
ATOM   4241  N   ALA A 304     -31.140  -3.267  -0.479  1.00  0.00           N  
ATOM   4242  CA  ALA A 304     -30.643  -1.915  -0.711  1.00  0.00           C  
ATOM   4243  C   ALA A 304     -31.403  -0.854   0.101  1.00  0.00           C  
ATOM   4244  O   ALA A 304     -30.787   0.071   0.611  1.00  0.00           O  
ATOM   4245  CB  ALA A 304     -30.726  -1.621  -2.212  1.00  0.00           C  
ATOM   4246  H   ALA A 304     -31.281  -3.865  -1.281  1.00  0.00           H  
ATOM   4247  HA  ALA A 304     -29.597  -1.869  -0.408  1.00  0.00           H  
ATOM   4248  HB1 ALA A 304     -30.201  -2.398  -2.769  1.00  0.00           H  
ATOM   4249  HB2 ALA A 304     -31.768  -1.589  -2.530  1.00  0.00           H  
ATOM   4250  HB3 ALA A 304     -30.262  -0.656  -2.416  1.00  0.00           H  
ATOM   4251  N   ILE A 305     -32.721  -0.997   0.288  1.00  0.00           N  
ATOM   4252  CA  ILE A 305     -33.517  -0.054   1.094  1.00  0.00           C  
ATOM   4253  C   ILE A 305     -33.110  -0.119   2.572  1.00  0.00           C  
ATOM   4254  O   ILE A 305     -32.811   0.909   3.175  1.00  0.00           O  
ATOM   4255  CB  ILE A 305     -35.028  -0.279   0.855  1.00  0.00           C  
ATOM   4256  CG1 ILE A 305     -35.379   0.114  -0.602  1.00  0.00           C  
ATOM   4257  CG2 ILE A 305     -35.881   0.488   1.880  1.00  0.00           C  
ATOM   4258  CD1 ILE A 305     -36.802  -0.252  -1.036  1.00  0.00           C  
ATOM   4259  H   ILE A 305     -33.174  -1.813  -0.098  1.00  0.00           H  
ATOM   4260  HA  ILE A 305     -33.283   0.959   0.767  1.00  0.00           H  
ATOM   4261  HB  ILE A 305     -35.240  -1.340   0.983  1.00  0.00           H  
ATOM   4262 HG12 ILE A 305     -35.243   1.189  -0.724  1.00  0.00           H  
ATOM   4263 HG13 ILE A 305     -34.698  -0.389  -1.289  1.00  0.00           H  
ATOM   4264 HG21 ILE A 305     -35.722   0.096   2.884  1.00  0.00           H  
ATOM   4265 HG22 ILE A 305     -35.615   1.545   1.865  1.00  0.00           H  
ATOM   4266 HG23 ILE A 305     -36.942   0.386   1.652  1.00  0.00           H  
ATOM   4267 HD11 ILE A 305     -36.980  -1.312  -0.852  1.00  0.00           H  
ATOM   4268 HD12 ILE A 305     -37.536   0.345  -0.495  1.00  0.00           H  
ATOM   4269 HD13 ILE A 305     -36.916  -0.051  -2.101  1.00  0.00           H  
ATOM   4270  N   GLN A 306     -33.023  -1.326   3.137  1.00  0.00           N  
ATOM   4271  CA  GLN A 306     -32.520  -1.549   4.500  1.00  0.00           C  
ATOM   4272  C   GLN A 306     -31.053  -1.093   4.656  1.00  0.00           C  
ATOM   4273  O   GLN A 306     -30.642  -0.639   5.722  1.00  0.00           O  
ATOM   4274  CB  GLN A 306     -32.634  -3.045   4.839  1.00  0.00           C  
ATOM   4275  CG  GLN A 306     -34.061  -3.613   4.910  1.00  0.00           C  
ATOM   4276  CD  GLN A 306     -34.077  -5.142   5.024  1.00  0.00           C  
ATOM   4277  OE1 GLN A 306     -33.242  -5.866   4.492  1.00  0.00           O  
ATOM   4278  NE2 GLN A 306     -35.058  -5.716   5.680  1.00  0.00           N  
ATOM   4279  H   GLN A 306     -33.240  -2.134   2.571  1.00  0.00           H  
ATOM   4280  HA  GLN A 306     -33.120  -0.980   5.210  1.00  0.00           H  
ATOM   4281  HB2 GLN A 306     -32.075  -3.602   4.087  1.00  0.00           H  
ATOM   4282  HB3 GLN A 306     -32.165  -3.218   5.807  1.00  0.00           H  
ATOM   4283  HG2 GLN A 306     -34.623  -3.338   4.017  1.00  0.00           H  
ATOM   4284  HG3 GLN A 306     -34.566  -3.180   5.773  1.00  0.00           H  
ATOM   4285 HE21 GLN A 306     -35.034  -6.718   5.801  1.00  0.00           H  
ATOM   4286 HE22 GLN A 306     -35.795  -5.146   6.069  1.00  0.00           H  
ATOM   4287  N   ARG A 307     -30.250  -1.197   3.589  1.00  0.00           N  
ATOM   4288  CA  ARG A 307     -28.816  -0.883   3.587  1.00  0.00           C  
ATOM   4289  C   ARG A 307     -28.556   0.623   3.522  1.00  0.00           C  
ATOM   4290  O   ARG A 307     -27.852   1.128   4.386  1.00  0.00           O  
ATOM   4291  CB  ARG A 307     -28.132  -1.723   2.499  1.00  0.00           C  
ATOM   4292  CG  ARG A 307     -26.596  -1.728   2.550  1.00  0.00           C  
ATOM   4293  CD  ARG A 307     -25.990  -2.578   1.418  1.00  0.00           C  
ATOM   4294  NE  ARG A 307     -26.527  -3.956   1.387  1.00  0.00           N  
ATOM   4295  CZ  ARG A 307     -27.391  -4.471   0.527  1.00  0.00           C  
ATOM   4296  NH1 ARG A 307     -27.786  -3.859  -0.550  1.00  0.00           N  
ATOM   4297  NH2 ARG A 307     -27.901  -5.647   0.749  1.00  0.00           N1+
ATOM   4298  H   ARG A 307     -30.641  -1.615   2.757  1.00  0.00           H  
ATOM   4299  HA  ARG A 307     -28.404  -1.200   4.545  1.00  0.00           H  
ATOM   4300  HB2 ARG A 307     -28.480  -2.750   2.612  1.00  0.00           H  
ATOM   4301  HB3 ARG A 307     -28.450  -1.358   1.522  1.00  0.00           H  
ATOM   4302  HG2 ARG A 307     -26.277  -2.137   3.508  1.00  0.00           H  
ATOM   4303  HG3 ARG A 307     -26.215  -0.710   2.470  1.00  0.00           H  
ATOM   4304  HD2 ARG A 307     -24.910  -2.616   1.556  1.00  0.00           H  
ATOM   4305  HD3 ARG A 307     -26.179  -2.080   0.467  1.00  0.00           H  
ATOM   4306  HE  ARG A 307     -26.228  -4.580   2.123  1.00  0.00           H  
ATOM   4307 HH11 ARG A 307     -27.424  -2.950  -0.799  1.00  0.00           H  
ATOM   4308 HH12 ARG A 307     -28.473  -4.318  -1.132  1.00  0.00           H  
ATOM   4309 HH21 ARG A 307     -27.714  -6.144   1.609  1.00  0.00           H  
ATOM   4310 HH22 ARG A 307     -28.498  -6.065   0.050  1.00  0.00           H  
ATOM   4311  N   LEU A 308     -29.245   1.356   2.642  1.00  0.00           N  
ATOM   4312  CA  LEU A 308     -29.268   2.829   2.613  1.00  0.00           C  
ATOM   4313  C   LEU A 308     -29.758   3.424   3.952  1.00  0.00           C  
ATOM   4314  O   LEU A 308     -29.238   4.438   4.421  1.00  0.00           O  
ATOM   4315  CB  LEU A 308     -30.175   3.297   1.457  1.00  0.00           C  
ATOM   4316  CG  LEU A 308     -29.685   2.955   0.034  1.00  0.00           C  
ATOM   4317  CD1 LEU A 308     -30.841   3.093  -0.963  1.00  0.00           C  
ATOM   4318  CD2 LEU A 308     -28.576   3.883  -0.446  1.00  0.00           C  
ATOM   4319  H   LEU A 308     -29.791   0.862   1.950  1.00  0.00           H  
ATOM   4320  HA  LEU A 308     -28.256   3.197   2.441  1.00  0.00           H  
ATOM   4321  HB2 LEU A 308     -31.155   2.843   1.603  1.00  0.00           H  
ATOM   4322  HB3 LEU A 308     -30.297   4.378   1.525  1.00  0.00           H  
ATOM   4323  HG  LEU A 308     -29.307   1.933  -0.005  1.00  0.00           H  
ATOM   4324 HD11 LEU A 308     -31.643   2.408  -0.687  1.00  0.00           H  
ATOM   4325 HD12 LEU A 308     -31.218   4.115  -0.957  1.00  0.00           H  
ATOM   4326 HD13 LEU A 308     -30.493   2.841  -1.964  1.00  0.00           H  
ATOM   4327 HD21 LEU A 308     -28.931   4.913  -0.472  1.00  0.00           H  
ATOM   4328 HD22 LEU A 308     -27.719   3.801   0.223  1.00  0.00           H  
ATOM   4329 HD23 LEU A 308     -28.258   3.581  -1.444  1.00  0.00           H  
ATOM   4330  N   ARG A 309     -30.731   2.772   4.608  1.00  0.00           N  
ATOM   4331  CA  ARG A 309     -31.193   3.120   5.968  1.00  0.00           C  
ATOM   4332  C   ARG A 309     -30.149   2.869   7.061  1.00  0.00           C  
ATOM   4333  O   ARG A 309     -30.176   3.568   8.075  1.00  0.00           O  
ATOM   4334  CB  ARG A 309     -32.472   2.336   6.287  1.00  0.00           C  
ATOM   4335  CG  ARG A 309     -33.691   2.872   5.521  1.00  0.00           C  
ATOM   4336  CD  ARG A 309     -34.917   1.955   5.672  1.00  0.00           C  
ATOM   4337  NE  ARG A 309     -35.174   1.582   7.074  1.00  0.00           N  
ATOM   4338  CZ  ARG A 309     -35.479   2.385   8.075  1.00  0.00           C  
ATOM   4339  NH1 ARG A 309     -35.430   1.939   9.290  1.00  0.00           N  
ATOM   4340  NH2 ARG A 309     -35.790   3.635   7.904  1.00  0.00           N1+
ATOM   4341  H   ARG A 309     -31.161   1.984   4.144  1.00  0.00           H  
ATOM   4342  HA  ARG A 309     -31.411   4.187   6.007  1.00  0.00           H  
ATOM   4343  HB2 ARG A 309     -32.327   1.282   6.050  1.00  0.00           H  
ATOM   4344  HB3 ARG A 309     -32.669   2.416   7.356  1.00  0.00           H  
ATOM   4345  HG2 ARG A 309     -33.462   2.976   4.461  1.00  0.00           H  
ATOM   4346  HG3 ARG A 309     -33.916   3.866   5.907  1.00  0.00           H  
ATOM   4347  HD2 ARG A 309     -34.734   1.042   5.106  1.00  0.00           H  
ATOM   4348  HD3 ARG A 309     -35.795   2.441   5.246  1.00  0.00           H  
ATOM   4349  HE  ARG A 309     -34.943   0.631   7.323  1.00  0.00           H  
ATOM   4350 HH11 ARG A 309     -35.707   2.503  10.081  1.00  0.00           H  
ATOM   4351 HH12 ARG A 309     -35.176   0.973   9.439  1.00  0.00           H  
ATOM   4352 HH21 ARG A 309     -35.902   3.984   6.963  1.00  0.00           H  
ATOM   4353 HH22 ARG A 309     -35.738   4.268   8.689  1.00  0.00           H  
ATOM   4354  N   CYS A 310     -29.242   1.917   6.854  1.00  0.00           N  
ATOM   4355  CA  CYS A 310     -28.099   1.645   7.725  1.00  0.00           C  
ATOM   4356  C   CYS A 310     -26.907   2.572   7.423  1.00  0.00           C  
ATOM   4357  O   CYS A 310     -26.201   2.990   8.339  1.00  0.00           O  
ATOM   4358  CB  CYS A 310     -27.730   0.167   7.564  1.00  0.00           C  
ATOM   4359  SG  CYS A 310     -26.372  -0.241   8.688  1.00  0.00           S  
ATOM   4360  H   CYS A 310     -29.336   1.352   6.022  1.00  0.00           H  
ATOM   4361  HA  CYS A 310     -28.388   1.809   8.763  1.00  0.00           H  
ATOM   4362  HB2 CYS A 310     -27.422  -0.033   6.538  1.00  0.00           H  
ATOM   4363  HB3 CYS A 310     -28.597  -0.448   7.807  1.00  0.00           H  
ATOM   4364  HG  CYS A 310     -25.588   0.797   8.385  1.00  0.00           H  
ATOM   4365  N   GLU A 311     -26.689   2.952   6.162  1.00  0.00           N  
ATOM   4366  CA  GLU A 311     -25.710   3.976   5.776  1.00  0.00           C  
ATOM   4367  C   GLU A 311     -26.066   5.315   6.445  1.00  0.00           C  
ATOM   4368  O   GLU A 311     -25.217   5.916   7.100  1.00  0.00           O  
ATOM   4369  CB  GLU A 311     -25.620   4.102   4.241  1.00  0.00           C  
ATOM   4370  CG  GLU A 311     -25.090   2.833   3.541  1.00  0.00           C  
ATOM   4371  CD  GLU A 311     -25.576   2.722   2.085  1.00  0.00           C  
ATOM   4372  OE1 GLU A 311     -26.136   1.665   1.717  1.00  0.00           O  
ATOM   4373  OE2 GLU A 311     -25.391   3.698   1.327  1.00  0.00           O1-
ATOM   4374  H   GLU A 311     -27.222   2.505   5.429  1.00  0.00           H  
ATOM   4375  HA  GLU A 311     -24.727   3.686   6.148  1.00  0.00           H  
ATOM   4376  HB2 GLU A 311     -26.618   4.325   3.862  1.00  0.00           H  
ATOM   4377  HB3 GLU A 311     -24.971   4.939   3.986  1.00  0.00           H  
ATOM   4378  HG2 GLU A 311     -25.403   1.945   4.090  1.00  0.00           H  
ATOM   4379  HG3 GLU A 311     -24.000   2.846   3.570  1.00  0.00           H  
ATOM   4380  N   LEU A 312     -27.339   5.734   6.403  1.00  0.00           N  
ATOM   4381  CA  LEU A 312     -27.838   6.900   7.153  1.00  0.00           C  
ATOM   4382  C   LEU A 312     -28.082   6.647   8.655  1.00  0.00           C  
ATOM   4383  O   LEU A 312     -28.594   7.535   9.342  1.00  0.00           O  
ATOM   4384  CB  LEU A 312     -29.052   7.524   6.437  1.00  0.00           C  
ATOM   4385  CG  LEU A 312     -28.688   8.181   5.094  1.00  0.00           C  
ATOM   4386  CD1 LEU A 312     -29.958   8.504   4.314  1.00  0.00           C  
ATOM   4387  CD2 LEU A 312     -27.905   9.488   5.262  1.00  0.00           C  
ATOM   4388  H   LEU A 312     -27.988   5.214   5.831  1.00  0.00           H  
ATOM   4389  HA  LEU A 312     -27.038   7.640   7.145  1.00  0.00           H  
ATOM   4390  HB2 LEU A 312     -29.788   6.738   6.267  1.00  0.00           H  
ATOM   4391  HB3 LEU A 312     -29.514   8.280   7.072  1.00  0.00           H  
ATOM   4392  HG  LEU A 312     -28.085   7.484   4.512  1.00  0.00           H  
ATOM   4393 HD11 LEU A 312     -30.461   7.568   4.073  1.00  0.00           H  
ATOM   4394 HD12 LEU A 312     -30.618   9.142   4.903  1.00  0.00           H  
ATOM   4395 HD13 LEU A 312     -29.706   9.002   3.378  1.00  0.00           H  
ATOM   4396 HD21 LEU A 312     -28.506  10.217   5.807  1.00  0.00           H  
ATOM   4397 HD22 LEU A 312     -26.964   9.301   5.778  1.00  0.00           H  
ATOM   4398 HD23 LEU A 312     -27.665   9.891   4.278  1.00  0.00           H  
ATOM   4399  N   ASP A 313     -27.666   5.498   9.189  1.00  0.00           N  
ATOM   4400  CA  ASP A 313     -27.417   5.316  10.622  1.00  0.00           C  
ATOM   4401  C   ASP A 313     -25.928   5.571  10.904  1.00  0.00           C  
ATOM   4402  O   ASP A 313     -25.580   6.580  11.514  1.00  0.00           O  
ATOM   4403  CB  ASP A 313     -27.912   3.936  11.100  1.00  0.00           C  
ATOM   4404  CG  ASP A 313     -27.955   3.805  12.627  1.00  0.00           C  
ATOM   4405  OD1 ASP A 313     -28.061   4.831  13.332  1.00  0.00           O  
ATOM   4406  OD2 ASP A 313     -27.926   2.675  13.158  1.00  0.00           O1-
ATOM   4407  H   ASP A 313     -27.300   4.793   8.565  1.00  0.00           H  
ATOM   4408  HA  ASP A 313     -27.975   6.069  11.179  1.00  0.00           H  
ATOM   4409  HB2 ASP A 313     -27.280   3.147  10.692  1.00  0.00           H  
ATOM   4410  HB3 ASP A 313     -28.923   3.784  10.722  1.00  0.00           H  
ATOM   4411  N   ILE A 314     -25.036   4.728  10.368  1.00  0.00           N  
ATOM   4412  CA  ILE A 314     -23.580   4.776  10.595  1.00  0.00           C  
ATOM   4413  C   ILE A 314     -22.988   6.159  10.276  1.00  0.00           C  
ATOM   4414  O   ILE A 314     -22.323   6.762  11.121  1.00  0.00           O  
ATOM   4415  CB  ILE A 314     -22.870   3.649   9.799  1.00  0.00           C  
ATOM   4416  CG2 ILE A 314     -21.336   3.740   9.935  1.00  0.00           C  
ATOM   4417  CG1 ILE A 314     -23.369   2.240  10.204  1.00  0.00           C  
ATOM   4418  CD1 ILE A 314     -22.935   1.132   9.233  1.00  0.00           C  
ATOM   4419  H   ILE A 314     -25.398   3.980   9.793  1.00  0.00           H  
ATOM   4420  HA  ILE A 314     -23.400   4.595  11.655  1.00  0.00           H  
ATOM   4421  HB  ILE A 314     -23.116   3.795   8.747  1.00  0.00           H  
ATOM   4422 HG12 ILE A 314     -23.008   2.000  11.205  1.00  0.00           H  
ATOM   4423 HG13 ILE A 314     -24.459   2.225  10.237  1.00  0.00           H  
ATOM   4424 HG21 ILE A 314     -20.961   4.695   9.567  1.00  0.00           H  
ATOM   4425 HG22 ILE A 314     -21.048   3.630  10.981  1.00  0.00           H  
ATOM   4426 HG23 ILE A 314     -20.846   2.960   9.353  1.00  0.00           H  
ATOM   4427 HD11 ILE A 314     -23.224   1.395   8.216  1.00  0.00           H  
ATOM   4428 HD12 ILE A 314     -21.857   0.975   9.280  1.00  0.00           H  
ATOM   4429 HD13 ILE A 314     -23.429   0.199   9.504  1.00  0.00           H  
ATOM   4430  N   MET A 315     -23.276   6.710   9.089  1.00  0.00           N  
ATOM   4431  CA  MET A 315     -22.754   8.014   8.643  1.00  0.00           C  
ATOM   4432  C   MET A 315     -23.320   9.200   9.449  1.00  0.00           C  
ATOM   4433  O   MET A 315     -22.787  10.306   9.360  1.00  0.00           O  
ATOM   4434  CB  MET A 315     -23.007   8.226   7.138  1.00  0.00           C  
ATOM   4435  CG  MET A 315     -22.442   7.119   6.237  1.00  0.00           C  
ATOM   4436  SD  MET A 315     -22.877   7.314   4.482  1.00  0.00           S  
ATOM   4437  CE  MET A 315     -21.423   8.209   3.882  1.00  0.00           C  
ATOM   4438  H   MET A 315     -23.892   6.210   8.464  1.00  0.00           H  
ATOM   4439  HA  MET A 315     -21.676   8.015   8.803  1.00  0.00           H  
ATOM   4440  HB2 MET A 315     -22.548   9.168   6.839  1.00  0.00           H  
ATOM   4441  HB3 MET A 315     -24.080   8.306   6.968  1.00  0.00           H  
ATOM   4442  HG2 MET A 315     -22.825   6.153   6.566  1.00  0.00           H  
ATOM   4443  HG3 MET A 315     -21.357   7.095   6.340  1.00  0.00           H  
ATOM   4444  HE1 MET A 315     -21.227   9.067   4.525  1.00  0.00           H  
ATOM   4445  HE2 MET A 315     -20.558   7.545   3.892  1.00  0.00           H  
ATOM   4446  HE3 MET A 315     -21.596   8.545   2.860  1.00  0.00           H  
ATOM   4447  N   ASN A 316     -24.350   8.984  10.275  1.00  0.00           N  
ATOM   4448  CA  ASN A 316     -24.963   9.984  11.159  1.00  0.00           C  
ATOM   4449  C   ASN A 316     -24.853   9.631  12.659  1.00  0.00           C  
ATOM   4450  O   ASN A 316     -25.448  10.323  13.493  1.00  0.00           O  
ATOM   4451  CB  ASN A 316     -26.393  10.302  10.693  1.00  0.00           C  
ATOM   4452  CG  ASN A 316     -26.510  10.635   9.216  1.00  0.00           C  
ATOM   4453  OD1 ASN A 316     -25.763  11.429   8.660  1.00  0.00           O  
ATOM   4454  ND2 ASN A 316     -27.454  10.049   8.524  1.00  0.00           N  
ATOM   4455  H   ASN A 316     -24.721   8.045  10.327  1.00  0.00           H  
ATOM   4456  HA  ASN A 316     -24.400  10.912  11.054  1.00  0.00           H  
ATOM   4457  HB2 ASN A 316     -26.773  11.159  11.249  1.00  0.00           H  
ATOM   4458  HB3 ASN A 316     -27.028   9.444  10.916  1.00  0.00           H  
ATOM   4459 HD21 ASN A 316     -28.040   9.354   8.965  1.00  0.00           H  
ATOM   4460 HD22 ASN A 316     -27.566  10.316   7.557  1.00  0.00           H  
ATOM   4461  N   LYS A 317     -24.057   8.600  12.983  1.00  0.00           N  
ATOM   4462  CA  LYS A 317     -23.628   8.179  14.327  1.00  0.00           C  
ATOM   4463  C   LYS A 317     -22.134   8.437  14.526  1.00  0.00           C  
ATOM   4464  O   LYS A 317     -21.755   9.165  15.439  1.00  0.00           O  
ATOM   4465  CB  LYS A 317     -23.919   6.676  14.533  1.00  0.00           C  
ATOM   4466  CG  LYS A 317     -25.391   6.262  14.725  1.00  0.00           C  
ATOM   4467  CD  LYS A 317     -25.689   5.914  16.196  1.00  0.00           C  
ATOM   4468  CE  LYS A 317     -27.033   5.208  16.437  1.00  0.00           C  
ATOM   4469  NZ  LYS A 317     -27.102   3.892  15.757  1.00  0.00           N1+
ATOM   4470  H   LYS A 317     -23.725   8.038  12.213  1.00  0.00           H  
ATOM   4471  HA  LYS A 317     -24.159   8.750  15.089  1.00  0.00           H  
ATOM   4472  HB2 LYS A 317     -23.336   6.327  15.386  1.00  0.00           H  
ATOM   4473  HB3 LYS A 317     -23.539   6.136  13.666  1.00  0.00           H  
ATOM   4474  HG2 LYS A 317     -25.558   5.373  14.117  1.00  0.00           H  
ATOM   4475  HG3 LYS A 317     -26.063   7.047  14.380  1.00  0.00           H  
ATOM   4476  HD2 LYS A 317     -25.666   6.833  16.783  1.00  0.00           H  
ATOM   4477  HD3 LYS A 317     -24.902   5.261  16.573  1.00  0.00           H  
ATOM   4478  HE2 LYS A 317     -27.847   5.847  16.097  1.00  0.00           H  
ATOM   4479  HE3 LYS A 317     -27.131   5.054  17.511  1.00  0.00           H  
ATOM   4480  HZ1 LYS A 317     -27.282   3.994  14.769  1.00  0.00           H  
ATOM   4481  HZ2 LYS A 317     -26.235   3.387  15.879  1.00  0.00           H  
ATOM   4482  HZ3 LYS A 317     -27.815   3.292  16.146  1.00  0.00           H  
ATOM   4483  N   CYS A 318     -21.288   7.840  13.686  1.00  0.00           N  
ATOM   4484  CA  CYS A 318     -19.864   7.630  13.964  1.00  0.00           C  
ATOM   4485  C   CYS A 318     -18.989   8.850  13.626  1.00  0.00           C  
ATOM   4486  O   CYS A 318     -18.414   8.936  12.538  1.00  0.00           O  
ATOM   4487  CB  CYS A 318     -19.418   6.340  13.256  1.00  0.00           C  
ATOM   4488  SG  CYS A 318     -20.456   4.928  13.757  1.00  0.00           S  
ATOM   4489  H   CYS A 318     -21.679   7.326  12.910  1.00  0.00           H  
ATOM   4490  HA  CYS A 318     -19.747   7.458  15.034  1.00  0.00           H  
ATOM   4491  HB2 CYS A 318     -18.375   6.134  13.494  1.00  0.00           H  
ATOM   4492  HB3 CYS A 318     -19.504   6.474  12.178  1.00  0.00           H  
ATOM   4493  HG  CYS A 318     -20.040   4.809  15.021  1.00  0.00           H  
ATOM   4494  N   THR A 319     -18.863   9.781  14.578  1.00  0.00           N  
ATOM   4495  CA  THR A 319     -18.003  10.976  14.475  1.00  0.00           C  
ATOM   4496  C   THR A 319     -16.508  10.639  14.502  1.00  0.00           C  
ATOM   4497  O   THR A 319     -15.756  11.216  13.713  1.00  0.00           O  
ATOM   4498  CB  THR A 319     -18.316  11.973  15.606  1.00  0.00           C  
ATOM   4499  OG1 THR A 319     -18.185  11.342  16.859  1.00  0.00           O  
ATOM   4500  CG2 THR A 319     -19.736  12.525  15.520  1.00  0.00           C  
ATOM   4501  H   THR A 319     -19.394   9.674  15.431  1.00  0.00           H  
ATOM   4502  HA  THR A 319     -18.204  11.472  13.526  1.00  0.00           H  
ATOM   4503  HB  THR A 319     -17.615  12.805  15.551  1.00  0.00           H  
ATOM   4504 HG21 THR A 319     -19.879  13.014  14.556  1.00  0.00           H  
ATOM   4505 HG22 THR A 319     -20.458  11.717  15.635  1.00  0.00           H  
ATOM   4506 HG23 THR A 319     -19.890  13.256  16.314  1.00  0.00           H  
ATOM   4507  HG1 THR A 319     -18.334  12.007  17.534  1.00  0.00           H  
ATOM   4508  N   SER A 320     -16.068   9.693  15.341  1.00  0.00           N  
ATOM   4509  CA  SER A 320     -14.648   9.377  15.568  1.00  0.00           C  
ATOM   4510  C   SER A 320     -14.305   7.903  15.307  1.00  0.00           C  
ATOM   4511  O   SER A 320     -15.173   7.026  15.277  1.00  0.00           O  
ATOM   4512  CB  SER A 320     -14.199   9.892  16.945  1.00  0.00           C  
ATOM   4513  OG  SER A 320     -12.796   9.796  17.084  1.00  0.00           O  
ATOM   4514  H   SER A 320     -16.741   9.234  15.939  1.00  0.00           H  
ATOM   4515  HA  SER A 320     -14.056   9.943  14.849  1.00  0.00           H  
ATOM   4516  HB2 SER A 320     -14.679   9.301  17.725  1.00  0.00           H  
ATOM   4517  HB3 SER A 320     -14.496  10.936  17.052  1.00  0.00           H  
ATOM   4518  HG  SER A 320     -12.480  10.521  17.628  1.00  0.00           H  
ATOM   4519  N   LEU A 321     -13.024   7.640  15.053  1.00  0.00           N  
ATOM   4520  CA  LEU A 321     -12.469   6.365  14.599  1.00  0.00           C  
ATOM   4521  C   LEU A 321     -11.212   6.054  15.417  1.00  0.00           C  
ATOM   4522  O   LEU A 321     -10.283   6.861  15.497  1.00  0.00           O  
ATOM   4523  CB  LEU A 321     -12.187   6.415  13.081  1.00  0.00           C  
ATOM   4524  CG  LEU A 321     -13.415   6.683  12.185  1.00  0.00           C  
ATOM   4525  CD1 LEU A 321     -12.979   6.971  10.749  1.00  0.00           C  
ATOM   4526  CD2 LEU A 321     -14.356   5.479  12.157  1.00  0.00           C  
ATOM   4527  H   LEU A 321     -12.374   8.406  15.154  1.00  0.00           H  
ATOM   4528  HA  LEU A 321     -13.193   5.574  14.793  1.00  0.00           H  
ATOM   4529  HB2 LEU A 321     -11.458   7.207  12.908  1.00  0.00           H  
ATOM   4530  HB3 LEU A 321     -11.727   5.474  12.778  1.00  0.00           H  
ATOM   4531  HG  LEU A 321     -13.962   7.555  12.541  1.00  0.00           H  
ATOM   4532 HD11 LEU A 321     -12.372   7.876  10.725  1.00  0.00           H  
ATOM   4533 HD12 LEU A 321     -12.401   6.135  10.354  1.00  0.00           H  
ATOM   4534 HD13 LEU A 321     -13.856   7.137  10.123  1.00  0.00           H  
ATOM   4535 HD21 LEU A 321     -13.829   4.587  11.818  1.00  0.00           H  
ATOM   4536 HD22 LEU A 321     -14.752   5.310  13.158  1.00  0.00           H  
ATOM   4537 HD23 LEU A 321     -15.196   5.670  11.489  1.00  0.00           H  
ATOM   4538  N   CYS A 322     -11.193   4.880  16.041  1.00  0.00           N  
ATOM   4539  CA  CYS A 322     -10.396   4.583  17.229  1.00  0.00           C  
ATOM   4540  C   CYS A 322      -9.664   3.237  17.117  1.00  0.00           C  
ATOM   4541  O   CYS A 322      -9.997   2.404  16.278  1.00  0.00           O  
ATOM   4542  CB  CYS A 322     -11.333   4.613  18.448  1.00  0.00           C  
ATOM   4543  SG  CYS A 322     -12.256   6.174  18.557  1.00  0.00           S  
ATOM   4544  H   CYS A 322     -11.965   4.248  15.878  1.00  0.00           H  
ATOM   4545  HA  CYS A 322      -9.638   5.357  17.354  1.00  0.00           H  
ATOM   4546  HB2 CYS A 322     -10.763   4.463  19.365  1.00  0.00           H  
ATOM   4547  HB3 CYS A 322     -12.046   3.792  18.366  1.00  0.00           H  
ATOM   4548  HG  CYS A 322     -11.349   6.892  19.224  1.00  0.00           H  
ATOM   4549  N   CYS A 323      -8.652   3.007  17.954  1.00  0.00           N  
ATOM   4550  CA  CYS A 323      -7.832   1.794  17.936  1.00  0.00           C  
ATOM   4551  C   CYS A 323      -8.447   0.657  18.770  1.00  0.00           C  
ATOM   4552  O   CYS A 323      -8.625   0.818  19.980  1.00  0.00           O  
ATOM   4553  CB  CYS A 323      -6.428   2.166  18.431  1.00  0.00           C  
ATOM   4554  SG  CYS A 323      -5.396   0.677  18.565  1.00  0.00           S  
ATOM   4555  H   CYS A 323      -8.453   3.717  18.643  1.00  0.00           H  
ATOM   4556  HA  CYS A 323      -7.744   1.442  16.908  1.00  0.00           H  
ATOM   4557  HB2 CYS A 323      -6.513   2.629  19.414  1.00  0.00           H  
ATOM   4558  HB3 CYS A 323      -5.971   2.877  17.743  1.00  0.00           H  
ATOM   4559  HG  CYS A 323      -5.331   0.405  17.259  1.00  0.00           H  
ATOM   4560  N   LYS A 324      -8.679  -0.525  18.166  1.00  0.00           N  
ATOM   4561  CA  LYS A 324      -9.241  -1.709  18.858  1.00  0.00           C  
ATOM   4562  C   LYS A 324      -8.526  -2.041  20.174  1.00  0.00           C  
ATOM   4563  O   LYS A 324      -9.190  -2.383  21.151  1.00  0.00           O  
ATOM   4564  CB  LYS A 324      -9.194  -2.968  17.967  1.00  0.00           C  
ATOM   4565  CG  LYS A 324     -10.189  -2.998  16.795  1.00  0.00           C  
ATOM   4566  CD  LYS A 324     -10.260  -4.430  16.232  1.00  0.00           C  
ATOM   4567  CE  LYS A 324     -11.302  -4.641  15.125  1.00  0.00           C  
ATOM   4568  NZ  LYS A 324     -10.893  -4.031  13.842  1.00  0.00           N1+
ATOM   4569  H   LYS A 324      -8.459  -0.598  17.183  1.00  0.00           H  
ATOM   4570  HA  LYS A 324     -10.278  -1.503  19.120  1.00  0.00           H  
ATOM   4571  HB2 LYS A 324      -8.184  -3.104  17.581  1.00  0.00           H  
ATOM   4572  HB3 LYS A 324      -9.416  -3.822  18.607  1.00  0.00           H  
ATOM   4573  HG2 LYS A 324     -11.177  -2.713  17.156  1.00  0.00           H  
ATOM   4574  HG3 LYS A 324      -9.870  -2.300  16.021  1.00  0.00           H  
ATOM   4575  HD2 LYS A 324     -10.525  -5.105  17.046  1.00  0.00           H  
ATOM   4576  HD3 LYS A 324      -9.278  -4.729  15.867  1.00  0.00           H  
ATOM   4577  HE2 LYS A 324     -12.266  -4.249  15.448  1.00  0.00           H  
ATOM   4578  HE3 LYS A 324     -11.407  -5.715  14.975  1.00  0.00           H  
ATOM   4579  HZ1 LYS A 324     -11.061  -3.035  13.821  1.00  0.00           H  
ATOM   4580  HZ2 LYS A 324      -9.914  -4.213  13.670  1.00  0.00           H  
ATOM   4581  HZ3 LYS A 324     -11.388  -4.463  13.075  1.00  0.00           H  
ATOM   4582  N   GLN A 325      -7.197  -1.925  20.223  1.00  0.00           N  
ATOM   4583  CA  GLN A 325      -6.393  -2.293  21.396  1.00  0.00           C  
ATOM   4584  C   GLN A 325      -6.681  -1.439  22.648  1.00  0.00           C  
ATOM   4585  O   GLN A 325      -6.426  -1.889  23.764  1.00  0.00           O  
ATOM   4586  CB  GLN A 325      -4.903  -2.297  20.995  1.00  0.00           C  
ATOM   4587  CG  GLN A 325      -3.906  -2.598  22.130  1.00  0.00           C  
ATOM   4588  CD  GLN A 325      -4.225  -3.868  22.914  1.00  0.00           C  
ATOM   4589  OE1 GLN A 325      -4.703  -4.863  22.380  1.00  0.00           O  
ATOM   4590  NE2 GLN A 325      -3.955  -3.896  24.199  1.00  0.00           N  
ATOM   4591  H   GLN A 325      -6.720  -1.596  19.395  1.00  0.00           H  
ATOM   4592  HA  GLN A 325      -6.668  -3.312  21.670  1.00  0.00           H  
ATOM   4593  HB2 GLN A 325      -4.760  -3.036  20.206  1.00  0.00           H  
ATOM   4594  HB3 GLN A 325      -4.647  -1.320  20.585  1.00  0.00           H  
ATOM   4595  HG2 GLN A 325      -3.890  -1.751  22.816  1.00  0.00           H  
ATOM   4596  HG3 GLN A 325      -2.906  -2.698  21.709  1.00  0.00           H  
ATOM   4597 HE21 GLN A 325      -4.338  -4.665  24.729  1.00  0.00           H  
ATOM   4598 HE22 GLN A 325      -3.673  -3.040  24.655  1.00  0.00           H  
ATOM   4599  N   CYS A 326      -7.258  -0.247  22.480  1.00  0.00           N  
ATOM   4600  CA  CYS A 326      -7.603   0.684  23.561  1.00  0.00           C  
ATOM   4601  C   CYS A 326      -9.015   1.281  23.360  1.00  0.00           C  
ATOM   4602  O   CYS A 326      -9.255   2.431  23.731  1.00  0.00           O  
ATOM   4603  CB  CYS A 326      -6.497   1.749  23.701  1.00  0.00           C  
ATOM   4604  SG  CYS A 326      -4.844   1.029  23.927  1.00  0.00           S  
ATOM   4605  H   CYS A 326      -7.478   0.046  21.539  1.00  0.00           H  
ATOM   4606  HA  CYS A 326      -7.648   0.133  24.500  1.00  0.00           H  
ATOM   4607  HB2 CYS A 326      -6.722   2.393  24.552  1.00  0.00           H  
ATOM   4608  HB3 CYS A 326      -6.483   2.360  22.798  1.00  0.00           H  
ATOM   4609  HG  CYS A 326      -5.045   0.565  25.164  1.00  0.00           H  
ATOM   4610  N   GLN A 327      -9.904   0.511  22.716  1.00  0.00           N  
ATOM   4611  CA  GLN A 327     -11.308   0.787  22.372  1.00  0.00           C  
ATOM   4612  C   GLN A 327     -11.621   2.245  21.975  1.00  0.00           C  
ATOM   4613  O   GLN A 327     -11.480   2.587  20.806  1.00  0.00           O  
ATOM   4614  CB  GLN A 327     -12.272   0.173  23.404  1.00  0.00           C  
ATOM   4615  CG  GLN A 327     -13.743   0.307  22.963  1.00  0.00           C  
ATOM   4616  CD  GLN A 327     -14.683  -0.572  23.778  1.00  0.00           C  
ATOM   4617  OE1 GLN A 327     -15.146  -1.614  23.319  1.00  0.00           O  
ATOM   4618  NE2 GLN A 327     -14.966  -0.188  24.999  1.00  0.00           N  
ATOM   4619  H   GLN A 327      -9.566  -0.394  22.423  1.00  0.00           H  
ATOM   4620  HA  GLN A 327     -11.482   0.228  21.453  1.00  0.00           H  
ATOM   4621  HB2 GLN A 327     -12.036  -0.886  23.505  1.00  0.00           H  
ATOM   4622  HB3 GLN A 327     -12.124   0.645  24.375  1.00  0.00           H  
ATOM   4623  HG2 GLN A 327     -14.073   1.343  23.040  1.00  0.00           H  
ATOM   4624  HG3 GLN A 327     -13.827   0.005  21.919  1.00  0.00           H  
ATOM   4625 HE21 GLN A 327     -14.574   0.684  25.324  1.00  0.00           H  
ATOM   4626 HE22 GLN A 327     -15.531  -0.761  25.609  1.00  0.00           H  
ATOM   4627  N   GLU A 328     -12.018   3.111  22.916  1.00  0.00           N  
ATOM   4628  CA  GLU A 328     -12.383   4.519  22.654  1.00  0.00           C  
ATOM   4629  C   GLU A 328     -11.193   5.455  22.331  1.00  0.00           C  
ATOM   4630  O   GLU A 328     -11.373   6.670  22.210  1.00  0.00           O  
ATOM   4631  CB  GLU A 328     -13.210   5.086  23.824  1.00  0.00           C  
ATOM   4632  CG  GLU A 328     -14.449   4.264  24.224  1.00  0.00           C  
ATOM   4633  CD  GLU A 328     -14.205   3.478  25.516  1.00  0.00           C  
ATOM   4634  OE1 GLU A 328     -14.444   4.026  26.618  1.00  0.00           O  
ATOM   4635  OE2 GLU A 328     -13.741   2.318  25.445  1.00  0.00           O1-
ATOM   4636  H   GLU A 328     -12.146   2.767  23.857  1.00  0.00           H  
ATOM   4637  HA  GLU A 328     -13.019   4.540  21.769  1.00  0.00           H  
ATOM   4638  HB2 GLU A 328     -13.556   6.079  23.537  1.00  0.00           H  
ATOM   4639  HB3 GLU A 328     -12.557   5.203  24.688  1.00  0.00           H  
ATOM   4640  HG2 GLU A 328     -14.742   3.595  23.415  1.00  0.00           H  
ATOM   4641  HG3 GLU A 328     -15.279   4.952  24.387  1.00  0.00           H  
ATOM   4642  N   THR A 329      -9.971   4.928  22.185  1.00  0.00           N  
ATOM   4643  CA  THR A 329      -8.769   5.717  21.851  1.00  0.00           C  
ATOM   4644  C   THR A 329      -8.759   6.159  20.391  1.00  0.00           C  
ATOM   4645  O   THR A 329      -8.407   5.385  19.502  1.00  0.00           O  
ATOM   4646  CB  THR A 329      -7.487   4.948  22.192  1.00  0.00           C  
ATOM   4647  OG1 THR A 329      -7.421   4.781  23.584  1.00  0.00           O  
ATOM   4648  CG2 THR A 329      -6.189   5.654  21.788  1.00  0.00           C  
ATOM   4649  H   THR A 329      -9.889   3.928  22.294  1.00  0.00           H  
ATOM   4650  HA  THR A 329      -8.769   6.616  22.466  1.00  0.00           H  
ATOM   4651  HB  THR A 329      -7.517   3.969  21.712  1.00  0.00           H  
ATOM   4652 HG21 THR A 329      -6.112   5.730  20.703  1.00  0.00           H  
ATOM   4653 HG22 THR A 329      -6.156   6.654  22.220  1.00  0.00           H  
ATOM   4654 HG23 THR A 329      -5.338   5.077  22.151  1.00  0.00           H  
ATOM   4655  HG1 THR A 329      -8.157   4.221  23.841  1.00  0.00           H  
ATOM   4656  N   GLU A 330      -9.146   7.409  20.155  1.00  0.00           N  
ATOM   4657  CA  GLU A 330      -9.189   8.075  18.849  1.00  0.00           C  
ATOM   4658  C   GLU A 330      -7.872   8.047  18.054  1.00  0.00           C  
ATOM   4659  O   GLU A 330      -6.776   8.149  18.609  1.00  0.00           O  
ATOM   4660  CB  GLU A 330      -9.677   9.508  19.087  1.00  0.00           C  
ATOM   4661  CG  GLU A 330      -9.593  10.437  17.872  1.00  0.00           C  
ATOM   4662  CD  GLU A 330     -10.249  11.769  18.211  1.00  0.00           C  
ATOM   4663  OE1 GLU A 330     -11.484  11.788  18.416  1.00  0.00           O  
ATOM   4664  OE2 GLU A 330      -9.505  12.773  18.325  1.00  0.00           O1-
ATOM   4665  H   GLU A 330      -9.480   7.944  20.943  1.00  0.00           H  
ATOM   4666  HA  GLU A 330      -9.936   7.583  18.228  1.00  0.00           H  
ATOM   4667  HB2 GLU A 330     -10.714   9.446  19.417  1.00  0.00           H  
ATOM   4668  HB3 GLU A 330      -9.090   9.952  19.891  1.00  0.00           H  
ATOM   4669  HG2 GLU A 330     -10.093   9.977  17.019  1.00  0.00           H  
ATOM   4670  HG3 GLU A 330      -8.547  10.600  17.611  1.00  0.00           H  
ATOM   4671  N   ILE A 331      -8.018   7.960  16.730  1.00  0.00           N  
ATOM   4672  CA  ILE A 331      -6.955   7.920  15.719  1.00  0.00           C  
ATOM   4673  C   ILE A 331      -7.236   8.893  14.559  1.00  0.00           C  
ATOM   4674  O   ILE A 331      -6.303   9.461  13.997  1.00  0.00           O  
ATOM   4675  CB  ILE A 331      -6.772   6.461  15.232  1.00  0.00           C  
ATOM   4676  CG1 ILE A 331      -6.313   5.479  16.337  1.00  0.00           C  
ATOM   4677  CG2 ILE A 331      -5.859   6.375  14.001  1.00  0.00           C  
ATOM   4678  CD1 ILE A 331      -4.905   5.717  16.903  1.00  0.00           C  
ATOM   4679  H   ILE A 331      -8.962   7.850  16.389  1.00  0.00           H  
ATOM   4680  HA  ILE A 331      -6.021   8.248  16.175  1.00  0.00           H  
ATOM   4681  HB  ILE A 331      -7.750   6.111  14.901  1.00  0.00           H  
ATOM   4682 HG12 ILE A 331      -7.025   5.506  17.162  1.00  0.00           H  
ATOM   4683 HG13 ILE A 331      -6.343   4.469  15.929  1.00  0.00           H  
ATOM   4684 HG21 ILE A 331      -6.303   6.925  13.172  1.00  0.00           H  
ATOM   4685 HG22 ILE A 331      -4.877   6.794  14.223  1.00  0.00           H  
ATOM   4686 HG23 ILE A 331      -5.767   5.336  13.682  1.00  0.00           H  
ATOM   4687 HD11 ILE A 331      -4.154   5.571  16.127  1.00  0.00           H  
ATOM   4688 HD12 ILE A 331      -4.819   6.727  17.305  1.00  0.00           H  
ATOM   4689 HD13 ILE A 331      -4.718   5.008  17.709  1.00  0.00           H  
ATOM   4690  N   THR A 332      -8.501   9.098  14.185  1.00  0.00           N  
ATOM   4691  CA  THR A 332      -8.954  10.081  13.178  1.00  0.00           C  
ATOM   4692  C   THR A 332     -10.475  10.276  13.322  1.00  0.00           C  
ATOM   4693  O   THR A 332     -11.114   9.576  14.107  1.00  0.00           O  
ATOM   4694  CB  THR A 332      -8.527   9.626  11.761  1.00  0.00           C  
ATOM   4695  OG1 THR A 332      -8.926  10.541  10.771  1.00  0.00           O  
ATOM   4696  CG2 THR A 332      -9.138   8.293  11.326  1.00  0.00           C  
ATOM   4697  H   THR A 332      -9.232   8.582  14.653  1.00  0.00           H  
ATOM   4698  HA  THR A 332      -8.479  11.042  13.380  1.00  0.00           H  
ATOM   4699  HB  THR A 332      -7.441   9.541  11.725  1.00  0.00           H  
ATOM   4700 HG21 THR A 332      -8.876   7.507  12.034  1.00  0.00           H  
ATOM   4701 HG22 THR A 332     -10.222   8.389  11.264  1.00  0.00           H  
ATOM   4702 HG23 THR A 332      -8.752   8.026  10.342  1.00  0.00           H  
ATOM   4703  HG1 THR A 332      -8.607  11.414  11.008  1.00  0.00           H  
ATOM   4704  N   THR A 333     -11.083  11.208  12.587  1.00  0.00           N  
ATOM   4705  CA  THR A 333     -12.526  11.518  12.647  1.00  0.00           C  
ATOM   4706  C   THR A 333     -13.129  11.626  11.247  1.00  0.00           C  
ATOM   4707  O   THR A 333     -12.410  11.848  10.272  1.00  0.00           O  
ATOM   4708  CB  THR A 333     -12.838  12.773  13.490  1.00  0.00           C  
ATOM   4709  OG1 THR A 333     -12.487  13.960  12.817  1.00  0.00           O  
ATOM   4710  CG2 THR A 333     -12.175  12.799  14.866  1.00  0.00           C  
ATOM   4711  H   THR A 333     -10.519  11.706  11.912  1.00  0.00           H  
ATOM   4712  HA  THR A 333     -13.036  10.684  13.131  1.00  0.00           H  
ATOM   4713  HB  THR A 333     -13.916  12.810  13.647  1.00  0.00           H  
ATOM   4714 HG21 THR A 333     -12.443  11.898  15.417  1.00  0.00           H  
ATOM   4715 HG22 THR A 333     -11.090  12.848  14.773  1.00  0.00           H  
ATOM   4716 HG23 THR A 333     -12.527  13.666  15.425  1.00  0.00           H  
ATOM   4717  HG1 THR A 333     -11.533  14.049  12.878  1.00  0.00           H  
ATOM   4718  N   LYS A 334     -14.460  11.483  11.120  1.00  0.00           N  
ATOM   4719  CA  LYS A 334     -15.161  11.499   9.813  1.00  0.00           C  
ATOM   4720  C   LYS A 334     -14.820  12.738   8.969  1.00  0.00           C  
ATOM   4721  O   LYS A 334     -14.720  12.677   7.746  1.00  0.00           O  
ATOM   4722  CB  LYS A 334     -16.683  11.379  10.039  1.00  0.00           C  
ATOM   4723  CG  LYS A 334     -17.451  11.201   8.715  1.00  0.00           C  
ATOM   4724  CD  LYS A 334     -18.975  11.324   8.844  1.00  0.00           C  
ATOM   4725  CE  LYS A 334     -19.409  12.794   8.940  1.00  0.00           C  
ATOM   4726  NZ  LYS A 334     -20.882  12.912   9.020  1.00  0.00           N1+
ATOM   4727  H   LYS A 334     -15.002  11.335  11.958  1.00  0.00           H  
ATOM   4728  HA  LYS A 334     -14.828  10.635   9.239  1.00  0.00           H  
ATOM   4729  HB2 LYS A 334     -17.035  12.278  10.545  1.00  0.00           H  
ATOM   4730  HB3 LYS A 334     -16.890  10.524  10.681  1.00  0.00           H  
ATOM   4731  HG2 LYS A 334     -17.217  10.205   8.337  1.00  0.00           H  
ATOM   4732  HG3 LYS A 334     -17.126  11.929   7.972  1.00  0.00           H  
ATOM   4733  HD2 LYS A 334     -19.307  10.767   9.721  1.00  0.00           H  
ATOM   4734  HD3 LYS A 334     -19.438  10.884   7.961  1.00  0.00           H  
ATOM   4735  HE2 LYS A 334     -19.046  13.327   8.061  1.00  0.00           H  
ATOM   4736  HE3 LYS A 334     -18.957  13.243   9.825  1.00  0.00           H  
ATOM   4737  HZ1 LYS A 334     -21.333  12.502   8.215  1.00  0.00           H  
ATOM   4738  HZ2 LYS A 334     -21.210  12.435   9.848  1.00  0.00           H  
ATOM   4739  HZ3 LYS A 334     -21.159  13.881   9.083  1.00  0.00           H  
ATOM   4740  N   ASN A 335     -14.595  13.845   9.670  1.00  0.00           N  
ATOM   4741  CA  ASN A 335     -14.307  15.185   9.164  1.00  0.00           C  
ATOM   4742  C   ASN A 335     -12.901  15.354   8.542  1.00  0.00           C  
ATOM   4743  O   ASN A 335     -12.543  16.466   8.157  1.00  0.00           O  
ATOM   4744  CB  ASN A 335     -14.533  16.200  10.308  1.00  0.00           C  
ATOM   4745  CG  ASN A 335     -15.536  15.775  11.370  1.00  0.00           C  
ATOM   4746  ND2 ASN A 335     -15.070  15.186  12.446  1.00  0.00           N  
ATOM   4747  OD1 ASN A 335     -16.741  15.918  11.234  1.00  0.00           O  
ATOM   4748  H   ASN A 335     -14.659  13.745  10.673  1.00  0.00           H  
ATOM   4749  HA  ASN A 335     -15.028  15.396   8.374  1.00  0.00           H  
ATOM   4750  HB2 ASN A 335     -13.582  16.389  10.807  1.00  0.00           H  
ATOM   4751  HB3 ASN A 335     -14.866  17.144   9.877  1.00  0.00           H  
ATOM   4752 HD21 ASN A 335     -15.704  15.021  13.215  1.00  0.00           H  
ATOM   4753 HD22 ASN A 335     -14.079  15.036  12.572  1.00  0.00           H  
ATOM   4754  N   GLU A 336     -12.094  14.291   8.471  1.00  0.00           N  
ATOM   4755  CA  GLU A 336     -10.687  14.323   8.030  1.00  0.00           C  
ATOM   4756  C   GLU A 336     -10.438  13.496   6.754  1.00  0.00           C  
ATOM   4757  O   GLU A 336      -9.303  13.399   6.277  1.00  0.00           O  
ATOM   4758  CB  GLU A 336      -9.775  13.857   9.183  1.00  0.00           C  
ATOM   4759  CG  GLU A 336      -9.921  14.690  10.469  1.00  0.00           C  
ATOM   4760  CD  GLU A 336      -9.487  13.945  11.737  1.00  0.00           C  
ATOM   4761  OE1 GLU A 336      -8.676  12.997  11.692  1.00  0.00           O  
ATOM   4762  OE2 GLU A 336      -9.877  14.374  12.846  1.00  0.00           O1-
ATOM   4763  H   GLU A 336     -12.428  13.421   8.860  1.00  0.00           H  
ATOM   4764  HA  GLU A 336     -10.412  15.348   7.781  1.00  0.00           H  
ATOM   4765  HB2 GLU A 336     -10.027  12.819   9.400  1.00  0.00           H  
ATOM   4766  HB3 GLU A 336      -8.733  13.891   8.864  1.00  0.00           H  
ATOM   4767  HG2 GLU A 336     -10.958  14.994  10.613  1.00  0.00           H  
ATOM   4768  HG3 GLU A 336      -9.331  15.600  10.361  1.00  0.00           H  
ATOM   4769  N   ILE A 337     -11.498  12.894   6.209  1.00  0.00           N  
ATOM   4770  CA  ILE A 337     -11.465  11.876   5.156  1.00  0.00           C  
ATOM   4771  C   ILE A 337     -11.450  12.495   3.745  1.00  0.00           C  
ATOM   4772  O   ILE A 337     -12.035  13.556   3.492  1.00  0.00           O  
ATOM   4773  CB  ILE A 337     -12.613  10.859   5.396  1.00  0.00           C  
ATOM   4774  CG1 ILE A 337     -12.479  10.155   6.771  1.00  0.00           C  
ATOM   4775  CG2 ILE A 337     -12.730   9.832   4.258  1.00  0.00           C  
ATOM   4776  CD1 ILE A 337     -13.664   9.260   7.157  1.00  0.00           C  
ATOM   4777  H   ILE A 337     -12.398  13.108   6.614  1.00  0.00           H  
ATOM   4778  HA  ILE A 337     -10.531  11.324   5.259  1.00  0.00           H  
ATOM   4779  HB  ILE A 337     -13.544  11.426   5.417  1.00  0.00           H  
ATOM   4780 HG12 ILE A 337     -11.578   9.542   6.777  1.00  0.00           H  
ATOM   4781 HG13 ILE A 337     -12.380  10.904   7.557  1.00  0.00           H  
ATOM   4782 HG21 ILE A 337     -12.958  10.330   3.315  1.00  0.00           H  
ATOM   4783 HG22 ILE A 337     -11.796   9.277   4.162  1.00  0.00           H  
ATOM   4784 HG23 ILE A 337     -13.548   9.137   4.447  1.00  0.00           H  
ATOM   4785 HD11 ILE A 337     -14.600   9.805   7.032  1.00  0.00           H  
ATOM   4786 HD12 ILE A 337     -13.678   8.359   6.544  1.00  0.00           H  
ATOM   4787 HD13 ILE A 337     -13.558   8.959   8.199  1.00  0.00           H  
ATOM   4788  N   PHE A 338     -10.783  11.818   2.810  1.00  0.00           N  
ATOM   4789  CA  PHE A 338     -10.779  12.120   1.373  1.00  0.00           C  
ATOM   4790  C   PHE A 338     -10.514  10.841   0.561  1.00  0.00           C  
ATOM   4791  O   PHE A 338     -10.402   9.762   1.142  1.00  0.00           O  
ATOM   4792  CB  PHE A 338      -9.778  13.244   1.068  1.00  0.00           C  
ATOM   4793  CG  PHE A 338      -8.321  12.842   0.941  1.00  0.00           C  
ATOM   4794  CD1 PHE A 338      -7.631  12.281   2.033  1.00  0.00           C  
ATOM   4795  CD2 PHE A 338      -7.646  13.049  -0.276  1.00  0.00           C  
ATOM   4796  CE1 PHE A 338      -6.286  11.895   1.896  1.00  0.00           C  
ATOM   4797  CE2 PHE A 338      -6.299  12.678  -0.406  1.00  0.00           C  
ATOM   4798  CZ  PHE A 338      -5.622  12.088   0.674  1.00  0.00           C  
ATOM   4799  H   PHE A 338     -10.321  10.963   3.085  1.00  0.00           H  
ATOM   4800  HA  PHE A 338     -11.769  12.482   1.096  1.00  0.00           H  
ATOM   4801  HB2 PHE A 338     -10.090  13.713   0.135  1.00  0.00           H  
ATOM   4802  HB3 PHE A 338      -9.867  14.002   1.846  1.00  0.00           H  
ATOM   4803  HD1 PHE A 338      -8.136  12.147   2.978  1.00  0.00           H  
ATOM   4804  HD2 PHE A 338      -8.157  13.502  -1.113  1.00  0.00           H  
ATOM   4805  HE1 PHE A 338      -5.765  11.450   2.731  1.00  0.00           H  
ATOM   4806  HE2 PHE A 338      -5.789  12.846  -1.343  1.00  0.00           H  
ATOM   4807  HZ  PHE A 338      -4.591  11.785   0.562  1.00  0.00           H  
ATOM   4808  N   SER A 339     -10.430  10.924  -0.771  1.00  0.00           N  
ATOM   4809  CA  SER A 339     -10.460   9.739  -1.644  1.00  0.00           C  
ATOM   4810  C   SER A 339      -9.300   9.674  -2.640  1.00  0.00           C  
ATOM   4811  O   SER A 339      -9.261  10.440  -3.599  1.00  0.00           O  
ATOM   4812  CB  SER A 339     -11.805   9.673  -2.384  1.00  0.00           C  
ATOM   4813  OG  SER A 339     -12.893   9.761  -1.477  1.00  0.00           O  
ATOM   4814  H   SER A 339     -10.469  11.836  -1.205  1.00  0.00           H  
ATOM   4815  HA  SER A 339     -10.399   8.835  -1.038  1.00  0.00           H  
ATOM   4816  HB2 SER A 339     -11.865   8.737  -2.941  1.00  0.00           H  
ATOM   4817  HB3 SER A 339     -11.861  10.500  -3.091  1.00  0.00           H  
ATOM   4818  HG  SER A 339     -12.852  10.649  -1.113  1.00  0.00           H  
ATOM   4819  N   LEU A 340      -8.401   8.697  -2.458  1.00  0.00           N  
ATOM   4820  CA  LEU A 340      -7.354   8.320  -3.431  1.00  0.00           C  
ATOM   4821  C   LEU A 340      -7.597   6.933  -4.053  1.00  0.00           C  
ATOM   4822  O   LEU A 340      -6.670   6.190  -4.369  1.00  0.00           O  
ATOM   4823  CB  LEU A 340      -5.934   8.532  -2.873  1.00  0.00           C  
ATOM   4824  CG  LEU A 340      -5.590   9.978  -2.479  1.00  0.00           C  
ATOM   4825  CD1 LEU A 340      -4.167  10.015  -1.921  1.00  0.00           C  
ATOM   4826  CD2 LEU A 340      -5.651  10.944  -3.667  1.00  0.00           C  
ATOM   4827  H   LEU A 340      -8.456   8.170  -1.598  1.00  0.00           H  
ATOM   4828  HA  LEU A 340      -7.446   8.996  -4.281  1.00  0.00           H  
ATOM   4829  HB2 LEU A 340      -5.812   7.893  -1.998  1.00  0.00           H  
ATOM   4830  HB3 LEU A 340      -5.215   8.208  -3.624  1.00  0.00           H  
ATOM   4831  HG  LEU A 340      -6.280  10.314  -1.705  1.00  0.00           H  
ATOM   4832 HD11 LEU A 340      -4.109   9.384  -1.034  1.00  0.00           H  
ATOM   4833 HD12 LEU A 340      -3.459   9.656  -2.668  1.00  0.00           H  
ATOM   4834 HD13 LEU A 340      -3.899  11.034  -1.645  1.00  0.00           H  
ATOM   4835 HD21 LEU A 340      -5.044  10.572  -4.493  1.00  0.00           H  
ATOM   4836 HD22 LEU A 340      -6.682  11.072  -3.995  1.00  0.00           H  
ATOM   4837 HD23 LEU A 340      -5.268  11.923  -3.379  1.00  0.00           H  
ATOM   4838  N   SER A 341      -8.873   6.613  -4.265  1.00  0.00           N  
ATOM   4839  CA  SER A 341      -9.363   5.500  -5.078  1.00  0.00           C  
ATOM   4840  C   SER A 341     -10.542   6.002  -5.911  1.00  0.00           C  
ATOM   4841  O   SER A 341     -11.425   6.690  -5.393  1.00  0.00           O  
ATOM   4842  CB  SER A 341      -9.754   4.304  -4.194  1.00  0.00           C  
ATOM   4843  OG  SER A 341     -10.557   3.361  -4.892  1.00  0.00           O  
ATOM   4844  H   SER A 341      -9.575   7.252  -3.922  1.00  0.00           H  
ATOM   4845  HA  SER A 341      -8.572   5.170  -5.751  1.00  0.00           H  
ATOM   4846  HB2 SER A 341     -10.324   4.663  -3.338  1.00  0.00           H  
ATOM   4847  HB3 SER A 341      -8.852   3.818  -3.822  1.00  0.00           H  
ATOM   4848  HG  SER A 341     -10.026   2.620  -5.192  1.00  0.00           H  
ATOM   4849  N   LEU A 342     -10.596   5.611  -7.188  1.00  0.00           N  
ATOM   4850  CA  LEU A 342     -11.752   5.799  -8.081  1.00  0.00           C  
ATOM   4851  C   LEU A 342     -13.051   5.136  -7.551  1.00  0.00           C  
ATOM   4852  O   LEU A 342     -14.136   5.315  -8.103  1.00  0.00           O  
ATOM   4853  CB  LEU A 342     -11.321   5.338  -9.493  1.00  0.00           C  
ATOM   4854  CG  LEU A 342     -12.387   5.366 -10.606  1.00  0.00           C
[truncated: 470,613 more chars]
