# Supplementary material for: PROTAC-Mediated Ternary Complex Stability with Ricin Toxin A: A Computational Perspective
Source: ACS Omega. 2026 Feb 9;11(7):11685–99. doi: 10.1021/acsomega.5c10223 (PMC12946957; doi:10.1021/acsomega.5c10223)
Supplement: Supplementary file 2 [file ao5c10223_si_002.zip › Suppl_mat/DM_input_files/CRBN/3B.pdb]

HEADER    Protein cereblon                                            
REMARK  99                                                                      
REMARK  99 MOE v2024.06 (Chemical Computing Group ULC) Tue Sep 30 10:15:40 2025 
REMARK  99                                                                      
SEQRES   1 A  399  PRO ASN ILE ILE ASN PHE ASP THR SER LEU PRO THR SER
SEQRES   2 A  399  HIS THR TYR LEU GLY ALA ASP MET GLU GLU PHE HIS GLY
SEQRES   3 A  399  ARG THR LEU HIS ASP ASP ASP SER CYS GLN VAL ILE PRO
SEQRES   4 A  399  VAL LEU PRO GLN VAL MET MET ILE LEU ILE PRO GLY GLN
SEQRES   5 A  399  THR LEU PRO LEU GLN LEU PHE HIS PRO GLN GLU VAL SER
SEQRES   6 A  399  MET VAL ARG ASN LEU ILE GLN LYS ASP ARG THR PHE ALA
SEQRES   7 A  399  VAL LEU ALA TYR SER ASN VAL GLN GLU ARG GLU ALA GLN
SEQRES   8 A  399  PHE GLY THR THR ALA GLU ILE TYR ALA TYR ARG GLU GLU
SEQRES   9 A  399  GLN ASP PHE GLY ILE GLU ILE VAL LYS VAL LYS ALA ILE
SEQRES  10 A  399  GLY ARG GLN ARG PHE LYS VAL LEU GLU LEU ARG THR GLN
SEQRES  11 A  399  SER ASP GLY ILE GLN GLN ALA LYS VAL GLN ILE LEU PRO
SEQRES  12 A  399  GLU CYS VAL LEU PRO SER THR MET SER ALA VAL GLN LEU
SEQRES  13 A  399  GLU SER LEU ASN LYS CYS GLN ILE PHE PRO SER LYS PRO
SEQRES  14 A  399  VAL SER ARG GLU ASP GLN CYS SER TYR LYS TRP TRP GLN
SEQRES  15 A  399  LYS TYR GLN LYS ARG LYS PHE HIS CYS ALA ASN LEU THR
SEQRES  16 A  399  SER TRP PRO ARG TRP LEU TYR SER LEU TYR ASP ALA GLU
SEQRES  17 A  399  THR LEU MET ASP ARG ILE LYS LYS GLN LEU ARG GLU TRP
SEQRES  18 A  399  ASP GLU ASN LEU LYS ASP ASP SER LEU PRO SER ASN PRO
SEQRES  19 A  399  ILE ASP PHE SER TYR ARG VAL ALA ALA CYS LEU PRO ILE
SEQRES  20 A  399  ASP ASP VAL LEU ARG ILE GLN LEU LEU LYS ILE GLY SER
SEQRES  21 A  399  ALA ILE GLN ARG LEU ARG CYS GLU LEU ASP ILE MET ASN
SEQRES  22 A  399  LYS CYS THR SER LEU CYS CYS LYS GLN CYS GLN GLU THR
SEQRES  23 A  399  GLU ILE THR THR LYS ASN GLU ILE PHE SER LEU SER LEU
SEQRES  24 A  399  CYS GLY PRO MET ALA ALA TYR VAL ASN PRO HIS GLY TYR
SEQRES  25 A  399  VAL HIS GLU THR LEU THR VAL TYR LYS ALA CYS ASN LEU
SEQRES  26 A  399  ASN LEU ILE GLY ARG PRO SER THR GLU HIS SER TRP PHE
SEQRES  27 A  399  PRO GLY TYR ALA TRP THR VAL ALA GLN CYS LYS ILE CYS
SEQRES  28 A  399  ALA SER HIS ILE GLY TRP LYS PHE THR ALA THR LYS LYS
SEQRES  29 A  399  ASP MET SER PRO GLN LYS PHE TRP GLY LEU THR ARG SER
SEQRES  30 A  399  ALA LEU LEU PRO THR ILE PRO ASP THR GLU ASP GLU ILE
SEQRES  31 A  399  SER PRO ASP LYS VAL ILE LEU CYS LEU
HELIX    1   1 PRO A   54  SER A   56  5               Generated by MOE    3
HELIX    2   2 THR A   58  LEU A   60  5               Generated by MOE    3
HELIX    3   3 PRO A  104  ARG A  111  1               Generated by MOE    8
HELIX    4   4 THR A  193  ALA A  196  5               Generated by MOE    4
HELIX    5   5 GLU A  200  ASN A  203  1               Generated by MOE    4
HELIX    6   6 TYR A  221  ARG A  230  1               Generated by MOE   10
HELIX    7   7 HIS A  233  LEU A  237  5               Generated by MOE    5
HELIX    8   8 ARG A  242  TYR A  245  1               Generated by MOE    4
HELIX    9   9 ALA A  250  LEU A  261  1               Generated by MOE   12
HELIX   10  10 PRO A  277  ALA A  285  1               Generated by MOE    9
HELIX   11  11 LEU A  294  LEU A  299  1               Generated by MOE    6
HELIX   12  12 ALA A  304  ASN A  316  1               Generated by MOE   13
HELIX   13  13 LYS A  324  CYS A  326  5               Generated by MOE    3
HELIX   14  14 LYS A  334  GLU A  336  5               Generated by MOE    3
HELIX   15  15 ARG A  419  ALA A  421  5               Generated by MOE    3
HELIX   16  16 VAL A   18  GLY A   30  1               Generated by MOE   13
HELIX   17  17 ASP A  100  ALA A  103  1               Generated by MOE    4
HELIX   18  18 TYR A  123  LEU A  129  1               Generated by MOE    7
HELIX   19  19 ARG A  134  ASN A  136  5               Generated by MOE    3
HELIX   20  20 ASN A  141  TYR A  154  1               Generated by MOE   14
HELIX   21  21 LEU A  161  GLN A  173  1               Generated by MOE   13
HELIX   22  22 SER A  176  ARG A  180  1               Generated by MOE    5
HELIX   23  23 GLN A  182  ARG A  191  1               Generated by MOE   10
HELIX   24  24 PRO A  202  GLU A  208  1               Generated by MOE    7
HELIX   25  25 TRP A  211  GLN A  219  1               Generated by MOE    9
HELIX   26  26 VAL A  245  ILE A  247  5               Generated by MOE    3
SHEET    1       GLU A  65  GLU A  66                  Generated by MOE
SHEET    2       CYS A  78  PRO A  82                  Generated by MOE
SHEET    3       VAL A  83  VAL A  83                  Generated by MOE
SHEET    4       THR A  96  LEU A 101                  Generated by MOE
SHEET    5       THR A 119  PHE A 120                  Generated by MOE
SHEET    6       ALA A 121  ALA A 121                  Generated by MOE
SHEET    7       VAL A 122  ASN A 127                  Generated by MOE
SHEET    8       GLU A 132  GLU A 147                  Generated by MOE
SHEET    9       ILE A 154  VAL A 167                  Generated by MOE
SHEET   10       ARG A 171  THR A 172                  Generated by MOE
SHEET   11       GLN A 178  LEU A 185                  Generated by MOE
SHEET   12       SER A 214  ARG A 215                  Generated by MOE
SHEET   13       GLN A 218  CYS A 219                  Generated by MOE
SHEET   14       SER A 320  CYS A 323                  Generated by MOE
SHEET   15       GLU A 330  THR A 333                  Generated by MOE
SHEET   16       MET A 346  VAL A 350                  Generated by MOE
SHEET   17       VAL A 356  VAL A 362                  Generated by MOE
SHEET   18       LEU A 368  SER A 375                  Generated by MOE
SHEET   19       TYR A 384  CYS A 391                  Generated by MOE
SHEET   20       HIS A 397  ALA A 404                  Generated by MOE
SHEET   21       LYS A 413  THR A 418                  Generated by MOE
SHEET   22       LEU A 422  THR A 425                  Generated by MOE
SHEET   23       ILE A   8  THR A  12                  Generated by MOE
SHEET   24       VAL A  38  ARG A  39                  Generated by MOE
SHEET   25       ILE A  42  PRO A  43                  Generated by MOE
SHEET   26       PHE A  57  ILE A  58                  Generated by MOE
SHEET   27       LEU A  59  SER A  63                  Generated by MOE
SHEET   28       VAL A  70  ASP A  75                  Generated by MOE
SHEET   29       TYR A  80  ALA A  86                  Generated by MOE
SHEET   30       SER A  89  PHE A  92                  Generated by MOE
SHEET   31       ASN A 113  THR A 116                  Generated by MOE
SHEET   32       ALA A 225  GLN A 233                  Generated by MOE
SHEET   33       LYS A 239  ASP A 244                  Generated by MOE
ATOM      1  N   PRO A  44     -12.425 -18.666   8.564  1.00  0.00           N1+
ATOM      2  CA  PRO A  44     -12.128 -19.219   9.890  1.00  0.00           C  
ATOM      3  C   PRO A  44     -11.917 -18.125  10.921  1.00  0.00           C  
ATOM      4  O   PRO A  44     -11.491 -17.052  10.552  1.00  0.00           O  
ATOM      5  CB  PRO A  44     -10.884 -20.096   9.725  1.00  0.00           C  
ATOM      6  CG  PRO A  44     -10.962 -20.580   8.273  1.00  0.00           C  
ATOM      7  CD  PRO A  44     -12.110 -19.778   7.655  1.00  0.00           C  
ATOM      8  H2  PRO A  44     -13.376 -18.332   8.494  1.00  0.00           H  
ATOM      9  H3  PRO A  44     -11.837 -17.862   8.392  1.00  0.00           H  
ATOM     10  HA  PRO A  44     -12.969 -19.842  10.195  1.00  0.00           H  
ATOM     11  HB2 PRO A  44      -9.983 -19.499   9.867  1.00  0.00           H  
ATOM     12  HB3 PRO A  44     -10.899 -20.927  10.430  1.00  0.00           H  
ATOM     13  HG2 PRO A  44     -11.183 -21.646   8.221  1.00  0.00           H  
ATOM     14  HG3 PRO A  44     -10.025 -20.369   7.757  1.00  0.00           H  
ATOM     15  HD2 PRO A  44     -12.983 -20.425   7.566  1.00  0.00           H  
ATOM     16  HD3 PRO A  44     -11.835 -19.411   6.666  1.00  0.00           H  
ATOM     17  N   ASN A  45     -12.173 -18.431  12.219  1.00  0.00           N  
ATOM     18  CA  ASN A  45     -12.009 -17.543  13.371  1.00  0.00           C  
ATOM     19  C   ASN A  45     -10.721 -16.695  13.336  1.00  0.00           C  
ATOM     20  O   ASN A  45      -9.617 -17.207  13.108  1.00  0.00           O  
ATOM     21  CB  ASN A  45     -12.047 -18.399  14.659  1.00  0.00           C  
ATOM     22  CG  ASN A  45     -13.179 -17.989  15.573  1.00  0.00           C  
ATOM     23  OD1 ASN A  45     -14.218 -18.632  15.629  1.00  0.00           O  
ATOM     24  ND2 ASN A  45     -13.022 -16.905  16.292  1.00  0.00           N  
ATOM     25  H   ASN A  45     -12.575 -19.339  12.404  1.00  0.00           H  
ATOM     26  HA  ASN A  45     -12.854 -16.855  13.374  1.00  0.00           H  
ATOM     27  HB2 ASN A  45     -12.173 -19.455  14.423  1.00  0.00           H  
ATOM     28  HB3 ASN A  45     -11.112 -18.303  15.210  1.00  0.00           H  
ATOM     29 HD21 ASN A  45     -13.853 -16.535  16.730  1.00  0.00           H  
ATOM     30 HD22 ASN A  45     -12.160 -16.379  16.270  1.00  0.00           H  
ATOM     31  N   ILE A  46     -10.862 -15.412  13.678  1.00  0.00           N  
ATOM     32  CA  ILE A  46      -9.761 -14.594  14.191  1.00  0.00           C  
ATOM     33  C   ILE A  46      -9.497 -15.036  15.640  1.00  0.00           C  
ATOM     34  O   ILE A  46     -10.447 -15.317  16.378  1.00  0.00           O  
ATOM     35  CB  ILE A  46     -10.038 -13.075  14.034  1.00  0.00           C  
ATOM     36  CG2 ILE A  46      -9.028 -12.229  14.835  1.00  0.00           C  
ATOM     37  CG1 ILE A  46      -9.985 -12.585  12.565  1.00  0.00           C  
ATOM     38  CD1 ILE A  46     -11.125 -13.061  11.655  1.00  0.00           C  
ATOM     39  H   ILE A  46     -11.797 -15.051  13.805  1.00  0.00           H  
ATOM     40  HA  ILE A  46      -8.874 -14.824  13.601  1.00  0.00           H  
ATOM     41  HB  ILE A  46     -11.028 -12.858  14.435  1.00  0.00           H  
ATOM     42 HG12 ILE A  46     -10.025 -11.496  12.563  1.00  0.00           H  
ATOM     43 HG13 ILE A  46      -9.034 -12.878  12.119  1.00  0.00           H  
ATOM     44 HG21 ILE A  46      -9.124 -12.424  15.903  1.00  0.00           H  
ATOM     45 HG22 ILE A  46      -8.013 -12.452  14.509  1.00  0.00           H  
ATOM     46 HG23 ILE A  46      -9.227 -11.168  14.683  1.00  0.00           H  
ATOM     47 HD11 ILE A  46     -11.011 -14.118  11.415  1.00  0.00           H  
ATOM     48 HD12 ILE A  46     -12.086 -12.891  12.142  1.00  0.00           H  
ATOM     49 HD13 ILE A  46     -11.099 -12.495  10.724  1.00  0.00           H  
ATOM     50  N   ILE A  47      -8.227 -15.130  16.046  1.00  0.00           N  
ATOM     51  CA  ILE A  47      -7.801 -15.602  17.380  1.00  0.00           C  
ATOM     52  C   ILE A  47      -6.589 -14.800  17.855  1.00  0.00           C  
ATOM     53  O   ILE A  47      -5.664 -14.582  17.072  1.00  0.00           O  
ATOM     54  CB  ILE A  47      -7.519 -17.130  17.406  1.00  0.00           C  
ATOM     55  CG2 ILE A  47      -6.976 -17.608  18.767  1.00  0.00           C  
ATOM     56  CG1 ILE A  47      -8.756 -17.951  16.976  1.00  0.00           C  
ATOM     57  CD1 ILE A  47      -8.516 -19.455  16.830  1.00  0.00           C  
ATOM     58  H   ILE A  47      -7.508 -14.843  15.396  1.00  0.00           H  
ATOM     59  HA  ILE A  47      -8.609 -15.409  18.086  1.00  0.00           H  
ATOM     60  HB  ILE A  47      -6.727 -17.325  16.683  1.00  0.00           H  
ATOM     61 HG12 ILE A  47      -9.568 -17.786  17.684  1.00  0.00           H  
ATOM     62 HG13 ILE A  47      -9.082 -17.609  15.994  1.00  0.00           H  
ATOM     63 HG21 ILE A  47      -6.043 -17.101  19.014  1.00  0.00           H  
ATOM     64 HG22 ILE A  47      -7.711 -17.424  19.550  1.00  0.00           H  
ATOM     65 HG23 ILE A  47      -6.753 -18.675  18.737  1.00  0.00           H  
ATOM     66 HD11 ILE A  47      -7.633 -19.633  16.216  1.00  0.00           H  
ATOM     67 HD12 ILE A  47      -8.396 -19.924  17.807  1.00  0.00           H  
ATOM     68 HD13 ILE A  47      -9.374 -19.899  16.326  1.00  0.00           H  
ATOM     69  N   ASN A  48      -6.595 -14.375  19.122  1.00  0.00           N  
ATOM     70  CA  ASN A  48      -5.541 -13.620  19.813  1.00  0.00           C  
ATOM     71  C   ASN A  48      -5.018 -12.416  18.996  1.00  0.00           C  
ATOM     72  O   ASN A  48      -3.812 -12.131  18.975  1.00  0.00           O  
ATOM     73  CB  ASN A  48      -4.470 -14.566  20.399  1.00  0.00           C  
ATOM     74  CG  ASN A  48      -4.989 -15.545  21.451  1.00  0.00           C  
ATOM     75  ND2 ASN A  48      -4.111 -16.120  22.232  1.00  0.00           N  
ATOM     76  OD1 ASN A  48      -6.173 -15.796  21.617  1.00  0.00           O  
ATOM     77  H   ASN A  48      -7.433 -14.562  19.653  1.00  0.00           H  
ATOM     78  HA  ASN A  48      -6.030 -13.159  20.671  1.00  0.00           H  
ATOM     79  HB2 ASN A  48      -4.001 -15.135  19.596  1.00  0.00           H  
ATOM     80  HB3 ASN A  48      -3.701 -13.961  20.880  1.00  0.00           H  
ATOM     81 HD21 ASN A  48      -4.458 -16.731  22.957  1.00  0.00           H  
ATOM     82 HD22 ASN A  48      -3.129 -15.929  22.095  1.00  0.00           H  
ATOM     83  N   PHE A  49      -5.960 -11.742  18.322  1.00  0.00           N  
ATOM     84  CA  PHE A  49      -5.810 -10.540  17.493  1.00  0.00           C  
ATOM     85  C   PHE A  49      -7.164  -9.795  17.383  1.00  0.00           C  
ATOM     86  O   PHE A  49      -8.143 -10.200  18.010  1.00  0.00           O  
ATOM     87  CB  PHE A  49      -5.260 -10.944  16.113  1.00  0.00           C  
ATOM     88  CG  PHE A  49      -4.754  -9.781  15.274  1.00  0.00           C  
ATOM     89  CD1 PHE A  49      -3.731  -8.947  15.768  1.00  0.00           C  
ATOM     90  CD2 PHE A  49      -5.317  -9.511  14.010  1.00  0.00           C  
ATOM     91  CE1 PHE A  49      -3.271  -7.859  15.007  1.00  0.00           C  
ATOM     92  CE2 PHE A  49      -4.857  -8.418  13.251  1.00  0.00           C  
ATOM     93  CZ  PHE A  49      -3.834  -7.593  13.748  1.00  0.00           C  
ATOM     94  H   PHE A  49      -6.905 -12.082  18.424  1.00  0.00           H  
ATOM     95  HA  PHE A  49      -5.100  -9.871  17.980  1.00  0.00           H  
ATOM     96  HB2 PHE A  49      -4.432 -11.639  16.254  1.00  0.00           H  
ATOM     97  HB3 PHE A  49      -6.036 -11.481  15.569  1.00  0.00           H  
ATOM     98  HD1 PHE A  49      -3.292  -9.139  16.736  1.00  0.00           H  
ATOM     99  HD2 PHE A  49      -6.106 -10.136  13.621  1.00  0.00           H  
ATOM    100  HE1 PHE A  49      -2.487  -7.224  15.391  1.00  0.00           H  
ATOM    101  HE2 PHE A  49      -5.294  -8.208  12.287  1.00  0.00           H  
ATOM    102  HZ  PHE A  49      -3.482  -6.754  13.166  1.00  0.00           H  
ATOM    103  N   ASP A  50      -7.249  -8.705  16.616  1.00  0.00           N  
ATOM    104  CA  ASP A  50      -8.431  -7.831  16.551  1.00  0.00           C  
ATOM    105  C   ASP A  50      -8.595  -7.170  15.167  1.00  0.00           C  
ATOM    106  O   ASP A  50      -7.614  -6.904  14.476  1.00  0.00           O  
ATOM    107  CB  ASP A  50      -8.314  -6.781  17.672  1.00  0.00           C  
ATOM    108  CG  ASP A  50      -9.425  -5.730  17.658  1.00  0.00           C  
ATOM    109  OD1 ASP A  50     -10.580  -6.046  17.309  1.00  0.00           O  
ATOM    110  OD2 ASP A  50      -9.137  -4.557  17.977  1.00  0.00           O1-
ATOM    111  H   ASP A  50      -6.461  -8.444  16.041  1.00  0.00           H  
ATOM    112  HA  ASP A  50      -9.329  -8.422  16.734  1.00  0.00           H  
ATOM    113  HB2 ASP A  50      -7.351  -6.278  17.583  1.00  0.00           H  
ATOM    114  HB3 ASP A  50      -8.334  -7.290  18.636  1.00  0.00           H  
ATOM    115  N   THR A  51      -9.838  -6.866  14.784  1.00  0.00           N  
ATOM    116  CA  THR A  51     -10.214  -6.164  13.546  1.00  0.00           C  
ATOM    117  C   THR A  51     -10.485  -4.670  13.778  1.00  0.00           C  
ATOM    118  O   THR A  51     -10.436  -3.890  12.824  1.00  0.00           O  
ATOM    119  CB  THR A  51     -11.437  -6.828  12.892  1.00  0.00           C  
ATOM    120  OG1 THR A  51     -12.573  -6.601  13.689  1.00  0.00           O  
ATOM    121  CG2 THR A  51     -11.279  -8.338  12.702  1.00  0.00           C  
ATOM    122  H   THR A  51     -10.587  -7.068  15.430  1.00  0.00           H  
ATOM    123  HA  THR A  51      -9.389  -6.230  12.837  1.00  0.00           H  
ATOM    124  HB  THR A  51     -11.599  -6.373  11.915  1.00  0.00           H  
ATOM    125 HG21 THR A  51     -10.333  -8.558  12.206  1.00  0.00           H  
ATOM    126 HG22 THR A  51     -11.301  -8.849  13.665  1.00  0.00           H  
ATOM    127 HG23 THR A  51     -12.095  -8.719  12.088  1.00  0.00           H  
ATOM    128  HG1 THR A  51     -13.305  -7.086  13.302  1.00  0.00           H  
ATOM    129  N   SER A  52     -10.721  -4.220  15.021  1.00  0.00           N  
ATOM    130  CA  SER A  52     -10.807  -2.784  15.341  1.00  0.00           C  
ATOM    131  C   SER A  52      -9.426  -2.112  15.291  1.00  0.00           C  
ATOM    132  O   SER A  52      -9.296  -0.976  14.830  1.00  0.00           O  
ATOM    133  CB  SER A  52     -11.513  -2.546  16.688  1.00  0.00           C  
ATOM    134  OG  SER A  52     -10.602  -2.401  17.763  1.00  0.00           O  
ATOM    135  H   SER A  52     -10.800  -4.891  15.772  1.00  0.00           H  
ATOM    136  HA  SER A  52     -11.427  -2.309  14.582  1.00  0.00           H  
ATOM    137  HB2 SER A  52     -12.201  -3.365  16.898  1.00  0.00           H  
ATOM    138  HB3 SER A  52     -12.091  -1.625  16.614  1.00  0.00           H  
ATOM    139  HG  SER A  52     -10.152  -3.239  17.889  1.00  0.00           H  
ATOM    140  N   LEU A  53      -8.395  -2.838  15.736  1.00  0.00           N  
ATOM    141  CA  LEU A  53      -6.992  -2.433  15.814  1.00  0.00           C  
ATOM    142  C   LEU A  53      -6.419  -1.925  14.471  1.00  0.00           C  
ATOM    143  O   LEU A  53      -6.055  -0.745  14.420  1.00  0.00           O  
ATOM    144  CB  LEU A  53      -6.221  -3.584  16.507  1.00  0.00           C  
ATOM    145  CG  LEU A  53      -4.693  -3.599  16.339  1.00  0.00           C  
ATOM    146  CD1 LEU A  53      -4.049  -2.390  17.000  1.00  0.00           C  
ATOM    147  CD2 LEU A  53      -4.106  -4.857  16.981  1.00  0.00           C  
ATOM    148  H   LEU A  53      -8.632  -3.711  16.185  1.00  0.00           H  
ATOM    149  HA  LEU A  53      -6.941  -1.579  16.490  1.00  0.00           H  
ATOM    150  HB2 LEU A  53      -6.454  -3.548  17.571  1.00  0.00           H  
ATOM    151  HB3 LEU A  53      -6.607  -4.539  16.150  1.00  0.00           H  
ATOM    152  HG  LEU A  53      -4.434  -3.608  15.281  1.00  0.00           H  
ATOM    153 HD11 LEU A  53      -4.384  -1.475  16.511  1.00  0.00           H  
ATOM    154 HD12 LEU A  53      -4.311  -2.351  18.057  1.00  0.00           H  
ATOM    155 HD13 LEU A  53      -2.966  -2.463  16.898  1.00  0.00           H  
ATOM    156 HD21 LEU A  53      -4.292  -4.851  18.055  1.00  0.00           H  
ATOM    157 HD22 LEU A  53      -4.561  -5.742  16.537  1.00  0.00           H  
ATOM    158 HD23 LEU A  53      -3.030  -4.890  16.808  1.00  0.00           H  
ATOM    159  N   PRO A  54      -6.378  -2.708  13.367  1.00  0.00           N  
ATOM    160  CA  PRO A  54      -5.836  -2.221  12.096  1.00  0.00           C  
ATOM    161  C   PRO A  54      -6.607  -1.021  11.545  1.00  0.00           C  
ATOM    162  O   PRO A  54      -6.006  -0.042  11.117  1.00  0.00           O  
ATOM    163  CB  PRO A  54      -5.890  -3.405  11.124  1.00  0.00           C  
ATOM    164  CG  PRO A  54      -5.840  -4.608  12.059  1.00  0.00           C  
ATOM    165  CD  PRO A  54      -6.675  -4.128  13.241  1.00  0.00           C  
ATOM    166  HA  PRO A  54      -4.795  -1.933  12.243  1.00  0.00           H  
ATOM    167  HB2 PRO A  54      -6.830  -3.408  10.573  1.00  0.00           H  
ATOM    168  HB3 PRO A  54      -5.046  -3.393  10.434  1.00  0.00           H  
ATOM    169  HG2 PRO A  54      -4.814  -4.782  12.384  1.00  0.00           H  
ATOM    170  HG3 PRO A  54      -6.265  -5.501  11.601  1.00  0.00           H  
ATOM    171  HD2 PRO A  54      -6.382  -4.701  14.121  1.00  0.00           H  
ATOM    172  HD3 PRO A  54      -7.735  -4.268  13.030  1.00  0.00           H  
ATOM    173  N   THR A  55      -7.943  -1.052  11.630  1.00  0.00           N  
ATOM    174  CA  THR A  55      -8.814   0.009  11.092  1.00  0.00           C  
ATOM    175  C   THR A  55      -8.894   1.264  11.980  1.00  0.00           C  
ATOM    176  O   THR A  55      -9.574   2.230  11.616  1.00  0.00           O  
ATOM    177  CB  THR A  55     -10.184  -0.581  10.726  1.00  0.00           C  
ATOM    178  OG1 THR A  55     -10.832   0.206   9.757  1.00  0.00           O  
ATOM    179  CG2 THR A  55     -11.167  -0.699  11.886  1.00  0.00           C  
ATOM    180  H   THR A  55      -8.370  -1.875  12.029  1.00  0.00           H  
ATOM    181  HA  THR A  55      -8.362   0.337  10.157  1.00  0.00           H  
ATOM    182  HB  THR A  55     -10.023  -1.570  10.298  1.00  0.00           H  
ATOM    183 HG21 THR A  55     -10.738  -1.337  12.659  1.00  0.00           H  
ATOM    184 HG22 THR A  55     -11.394   0.277  12.314  1.00  0.00           H  
ATOM    185 HG23 THR A  55     -12.099  -1.143  11.534  1.00  0.00           H  
ATOM    186  HG1 THR A  55     -11.111   1.010  10.202  1.00  0.00           H  
ATOM    187  N   SER A  56      -8.180   1.258  13.115  1.00  0.00           N  
ATOM    188  CA  SER A  56      -7.905   2.410  13.993  1.00  0.00           C  
ATOM    189  C   SER A  56      -6.462   2.928  13.850  1.00  0.00           C  
ATOM    190  O   SER A  56      -6.131   3.968  14.413  1.00  0.00           O  
ATOM    191  CB  SER A  56      -8.199   2.063  15.459  1.00  0.00           C  
ATOM    192  OG  SER A  56      -9.532   1.608  15.612  1.00  0.00           O  
ATOM    193  H   SER A  56      -7.732   0.388  13.366  1.00  0.00           H  
ATOM    194  HA  SER A  56      -8.563   3.232  13.714  1.00  0.00           H  
ATOM    195  HB2 SER A  56      -8.051   2.950  16.074  1.00  0.00           H  
ATOM    196  HB3 SER A  56      -7.511   1.287  15.794  1.00  0.00           H  
ATOM    197  HG  SER A  56      -9.578   0.756  15.173  1.00  0.00           H  
ATOM    198  N   HIS A  57      -5.627   2.243  13.055  1.00  0.00           N  
ATOM    199  CA  HIS A  57      -4.319   2.693  12.562  1.00  0.00           C  
ATOM    200  C   HIS A  57      -3.249   2.995  13.630  1.00  0.00           C  
ATOM    201  O   HIS A  57      -2.491   3.955  13.512  1.00  0.00           O  
ATOM    202  CB  HIS A  57      -4.521   3.799  11.507  1.00  0.00           C  
ATOM    203  CG  HIS A  57      -5.506   3.396  10.436  1.00  0.00           C  
ATOM    204  ND1 HIS A  57      -5.220   2.550   9.365  1.00  0.00           N  
ATOM    205  CD2 HIS A  57      -6.830   3.723  10.396  1.00  0.00           C  
ATOM    206  CE1 HIS A  57      -6.382   2.343   8.731  1.00  0.00           C  
ATOM    207  NE2 HIS A  57      -7.362   3.052   9.317  1.00  0.00           N  
ATOM    208  H   HIS A  57      -5.982   1.397  12.632  1.00  0.00           H  
ATOM    209  HA  HIS A  57      -3.914   1.844  12.011  1.00  0.00           H  
ATOM    210  HB2 HIS A  57      -3.566   4.013  11.028  1.00  0.00           H  
ATOM    211  HB3 HIS A  57      -4.873   4.708  11.995  1.00  0.00           H  
ATOM    212  HD2 HIS A  57      -7.357   4.348  11.101  1.00  0.00           H  
ATOM    213  HE2 HIS A  57      -8.332   3.048   9.034  1.00  0.00           H  
ATOM    214  HE1 HIS A  57      -6.505   1.698   7.873  1.00  0.00           H  
ATOM    215  N   THR A  58      -3.119   2.148  14.659  1.00  0.00           N  
ATOM    216  CA  THR A  58      -2.108   2.310  15.738  1.00  0.00           C  
ATOM    217  C   THR A  58      -0.647   2.156  15.273  1.00  0.00           C  
ATOM    218  O   THR A  58       0.285   2.399  16.043  1.00  0.00           O  
ATOM    219  CB  THR A  58      -2.353   1.346  16.909  1.00  0.00           C  
ATOM    220  OG1 THR A  58      -2.059   0.029  16.511  1.00  0.00           O  
ATOM    221  CG2 THR A  58      -3.790   1.374  17.427  1.00  0.00           C  
ATOM    222  H   THR A  58      -3.755   1.366  14.725  1.00  0.00           H  
ATOM    223  HA  THR A  58      -2.202   3.322  16.132  1.00  0.00           H  
ATOM    224  HB  THR A  58      -1.685   1.614  17.727  1.00  0.00           H  
ATOM    225 HG21 THR A  58      -4.057   2.392  17.709  1.00  0.00           H  
ATOM    226 HG22 THR A  58      -4.485   1.015  16.667  1.00  0.00           H  
ATOM    227 HG23 THR A  58      -3.869   0.733  18.305  1.00  0.00           H  
ATOM    228  HG1 THR A  58      -2.032  -0.508  17.307  1.00  0.00           H  
ATOM    229  N   TYR A  59      -0.406   1.798  14.007  1.00  0.00           N  
ATOM    230  CA  TYR A  59       0.922   1.858  13.382  1.00  0.00           C  
ATOM    231  C   TYR A  59       1.403   3.304  13.156  1.00  0.00           C  
ATOM    232  O   TYR A  59       2.603   3.527  13.022  1.00  0.00           O  
ATOM    233  CB  TYR A  59       0.914   1.055  12.073  1.00  0.00           C  
ATOM    234  CG  TYR A  59      -0.053   1.557  11.016  1.00  0.00           C  
ATOM    235  CD1 TYR A  59       0.321   2.606  10.151  1.00  0.00           C  
ATOM    236  CD2 TYR A  59      -1.324   0.963  10.891  1.00  0.00           C  
ATOM    237  CE1 TYR A  59      -0.579   3.065   9.169  1.00  0.00           C  
ATOM    238  CE2 TYR A  59      -2.221   1.418   9.910  1.00  0.00           C  
ATOM    239  CZ  TYR A  59      -1.853   2.476   9.049  1.00  0.00           C  
ATOM    240  OH  TYR A  59      -2.727   2.935   8.116  1.00  0.00           O  
ATOM    241  H   TYR A  59      -1.196   1.574  13.419  1.00  0.00           H  
ATOM    242  HA  TYR A  59       1.644   1.387  14.048  1.00  0.00           H  
ATOM    243  HB2 TYR A  59       1.920   1.060  11.655  1.00  0.00           H  
ATOM    244  HB3 TYR A  59       0.674   0.018  12.307  1.00  0.00           H  
ATOM    245  HD1 TYR A  59       1.297   3.059  10.246  1.00  0.00           H  
ATOM    246  HD2 TYR A  59      -1.609   0.143  11.535  1.00  0.00           H  
ATOM    247  HE1 TYR A  59      -0.311   3.874   8.505  1.00  0.00           H  
ATOM    248  HE2 TYR A  59      -3.191   0.953   9.816  1.00  0.00           H  
ATOM    249  HH  TYR A  59      -3.623   2.764   8.416  1.00  0.00           H  
ATOM    250  N   LEU A  60       0.504   4.299  13.174  1.00  0.00           N  
ATOM    251  CA  LEU A  60       0.824   5.731  13.039  1.00  0.00           C  
ATOM    252  C   LEU A  60       1.585   6.320  14.254  1.00  0.00           C  
ATOM    253  O   LEU A  60       1.976   7.490  14.225  1.00  0.00           O  
ATOM    254  CB  LEU A  60      -0.487   6.503  12.765  1.00  0.00           C  
ATOM    255  CG  LEU A  60      -1.238   6.110  11.474  1.00  0.00           C  
ATOM    256  CD1 LEU A  60      -2.586   6.830  11.412  1.00  0.00           C  
ATOM    257  CD2 LEU A  60      -0.472   6.487  10.208  1.00  0.00           C  
ATOM    258  H   LEU A  60      -0.471   4.055  13.275  1.00  0.00           H  
ATOM    259  HA  LEU A  60       1.486   5.856  12.183  1.00  0.00           H  
ATOM    260  HB2 LEU A  60      -1.152   6.344  13.614  1.00  0.00           H  
ATOM    261  HB3 LEU A  60      -0.273   7.571  12.724  1.00  0.00           H  
ATOM    262  HG  LEU A  60      -1.417   5.035  11.456  1.00  0.00           H  
ATOM    263 HD11 LEU A  60      -3.161   6.608  12.311  1.00  0.00           H  
ATOM    264 HD12 LEU A  60      -2.433   7.906  11.326  1.00  0.00           H  
ATOM    265 HD13 LEU A  60      -3.147   6.483  10.544  1.00  0.00           H  
ATOM    266 HD21 LEU A  60      -0.270   7.558  10.199  1.00  0.00           H  
ATOM    267 HD22 LEU A  60       0.472   5.944  10.168  1.00  0.00           H  
ATOM    268 HD23 LEU A  60      -1.063   6.222   9.331  1.00  0.00           H  
ATOM    269  N   GLY A  61       1.799   5.529  15.314  1.00  0.00           N  
ATOM    270  CA  GLY A  61       2.495   5.912  16.548  1.00  0.00           C  
ATOM    271  C   GLY A  61       1.575   5.838  17.768  1.00  0.00           C  
ATOM    272  O   GLY A  61       0.678   4.990  17.845  1.00  0.00           O  
ATOM    273  H   GLY A  61       1.412   4.597  15.279  1.00  0.00           H  
ATOM    274  HA2 GLY A  61       3.345   5.250  16.712  1.00  0.00           H  
ATOM    275  HA3 GLY A  61       2.886   6.925  16.459  1.00  0.00           H  
ATOM    276  N   ALA A  62       1.770   6.752  18.719  1.00  0.00           N  
ATOM    277  CA  ALA A  62       0.745   7.070  19.708  1.00  0.00           C  
ATOM    278  C   ALA A  62      -0.495   7.673  19.014  1.00  0.00           C  
ATOM    279  O   ALA A  62      -0.361   8.365  17.995  1.00  0.00           O  
ATOM    280  CB  ALA A  62       1.347   8.021  20.749  1.00  0.00           C  
ATOM    281  H   ALA A  62       2.573   7.361  18.658  1.00  0.00           H  
ATOM    282  HA  ALA A  62       0.444   6.154  20.216  1.00  0.00           H  
ATOM    283  HB1 ALA A  62       2.217   7.561  21.217  1.00  0.00           H  
ATOM    284  HB2 ALA A  62       1.642   8.958  20.278  1.00  0.00           H  
ATOM    285  HB3 ALA A  62       0.611   8.234  21.524  1.00  0.00           H  
ATOM    286  N   ASP A  63      -1.689   7.417  19.554  1.00  0.00           N  
ATOM    287  CA  ASP A  63      -2.947   7.993  19.059  1.00  0.00           C  
ATOM    288  C   ASP A  63      -3.057   9.503  19.384  1.00  0.00           C  
ATOM    289  O   ASP A  63      -2.128  10.101  19.932  1.00  0.00           O  
ATOM    290  CB  ASP A  63      -4.150   7.155  19.555  1.00  0.00           C  
ATOM    291  CG  ASP A  63      -5.381   7.257  18.636  1.00  0.00           C  
ATOM    292  OD1 ASP A  63      -5.294   7.922  17.581  1.00  0.00           O  
ATOM    293  OD2 ASP A  63      -6.444   6.674  18.948  1.00  0.00           O1-
ATOM    294  H   ASP A  63      -1.731   6.847  20.386  1.00  0.00           H  
ATOM    295  HA  ASP A  63      -2.920   7.911  17.973  1.00  0.00           H  
ATOM    296  HB2 ASP A  63      -4.417   7.465  20.566  1.00  0.00           H  
ATOM    297  HB3 ASP A  63      -3.856   6.106  19.589  1.00  0.00           H  
ATOM    298  N   MET A  64      -4.166  10.139  19.010  1.00  0.00           N  
ATOM    299  CA  MET A  64      -4.213  11.553  18.622  1.00  0.00           C  
ATOM    300  C   MET A  64      -5.200  12.414  19.431  1.00  0.00           C  
ATOM    301  O   MET A  64      -5.958  11.910  20.258  1.00  0.00           O  
ATOM    302  CB  MET A  64      -4.600  11.575  17.135  1.00  0.00           C  
ATOM    303  CG  MET A  64      -3.695  10.750  16.212  1.00  0.00           C  
ATOM    304  SD  MET A  64      -4.152  10.847  14.463  1.00  0.00           S  
ATOM    305  CE  MET A  64      -3.074   9.544  13.823  1.00  0.00           C  
ATOM    306  H   MET A  64      -4.916   9.560  18.658  1.00  0.00           H  
ATOM    307  HA  MET A  64      -3.225  11.999  18.735  1.00  0.00           H  
ATOM    308  HB2 MET A  64      -4.616  12.605  16.778  1.00  0.00           H  
ATOM    309  HB3 MET A  64      -5.614  11.181  17.064  1.00  0.00           H  
ATOM    310  HG2 MET A  64      -3.745   9.702  16.509  1.00  0.00           H  
ATOM    311  HG3 MET A  64      -2.665  11.086  16.326  1.00  0.00           H  
ATOM    312  HE1 MET A  64      -2.040   9.767  14.086  1.00  0.00           H  
ATOM    313  HE2 MET A  64      -3.359   8.586  14.257  1.00  0.00           H  
ATOM    314  HE3 MET A  64      -3.175   9.499  12.739  1.00  0.00           H  
ATOM    315  N   GLU A  65      -5.235  13.720  19.149  1.00  0.00           N  
ATOM    316  CA  GLU A  65      -6.396  14.575  19.438  1.00  0.00           C  
ATOM    317  C   GLU A  65      -7.516  14.243  18.439  1.00  0.00           C  
ATOM    318  O   GLU A  65      -7.254  14.162  17.237  1.00  0.00           O  
ATOM    319  CB  GLU A  65      -5.966  16.056  19.411  1.00  0.00           C  
ATOM    320  CG  GLU A  65      -7.106  17.090  19.532  1.00  0.00           C  
ATOM    321  CD  GLU A  65      -6.598  18.533  19.752  1.00  0.00           C  
ATOM    322  OE1 GLU A  65      -5.454  18.709  20.243  1.00  0.00           O  
ATOM    323  OE2 GLU A  65      -7.335  19.510  19.474  1.00  0.00           O1-
ATOM    324  H   GLU A  65      -4.559  14.083  18.492  1.00  0.00           H  
ATOM    325  HA  GLU A  65      -6.765  14.352  20.440  1.00  0.00           H  
ATOM    326  HB2 GLU A  65      -5.266  16.196  20.234  1.00  0.00           H  
ATOM    327  HB3 GLU A  65      -5.434  16.255  18.481  1.00  0.00           H  
ATOM    328  HG2 GLU A  65      -7.735  16.814  20.379  1.00  0.00           H  
ATOM    329  HG3 GLU A  65      -7.718  17.051  18.631  1.00  0.00           H  
ATOM    330  N   GLU A  66      -8.745  14.021  18.913  1.00  0.00           N  
ATOM    331  CA  GLU A  66      -9.840  13.439  18.120  1.00  0.00           C  
ATOM    332  C   GLU A  66     -11.101  14.320  18.049  1.00  0.00           C  
ATOM    333  O   GLU A  66     -11.323  15.232  18.851  1.00  0.00           O  
ATOM    334  CB  GLU A  66     -10.150  11.994  18.570  1.00  0.00           C  
ATOM    335  CG  GLU A  66      -9.010  10.993  18.299  1.00  0.00           C  
ATOM    336  CD  GLU A  66      -9.511   9.538  18.245  1.00  0.00           C  
ATOM    337  OE1 GLU A  66      -9.208   8.795  17.280  1.00  0.00           O  
ATOM    338  OE2 GLU A  66     -10.228   9.108  19.180  1.00  0.00           O1-
ATOM    339  H   GLU A  66      -8.912  14.154  19.900  1.00  0.00           H  
ATOM    340  HA  GLU A  66      -9.499  13.363  17.088  1.00  0.00           H  
ATOM    341  HB2 GLU A  66     -10.403  11.982  19.630  1.00  0.00           H  
ATOM    342  HB3 GLU A  66     -11.025  11.653  18.017  1.00  0.00           H  
ATOM    343  HG2 GLU A  66      -8.253  11.091  19.076  1.00  0.00           H  
ATOM    344  HG3 GLU A  66      -8.545  11.241  17.344  1.00  0.00           H  
ATOM    345  N   PHE A  67     -11.924  14.038  17.037  1.00  0.00           N  
ATOM    346  CA  PHE A  67     -13.058  14.833  16.568  1.00  0.00           C  
ATOM    347  C   PHE A  67     -14.099  13.912  15.891  1.00  0.00           C  
ATOM    348  O   PHE A  67     -14.292  13.957  14.673  1.00  0.00           O  
ATOM    349  CB  PHE A  67     -12.567  15.913  15.580  1.00  0.00           C  
ATOM    350  CG  PHE A  67     -11.388  16.787  15.971  1.00  0.00           C  
ATOM    351  CD1 PHE A  67     -11.602  18.093  16.451  1.00  0.00           C  
ATOM    352  CD2 PHE A  67     -10.071  16.327  15.768  1.00  0.00           C  
ATOM    353  CE1 PHE A  67     -10.507  18.926  16.739  1.00  0.00           C  
ATOM    354  CE2 PHE A  67      -8.976  17.151  16.078  1.00  0.00           C  
ATOM    355  CZ  PHE A  67      -9.195  18.452  16.564  1.00  0.00           C  
ATOM    356  H   PHE A  67     -11.655  13.259  16.454  1.00  0.00           H  
ATOM    357  HA  PHE A  67     -13.532  15.323  17.419  1.00  0.00           H  
ATOM    358  HB2 PHE A  67     -12.286  15.429  14.644  1.00  0.00           H  
ATOM    359  HB3 PHE A  67     -13.419  16.561  15.373  1.00  0.00           H  
ATOM    360  HD1 PHE A  67     -12.607  18.464  16.590  1.00  0.00           H  
ATOM    361  HD2 PHE A  67      -9.896  15.334  15.382  1.00  0.00           H  
ATOM    362  HE1 PHE A  67     -10.673  19.932  17.095  1.00  0.00           H  
ATOM    363  HE2 PHE A  67      -7.969  16.783  15.951  1.00  0.00           H  
ATOM    364  HZ  PHE A  67      -8.355  19.087  16.807  1.00  0.00           H  
ATOM    365  N   HIS A  68     -14.739  13.022  16.657  1.00  0.00           N  
ATOM    366  CA  HIS A  68     -15.640  11.980  16.128  1.00  0.00           C  
ATOM    367  C   HIS A  68     -17.010  12.469  15.628  1.00  0.00           C  
ATOM    368  O   HIS A  68     -17.714  11.694  14.972  1.00  0.00           O  
ATOM    369  CB  HIS A  68     -15.783  10.850  17.159  1.00  0.00           C  
ATOM    370  CG  HIS A  68     -14.566   9.967  17.202  1.00  0.00           C  
ATOM    371  ND1 HIS A  68     -14.272   8.976  16.266  1.00  0.00           N  
ATOM    372  CD2 HIS A  68     -13.566  10.014  18.126  1.00  0.00           C  
ATOM    373  CE1 HIS A  68     -13.112   8.429  16.662  1.00  0.00           C  
ATOM    374  NE2 HIS A  68     -12.662   9.037  17.774  1.00  0.00           N  
ATOM    375  H   HIS A  68     -14.571  13.050  17.653  1.00  0.00           H  
ATOM    376  HA  HIS A  68     -15.164  11.545  15.249  1.00  0.00           H  
ATOM    377  HB2 HIS A  68     -16.630  10.219  16.888  1.00  0.00           H  
ATOM    378  HB3 HIS A  68     -15.979  11.266  18.147  1.00  0.00           H  
ATOM    379  HD2 HIS A  68     -13.497  10.692  18.965  1.00  0.00           H  
ATOM    380  HE2 HIS A  68     -11.796   8.828  18.248  1.00  0.00           H  
ATOM    381  HE1 HIS A  68     -12.609   7.620  16.154  1.00  0.00           H  
ATOM    382  N   GLY A  69     -17.385  13.727  15.887  1.00  0.00           N  
ATOM    383  CA  GLY A  69     -18.581  14.360  15.314  1.00  0.00           C  
ATOM    384  C   GLY A  69     -18.603  14.368  13.774  1.00  0.00           C  
ATOM    385  O   GLY A  69     -17.568  14.205  13.122  1.00  0.00           O  
ATOM    386  H   GLY A  69     -16.787  14.283  16.481  1.00  0.00           H  
ATOM    387  HA2 GLY A  69     -19.464  13.827  15.668  1.00  0.00           H  
ATOM    388  HA3 GLY A  69     -18.649  15.391  15.661  1.00  0.00           H  
ATOM    389  N   ARG A  70     -19.796  14.558  13.192  1.00  0.00           N  
ATOM    390  CA  ARG A  70     -20.091  14.357  11.761  1.00  0.00           C  
ATOM    391  C   ARG A  70     -20.629  15.622  11.102  1.00  0.00           C  
ATOM    392  O   ARG A  70     -21.761  16.029  11.360  1.00  0.00           O  
ATOM    393  CB  ARG A  70     -20.966  13.100  11.593  1.00  0.00           C  
ATOM    394  CG  ARG A  70     -21.608  12.839  10.213  1.00  0.00           C  
ATOM    395  CD  ARG A  70     -22.174  11.402  10.184  1.00  0.00           C  
ATOM    396  NE  ARG A  70     -22.827  11.018   8.914  1.00  0.00           N  
ATOM    397  CZ  ARG A  70     -23.456   9.870   8.689  1.00  0.00           C  
ATOM    398  NH1 ARG A  70     -23.878   9.539   7.514  1.00  0.00           N  
ATOM    399  NH2 ARG A  70     -23.682   8.980   9.605  1.00  0.00           N1+
ATOM    400  H   ARG A  70     -20.572  14.808  13.788  1.00  0.00           H  
ATOM    401  HA  ARG A  70     -19.153  14.145  11.248  1.00  0.00           H  
ATOM    402  HB2 ARG A  70     -20.336  12.247  11.845  1.00  0.00           H  
ATOM    403  HB3 ARG A  70     -21.767  13.147  12.331  1.00  0.00           H  
ATOM    404  HG2 ARG A  70     -22.413  13.554  10.042  1.00  0.00           H  
ATOM    405  HG3 ARG A  70     -20.860  12.960   9.429  1.00  0.00           H  
ATOM    406  HD2 ARG A  70     -21.356  10.707  10.376  1.00  0.00           H  
ATOM    407  HD3 ARG A  70     -22.895  11.299  10.995  1.00  0.00           H  
ATOM    408  HE  ARG A  70     -22.821  11.669   8.142  1.00  0.00           H  
ATOM    409 HH11 ARG A  70     -24.316   8.635   7.410  1.00  0.00           H  
ATOM    410 HH12 ARG A  70     -23.815  10.205   6.756  1.00  0.00           H  
ATOM    411 HH21 ARG A  70     -24.204   8.159   9.333  1.00  0.00           H  
ATOM    412 HH22 ARG A  70     -23.487   9.179  10.576  1.00  0.00           H  
ATOM    413  N   THR A  71     -19.798  16.234  10.268  1.00  0.00           N  
ATOM    414  CA  THR A  71     -20.124  17.417   9.466  1.00  0.00           C  
ATOM    415  C   THR A  71     -20.969  17.063   8.249  1.00  0.00           C  
ATOM    416  O   THR A  71     -20.749  16.030   7.616  1.00  0.00           O  
ATOM    417  CB  THR A  71     -18.846  18.157   9.024  1.00  0.00           C  
ATOM    418  OG1 THR A  71     -18.225  18.723  10.151  1.00  0.00           O  
ATOM    419  CG2 THR A  71     -19.061  19.289   8.027  1.00  0.00           C  
ATOM    420  H   THR A  71     -18.869  15.847  10.179  1.00  0.00           H  
ATOM    421  HA  THR A  71     -20.700  18.107  10.083  1.00  0.00           H  
ATOM    422  HB  THR A  71     -18.157  17.445   8.568  1.00  0.00           H  
ATOM    423 HG21 THR A  71     -19.342  18.880   7.057  1.00  0.00           H  
ATOM    424 HG22 THR A  71     -19.851  19.952   8.379  1.00  0.00           H  
ATOM    425 HG23 THR A  71     -18.135  19.852   7.906  1.00  0.00           H  
ATOM    426  HG1 THR A  71     -17.762  17.986  10.555  1.00  0.00           H  
ATOM    427  N   LEU A  72     -21.870  17.977   7.886  1.00  0.00           N  
ATOM    428  CA  LEU A  72     -22.582  18.012   6.613  1.00  0.00           C  
ATOM    429  C   LEU A  72     -22.548  19.423   6.014  1.00  0.00           C  
ATOM    430  O   LEU A  72     -22.505  20.424   6.735  1.00  0.00           O  
ATOM    431  CB  LEU A  72     -24.037  17.528   6.772  1.00  0.00           C  
ATOM    432  CG  LEU A  72     -24.225  16.096   7.298  1.00  0.00           C  
ATOM    433  CD1 LEU A  72     -25.719  15.831   7.477  1.00  0.00           C  
ATOM    434  CD2 LEU A  72     -23.694  15.037   6.335  1.00  0.00           C  
ATOM    435  H   LEU A  72     -22.002  18.769   8.498  1.00  0.00           H  
ATOM    436  HA  LEU A  72     -22.073  17.352   5.911  1.00  0.00           H  
ATOM    437  HB2 LEU A  72     -24.546  18.210   7.452  1.00  0.00           H  
ATOM    438  HB3 LEU A  72     -24.532  17.599   5.803  1.00  0.00           H  
ATOM    439  HG  LEU A  72     -23.734  15.982   8.265  1.00  0.00           H  
ATOM    440 HD11 LEU A  72     -26.115  16.509   8.233  1.00  0.00           H  
ATOM    441 HD12 LEU A  72     -26.245  15.996   6.536  1.00  0.00           H  
ATOM    442 HD13 LEU A  72     -25.883  14.803   7.801  1.00  0.00           H  
ATOM    443 HD21 LEU A  72     -24.247  15.083   5.397  1.00  0.00           H  
ATOM    444 HD22 LEU A  72     -22.634  15.196   6.137  1.00  0.00           H  
ATOM    445 HD23 LEU A  72     -23.815  14.054   6.790  1.00  0.00           H  
ATOM    446  N   HIS A  73     -22.639  19.485   4.689  1.00  0.00           N  
ATOM    447  CA  HIS A  73     -22.809  20.704   3.891  1.00  0.00           C  
ATOM    448  C   HIS A  73     -23.958  20.422   2.924  1.00  0.00           C  
ATOM    449  O   HIS A  73     -23.925  19.400   2.243  1.00  0.00           O  
ATOM    450  CB  HIS A  73     -21.493  21.068   3.173  1.00  0.00           C  
ATOM    451  CG  HIS A  73     -20.275  21.159   4.065  1.00  0.00           C  
ATOM    452  ND1 HIS A  73     -19.927  22.250   4.866  1.00  0.00           N  
ATOM    453  CD2 HIS A  73     -19.330  20.187   4.225  1.00  0.00           C  
ATOM    454  CE1 HIS A  73     -18.791  21.904   5.494  1.00  0.00           C  
ATOM    455  NE2 HIS A  73     -18.406  20.673   5.122  1.00  0.00           N  
ATOM    456  H   HIS A  73     -22.681  18.608   4.191  1.00  0.00           H  
ATOM    457  HA  HIS A  73     -23.084  21.536   4.539  1.00  0.00           H  
ATOM    458  HB2 HIS A  73     -21.626  22.028   2.674  1.00  0.00           H  
ATOM    459  HB3 HIS A  73     -21.294  20.322   2.403  1.00  0.00           H  
ATOM    460  HD2 HIS A  73     -19.320  19.217   3.750  1.00  0.00           H  
ATOM    461  HE2 HIS A  73     -17.594  20.187   5.475  1.00  0.00           H  
ATOM    462  HE1 HIS A  73     -18.268  22.529   6.202  1.00  0.00           H  
ATOM    463  N   ASP A  74     -24.993  21.259   2.910  1.00  0.00           N  
ATOM    464  CA  ASP A  74     -26.334  20.889   2.417  1.00  0.00           C  
ATOM    465  C   ASP A  74     -26.381  20.257   1.014  1.00  0.00           C  
ATOM    466  O   ASP A  74     -25.665  20.668   0.099  1.00  0.00           O  
ATOM    467  CB  ASP A  74     -27.293  22.093   2.421  1.00  0.00           C  
ATOM    468  CG  ASP A  74     -27.426  22.915   3.705  1.00  0.00           C  
ATOM    469  OD1 ASP A  74     -26.591  22.815   4.632  1.00  0.00           O  
ATOM    470  OD2 ASP A  74     -28.407  23.692   3.752  1.00  0.00           O1-
ATOM    471  H   ASP A  74     -24.942  22.085   3.489  1.00  0.00           H  
ATOM    472  HA  ASP A  74     -26.731  20.156   3.118  1.00  0.00           H  
ATOM    473  HB2 ASP A  74     -28.282  21.724   2.150  1.00  0.00           H  
ATOM    474  HB3 ASP A  74     -26.974  22.779   1.636  1.00  0.00           H  
ATOM    475  N   ASP A  75     -27.280  19.293   0.809  1.00  0.00           N  
ATOM    476  CA  ASP A  75     -27.449  18.641  -0.497  1.00  0.00           C  
ATOM    477  C   ASP A  75     -28.018  19.610  -1.552  1.00  0.00           C  
ATOM    478  O   ASP A  75     -28.885  20.434  -1.254  1.00  0.00           O  
ATOM    479  CB  ASP A  75     -28.291  17.368  -0.389  1.00  0.00           C  
ATOM    480  CG  ASP A  75     -27.922  16.454   0.786  1.00  0.00           C  
ATOM    481  OD1 ASP A  75     -26.753  16.029   0.918  1.00  0.00           O  
ATOM    482  OD2 ASP A  75     -28.839  16.126   1.575  1.00  0.00           O1-
ATOM    483  H   ASP A  75     -27.892  19.032   1.569  1.00  0.00           H  
ATOM    484  HA  ASP A  75     -26.457  18.338  -0.831  1.00  0.00           H  
ATOM    485  HB2 ASP A  75     -28.176  16.811  -1.318  1.00  0.00           H  
ATOM    486  HB3 ASP A  75     -29.339  17.653  -0.294  1.00  0.00           H  
ATOM    487  N   ASP A  76     -27.523  19.518  -2.793  1.00  0.00           N  
ATOM    488  CA  ASP A  76     -27.643  20.525  -3.863  1.00  0.00           C  
ATOM    489  C   ASP A  76     -27.015  21.904  -3.562  1.00  0.00           C  
ATOM    490  O   ASP A  76     -27.094  22.785  -4.421  1.00  0.00           O  
ATOM    491  CB  ASP A  76     -29.068  20.599  -4.454  1.00  0.00           C  
ATOM    492  CG  ASP A  76     -29.313  19.608  -5.595  1.00  0.00           C  
ATOM    493  OD1 ASP A  76     -28.592  19.664  -6.620  1.00  0.00           O  
ATOM    494  OD2 ASP A  76     -30.306  18.850  -5.523  1.00  0.00           O1-
ATOM    495  H   ASP A  76     -26.873  18.771  -2.988  1.00  0.00           H  
ATOM    496  HA  ASP A  76     -27.019  20.152  -4.675  1.00  0.00           H  
ATOM    497  HB2 ASP A  76     -29.247  21.594  -4.862  1.00  0.00           H  
ATOM    498  HB3 ASP A  76     -29.811  20.450  -3.670  1.00  0.00           H  
ATOM    499  N   SER A  77     -26.321  22.124  -2.435  1.00  0.00           N  
ATOM    500  CA  SER A  77     -25.511  23.346  -2.258  1.00  0.00           C  
ATOM    501  C   SER A  77     -24.259  23.318  -3.142  1.00  0.00           C  
ATOM    502  O   SER A  77     -23.652  22.268  -3.368  1.00  0.00           O  
ATOM    503  CB  SER A  77     -25.137  23.629  -0.795  1.00  0.00           C  
ATOM    504  OG  SER A  77     -24.145  22.749  -0.298  1.00  0.00           O  
ATOM    505  H   SER A  77     -26.272  21.400  -1.732  1.00  0.00           H  
ATOM    506  HA  SER A  77     -26.119  24.192  -2.579  1.00  0.00           H  
ATOM    507  HB2 SER A  77     -26.033  23.563  -0.178  1.00  0.00           H  
ATOM    508  HB3 SER A  77     -24.750  24.646  -0.730  1.00  0.00           H  
ATOM    509  HG  SER A  77     -24.580  21.908  -0.140  1.00  0.00           H  
ATOM    510  N   CYS A  78     -23.849  24.488  -3.641  1.00  0.00           N  
ATOM    511  CA  CYS A  78     -22.575  24.648  -4.342  1.00  0.00           C  
ATOM    512  C   CYS A  78     -21.483  25.074  -3.359  1.00  0.00           C  
ATOM    513  O   CYS A  78     -21.733  25.858  -2.448  1.00  0.00           O  
ATOM    514  CB  CYS A  78     -22.722  25.610  -5.523  1.00  0.00           C  
ATOM    515  SG  CYS A  78     -23.596  24.779  -6.876  1.00  0.00           S  
ATOM    516  H   CYS A  78     -24.359  25.323  -3.392  1.00  0.00           H  
ATOM    517  HA  CYS A  78     -22.270  23.685  -4.750  1.00  0.00           H  
ATOM    518  HB2 CYS A  78     -21.727  25.898  -5.861  1.00  0.00           H  
ATOM    519  HB3 CYS A  78     -23.261  26.507  -5.216  1.00  0.00           H  
ATOM    520  HG  CYS A  78     -24.812  24.806  -6.322  1.00  0.00           H  
ATOM    521  N   GLN A  79     -20.274  24.539  -3.535  1.00  0.00           N  
ATOM    522  CA  GLN A  79     -19.179  24.616  -2.559  1.00  0.00           C  
ATOM    523  C   GLN A  79     -17.809  24.658  -3.259  1.00  0.00           C  
ATOM    524  O   GLN A  79     -17.706  24.373  -4.455  1.00  0.00           O  
ATOM    525  CB  GLN A  79     -19.255  23.402  -1.602  1.00  0.00           C  
ATOM    526  CG  GLN A  79     -20.559  23.242  -0.792  1.00  0.00           C  
ATOM    527  CD  GLN A  79     -20.836  24.369   0.205  1.00  0.00           C  
ATOM    528  OE1 GLN A  79     -20.028  25.259   0.430  1.00  0.00           O  
ATOM    529  NE2 GLN A  79     -21.976  24.350   0.854  1.00  0.00           N  
ATOM    530  H   GLN A  79     -20.121  23.966  -4.353  1.00  0.00           H  
ATOM    531  HA  GLN A  79     -19.274  25.533  -1.978  1.00  0.00           H  
ATOM    532  HB2 GLN A  79     -19.116  22.495  -2.188  1.00  0.00           H  
ATOM    533  HB3 GLN A  79     -18.429  23.461  -0.893  1.00  0.00           H  
ATOM    534  HG2 GLN A  79     -20.496  22.314  -0.225  1.00  0.00           H  
ATOM    535  HG3 GLN A  79     -21.412  23.140  -1.463  1.00  0.00           H  
ATOM    536 HE21 GLN A  79     -22.096  25.005   1.614  1.00  0.00           H  
ATOM    537 HE22 GLN A  79     -22.694  23.683   0.611  1.00  0.00           H  
ATOM    538  N   VAL A  80     -16.751  24.969  -2.503  1.00  0.00           N  
ATOM    539  CA  VAL A  80     -15.347  24.912  -2.951  1.00  0.00           C  
ATOM    540  C   VAL A  80     -14.512  24.166  -1.912  1.00  0.00           C  
ATOM    541  O   VAL A  80     -14.484  24.573  -0.750  1.00  0.00           O  
ATOM    542  CB  VAL A  80     -14.767  26.307  -3.268  1.00  0.00           C  
ATOM    543  CG1 VAL A  80     -13.281  26.231  -3.645  1.00  0.00           C  
ATOM    544  CG2 VAL A  80     -15.512  27.007  -4.412  1.00  0.00           C  
ATOM    545  H   VAL A  80     -16.915  25.206  -1.535  1.00  0.00           H  
ATOM    546  HA  VAL A  80     -15.307  24.334  -3.874  1.00  0.00           H  
ATOM    547  HB  VAL A  80     -14.858  26.933  -2.380  1.00  0.00           H  
ATOM    548 HG11 VAL A  80     -12.691  25.910  -2.787  1.00  0.00           H  
ATOM    549 HG12 VAL A  80     -13.145  25.526  -4.466  1.00  0.00           H  
ATOM    550 HG13 VAL A  80     -12.928  27.220  -3.938  1.00  0.00           H  
ATOM    551 HG21 VAL A  80     -15.435  26.413  -5.323  1.00  0.00           H  
ATOM    552 HG22 VAL A  80     -16.561  27.141  -4.147  1.00  0.00           H  
ATOM    553 HG23 VAL A  80     -15.070  27.989  -4.578  1.00  0.00           H  
ATOM    554  N   ILE A  81     -13.865  23.061  -2.295  1.00  0.00           N  
ATOM    555  CA  ILE A  81     -13.305  22.085  -1.338  1.00  0.00           C  
ATOM    556  C   ILE A  81     -11.892  21.621  -1.764  1.00  0.00           C  
ATOM    557  O   ILE A  81     -11.682  21.391  -2.960  1.00  0.00           O  
ATOM    558  CB  ILE A  81     -14.301  20.911  -1.105  1.00  0.00           C  
ATOM    559  CG1 ILE A  81     -15.712  21.402  -0.686  1.00  0.00           C  
ATOM    560  CG2 ILE A  81     -13.754  19.908  -0.076  1.00  0.00           C  
ATOM    561  CD1 ILE A  81     -16.753  20.299  -0.444  1.00  0.00           C  
ATOM    562  H   ILE A  81     -13.872  22.812  -3.274  1.00  0.00           H  
ATOM    563  HA  ILE A  81     -13.201  22.589  -0.377  1.00  0.00           H  
ATOM    564  HB  ILE A  81     -14.407  20.381  -2.051  1.00  0.00           H  
ATOM    565 HG12 ILE A  81     -15.628  22.000   0.221  1.00  0.00           H  
ATOM    566 HG13 ILE A  81     -16.120  22.035  -1.475  1.00  0.00           H  
ATOM    567 HG21 ILE A  81     -12.777  19.533  -0.382  1.00  0.00           H  
ATOM    568 HG22 ILE A  81     -13.680  20.382   0.902  1.00  0.00           H  
ATOM    569 HG23 ILE A  81     -14.419  19.048   0.014  1.00  0.00           H  
ATOM    570 HD11 ILE A  81     -16.785  19.624  -1.298  1.00  0.00           H  
ATOM    571 HD12 ILE A  81     -16.516  19.742   0.462  1.00  0.00           H  
ATOM    572 HD13 ILE A  81     -17.735  20.756  -0.315  1.00  0.00           H  
ATOM    573  N   PRO A  82     -10.917  21.488  -0.835  1.00  0.00           N  
ATOM    574  CA  PRO A  82      -9.556  21.055  -1.155  1.00  0.00           C  
ATOM    575  C   PRO A  82      -9.400  19.539  -1.348  1.00  0.00           C  
ATOM    576  O   PRO A  82     -10.158  18.732  -0.808  1.00  0.00           O  
ATOM    577  CB  PRO A  82      -8.679  21.590  -0.019  1.00  0.00           C  
ATOM    578  CG  PRO A  82      -9.624  21.534   1.180  1.00  0.00           C  
ATOM    579  CD  PRO A  82     -10.967  21.922   0.560  1.00  0.00           C  
ATOM    580  HA  PRO A  82      -9.247  21.529  -2.087  1.00  0.00           H  
ATOM    581  HB2 PRO A  82      -7.785  20.987   0.140  1.00  0.00           H  
ATOM    582  HB3 PRO A  82      -8.406  22.626  -0.221  1.00  0.00           H  
ATOM    583  HG2 PRO A  82      -9.326  22.229   1.965  1.00  0.00           H  
ATOM    584  HG3 PRO A  82      -9.674  20.516   1.565  1.00  0.00           H  
ATOM    585  HD2 PRO A  82     -11.082  23.005   0.598  1.00  0.00           H  
ATOM    586  HD3 PRO A  82     -11.776  21.442   1.112  1.00  0.00           H  
ATOM    587  N   VAL A  83      -8.370  19.163  -2.109  1.00  0.00           N  
ATOM    588  CA  VAL A  83      -8.033  17.802  -2.556  1.00  0.00           C  
ATOM    589  C   VAL A  83      -6.509  17.601  -2.500  1.00  0.00           C  
ATOM    590  O   VAL A  83      -5.746  18.495  -2.867  1.00  0.00           O  
ATOM    591  CB  VAL A  83      -8.592  17.538  -3.976  1.00  0.00           C  
ATOM    592  CG1 VAL A  83      -8.174  16.171  -4.538  1.00  0.00           C  
ATOM    593  CG2 VAL A  83     -10.118  17.650  -4.069  1.00  0.00           C  
ATOM    594  H   VAL A  83      -7.793  19.903  -2.483  1.00  0.00           H  
ATOM    595  HA  VAL A  83      -8.494  17.085  -1.877  1.00  0.00           H  
ATOM    596  HB  VAL A  83      -8.188  18.299  -4.644  1.00  0.00           H  
ATOM    597 HG11 VAL A  83      -7.091  16.122  -4.651  1.00  0.00           H  
ATOM    598 HG12 VAL A  83      -8.514  15.378  -3.871  1.00  0.00           H  
ATOM    599 HG13 VAL A  83      -8.620  16.025  -5.522  1.00  0.00           H  
ATOM    600 HG21 VAL A  83     -10.584  16.924  -3.403  1.00  0.00           H  
ATOM    601 HG22 VAL A  83     -10.442  18.653  -3.789  1.00  0.00           H  
ATOM    602 HG23 VAL A  83     -10.446  17.465  -5.092  1.00  0.00           H  
ATOM    603  N   LEU A  84      -6.040  16.432  -2.052  1.00  0.00           N  
ATOM    604  CA  LEU A  84      -4.604  16.150  -1.889  1.00  0.00           C  
ATOM    605  C   LEU A  84      -3.937  15.562  -3.155  1.00  0.00           C  
ATOM    606  O   LEU A  84      -4.602  14.854  -3.924  1.00  0.00           O  
ATOM    607  CB  LEU A  84      -4.385  15.242  -0.667  1.00  0.00           C  
ATOM    608  CG  LEU A  84      -4.507  15.961   0.688  1.00  0.00           C  
ATOM    609  CD1 LEU A  84      -4.565  14.915   1.798  1.00  0.00           C  
ATOM    610  CD2 LEU A  84      -3.298  16.864   0.955  1.00  0.00           C  
ATOM    611  H   LEU A  84      -6.704  15.719  -1.787  1.00  0.00           H  
ATOM    612  HA  LEU A  84      -4.121  17.104  -1.680  1.00  0.00           H  
ATOM    613  HB2 LEU A  84      -5.115  14.433  -0.708  1.00  0.00           H  
ATOM    614  HB3 LEU A  84      -3.395  14.790  -0.724  1.00  0.00           H  
ATOM    615  HG  LEU A  84      -5.421  16.554   0.718  1.00  0.00           H  
ATOM    616 HD11 LEU A  84      -5.446  14.288   1.662  1.00  0.00           H  
ATOM    617 HD12 LEU A  84      -3.668  14.296   1.780  1.00  0.00           H  
ATOM    618 HD13 LEU A  84      -4.649  15.408   2.766  1.00  0.00           H  
ATOM    619 HD21 LEU A  84      -2.373  16.298   0.842  1.00  0.00           H  
ATOM    620 HD22 LEU A  84      -3.294  17.709   0.267  1.00  0.00           H  
ATOM    621 HD23 LEU A  84      -3.345  17.249   1.974  1.00  0.00           H  
ATOM    622  N   PRO A  85      -2.618  15.778  -3.364  1.00  0.00           N  
ATOM    623  CA  PRO A  85      -1.881  15.264  -4.526  1.00  0.00           C  
ATOM    624  C   PRO A  85      -1.869  13.737  -4.682  1.00  0.00           C  
ATOM    625  O   PRO A  85      -1.860  13.221  -5.800  1.00  0.00           O  
ATOM    626  CB  PRO A  85      -0.452  15.802  -4.384  1.00  0.00           C  
ATOM    627  CG  PRO A  85      -0.647  17.092  -3.595  1.00  0.00           C  
ATOM    628  CD  PRO A  85      -1.771  16.719  -2.635  1.00  0.00           C  
ATOM    629  HA  PRO A  85      -2.304  15.703  -5.429  1.00  0.00           H  
ATOM    630  HB2 PRO A  85       0.166  15.111  -3.812  1.00  0.00           H  
ATOM    631  HB3 PRO A  85       0.002  15.999  -5.355  1.00  0.00           H  
ATOM    632  HG2 PRO A  85      -0.985  17.887  -4.261  1.00  0.00           H  
ATOM    633  HG3 PRO A  85       0.259  17.388  -3.066  1.00  0.00           H  
ATOM    634  HD2 PRO A  85      -2.303  17.630  -2.360  1.00  0.00           H  
ATOM    635  HD3 PRO A  85      -1.362  16.238  -1.746  1.00  0.00           H  
ATOM    636  N   GLN A  86      -1.865  12.998  -3.569  1.00  0.00           N  
ATOM    637  CA  GLN A  86      -1.492  11.576  -3.535  1.00  0.00           C  
ATOM    638  C   GLN A  86      -2.675  10.607  -3.623  1.00  0.00           C  
ATOM    639  O   GLN A  86      -2.482   9.390  -3.591  1.00  0.00           O  
ATOM    640  CB  GLN A  86      -0.649  11.279  -2.283  1.00  0.00           C  
ATOM    641  CG  GLN A  86       0.489  12.286  -2.062  1.00  0.00           C  
ATOM    642  CD  GLN A  86       0.080  13.564  -1.341  1.00  0.00           C  
ATOM    643  OE1 GLN A  86      -1.030  13.729  -0.863  1.00  0.00           O  
ATOM    644  NE2 GLN A  86       0.975  14.515  -1.248  1.00  0.00           N  
ATOM    645  H   GLN A  86      -1.922  13.482  -2.684  1.00  0.00           H  
ATOM    646  HA  GLN A  86      -0.864  11.371  -4.403  1.00  0.00           H  
ATOM    647  HB2 GLN A  86      -1.290  11.241  -1.402  1.00  0.00           H  
ATOM    648  HB3 GLN A  86      -0.203  10.293  -2.407  1.00  0.00           H  
ATOM    649  HG2 GLN A  86       1.248  11.808  -1.442  1.00  0.00           H  
ATOM    650  HG3 GLN A  86       0.934  12.539  -3.025  1.00  0.00           H  
ATOM    651 HE21 GLN A  86       0.811  15.249  -0.574  1.00  0.00           H  
ATOM    652 HE22 GLN A  86       1.859  14.425  -1.728  1.00  0.00           H  
ATOM    653  N   VAL A  87      -3.905  11.120  -3.719  1.00  0.00           N  
ATOM    654  CA  VAL A  87      -5.116  10.293  -3.643  1.00  0.00           C  
ATOM    655  C   VAL A  87      -5.454   9.691  -5.009  1.00  0.00           C  
ATOM    656  O   VAL A  87      -6.375  10.117  -5.706  1.00  0.00           O  
ATOM    657  CB  VAL A  87      -6.280  11.003  -2.925  1.00  0.00           C  
ATOM    658  CG1 VAL A  87      -7.447  10.035  -2.705  1.00  0.00           C  
ATOM    659  CG2 VAL A  87      -5.854  11.547  -1.553  1.00  0.00           C  
ATOM    660  H   VAL A  87      -4.000  12.123  -3.779  1.00  0.00           H  
ATOM    661  HA  VAL A  87      -4.880   9.443  -3.003  1.00  0.00           H  
ATOM    662  HB  VAL A  87      -6.623  11.839  -3.534  1.00  0.00           H  
ATOM    663 HG11 VAL A  87      -7.866   9.709  -3.657  1.00  0.00           H  
ATOM    664 HG12 VAL A  87      -7.115   9.166  -2.136  1.00  0.00           H  
ATOM    665 HG13 VAL A  87      -8.237  10.530  -2.140  1.00  0.00           H  
ATOM    666 HG21 VAL A  87      -5.489  10.736  -0.923  1.00  0.00           H  
ATOM    667 HG22 VAL A  87      -5.067  12.292  -1.669  1.00  0.00           H  
ATOM    668 HG23 VAL A  87      -6.704  12.023  -1.064  1.00  0.00           H  
ATOM    669  N   MET A  88      -4.666   8.689  -5.398  1.00  0.00           N  
ATOM    670  CA  MET A  88      -4.895   7.805  -6.549  1.00  0.00           C  
ATOM    671  C   MET A  88      -5.880   6.695  -6.135  1.00  0.00           C  
ATOM    672  O   MET A  88      -5.545   5.510  -6.089  1.00  0.00           O  
ATOM    673  CB  MET A  88      -3.547   7.273  -7.066  1.00  0.00           C  
ATOM    674  CG  MET A  88      -2.510   8.355  -7.416  1.00  0.00           C  
ATOM    675  SD  MET A  88      -2.804   9.336  -8.916  1.00  0.00           S  
ATOM    676  CE  MET A  88      -3.821  10.709  -8.307  1.00  0.00           C  
ATOM    677  H   MET A  88      -3.871   8.486  -4.809  1.00  0.00           H  
ATOM    678  HA  MET A  88      -5.366   8.367  -7.356  1.00  0.00           H  
ATOM    679  HB2 MET A  88      -3.111   6.644  -6.290  1.00  0.00           H  
ATOM    680  HB3 MET A  88      -3.718   6.653  -7.946  1.00  0.00           H  
ATOM    681  HG2 MET A  88      -2.367   9.027  -6.570  1.00  0.00           H  
ATOM    682  HG3 MET A  88      -1.563   7.838  -7.570  1.00  0.00           H  
ATOM    683  HE1 MET A  88      -4.788  10.341  -7.963  1.00  0.00           H  
ATOM    684  HE2 MET A  88      -3.307  11.219  -7.493  1.00  0.00           H  
ATOM    685  HE3 MET A  88      -3.985  11.410  -9.125  1.00  0.00           H  
ATOM    686  N   MET A  89      -7.066   7.127  -5.701  1.00  0.00           N  
ATOM    687  CA  MET A  89      -8.092   6.356  -4.991  1.00  0.00           C  
ATOM    688  C   MET A  89      -9.425   7.136  -5.014  1.00  0.00           C  
ATOM    689  O   MET A  89      -9.404   8.346  -5.245  1.00  0.00           O  
ATOM    690  CB  MET A  89      -7.551   6.095  -3.570  1.00  0.00           C  
ATOM    691  CG  MET A  89      -8.532   5.520  -2.551  1.00  0.00           C  
ATOM    692  SD  MET A  89      -9.328   6.724  -1.457  1.00  0.00           S  
ATOM    693  CE  MET A  89      -9.853   5.569  -0.162  1.00  0.00           C  
ATOM    694  H   MET A  89      -7.264   8.112  -5.801  1.00  0.00           H  
ATOM    695  HA  MET A  89      -8.247   5.403  -5.497  1.00  0.00           H  
ATOM    696  HB2 MET A  89      -7.140   7.018  -3.160  1.00  0.00           H  
ATOM    697  HB3 MET A  89      -6.725   5.389  -3.656  1.00  0.00           H  
ATOM    698  HG2 MET A  89      -7.964   4.837  -1.920  1.00  0.00           H  
ATOM    699  HG3 MET A  89      -9.296   4.937  -3.066  1.00  0.00           H  
ATOM    700  HE1 MET A  89     -10.666   4.945  -0.533  1.00  0.00           H  
ATOM    701  HE2 MET A  89      -9.013   4.938   0.129  1.00  0.00           H  
ATOM    702  HE3 MET A  89     -10.186   6.124   0.715  1.00  0.00           H  
ATOM    703  N   ILE A  90     -10.575   6.481  -4.798  1.00  0.00           N  
ATOM    704  CA  ILE A  90     -11.910   7.087  -4.968  1.00  0.00           C  
ATOM    705  C   ILE A  90     -12.838   6.723  -3.796  1.00  0.00           C  
ATOM    706  O   ILE A  90     -13.314   5.589  -3.721  1.00  0.00           O  
ATOM    707  CB  ILE A  90     -12.522   6.725  -6.349  1.00  0.00           C  
ATOM    708  CG1 ILE A  90     -11.568   7.035  -7.528  1.00  0.00           C  
ATOM    709  CG2 ILE A  90     -13.907   7.388  -6.517  1.00  0.00           C  
ATOM    710  CD1 ILE A  90     -12.145   6.739  -8.918  1.00  0.00           C  
ATOM    711  H   ILE A  90     -10.537   5.499  -4.562  1.00  0.00           H  
ATOM    712  HA  ILE A  90     -11.802   8.172  -4.962  1.00  0.00           H  
ATOM    713  HB  ILE A  90     -12.677   5.646  -6.361  1.00  0.00           H  
ATOM    714 HG12 ILE A  90     -11.261   8.080  -7.485  1.00  0.00           H  
ATOM    715 HG13 ILE A  90     -10.672   6.421  -7.427  1.00  0.00           H  
ATOM    716 HG21 ILE A  90     -14.571   7.130  -5.692  1.00  0.00           H  
ATOM    717 HG22 ILE A  90     -13.796   8.471  -6.558  1.00  0.00           H  
ATOM    718 HG23 ILE A  90     -14.387   7.041  -7.432  1.00  0.00           H  
ATOM    719 HD11 ILE A  90     -12.533   5.721  -8.948  1.00  0.00           H  
ATOM    720 HD12 ILE A  90     -12.944   7.441  -9.157  1.00  0.00           H  
ATOM    721 HD13 ILE A  90     -11.360   6.844  -9.667  1.00  0.00           H  
ATOM    722  N   LEU A  91     -13.097   7.673  -2.888  1.00  0.00           N  
ATOM    723  CA  LEU A  91     -13.927   7.466  -1.689  1.00  0.00           C  
ATOM    724  C   LEU A  91     -15.425   7.263  -1.983  1.00  0.00           C  
ATOM    725  O   LEU A  91     -15.973   7.788  -2.952  1.00  0.00           O  
ATOM    726  CB  LEU A  91     -13.795   8.661  -0.717  1.00  0.00           C  
ATOM    727  CG  LEU A  91     -12.500   8.772   0.100  1.00  0.00           C  
ATOM    728  CD1 LEU A  91     -12.532  10.074   0.903  1.00  0.00           C  
ATOM    729  CD2 LEU A  91     -12.392   7.649   1.129  1.00  0.00           C  
ATOM    730  H   LEU A  91     -12.683   8.583  -3.026  1.00  0.00           H  
ATOM    731  HA  LEU A  91     -13.579   6.561  -1.192  1.00  0.00           H  
ATOM    732  HB2 LEU A  91     -13.919   9.578  -1.294  1.00  0.00           H  
ATOM    733  HB3 LEU A  91     -14.614   8.621   0.002  1.00  0.00           H  
ATOM    734  HG  LEU A  91     -11.635   8.766  -0.562  1.00  0.00           H  
ATOM    735 HD11 LEU A  91     -12.705  10.925   0.244  1.00  0.00           H  
ATOM    736 HD12 LEU A  91     -13.337  10.039   1.637  1.00  0.00           H  
ATOM    737 HD13 LEU A  91     -11.583  10.215   1.421  1.00  0.00           H  
ATOM    738 HD21 LEU A  91     -13.243   7.675   1.810  1.00  0.00           H  
ATOM    739 HD22 LEU A  91     -12.368   6.683   0.625  1.00  0.00           H  
ATOM    740 HD23 LEU A  91     -11.476   7.768   1.709  1.00  0.00           H  
ATOM    741  N   ILE A  92     -16.093   6.603  -1.036  1.00  0.00           N  
ATOM    742  CA  ILE A  92     -17.551   6.568  -0.825  1.00  0.00           C  
ATOM    743  C   ILE A  92     -17.838   6.967   0.642  1.00  0.00           C  
ATOM    744  O   ILE A  92     -16.997   6.697   1.507  1.00  0.00           O  
ATOM    745  CB  ILE A  92     -18.115   5.184  -1.254  1.00  0.00           C  
ATOM    746  CG1 ILE A  92     -18.152   5.109  -2.799  1.00  0.00           C  
ATOM    747  CG2 ILE A  92     -19.500   4.847  -0.674  1.00  0.00           C  
ATOM    748  CD1 ILE A  92     -18.690   3.796  -3.384  1.00  0.00           C  
ATOM    749  H   ILE A  92     -15.539   6.175  -0.308  1.00  0.00           H  
ATOM    750  HA  ILE A  92     -18.007   7.325  -1.463  1.00  0.00           H  
ATOM    751  HB  ILE A  92     -17.429   4.418  -0.891  1.00  0.00           H  
ATOM    752 HG12 ILE A  92     -18.778   5.918  -3.175  1.00  0.00           H  
ATOM    753 HG13 ILE A  92     -17.145   5.261  -3.188  1.00  0.00           H  
ATOM    754 HG21 ILE A  92     -19.506   4.952   0.411  1.00  0.00           H  
ATOM    755 HG22 ILE A  92     -20.265   5.484  -1.118  1.00  0.00           H  
ATOM    756 HG23 ILE A  92     -19.744   3.803  -0.875  1.00  0.00           H  
ATOM    757 HD11 ILE A  92     -18.105   2.955  -3.012  1.00  0.00           H  
ATOM    758 HD12 ILE A  92     -19.739   3.661  -3.120  1.00  0.00           H  
ATOM    759 HD13 ILE A  92     -18.623   3.835  -4.472  1.00  0.00           H  
ATOM    760  N   PRO A  93     -18.971   7.630   0.962  1.00  0.00           N  
ATOM    761  CA  PRO A  93     -19.350   7.937   2.342  1.00  0.00           C  
ATOM    762  C   PRO A  93     -19.251   6.738   3.297  1.00  0.00           C  
ATOM    763  O   PRO A  93     -19.530   5.605   2.919  1.00  0.00           O  
ATOM    764  CB  PRO A  93     -20.770   8.495   2.261  1.00  0.00           C  
ATOM    765  CG  PRO A  93     -20.749   9.214   0.913  1.00  0.00           C  
ATOM    766  CD  PRO A  93     -19.927   8.255   0.051  1.00  0.00           C  
ATOM    767  HA  PRO A  93     -18.688   8.726   2.698  1.00  0.00           H  
ATOM    768  HB2 PRO A  93     -21.497   7.683   2.235  1.00  0.00           H  
ATOM    769  HB3 PRO A  93     -20.986   9.173   3.087  1.00  0.00           H  
ATOM    770  HG2 PRO A  93     -20.225  10.165   1.007  1.00  0.00           H  
ATOM    771  HG3 PRO A  93     -21.753   9.361   0.514  1.00  0.00           H  
ATOM    772  HD2 PRO A  93     -19.427   8.808  -0.744  1.00  0.00           H  
ATOM    773  HD3 PRO A  93     -20.588   7.498  -0.372  1.00  0.00           H  
ATOM    774  N   GLY A  94     -18.817   6.971   4.537  1.00  0.00           N  
ATOM    775  CA  GLY A  94     -18.552   5.915   5.520  1.00  0.00           C  
ATOM    776  C   GLY A  94     -17.222   5.164   5.340  1.00  0.00           C  
ATOM    777  O   GLY A  94     -16.894   4.317   6.177  1.00  0.00           O  
ATOM    778  H   GLY A  94     -18.638   7.925   4.815  1.00  0.00           H  
ATOM    779  HA2 GLY A  94     -18.556   6.363   6.514  1.00  0.00           H  
ATOM    780  HA3 GLY A  94     -19.359   5.184   5.478  1.00  0.00           H  
ATOM    781  N   GLN A  95     -16.424   5.439   4.298  1.00  0.00           N  
ATOM    782  CA  GLN A  95     -15.094   4.835   4.129  1.00  0.00           C  
ATOM    783  C   GLN A  95     -14.044   5.481   5.050  1.00  0.00           C  
ATOM    784  O   GLN A  95     -13.853   6.695   5.002  1.00  0.00           O  
ATOM    785  CB  GLN A  95     -14.673   4.869   2.650  1.00  0.00           C  
ATOM    786  CG  GLN A  95     -13.304   4.209   2.420  1.00  0.00           C  
ATOM    787  CD  GLN A  95     -13.088   3.757   0.976  1.00  0.00           C  
ATOM    788  OE1 GLN A  95     -13.498   4.399   0.022  1.00  0.00           O  
ATOM    789  NE2 GLN A  95     -12.402   2.654   0.779  1.00  0.00           N  
ATOM    790  H   GLN A  95     -16.753   6.071   3.582  1.00  0.00           H  
ATOM    791  HA  GLN A  95     -15.165   3.784   4.410  1.00  0.00           H  
ATOM    792  HB2 GLN A  95     -15.422   4.346   2.054  1.00  0.00           H  
ATOM    793  HB3 GLN A  95     -14.628   5.902   2.303  1.00  0.00           H  
ATOM    794  HG2 GLN A  95     -13.227   3.333   3.064  1.00  0.00           H  
ATOM    795  HG3 GLN A  95     -12.507   4.899   2.696  1.00  0.00           H  
ATOM    796 HE21 GLN A  95     -12.215   2.041   1.559  1.00  0.00           H  
ATOM    797 HE22 GLN A  95     -12.262   2.332  -0.168  1.00  0.00           H  
ATOM    798  N   THR A  96     -13.350   4.672   5.861  1.00  0.00           N  
ATOM    799  CA  THR A  96     -12.193   5.101   6.677  1.00  0.00           C  
ATOM    800  C   THR A  96     -10.978   5.399   5.794  1.00  0.00           C  
ATOM    801  O   THR A  96     -10.670   4.612   4.897  1.00  0.00           O  
ATOM    802  CB  THR A  96     -11.827   4.030   7.727  1.00  0.00           C  
ATOM    803  OG1 THR A  96     -12.747   4.050   8.796  1.00  0.00           O  
ATOM    804  CG2 THR A  96     -10.453   4.199   8.385  1.00  0.00           C  
ATOM    805  H   THR A  96     -13.554   3.683   5.822  1.00  0.00           H  
ATOM    806  HA  THR A  96     -12.452   6.018   7.206  1.00  0.00           H  
ATOM    807  HB  THR A  96     -11.854   3.048   7.256  1.00  0.00           H  
ATOM    808 HG21 THR A  96      -9.661   4.077   7.646  1.00  0.00           H  
ATOM    809 HG22 THR A  96     -10.379   5.183   8.848  1.00  0.00           H  
ATOM    810 HG23 THR A  96     -10.325   3.431   9.148  1.00  0.00           H  
ATOM    811  HG1 THR A  96     -13.609   3.784   8.469  1.00  0.00           H  
ATOM    812  N   LEU A  97     -10.255   6.483   6.091  1.00  0.00           N  
ATOM    813  CA  LEU A  97      -9.034   6.894   5.397  1.00  0.00           C  
ATOM    814  C   LEU A  97      -7.999   7.521   6.362  1.00  0.00           C  
ATOM    815  O   LEU A  97      -8.219   8.634   6.840  1.00  0.00           O  
ATOM    816  CB  LEU A  97      -9.430   7.827   4.234  1.00  0.00           C  
ATOM    817  CG  LEU A  97      -8.253   8.482   3.486  1.00  0.00           C  
ATOM    818  CD1 LEU A  97      -7.364   7.442   2.806  1.00  0.00           C  
ATOM    819  CD2 LEU A  97      -8.777   9.428   2.405  1.00  0.00           C  
ATOM    820  H   LEU A  97     -10.598   7.101   6.813  1.00  0.00           H  
ATOM    821  HA  LEU A  97      -8.585   6.008   4.947  1.00  0.00           H  
ATOM    822  HB2 LEU A  97     -10.032   7.260   3.524  1.00  0.00           H  
ATOM    823  HB3 LEU A  97     -10.054   8.625   4.638  1.00  0.00           H  
ATOM    824  HG  LEU A  97      -7.653   9.066   4.184  1.00  0.00           H  
ATOM    825 HD11 LEU A  97      -6.881   6.814   3.555  1.00  0.00           H  
ATOM    826 HD12 LEU A  97      -7.954   6.823   2.130  1.00  0.00           H  
ATOM    827 HD13 LEU A  97      -6.579   7.950   2.247  1.00  0.00           H  
ATOM    828 HD21 LEU A  97      -9.335   8.870   1.652  1.00  0.00           H  
ATOM    829 HD22 LEU A  97      -9.426  10.178   2.858  1.00  0.00           H  
ATOM    830 HD23 LEU A  97      -7.941   9.937   1.926  1.00  0.00           H  
ATOM    831  N   PRO A  98      -6.871   6.851   6.661  1.00  0.00           N  
ATOM    832  CA  PRO A  98      -5.722   7.459   7.331  1.00  0.00           C  
ATOM    833  C   PRO A  98      -4.844   8.201   6.311  1.00  0.00           C  
ATOM    834  O   PRO A  98      -4.777   7.821   5.140  1.00  0.00           O  
ATOM    835  CB  PRO A  98      -4.991   6.274   7.962  1.00  0.00           C  
ATOM    836  CG  PRO A  98      -5.155   5.206   6.881  1.00  0.00           C  
ATOM    837  CD  PRO A  98      -6.578   5.453   6.377  1.00  0.00           C  
ATOM    838  HA  PRO A  98      -6.039   8.152   8.109  1.00  0.00           H  
ATOM    839  HB2 PRO A  98      -3.944   6.495   8.167  1.00  0.00           H  
ATOM    840  HB3 PRO A  98      -5.504   5.965   8.873  1.00  0.00           H  
ATOM    841  HG2 PRO A  98      -5.038   4.200   7.282  1.00  0.00           H  
ATOM    842  HG3 PRO A  98      -4.443   5.370   6.072  1.00  0.00           H  
ATOM    843  HD2 PRO A  98      -7.277   4.818   6.921  1.00  0.00           H  
ATOM    844  HD3 PRO A  98      -6.625   5.242   5.308  1.00  0.00           H  
ATOM    845  N   LEU A  99      -4.131   9.241   6.752  1.00  0.00           N  
ATOM    846  CA  LEU A  99      -3.211  10.018   5.910  1.00  0.00           C  
ATOM    847  C   LEU A  99      -1.948  10.425   6.686  1.00  0.00           C  
ATOM    848  O   LEU A  99      -1.956  10.539   7.913  1.00  0.00           O  
ATOM    849  CB  LEU A  99      -3.914  11.240   5.275  1.00  0.00           C  
ATOM    850  CG  LEU A  99      -5.093  10.948   4.328  1.00  0.00           C  
ATOM    851  CD1 LEU A  99      -5.884  12.229   4.072  1.00  0.00           C  
ATOM    852  CD2 LEU A  99      -4.604  10.413   2.980  1.00  0.00           C  
ATOM    853  H   LEU A  99      -4.194   9.487   7.729  1.00  0.00           H  
ATOM    854  HA  LEU A  99      -2.882   9.378   5.091  1.00  0.00           H  
ATOM    855  HB2 LEU A  99      -4.291  11.869   6.082  1.00  0.00           H  
ATOM    856  HB3 LEU A  99      -3.177  11.832   4.733  1.00  0.00           H  
ATOM    857  HG  LEU A  99      -5.776  10.231   4.783  1.00  0.00           H  
ATOM    858 HD11 LEU A  99      -6.324  12.583   5.004  1.00  0.00           H  
ATOM    859 HD12 LEU A  99      -5.227  13.006   3.683  1.00  0.00           H  
ATOM    860 HD13 LEU A  99      -6.689  12.041   3.362  1.00  0.00           H  
ATOM    861 HD21 LEU A  99      -3.934  11.131   2.508  1.00  0.00           H  
ATOM    862 HD22 LEU A  99      -4.082   9.467   3.130  1.00  0.00           H  
ATOM    863 HD23 LEU A  99      -5.458  10.235   2.327  1.00  0.00           H  
ATOM    864  N   GLN A 100      -0.864  10.664   5.942  1.00  0.00           N  
ATOM    865  CA  GLN A 100       0.436  11.109   6.451  1.00  0.00           C  
ATOM    866  C   GLN A 100       0.985  12.217   5.550  1.00  0.00           C  
ATOM    867  O   GLN A 100       0.969  12.111   4.317  1.00  0.00           O  
ATOM    868  CB  GLN A 100       1.437   9.950   6.598  1.00  0.00           C  
ATOM    869  CG  GLN A 100       0.945   8.861   7.556  1.00  0.00           C  
ATOM    870  CD  GLN A 100       2.045   7.921   8.044  1.00  0.00           C  
ATOM    871  OE1 GLN A 100       2.279   7.777   9.229  1.00  0.00           O  
ATOM    872  NE2 GLN A 100       2.756   7.236   7.176  1.00  0.00           N  
ATOM    873  H   GLN A 100      -0.954  10.592   4.938  1.00  0.00           H  
ATOM    874  HA  GLN A 100       0.287  11.538   7.442  1.00  0.00           H  
ATOM    875  HB2 GLN A 100       1.649   9.511   5.623  1.00  0.00           H  
ATOM    876  HB3 GLN A 100       2.362  10.361   7.002  1.00  0.00           H  
ATOM    877  HG2 GLN A 100       0.171   8.274   7.060  1.00  0.00           H  
ATOM    878  HG3 GLN A 100       0.494   9.336   8.427  1.00  0.00           H  
ATOM    879 HE21 GLN A 100       2.682   7.370   6.178  1.00  0.00           H  
ATOM    880 HE22 GLN A 100       3.383   6.555   7.578  1.00  0.00           H  
ATOM    881  N   LEU A 101       1.445  13.293   6.177  1.00  0.00           N  
ATOM    882  CA  LEU A 101       1.755  14.571   5.543  1.00  0.00           C  
ATOM    883  C   LEU A 101       3.089  15.078   6.088  1.00  0.00           C  
ATOM    884  O   LEU A 101       3.361  14.950   7.281  1.00  0.00           O  
ATOM    885  CB  LEU A 101       0.609  15.572   5.779  1.00  0.00           C  
ATOM    886  CG  LEU A 101      -0.801  15.110   5.355  1.00  0.00           C  
ATOM    887  CD1 LEU A 101      -1.835  16.126   5.828  1.00  0.00           C  
ATOM    888  CD2 LEU A 101      -0.964  14.950   3.842  1.00  0.00           C  
ATOM    889  H   LEU A 101       1.514  13.265   7.185  1.00  0.00           H  
ATOM    890  HA  LEU A 101       1.871  14.433   4.468  1.00  0.00           H  
ATOM    891  HB2 LEU A 101       0.578  15.791   6.846  1.00  0.00           H  
ATOM    892  HB3 LEU A 101       0.853  16.502   5.265  1.00  0.00           H  
ATOM    893  HG  LEU A 101      -1.038  14.160   5.833  1.00  0.00           H  
ATOM    894 HD11 LEU A 101      -1.789  16.219   6.913  1.00  0.00           H  
ATOM    895 HD12 LEU A 101      -1.644  17.101   5.378  1.00  0.00           H  
ATOM    896 HD13 LEU A 101      -2.833  15.790   5.549  1.00  0.00           H  
ATOM    897 HD21 LEU A 101      -0.788  15.899   3.336  1.00  0.00           H  
ATOM    898 HD22 LEU A 101      -0.263  14.206   3.464  1.00  0.00           H  
ATOM    899 HD23 LEU A 101      -1.977  14.615   3.619  1.00  0.00           H  
ATOM    900  N   PHE A 102       3.919  15.623   5.202  1.00  0.00           N  
ATOM    901  CA  PHE A 102       5.332  15.904   5.490  1.00  0.00           C  
ATOM    902  C   PHE A 102       5.812  17.233   4.896  1.00  0.00           C  
ATOM    903  O   PHE A 102       6.914  17.688   5.185  1.00  0.00           O  
ATOM    904  CB  PHE A 102       6.233  14.757   4.984  1.00  0.00           C  
ATOM    905  CG  PHE A 102       5.694  13.335   4.984  1.00  0.00           C  
ATOM    906  CD1 PHE A 102       5.644  12.613   3.776  1.00  0.00           C  
ATOM    907  CD2 PHE A 102       5.313  12.697   6.177  1.00  0.00           C  
ATOM    908  CE1 PHE A 102       5.190  11.285   3.760  1.00  0.00           C  
ATOM    909  CE2 PHE A 102       4.875  11.362   6.166  1.00  0.00           C  
ATOM    910  CZ  PHE A 102       4.801  10.656   4.954  1.00  0.00           C  
ATOM    911  H   PHE A 102       3.567  15.787   4.270  1.00  0.00           H  
ATOM    912  HA  PHE A 102       5.465  15.992   6.569  1.00  0.00           H  
ATOM    913  HB2 PHE A 102       6.515  14.996   3.958  1.00  0.00           H  
ATOM    914  HB3 PHE A 102       7.151  14.767   5.571  1.00  0.00           H  
ATOM    915  HD1 PHE A 102       5.984  13.070   2.859  1.00  0.00           H  
ATOM    916  HD2 PHE A 102       5.367  13.230   7.115  1.00  0.00           H  
ATOM    917  HE1 PHE A 102       5.174  10.739   2.828  1.00  0.00           H  
ATOM    918  HE2 PHE A 102       4.618  10.877   7.096  1.00  0.00           H  
ATOM    919  HZ  PHE A 102       4.473   9.627   4.950  1.00  0.00           H  
ATOM    920  N   HIS A 103       5.019  17.858   4.019  1.00  0.00           N  
ATOM    921  CA  HIS A 103       5.339  19.163   3.447  1.00  0.00           C  
ATOM    922  C   HIS A 103       4.731  20.281   4.296  1.00  0.00           C  
ATOM    923  O   HIS A 103       3.533  20.213   4.573  1.00  0.00           O  
ATOM    924  CB  HIS A 103       4.854  19.211   1.996  1.00  0.00           C  
ATOM    925  CG  HIS A 103       5.505  20.284   1.170  1.00  0.00           C  
ATOM    926  ND1 HIS A 103       5.362  21.662   1.344  1.00  0.00           N  
ATOM    927  CD2 HIS A 103       6.312  20.055   0.098  1.00  0.00           C  
ATOM    928  CE1 HIS A 103       6.047  22.220   0.330  1.00  0.00           C  
ATOM    929  NE2 HIS A 103       6.655  21.282  -0.410  1.00  0.00           N  
ATOM    930  H   HIS A 103       4.122  17.450   3.796  1.00  0.00           H  
ATOM    931  HA  HIS A 103       6.421  19.295   3.434  1.00  0.00           H  
ATOM    932  HB2 HIS A 103       5.051  18.251   1.520  1.00  0.00           H  
ATOM    933  HB3 HIS A 103       3.776  19.373   1.985  1.00  0.00           H  
ATOM    934  HD2 HIS A 103       6.606  19.089  -0.288  1.00  0.00           H  
ATOM    935  HE2 HIS A 103       7.256  21.454  -1.203  1.00  0.00           H  
ATOM    936  HE1 HIS A 103       6.109  23.281   0.134  1.00  0.00           H  
ATOM    937  N   PRO A 104       5.478  21.341   4.661  1.00  0.00           N  
ATOM    938  CA  PRO A 104       4.925  22.489   5.378  1.00  0.00           C  
ATOM    939  C   PRO A 104       3.652  23.097   4.763  1.00  0.00           C  
ATOM    940  O   PRO A 104       2.876  23.706   5.493  1.00  0.00           O  
ATOM    941  CB  PRO A 104       6.069  23.504   5.436  1.00  0.00           C  
ATOM    942  CG  PRO A 104       7.293  22.598   5.548  1.00  0.00           C  
ATOM    943  CD  PRO A 104       6.932  21.451   4.604  1.00  0.00           C  
ATOM    944  HA  PRO A 104       4.694  22.173   6.395  1.00  0.00           H  
ATOM    945  HB2 PRO A 104       6.118  24.075   4.509  1.00  0.00           H  
ATOM    946  HB3 PRO A 104       5.978  24.168   6.296  1.00  0.00           H  
ATOM    947  HG2 PRO A 104       8.207  23.106   5.241  1.00  0.00           H  
ATOM    948  HG3 PRO A 104       7.385  22.224   6.568  1.00  0.00           H  
ATOM    949  HD2 PRO A 104       7.241  21.693   3.587  1.00  0.00           H  
ATOM    950  HD3 PRO A 104       7.415  20.535   4.942  1.00  0.00           H  
ATOM    951  N   GLN A 105       3.407  22.929   3.456  1.00  0.00           N  
ATOM    952  CA  GLN A 105       2.182  23.374   2.771  1.00  0.00           C  
ATOM    953  C   GLN A 105       0.996  22.403   2.950  1.00  0.00           C  
ATOM    954  O   GLN A 105      -0.151  22.836   3.013  1.00  0.00           O  
ATOM    955  CB  GLN A 105       2.474  23.576   1.274  1.00  0.00           C  
ATOM    956  CG  GLN A 105       3.644  24.524   0.943  1.00  0.00           C  
ATOM    957  CD  GLN A 105       3.297  26.005   0.986  1.00  0.00           C  
ATOM    958  NE2 GLN A 105       2.986  26.571   2.126  1.00  0.00           N  
ATOM    959  OE1 GLN A 105       3.352  26.688  -0.028  1.00  0.00           O  
ATOM    960  H   GLN A 105       4.095  22.439   2.902  1.00  0.00           H  
ATOM    961  HA  GLN A 105       1.865  24.329   3.189  1.00  0.00           H  
ATOM    962  HB2 GLN A 105       2.707  22.601   0.847  1.00  0.00           H  
ATOM    963  HB3 GLN A 105       1.571  23.933   0.779  1.00  0.00           H  
ATOM    964  HG2 GLN A 105       4.489  24.348   1.608  1.00  0.00           H  
ATOM    965  HG3 GLN A 105       3.969  24.297  -0.073  1.00  0.00           H  
ATOM    966 HE21 GLN A 105       2.737  27.549   2.133  1.00  0.00           H  
ATOM    967 HE22 GLN A 105       3.070  26.085   3.008  1.00  0.00           H  
ATOM    968  N   GLU A 106       1.247  21.093   3.075  1.00  0.00           N  
ATOM    969  CA  GLU A 106       0.222  20.129   3.511  1.00  0.00           C  
ATOM    970  C   GLU A 106      -0.143  20.386   4.981  1.00  0.00           C  
ATOM    971  O   GLU A 106      -1.314  20.392   5.359  1.00  0.00           O  
ATOM    972  CB  GLU A 106       0.722  18.674   3.390  1.00  0.00           C  
ATOM    973  CG  GLU A 106       1.038  18.169   1.975  1.00  0.00           C  
ATOM    974  CD  GLU A 106       1.681  16.765   1.981  1.00  0.00           C  
ATOM    975  OE1 GLU A 106       2.620  16.488   2.770  1.00  0.00           O  
ATOM    976  OE2 GLU A 106       1.236  15.911   1.178  1.00  0.00           O1-
ATOM    977  H   GLU A 106       2.210  20.787   3.072  1.00  0.00           H  
ATOM    978  HA  GLU A 106      -0.682  20.251   2.914  1.00  0.00           H  
ATOM    979  HB2 GLU A 106       1.612  18.559   4.009  1.00  0.00           H  
ATOM    980  HB3 GLU A 106      -0.053  18.028   3.802  1.00  0.00           H  
ATOM    981  HG2 GLU A 106       1.708  18.868   1.474  1.00  0.00           H  
ATOM    982  HG3 GLU A 106       0.109  18.147   1.406  1.00  0.00           H  
ATOM    983  N   VAL A 107       0.883  20.616   5.806  1.00  0.00           N  
ATOM    984  CA  VAL A 107       0.767  20.803   7.253  1.00  0.00           C  
ATOM    985  C   VAL A 107       0.085  22.126   7.615  1.00  0.00           C  
ATOM    986  O   VAL A 107      -0.809  22.118   8.458  1.00  0.00           O  
ATOM    987  CB  VAL A 107       2.147  20.620   7.918  1.00  0.00           C  
ATOM    988  CG1 VAL A 107       2.126  20.955   9.408  1.00  0.00           C  
ATOM    989  CG2 VAL A 107       2.667  19.185   7.744  1.00  0.00           C  
ATOM    990  H   VAL A 107       1.811  20.583   5.409  1.00  0.00           H  
ATOM    991  HA  VAL A 107       0.119  20.017   7.641  1.00  0.00           H  
ATOM    992  HB  VAL A 107       2.853  21.299   7.439  1.00  0.00           H  
ATOM    993 HG11 VAL A 107       1.898  22.014   9.535  1.00  0.00           H  
ATOM    994 HG12 VAL A 107       1.371  20.362   9.923  1.00  0.00           H  
ATOM    995 HG13 VAL A 107       3.103  20.757   9.846  1.00  0.00           H  
ATOM    996 HG21 VAL A 107       1.975  18.476   8.198  1.00  0.00           H  
ATOM    997 HG22 VAL A 107       2.779  18.939   6.688  1.00  0.00           H  
ATOM    998 HG23 VAL A 107       3.644  19.084   8.217  1.00  0.00           H  
ATOM    999  N   SER A 108       0.424  23.250   6.967  1.00  0.00           N  
ATOM   1000  CA  SER A 108      -0.263  24.536   7.186  1.00  0.00           C  
ATOM   1001  C   SER A 108      -1.750  24.442   6.830  1.00  0.00           C  
ATOM   1002  O   SER A 108      -2.594  24.852   7.629  1.00  0.00           O  
ATOM   1003  CB  SER A 108       0.404  25.665   6.383  1.00  0.00           C  
ATOM   1004  OG  SER A 108       0.325  25.425   4.990  1.00  0.00           O  
ATOM   1005  H   SER A 108       1.162  23.224   6.278  1.00  0.00           H  
ATOM   1006  HA  SER A 108      -0.192  24.791   8.243  1.00  0.00           H  
ATOM   1007  HB2 SER A 108       1.449  25.751   6.680  1.00  0.00           H  
ATOM   1008  HB3 SER A 108      -0.099  26.604   6.613  1.00  0.00           H  
ATOM   1009  HG  SER A 108       0.265  26.257   4.514  1.00  0.00           H  
ATOM   1010  N   MET A 109      -2.081  23.841   5.679  1.00  0.00           N  
ATOM   1011  CA  MET A 109      -3.459  23.627   5.233  1.00  0.00           C  
ATOM   1012  C   MET A 109      -4.275  22.813   6.249  1.00  0.00           C  
ATOM   1013  O   MET A 109      -5.382  23.222   6.603  1.00  0.00           O  
ATOM   1014  CB  MET A 109      -3.439  23.017   3.818  1.00  0.00           C  
ATOM   1015  CG  MET A 109      -4.812  22.589   3.276  1.00  0.00           C  
ATOM   1016  SD  MET A 109      -5.452  20.970   3.801  1.00  0.00           S  
ATOM   1017  CE  MET A 109      -4.287  19.858   2.966  1.00  0.00           C  
ATOM   1018  H   MET A 109      -1.330  23.576   5.059  1.00  0.00           H  
ATOM   1019  HA  MET A 109      -3.944  24.600   5.158  1.00  0.00           H  
ATOM   1020  HB2 MET A 109      -2.767  22.159   3.802  1.00  0.00           H  
ATOM   1021  HB3 MET A 109      -3.029  23.767   3.141  1.00  0.00           H  
ATOM   1022  HG2 MET A 109      -4.757  22.584   2.188  1.00  0.00           H  
ATOM   1023  HG3 MET A 109      -5.542  23.348   3.558  1.00  0.00           H  
ATOM   1024  HE1 MET A 109      -4.315  20.035   1.891  1.00  0.00           H  
ATOM   1025  HE2 MET A 109      -3.277  20.028   3.337  1.00  0.00           H  
ATOM   1026  HE3 MET A 109      -4.567  18.825   3.169  1.00  0.00           H  
ATOM   1027  N   VAL A 110      -3.727  21.712   6.779  1.00  0.00           N  
ATOM   1028  CA  VAL A 110      -4.431  20.892   7.782  1.00  0.00           C  
ATOM   1029  C   VAL A 110      -4.506  21.574   9.155  1.00  0.00           C  
ATOM   1030  O   VAL A 110      -5.590  21.605   9.740  1.00  0.00           O  
ATOM   1031  CB  VAL A 110      -3.885  19.454   7.838  1.00  0.00           C  
ATOM   1032  CG1 VAL A 110      -4.538  18.613   8.940  1.00  0.00           C  
ATOM   1033  CG2 VAL A 110      -4.155  18.739   6.509  1.00  0.00           C  
ATOM   1034  H   VAL A 110      -2.825  21.412   6.441  1.00  0.00           H  
ATOM   1035  HA  VAL A 110      -5.465  20.804   7.451  1.00  0.00           H  
ATOM   1036  HB  VAL A 110      -2.810  19.481   8.020  1.00  0.00           H  
ATOM   1037 HG11 VAL A 110      -4.369  19.065   9.917  1.00  0.00           H  
ATOM   1038 HG12 VAL A 110      -5.611  18.540   8.760  1.00  0.00           H  
ATOM   1039 HG13 VAL A 110      -4.107  17.612   8.941  1.00  0.00           H  
ATOM   1040 HG21 VAL A 110      -5.214  18.797   6.258  1.00  0.00           H  
ATOM   1041 HG22 VAL A 110      -3.569  19.197   5.712  1.00  0.00           H  
ATOM   1042 HG23 VAL A 110      -3.878  17.688   6.591  1.00  0.00           H  
ATOM   1043  N   ARG A 111      -3.424  22.198   9.649  1.00  0.00           N  
ATOM   1044  CA  ARG A 111      -3.451  23.013  10.885  1.00  0.00           C  
ATOM   1045  C   ARG A 111      -4.517  24.112  10.827  1.00  0.00           C  
ATOM   1046  O   ARG A 111      -5.179  24.363  11.831  1.00  0.00           O  
ATOM   1047  CB  ARG A 111      -2.077  23.653  11.151  1.00  0.00           C  
ATOM   1048  CG  ARG A 111      -1.007  22.687  11.684  1.00  0.00           C  
ATOM   1049  CD  ARG A 111       0.338  23.414  11.807  1.00  0.00           C  
ATOM   1050  NE  ARG A 111       1.384  22.577  12.432  1.00  0.00           N  
ATOM   1051  CZ  ARG A 111       2.687  22.635  12.211  1.00  0.00           C  
ATOM   1052  NH1 ARG A 111       3.222  23.473  11.369  1.00  0.00           N  
ATOM   1053  NH2 ARG A 111       3.492  21.834  12.835  1.00  0.00           N1+
ATOM   1054  H   ARG A 111      -2.560  22.150   9.127  1.00  0.00           H  
ATOM   1055  HA  ARG A 111      -3.710  22.372  11.728  1.00  0.00           H  
ATOM   1056  HB2 ARG A 111      -1.720  24.122  10.234  1.00  0.00           H  
ATOM   1057  HB3 ARG A 111      -2.208  24.433  11.901  1.00  0.00           H  
ATOM   1058  HG2 ARG A 111      -0.897  21.840  11.007  1.00  0.00           H  
ATOM   1059  HG3 ARG A 111      -1.314  22.321  12.663  1.00  0.00           H  
ATOM   1060  HD2 ARG A 111       0.203  24.311  12.412  1.00  0.00           H  
ATOM   1061  HD3 ARG A 111       0.650  23.712  10.806  1.00  0.00           H  
ATOM   1062  HE  ARG A 111       1.092  21.870  13.091  1.00  0.00           H  
ATOM   1063 HH11 ARG A 111       2.651  24.149  10.882  1.00  0.00           H  
ATOM   1064 HH12 ARG A 111       4.211  23.422  11.169  1.00  0.00           H  
ATOM   1065 HH21 ARG A 111       3.162  21.233  13.577  1.00  0.00           H  
ATOM   1066 HH22 ARG A 111       4.476  21.856  12.612  1.00  0.00           H  
ATOM   1067  N   ASN A 112      -4.725  24.722   9.659  1.00  0.00           N  
ATOM   1068  CA  ASN A 112      -5.761  25.733   9.416  1.00  0.00           C  
ATOM   1069  C   ASN A 112      -7.186  25.174   9.226  1.00  0.00           C  
ATOM   1070  O   ASN A 112      -8.120  25.971   9.112  1.00  0.00           O  
ATOM   1071  CB  ASN A 112      -5.323  26.614   8.229  1.00  0.00           C  
ATOM   1072  CG  ASN A 112      -4.117  27.487   8.528  1.00  0.00           C  
ATOM   1073  OD1 ASN A 112      -3.814  27.798   9.672  1.00  0.00           O  
ATOM   1074  ND2 ASN A 112      -3.426  27.956   7.520  1.00  0.00           N  
ATOM   1075  H   ASN A 112      -4.099  24.493   8.900  1.00  0.00           H  
ATOM   1076  HA  ASN A 112      -5.821  26.367  10.300  1.00  0.00           H  
ATOM   1077  HB2 ASN A 112      -5.101  25.982   7.369  1.00  0.00           H  
ATOM   1078  HB3 ASN A 112      -6.138  27.279   7.943  1.00  0.00           H  
ATOM   1079 HD21 ASN A 112      -2.761  28.692   7.712  1.00  0.00           H  
ATOM   1080 HD22 ASN A 112      -3.611  27.678   6.566  1.00  0.00           H  
ATOM   1081  N   LEU A 113      -7.376  23.847   9.221  1.00  0.00           N  
ATOM   1082  CA  LEU A 113      -8.624  23.167   8.843  1.00  0.00           C  
ATOM   1083  C   LEU A 113      -9.233  22.314   9.973  1.00  0.00           C  
ATOM   1084  O   LEU A 113     -10.453  22.297  10.142  1.00  0.00           O  
ATOM   1085  CB  LEU A 113      -8.337  22.370   7.556  1.00  0.00           C  
ATOM   1086  CG  LEU A 113      -9.476  21.486   7.030  1.00  0.00           C  
ATOM   1087  CD1 LEU A 113     -10.629  22.332   6.494  1.00  0.00           C  
ATOM   1088  CD2 LEU A 113      -8.953  20.587   5.911  1.00  0.00           C  
ATOM   1089  H   LEU A 113      -6.559  23.264   9.338  1.00  0.00           H  
ATOM   1090  HA  LEU A 113      -9.372  23.920   8.595  1.00  0.00           H  
ATOM   1091  HB2 LEU A 113      -8.045  23.065   6.768  1.00  0.00           H  
ATOM   1092  HB3 LEU A 113      -7.486  21.720   7.758  1.00  0.00           H  
ATOM   1093  HG  LEU A 113      -9.835  20.837   7.828  1.00  0.00           H  
ATOM   1094 HD11 LEU A 113     -11.050  22.953   7.285  1.00  0.00           H  
ATOM   1095 HD12 LEU A 113     -10.278  22.956   5.672  1.00  0.00           H  
ATOM   1096 HD13 LEU A 113     -11.420  21.689   6.108  1.00  0.00           H  
ATOM   1097 HD21 LEU A 113      -8.593  21.199   5.084  1.00  0.00           H  
ATOM   1098 HD22 LEU A 113      -8.142  19.968   6.294  1.00  0.00           H  
ATOM   1099 HD23 LEU A 113      -9.760  19.943   5.561  1.00  0.00           H  
ATOM   1100  N   ILE A 114      -8.403  21.656  10.791  1.00  0.00           N  
ATOM   1101  CA  ILE A 114      -8.835  20.843  11.951  1.00  0.00           C  
ATOM   1102  C   ILE A 114      -9.516  21.666  13.062  1.00  0.00           C  
ATOM   1103  O   ILE A 114     -10.187  21.090  13.909  1.00  0.00           O  
ATOM   1104  CB  ILE A 114      -7.653  20.026  12.522  1.00  0.00           C  
ATOM   1105  CG2 ILE A 114      -7.151  19.020  11.473  1.00  0.00           C  
ATOM   1106  CG1 ILE A 114      -6.550  20.951  13.093  1.00  0.00           C  
ATOM   1107  CD1 ILE A 114      -5.307  20.228  13.610  1.00  0.00           C  
ATOM   1108  H   ILE A 114      -7.417  21.676  10.573  1.00  0.00           H  
ATOM   1109  HA  ILE A 114      -9.583  20.130  11.602  1.00  0.00           H  
ATOM   1110  HB  ILE A 114      -8.038  19.435  13.353  1.00  0.00           H  
ATOM   1111 HG12 ILE A 114      -6.231  21.667  12.335  1.00  0.00           H  
ATOM   1112 HG13 ILE A 114      -6.966  21.510  13.931  1.00  0.00           H  
ATOM   1113 HG21 ILE A 114      -7.987  18.422  11.108  1.00  0.00           H  
ATOM   1114 HG22 ILE A 114      -6.692  19.541  10.633  1.00  0.00           H  
ATOM   1115 HG23 ILE A 114      -6.421  18.345  11.920  1.00  0.00           H  
ATOM   1116 HD11 ILE A 114      -5.597  19.439  14.305  1.00  0.00           H  
ATOM   1117 HD12 ILE A 114      -4.754  19.806  12.771  1.00  0.00           H  
ATOM   1118 HD13 ILE A 114      -4.662  20.940  14.125  1.00  0.00           H  
ATOM   1119  N   GLN A 115      -9.405  22.998  13.036  1.00  0.00           N  
ATOM   1120  CA  GLN A 115     -10.134  23.926  13.916  1.00  0.00           C  
ATOM   1121  C   GLN A 115     -11.083  24.837  13.106  1.00  0.00           C  
ATOM   1122  O   GLN A 115     -11.247  26.024  13.408  1.00  0.00           O  
ATOM   1123  CB  GLN A 115      -9.175  24.662  14.874  1.00  0.00           C  
ATOM   1124  CG  GLN A 115      -8.370  23.753  15.827  1.00  0.00           C  
ATOM   1125  CD  GLN A 115      -9.202  23.083  16.926  1.00  0.00           C  
ATOM   1126  OE1 GLN A 115     -10.294  23.511  17.288  1.00  0.00           O  
ATOM   1127  NE2 GLN A 115      -8.694  22.044  17.550  1.00  0.00           N  
ATOM   1128  H   GLN A 115      -8.803  23.397  12.331  1.00  0.00           H  
ATOM   1129  HA  GLN A 115     -10.799  23.340  14.551  1.00  0.00           H  
ATOM   1130  HB2 GLN A 115      -8.471  25.242  14.277  1.00  0.00           H  
ATOM   1131  HB3 GLN A 115      -9.750  25.355  15.488  1.00  0.00           H  
ATOM   1132  HG2 GLN A 115      -7.609  24.360  16.317  1.00  0.00           H  
ATOM   1133  HG3 GLN A 115      -7.850  22.985  15.255  1.00  0.00           H  
ATOM   1134 HE21 GLN A 115      -9.236  21.597  18.276  1.00  0.00           H  
ATOM   1135 HE22 GLN A 115      -7.778  21.690  17.314  1.00  0.00           H  
ATOM   1136  N   LYS A 116     -11.705  24.253  12.070  1.00  0.00           N  
ATOM   1137  CA  LYS A 116     -12.814  24.761  11.236  1.00  0.00           C  
ATOM   1138  C   LYS A 116     -13.791  23.601  10.948  1.00  0.00           C  
ATOM   1139  O   LYS A 116     -14.048  22.799  11.845  1.00  0.00           O  
ATOM   1140  CB  LYS A 116     -12.289  25.438   9.951  1.00  0.00           C  
ATOM   1141  CG  LYS A 116     -11.437  26.699  10.158  1.00  0.00           C  
ATOM   1142  CD  LYS A 116     -11.258  27.377   8.791  1.00  0.00           C  
ATOM   1143  CE  LYS A 116     -10.524  28.719   8.825  1.00  0.00           C  
ATOM   1144  NZ  LYS A 116      -9.091  28.574   9.160  1.00  0.00           N1+
ATOM   1145  H   LYS A 116     -11.433  23.298  11.884  1.00  0.00           H  
ATOM   1146  HA  LYS A 116     -13.386  25.500  11.797  1.00  0.00           H  
ATOM   1147  HB2 LYS A 116     -13.153  25.733   9.356  1.00  0.00           H  
ATOM   1148  HB3 LYS A 116     -11.714  24.715   9.371  1.00  0.00           H  
ATOM   1149  HG2 LYS A 116     -10.467  26.429  10.577  1.00  0.00           H  
ATOM   1150  HG3 LYS A 116     -11.950  27.381  10.836  1.00  0.00           H  
ATOM   1151  HD2 LYS A 116     -12.241  27.564   8.359  1.00  0.00           H  
ATOM   1152  HD3 LYS A 116     -10.728  26.698   8.123  1.00  0.00           H  
ATOM   1153  HE2 LYS A 116     -11.017  29.399   9.520  1.00  0.00           H  
ATOM   1154  HE3 LYS A 116     -10.608  29.157   7.831  1.00  0.00           H  
ATOM   1155  HZ1 LYS A 116      -8.938  28.582  10.158  1.00  0.00           H  
ATOM   1156  HZ2 LYS A 116      -8.722  27.707   8.798  1.00  0.00           H  
ATOM   1157  HZ3 LYS A 116      -8.571  29.358   8.792  1.00  0.00           H  
ATOM   1158  N   ASP A 117     -14.319  23.468   9.728  1.00  0.00           N  
ATOM   1159  CA  ASP A 117     -15.239  22.391   9.319  1.00  0.00           C  
ATOM   1160  C   ASP A 117     -14.539  21.046   9.035  1.00  0.00           C  
ATOM   1161  O   ASP A 117     -15.198  20.084   8.640  1.00  0.00           O  
ATOM   1162  CB  ASP A 117     -16.058  22.828   8.092  1.00  0.00           C  
ATOM   1163  CG  ASP A 117     -15.251  23.030   6.801  1.00  0.00           C  
ATOM   1164  OD1 ASP A 117     -13.999  23.030   6.833  1.00  0.00           O  
ATOM   1165  OD2 ASP A 117     -15.892  23.201   5.737  1.00  0.00           O1-
ATOM   1166  H   ASP A 117     -14.048  24.123   9.008  1.00  0.00           H  
ATOM   1167  HA  ASP A 117     -15.939  22.213  10.135  1.00  0.00           H  
ATOM   1168  HB2 ASP A 117     -16.571  23.759   8.331  1.00  0.00           H  
ATOM   1169  HB3 ASP A 117     -16.825  22.076   7.906  1.00  0.00           H  
ATOM   1170  N   ARG A 118     -13.208  20.971   9.204  1.00  0.00           N  
ATOM   1171  CA  ARG A 118     -12.371  19.757   9.086  1.00  0.00           C  
ATOM   1172  C   ARG A 118     -12.524  18.999   7.753  1.00  0.00           C  
ATOM   1173  O   ARG A 118     -12.179  17.818   7.680  1.00  0.00           O  
ATOM   1174  CB  ARG A 118     -12.536  18.853  10.328  1.00  0.00           C  
ATOM   1175  CG  ARG A 118     -12.634  19.632  11.655  1.00  0.00           C  
ATOM   1176  CD  ARG A 118     -12.476  18.783  12.927  1.00  0.00           C  
ATOM   1177  NE  ARG A 118     -13.204  17.501  12.890  1.00  0.00           N  
ATOM   1178  CZ  ARG A 118     -14.501  17.278  12.791  1.00  0.00           C  
ATOM   1179  NH1 ARG A 118     -15.390  18.214  12.656  1.00  0.00           N  
ATOM   1180  NH2 ARG A 118     -14.956  16.062  12.818  1.00  0.00           N1+
ATOM   1181  H   ARG A 118     -12.741  21.827   9.463  1.00  0.00           H  
ATOM   1182  HA  ARG A 118     -11.335  20.097   9.102  1.00  0.00           H  
ATOM   1183  HB2 ARG A 118     -13.443  18.259  10.212  1.00  0.00           H  
ATOM   1184  HB3 ARG A 118     -11.687  18.171  10.379  1.00  0.00           H  
ATOM   1185  HG2 ARG A 118     -13.611  20.116  11.687  1.00  0.00           H  
ATOM   1186  HG3 ARG A 118     -11.877  20.415  11.673  1.00  0.00           H  
ATOM   1187  HD2 ARG A 118     -12.803  19.370  13.786  1.00  0.00           H  
ATOM   1188  HD3 ARG A 118     -11.416  18.569  13.065  1.00  0.00           H  
ATOM   1189  HE  ARG A 118     -12.641  16.666  12.815  1.00  0.00           H  
ATOM   1190 HH11 ARG A 118     -16.279  17.929  12.270  1.00  0.00           H  
ATOM   1191 HH12 ARG A 118     -15.157  19.186  12.800  1.00  0.00           H  
ATOM   1192 HH21 ARG A 118     -14.378  15.280  13.093  1.00  0.00           H  
ATOM   1193 HH22 ARG A 118     -15.924  15.907  12.578  1.00  0.00           H  
ATOM   1194  N   THR A 119     -13.037  19.668   6.716  1.00  0.00           N  
ATOM   1195  CA  THR A 119     -13.569  19.064   5.484  1.00  0.00           C  
ATOM   1196  C   THR A 119     -12.592  19.105   4.302  1.00  0.00           C  
ATOM   1197  O   THR A 119     -11.905  20.098   4.074  1.00  0.00           O  
ATOM   1198  CB  THR A 119     -14.925  19.701   5.119  1.00  0.00           C  
ATOM   1199  OG1 THR A 119     -15.907  19.372   6.079  1.00  0.00           O  
ATOM   1200  CG2 THR A 119     -15.482  19.240   3.766  1.00  0.00           C  
ATOM   1201  H   THR A 119     -13.208  20.654   6.853  1.00  0.00           H  
ATOM   1202  HA  THR A 119     -13.775  18.014   5.694  1.00  0.00           H  
ATOM   1203  HB  THR A 119     -14.806  20.784   5.087  1.00  0.00           H  
ATOM   1204 HG21 THR A 119     -14.836  19.573   2.954  1.00  0.00           H  
ATOM   1205 HG22 THR A 119     -15.569  18.154   3.752  1.00  0.00           H  
ATOM   1206 HG23 THR A 119     -16.467  19.678   3.601  1.00  0.00           H  
ATOM   1207  HG1 THR A 119     -15.593  19.629   6.949  1.00  0.00           H  
ATOM   1208  N   PHE A 120     -12.565  18.035   3.510  1.00  0.00           N  
ATOM   1209  CA  PHE A 120     -11.818  17.915   2.253  1.00  0.00           C  
ATOM   1210  C   PHE A 120     -12.564  16.997   1.264  1.00  0.00           C  
ATOM   1211  O   PHE A 120     -13.686  16.562   1.532  1.00  0.00           O  
ATOM   1212  CB  PHE A 120     -10.381  17.453   2.551  1.00  0.00           C  
ATOM   1213  CG  PHE A 120     -10.233  16.034   3.069  1.00  0.00           C  
ATOM   1214  CD1 PHE A 120     -10.471  15.748   4.427  1.00  0.00           C  
ATOM   1215  CD2 PHE A 120      -9.815  15.003   2.205  1.00  0.00           C  
ATOM   1216  CE1 PHE A 120     -10.293  14.444   4.917  1.00  0.00           C  
ATOM   1217  CE2 PHE A 120      -9.630  13.698   2.697  1.00  0.00           C  
ATOM   1218  CZ  PHE A 120      -9.866  13.418   4.055  1.00  0.00           C  
ATOM   1219  H   PHE A 120     -13.149  17.251   3.764  1.00  0.00           H  
ATOM   1220  HA  PHE A 120     -11.753  18.899   1.789  1.00  0.00           H  
ATOM   1221  HB2 PHE A 120      -9.786  17.557   1.644  1.00  0.00           H  
ATOM   1222  HB3 PHE A 120      -9.947  18.135   3.282  1.00  0.00           H  
ATOM   1223  HD1 PHE A 120     -10.794  16.530   5.098  1.00  0.00           H  
ATOM   1224  HD2 PHE A 120      -9.628  15.212   1.162  1.00  0.00           H  
ATOM   1225  HE1 PHE A 120     -10.484  14.235   5.959  1.00  0.00           H  
ATOM   1226  HE2 PHE A 120      -9.306  12.912   2.032  1.00  0.00           H  
ATOM   1227  HZ  PHE A 120      -9.722  12.417   4.433  1.00  0.00           H  
ATOM   1228  N   ALA A 121     -11.972  16.718   0.102  1.00  0.00           N  
ATOM   1229  CA  ALA A 121     -12.608  15.978  -0.985  1.00  0.00           C  
ATOM   1230  C   ALA A 121     -11.682  14.972  -1.686  1.00  0.00           C  
ATOM   1231  O   ALA A 121     -10.452  15.060  -1.642  1.00  0.00           O  
ATOM   1232  CB  ALA A 121     -13.205  16.992  -1.973  1.00  0.00           C  
ATOM   1233  H   ALA A 121     -11.082  17.151  -0.099  1.00  0.00           H  
ATOM   1234  HA  ALA A 121     -13.432  15.392  -0.578  1.00  0.00           H  
ATOM   1235  HB1 ALA A 121     -14.111  17.427  -1.551  1.00  0.00           H  
ATOM   1236  HB2 ALA A 121     -12.486  17.783  -2.183  1.00  0.00           H  
ATOM   1237  HB3 ALA A 121     -13.457  16.499  -2.912  1.00  0.00           H  
ATOM   1238  N   VAL A 122     -12.318  14.022  -2.377  1.00  0.00           N  
ATOM   1239  CA  VAL A 122     -11.717  13.006  -3.251  1.00  0.00           C  
ATOM   1240  C   VAL A 122     -12.565  12.865  -4.520  1.00  0.00           C  
ATOM   1241  O   VAL A 122     -13.780  13.056  -4.480  1.00  0.00           O  
ATOM   1242  CB  VAL A 122     -11.512  11.675  -2.497  1.00  0.00           C  
ATOM   1243  CG1 VAL A 122     -11.015  10.543  -3.405  1.00  0.00           C  
ATOM   1244  CG2 VAL A 122     -10.526  11.847  -1.333  1.00  0.00           C  
ATOM   1245  H   VAL A 122     -13.324  13.993  -2.295  1.00  0.00           H  
ATOM   1246  HA  VAL A 122     -10.735  13.362  -3.563  1.00  0.00           H  
ATOM   1247  HB  VAL A 122     -12.472  11.361  -2.088  1.00  0.00           H  
ATOM   1248 HG11 VAL A 122     -11.777  10.290  -4.142  1.00  0.00           H  
ATOM   1249 HG12 VAL A 122     -10.103  10.844  -3.920  1.00  0.00           H  
ATOM   1250 HG13 VAL A 122     -10.803   9.652  -2.814  1.00  0.00           H  
ATOM   1251 HG21 VAL A 122      -9.606  12.313  -1.685  1.00  0.00           H  
ATOM   1252 HG22 VAL A 122     -10.964  12.483  -0.564  1.00  0.00           H  
ATOM   1253 HG23 VAL A 122     -10.297  10.881  -0.881  1.00  0.00           H  
ATOM   1254  N   LEU A 123     -11.939  12.565  -5.660  1.00  0.00           N  
ATOM   1255  CA  LEU A 123     -12.531  12.732  -6.990  1.00  0.00           C  
ATOM   1256  C   LEU A 123     -12.896  11.402  -7.662  1.00  0.00           C  
ATOM   1257  O   LEU A 123     -12.161  10.423  -7.576  1.00  0.00           O  
ATOM   1258  CB  LEU A 123     -11.561  13.542  -7.870  1.00  0.00           C  
ATOM   1259  CG  LEU A 123     -11.284  14.984  -7.406  1.00  0.00           C  
ATOM   1260  CD1 LEU A 123     -10.105  15.565  -8.189  1.00  0.00           C  
ATOM   1261  CD2 LEU A 123     -12.496  15.887  -7.638  1.00  0.00           C  
ATOM   1262  H   LEU A 123     -10.970  12.283  -5.619  1.00  0.00           H  
ATOM   1263  HA  LEU A 123     -13.456  13.302  -6.903  1.00  0.00           H  
ATOM   1264  HB2 LEU A 123     -10.616  13.000  -7.909  1.00  0.00           H  
ATOM   1265  HB3 LEU A 123     -11.952  13.572  -8.887  1.00  0.00           H  
ATOM   1266  HG  LEU A 123     -11.027  14.994  -6.347  1.00  0.00           H  
ATOM   1267 HD11 LEU A 123      -9.208  14.976  -7.994  1.00  0.00           H  
ATOM   1268 HD12 LEU A 123     -10.313  15.550  -9.259  1.00  0.00           H  
ATOM   1269 HD13 LEU A 123      -9.922  16.592  -7.876  1.00  0.00           H  
ATOM   1270 HD21 LEU A 123     -12.746  15.913  -8.699  1.00  0.00           H  
ATOM   1271 HD22 LEU A 123     -13.354  15.512  -7.079  1.00  0.00           H  
ATOM   1272 HD23 LEU A 123     -12.274  16.898  -7.298  1.00  0.00           H  
ATOM   1273  N   ALA A 124     -14.008  11.398  -8.395  1.00  0.00           N  
ATOM   1274  CA  ALA A 124     -14.375  10.360  -9.350  1.00  0.00           C  
ATOM   1275  C   ALA A 124     -13.754  10.726 -10.707  1.00  0.00           C  
ATOM   1276  O   ALA A 124     -14.302  11.529 -11.471  1.00  0.00           O  
ATOM   1277  CB  ALA A 124     -15.899  10.220  -9.391  1.00  0.00           C  
ATOM   1278  H   ALA A 124     -14.569  12.237  -8.402  1.00  0.00           H  
ATOM   1279  HA  ALA A 124     -13.964   9.406  -9.018  1.00  0.00           H  
ATOM   1280  HB1 ALA A 124     -16.289  10.101  -8.380  1.00  0.00           H  
ATOM   1281  HB2 ALA A 124     -16.338  11.105  -9.851  1.00  0.00           H  
ATOM   1282  HB3 ALA A 124     -16.175   9.355  -9.994  1.00  0.00           H  
ATOM   1283  N   TYR A 125     -12.565  10.175 -10.946  1.00  0.00           N  
ATOM   1284  CA  TYR A 125     -11.680  10.525 -12.056  1.00  0.00           C  
ATOM   1285  C   TYR A 125     -12.188  10.090 -13.451  1.00  0.00           C  
ATOM   1286  O   TYR A 125     -13.240   9.474 -13.632  1.00  0.00           O  
ATOM   1287  CB  TYR A 125     -10.284   9.950 -11.760  1.00  0.00           C  
ATOM   1288  CG  TYR A 125      -9.562  10.534 -10.556  1.00  0.00           C  
ATOM   1289  CD1 TYR A 125      -9.074  11.856 -10.600  1.00  0.00           C  
ATOM   1290  CD2 TYR A 125      -9.314   9.739  -9.418  1.00  0.00           C  
ATOM   1291  CE1 TYR A 125      -8.330  12.376  -9.521  1.00  0.00           C  
ATOM   1292  CE2 TYR A 125      -8.567  10.255  -8.339  1.00  0.00           C  
ATOM   1293  CZ  TYR A 125      -8.055  11.569  -8.397  1.00  0.00           C  
ATOM   1294  OH  TYR A 125      -7.291  12.046  -7.376  1.00  0.00           O  
ATOM   1295  H   TYR A 125     -12.191   9.555 -10.241  1.00  0.00           H  
ATOM   1296  HA  TYR A 125     -11.583  11.610 -12.077  1.00  0.00           H  
ATOM   1297  HB2 TYR A 125     -10.381   8.871 -11.636  1.00  0.00           H  
ATOM   1298  HB3 TYR A 125      -9.635  10.117 -12.620  1.00  0.00           H  
ATOM   1299  HD1 TYR A 125      -9.263  12.472 -11.467  1.00  0.00           H  
ATOM   1300  HD2 TYR A 125      -9.688   8.728  -9.370  1.00  0.00           H  
ATOM   1301  HE1 TYR A 125      -7.970  13.394  -9.553  1.00  0.00           H  
ATOM   1302  HE2 TYR A 125      -8.393   9.642  -7.468  1.00  0.00           H  
ATOM   1303  HH  TYR A 125      -7.105  11.333  -6.761  1.00  0.00           H  
ATOM   1304  N   SER A 126     -11.405  10.445 -14.467  1.00  0.00           N  
ATOM   1305  CA  SER A 126     -11.496  10.022 -15.872  1.00  0.00           C  
ATOM   1306  C   SER A 126     -10.098   9.973 -16.505  1.00  0.00           C  
ATOM   1307  O   SER A 126      -9.767   8.986 -17.159  1.00  0.00           O  
ATOM   1308  CB  SER A 126     -12.419  10.971 -16.641  1.00  0.00           C  
ATOM   1309  OG  SER A 126     -13.734  10.861 -16.127  1.00  0.00           O  
ATOM   1310  H   SER A 126     -10.654  11.076 -14.226  1.00  0.00           H  
ATOM   1311  HA  SER A 126     -11.915   9.017 -15.926  1.00  0.00           H  
ATOM   1312  HB2 SER A 126     -12.423  10.704 -17.698  1.00  0.00           H  
ATOM   1313  HB3 SER A 126     -12.066  11.997 -16.532  1.00  0.00           H  
ATOM   1314  HG  SER A 126     -13.674  10.620 -15.199  1.00  0.00           H  
ATOM   1315  N   ASN A 127      -9.243  10.962 -16.202  1.00  0.00           N  
ATOM   1316  CA  ASN A 127      -7.796  10.944 -16.459  1.00  0.00           C  
ATOM   1317  C   ASN A 127      -7.080  11.105 -15.105  1.00  0.00           C  
ATOM   1318  O   ASN A 127      -6.921  12.220 -14.607  1.00  0.00           O  
ATOM   1319  CB  ASN A 127      -7.394  11.996 -17.518  1.00  0.00           C  
ATOM   1320  CG  ASN A 127      -8.218  11.981 -18.797  1.00  0.00           C  
ATOM   1321  OD1 ASN A 127      -8.554  10.937 -19.331  1.00  0.00           O  
ATOM   1322  ND2 ASN A 127      -8.565  13.120 -19.347  1.00  0.00           N  
ATOM   1323  H   ASN A 127      -9.589  11.744 -15.664  1.00  0.00           H  
ATOM   1324  HA  ASN A 127      -7.518   9.971 -16.865  1.00  0.00           H  
ATOM   1325  HB2 ASN A 127      -7.453  12.992 -17.081  1.00  0.00           H  
ATOM   1326  HB3 ASN A 127      -6.353  11.835 -17.799  1.00  0.00           H  
ATOM   1327 HD21 ASN A 127      -8.320  14.016 -18.951  1.00  0.00           H  
ATOM   1328 HD22 ASN A 127      -8.962  13.092 -20.275  1.00  0.00           H  
ATOM   1329  N   VAL A 128      -6.739   9.981 -14.463  1.00  0.00           N  
ATOM   1330  CA  VAL A 128      -6.374   9.908 -13.033  1.00  0.00           C  
ATOM   1331  C   VAL A 128      -5.104  10.697 -12.697  1.00  0.00           C  
ATOM   1332  O   VAL A 128      -5.091  11.478 -11.744  1.00  0.00           O  
ATOM   1333  CB  VAL A 128      -6.227   8.437 -12.577  1.00  0.00           C  
ATOM   1334  CG1 VAL A 128      -5.799   8.316 -11.105  1.00  0.00           C  
ATOM   1335  CG2 VAL A 128      -7.512   7.627 -12.764  1.00  0.00           C  
ATOM   1336  H   VAL A 128      -6.805   9.111 -14.973  1.00  0.00           H  
ATOM   1337  HA  VAL A 128      -7.177  10.358 -12.450  1.00  0.00           H  
ATOM   1338  HB  VAL A 128      -5.452   7.970 -13.184  1.00  0.00           H  
ATOM   1339 HG11 VAL A 128      -4.799   8.726 -10.968  1.00  0.00           H  
ATOM   1340 HG12 VAL A 128      -6.502   8.852 -10.466  1.00  0.00           H  
ATOM   1341 HG13 VAL A 128      -5.773   7.266 -10.813  1.00  0.00           H  
ATOM   1342 HG21 VAL A 128      -8.292   8.003 -12.101  1.00  0.00           H  
ATOM   1343 HG22 VAL A 128      -7.855   7.672 -13.797  1.00  0.00           H  
ATOM   1344 HG23 VAL A 128      -7.322   6.582 -12.520  1.00  0.00           H  
ATOM   1345  N   GLN A 129      -4.051  10.506 -13.492  1.00  0.00           N  
ATOM   1346  CA  GLN A 129      -2.750  11.155 -13.323  1.00  0.00           C  
ATOM   1347  C   GLN A 129      -2.839  12.680 -13.543  1.00  0.00           C  
ATOM   1348  O   GLN A 129      -2.247  13.462 -12.807  1.00  0.00           O  
ATOM   1349  CB  GLN A 129      -1.767  10.447 -14.275  1.00  0.00           C  
ATOM   1350  CG  GLN A 129      -0.399  11.118 -14.415  1.00  0.00           C  
ATOM   1351  CD  GLN A 129       0.444  10.479 -15.512  1.00  0.00           C  
ATOM   1352  OE1 GLN A 129       1.358   9.717 -15.247  1.00  0.00           O  
ATOM   1353  NE2 GLN A 129       0.167  10.724 -16.772  1.00  0.00           N  
ATOM   1354  H   GLN A 129      -4.168   9.891 -14.285  1.00  0.00           H  
ATOM   1355  HA  GLN A 129      -2.404  11.004 -12.301  1.00  0.00           H  
ATOM   1356  HB2 GLN A 129      -1.626   9.419 -13.941  1.00  0.00           H  
ATOM   1357  HB3 GLN A 129      -2.209  10.415 -15.270  1.00  0.00           H  
ATOM   1358  HG2 GLN A 129      -0.546  12.166 -14.676  1.00  0.00           H  
ATOM   1359  HG3 GLN A 129       0.130  11.060 -13.463  1.00  0.00           H  
ATOM   1360 HE21 GLN A 129      -0.653  11.242 -17.054  1.00  0.00           H  
ATOM   1361 HE22 GLN A 129       0.832  10.392 -17.455  1.00  0.00           H  
ATOM   1362  N   GLU A 130      -3.641  13.093 -14.524  1.00  0.00           N  
ATOM   1363  CA  GLU A 130      -3.963  14.478 -14.893  1.00  0.00           C  
ATOM   1364  C   GLU A 130      -4.981  15.138 -13.939  1.00  0.00           C  
ATOM   1365  O   GLU A 130      -5.333  16.312 -14.099  1.00  0.00           O  
ATOM   1366  CB  GLU A 130      -4.507  14.486 -16.333  1.00  0.00           C  
ATOM   1367  CG  GLU A 130      -3.543  13.986 -17.426  1.00  0.00           C  
ATOM   1368  CD  GLU A 130      -3.117  12.510 -17.348  1.00  0.00           C  
ATOM   1369  OE1 GLU A 130      -1.981  12.211 -17.795  1.00  0.00           O  
ATOM   1370  OE2 GLU A 130      -3.883  11.647 -16.856  1.00  0.00           O1-
ATOM   1371  H   GLU A 130      -4.038  12.376 -15.113  1.00  0.00           H  
ATOM   1372  HA  GLU A 130      -3.053  15.078 -14.855  1.00  0.00           H  
ATOM   1373  HB2 GLU A 130      -4.775  15.511 -16.591  1.00  0.00           H  
ATOM   1374  HB3 GLU A 130      -5.419  13.890 -16.369  1.00  0.00           H  
ATOM   1375  HG2 GLU A 130      -2.654  14.616 -17.393  1.00  0.00           H  
ATOM   1376  HG3 GLU A 130      -4.023  14.147 -18.392  1.00  0.00           H  
ATOM   1377  N   ARG A 131      -5.448  14.373 -12.939  1.00  0.00           N  
ATOM   1378  CA  ARG A 131      -6.475  14.690 -11.928  1.00  0.00           C  
ATOM   1379  C   ARG A 131      -7.886  14.959 -12.458  1.00  0.00           C  
ATOM   1380  O   ARG A 131      -8.753  15.362 -11.687  1.00  0.00           O  
ATOM   1381  CB  ARG A 131      -6.000  15.806 -10.979  1.00  0.00           C  
ATOM   1382  CG  ARG A 131      -4.522  15.771 -10.560  1.00  0.00           C  
ATOM   1383  CD  ARG A 131      -4.051  14.459  -9.913  1.00  0.00           C  
ATOM   1384  NE  ARG A 131      -4.832  14.104  -8.709  1.00  0.00           N  
ATOM   1385  CZ  ARG A 131      -4.738  14.673  -7.521  1.00  0.00           C  
ATOM   1386  NH1 ARG A 131      -5.478  14.243  -6.541  1.00  0.00           N  
ATOM   1387  NH2 ARG A 131      -3.932  15.663  -7.278  1.00  0.00           N1+
ATOM   1388  H   ARG A 131      -5.077  13.434 -12.916  1.00  0.00           H  
ATOM   1389  HA  ARG A 131      -6.580  13.781 -11.336  1.00  0.00           H  
ATOM   1390  HB2 ARG A 131      -6.177  16.765 -11.466  1.00  0.00           H  
ATOM   1391  HB3 ARG A 131      -6.618  15.784 -10.082  1.00  0.00           H  
ATOM   1392  HG2 ARG A 131      -3.891  15.975 -11.425  1.00  0.00           H  
ATOM   1393  HG3 ARG A 131      -4.378  16.592  -9.858  1.00  0.00           H  
ATOM   1394  HD2 ARG A 131      -4.129  13.654 -10.643  1.00  0.00           H  
ATOM   1395  HD3 ARG A 131      -2.997  14.556  -9.654  1.00  0.00           H  
ATOM   1396  HE  ARG A 131      -5.484  13.338  -8.800  1.00  0.00           H  
ATOM   1397 HH11 ARG A 131      -5.307  14.595  -5.610  1.00  0.00           H  
ATOM   1398 HH12 ARG A 131      -6.156  13.515  -6.711  1.00  0.00           H  
ATOM   1399 HH21 ARG A 131      -3.914  16.149  -6.392  1.00  0.00           H  
ATOM   1400 HH22 ARG A 131      -3.319  16.013  -8.000  1.00  0.00           H  
ATOM   1401  N   GLU A 132      -8.146  14.737 -13.742  1.00  0.00           N  
ATOM   1402  CA  GLU A 132      -9.421  15.093 -14.372  1.00  0.00           C  
ATOM   1403  C   GLU A 132     -10.557  14.157 -13.953  1.00  0.00           C  
ATOM   1404  O   GLU A 132     -10.377  12.939 -13.876  1.00  0.00           O  
ATOM   1405  CB  GLU A 132      -9.300  15.142 -15.893  1.00  0.00           C  
ATOM   1406  CG  GLU A 132      -8.213  16.111 -16.362  1.00  0.00           C  
ATOM   1407  CD  GLU A 132      -8.573  16.666 -17.736  1.00  0.00           C  
ATOM   1408  OE1 GLU A 132      -8.635  15.863 -18.697  1.00  0.00           O  
ATOM   1409  OE2 GLU A 132      -8.865  17.877 -17.833  1.00  0.00           O1-
ATOM   1410  H   GLU A 132      -7.430  14.286 -14.294  1.00  0.00           H  
ATOM   1411  HA  GLU A 132      -9.680  16.100 -14.044  1.00  0.00           H  
ATOM   1412  HB2 GLU A 132      -9.119  14.143 -16.290  1.00  0.00           H  
ATOM   1413  HB3 GLU A 132     -10.261  15.479 -16.282  1.00  0.00           H  
ATOM   1414  HG2 GLU A 132      -7.255  15.593 -16.404  1.00  0.00           H  
ATOM   1415  HG3 GLU A 132      -8.127  16.938 -15.657  1.00  0.00           H  
ATOM   1416  N   ALA A 133     -11.734  14.735 -13.701  1.00  0.00           N  
ATOM   1417  CA  ALA A 133     -12.834  14.106 -12.976  1.00  0.00           C  
ATOM   1418  C   ALA A 133     -14.219  14.639 -13.398  1.00  0.00           C  
ATOM   1419  O   ALA A 133     -14.330  15.561 -14.216  1.00  0.00           O  
ATOM   1420  CB  ALA A 133     -12.567  14.326 -11.480  1.00  0.00           C  
ATOM   1421  H   ALA A 133     -11.828  15.723 -13.886  1.00  0.00           H  
ATOM   1422  HA  ALA A 133     -12.834  13.034 -13.178  1.00  0.00           H  
ATOM   1423  HB1 ALA A 133     -11.602  13.896 -11.212  1.00  0.00           H  
ATOM   1424  HB2 ALA A 133     -12.547  15.392 -11.254  1.00  0.00           H  
ATOM   1425  HB3 ALA A 133     -13.341  13.856 -10.874  1.00  0.00           H  
ATOM   1426  N   GLN A 134     -15.276  14.040 -12.835  1.00  0.00           N  
ATOM   1427  CA  GLN A 134     -16.678  14.335 -13.172  1.00  0.00           C  
ATOM   1428  C   GLN A 134     -17.630  14.344 -11.950  1.00  0.00           C  
ATOM   1429  O   GLN A 134     -18.562  15.142 -11.891  1.00  0.00           O  
ATOM   1430  CB  GLN A 134     -17.086  13.354 -14.291  1.00  0.00           C  
ATOM   1431  CG  GLN A 134     -18.494  13.510 -14.884  1.00  0.00           C  
ATOM   1432  CD  GLN A 134     -18.910  14.945 -15.190  1.00  0.00           C  
ATOM   1433  NE2 GLN A 134     -18.138  15.704 -15.937  1.00  0.00           N  
ATOM   1434  OE1 GLN A 134     -19.940  15.422 -14.741  1.00  0.00           O  
ATOM   1435  H   GLN A 134     -15.080  13.264 -12.219  1.00  0.00           H  
ATOM   1436  HA  GLN A 134     -16.723  15.342 -13.587  1.00  0.00           H  
ATOM   1437  HB2 GLN A 134     -16.373  13.452 -15.109  1.00  0.00           H  
ATOM   1438  HB3 GLN A 134     -16.996  12.336 -13.912  1.00  0.00           H  
ATOM   1439  HG2 GLN A 134     -18.550  12.924 -15.802  1.00  0.00           H  
ATOM   1440  HG3 GLN A 134     -19.218  13.094 -14.184  1.00  0.00           H  
ATOM   1441 HE21 GLN A 134     -18.489  16.621 -16.172  1.00  0.00           H  
ATOM   1442 HE22 GLN A 134     -17.291  15.340 -16.350  1.00  0.00           H  
ATOM   1443  N   PHE A 135     -17.339  13.540 -10.923  1.00  0.00           N  
ATOM   1444  CA  PHE A 135     -18.049  13.483  -9.630  1.00  0.00           C  
ATOM   1445  C   PHE A 135     -17.028  13.354  -8.478  1.00  0.00           C  
ATOM   1446  O   PHE A 135     -15.823  13.474  -8.712  1.00  0.00           O  
ATOM   1447  CB  PHE A 135     -19.100  12.349  -9.658  1.00  0.00           C  
ATOM   1448  CG  PHE A 135     -20.313  12.623 -10.532  1.00  0.00           C  
ATOM   1449  CD1 PHE A 135     -21.456  13.230  -9.980  1.00  0.00           C  
ATOM   1450  CD2 PHE A 135     -20.311  12.273 -11.894  1.00  0.00           C  
ATOM   1451  CE1 PHE A 135     -22.570  13.522 -10.789  1.00  0.00           C  
ATOM   1452  CE2 PHE A 135     -21.421  12.578 -12.705  1.00  0.00           C  
ATOM   1453  CZ  PHE A 135     -22.546  13.212 -12.156  1.00  0.00           C  
ATOM   1454  H   PHE A 135     -16.523  12.951 -11.007  1.00  0.00           H  
ATOM   1455  HA  PHE A 135     -18.577  14.421  -9.461  1.00  0.00           H  
ATOM   1456  HB2 PHE A 135     -18.628  11.424  -9.989  1.00  0.00           H  
ATOM   1457  HB3 PHE A 135     -19.465  12.171  -8.646  1.00  0.00           H  
ATOM   1458  HD1 PHE A 135     -21.474  13.473  -8.928  1.00  0.00           H  
ATOM   1459  HD2 PHE A 135     -19.443  11.790 -12.319  1.00  0.00           H  
ATOM   1460  HE1 PHE A 135     -23.448  13.987 -10.364  1.00  0.00           H  
ATOM   1461  HE2 PHE A 135     -21.411  12.341 -13.759  1.00  0.00           H  
ATOM   1462  HZ  PHE A 135     -23.393  13.454 -12.781  1.00  0.00           H  
ATOM   1463  N   GLY A 136     -17.466  13.106  -7.243  1.00  0.00           N  
ATOM   1464  CA  GLY A 136     -16.585  12.825  -6.106  1.00  0.00           C  
ATOM   1465  C   GLY A 136     -17.313  12.648  -4.773  1.00  0.00           C  
ATOM   1466  O   GLY A 136     -18.538  12.528  -4.727  1.00  0.00           O  
ATOM   1467  H   GLY A 136     -18.459  13.145  -7.064  1.00  0.00           H  
ATOM   1468  HA2 GLY A 136     -16.023  11.912  -6.305  1.00  0.00           H  
ATOM   1469  HA3 GLY A 136     -15.867  13.638  -6.003  1.00  0.00           H  
ATOM   1470  N   THR A 137     -16.531  12.644  -3.693  1.00  0.00           N  
ATOM   1471  CA  THR A 137     -16.950  12.373  -2.307  1.00  0.00           C  
ATOM   1472  C   THR A 137     -16.249  13.319  -1.332  1.00  0.00           C  
ATOM   1473  O   THR A 137     -15.027  13.475  -1.398  1.00  0.00           O  
ATOM   1474  CB  THR A 137     -16.668  10.906  -1.939  1.00  0.00           C  
ATOM   1475  OG1 THR A 137     -17.485  10.049  -2.690  1.00  0.00           O  
ATOM   1476  CG2 THR A 137     -16.888  10.552  -0.469  1.00  0.00           C  
ATOM   1477  H   THR A 137     -15.546  12.811  -3.841  1.00  0.00           H  
ATOM   1478  HA  THR A 137     -18.025  12.532  -2.225  1.00  0.00           H  
ATOM   1479  HB  THR A 137     -15.630  10.689  -2.192  1.00  0.00           H  
ATOM   1480 HG21 THR A 137     -16.140  11.048   0.150  1.00  0.00           H  
ATOM   1481 HG22 THR A 137     -17.885  10.860  -0.157  1.00  0.00           H  
ATOM   1482 HG23 THR A 137     -16.791   9.476  -0.331  1.00  0.00           H  
ATOM   1483  HG1 THR A 137     -16.988   9.245  -2.860  1.00  0.00           H  
ATOM   1484  N   THR A 138     -16.998  13.946  -0.424  1.00  0.00           N  
ATOM   1485  CA  THR A 138     -16.454  14.771   0.665  1.00  0.00           C  
ATOM   1486  C   THR A 138     -16.060  13.899   1.856  1.00  0.00           C  
ATOM   1487  O   THR A 138     -16.590  12.802   2.051  1.00  0.00           O  
ATOM   1488  CB  THR A 138     -17.415  15.885   1.115  1.00  0.00           C  
ATOM   1489  OG1 THR A 138     -18.576  15.354   1.708  1.00  0.00           O  
ATOM   1490  CG2 THR A 138     -17.857  16.778  -0.042  1.00  0.00           C  
ATOM   1491  H   THR A 138     -17.985  13.735  -0.387  1.00  0.00           H  
ATOM   1492  HA  THR A 138     -15.548  15.263   0.310  1.00  0.00           H  
ATOM   1493  HB  THR A 138     -16.901  16.505   1.849  1.00  0.00           H  
ATOM   1494 HG21 THR A 138     -16.996  17.054  -0.650  1.00  0.00           H  
ATOM   1495 HG22 THR A 138     -18.597  16.257  -0.649  1.00  0.00           H  
ATOM   1496 HG23 THR A 138     -18.309  17.687   0.356  1.00  0.00           H  
ATOM   1497  HG1 THR A 138     -19.141  16.102   1.917  1.00  0.00           H  
ATOM   1498  N   ALA A 139     -15.117  14.381   2.658  1.00  0.00           N  
ATOM   1499  CA  ALA A 139     -14.558  13.676   3.803  1.00  0.00           C  
ATOM   1500  C   ALA A 139     -14.172  14.646   4.923  1.00  0.00           C  
ATOM   1501  O   ALA A 139     -13.970  15.836   4.691  1.00  0.00           O  
ATOM   1502  CB  ALA A 139     -13.364  12.840   3.328  1.00  0.00           C  
ATOM   1503  H   ALA A 139     -14.719  15.286   2.450  1.00  0.00           H  
ATOM   1504  HA  ALA A 139     -15.318  13.009   4.211  1.00  0.00           H  
ATOM   1505  HB1 ALA A 139     -13.689  12.151   2.548  1.00  0.00           H  
ATOM   1506  HB2 ALA A 139     -12.593  13.498   2.925  1.00  0.00           H  
ATOM   1507  HB3 ALA A 139     -12.952  12.271   4.161  1.00  0.00           H  
ATOM   1508  N   GLU A 140     -14.064  14.121   6.139  1.00  0.00           N  
ATOM   1509  CA  GLU A 140     -13.879  14.893   7.367  1.00  0.00           C  
ATOM   1510  C   GLU A 140     -12.806  14.255   8.257  1.00  0.00           C  
ATOM   1511  O   GLU A 140     -12.766  13.031   8.420  1.00  0.00           O  
ATOM   1512  CB  GLU A 140     -15.246  15.047   8.052  1.00  0.00           C  
ATOM   1513  CG  GLU A 140     -15.223  15.768   9.410  1.00  0.00           C  
ATOM   1514  CD  GLU A 140     -16.584  15.704  10.119  1.00  0.00           C  
ATOM   1515  OE1 GLU A 140     -17.343  14.738   9.891  1.00  0.00           O  
ATOM   1516  OE2 GLU A 140     -16.913  16.606  10.924  1.00  0.00           O1-
ATOM   1517  H   GLU A 140     -14.238  13.132   6.246  1.00  0.00           H  
ATOM   1518  HA  GLU A 140     -13.537  15.894   7.106  1.00  0.00           H  
ATOM   1519  HB2 GLU A 140     -15.922  15.580   7.384  1.00  0.00           H  
ATOM   1520  HB3 GLU A 140     -15.641  14.041   8.199  1.00  0.00           H  
ATOM   1521  HG2 GLU A 140     -14.940  16.808   9.245  1.00  0.00           H  
ATOM   1522  HG3 GLU A 140     -14.479  15.304  10.057  1.00  0.00           H  
ATOM   1523  N   ILE A 141     -11.919  15.076   8.824  1.00  0.00           N  
ATOM   1524  CA  ILE A 141     -10.844  14.619   9.714  1.00  0.00           C  
ATOM   1525  C   ILE A 141     -11.397  14.340  11.118  1.00  0.00           C  
ATOM   1526  O   ILE A 141     -11.973  15.229  11.748  1.00  0.00           O  
ATOM   1527  CB  ILE A 141      -9.649  15.606   9.711  1.00  0.00           C  
ATOM   1528  CG1 ILE A 141      -9.057  15.740   8.286  1.00  0.00           C  
ATOM   1529  CG2 ILE A 141      -8.581  15.190  10.741  1.00  0.00           C  
ATOM   1530  CD1 ILE A 141      -7.923  16.765   8.152  1.00  0.00           C  
ATOM   1531  H   ILE A 141     -11.998  16.065   8.634  1.00  0.00           H  
ATOM   1532  HA  ILE A 141     -10.467  13.672   9.328  1.00  0.00           H  
ATOM   1533  HB  ILE A 141     -10.022  16.586  10.009  1.00  0.00           H  
ATOM   1534 HG12 ILE A 141      -8.688  14.769   7.956  1.00  0.00           H  
ATOM   1535 HG13 ILE A 141      -9.845  16.051   7.600  1.00  0.00           H  
ATOM   1536 HG21 ILE A 141      -8.995  15.193  11.750  1.00  0.00           H  
ATOM   1537 HG22 ILE A 141      -8.202  14.195  10.508  1.00  0.00           H  
ATOM   1538 HG23 ILE A 141      -7.748  15.893  10.743  1.00  0.00           H  
ATOM   1539 HD11 ILE A 141      -8.242  17.727   8.551  1.00  0.00           H  
ATOM   1540 HD12 ILE A 141      -7.033  16.421   8.679  1.00  0.00           H  
ATOM   1541 HD13 ILE A 141      -7.672  16.886   7.098  1.00  0.00           H  
ATOM   1542  N   TYR A 142     -11.178  13.127  11.633  1.00  0.00           N  
ATOM   1543  CA  TYR A 142     -11.604  12.717  12.976  1.00  0.00           C  
ATOM   1544  C   TYR A 142     -10.443  12.588  13.971  1.00  0.00           C  
ATOM   1545  O   TYR A 142     -10.696  12.417  15.159  1.00  0.00           O  
ATOM   1546  CB  TYR A 142     -12.529  11.486  12.927  1.00  0.00           C  
ATOM   1547  CG  TYR A 142     -11.866  10.120  12.809  1.00  0.00           C  
ATOM   1548  CD1 TYR A 142     -11.312   9.507  13.951  1.00  0.00           C  
ATOM   1549  CD2 TYR A 142     -11.881   9.420  11.585  1.00  0.00           C  
ATOM   1550  CE1 TYR A 142     -10.746   8.222  13.869  1.00  0.00           C  
ATOM   1551  CE2 TYR A 142     -11.325   8.126  11.499  1.00  0.00           C  
ATOM   1552  CZ  TYR A 142     -10.752   7.527  12.644  1.00  0.00           C  
ATOM   1553  OH  TYR A 142     -10.194   6.290  12.577  1.00  0.00           O  
ATOM   1554  H   TYR A 142     -10.656  12.458  11.086  1.00  0.00           H  
ATOM   1555  HA  TYR A 142     -12.222  13.519  13.380  1.00  0.00           H  
ATOM   1556  HB2 TYR A 142     -13.110  11.478  13.849  1.00  0.00           H  
ATOM   1557  HB3 TYR A 142     -13.244  11.614  12.114  1.00  0.00           H  
ATOM   1558  HD1 TYR A 142     -11.333  10.013  14.905  1.00  0.00           H  
ATOM   1559  HD2 TYR A 142     -12.337   9.872  10.717  1.00  0.00           H  
ATOM   1560  HE1 TYR A 142     -10.325   7.758  14.748  1.00  0.00           H  
ATOM   1561  HE2 TYR A 142     -11.338   7.589  10.562  1.00  0.00           H  
ATOM   1562  HH  TYR A 142     -10.775   5.657  12.150  1.00  0.00           H  
ATOM   1563  N   ALA A 143      -9.185  12.704  13.529  1.00  0.00           N  
ATOM   1564  CA  ALA A 143      -8.013  12.637  14.404  1.00  0.00           C  
ATOM   1565  C   ALA A 143      -6.775  13.340  13.819  1.00  0.00           C  
ATOM   1566  O   ALA A 143      -6.575  13.289  12.604  1.00  0.00           O  
ATOM   1567  CB  ALA A 143      -7.710  11.163  14.651  1.00  0.00           C  
ATOM   1568  H   ALA A 143      -9.024  12.793  12.536  1.00  0.00           H  
ATOM   1569  HA  ALA A 143      -8.260  13.108  15.355  1.00  0.00           H  
ATOM   1570  HB1 ALA A 143      -8.609  10.635  14.968  1.00  0.00           H  
ATOM   1571  HB2 ALA A 143      -7.318  10.724  13.734  1.00  0.00           H  
ATOM   1572  HB3 ALA A 143      -6.960  11.071  15.436  1.00  0.00           H  
ATOM   1573  N   TYR A 144      -5.933  13.948  14.666  1.00  0.00           N  
ATOM   1574  CA  TYR A 144      -4.711  14.668  14.267  1.00  0.00           C  
ATOM   1575  C   TYR A 144      -3.600  14.645  15.335  1.00  0.00           C  
ATOM   1576  O   TYR A 144      -3.850  14.962  16.503  1.00  0.00           O  
ATOM   1577  CB  TYR A 144      -5.096  16.122  13.936  1.00  0.00           C  
ATOM   1578  CG  TYR A 144      -3.941  17.042  13.573  1.00  0.00           C  
ATOM   1579  CD1 TYR A 144      -3.201  17.696  14.581  1.00  0.00           C  
ATOM   1580  CD2 TYR A 144      -3.637  17.284  12.220  1.00  0.00           C  
ATOM   1581  CE1 TYR A 144      -2.150  18.572  14.236  1.00  0.00           C  
ATOM   1582  CE2 TYR A 144      -2.584  18.150  11.875  1.00  0.00           C  
ATOM   1583  CZ  TYR A 144      -1.840  18.794  12.878  1.00  0.00           C  
ATOM   1584  OH  TYR A 144      -0.841  19.632  12.511  1.00  0.00           O  
ATOM   1585  H   TYR A 144      -6.185  13.967  15.644  1.00  0.00           H  
ATOM   1586  HA  TYR A 144      -4.308  14.202  13.368  1.00  0.00           H  
ATOM   1587  HB2 TYR A 144      -5.810  16.114  13.112  1.00  0.00           H  
ATOM   1588  HB3 TYR A 144      -5.608  16.550  14.798  1.00  0.00           H  
ATOM   1589  HD1 TYR A 144      -3.446  17.536  15.621  1.00  0.00           H  
ATOM   1590  HD2 TYR A 144      -4.224  16.817  11.443  1.00  0.00           H  
ATOM   1591  HE1 TYR A 144      -1.588  19.082  15.004  1.00  0.00           H  
ATOM   1592  HE2 TYR A 144      -2.336  18.341  10.842  1.00  0.00           H  
ATOM   1593  HH  TYR A 144      -0.334  19.959  13.257  1.00  0.00           H  
ATOM   1594  N   ARG A 145      -2.352  14.343  14.940  1.00  0.00           N  
ATOM   1595  CA  ARG A 145      -1.138  14.533  15.765  1.00  0.00           C  
ATOM   1596  C   ARG A 145       0.101  14.842  14.908  1.00  0.00           C  
ATOM   1597  O   ARG A 145       0.158  14.490  13.732  1.00  0.00           O  
ATOM   1598  CB  ARG A 145      -0.949  13.333  16.722  1.00  0.00           C  
ATOM   1599  CG  ARG A 145       0.191  13.504  17.748  1.00  0.00           C  
ATOM   1600  CD  ARG A 145       0.387  12.300  18.682  1.00  0.00           C  
ATOM   1601  NE  ARG A 145       0.711  11.054  17.961  1.00  0.00           N  
ATOM   1602  CZ  ARG A 145       1.747  10.802  17.177  1.00  0.00           C  
ATOM   1603  NH1 ARG A 145       2.704  11.643  16.916  1.00  0.00           N  
ATOM   1604  NH2 ARG A 145       1.838   9.646  16.597  1.00  0.00           N1+
ATOM   1605  H   ARG A 145      -2.218  14.032  13.988  1.00  0.00           H  
ATOM   1606  HA  ARG A 145      -1.297  15.419  16.379  1.00  0.00           H  
ATOM   1607  HB2 ARG A 145      -1.875  13.171  17.273  1.00  0.00           H  
ATOM   1608  HB3 ARG A 145      -0.753  12.447  16.118  1.00  0.00           H  
ATOM   1609  HG2 ARG A 145      -0.020  14.378  18.364  1.00  0.00           H  
ATOM   1610  HG3 ARG A 145       1.136  13.679  17.235  1.00  0.00           H  
ATOM   1611  HD2 ARG A 145      -0.527  12.149  19.257  1.00  0.00           H  
ATOM   1612  HD3 ARG A 145       1.187  12.525  19.387  1.00  0.00           H  
ATOM   1613  HE  ARG A 145       0.080  10.279  18.108  1.00  0.00           H  
ATOM   1614 HH11 ARG A 145       2.725  12.583  17.283  1.00  0.00           H  
ATOM   1615 HH12 ARG A 145       3.436  11.357  16.281  1.00  0.00           H  
ATOM   1616 HH21 ARG A 145       1.104   8.970  16.753  1.00  0.00           H  
ATOM   1617 HH22 ARG A 145       2.603   9.486  15.957  1.00  0.00           H  
ATOM   1618  N   GLU A 146       1.096  15.487  15.511  1.00  0.00           N  
ATOM   1619  CA  GLU A 146       2.346  15.925  14.873  1.00  0.00           C  
ATOM   1620  C   GLU A 146       3.579  15.133  15.351  1.00  0.00           C  
ATOM   1621  O   GLU A 146       3.543  14.485  16.399  1.00  0.00           O  
ATOM   1622  CB  GLU A 146       2.573  17.429  15.127  1.00  0.00           C  
ATOM   1623  CG  GLU A 146       1.337  18.307  14.883  1.00  0.00           C  
ATOM   1624  CD  GLU A 146       1.660  19.800  14.740  1.00  0.00           C  
ATOM   1625  OE1 GLU A 146       0.748  20.577  14.369  1.00  0.00           O  
ATOM   1626  OE2 GLU A 146       2.803  20.234  14.995  1.00  0.00           O1-
ATOM   1627  H   GLU A 146       0.999  15.691  16.496  1.00  0.00           H  
ATOM   1628  HA  GLU A 146       2.265  15.784  13.795  1.00  0.00           H  
ATOM   1629  HB2 GLU A 146       2.899  17.575  16.157  1.00  0.00           H  
ATOM   1630  HB3 GLU A 146       3.375  17.755  14.465  1.00  0.00           H  
ATOM   1631  HG2 GLU A 146       0.638  18.174  15.709  1.00  0.00           H  
ATOM   1632  HG3 GLU A 146       0.847  17.967  13.970  1.00  0.00           H  
ATOM   1633  N   GLU A 147       4.675  15.266  14.601  1.00  0.00           N  
ATOM   1634  CA  GLU A 147       6.073  14.987  14.960  1.00  0.00           C  
ATOM   1635  C   GLU A 147       6.955  16.092  14.338  1.00  0.00           C  
ATOM   1636  O   GLU A 147       6.685  16.560  13.230  1.00  0.00           O  
ATOM   1637  CB  GLU A 147       6.530  13.594  14.480  1.00  0.00           C  
ATOM   1638  CG  GLU A 147       6.025  12.408  15.332  1.00  0.00           C  
ATOM   1639  CD  GLU A 147       5.328  11.287  14.545  1.00  0.00           C  
ATOM   1640  OE1 GLU A 147       4.479  10.559  15.128  1.00  0.00           O  
ATOM   1641  OE2 GLU A 147       5.640  11.057  13.360  1.00  0.00           O1-
ATOM   1642  H   GLU A 147       4.563  15.740  13.717  1.00  0.00           H  
ATOM   1643  HA  GLU A 147       6.187  15.033  16.043  1.00  0.00           H  
ATOM   1644  HB2 GLU A 147       6.224  13.481  13.440  1.00  0.00           H  
ATOM   1645  HB3 GLU A 147       7.619  13.566  14.497  1.00  0.00           H  
ATOM   1646  HG2 GLU A 147       5.351  12.765  16.111  1.00  0.00           H  
ATOM   1647  HG3 GLU A 147       6.881  11.972  15.846  1.00  0.00           H  
ATOM   1648  N   GLN A 148       8.005  16.536  15.039  1.00  0.00           N  
ATOM   1649  CA  GLN A 148       8.832  17.695  14.634  1.00  0.00           C  
ATOM   1650  C   GLN A 148      10.339  17.528  14.927  1.00  0.00           C  
ATOM   1651  O   GLN A 148      11.126  18.460  14.736  1.00  0.00           O  
ATOM   1652  CB  GLN A 148       8.296  18.993  15.277  1.00  0.00           C  
ATOM   1653  CG  GLN A 148       6.871  19.416  14.867  1.00  0.00           C  
ATOM   1654  CD  GLN A 148       6.573  20.880  15.203  1.00  0.00           C  
ATOM   1655  OE1 GLN A 148       7.435  21.754  15.194  1.00  0.00           O  
ATOM   1656  NE2 GLN A 148       5.345  21.230  15.528  1.00  0.00           N  
ATOM   1657  H   GLN A 148       8.219  16.088  15.919  1.00  0.00           H  
ATOM   1658  HA  GLN A 148       8.758  17.805  13.552  1.00  0.00           H  
ATOM   1659  HB2 GLN A 148       8.337  18.900  16.362  1.00  0.00           H  
ATOM   1660  HB3 GLN A 148       8.976  19.795  14.991  1.00  0.00           H  
ATOM   1661  HG2 GLN A 148       6.145  18.771  15.362  1.00  0.00           H  
ATOM   1662  HG3 GLN A 148       6.755  19.297  13.790  1.00  0.00           H  
ATOM   1663 HE21 GLN A 148       4.566  20.602  15.394  1.00  0.00           H  
ATOM   1664 HE22 GLN A 148       5.166  22.217  15.645  1.00  0.00           H  
ATOM   1665  N   ASP A 149      10.743  16.352  15.409  1.00  0.00           N  
ATOM   1666  CA  ASP A 149      12.094  15.994  15.848  1.00  0.00           C  
ATOM   1667  C   ASP A 149      13.174  16.266  14.772  1.00  0.00           C  
ATOM   1668  O   ASP A 149      12.877  16.352  13.583  1.00  0.00           O  
ATOM   1669  CB  ASP A 149      12.125  14.520  16.321  1.00  0.00           C  
ATOM   1670  CG  ASP A 149      10.930  14.035  17.173  1.00  0.00           C  
ATOM   1671  OD1 ASP A 149      11.168  13.375  18.216  1.00  0.00           O  
ATOM   1672  OD2 ASP A 149       9.752  14.252  16.805  1.00  0.00           O1-
ATOM   1673  H   ASP A 149      10.042  15.639  15.551  1.00  0.00           H  
ATOM   1674  HA  ASP A 149      12.327  16.618  16.710  1.00  0.00           H  
ATOM   1675  HB2 ASP A 149      13.049  14.359  16.876  1.00  0.00           H  
ATOM   1676  HB3 ASP A 149      12.165  13.884  15.437  1.00  0.00           H  
ATOM   1677  N   PHE A 150      14.445  16.399  15.175  1.00  0.00           N  
ATOM   1678  CA  PHE A 150      15.590  16.858  14.356  1.00  0.00           C  
ATOM   1679  C   PHE A 150      15.501  18.301  13.817  1.00  0.00           C  
ATOM   1680  O   PHE A 150      16.458  19.067  13.965  1.00  0.00           O  
ATOM   1681  CB  PHE A 150      15.913  15.870  13.218  1.00  0.00           C  
ATOM   1682  CG  PHE A 150      16.048  14.412  13.616  1.00  0.00           C  
ATOM   1683  CD1 PHE A 150      17.312  13.892  13.945  1.00  0.00           C  
ATOM   1684  CD2 PHE A 150      14.926  13.561  13.604  1.00  0.00           C  
ATOM   1685  CE1 PHE A 150      17.456  12.527  14.244  1.00  0.00           C  
ATOM   1686  CE2 PHE A 150      15.064  12.204  13.944  1.00  0.00           C  
ATOM   1687  CZ  PHE A 150      16.330  11.686  14.263  1.00  0.00           C  
ATOM   1688  H   PHE A 150      14.634  16.263  16.157  1.00  0.00           H  
ATOM   1689  HA  PHE A 150      16.458  16.848  15.015  1.00  0.00           H  
ATOM   1690  HB2 PHE A 150      15.144  15.943  12.449  1.00  0.00           H  
ATOM   1691  HB3 PHE A 150      16.844  16.186  12.749  1.00  0.00           H  
ATOM   1692  HD1 PHE A 150      18.178  14.538  13.948  1.00  0.00           H  
ATOM   1693  HD2 PHE A 150      13.955  13.944  13.327  1.00  0.00           H  
ATOM   1694  HE1 PHE A 150      18.433  12.116  14.451  1.00  0.00           H  
ATOM   1695  HE2 PHE A 150      14.200  11.556  13.947  1.00  0.00           H  
ATOM   1696  HZ  PHE A 150      16.438  10.640  14.506  1.00  0.00           H  
ATOM   1697  N   GLY A 151      14.383  18.685  13.199  1.00  0.00           N  
ATOM   1698  CA  GLY A 151      14.187  19.956  12.488  1.00  0.00           C  
ATOM   1699  C   GLY A 151      13.241  19.772  11.299  1.00  0.00           C  
ATOM   1700  O   GLY A 151      13.626  20.015  10.151  1.00  0.00           O  
ATOM   1701  H   GLY A 151      13.643  17.999  13.156  1.00  0.00           H  
ATOM   1702  HA2 GLY A 151      13.755  20.688  13.170  1.00  0.00           H  
ATOM   1703  HA3 GLY A 151      15.140  20.334  12.119  1.00  0.00           H  
ATOM   1704  N   ILE A 152      12.039  19.266  11.585  1.00  0.00           N  
ATOM   1705  CA  ILE A 152      11.097  18.640  10.643  1.00  0.00           C  
ATOM   1706  C   ILE A 152       9.656  19.118  10.925  1.00  0.00           C  
ATOM   1707  O   ILE A 152       9.376  19.634  12.009  1.00  0.00           O  
ATOM   1708  CB  ILE A 152      11.294  17.093  10.713  1.00  0.00           C  
ATOM   1709  CG1 ILE A 152      12.686  16.685  10.162  1.00  0.00           C  
ATOM   1710  CG2 ILE A 152      10.179  16.277  10.046  1.00  0.00           C  
ATOM   1711  CD1 ILE A 152      13.015  15.186  10.197  1.00  0.00           C  
ATOM   1712  H   ILE A 152      11.792  19.175  12.560  1.00  0.00           H  
ATOM   1713  HA  ILE A 152      11.338  18.962   9.630  1.00  0.00           H  
ATOM   1714  HB  ILE A 152      11.257  16.816  11.767  1.00  0.00           H  
ATOM   1715 HG12 ILE A 152      12.775  17.026   9.130  1.00  0.00           H  
ATOM   1716 HG13 ILE A 152      13.461  17.180  10.747  1.00  0.00           H  
ATOM   1717 HG21 ILE A 152       9.233  16.459  10.556  1.00  0.00           H  
ATOM   1718 HG22 ILE A 152      10.097  16.529   8.989  1.00  0.00           H  
ATOM   1719 HG23 ILE A 152      10.372  15.209  10.147  1.00  0.00           H  
ATOM   1720 HD11 ILE A 152      12.821  14.785  11.192  1.00  0.00           H  
ATOM   1721 HD12 ILE A 152      12.423  14.645   9.459  1.00  0.00           H  
ATOM   1722 HD13 ILE A 152      14.069  15.043   9.959  1.00  0.00           H  
ATOM   1723  N   GLU A 153       8.743  18.948   9.964  1.00  0.00           N  
ATOM   1724  CA  GLU A 153       7.297  19.193  10.104  1.00  0.00           C  
ATOM   1725  C   GLU A 153       6.506  17.995   9.541  1.00  0.00           C  
ATOM   1726  O   GLU A 153       6.304  17.892   8.332  1.00  0.00           O  
ATOM   1727  CB  GLU A 153       6.892  20.497   9.387  1.00  0.00           C  
ATOM   1728  CG  GLU A 153       7.442  21.798   9.993  1.00  0.00           C  
ATOM   1729  CD  GLU A 153       6.383  22.525  10.828  1.00  0.00           C  
ATOM   1730  OE1 GLU A 153       5.816  23.537  10.356  1.00  0.00           O  
ATOM   1731  OE2 GLU A 153       6.070  22.107  11.962  1.00  0.00           O1-
ATOM   1732  H   GLU A 153       9.055  18.570   9.081  1.00  0.00           H  
ATOM   1733  HA  GLU A 153       7.037  19.296  11.158  1.00  0.00           H  
ATOM   1734  HB2 GLU A 153       7.244  20.436   8.358  1.00  0.00           H  
ATOM   1735  HB3 GLU A 153       5.804  20.559   9.348  1.00  0.00           H  
ATOM   1736  HG2 GLU A 153       7.741  22.449   9.171  1.00  0.00           H  
ATOM   1737  HG3 GLU A 153       8.331  21.611  10.595  1.00  0.00           H  
ATOM   1738  N   ILE A 154       6.055  17.083  10.409  1.00  0.00           N  
ATOM   1739  CA  ILE A 154       5.349  15.843  10.039  1.00  0.00           C  
ATOM   1740  C   ILE A 154       4.034  15.696  10.811  1.00  0.00           C  
ATOM   1741  O   ILE A 154       3.900  16.102  11.964  1.00  0.00           O  
ATOM   1742  CB  ILE A 154       6.296  14.614  10.131  1.00  0.00           C  
ATOM   1743  CG1 ILE A 154       7.272  14.659   8.930  1.00  0.00           C  
ATOM   1744  CG2 ILE A 154       5.553  13.263  10.203  1.00  0.00           C  
ATOM   1745  CD1 ILE A 154       8.278  13.505   8.838  1.00  0.00           C  
ATOM   1746  H   ILE A 154       6.244  17.205  11.394  1.00  0.00           H  
ATOM   1747  HA  ILE A 154       5.052  15.928   8.994  1.00  0.00           H  
ATOM   1748  HB  ILE A 154       6.879  14.702  11.048  1.00  0.00           H  
ATOM   1749 HG12 ILE A 154       6.700  14.682   8.002  1.00  0.00           H  
ATOM   1750 HG13 ILE A 154       7.834  15.592   8.964  1.00  0.00           H  
ATOM   1751 HG21 ILE A 154       4.946  13.218  11.107  1.00  0.00           H  
ATOM   1752 HG22 ILE A 154       4.919  13.123   9.327  1.00  0.00           H  
ATOM   1753 HG23 ILE A 154       6.264  12.440  10.271  1.00  0.00           H  
ATOM   1754 HD11 ILE A 154       8.783  13.373   9.795  1.00  0.00           H  
ATOM   1755 HD12 ILE A 154       7.771  12.580   8.563  1.00  0.00           H  
ATOM   1756 HD13 ILE A 154       9.018  13.732   8.071  1.00  0.00           H  
ATOM   1757  N   VAL A 155       3.042  15.106  10.143  1.00  0.00           N  
ATOM   1758  CA  VAL A 155       1.654  14.976  10.595  1.00  0.00           C  
ATOM   1759  C   VAL A 155       1.084  13.598  10.253  1.00  0.00           C  
ATOM   1760  O   VAL A 155       1.263  13.084   9.145  1.00  0.00           O  
ATOM   1761  CB  VAL A 155       0.807  16.127  10.007  1.00  0.00           C  
ATOM   1762  CG1 VAL A 155      -0.703  15.880  10.042  1.00  0.00           C  
ATOM   1763  CG2 VAL A 155       1.087  17.448  10.726  1.00  0.00           C  
ATOM   1764  H   VAL A 155       3.238  14.816   9.196  1.00  0.00           H  
ATOM   1765  HA  VAL A 155       1.629  15.072  11.681  1.00  0.00           H  
ATOM   1766  HB  VAL A 155       1.084  16.255   8.960  1.00  0.00           H  
ATOM   1767 HG11 VAL A 155      -0.944  15.022   9.414  1.00  0.00           H  
ATOM   1768 HG12 VAL A 155      -1.033  15.703  11.066  1.00  0.00           H  
ATOM   1769 HG13 VAL A 155      -1.225  16.744   9.632  1.00  0.00           H  
ATOM   1770 HG21 VAL A 155       0.859  17.344  11.787  1.00  0.00           H  
ATOM   1771 HG22 VAL A 155       2.134  17.732  10.612  1.00  0.00           H  
ATOM   1772 HG23 VAL A 155       0.466  18.240  10.308  1.00  0.00           H  
ATOM   1773  N   LYS A 156       0.336  13.034  11.206  1.00  0.00           N  
ATOM   1774  CA  LYS A 156      -0.476  11.817  11.083  1.00  0.00           C  
ATOM   1775  C   LYS A 156      -1.935  12.165  11.396  1.00  0.00           C  
ATOM   1776  O   LYS A 156      -2.206  12.876  12.364  1.00  0.00           O  
ATOM   1777  CB  LYS A 156       0.040  10.715  12.030  1.00  0.00           C  
ATOM   1778  CG  LYS A 156       1.283   9.931  11.581  1.00  0.00           C  
ATOM   1779  CD  LYS A 156       2.647  10.631  11.655  1.00  0.00           C  
ATOM   1780  CE  LYS A 156       3.779   9.594  11.516  1.00  0.00           C  
ATOM   1781  NZ  LYS A 156       4.049   8.887  12.793  1.00  0.00           N1+
ATOM   1782  H   LYS A 156       0.249  13.543  12.074  1.00  0.00           H  
ATOM   1783  HA  LYS A 156      -0.437  11.447  10.059  1.00  0.00           H  
ATOM   1784  HB2 LYS A 156       0.211  11.132  13.022  1.00  0.00           H  
ATOM   1785  HB3 LYS A 156      -0.758   9.977  12.124  1.00  0.00           H  
ATOM   1786  HG2 LYS A 156       1.338   9.042  12.210  1.00  0.00           H  
ATOM   1787  HG3 LYS A 156       1.119   9.597  10.557  1.00  0.00           H  
ATOM   1788  HD2 LYS A 156       2.752  11.170  12.597  1.00  0.00           H  
ATOM   1789  HD3 LYS A 156       2.725  11.345  10.835  1.00  0.00           H  
ATOM   1790  HE2 LYS A 156       4.688  10.116  11.217  1.00  0.00           H  
ATOM   1791  HE3 LYS A 156       3.524   8.881  10.732  1.00  0.00           H  
ATOM   1792  HZ1 LYS A 156       4.432   9.553  13.449  1.00  0.00           H  
ATOM   1793  HZ2 LYS A 156       3.224   8.469  13.198  1.00  0.00           H  
ATOM   1794  HZ3 LYS A 156       4.746   8.163  12.698  1.00  0.00           H  
ATOM   1795  N   VAL A 157      -2.873  11.653  10.596  1.00  0.00           N  
ATOM   1796  CA  VAL A 157      -4.320  11.911  10.747  1.00  0.00           C  
ATOM   1797  C   VAL A 157      -5.159  10.684  10.396  1.00  0.00           C  
ATOM   1798  O   VAL A 157      -4.710   9.776   9.691  1.00  0.00           O  
ATOM   1799  CB  VAL A 157      -4.802  13.124   9.909  1.00  0.00           C  
ATOM   1800  CG1 VAL A 157      -4.012  14.401  10.169  1.00  0.00           C  
ATOM   1801  CG2 VAL A 157      -4.779  12.874   8.403  1.00  0.00           C  
ATOM   1802  H   VAL A 157      -2.581  11.082   9.815  1.00  0.00           H  
ATOM   1803  HA  VAL A 157      -4.516  12.142  11.794  1.00  0.00           H  
ATOM   1804  HB  VAL A 157      -5.840  13.327  10.173  1.00  0.00           H  
ATOM   1805 HG11 VAL A 157      -3.964  14.583  11.242  1.00  0.00           H  
ATOM   1806 HG12 VAL A 157      -3.001  14.298   9.774  1.00  0.00           H  
ATOM   1807 HG13 VAL A 157      -4.505  15.242   9.681  1.00  0.00           H  
ATOM   1808 HG21 VAL A 157      -3.756  12.662   8.092  1.00  0.00           H  
ATOM   1809 HG22 VAL A 157      -5.428  12.037   8.144  1.00  0.00           H  
ATOM   1810 HG23 VAL A 157      -5.138  13.757   7.875  1.00  0.00           H  
ATOM   1811  N   LYS A 158      -6.416  10.697  10.849  1.00  0.00           N  
ATOM   1812  CA  LYS A 158      -7.459   9.719  10.496  1.00  0.00           C  
ATOM   1813  C   LYS A 158      -8.733  10.469  10.095  1.00  0.00           C  
ATOM   1814  O   LYS A 158      -9.072  11.485  10.703  1.00  0.00           O  
ATOM   1815  CB  LYS A 158      -7.703   8.697  11.627  1.00  0.00           C  
ATOM   1816  CG  LYS A 158      -6.438   8.016  12.202  1.00  0.00           C  
ATOM   1817  CD  LYS A 158      -6.688   7.173  13.470  1.00  0.00           C  
ATOM   1818  CE  LYS A 158      -7.202   8.054  14.617  1.00  0.00           C  
ATOM   1819  NZ  LYS A 158      -7.320   7.357  15.914  1.00  0.00           N1+
ATOM   1820  H   LYS A 158      -6.693  11.488  11.412  1.00  0.00           H  
ATOM   1821  HA  LYS A 158      -7.128   9.164   9.617  1.00  0.00           H  
ATOM   1822  HB2 LYS A 158      -8.245   9.206  12.424  1.00  0.00           H  
ATOM   1823  HB3 LYS A 158      -8.356   7.915  11.238  1.00  0.00           H  
ATOM   1824  HG2 LYS A 158      -6.007   7.375  11.432  1.00  0.00           H  
ATOM   1825  HG3 LYS A 158      -5.698   8.773  12.460  1.00  0.00           H  
ATOM   1826  HD2 LYS A 158      -5.750   6.707  13.770  1.00  0.00           H  
ATOM   1827  HD3 LYS A 158      -7.413   6.389  13.254  1.00  0.00           H  
ATOM   1828  HE2 LYS A 158      -8.182   8.445  14.342  1.00  0.00           H  
ATOM   1829  HE3 LYS A 158      -6.524   8.898  14.741  1.00  0.00           H  
ATOM   1830  HZ1 LYS A 158      -7.772   6.456  15.854  1.00  0.00           H  
ATOM   1831  HZ2 LYS A 158      -6.436   7.289  16.397  1.00  0.00           H  
ATOM   1832  HZ3 LYS A 158      -7.886   7.914  16.539  1.00  0.00           H  
ATOM   1833  N   ALA A 159      -9.416   9.997   9.057  1.00  0.00           N  
ATOM   1834  CA  ALA A 159     -10.543  10.675   8.418  1.00  0.00           C  
ATOM   1835  C   ALA A 159     -11.584   9.679   7.873  1.00  0.00           C  
ATOM   1836  O   ALA A 159     -11.346   8.468   7.833  1.00  0.00           O  
ATOM   1837  CB  ALA A 159      -9.987  11.579   7.309  1.00  0.00           C  
ATOM   1838  H   ALA A 159      -9.061   9.182   8.577  1.00  0.00           H  
ATOM   1839  HA  ALA A 159     -11.050  11.301   9.151  1.00  0.00           H  
ATOM   1840  HB1 ALA A 159      -9.284  12.298   7.730  1.00  0.00           H  
ATOM   1841  HB2 ALA A 159      -9.477  10.978   6.557  1.00  0.00           H  
ATOM   1842  HB3 ALA A 159     -10.805  12.121   6.833  1.00  0.00           H  
ATOM   1843  N   ILE A 160     -12.748  10.190   7.464  1.00  0.00           N  
ATOM   1844  CA  ILE A 160     -13.875   9.385   6.969  1.00  0.00           C  
ATOM   1845  C   ILE A 160     -14.726  10.160   5.943  1.00  0.00           C  
ATOM   1846  O   ILE A 160     -14.930  11.364   6.085  1.00  0.00           O  
ATOM   1847  CB  ILE A 160     -14.686   8.844   8.174  1.00  0.00           C  
ATOM   1848  CG1 ILE A 160     -15.832   7.912   7.718  1.00  0.00           C  
ATOM   1849  CG2 ILE A 160     -15.258   9.990   9.031  1.00  0.00           C  
ATOM   1850  CD1 ILE A 160     -16.473   7.112   8.860  1.00  0.00           C  
ATOM   1851  H   ILE A 160     -12.895  11.184   7.565  1.00  0.00           H  
ATOM   1852  HA  ILE A 160     -13.452   8.526   6.448  1.00  0.00           H  
ATOM   1853  HB  ILE A 160     -14.007   8.262   8.797  1.00  0.00           H  
ATOM   1854 HG12 ILE A 160     -16.609   8.491   7.220  1.00  0.00           H  
ATOM   1855 HG13 ILE A 160     -15.432   7.192   7.004  1.00  0.00           H  
ATOM   1856 HG21 ILE A 160     -14.468  10.671   9.348  1.00  0.00           H  
ATOM   1857 HG22 ILE A 160     -15.991  10.555   8.455  1.00  0.00           H  
ATOM   1858 HG23 ILE A 160     -15.725   9.593   9.932  1.00  0.00           H  
ATOM   1859 HD11 ILE A 160     -15.704   6.580   9.420  1.00  0.00           H  
ATOM   1860 HD12 ILE A 160     -17.021   7.774   9.531  1.00  0.00           H  
ATOM   1861 HD13 ILE A 160     -17.170   6.386   8.443  1.00  0.00           H  
ATOM   1862  N   GLY A 161     -15.214   9.483   4.897  1.00  0.00           N  
ATOM   1863  CA  GLY A 161     -16.108  10.074   3.881  1.00  0.00           C  
ATOM   1864  C   GLY A 161     -17.523  10.374   4.411  1.00  0.00           C  
ATOM   1865  O   GLY A 161     -18.022   9.613   5.239  1.00  0.00           O  
ATOM   1866  H   GLY A 161     -14.971   8.506   4.815  1.00  0.00           H  
ATOM   1867  HA2 GLY A 161     -15.663  10.998   3.513  1.00  0.00           H  
ATOM   1868  HA3 GLY A 161     -16.199   9.391   3.036  1.00  0.00           H  
ATOM   1869  N   ARG A 162     -18.201  11.424   3.916  1.00  0.00           N  
ATOM   1870  CA  ARG A 162     -19.505  11.899   4.447  1.00  0.00           C  
ATOM   1871  C   ARG A 162     -20.621  12.122   3.412  1.00  0.00           C  
ATOM   1872  O   ARG A 162     -21.718  11.625   3.647  1.00  0.00           O  
ATOM   1873  CB  ARG A 162     -19.316  13.156   5.319  1.00  0.00           C  
ATOM   1874  CG  ARG A 162     -18.367  13.028   6.525  1.00  0.00           C  
ATOM   1875  CD  ARG A 162     -18.801  11.996   7.582  1.00  0.00           C  
ATOM   1876  NE  ARG A 162     -18.214  12.342   8.888  1.00  0.00           N  
ATOM   1877  CZ  ARG A 162     -18.065  11.625   9.985  1.00  0.00           C  
ATOM   1878  NH1 ARG A 162     -17.487  12.172  11.004  1.00  0.00           N  
ATOM   1879  NH2 ARG A 162     -18.464  10.398  10.139  1.00  0.00           N1+
ATOM   1880  H   ARG A 162     -17.741  11.979   3.209  1.00  0.00           H  
ATOM   1881  HA  ARG A 162     -19.909  11.127   5.102  1.00  0.00           H  
ATOM   1882  HB2 ARG A 162     -18.945  13.963   4.686  1.00  0.00           H  
ATOM   1883  HB3 ARG A 162     -20.292  13.466   5.695  1.00  0.00           H  
ATOM   1884  HG2 ARG A 162     -18.330  14.010   6.998  1.00  0.00           H  
ATOM   1885  HG3 ARG A 162     -17.358  12.794   6.185  1.00  0.00           H  
ATOM   1886  HD2 ARG A 162     -18.478  11.001   7.278  1.00  0.00           H  
ATOM   1887  HD3 ARG A 162     -19.888  12.003   7.663  1.00  0.00           H  
ATOM   1888  HE  ARG A 162     -17.880  13.289   8.993  1.00  0.00           H  
ATOM   1889 HH11 ARG A 162     -17.384  11.669  11.874  1.00  0.00           H  
ATOM   1890 HH12 ARG A 162     -17.266  13.157  10.953  1.00  0.00           H  
ATOM   1891 HH21 ARG A 162     -18.939   9.905   9.396  1.00  0.00           H  
ATOM   1892 HH22 ARG A 162     -18.284   9.953  11.028  1.00  0.00           H  
ATOM   1893  N   GLN A 163     -20.391  12.811   2.290  1.00  0.00           N  
ATOM   1894  CA  GLN A 163     -21.411  13.067   1.244  1.00  0.00           C  
ATOM   1895  C   GLN A 163     -20.813  12.968  -0.172  1.00  0.00           C  
ATOM   1896  O   GLN A 163     -19.599  12.851  -0.340  1.00  0.00           O  
ATOM   1897  CB  GLN A 163     -22.091  14.440   1.438  1.00  0.00           C  
ATOM   1898  CG  GLN A 163     -22.965  14.603   2.694  1.00  0.00           C  
ATOM   1899  CD  GLN A 163     -23.278  16.077   2.928  1.00  0.00           C  
ATOM   1900  OE1 GLN A 163     -22.470  16.807   3.488  1.00  0.00           O  
ATOM   1901  NE2 GLN A 163     -24.391  16.605   2.476  1.00  0.00           N  
ATOM   1902  H   GLN A 163     -19.480  13.222   2.148  1.00  0.00           H  
ATOM   1903  HA  GLN A 163     -22.190  12.307   1.305  1.00  0.00           H  
ATOM   1904  HB2 GLN A 163     -21.305  15.195   1.457  1.00  0.00           H  
ATOM   1905  HB3 GLN A 163     -22.723  14.661   0.578  1.00  0.00           H  
ATOM   1906  HG2 GLN A 163     -22.436  14.235   3.573  1.00  0.00           H  
ATOM   1907  HG3 GLN A 163     -23.890  14.037   2.578  1.00  0.00           H  
ATOM   1908 HE21 GLN A 163     -25.102  16.083   1.984  1.00  0.00           H  
ATOM   1909 HE22 GLN A 163     -24.462  17.612   2.507  1.00  0.00           H  
ATOM   1910  N   ARG A 164     -21.663  13.012  -1.203  1.00  0.00           N  
ATOM   1911  CA  ARG A 164     -21.305  12.919  -2.633  1.00  0.00           C  
ATOM   1912  C   ARG A 164     -21.349  14.290  -3.318  1.00  0.00           C  
ATOM   1913  O   ARG A 164     -22.074  15.172  -2.865  1.00  0.00           O  
ATOM   1914  CB  ARG A 164     -22.261  11.945  -3.340  1.00  0.00           C  
ATOM   1915  CG  ARG A 164     -22.471  10.599  -2.618  1.00  0.00           C  
ATOM   1916  CD  ARG A 164     -23.339   9.661  -3.463  1.00  0.00           C  
ATOM   1917  NE  ARG A 164     -24.666  10.247  -3.749  1.00  0.00           N  
ATOM   1918  CZ  ARG A 164     -25.202  10.436  -4.941  1.00  0.00           C  
ATOM   1919  NH1 ARG A 164     -24.657   9.988  -6.037  1.00  0.00           N  
ATOM   1920  NH2 ARG A 164     -26.313  11.095  -5.073  1.00  0.00           N1+
ATOM   1921  H   ARG A 164     -22.643  13.111  -0.980  1.00  0.00           H  
ATOM   1922  HA  ARG A 164     -20.290  12.532  -2.729  1.00  0.00           H  
ATOM   1923  HB2 ARG A 164     -23.228  12.440  -3.432  1.00  0.00           H  
ATOM   1924  HB3 ARG A 164     -21.880  11.755  -4.344  1.00  0.00           H  
ATOM   1925  HG2 ARG A 164     -22.962  10.756  -1.658  1.00  0.00           H  
ATOM   1926  HG3 ARG A 164     -21.504  10.128  -2.443  1.00  0.00           H  
ATOM   1927  HD2 ARG A 164     -23.465   8.715  -2.938  1.00  0.00           H  
ATOM   1928  HD3 ARG A 164     -22.799   9.460  -4.388  1.00  0.00           H  
ATOM   1929  HE  ARG A 164     -25.200  10.563  -2.952  1.00  0.00           H  
ATOM   1930 HH11 ARG A 164     -25.131  10.094  -6.923  1.00  0.00           H  
ATOM   1931 HH12 ARG A 164     -23.839   9.400  -5.971  1.00  0.00           H  
ATOM   1932 HH21 ARG A 164     -26.822  11.435  -4.270  1.00  0.00           H  
ATOM   1933 HH22 ARG A 164     -26.704  11.226  -5.995  1.00  0.00           H  
ATOM   1934  N   PHE A 165     -20.634  14.476  -4.430  1.00  0.00           N  
ATOM   1935  CA  PHE A 165     -20.678  15.724  -5.212  1.00  0.00           C  
ATOM   1936  C   PHE A 165     -20.485  15.540  -6.728  1.00  0.00           C  
ATOM   1937  O   PHE A 165     -19.916  14.545  -7.180  1.00  0.00           O  
ATOM   1938  CB  PHE A 165     -19.685  16.748  -4.637  1.00  0.00           C  
ATOM   1939  CG  PHE A 165     -18.208  16.427  -4.769  1.00  0.00           C  
ATOM   1940  CD1 PHE A 165     -17.525  16.651  -5.981  1.00  0.00           C  
ATOM   1941  CD2 PHE A 165     -17.489  15.983  -3.647  1.00  0.00           C  
ATOM   1942  CE1 PHE A 165     -16.140  16.433  -6.067  1.00  0.00           C  
ATOM   1943  CE2 PHE A 165     -16.100  15.795  -3.726  1.00  0.00           C  
ATOM   1944  CZ  PHE A 165     -15.424  16.013  -4.935  1.00  0.00           C  
ATOM   1945  H   PHE A 165     -20.026  13.733  -4.745  1.00  0.00           H  
ATOM   1946  HA  PHE A 165     -21.671  16.154  -5.078  1.00  0.00           H  
ATOM   1947  HB2 PHE A 165     -19.859  17.709  -5.122  1.00  0.00           H  
ATOM   1948  HB3 PHE A 165     -19.918  16.893  -3.582  1.00  0.00           H  
ATOM   1949  HD1 PHE A 165     -18.062  17.010  -6.847  1.00  0.00           H  
ATOM   1950  HD2 PHE A 165     -18.006  15.798  -2.717  1.00  0.00           H  
ATOM   1951  HE1 PHE A 165     -15.621  16.601  -6.999  1.00  0.00           H  
ATOM   1952  HE2 PHE A 165     -15.550  15.479  -2.852  1.00  0.00           H  
ATOM   1953  HZ  PHE A 165     -14.357  15.854  -4.994  1.00  0.00           H  
ATOM   1954  N   LYS A 166     -20.912  16.537  -7.517  1.00  0.00           N  
ATOM   1955  CA  LYS A 166     -20.564  16.722  -8.940  1.00  0.00           C  
ATOM   1956  C   LYS A 166     -19.403  17.710  -9.094  1.00  0.00           C  
ATOM   1957  O   LYS A 166     -19.381  18.743  -8.426  1.00  0.00           O  
ATOM   1958  CB  LYS A 166     -21.801  17.110  -9.781  1.00  0.00           C  
ATOM   1959  CG  LYS A 166     -21.393  17.591 -11.185  1.00  0.00           C  
ATOM   1960  CD  LYS A 166     -22.505  17.569 -12.240  1.00  0.00           C  
ATOM   1961  CE  LYS A 166     -22.085  18.305 -13.527  1.00  0.00           C  
ATOM   1962  NZ  LYS A 166     -20.729  17.923 -14.005  1.00  0.00           N1+
ATOM   1963  H   LYS A 166     -21.422  17.282  -7.064  1.00  0.00           H  
ATOM   1964  HA  LYS A 166     -20.217  15.767  -9.337  1.00  0.00           H  
ATOM   1965  HB2 LYS A 166     -22.353  17.908  -9.283  1.00  0.00           H  
ATOM   1966  HB3 LYS A 166     -22.455  16.243  -9.875  1.00  0.00           H  
ATOM   1967  HG2 LYS A 166     -20.596  16.944 -11.549  1.00  0.00           H  
ATOM   1968  HG3 LYS A 166     -21.018  18.611 -11.099  1.00  0.00           H  
ATOM   1969  HD2 LYS A 166     -23.398  18.049 -11.839  1.00  0.00           H  
ATOM   1970  HD3 LYS A 166     -22.749  16.534 -12.475  1.00  0.00           H  
ATOM   1971  HE2 LYS A 166     -22.110  19.378 -13.340  1.00  0.00           H  
ATOM   1972  HE3 LYS A 166     -22.822  18.086 -14.299  1.00  0.00           H  
ATOM   1973  HZ1 LYS A 166     -20.003  18.250 -13.384  1.00  0.00           H  
ATOM   1974  HZ2 LYS A 166     -20.629  16.921 -14.087  1.00  0.00           H  
ATOM   1975  HZ3 LYS A 166     -20.534  18.275 -14.931  1.00  0.00           H  
ATOM   1976  N   VAL A 167     -18.463  17.408  -9.992  1.00  0.00           N  
ATOM   1977  CA  VAL A 167     -17.374  18.313 -10.400  1.00  0.00           C  
ATOM   1978  C   VAL A 167     -17.873  19.338 -11.417  1.00  0.00           C  
ATOM   1979  O   VAL A 167     -18.677  19.007 -12.295  1.00  0.00           O  
ATOM   1980  CB  VAL A 167     -16.173  17.523 -10.962  1.00  0.00           C  
ATOM   1981  CG1 VAL A 167     -15.087  18.386 -11.610  1.00  0.00           C  
ATOM   1982  CG2 VAL A 167     -15.518  16.675  -9.869  1.00  0.00           C  
ATOM   1983  H   VAL A 167     -18.588  16.565 -10.535  1.00  0.00           H  
ATOM   1984  HA  VAL A 167     -17.027  18.861  -9.524  1.00  0.00           H  
ATOM   1985  HB  VAL A 167     -16.543  16.852 -11.738  1.00  0.00           H  
ATOM   1986 HG11 VAL A 167     -15.474  18.900 -12.489  1.00  0.00           H  
ATOM   1987 HG12 VAL A 167     -14.703  19.116 -10.898  1.00  0.00           H  
ATOM   1988 HG13 VAL A 167     -14.271  17.745 -11.946  1.00  0.00           H  
ATOM   1989 HG21 VAL A 167     -15.042  17.326  -9.136  1.00  0.00           H  
ATOM   1990 HG22 VAL A 167     -16.262  16.052  -9.372  1.00  0.00           H  
ATOM   1991 HG23 VAL A 167     -14.764  16.023 -10.310  1.00  0.00           H  
ATOM   1992  N   LEU A 168     -17.366  20.568 -11.314  1.00  0.00           N  
ATOM   1993  CA  LEU A 168     -17.645  21.666 -12.246  1.00  0.00           C  
ATOM   1994  C   LEU A 168     -16.346  22.328 -12.749  1.00  0.00           C  
ATOM   1995  O   LEU A 168     -16.274  22.716 -13.915  1.00  0.00           O  
ATOM   1996  CB  LEU A 168     -18.628  22.654 -11.583  1.00  0.00           C  
ATOM   1997  CG  LEU A 168     -19.973  22.037 -11.135  1.00  0.00           C  
ATOM   1998  CD1 LEU A 168     -20.719  22.997 -10.211  1.00  0.00           C  
ATOM   1999  CD2 LEU A 168     -20.880  21.727 -12.328  1.00  0.00           C  
ATOM   2000  H   LEU A 168     -16.769  20.774 -10.526  1.00  0.00           H  
ATOM   2001  HA  LEU A 168     -18.128  21.263 -13.137  1.00  0.00           H  
ATOM   2002  HB2 LEU A 168     -18.136  23.092 -10.716  1.00  0.00           H  
ATOM   2003  HB3 LEU A 168     -18.834  23.464 -12.283  1.00  0.00           H  
ATOM   2004  HG  LEU A 168     -19.806  21.119 -10.571  1.00  0.00           H  
ATOM   2005 HD11 LEU A 168     -20.136  23.138  -9.301  1.00  0.00           H  
ATOM   2006 HD12 LEU A 168     -20.863  23.947 -10.725  1.00  0.00           H  
ATOM   2007 HD13 LEU A 168     -21.687  22.575  -9.944  1.00  0.00           H  
ATOM   2008 HD21 LEU A 168     -21.085  22.641 -12.886  1.00  0.00           H  
ATOM   2009 HD22 LEU A 168     -20.391  21.011 -12.989  1.00  0.00           H  
ATOM   2010 HD23 LEU A 168     -21.820  21.303 -11.977  1.00  0.00           H  
ATOM   2011  N   GLU A 169     -15.296  22.392 -11.927  1.00  0.00           N  
ATOM   2012  CA  GLU A 169     -13.934  22.817 -12.304  1.00  0.00           C  
ATOM   2013  C   GLU A 169     -12.890  22.130 -11.401  1.00  0.00           C  
ATOM   2014  O   GLU A 169     -13.249  21.572 -10.362  1.00  0.00           O  
ATOM   2015  CB  GLU A 169     -13.832  24.352 -12.259  1.00  0.00           C  
ATOM   2016  CG  GLU A 169     -13.823  24.934 -10.834  1.00  0.00           C  
ATOM   2017  CD  GLU A 169     -12.431  25.072 -10.209  1.00  0.00           C  
ATOM   2018  OE1 GLU A 169     -12.322  24.877  -8.976  1.00  0.00           O  
ATOM   2019  OE2 GLU A 169     -11.474  25.397 -10.942  1.00  0.00           O1-
ATOM   2020  H   GLU A 169     -15.409  22.100 -10.967  1.00  0.00           H  
ATOM   2021  HA  GLU A 169     -13.731  22.504 -13.329  1.00  0.00           H  
ATOM   2022  HB2 GLU A 169     -12.945  24.669 -12.808  1.00  0.00           H  
ATOM   2023  HB3 GLU A 169     -14.687  24.768 -12.792  1.00  0.00           H  
ATOM   2024  HG2 GLU A 169     -14.449  24.306 -10.200  1.00  0.00           H  
ATOM   2025  HG3 GLU A 169     -14.277  25.925 -10.869  1.00  0.00           H  
ATOM   2026  N   LEU A 170     -11.614  22.151 -11.804  1.00  0.00           N  
ATOM   2027  CA  LEU A 170     -10.499  21.450 -11.150  1.00  0.00           C  
ATOM   2028  C   LEU A 170      -9.202  22.267 -11.274  1.00  0.00           C  
ATOM   2029  O   LEU A 170      -8.658  22.398 -12.374  1.00  0.00           O  
ATOM   2030  CB  LEU A 170     -10.301  20.065 -11.807  1.00  0.00           C  
ATOM   2031  CG  LEU A 170     -11.482  19.083 -11.724  1.00  0.00           C  
ATOM   2032  CD1 LEU A 170     -11.227  17.895 -12.646  1.00  0.00           C  
ATOM   2033  CD2 LEU A 170     -11.665  18.542 -10.306  1.00  0.00           C  
ATOM   2034  H   LEU A 170     -11.389  22.670 -12.641  1.00  0.00           H  
ATOM   2035  HA  LEU A 170     -10.722  21.320 -10.091  1.00  0.00           H  
ATOM   2036  HB2 LEU A 170     -10.084  20.232 -12.863  1.00  0.00           H  
ATOM   2037  HB3 LEU A 170      -9.424  19.591 -11.366  1.00  0.00           H  
ATOM   2038  HG  LEU A 170     -12.401  19.564 -12.059  1.00  0.00           H  
ATOM   2039 HD11 LEU A 170     -11.064  18.250 -13.664  1.00  0.00           H  
ATOM   2040 HD12 LEU A 170     -10.350  17.348 -12.299  1.00  0.00           H  
ATOM   2041 HD13 LEU A 170     -12.102  17.245 -12.639  1.00  0.00           H  
ATOM   2042 HD21 LEU A 170     -10.744  18.073  -9.959  1.00  0.00           H  
ATOM   2043 HD22 LEU A 170     -11.924  19.368  -9.644  1.00  0.00           H  
ATOM   2044 HD23 LEU A 170     -12.477  17.814 -10.285  1.00  0.00           H  
ATOM   2045  N   ARG A 171      -8.665  22.766 -10.155  1.00  0.00           N  
ATOM   2046  CA  ARG A 171      -7.543  23.727 -10.117  1.00  0.00           C  
ATOM   2047  C   ARG A 171      -6.569  23.448  -8.963  1.00  0.00           C  
ATOM   2048  O   ARG A 171      -6.609  22.388  -8.339  1.00  0.00           O  
ATOM   2049  CB  ARG A 171      -8.153  25.143 -10.107  1.00  0.00           C  
ATOM   2050  CG  ARG A 171      -8.783  25.525  -8.760  1.00  0.00           C  
ATOM   2051  CD  ARG A 171      -9.433  26.911  -8.821  1.00  0.00           C  
ATOM   2052  NE  ARG A 171      -9.649  27.455  -7.472  1.00  0.00           N  
ATOM   2053  CZ  ARG A 171     -10.459  26.998  -6.542  1.00  0.00           C  
ATOM   2054  NH1 ARG A 171     -11.325  26.045  -6.729  1.00  0.00           N  
ATOM   2055  NH2 ARG A 171     -10.387  27.508  -5.353  1.00  0.00           N1+
ATOM   2056  H   ARG A 171      -9.141  22.567  -9.286  1.00  0.00           H  
ATOM   2057  HA  ARG A 171      -6.970  23.628 -11.039  1.00  0.00           H  
ATOM   2058  HB2 ARG A 171      -7.370  25.862 -10.348  1.00  0.00           H  
ATOM   2059  HB3 ARG A 171      -8.903  25.216 -10.894  1.00  0.00           H  
ATOM   2060  HG2 ARG A 171      -9.541  24.791  -8.488  1.00  0.00           H  
ATOM   2061  HG3 ARG A 171      -8.012  25.537  -7.989  1.00  0.00           H  
ATOM   2062  HD2 ARG A 171      -8.765  27.584  -9.359  1.00  0.00           H  
ATOM   2063  HD3 ARG A 171     -10.377  26.864  -9.363  1.00  0.00           H  
ATOM   2064  HE  ARG A 171      -9.047  28.213  -7.185  1.00  0.00           H  
ATOM   2065 HH11 ARG A 171     -11.976  25.805  -5.996  1.00  0.00           H  
ATOM   2066 HH12 ARG A 171     -11.476  25.681  -7.659  1.00  0.00           H  
ATOM   2067 HH21 ARG A 171      -9.764  28.284  -5.186  1.00  0.00           H  
ATOM   2068 HH22 ARG A 171     -10.771  27.027  -4.552  1.00  0.00           H  
ATOM   2069  N   THR A 172      -5.628  24.358  -8.701  1.00  0.00           N  
ATOM   2070  CA  THR A 172      -4.560  24.201  -7.688  1.00  0.00           C  
ATOM   2071  C   THR A 172      -4.106  25.551  -7.126  1.00  0.00           C  
ATOM   2072  O   THR A 172      -3.855  26.488  -7.885  1.00  0.00           O  
ATOM   2073  CB  THR A 172      -3.386  23.391  -8.278  1.00  0.00           C  
ATOM   2074  OG1 THR A 172      -3.774  22.037  -8.392  1.00  0.00           O  
ATOM   2075  CG2 THR A 172      -2.110  23.378  -7.439  1.00  0.00           C  
ATOM   2076  H   THR A 172      -5.667  25.232  -9.205  1.00  0.00           H  
ATOM   2077  HA  THR A 172      -4.961  23.636  -6.846  1.00  0.00           H  
ATOM   2078  HB  THR A 172      -3.146  23.780  -9.267  1.00  0.00           H  
ATOM   2079 HG21 THR A 172      -1.677  24.377  -7.400  1.00  0.00           H  
ATOM   2080 HG22 THR A 172      -2.334  23.031  -6.430  1.00  0.00           H  
ATOM   2081 HG23 THR A 172      -1.381  22.708  -7.895  1.00  0.00           H  
ATOM   2082  HG1 THR A 172      -4.668  22.038  -8.742  1.00  0.00           H  
ATOM   2083  N   GLN A 173      -3.999  25.655  -5.799  1.00  0.00           N  
ATOM   2084  CA  GLN A 173      -3.634  26.891  -5.092  1.00  0.00           C  
ATOM   2085  C   GLN A 173      -2.186  27.327  -5.358  1.00  0.00           C  
ATOM   2086  O   GLN A 173      -1.365  26.560  -5.873  1.00  0.00           O  
ATOM   2087  CB  GLN A 173      -3.815  26.701  -3.571  1.00  0.00           C  
ATOM   2088  CG  GLN A 173      -5.220  26.300  -3.112  1.00  0.00           C  
ATOM   2089  CD  GLN A 173      -6.325  27.195  -3.663  1.00  0.00           C  
ATOM   2090  OE1 GLN A 173      -6.858  26.978  -4.743  1.00  0.00           O  
ATOM   2091  NE2 GLN A 173      -6.712  28.233  -2.961  1.00  0.00           N  
ATOM   2092  H   GLN A 173      -4.190  24.835  -5.242  1.00  0.00           H  
ATOM   2093  HA  GLN A 173      -4.288  27.696  -5.428  1.00  0.00           H  
ATOM   2094  HB2 GLN A 173      -3.114  25.943  -3.222  1.00  0.00           H  
ATOM   2095  HB3 GLN A 173      -3.567  27.635  -3.068  1.00  0.00           H  
ATOM   2096  HG2 GLN A 173      -5.411  25.271  -3.415  1.00  0.00           H  
ATOM   2097  HG3 GLN A 173      -5.248  26.338  -2.023  1.00  0.00           H  
ATOM   2098 HE21 GLN A 173      -6.349  28.404  -2.034  1.00  0.00           H  
ATOM   2099 HE22 GLN A 173      -7.563  28.700  -3.241  1.00  0.00           H  
ATOM   2100  N   SER A 174      -1.843  28.534  -4.899  1.00  0.00           N  
ATOM   2101  CA  SER A 174      -0.458  28.982  -4.693  1.00  0.00           C  
ATOM   2102  C   SER A 174       0.396  27.905  -4.017  1.00  0.00           C  
ATOM   2103  O   SER A 174       1.523  27.655  -4.441  1.00  0.00           O  
ATOM   2104  CB  SER A 174      -0.468  30.243  -3.813  1.00  0.00           C  
ATOM   2105  OG  SER A 174      -1.111  30.013  -2.568  1.00  0.00           O  
ATOM   2106  H   SER A 174      -2.574  29.129  -4.536  1.00  0.00           H  
ATOM   2107  HA  SER A 174      -0.013  29.224  -5.659  1.00  0.00           H  
ATOM   2108  HB2 SER A 174      -0.998  31.036  -4.341  1.00  0.00           H  
ATOM   2109  HB3 SER A 174       0.557  30.575  -3.641  1.00  0.00           H  
ATOM   2110  HG  SER A 174      -0.501  29.635  -1.930  1.00  0.00           H  
ATOM   2111  N   ASP A 175      -0.161  27.230  -3.011  1.00  0.00           N  
ATOM   2112  CA  ASP A 175       0.546  26.310  -2.115  1.00  0.00           C  
ATOM   2113  C   ASP A 175       0.726  24.887  -2.688  1.00  0.00           C  
ATOM   2114  O   ASP A 175       1.466  24.081  -2.125  1.00  0.00           O  
ATOM   2115  CB  ASP A 175      -0.126  26.331  -0.728  1.00  0.00           C  
ATOM   2116  CG  ASP A 175      -0.292  27.731  -0.105  1.00  0.00           C  
ATOM   2117  OD1 ASP A 175       0.303  28.716  -0.614  1.00  0.00           O  
ATOM   2118  OD2 ASP A 175      -1.039  27.836   0.897  1.00  0.00           O1-
ATOM   2119  H   ASP A 175      -1.084  27.532  -2.732  1.00  0.00           H  
ATOM   2120  HA  ASP A 175       1.552  26.702  -1.968  1.00  0.00           H  
ATOM   2121  HB2 ASP A 175       0.464  25.723  -0.043  1.00  0.00           H  
ATOM   2122  HB3 ASP A 175      -1.110  25.871  -0.819  1.00  0.00           H  
ATOM   2123  N   GLY A 176       0.100  24.579  -3.831  1.00  0.00           N  
ATOM   2124  CA  GLY A 176       0.208  23.282  -4.520  1.00  0.00           C  
ATOM   2125  C   GLY A 176      -0.828  22.223  -4.119  1.00  0.00           C  
ATOM   2126  O   GLY A 176      -0.790  21.105  -4.635  1.00  0.00           O  
ATOM   2127  H   GLY A 176      -0.435  25.307  -4.283  1.00  0.00           H  
ATOM   2128  HA2 GLY A 176       0.092  23.457  -5.589  1.00  0.00           H  
ATOM   2129  HA3 GLY A 176       1.200  22.860  -4.355  1.00  0.00           H  
ATOM   2130  N   ILE A 177      -1.772  22.566  -3.239  1.00  0.00           N  
ATOM   2131  CA  ILE A 177      -2.953  21.753  -2.911  1.00  0.00           C  
ATOM   2132  C   ILE A 177      -4.014  21.944  -4.011  1.00  0.00           C  
ATOM   2133  O   ILE A 177      -4.204  23.062  -4.501  1.00  0.00           O  
ATOM   2134  CB  ILE A 177      -3.450  22.085  -1.477  1.00  0.00           C  
ATOM   2135  CG2 ILE A 177      -4.877  21.578  -1.209  1.00  0.00           C  
ATOM   2136  CG1 ILE A 177      -2.543  21.498  -0.365  1.00  0.00           C  
ATOM   2137  CD1 ILE A 177      -1.110  22.041  -0.288  1.00  0.00           C  
ATOM   2138  H   ILE A 177      -1.714  23.488  -2.830  1.00  0.00           H  
ATOM   2139  HA  ILE A 177      -2.670  20.700  -2.924  1.00  0.00           H  
ATOM   2140  HB  ILE A 177      -3.472  23.169  -1.364  1.00  0.00           H  
ATOM   2141 HG12 ILE A 177      -3.004  21.711   0.599  1.00  0.00           H  
ATOM   2142 HG13 ILE A 177      -2.496  20.414  -0.475  1.00  0.00           H  
ATOM   2143 HG21 ILE A 177      -5.587  22.090  -1.858  1.00  0.00           H  
ATOM   2144 HG22 ILE A 177      -4.940  20.502  -1.369  1.00  0.00           H  
ATOM   2145 HG23 ILE A 177      -5.168  21.805  -0.183  1.00  0.00           H  
ATOM   2146 HD11 ILE A 177      -0.519  21.695  -1.136  1.00  0.00           H  
ATOM   2147 HD12 ILE A 177      -1.122  23.131  -0.259  1.00  0.00           H  
ATOM   2148 HD13 ILE A 177      -0.639  21.666   0.621  1.00  0.00           H  
ATOM   2149  N   GLN A 178      -4.699  20.870  -4.420  1.00  0.00           N  
ATOM   2150  CA  GLN A 178      -5.755  20.938  -5.438  1.00  0.00           C  
ATOM   2151  C   GLN A 178      -7.050  21.463  -4.816  1.00  0.00           C  
ATOM   2152  O   GLN A 178      -7.305  21.264  -3.631  1.00  0.00           O  
ATOM   2153  CB  GLN A 178      -6.009  19.579  -6.126  1.00  0.00           C  
ATOM   2154  CG  GLN A 178      -4.916  19.084  -7.082  1.00  0.00           C  
ATOM   2155  CD  GLN A 178      -3.566  18.931  -6.403  1.00  0.00           C  
ATOM   2156  OE1 GLN A 178      -3.344  17.985  -5.659  1.00  0.00           O  
ATOM   2157  NE2 GLN A 178      -2.657  19.859  -6.604  1.00  0.00           N  
ATOM   2158  H   GLN A 178      -4.575  19.993  -3.935  1.00  0.00           H  
ATOM   2159  HA  GLN A 178      -5.450  21.644  -6.211  1.00  0.00           H  
ATOM   2160  HB2 GLN A 178      -6.153  18.816  -5.362  1.00  0.00           H  
ATOM   2161  HB3 GLN A 178      -6.932  19.649  -6.702  1.00  0.00           H  
ATOM   2162  HG2 GLN A 178      -5.216  18.117  -7.486  1.00  0.00           H  
ATOM   2163  HG3 GLN A 178      -4.838  19.773  -7.923  1.00  0.00           H  
ATOM   2164 HE21 GLN A 178      -2.868  20.647  -7.201  1.00  0.00           H  
ATOM   2165 HE22 GLN A 178      -1.810  19.823  -6.055  1.00  0.00           H  
ATOM   2166  N   GLN A 179      -7.898  22.089  -5.627  1.00  0.00           N  
ATOM   2167  CA  GLN A 179      -9.242  22.520  -5.241  1.00  0.00           C  
ATOM   2168  C   GLN A 179     -10.213  22.330  -6.405  1.00  0.00           C  
ATOM   2169  O   GLN A 179      -9.802  22.224  -7.562  1.00  0.00           O  
ATOM   2170  CB  GLN A 179      -9.259  23.978  -4.747  1.00  0.00           C  
ATOM   2171  CG  GLN A 179      -8.441  24.210  -3.465  1.00  0.00           C  
ATOM   2172  CD  GLN A 179      -8.918  25.375  -2.604  1.00  0.00           C  
ATOM   2173  OE1 GLN A 179      -9.852  26.103  -2.923  1.00  0.00           O  
ATOM   2174  NE2 GLN A 179      -8.288  25.598  -1.473  1.00  0.00           N  
ATOM   2175  H   GLN A 179      -7.646  22.190  -6.600  1.00  0.00           H  
ATOM   2176  HA  GLN A 179      -9.598  21.884  -4.430  1.00  0.00           H  
ATOM   2177  HB2 GLN A 179      -8.891  24.640  -5.531  1.00  0.00           H  
ATOM   2178  HB3 GLN A 179     -10.298  24.235  -4.543  1.00  0.00           H  
ATOM   2179  HG2 GLN A 179      -7.392  24.344  -3.730  1.00  0.00           H  
ATOM   2180  HG3 GLN A 179      -8.510  23.326  -2.830  1.00  0.00           H  
ATOM   2181 HE21 GLN A 179      -8.611  26.356  -0.890  1.00  0.00           H  
ATOM   2182 HE22 GLN A 179      -7.494  25.050  -1.175  1.00  0.00           H  
ATOM   2183  N   ALA A 180     -11.502  22.298  -6.084  1.00  0.00           N  
ATOM   2184  CA  ALA A 180     -12.582  22.170  -7.051  1.00  0.00           C  
ATOM   2185  C   ALA A 180     -13.805  22.967  -6.591  1.00  0.00           C  
ATOM   2186  O   ALA A 180     -14.167  22.909  -5.410  1.00  0.00           O  
ATOM   2187  CB  ALA A 180     -12.909  20.679  -7.204  1.00  0.00           C  
ATOM   2188  H   ALA A 180     -11.758  22.319  -5.107  1.00  0.00           H  
ATOM   2189  HA  ALA A 180     -12.259  22.555  -8.018  1.00  0.00           H  
ATOM   2190  HB1 ALA A 180     -12.014  20.138  -7.514  1.00  0.00           H  
ATOM   2191  HB2 ALA A 180     -13.256  20.274  -6.254  1.00  0.00           H  
ATOM   2192  HB3 ALA A 180     -13.688  20.548  -7.956  1.00  0.00           H  
ATOM   2193  N   LYS A 181     -14.470  23.672  -7.513  1.00  0.00           N  
ATOM   2194  CA  LYS A 181     -15.860  24.116  -7.342  1.00  0.00           C  
ATOM   2195  C   LYS A 181     -16.786  22.956  -7.697  1.00  0.00           C  
ATOM   2196  O   LYS A 181     -16.655  22.333  -8.755  1.00  0.00           O  
ATOM   2197  CB  LYS A 181     -16.145  25.428  -8.100  1.00  0.00           C  
ATOM   2198  CG  LYS A 181     -17.472  26.135  -7.760  1.00  0.00           C  
ATOM   2199  CD  LYS A 181     -18.755  25.562  -8.387  1.00  0.00           C  
ATOM   2200  CE  LYS A 181     -19.906  26.551  -8.158  1.00  0.00           C  
ATOM   2201  NZ  LYS A 181     -21.208  26.065  -8.684  1.00  0.00           N1+
ATOM   2202  H   LYS A 181     -14.012  23.811  -8.403  1.00  0.00           H  
ATOM   2203  HA  LYS A 181     -16.006  24.328  -6.283  1.00  0.00           H  
ATOM   2204  HB2 LYS A 181     -16.133  25.239  -9.174  1.00  0.00           H  
ATOM   2205  HB3 LYS A 181     -15.335  26.124  -7.878  1.00  0.00           H  
ATOM   2206  HG2 LYS A 181     -17.369  27.161  -8.114  1.00  0.00           H  
ATOM   2207  HG3 LYS A 181     -17.591  26.175  -6.677  1.00  0.00           H  
ATOM   2208  HD2 LYS A 181     -19.006  24.613  -7.914  1.00  0.00           H  
ATOM   2209  HD3 LYS A 181     -18.606  25.416  -9.457  1.00  0.00           H  
ATOM   2210  HE2 LYS A 181     -19.647  27.493  -8.640  1.00  0.00           H  
ATOM   2211  HE3 LYS A 181     -19.991  26.749  -7.089  1.00  0.00           H  
ATOM   2212  HZ1 LYS A 181     -21.185  25.932  -9.685  1.00  0.00           H  
ATOM   2213  HZ2 LYS A 181     -21.504  25.207  -8.241  1.00  0.00           H  
ATOM   2214  HZ3 LYS A 181     -21.944  26.741  -8.535  1.00  0.00           H  
ATOM   2215  N   VAL A 182     -17.712  22.654  -6.796  1.00  0.00           N  
ATOM   2216  CA  VAL A 182     -18.536  21.440  -6.815  1.00  0.00           C  
ATOM   2217  C   VAL A 182     -19.981  21.763  -6.439  1.00  0.00           C  
ATOM   2218  O   VAL A 182     -20.298  22.879  -6.019  1.00  0.00           O  
ATOM   2219  CB  VAL A 182     -17.934  20.357  -5.883  1.00  0.00           C  
ATOM   2220  CG1 VAL A 182     -16.470  20.036  -6.209  1.00  0.00           C  
ATOM   2221  CG2 VAL A 182     -18.039  20.700  -4.390  1.00  0.00           C  
ATOM   2222  H   VAL A 182     -17.777  23.245  -5.980  1.00  0.00           H  
ATOM   2223  HA  VAL A 182     -18.550  21.034  -7.826  1.00  0.00           H  
ATOM   2224  HB  VAL A 182     -18.501  19.439  -6.036  1.00  0.00           H  
ATOM   2225 HG11 VAL A 182     -16.372  19.786  -7.265  1.00  0.00           H  
ATOM   2226 HG12 VAL A 182     -15.832  20.888  -5.974  1.00  0.00           H  
ATOM   2227 HG13 VAL A 182     -16.138  19.189  -5.609  1.00  0.00           H  
ATOM   2228 HG21 VAL A 182     -17.481  21.612  -4.174  1.00  0.00           H  
ATOM   2229 HG22 VAL A 182     -19.080  20.832  -4.097  1.00  0.00           H  
ATOM   2230 HG23 VAL A 182     -17.621  19.885  -3.799  1.00  0.00           H  
ATOM   2231  N   GLN A 183     -20.852  20.763  -6.562  1.00  0.00           N  
ATOM   2232  CA  GLN A 183     -22.205  20.779  -6.008  1.00  0.00           C  
ATOM   2233  C   GLN A 183     -22.482  19.466  -5.276  1.00  0.00           C  
ATOM   2234  O   GLN A 183     -22.261  18.400  -5.849  1.00  0.00           O  
ATOM   2235  CB  GLN A 183     -23.236  21.094  -7.102  1.00  0.00           C  
ATOM   2236  CG  GLN A 183     -24.671  21.149  -6.550  1.00  0.00           C  
ATOM   2237  CD  GLN A 183     -25.693  21.600  -7.585  1.00  0.00           C  
ATOM   2238  OE1 GLN A 183     -25.541  21.422  -8.786  1.00  0.00           O  
ATOM   2239  NE2 GLN A 183     -26.777  22.218  -7.182  1.00  0.00           N  
ATOM   2240  H   GLN A 183     -20.533  19.904  -6.987  1.00  0.00           H  
ATOM   2241  HA  GLN A 183     -22.264  21.575  -5.267  1.00  0.00           H  
ATOM   2242  HB2 GLN A 183     -22.987  22.053  -7.557  1.00  0.00           H  
ATOM   2243  HB3 GLN A 183     -23.183  20.326  -7.874  1.00  0.00           H  
ATOM   2244  HG2 GLN A 183     -24.701  21.848  -5.714  1.00  0.00           H  
ATOM   2245  HG3 GLN A 183     -24.971  20.165  -6.188  1.00  0.00           H  
ATOM   2246 HE21 GLN A 183     -26.938  22.354  -6.195  1.00  0.00           H  
ATOM   2247 HE22 GLN A 183     -27.559  22.226  -7.822  1.00  0.00           H  
ATOM   2248  N   ILE A 184     -22.934  19.536  -4.023  1.00  0.00           N  
ATOM   2249  CA  ILE A 184     -23.243  18.356  -3.201  1.00  0.00           C  
ATOM   2250  C   ILE A 184     -24.492  17.650  -3.749  1.00  0.00           C  
ATOM   2251  O   ILE A 184     -25.390  18.325  -4.247  1.00  0.00           O  
ATOM   2252  CB  ILE A 184     -23.394  18.752  -1.714  1.00  0.00           C  
ATOM   2253  CG1 ILE A 184     -22.209  19.576  -1.156  1.00  0.00           C  
ATOM   2254  CG2 ILE A 184     -23.670  17.527  -0.827  1.00  0.00           C  
ATOM   2255  CD1 ILE A 184     -20.834  18.899  -1.237  1.00  0.00           C  
ATOM   2256  H   ILE A 184     -23.145  20.445  -3.638  1.00  0.00           H  
ATOM   2257  HA  ILE A 184     -22.411  17.656  -3.277  1.00  0.00           H  
ATOM   2258  HB  ILE A 184     -24.273  19.394  -1.649  1.00  0.00           H  
ATOM   2259 HG12 ILE A 184     -22.153  20.529  -1.683  1.00  0.00           H  
ATOM   2260 HG13 ILE A 184     -22.414  19.811  -0.112  1.00  0.00           H  
ATOM   2261 HG21 ILE A 184     -24.619  17.054  -1.081  1.00  0.00           H  
ATOM   2262 HG22 ILE A 184     -22.870  16.792  -0.919  1.00  0.00           H  
ATOM   2263 HG23 ILE A 184     -23.738  17.847   0.212  1.00  0.00           H  
ATOM   2264 HD11 ILE A 184     -20.851  17.933  -0.731  1.00  0.00           H  
ATOM   2265 HD12 ILE A 184     -20.546  18.762  -2.279  1.00  0.00           H  
ATOM   2266 HD13 ILE A 184     -20.092  19.535  -0.753  1.00  0.00           H  
ATOM   2267  N   LEU A 185     -24.587  16.321  -3.671  1.00  0.00           N  
ATOM   2268  CA  LEU A 185     -25.659  15.549  -4.320  1.00  0.00           C  
ATOM   2269  C   LEU A 185     -26.508  14.753  -3.317  1.00  0.00           C  
ATOM   2270  O   LEU A 185     -25.940  14.105  -2.437  1.00  0.00           O  
ATOM   2271  CB  LEU A 185     -25.090  14.642  -5.417  1.00  0.00           C  
ATOM   2272  CG  LEU A 185     -24.324  15.385  -6.522  1.00  0.00           C  
ATOM   2273  CD1 LEU A 185     -23.740  14.349  -7.473  1.00  0.00           C  
ATOM   2274  CD2 LEU A 185     -25.197  16.347  -7.326  1.00  0.00           C  
ATOM   2275  H   LEU A 185     -23.858  15.816  -3.187  1.00  0.00           H  
ATOM   2276  HA  LEU A 185     -26.322  16.257  -4.818  1.00  0.00           H  
ATOM   2277  HB2 LEU A 185     -24.419  13.923  -4.948  1.00  0.00           H  
ATOM   2278  HB3 LEU A 185     -25.911  14.088  -5.873  1.00  0.00           H  
ATOM   2279  HG  LEU A 185     -23.499  15.949  -6.088  1.00  0.00           H  
ATOM   2280 HD11 LEU A 185     -23.094  13.661  -6.927  1.00  0.00           H  
ATOM   2281 HD12 LEU A 185     -24.542  13.791  -7.955  1.00  0.00           H  
ATOM   2282 HD13 LEU A 185     -23.151  14.864  -8.231  1.00  0.00           H  
ATOM   2283 HD21 LEU A 185     -26.079  15.826  -7.697  1.00  0.00           H  
ATOM   2284 HD22 LEU A 185     -25.515  17.179  -6.697  1.00  0.00           H  
ATOM   2285 HD23 LEU A 185     -24.635  16.755  -8.166  1.00  0.00           H  
ATOM   2286  N   PRO A 186     -27.849  14.765  -3.456  1.00  0.00           N  
ATOM   2287  CA  PRO A 186     -28.771  14.223  -2.458  1.00  0.00           C  
ATOM   2288  C   PRO A 186     -28.851  12.686  -2.445  1.00  0.00           C  
ATOM   2289  O   PRO A 186     -28.254  11.988  -3.268  1.00  0.00           O  
ATOM   2290  CB  PRO A 186     -30.111  14.896  -2.793  1.00  0.00           C  
ATOM   2291  CG  PRO A 186     -30.062  15.026  -4.312  1.00  0.00           C  
ATOM   2292  CD  PRO A 186     -28.602  15.410  -4.530  1.00  0.00           C  
ATOM   2293  HA  PRO A 186     -28.459  14.538  -1.462  1.00  0.00           H  
ATOM   2294  HB2 PRO A 186     -30.974  14.322  -2.457  1.00  0.00           H  
ATOM   2295  HB3 PRO A 186     -30.142  15.892  -2.352  1.00  0.00           H  
ATOM   2296  HG2 PRO A 186     -30.743  15.794  -4.680  1.00  0.00           H  
ATOM   2297  HG3 PRO A 186     -30.267  14.063  -4.781  1.00  0.00           H  
ATOM   2298  HD2 PRO A 186     -28.502  16.493  -4.448  1.00  0.00           H  
ATOM   2299  HD3 PRO A 186     -28.269  15.075  -5.512  1.00  0.00           H  
ATOM   2300  N   GLU A 187     -29.638  12.164  -1.505  1.00  0.00           N  
ATOM   2301  CA  GLU A 187     -29.798  10.736  -1.185  1.00  0.00           C  
ATOM   2302  C   GLU A 187     -31.280  10.406  -0.906  1.00  0.00           C  
ATOM   2303  O   GLU A 187     -32.013  11.288  -0.456  1.00  0.00           O  
ATOM   2304  CB  GLU A 187     -28.872  10.413   0.002  1.00  0.00           C  
ATOM   2305  CG  GLU A 187     -28.968   8.985   0.557  1.00  0.00           C  
ATOM   2306  CD  GLU A 187     -28.502   7.926  -0.442  1.00  0.00           C  
ATOM   2307  OE1 GLU A 187     -27.682   8.240  -1.333  1.00  0.00           O  
ATOM   2308  OE2 GLU A 187     -28.931   6.756  -0.353  1.00  0.00           O1-
ATOM   2309  H   GLU A 187     -30.095  12.816  -0.884  1.00  0.00           H  
ATOM   2310  HA  GLU A 187     -29.476  10.138  -2.038  1.00  0.00           H  
ATOM   2311  HB2 GLU A 187     -27.840  10.617  -0.283  1.00  0.00           H  
ATOM   2312  HB3 GLU A 187     -29.118  11.092   0.819  1.00  0.00           H  
ATOM   2313  HG2 GLU A 187     -29.990   8.778   0.876  1.00  0.00           H  
ATOM   2314  HG3 GLU A 187     -28.328   8.933   1.438  1.00  0.00           H  
ATOM   2315  N   CYS A 188     -31.759   9.183  -1.174  1.00  0.00           N  
ATOM   2316  CA  CYS A 188     -33.200   8.879  -1.160  1.00  0.00           C  
ATOM   2317  C   CYS A 188     -33.564   7.488  -0.603  1.00  0.00           C  
ATOM   2318  O   CYS A 188     -33.062   6.463  -1.075  1.00  0.00           O  
ATOM   2319  CB  CYS A 188     -33.728   9.076  -2.590  1.00  0.00           C  
ATOM   2320  SG  CYS A 188     -35.529   8.842  -2.676  1.00  0.00           S  
ATOM   2321  H   CYS A 188     -31.124   8.477  -1.517  1.00  0.00           H  
ATOM   2322  HA  CYS A 188     -33.705   9.606  -0.524  1.00  0.00           H  
ATOM   2323  HB2 CYS A 188     -33.242   8.353  -3.244  1.00  0.00           H  
ATOM   2324  HB3 CYS A 188     -33.478  10.077  -2.942  1.00  0.00           H  
ATOM   2325  HG  CYS A 188     -35.880  10.093  -2.364  1.00  0.00           H  
ATOM   2326  N   VAL A 189     -34.508   7.456   0.344  1.00  0.00           N  
ATOM   2327  CA  VAL A 189     -35.166   6.264   0.919  1.00  0.00           C  
ATOM   2328  C   VAL A 189     -36.677   6.500   1.040  1.00  0.00           C  
ATOM   2329  O   VAL A 189     -37.108   7.638   1.229  1.00  0.00           O  
ATOM   2330  CB  VAL A 189     -34.512   5.849   2.258  1.00  0.00           C  
ATOM   2331  CG1 VAL A 189     -35.256   4.722   2.991  1.00  0.00           C  
ATOM   2332  CG2 VAL A 189     -33.076   5.377   2.018  1.00  0.00           C  
ATOM   2333  H   VAL A 189     -34.809   8.350   0.705  1.00  0.00           H  
ATOM   2334  HA  VAL A 189     -35.038   5.436   0.222  1.00  0.00           H  
ATOM   2335  HB  VAL A 189     -34.487   6.714   2.921  1.00  0.00           H  
ATOM   2336 HG11 VAL A 189     -36.240   5.063   3.313  1.00  0.00           H  
ATOM   2337 HG12 VAL A 189     -35.355   3.847   2.349  1.00  0.00           H  
ATOM   2338 HG13 VAL A 189     -34.706   4.442   3.889  1.00  0.00           H  
ATOM   2339 HG21 VAL A 189     -33.076   4.595   1.258  1.00  0.00           H  
ATOM   2340 HG22 VAL A 189     -32.463   6.211   1.678  1.00  0.00           H  
ATOM   2341 HG23 VAL A 189     -32.648   4.989   2.942  1.00  0.00           H  
ATOM   2342  N   LEU A 190     -37.488   5.443   0.914  1.00  0.00           N  
ATOM   2343  CA  LEU A 190     -38.942   5.526   0.718  1.00  0.00           C  
ATOM   2344  C   LEU A 190     -39.730   4.596   1.665  1.00  0.00           C  
ATOM   2345  O   LEU A 190     -39.234   3.511   2.003  1.00  0.00           O  
ATOM   2346  CB  LEU A 190     -39.279   5.203  -0.755  1.00  0.00           C  
ATOM   2347  CG  LEU A 190     -38.604   6.088  -1.824  1.00  0.00           C  
ATOM   2348  CD1 LEU A 190     -38.922   5.553  -3.221  1.00  0.00           C  
ATOM   2349  CD2 LEU A 190     -39.099   7.533  -1.756  1.00  0.00           C  
ATOM   2350  H   LEU A 190     -37.072   4.523   0.864  1.00  0.00           H  
ATOM   2351  HA  LEU A 190     -39.256   6.549   0.925  1.00  0.00           H  
ATOM   2352  HB2 LEU A 190     -38.994   4.168  -0.947  1.00  0.00           H  
ATOM   2353  HB3 LEU A 190     -40.358   5.269  -0.892  1.00  0.00           H  
ATOM   2354  HG  LEU A 190     -37.522   6.073  -1.696  1.00  0.00           H  
ATOM   2355 HD11 LEU A 190     -38.571   4.525  -3.312  1.00  0.00           H  
ATOM   2356 HD12 LEU A 190     -39.998   5.579  -3.396  1.00  0.00           H  
ATOM   2357 HD13 LEU A 190     -38.422   6.162  -3.974  1.00  0.00           H  
ATOM   2358 HD21 LEU A 190     -40.182   7.555  -1.875  1.00  0.00           H  
ATOM   2359 HD22 LEU A 190     -38.824   7.973  -0.797  1.00  0.00           H  
ATOM   2360 HD23 LEU A 190     -38.632   8.111  -2.554  1.00  0.00           H  
ATOM   2361  N   PRO A 191     -40.968   4.966   2.058  1.00  0.00           N  
ATOM   2362  CA  PRO A 191     -41.905   4.061   2.729  1.00  0.00           C  
ATOM   2363  C   PRO A 191     -42.379   2.962   1.762  1.00  0.00           C  
ATOM   2364  O   PRO A 191     -42.076   3.002   0.567  1.00  0.00           O  
ATOM   2365  CB  PRO A 191     -43.063   4.966   3.170  1.00  0.00           C  
ATOM   2366  CG  PRO A 191     -43.134   5.984   2.036  1.00  0.00           C  
ATOM   2367  CD  PRO A 191     -41.654   6.214   1.727  1.00  0.00           C  
ATOM   2368  HA  PRO A 191     -41.441   3.601   3.602  1.00  0.00           H  
ATOM   2369  HB2 PRO A 191     -44.001   4.424   3.287  1.00  0.00           H  
ATOM   2370  HB3 PRO A 191     -42.805   5.478   4.097  1.00  0.00           H  
ATOM   2371  HG2 PRO A 191     -43.632   6.903   2.346  1.00  0.00           H  
ATOM   2372  HG3 PRO A 191     -43.636   5.545   1.173  1.00  0.00           H  
ATOM   2373  HD2 PRO A 191     -41.271   7.015   2.360  1.00  0.00           H  
ATOM   2374  HD3 PRO A 191     -41.539   6.480   0.676  1.00  0.00           H  
ATOM   2375  N   SER A 192     -43.144   1.984   2.255  1.00  0.00           N  
ATOM   2376  CA  SER A 192     -43.718   0.920   1.418  1.00  0.00           C  
ATOM   2377  C   SER A 192     -44.446   1.452   0.171  1.00  0.00           C  
ATOM   2378  O   SER A 192     -45.156   2.462   0.215  1.00  0.00           O  
ATOM   2379  CB  SER A 192     -44.662   0.029   2.236  1.00  0.00           C  
ATOM   2380  OG  SER A 192     -45.194  -0.963   1.380  1.00  0.00           O  
ATOM   2381  H   SER A 192     -43.314   1.969   3.251  1.00  0.00           H  
ATOM   2382  HA  SER A 192     -42.895   0.293   1.076  1.00  0.00           H  
ATOM   2383  HB2 SER A 192     -45.474   0.626   2.650  1.00  0.00           H  
ATOM   2384  HB3 SER A 192     -44.111  -0.440   3.051  1.00  0.00           H  
ATOM   2385  HG  SER A 192     -45.508  -1.704   1.903  1.00  0.00           H  
ATOM   2386  N   THR A 193     -44.321   0.731  -0.948  1.00  0.00           N  
ATOM   2387  CA  THR A 193     -45.038   0.995  -2.212  1.00  0.00           C  
ATOM   2388  C   THR A 193     -46.562   0.893  -2.062  1.00  0.00           C  
ATOM   2389  O   THR A 193     -47.304   1.323  -2.944  1.00  0.00           O  
ATOM   2390  CB  THR A 193     -44.589   0.012  -3.301  1.00  0.00           C  
ATOM   2391  OG1 THR A 193     -44.910  -1.307  -2.914  1.00  0.00           O  
ATOM   2392  CG2 THR A 193     -43.081   0.069  -3.554  1.00  0.00           C  
ATOM   2393  H   THR A 193     -43.763  -0.110  -0.909  1.00  0.00           H  
ATOM   2394  HA  THR A 193     -44.809   2.007  -2.548  1.00  0.00           H  
ATOM   2395  HB  THR A 193     -45.111   0.248  -4.228  1.00  0.00           H  
ATOM   2396 HG21 THR A 193     -42.776   1.107  -3.681  1.00  0.00           H  
ATOM   2397 HG22 THR A 193     -42.530  -0.364  -2.719  1.00  0.00           H  
ATOM   2398 HG23 THR A 193     -42.839  -0.469  -4.471  1.00  0.00           H  
ATOM   2399  HG1 THR A 193     -44.762  -1.878  -3.672  1.00  0.00           H  
ATOM   2400  N   MET A 194     -47.049   0.362  -0.935  1.00  0.00           N  
ATOM   2401  CA  MET A 194     -48.466   0.359  -0.570  1.00  0.00           C  
ATOM   2402  C   MET A 194     -49.030   1.762  -0.302  1.00  0.00           C  
ATOM   2403  O   MET A 194     -50.232   1.962  -0.445  1.00  0.00           O  
ATOM   2404  CB  MET A 194     -48.681  -0.559   0.636  1.00  0.00           C  
ATOM   2405  CG  MET A 194     -48.250  -2.012   0.402  1.00  0.00           C  
ATOM   2406  SD  MET A 194     -49.108  -2.912  -0.922  1.00  0.00           S  
ATOM   2407  CE  MET A 194     -48.072  -2.557  -2.373  1.00  0.00           C  
ATOM   2408  H   MET A 194     -46.389  -0.024  -0.275  1.00  0.00           H  
ATOM   2409  HA  MET A 194     -49.045  -0.050  -1.398  1.00  0.00           H  
ATOM   2410  HB2 MET A 194     -49.745  -0.557   0.875  1.00  0.00           H  
ATOM   2411  HB3 MET A 194     -48.137  -0.162   1.493  1.00  0.00           H  
ATOM   2412  HG2 MET A 194     -48.432  -2.550   1.333  1.00  0.00           H  
ATOM   2413  HG3 MET A 194     -47.178  -2.053   0.208  1.00  0.00           H  
ATOM   2414  HE1 MET A 194     -48.078  -1.492  -2.605  1.00  0.00           H  
ATOM   2415  HE2 MET A 194     -47.047  -2.878  -2.186  1.00  0.00           H  
ATOM   2416  HE3 MET A 194     -48.461  -3.094  -3.238  1.00  0.00           H  
ATOM   2417  N   SER A 195     -48.175   2.745   0.008  1.00  0.00           N  
ATOM   2418  CA  SER A 195     -48.525   4.136   0.367  1.00  0.00           C  
ATOM   2419  C   SER A 195     -49.345   4.937  -0.669  1.00  0.00           C  
ATOM   2420  O   SER A 195     -49.712   6.077  -0.379  1.00  0.00           O  
ATOM   2421  CB  SER A 195     -47.244   4.893   0.759  1.00  0.00           C  
ATOM   2422  OG  SER A 195     -46.264   4.860  -0.270  1.00  0.00           O  
ATOM   2423  H   SER A 195     -47.201   2.491   0.086  1.00  0.00           H  
ATOM   2424  HA  SER A 195     -49.150   4.086   1.259  1.00  0.00           H  
ATOM   2425  HB2 SER A 195     -46.825   4.440   1.657  1.00  0.00           H  
ATOM   2426  HB3 SER A 195     -47.491   5.930   0.987  1.00  0.00           H  
ATOM   2427  HG  SER A 195     -45.821   4.013  -0.177  1.00  0.00           H  
ATOM   2428  N   ALA A 196     -49.680   4.360  -1.830  1.00  0.00           N  
ATOM   2429  CA  ALA A 196     -50.603   4.925  -2.823  1.00  0.00           C  
ATOM   2430  C   ALA A 196     -51.514   3.878  -3.521  1.00  0.00           C  
ATOM   2431  O   ALA A 196     -52.022   4.133  -4.620  1.00  0.00           O  
ATOM   2432  CB  ALA A 196     -49.797   5.784  -3.804  1.00  0.00           C  
ATOM   2433  H   ALA A 196     -49.301   3.441  -2.009  1.00  0.00           H  
ATOM   2434  HA  ALA A 196     -51.286   5.593  -2.298  1.00  0.00           H  
ATOM   2435  HB1 ALA A 196     -49.217   6.527  -3.257  1.00  0.00           H  
ATOM   2436  HB2 ALA A 196     -49.125   5.156  -4.389  1.00  0.00           H  
ATOM   2437  HB3 ALA A 196     -50.479   6.309  -4.472  1.00  0.00           H  
ATOM   2438  N   VAL A 197     -51.706   2.697  -2.910  1.00  0.00           N  
ATOM   2439  CA  VAL A 197     -52.558   1.578  -3.395  1.00  0.00           C  
ATOM   2440  C   VAL A 197     -53.223   0.792  -2.245  1.00  0.00           C  
ATOM   2441  O   VAL A 197     -53.669  -0.339  -2.443  1.00  0.00           O  
ATOM   2442  CB  VAL A 197     -51.783   0.608  -4.324  1.00  0.00           C  
ATOM   2443  CG1 VAL A 197     -51.201   1.278  -5.570  1.00  0.00           C  
ATOM   2444  CG2 VAL A 197     -50.642  -0.125  -3.605  1.00  0.00           C  
ATOM   2445  H   VAL A 197     -51.259   2.574  -2.013  1.00  0.00           H  
ATOM   2446  HA  VAL A 197     -53.376   2.006  -3.975  1.00  0.00           H  
ATOM   2447  HB  VAL A 197     -52.484  -0.145  -4.684  1.00  0.00           H  
ATOM   2448 HG11 VAL A 197     -51.995   1.820  -6.085  1.00  0.00           H  
ATOM   2449 HG12 VAL A 197     -50.407   1.974  -5.299  1.00  0.00           H  
ATOM   2450 HG13 VAL A 197     -50.802   0.523  -6.247  1.00  0.00           H  
ATOM   2451 HG21 VAL A 197     -49.887   0.598  -3.296  1.00  0.00           H  
ATOM   2452 HG22 VAL A 197     -51.019  -0.657  -2.732  1.00  0.00           H  
ATOM   2453 HG23 VAL A 197     -50.191  -0.856  -4.276  1.00  0.00           H  
ATOM   2454  N   GLN A 198     -53.287   1.352  -1.035  1.00  0.00           N  
ATOM   2455  CA  GLN A 198     -53.735   0.662   0.183  1.00  0.00           C  
ATOM   2456  C   GLN A 198     -54.482   1.607   1.131  1.00  0.00           C  
ATOM   2457  O   GLN A 198     -54.167   2.797   1.194  1.00  0.00           O  
ATOM   2458  CB  GLN A 198     -52.521   0.004   0.868  1.00  0.00           C  
ATOM   2459  CG  GLN A 198     -52.816  -0.704   2.198  1.00  0.00           C  
ATOM   2460  CD  GLN A 198     -51.649  -1.582   2.639  1.00  0.00           C  
ATOM   2461  NE2 GLN A 198     -50.690  -1.021   3.342  1.00  0.00           N  
ATOM   2462  OE1 GLN A 198     -51.582  -2.770   2.349  1.00  0.00           O  
ATOM   2463  H   GLN A 198     -52.990   2.313  -0.940  1.00  0.00           H  
ATOM   2464  HA  GLN A 198     -54.431  -0.128  -0.098  1.00  0.00           H  
ATOM   2465  HB2 GLN A 198     -52.084  -0.712   0.173  1.00  0.00           H  
ATOM   2466  HB3 GLN A 198     -51.781   0.776   1.076  1.00  0.00           H  
ATOM   2467  HG2 GLN A 198     -53.703  -1.329   2.096  1.00  0.00           H  
ATOM   2468  HG3 GLN A 198     -53.013   0.039   2.971  1.00  0.00           H  
ATOM   2469 HE21 GLN A 198     -49.919  -1.593   3.653  1.00  0.00           H  
ATOM   2470 HE22 GLN A 198     -50.721  -0.023   3.499  1.00  0.00           H  
ATOM   2471  N   LEU A 199     -55.441   1.067   1.889  1.00  0.00           N  
ATOM   2472  CA  LEU A 199     -56.265   1.809   2.845  1.00  0.00           C  
ATOM   2473  C   LEU A 199     -55.784   1.617   4.292  1.00  0.00           C  
ATOM   2474  O   LEU A 199     -55.039   0.683   4.614  1.00  0.00           O  
ATOM   2475  CB  LEU A 199     -57.760   1.466   2.657  1.00  0.00           C  
ATOM   2476  CG  LEU A 199     -58.414   1.781   1.292  1.00  0.00           C  
ATOM   2477  CD1 LEU A 199     -58.106   3.196   0.802  1.00  0.00           C  
ATOM   2478  CD2 LEU A 199     -58.058   0.795   0.175  1.00  0.00           C  
ATOM   2479  H   LEU A 199     -55.636   0.081   1.783  1.00  0.00           H  
ATOM   2480  HA  LEU A 199     -56.153   2.874   2.643  1.00  0.00           H  
ATOM   2481  HB2 LEU A 199     -57.913   0.411   2.880  1.00  0.00           H  
ATOM   2482  HB3 LEU A 199     -58.318   2.028   3.405  1.00  0.00           H  
ATOM   2483  HG  LEU A 199     -59.492   1.711   1.439  1.00  0.00           H  
ATOM   2484 HD11 LEU A 199     -58.365   3.919   1.575  1.00  0.00           H  
ATOM   2485 HD12 LEU A 199     -57.049   3.296   0.555  1.00  0.00           H  
ATOM   2486 HD13 LEU A 199     -58.693   3.409  -0.091  1.00  0.00           H  
ATOM   2487 HD21 LEU A 199     -57.043   0.960  -0.187  1.00  0.00           H  
ATOM   2488 HD22 LEU A 199     -58.159  -0.229   0.533  1.00  0.00           H  
ATOM   2489 HD23 LEU A 199     -58.739   0.944  -0.662  1.00  0.00           H  
ATOM   2490  N   GLU A 200     -56.213   2.523   5.170  1.00  0.00           N  
ATOM   2491  CA  GLU A 200     -55.537   2.827   6.442  1.00  0.00           C  
ATOM   2492  C   GLU A 200     -55.484   1.644   7.418  1.00  0.00           C  
ATOM   2493  O   GLU A 200     -54.506   1.503   8.150  1.00  0.00           O  
ATOM   2494  CB  GLU A 200     -56.169   4.060   7.114  1.00  0.00           C  
ATOM   2495  CG  GLU A 200     -56.176   5.395   6.332  1.00  0.00           C  
ATOM   2496  CD  GLU A 200     -55.653   5.299   4.896  1.00  0.00           C  
ATOM   2497  OE1 GLU A 200     -54.419   5.183   4.728  1.00  0.00           O  
ATOM   2498  OE2 GLU A 200     -56.488   5.233   3.960  1.00  0.00           O1-
ATOM   2499  H   GLU A 200     -56.835   3.230   4.805  1.00  0.00           H  
ATOM   2500  HA  GLU A 200     -54.502   3.084   6.217  1.00  0.00           H  
ATOM   2501  HB2 GLU A 200     -55.656   4.231   8.060  1.00  0.00           H  
ATOM   2502  HB3 GLU A 200     -57.200   3.802   7.354  1.00  0.00           H  
ATOM   2503  HG2 GLU A 200     -55.566   6.115   6.878  1.00  0.00           H  
ATOM   2504  HG3 GLU A 200     -57.195   5.782   6.321  1.00  0.00           H  
ATOM   2505  N   SER A 201     -56.471   0.745   7.352  1.00  0.00           N  
ATOM   2506  CA  SER A 201     -56.531  -0.544   8.058  1.00  0.00           C  
ATOM   2507  C   SER A 201     -55.244  -1.376   7.958  1.00  0.00           C  
ATOM   2508  O   SER A 201     -54.953  -2.134   8.886  1.00  0.00           O  
ATOM   2509  CB  SER A 201     -57.692  -1.355   7.472  1.00  0.00           C  
ATOM   2510  OG  SER A 201     -57.483  -1.604   6.091  1.00  0.00           O  
ATOM   2511  H   SER A 201     -57.238   0.957   6.730  1.00  0.00           H  
ATOM   2512  HA  SER A 201     -56.732  -0.356   9.112  1.00  0.00           H  
ATOM   2513  HB2 SER A 201     -58.621  -0.801   7.605  1.00  0.00           H  
ATOM   2514  HB3 SER A 201     -57.778  -2.303   8.002  1.00  0.00           H  
ATOM   2515  HG  SER A 201     -58.322  -1.886   5.720  1.00  0.00           H  
ATOM   2516  N   LEU A 202     -54.458  -1.201   6.885  1.00  0.00           N  
ATOM   2517  CA  LEU A 202     -53.167  -1.859   6.650  1.00  0.00           C  
ATOM   2518  C   LEU A 202     -51.997  -0.871   6.486  1.00  0.00           C  
ATOM   2519  O   LEU A 202     -50.845  -1.261   6.695  1.00  0.00           O  
ATOM   2520  CB  LEU A 202     -53.285  -2.851   5.478  1.00  0.00           C  
ATOM   2521  CG  LEU A 202     -54.339  -3.965   5.651  1.00  0.00           C  
ATOM   2522  CD1 LEU A 202     -54.407  -4.802   4.374  1.00  0.00           C  
ATOM   2523  CD2 LEU A 202     -54.010  -4.915   6.805  1.00  0.00           C  
ATOM   2524  H   LEU A 202     -54.808  -0.574   6.175  1.00  0.00           H  
ATOM   2525  HA  LEU A 202     -52.915  -2.443   7.535  1.00  0.00           H  
ATOM   2526  HB2 LEU A 202     -53.537  -2.282   4.584  1.00  0.00           H  
ATOM   2527  HB3 LEU A 202     -52.312  -3.315   5.314  1.00  0.00           H  
ATOM   2528  HG  LEU A 202     -55.321  -3.525   5.820  1.00  0.00           H  
ATOM   2529 HD11 LEU A 202     -54.610  -4.153   3.522  1.00  0.00           H  
ATOM   2530 HD12 LEU A 202     -53.460  -5.320   4.221  1.00  0.00           H  
ATOM   2531 HD13 LEU A 202     -55.217  -5.526   4.459  1.00  0.00           H  
ATOM   2532 HD21 LEU A 202     -53.015  -5.342   6.675  1.00  0.00           H  
ATOM   2533 HD22 LEU A 202     -54.056  -4.379   7.753  1.00  0.00           H  
ATOM   2534 HD23 LEU A 202     -54.746  -5.719   6.839  1.00  0.00           H  
ATOM   2535  N   ASN A 203     -52.244   0.421   6.222  1.00  0.00           N  
ATOM   2536  CA  ASN A 203     -51.202   1.448   6.397  1.00  0.00           C  
ATOM   2537  C   ASN A 203     -50.806   1.626   7.873  1.00  0.00           C  
ATOM   2538  O   ASN A 203     -49.646   1.919   8.147  1.00  0.00           O  
ATOM   2539  CB  ASN A 203     -51.559   2.771   5.698  1.00  0.00           C  
ATOM   2540  CG  ASN A 203     -51.791   2.590   4.210  1.00  0.00           C  
ATOM   2541  ND2 ASN A 203     -52.765   3.247   3.634  1.00  0.00           N  
ATOM   2542  OD1 ASN A 203     -51.075   1.839   3.558  1.00  0.00           O  
ATOM   2543  H   ASN A 203     -53.191   0.706   6.014  1.00  0.00           H  
ATOM   2544  HA  ASN A 203     -50.302   1.082   5.902  1.00  0.00           H  
ATOM   2545  HB2 ASN A 203     -50.734   3.472   5.817  1.00  0.00           H  
ATOM   2546  HB3 ASN A 203     -52.434   3.219   6.167  1.00  0.00           H  
ATOM   2547 HD21 ASN A 203     -52.942   3.113   2.648  1.00  0.00           H  
ATOM   2548 HD22 ASN A 203     -53.311   3.937   4.128  1.00  0.00           H  
ATOM   2549  N   LYS A 204     -51.703   1.325   8.824  1.00  0.00           N  
ATOM   2550  CA  LYS A 204     -51.404   1.183  10.264  1.00  0.00           C  
ATOM   2551  C   LYS A 204     -50.675  -0.127  10.632  1.00  0.00           C  
ATOM   2552  O   LYS A 204     -50.496  -0.410  11.815  1.00  0.00           O  
ATOM   2553  CB  LYS A 204     -52.702   1.408  11.067  1.00  0.00           C  
ATOM   2554  CG  LYS A 204     -53.707   0.235  11.041  1.00  0.00           C  
ATOM   2555  CD  LYS A 204     -53.869  -0.438  12.414  1.00  0.00           C  
ATOM   2556  CE  LYS A 204     -54.953  -1.525  12.428  1.00  0.00           C  
ATOM   2557  NZ  LYS A 204     -54.572  -2.708  11.621  1.00  0.00           N1+
ATOM   2558  H   LYS A 204     -52.662   1.196   8.534  1.00  0.00           H  
ATOM   2559  HA  LYS A 204     -50.717   1.984  10.538  1.00  0.00           H  
ATOM   2560  HB2 LYS A 204     -53.197   2.300  10.683  1.00  0.00           H  
ATOM   2561  HB3 LYS A 204     -52.428   1.627  12.099  1.00  0.00           H  
ATOM   2562  HG2 LYS A 204     -53.395  -0.503  10.303  1.00  0.00           H  
ATOM   2563  HG3 LYS A 204     -54.679   0.624  10.739  1.00  0.00           H  
ATOM   2564  HD2 LYS A 204     -54.153   0.325  13.140  1.00  0.00           H  
ATOM   2565  HD3 LYS A 204     -52.919  -0.866  12.733  1.00  0.00           H  
ATOM   2566  HE2 LYS A 204     -55.889  -1.101  12.065  1.00  0.00           H  
ATOM   2567  HE3 LYS A 204     -55.104  -1.833  13.463  1.00  0.00           H  
ATOM   2568  HZ1 LYS A 204     -54.528  -2.486  10.637  1.00  0.00           H  
ATOM   2569  HZ2 LYS A 204     -53.661  -3.042  11.902  1.00  0.00           H  
ATOM   2570  HZ3 LYS A 204     -55.227  -3.467  11.745  1.00  0.00           H  
ATOM   2571  N   CYS A 205     -50.250  -0.923   9.643  1.00  0.00           N  
ATOM   2572  CA  CYS A 205     -49.526  -2.192   9.818  1.00  0.00           C  
ATOM   2573  C   CYS A 205     -48.096  -2.166   9.255  1.00  0.00           C  
ATOM   2574  O   CYS A 205     -47.436  -3.203   9.216  1.00  0.00           O  
ATOM   2575  CB  CYS A 205     -50.325  -3.369   9.234  1.00  0.00           C  
ATOM   2576  SG  CYS A 205     -51.999  -3.438   9.919  1.00  0.00           S  
ATOM   2577  H   CYS A 205     -50.469  -0.648   8.696  1.00  0.00           H  
ATOM   2578  HA  CYS A 205     -49.416  -2.386  10.885  1.00  0.00           H  
ATOM   2579  HB2 CYS A 205     -49.807  -4.296   9.477  1.00  0.00           H  
ATOM   2580  HB3 CYS A 205     -50.374  -3.287   8.149  1.00  0.00           H  
ATOM   2581  HG  CYS A 205     -52.244  -4.707   9.580  1.00  0.00           H  
ATOM   2582  N   GLN A 206     -47.587  -1.002   8.839  1.00  0.00           N  
ATOM   2583  CA  GLN A 206     -46.246  -0.839   8.256  1.00  0.00           C  
ATOM   2584  C   GLN A 206     -45.172  -0.690   9.356  1.00  0.00           C  
ATOM   2585  O   GLN A 206     -44.278   0.157   9.301  1.00  0.00           O  
ATOM   2586  CB  GLN A 206     -46.258   0.286   7.203  1.00  0.00           C  
ATOM   2587  CG  GLN A 206     -47.328   0.114   6.107  1.00  0.00           C  
ATOM   2588  CD  GLN A 206     -47.275  -1.262   5.458  1.00  0.00           C  
ATOM   2589  OE1 GLN A 206     -46.278  -1.633   4.864  1.00  0.00           O  
ATOM   2590  NE2 GLN A 206     -48.306  -2.077   5.569  1.00  0.00           N  
ATOM   2591  H   GLN A 206     -48.118  -0.159   9.003  1.00  0.00           H  
ATOM   2592  HA  GLN A 206     -46.005  -1.761   7.729  1.00  0.00           H  
ATOM   2593  HB2 GLN A 206     -46.430   1.238   7.706  1.00  0.00           H  
ATOM   2594  HB3 GLN A 206     -45.278   0.325   6.727  1.00  0.00           H  
ATOM   2595  HG2 GLN A 206     -47.178   0.872   5.338  1.00  0.00           H  
ATOM   2596  HG3 GLN A 206     -48.315   0.267   6.543  1.00  0.00           H  
ATOM   2597 HE21 GLN A 206     -49.135  -1.789   6.069  1.00  0.00           H  
ATOM   2598 HE22 GLN A 206     -48.136  -3.051   5.361  1.00  0.00           H  
ATOM   2599  N   ILE A 207     -45.307  -1.520  10.392  1.00  0.00           N  
ATOM   2600  CA  ILE A 207     -44.569  -1.543  11.659  1.00  0.00           C  
ATOM   2601  C   ILE A 207     -44.404  -3.009  12.052  1.00  0.00           C  
ATOM   2602  O   ILE A 207     -45.399  -3.737  12.167  1.00  0.00           O  
ATOM   2603  CB  ILE A 207     -45.305  -0.724  12.748  1.00  0.00           C  
ATOM   2604  CG1 ILE A 207     -45.250   0.788  12.438  1.00  0.00           C  
ATOM   2605  CG2 ILE A 207     -44.753  -1.031  14.155  1.00  0.00           C  
ATOM   2606  CD1 ILE A 207     -46.218   1.630  13.267  1.00  0.00           C  
ATOM   2607  H   ILE A 207     -46.012  -2.235  10.283  1.00  0.00           H  
ATOM   2608  HA  ILE A 207     -43.579  -1.113  11.507  1.00  0.00           H  
ATOM   2609  HB  ILE A 207     -46.352  -1.029  12.739  1.00  0.00           H  
ATOM   2610 HG12 ILE A 207     -44.236   1.159  12.589  1.00  0.00           H  
ATOM   2611 HG13 ILE A 207     -45.521   0.962  11.396  1.00  0.00           H  
ATOM   2612 HG21 ILE A 207     -44.963  -2.063  14.434  1.00  0.00           H  
ATOM   2613 HG22 ILE A 207     -43.675  -0.865  14.177  1.00  0.00           H  
ATOM   2614 HG23 ILE A 207     -45.229  -0.397  14.902  1.00  0.00           H  
ATOM   2615 HD11 ILE A 207     -47.229   1.241  13.149  1.00  0.00           H  
ATOM   2616 HD12 ILE A 207     -45.937   1.623  14.321  1.00  0.00           H  
ATOM   2617 HD13 ILE A 207     -46.188   2.656  12.902  1.00  0.00           H  
ATOM   2618  N   PHE A 208     -43.161  -3.454  12.235  1.00  0.00           N  
ATOM   2619  CA  PHE A 208     -42.812  -4.870  12.144  1.00  0.00           C  
ATOM   2620  C   PHE A 208     -41.985  -5.356  13.346  1.00  0.00           C  
ATOM   2621  O   PHE A 208     -40.756  -5.283  13.301  1.00  0.00           O  
ATOM   2622  CB  PHE A 208     -42.107  -5.139  10.795  1.00  0.00           C  
ATOM   2623  CG  PHE A 208     -42.685  -4.436   9.578  1.00  0.00           C  
ATOM   2624  CD1 PHE A 208     -44.001  -4.698   9.152  1.00  0.00           C  
ATOM   2625  CD2 PHE A 208     -41.902  -3.494   8.883  1.00  0.00           C  
ATOM   2626  CE1 PHE A 208     -44.526  -4.023   8.036  1.00  0.00           C  
ATOM   2627  CE2 PHE A 208     -42.429  -2.816   7.771  1.00  0.00           C  
ATOM   2628  CZ  PHE A 208     -43.742  -3.081   7.348  1.00  0.00           C  
ATOM   2629  H   PHE A 208     -42.404  -2.787  12.184  1.00  0.00           H  
ATOM   2630  HA  PHE A 208     -43.730  -5.458  12.127  1.00  0.00           H  
ATOM   2631  HB2 PHE A 208     -41.063  -4.836  10.876  1.00  0.00           H  
ATOM   2632  HB3 PHE A 208     -42.105  -6.212  10.605  1.00  0.00           H  
ATOM   2633  HD1 PHE A 208     -44.618  -5.398   9.695  1.00  0.00           H  
ATOM   2634  HD2 PHE A 208     -40.893  -3.279   9.203  1.00  0.00           H  
ATOM   2635  HE1 PHE A 208     -45.540  -4.210   7.714  1.00  0.00           H  
ATOM   2636  HE2 PHE A 208     -41.824  -2.089   7.249  1.00  0.00           H  
ATOM   2637  HZ  PHE A 208     -44.153  -2.552   6.501  1.00  0.00           H  
ATOM   2638  N   PRO A 209     -42.626  -5.915  14.394  1.00  0.00           N  
ATOM   2639  CA  PRO A 209     -41.949  -6.697  15.425  1.00  0.00           C  
ATOM   2640  C   PRO A 209     -40.964  -7.716  14.833  1.00  0.00           C  
ATOM   2641  O   PRO A 209     -41.247  -8.332  13.791  1.00  0.00           O  
ATOM   2642  CB  PRO A 209     -43.071  -7.325  16.254  1.00  0.00           C  
ATOM   2643  CG  PRO A 209     -44.128  -6.223  16.211  1.00  0.00           C  
ATOM   2644  CD  PRO A 209     -44.022  -5.732  14.766  1.00  0.00           C  
ATOM   2645  HA  PRO A 209     -41.396  -6.005  16.060  1.00  0.00           H  
ATOM   2646  HB2 PRO A 209     -43.447  -8.226  15.770  1.00  0.00           H  
ATOM   2647  HB3 PRO A 209     -42.754  -7.533  17.277  1.00  0.00           H  
ATOM   2648  HG2 PRO A 209     -43.858  -5.421  16.898  1.00  0.00           H  
ATOM   2649  HG3 PRO A 209     -45.124  -6.606  16.436  1.00  0.00           H  
ATOM   2650  HD2 PRO A 209     -44.319  -4.686  14.698  1.00  0.00           H  
ATOM   2651  HD3 PRO A 209     -44.657  -6.354  14.135  1.00  0.00           H  
ATOM   2652  N   SER A 210     -39.802  -7.819  15.482  1.00  0.00           N  
ATOM   2653  CA  SER A 210     -38.510  -8.128  14.847  1.00  0.00           C  
ATOM   2654  C   SER A 210     -38.298  -9.615  14.512  1.00  0.00           C  
ATOM   2655  O   SER A 210     -39.200 -10.448  14.674  1.00  0.00           O  
ATOM   2656  CB  SER A 210     -37.375  -7.536  15.705  1.00  0.00           C  
ATOM   2657  OG  SER A 210     -36.131  -7.576  15.028  1.00  0.00           O  
ATOM   2658  H   SER A 210     -39.772  -7.424  16.411  1.00  0.00           H  
ATOM   2659  HA  SER A 210     -38.478  -7.594  13.898  1.00  0.00           H  
ATOM   2660  HB2 SER A 210     -37.609  -6.498  15.942  1.00  0.00           H  
ATOM   2661  HB3 SER A 210     -37.296  -8.104  16.632  1.00  0.00           H  
ATOM   2662  HG  SER A 210     -35.446  -7.230  15.604  1.00  0.00           H  
ATOM   2663  N   LYS A 211     -37.108  -9.945  13.994  1.00  0.00           N  
ATOM   2664  CA  LYS A 211     -36.719 -11.282  13.548  1.00  0.00           C  
ATOM   2665  C   LYS A 211     -36.488 -12.220  14.760  1.00  0.00           C  
ATOM   2666  O   LYS A 211     -35.624 -11.936  15.596  1.00  0.00           O  
ATOM   2667  CB  LYS A 211     -35.537 -11.195  12.548  1.00  0.00           C  
ATOM   2668  CG  LYS A 211     -34.120 -11.258  13.147  1.00  0.00           C  
ATOM   2669  CD  LYS A 211     -32.996 -11.173  12.103  1.00  0.00           C  
ATOM   2670  CE  LYS A 211     -31.661 -11.340  12.839  1.00  0.00           C  
ATOM   2671  NZ  LYS A 211     -30.479 -11.262  11.950  1.00  0.00           N1+
ATOM   2672  H   LYS A 211     -36.417  -9.209  13.964  1.00  0.00           H  
ATOM   2673  HA  LYS A 211     -37.561 -11.656  12.965  1.00  0.00           H  
ATOM   2674  HB2 LYS A 211     -35.633 -10.283  11.959  1.00  0.00           H  
ATOM   2675  HB3 LYS A 211     -35.635 -12.028  11.851  1.00  0.00           H  
ATOM   2676  HG2 LYS A 211     -34.003 -12.209  13.666  1.00  0.00           H  
ATOM   2677  HG3 LYS A 211     -34.004 -10.444  13.863  1.00  0.00           H  
ATOM   2678  HD2 LYS A 211     -33.032 -10.203  11.606  1.00  0.00           H  
ATOM   2679  HD3 LYS A 211     -33.110 -11.969  11.367  1.00  0.00           H  
ATOM   2680  HE2 LYS A 211     -31.659 -12.288  13.377  1.00  0.00           H  
ATOM   2681  HE3 LYS A 211     -31.592 -10.545  13.582  1.00  0.00           H  
ATOM   2682  HZ1 LYS A 211     -30.400 -12.048  11.321  1.00  0.00           H  
ATOM   2683  HZ2 LYS A 211     -30.465 -10.397  11.429  1.00  0.00           H  
ATOM   2684  HZ3 LYS A 211     -29.647 -11.214  12.520  1.00  0.00           H  
ATOM   2685  N   PRO A 212     -37.227 -13.341  14.869  1.00  0.00           N  
ATOM   2686  CA  PRO A 212     -36.871 -14.461  15.735  1.00  0.00           C  
ATOM   2687  C   PRO A 212     -35.718 -15.260  15.096  1.00  0.00           C  
ATOM   2688  O   PRO A 212     -35.141 -14.838  14.090  1.00  0.00           O  
ATOM   2689  CB  PRO A 212     -38.178 -15.252  15.853  1.00  0.00           C  
ATOM   2690  CG  PRO A 212     -38.784 -15.109  14.465  1.00  0.00           C  
ATOM   2691  CD  PRO A 212     -38.422 -13.673  14.112  1.00  0.00           C  
ATOM   2692  HA  PRO A 212     -36.562 -14.117  16.722  1.00  0.00           H  
ATOM   2693  HB2 PRO A 212     -38.021 -16.304  16.091  1.00  0.00           H  
ATOM   2694  HB3 PRO A 212     -38.827 -14.784  16.593  1.00  0.00           H  
ATOM   2695  HG2 PRO A 212     -39.864 -15.257  14.482  1.00  0.00           H  
ATOM   2696  HG3 PRO A 212     -38.301 -15.800  13.774  1.00  0.00           H  
ATOM   2697  HD2 PRO A 212     -39.232 -13.011  14.419  1.00  0.00           H  
ATOM   2698  HD3 PRO A 212     -38.247 -13.600  13.039  1.00  0.00           H  
ATOM   2699  N   VAL A 213     -35.390 -16.417  15.681  1.00  0.00           N  
ATOM   2700  CA  VAL A 213     -34.178 -17.211  15.406  1.00  0.00           C  
ATOM   2701  C   VAL A 213     -33.719 -17.242  13.936  1.00  0.00           C  
ATOM   2702  O   VAL A 213     -34.480 -17.525  12.997  1.00  0.00           O  
ATOM   2703  CB  VAL A 213     -34.318 -18.624  16.010  1.00  0.00           C  
ATOM   2704  CG1 VAL A 213     -35.312 -19.514  15.252  1.00  0.00           C  
ATOM   2705  CG2 VAL A 213     -32.989 -19.387  16.025  1.00  0.00           C  
ATOM   2706  H   VAL A 213     -35.937 -16.689  16.485  1.00  0.00           H  
ATOM   2707  HA  VAL A 213     -33.381 -16.720  15.966  1.00  0.00           H  
ATOM   2708  HB  VAL A 213     -34.662 -18.515  17.039  1.00  0.00           H  
ATOM   2709 HG11 VAL A 213     -36.262 -18.994  15.129  1.00  0.00           H  
ATOM   2710 HG12 VAL A 213     -34.914 -19.790  14.276  1.00  0.00           H  
ATOM   2711 HG13 VAL A 213     -35.486 -20.430  15.816  1.00  0.00           H  
ATOM   2712 HG21 VAL A 213     -32.614 -19.539  15.013  1.00  0.00           H  
ATOM   2713 HG22 VAL A 213     -32.254 -18.830  16.606  1.00  0.00           H  
ATOM   2714 HG23 VAL A 213     -33.128 -20.356  16.505  1.00  0.00           H  
ATOM   2715  N   SER A 214     -32.424 -16.980  13.761  1.00  0.00           N  
ATOM   2716  CA  SER A 214     -31.705 -16.930  12.486  1.00  0.00           C  
ATOM   2717  C   SER A 214     -30.450 -17.812  12.526  1.00  0.00           C  
ATOM   2718  O   SER A 214     -30.125 -18.391  13.567  1.00  0.00           O  
ATOM   2719  CB  SER A 214     -31.396 -15.470  12.111  1.00  0.00           C  
ATOM   2720  OG  SER A 214     -30.307 -14.931  12.818  1.00  0.00           O  
ATOM   2721  H   SER A 214     -31.884 -16.765  14.587  1.00  0.00           H  
ATOM   2722  HA  SER A 214     -32.350 -17.333  11.705  1.00  0.00           H  
ATOM   2723  HB2 SER A 214     -31.125 -15.428  11.056  1.00  0.00           H  
ATOM   2724  HB3 SER A 214     -32.279 -14.851  12.268  1.00  0.00           H  
ATOM   2725  HG  SER A 214     -30.566 -14.788  13.731  1.00  0.00           H  
ATOM   2726  N   ARG A 215     -29.773 -17.948  11.383  1.00  0.00           N  
ATOM   2727  CA  ARG A 215     -28.434 -18.546  11.215  1.00  0.00           C  
ATOM   2728  C   ARG A 215     -27.861 -18.042   9.895  1.00  0.00           C  
ATOM   2729  O   ARG A 215     -28.633 -17.794   8.972  1.00  0.00           O  
ATOM   2730  CB  ARG A 215     -28.471 -20.086  11.275  1.00  0.00           C  
ATOM   2731  CG  ARG A 215     -29.043 -20.832  10.052  1.00  0.00           C  
ATOM   2732  CD  ARG A 215     -30.505 -20.496   9.723  1.00  0.00           C  
ATOM   2733  NE  ARG A 215     -31.410 -20.764  10.858  1.00  0.00           N  
ATOM   2734  CZ  ARG A 215     -32.654 -20.353  10.988  1.00  0.00           C  
ATOM   2735  NH1 ARG A 215     -33.397 -20.808  11.951  1.00  0.00           N  
ATOM   2736  NH2 ARG A 215     -33.187 -19.480  10.186  1.00  0.00           N1+
ATOM   2737  H   ARG A 215     -30.153 -17.495  10.564  1.00  0.00           H  
ATOM   2738  HA  ARG A 215     -27.795 -18.189  12.023  1.00  0.00           H  
ATOM   2739  HB2 ARG A 215     -27.444 -20.426  11.406  1.00  0.00           H  
ATOM   2740  HB3 ARG A 215     -29.009 -20.395  12.171  1.00  0.00           H  
ATOM   2741  HG2 ARG A 215     -28.429 -20.619   9.177  1.00  0.00           H  
ATOM   2742  HG3 ARG A 215     -28.970 -21.903  10.244  1.00  0.00           H  
ATOM   2743  HD2 ARG A 215     -30.572 -19.453   9.415  1.00  0.00           H  
ATOM   2744  HD3 ARG A 215     -30.817 -21.109   8.878  1.00  0.00           H  
ATOM   2745  HE  ARG A 215     -31.051 -21.316  11.624  1.00  0.00           H  
ATOM   2746 HH11 ARG A 215     -34.371 -20.549  12.015  1.00  0.00           H  
ATOM   2747 HH12 ARG A 215     -32.999 -21.426  12.645  1.00  0.00           H  
ATOM   2748 HH21 ARG A 215     -34.150 -19.213  10.329  1.00  0.00           H  
ATOM   2749 HH22 ARG A 215     -32.614 -19.018   9.493  1.00  0.00           H  
ATOM   2750  N   GLU A 216     -26.546 -17.854   9.812  1.00  0.00           N  
ATOM   2751  CA  GLU A 216     -25.924 -17.069   8.728  1.00  0.00           C  
ATOM   2752  C   GLU A 216     -26.639 -15.711   8.524  1.00  0.00           C  
ATOM   2753  O   GLU A 216     -27.032 -15.350   7.417  1.00  0.00           O  
ATOM   2754  CB  GLU A 216     -25.799 -17.885   7.421  1.00  0.00           C  
ATOM   2755  CG  GLU A 216     -25.164 -19.281   7.536  1.00  0.00           C  
ATOM   2756  CD  GLU A 216     -24.033 -19.386   8.566  1.00  0.00           C  
ATOM   2757  OE1 GLU A 216     -23.167 -18.484   8.647  1.00  0.00           O  
ATOM   2758  OE2 GLU A 216     -24.016 -20.387   9.319  1.00  0.00           O1-
ATOM   2759  H   GLU A 216     -25.959 -18.167  10.572  1.00  0.00           H  
ATOM   2760  HA  GLU A 216     -24.916 -16.818   9.057  1.00  0.00           H  
ATOM   2761  HB2 GLU A 216     -25.193 -17.302   6.727  1.00  0.00           H  
ATOM   2762  HB3 GLU A 216     -26.785 -18.002   6.971  1.00  0.00           H  
ATOM   2763  HG2 GLU A 216     -24.792 -19.582   6.556  1.00  0.00           H  
ATOM   2764  HG3 GLU A 216     -25.951 -19.982   7.812  1.00  0.00           H  
ATOM   2765  N   ASP A 217     -26.879 -15.007   9.636  1.00  0.00           N  
ATOM   2766  CA  ASP A 217     -27.723 -13.807   9.791  1.00  0.00           C  
ATOM   2767  C   ASP A 217     -29.212 -13.930   9.379  1.00  0.00           C  
ATOM   2768  O   ASP A 217     -30.021 -13.069   9.753  1.00  0.00           O  
ATOM   2769  CB  ASP A 217     -27.096 -12.571   9.118  1.00  0.00           C  
ATOM   2770  CG  ASP A 217     -25.667 -12.164   9.504  1.00  0.00           C  
ATOM   2771  OD1 ASP A 217     -24.820 -13.022   9.854  1.00  0.00           O  
ATOM   2772  OD2 ASP A 217     -25.434 -10.933   9.457  1.00  0.00           O1-
ATOM   2773  H   ASP A 217     -26.413 -15.323  10.475  1.00  0.00           H  
ATOM   2774  HA  ASP A 217     -27.739 -13.590  10.859  1.00  0.00           H  
ATOM   2775  HB2 ASP A 217     -27.749 -11.724   9.331  1.00  0.00           H  
ATOM   2776  HB3 ASP A 217     -27.118 -12.735   8.041  1.00  0.00           H  
ATOM   2777  N   GLN A 218     -29.605 -14.970   8.634  1.00  0.00           N  
ATOM   2778  CA  GLN A 218     -30.890 -15.035   7.932  1.00  0.00           C  
ATOM   2779  C   GLN A 218     -31.990 -15.748   8.738  1.00  0.00           C  
ATOM   2780  O   GLN A 218     -31.880 -16.910   9.153  1.00  0.00           O  
ATOM   2781  CB  GLN A 218     -30.691 -15.522   6.492  1.00  0.00           C  
ATOM   2782  CG  GLN A 218     -30.239 -16.977   6.278  1.00  0.00           C  
ATOM   2783  CD  GLN A 218     -30.518 -17.476   4.860  1.00  0.00           C  
ATOM   2784  NE2 GLN A 218     -29.667 -18.309   4.303  1.00  0.00           N  
ATOM   2785  OE1 GLN A 218     -31.505 -17.124   4.224  1.00  0.00           O  
ATOM   2786  H   GLN A 218     -28.903 -15.651   8.382  1.00  0.00           H  
ATOM   2787  HA  GLN A 218     -31.221 -14.005   7.798  1.00  0.00           H  
ATOM   2788  HB2 GLN A 218     -31.649 -15.373   5.993  1.00  0.00           H  
ATOM   2789  HB3 GLN A 218     -29.965 -14.864   6.014  1.00  0.00           H  
ATOM   2790  HG2 GLN A 218     -29.170 -17.045   6.482  1.00  0.00           H  
ATOM   2791  HG3 GLN A 218     -30.760 -17.643   6.966  1.00  0.00           H  
ATOM   2792 HE21 GLN A 218     -29.867 -18.642   3.371  1.00  0.00           H  
ATOM   2793 HE22 GLN A 218     -28.779 -18.511   4.738  1.00  0.00           H  
ATOM   2794  N   CYS A 219     -33.065 -14.999   9.001  1.00  0.00           N  
ATOM   2795  CA  CYS A 219     -34.202 -15.415   9.819  1.00  0.00           C  
ATOM   2796  C   CYS A 219     -34.953 -16.610   9.220  1.00  0.00           C  
ATOM   2797  O   CYS A 219     -35.021 -16.785   8.004  1.00  0.00           O  
ATOM   2798  CB  CYS A 219     -35.134 -14.215  10.026  1.00  0.00           C  
ATOM   2799  SG  CYS A 219     -36.442 -14.630  11.218  1.00  0.00           S  
ATOM   2800  H   CYS A 219     -33.053 -14.044   8.674  1.00  0.00           H  
ATOM   2801  HA  CYS A 219     -33.830 -15.719  10.797  1.00  0.00           H  
ATOM   2802  HB2 CYS A 219     -35.594 -13.943   9.076  1.00  0.00           H  
ATOM   2803  HB3 CYS A 219     -34.562 -13.360  10.387  1.00  0.00           H  
ATOM   2804  HG  CYS A 219     -35.692 -14.626  12.323  1.00  0.00           H  
ATOM   2805  N   SER A 220     -35.542 -17.425  10.097  1.00  0.00           N  
ATOM   2806  CA  SER A 220     -36.390 -18.567   9.738  1.00  0.00           C  
ATOM   2807  C   SER A 220     -37.464 -18.179   8.717  1.00  0.00           C  
ATOM   2808  O   SER A 220     -38.303 -17.317   8.982  1.00  0.00           O  
ATOM   2809  CB  SER A 220     -37.018 -19.136  11.008  1.00  0.00           C  
ATOM   2810  OG  SER A 220     -35.973 -19.537  11.877  1.00  0.00           O  
ATOM   2811  H   SER A 220     -35.458 -17.184  11.074  1.00  0.00           H  
ATOM   2812  HA  SER A 220     -35.769 -19.344   9.292  1.00  0.00           H  
ATOM   2813  HB2 SER A 220     -37.638 -19.995  10.751  1.00  0.00           H  
ATOM   2814  HB3 SER A 220     -37.636 -18.382  11.494  1.00  0.00           H  
ATOM   2815  HG  SER A 220     -35.691 -18.783  12.400  1.00  0.00           H  
ATOM   2816  N   TYR A 221     -37.417 -18.802   7.535  1.00  0.00           N  
ATOM   2817  CA  TYR A 221     -38.041 -18.300   6.300  1.00  0.00           C  
ATOM   2818  C   TYR A 221     -39.562 -18.087   6.383  1.00  0.00           C  
ATOM   2819  O   TYR A 221     -40.109 -17.267   5.640  1.00  0.00           O  
ATOM   2820  CB  TYR A 221     -37.691 -19.238   5.132  1.00  0.00           C  
ATOM   2821  CG  TYR A 221     -36.237 -19.682   5.024  1.00  0.00           C  
ATOM   2822  CD1 TYR A 221     -35.943 -20.983   4.570  1.00  0.00           C  
ATOM   2823  CE1 TYR A 221     -34.609 -21.429   4.497  1.00  0.00           C  
ATOM   2824  CZ  TYR A 221     -33.557 -20.574   4.886  1.00  0.00           C  
ATOM   2825  OH  TYR A 221     -32.274 -21.013   4.861  1.00  0.00           O  
ATOM   2826  CE2 TYR A 221     -33.848 -19.270   5.331  1.00  0.00           C  
ATOM   2827  CD2 TYR A 221     -35.179 -18.820   5.382  1.00  0.00           C  
ATOM   2828  H   TYR A 221     -36.731 -19.535   7.425  1.00  0.00           H  
ATOM   2829  HA  TYR A 221     -37.602 -17.325   6.084  1.00  0.00           H  
ATOM   2830  HB2 TYR A 221     -38.311 -20.130   5.222  1.00  0.00           H  
ATOM   2831  HB3 TYR A 221     -37.964 -18.746   4.198  1.00  0.00           H  
ATOM   2832  HD1 TYR A 221     -36.744 -21.641   4.266  1.00  0.00           H  
ATOM   2833  HD2 TYR A 221     -35.375 -17.807   5.701  1.00  0.00           H  
ATOM   2834  HE1 TYR A 221     -34.391 -22.427   4.146  1.00  0.00           H  
ATOM   2835  HE2 TYR A 221     -33.040 -18.615   5.622  1.00  0.00           H  
ATOM   2836  HH  TYR A 221     -32.198 -21.793   4.307  1.00  0.00           H  
ATOM   2837  N   LYS A 222     -40.248 -18.760   7.314  1.00  0.00           N  
ATOM   2838  CA  LYS A 222     -41.667 -18.539   7.625  1.00  0.00           C  
ATOM   2839  C   LYS A 222     -41.970 -17.105   8.096  1.00  0.00           C  
ATOM   2840  O   LYS A 222     -43.024 -16.570   7.759  1.00  0.00           O  
ATOM   2841  CB  LYS A 222     -42.102 -19.607   8.642  1.00  0.00           C  
ATOM   2842  CG  LYS A 222     -43.575 -19.543   9.066  1.00  0.00           C  
ATOM   2843  CD  LYS A 222     -44.527 -19.913   7.923  1.00  0.00           C  
ATOM   2844  CE  LYS A 222     -45.935 -20.119   8.482  1.00  0.00           C  
ATOM   2845  NZ  LYS A 222     -46.885 -20.515   7.420  1.00  0.00           N1+
ATOM   2846  H   LYS A 222     -39.747 -19.455   7.848  1.00  0.00           H  
ATOM   2847  HA  LYS A 222     -42.237 -18.697   6.710  1.00  0.00           H  
ATOM   2848  HB2 LYS A 222     -41.493 -19.492   9.539  1.00  0.00           H  
ATOM   2849  HB3 LYS A 222     -41.900 -20.597   8.231  1.00  0.00           H  
ATOM   2850  HG2 LYS A 222     -43.818 -18.550   9.443  1.00  0.00           H  
ATOM   2851  HG3 LYS A 222     -43.717 -20.258   9.876  1.00  0.00           H  
ATOM   2852  HD2 LYS A 222     -44.192 -20.841   7.459  1.00  0.00           H  
ATOM   2853  HD3 LYS A 222     -44.535 -19.116   7.180  1.00  0.00           H  
ATOM   2854  HE2 LYS A 222     -46.268 -19.199   8.962  1.00  0.00           H  
ATOM   2855  HE3 LYS A 222     -45.895 -20.898   9.242  1.00  0.00           H  
ATOM   2856  HZ1 LYS A 222     -46.996 -19.807   6.708  1.00  0.00           H  
ATOM   2857  HZ2 LYS A 222     -46.601 -21.366   6.956  1.00  0.00           H  
ATOM   2858  HZ3 LYS A 222     -47.799 -20.683   7.816  1.00  0.00           H  
ATOM   2859  N   TRP A 223     -41.040 -16.445   8.797  1.00  0.00           N  
ATOM   2860  CA  TRP A 223     -41.163 -15.027   9.178  1.00  0.00           C  
ATOM   2861  C   TRP A 223     -41.192 -14.131   7.938  1.00  0.00           C  
ATOM   2862  O   TRP A 223     -42.081 -13.290   7.807  1.00  0.00           O  
ATOM   2863  CB  TRP A 223     -40.017 -14.631  10.120  1.00  0.00           C  
ATOM   2864  CG  TRP A 223     -40.051 -13.236  10.685  1.00  0.00           C  
ATOM   2865  CD1 TRP A 223     -40.508 -12.913  11.915  1.00  0.00           C  
ATOM   2866  CD2 TRP A 223     -39.582 -11.973  10.104  1.00  0.00           C  
ATOM   2867  NE1 TRP A 223     -40.304 -11.570  12.165  1.00  0.00           N  
ATOM   2868  CE2 TRP A 223     -39.735 -10.941  11.082  1.00  0.00           C  
ATOM   2869  CE3 TRP A 223     -39.024 -11.586   8.865  1.00  0.00           C  
ATOM   2870  CZ2 TRP A 223     -39.337  -9.615  10.860  1.00  0.00           C  
ATOM   2871  CZ3 TRP A 223     -38.656 -10.249   8.617  1.00  0.00           C  
ATOM   2872  CH2 TRP A 223     -38.801  -9.266   9.611  1.00  0.00           C  
ATOM   2873  H   TRP A 223     -40.175 -16.921   9.006  1.00  0.00           H  
ATOM   2874  HA  TRP A 223     -42.104 -14.882   9.708  1.00  0.00           H  
ATOM   2875  HB2 TRP A 223     -40.001 -15.331  10.955  1.00  0.00           H  
ATOM   2876  HB3 TRP A 223     -39.073 -14.748   9.589  1.00  0.00           H  
ATOM   2877  HD1 TRP A 223     -40.914 -13.622  12.621  1.00  0.00           H  
ATOM   2878  HE1 TRP A 223     -40.411 -11.146  13.075  1.00  0.00           H  
ATOM   2879  HE3 TRP A 223     -38.857 -12.327   8.097  1.00  0.00           H  
ATOM   2880  HZ2 TRP A 223     -39.427  -8.875  11.641  1.00  0.00           H  
ATOM   2881  HZ3 TRP A 223     -38.234  -9.975   7.661  1.00  0.00           H  
ATOM   2882  HH2 TRP A 223     -38.484  -8.252   9.415  1.00  0.00           H  
ATOM   2883  N   TRP A 224     -40.288 -14.369   6.980  1.00  0.00           N  
ATOM   2884  CA  TRP A 224     -40.288 -13.688   5.680  1.00  0.00           C  
ATOM   2885  C   TRP A 224     -41.568 -13.978   4.882  1.00  0.00           C  
ATOM   2886  O   TRP A 224     -42.143 -13.064   4.291  1.00  0.00           O  
ATOM   2887  CB  TRP A 224     -39.009 -14.039   4.909  1.00  0.00           C  
ATOM   2888  CG  TRP A 224     -37.774 -13.410   5.481  1.00  0.00           C  
ATOM   2889  CD1 TRP A 224     -36.767 -14.037   6.135  1.00  0.00           C  
ATOM   2890  CD2 TRP A 224     -37.401 -11.997   5.442  1.00  0.00           C  
ATOM   2891  NE1 TRP A 224     -35.813 -13.109   6.511  1.00  0.00           N  
ATOM   2892  CE2 TRP A 224     -36.176 -11.832   6.152  1.00  0.00           C  
ATOM   2893  CE3 TRP A 224     -37.966 -10.836   4.866  1.00  0.00           C  
ATOM   2894  CZ2 TRP A 224     -35.579 -10.580   6.343  1.00  0.00           C  
ATOM   2895  CZ3 TRP A 224     -37.351  -9.577   5.016  1.00  0.00           C  
ATOM   2896  CH2 TRP A 224     -36.166  -9.444   5.760  1.00  0.00           C  
ATOM   2897  H   TRP A 224     -39.574 -15.062   7.153  1.00  0.00           H  
ATOM   2898  HA  TRP A 224     -40.264 -12.613   5.858  1.00  0.00           H  
ATOM   2899  HB2 TRP A 224     -38.880 -15.120   4.861  1.00  0.00           H  
ATOM   2900  HB3 TRP A 224     -39.114 -13.677   3.886  1.00  0.00           H  
ATOM   2901  HD1 TRP A 224     -36.702 -15.098   6.326  1.00  0.00           H  
ATOM   2902  HE1 TRP A 224     -34.914 -13.344   6.906  1.00  0.00           H  
ATOM   2903  HE3 TRP A 224     -38.877 -10.917   4.292  1.00  0.00           H  
ATOM   2904  HZ2 TRP A 224     -34.670 -10.496   6.920  1.00  0.00           H  
ATOM   2905  HZ3 TRP A 224     -37.790  -8.703   4.558  1.00  0.00           H  
ATOM   2906  HH2 TRP A 224     -35.706  -8.474   5.877  1.00  0.00           H  
ATOM   2907  N   GLN A 225     -42.094 -15.207   4.953  1.00  0.00           N  
ATOM   2908  CA  GLN A 225     -43.376 -15.586   4.344  1.00  0.00           C  
ATOM   2909  C   GLN A 225     -44.594 -14.855   4.954  1.00  0.00           C  
ATOM   2910  O   GLN A 225     -45.655 -14.808   4.326  1.00  0.00           O  
ATOM   2911  CB  GLN A 225     -43.518 -17.121   4.374  1.00  0.00           C  
ATOM   2912  CG  GLN A 225     -44.708 -17.694   3.587  1.00  0.00           C  
ATOM   2913  CD  GLN A 225     -45.810 -18.259   4.477  1.00  0.00           C  
ATOM   2914  OE1 GLN A 225     -45.882 -19.456   4.727  1.00  0.00           O  
ATOM   2915  NE2 GLN A 225     -46.699 -17.444   4.993  1.00  0.00           N  
ATOM   2916  H   GLN A 225     -41.563 -15.921   5.430  1.00  0.00           H  
ATOM   2917  HA  GLN A 225     -43.333 -15.288   3.296  1.00  0.00           H  
ATOM   2918  HB2 GLN A 225     -42.611 -17.561   3.961  1.00  0.00           H  
ATOM   2919  HB3 GLN A 225     -43.591 -17.452   5.410  1.00  0.00           H  
ATOM   2920  HG2 GLN A 225     -45.120 -16.942   2.914  1.00  0.00           H  
ATOM   2921  HG3 GLN A 225     -44.343 -18.508   2.961  1.00  0.00           H  
ATOM   2922 HE21 GLN A 225     -47.504 -17.867   5.430  1.00  0.00           H  
ATOM   2923 HE22 GLN A 225     -46.659 -16.456   4.788  1.00  0.00           H  
ATOM   2924  N   LYS A 226     -44.455 -14.243   6.142  1.00  0.00           N  
ATOM   2925  CA  LYS A 226     -45.452 -13.324   6.726  1.00  0.00           C  
ATOM   2926  C   LYS A 226     -45.103 -11.852   6.490  1.00  0.00           C  
ATOM   2927  O   LYS A 226     -45.995 -11.068   6.175  1.00  0.00           O  
ATOM   2928  CB  LYS A 226     -45.713 -13.641   8.212  1.00  0.00           C  
ATOM   2929  CG  LYS A 226     -46.140 -15.105   8.445  1.00  0.00           C  
ATOM   2930  CD  LYS A 226     -47.170 -15.277   9.571  1.00  0.00           C  
ATOM   2931  CE  LYS A 226     -46.757 -14.720  10.939  1.00  0.00           C  
ATOM   2932  NZ  LYS A 226     -45.690 -15.517  11.588  1.00  0.00           N1+
ATOM   2933  H   LYS A 226     -43.592 -14.395   6.645  1.00  0.00           H  
ATOM   2934  HA  LYS A 226     -46.401 -13.472   6.212  1.00  0.00           H  
ATOM   2935  HB2 LYS A 226     -46.507 -12.978   8.553  1.00  0.00           H  
ATOM   2936  HB3 LYS A 226     -44.819 -13.431   8.800  1.00  0.00           H  
ATOM   2937  HG2 LYS A 226     -45.258 -15.704   8.673  1.00  0.00           H  
ATOM   2938  HG3 LYS A 226     -46.589 -15.501   7.534  1.00  0.00           H  
ATOM   2939  HD2 LYS A 226     -47.408 -16.335   9.674  1.00  0.00           H  
ATOM   2940  HD3 LYS A 226     -48.087 -14.771   9.269  1.00  0.00           H  
ATOM   2941  HE2 LYS A 226     -47.639 -14.735  11.579  1.00  0.00           H  
ATOM   2942  HE3 LYS A 226     -46.447 -13.679  10.843  1.00  0.00           H  
ATOM   2943  HZ1 LYS A 226     -45.873 -16.510  11.556  1.00  0.00           H  
ATOM   2944  HZ2 LYS A 226     -44.769 -15.359  11.205  1.00  0.00           H  
ATOM   2945  HZ3 LYS A 226     -45.624 -15.253  12.560  1.00  0.00           H  
ATOM   2946  N   TYR A 227     -43.830 -11.457   6.553  1.00  0.00           N  
ATOM   2947  CA  TYR A 227     -43.369 -10.104   6.201  1.00  0.00           C  
ATOM   2948  C   TYR A 227     -43.771  -9.706   4.767  1.00  0.00           C  
ATOM   2949  O   TYR A 227     -44.289  -8.609   4.556  1.00  0.00           O  
ATOM   2950  CB  TYR A 227     -41.852 -10.017   6.404  1.00  0.00           C  
ATOM   2951  CG  TYR A 227     -41.252  -8.697   5.964  1.00  0.00           C  
ATOM   2952  CD1 TYR A 227     -40.811  -8.548   4.634  1.00  0.00           C  
ATOM   2953  CD2 TYR A 227     -41.153  -7.618   6.866  1.00  0.00           C  
ATOM   2954  CE1 TYR A 227     -40.269  -7.325   4.205  1.00  0.00           C  
ATOM   2955  CE2 TYR A 227     -40.605  -6.394   6.436  1.00  0.00           C  
ATOM   2956  CZ  TYR A 227     -40.152  -6.250   5.108  1.00  0.00           C  
ATOM   2957  OH  TYR A 227     -39.606  -5.079   4.707  1.00  0.00           O  
ATOM   2958  H   TYR A 227     -43.139 -12.136   6.840  1.00  0.00           H  
ATOM   2959  HA  TYR A 227     -43.837  -9.386   6.874  1.00  0.00           H  
ATOM   2960  HB2 TYR A 227     -41.616 -10.186   7.455  1.00  0.00           H  
ATOM   2961  HB3 TYR A 227     -41.376 -10.809   5.825  1.00  0.00           H  
ATOM   2962  HD1 TYR A 227     -40.877  -9.368   3.934  1.00  0.00           H  
ATOM   2963  HD2 TYR A 227     -41.484  -7.721   7.889  1.00  0.00           H  
ATOM   2964  HE1 TYR A 227     -39.930  -7.208   3.186  1.00  0.00           H  
ATOM   2965  HE2 TYR A 227     -40.512  -5.557   7.112  1.00  0.00           H  
ATOM   2966  HH  TYR A 227     -39.136  -5.163   3.874  1.00  0.00           H  
ATOM   2967  N   GLN A 228     -43.661 -10.638   3.811  1.00  0.00           N  
ATOM   2968  CA  GLN A 228     -44.114 -10.496   2.417  1.00  0.00           C  
ATOM   2969  C   GLN A 228     -45.661 -10.438   2.262  1.00  0.00           C  
ATOM   2970  O   GLN A 228     -46.201 -10.478   1.155  1.00  0.00           O  
ATOM   2971  CB  GLN A 228     -43.396 -11.573   1.572  1.00  0.00           C  
ATOM   2972  CG  GLN A 228     -43.499 -11.433   0.042  1.00  0.00           C  
ATOM   2973  CD  GLN A 228     -42.466 -12.308  -0.671  1.00  0.00           C  
ATOM   2974  OE1 GLN A 228     -41.548 -11.842  -1.332  1.00  0.00           O  
ATOM   2975  NE2 GLN A 228     -42.553 -13.612  -0.557  1.00  0.00           N  
ATOM   2976  H   GLN A 228     -43.189 -11.499   4.051  1.00  0.00           H  
ATOM   2977  HA  GLN A 228     -43.749  -9.530   2.068  1.00  0.00           H  
ATOM   2978  HB2 GLN A 228     -42.337 -11.538   1.827  1.00  0.00           H  
ATOM   2979  HB3 GLN A 228     -43.772 -12.555   1.861  1.00  0.00           H  
ATOM   2980  HG2 GLN A 228     -43.319 -10.394  -0.236  1.00  0.00           H  
ATOM   2981  HG3 GLN A 228     -44.494 -11.718  -0.301  1.00  0.00           H  
ATOM   2982 HE21 GLN A 228     -43.311 -14.052  -0.054  1.00  0.00           H  
ATOM   2983 HE22 GLN A 228     -41.812 -14.160  -0.971  1.00  0.00           H  
ATOM   2984  N   LYS A 229     -46.384 -10.311   3.386  1.00  0.00           N  
ATOM   2985  CA  LYS A 229     -47.775  -9.849   3.511  1.00  0.00           C  
ATOM   2986  C   LYS A 229     -47.841  -8.558   4.340  1.00  0.00           C  
ATOM   2987  O   LYS A 229     -48.410  -7.589   3.848  1.00  0.00           O  
ATOM   2988  CB  LYS A 229     -48.687 -10.983   4.026  1.00  0.00           C  
ATOM   2989  CG  LYS A 229     -50.120 -10.522   4.361  1.00  0.00           C  
ATOM   2990  CD  LYS A 229     -50.961 -11.670   4.943  1.00  0.00           C  
ATOM   2991  CE  LYS A 229     -52.339 -11.197   5.429  1.00  0.00           C  
ATOM   2992  NZ  LYS A 229     -53.235 -10.833   4.309  1.00  0.00           N1+
ATOM   2993  H   LYS A 229     -45.871 -10.407   4.251  1.00  0.00           H  
ATOM   2994  HA  LYS A 229     -48.139  -9.572   2.522  1.00  0.00           H  
ATOM   2995  HB2 LYS A 229     -48.248 -11.406   4.930  1.00  0.00           H  
ATOM   2996  HB3 LYS A 229     -48.732 -11.770   3.273  1.00  0.00           H  
ATOM   2997  HG2 LYS A 229     -50.593 -10.140   3.456  1.00  0.00           H  
ATOM   2998  HG3 LYS A 229     -50.083  -9.722   5.100  1.00  0.00           H  
ATOM   2999  HD2 LYS A 229     -50.433 -12.090   5.799  1.00  0.00           H  
ATOM   3000  HD3 LYS A 229     -51.082 -12.457   4.198  1.00  0.00           H  
ATOM   3001  HE2 LYS A 229     -52.214 -10.343   6.095  1.00  0.00           H  
ATOM   3002  HE3 LYS A 229     -52.799 -12.000   6.006  1.00  0.00           H  
ATOM   3003  HZ1 LYS A 229     -52.879 -10.058   3.767  1.00  0.00           H  
ATOM   3004  HZ2 LYS A 229     -53.393 -11.606   3.679  1.00  0.00           H  
ATOM   3005  HZ3 LYS A 229     -54.135 -10.514   4.639  1.00  0.00           H  
ATOM   3006  N   ARG A 230     -47.212  -8.504   5.529  1.00  0.00           N  
ATOM   3007  CA  ARG A 230     -47.177  -7.313   6.419  1.00  0.00           C  
ATOM   3008  C   ARG A 230     -46.895  -6.003   5.674  1.00  0.00           C  
ATOM   3009  O   ARG A 230     -47.643  -5.039   5.829  1.00  0.00           O  
ATOM   3010  CB  ARG A 230     -46.140  -7.459   7.558  1.00  0.00           C  
ATOM   3011  CG  ARG A 230     -46.406  -8.609   8.545  1.00  0.00           C  
ATOM   3012  CD  ARG A 230     -45.766  -8.378   9.925  1.00  0.00           C  
ATOM   3013  NE  ARG A 230     -44.316  -8.676  10.014  1.00  0.00           N  
ATOM   3014  CZ  ARG A 230     -43.595  -8.593  11.127  1.00  0.00           C  
ATOM   3015  NH1 ARG A 230     -42.345  -8.949  11.173  1.00  0.00           N  
ATOM   3016  NH2 ARG A 230     -44.071  -8.141  12.249  1.00  0.00           N1+
ATOM   3017  H   ARG A 230     -46.775  -9.355   5.852  1.00  0.00           H  
ATOM   3018  HA  ARG A 230     -48.162  -7.185   6.867  1.00  0.00           H  
ATOM   3019  HB2 ARG A 230     -45.138  -7.561   7.142  1.00  0.00           H  
ATOM   3020  HB3 ARG A 230     -46.168  -6.526   8.122  1.00  0.00           H  
ATOM   3021  HG2 ARG A 230     -47.483  -8.664   8.701  1.00  0.00           H  
ATOM   3022  HG3 ARG A 230     -46.068  -9.561   8.138  1.00  0.00           H  
ATOM   3023  HD2 ARG A 230     -45.937  -7.335  10.190  1.00  0.00           H  
ATOM   3024  HD3 ARG A 230     -46.293  -9.001  10.648  1.00  0.00           H  
ATOM   3025  HE  ARG A 230     -43.848  -9.011   9.184  1.00  0.00           H  
ATOM   3026 HH11 ARG A 230     -41.840  -8.821  12.038  1.00  0.00           H  
ATOM   3027 HH12 ARG A 230     -41.845  -9.302  10.369  1.00  0.00           H  
ATOM   3028 HH21 ARG A 230     -43.484  -8.140  13.071  1.00  0.00           H  
ATOM   3029 HH22 ARG A 230     -44.992  -7.727  12.272  1.00  0.00           H  
ATOM   3030  N   LYS A 231     -45.841  -5.968   4.848  1.00  0.00           N  
ATOM   3031  CA  LYS A 231     -45.411  -4.733   4.169  1.00  0.00           C  
ATOM   3032  C   LYS A 231     -46.064  -4.488   2.799  1.00  0.00           C  
ATOM   3033  O   LYS A 231     -46.035  -3.375   2.284  1.00  0.00           O  
ATOM   3034  CB  LYS A 231     -43.873  -4.647   4.177  1.00  0.00           C  
ATOM   3035  CG  LYS A 231     -43.356  -3.281   3.693  1.00  0.00           C  
ATOM   3036  CD  LYS A 231     -41.860  -3.118   3.959  1.00  0.00           C  
ATOM   3037  CE  LYS A 231     -41.415  -1.671   3.744  1.00  0.00           C  
ATOM   3038  NZ  LYS A 231     -39.953  -1.542   3.913  1.00  0.00           N1+
ATOM   3039  H   LYS A 231     -45.268  -6.796   4.769  1.00  0.00           H  
ATOM   3040  HA  LYS A 231     -45.750  -3.898   4.782  1.00  0.00           H  
ATOM   3041  HB2 LYS A 231     -43.521  -4.819   5.194  1.00  0.00           H  
ATOM   3042  HB3 LYS A 231     -43.459  -5.432   3.544  1.00  0.00           H  
ATOM   3043  HG2 LYS A 231     -43.536  -3.163   2.625  1.00  0.00           H  
ATOM   3044  HG3 LYS A 231     -43.887  -2.492   4.226  1.00  0.00           H  
ATOM   3045  HD2 LYS A 231     -41.318  -3.773   3.278  1.00  0.00           H  
ATOM   3046  HD3 LYS A 231     -41.638  -3.403   4.988  1.00  0.00           H  
ATOM   3047  HE2 LYS A 231     -41.932  -1.027   4.456  1.00  0.00           H  
ATOM   3048  HE3 LYS A 231     -41.692  -1.368   2.734  1.00  0.00           H  
ATOM   3049  HZ1 LYS A 231     -39.631  -1.841   4.822  1.00  0.00           H  
ATOM   3050  HZ2 LYS A 231     -39.467  -2.140   3.260  1.00  0.00           H  
ATOM   3051  HZ3 LYS A 231     -39.636  -0.593   3.779  1.00  0.00           H  
ATOM   3052  N   PHE A 232     -46.675  -5.521   2.210  1.00  0.00           N  
ATOM   3053  CA  PHE A 232     -47.036  -5.558   0.785  1.00  0.00           C  
ATOM   3054  C   PHE A 232     -48.374  -6.264   0.480  1.00  0.00           C  
ATOM   3055  O   PHE A 232     -48.544  -6.807  -0.609  1.00  0.00           O  
ATOM   3056  CB  PHE A 232     -45.861  -6.141  -0.031  1.00  0.00           C  
ATOM   3057  CG  PHE A 232     -44.555  -5.368   0.071  1.00  0.00           C  
ATOM   3058  CD1 PHE A 232     -44.468  -4.069  -0.467  1.00  0.00           C  
ATOM   3059  CD2 PHE A 232     -43.428  -5.938   0.696  1.00  0.00           C  
ATOM   3060  CE1 PHE A 232     -43.273  -3.337  -0.365  1.00  0.00           C  
ATOM   3061  CE2 PHE A 232     -42.231  -5.205   0.797  1.00  0.00           C  
ATOM   3062  CZ  PHE A 232     -42.156  -3.902   0.273  1.00  0.00           C  
ATOM   3063  H   PHE A 232     -46.775  -6.368   2.752  1.00  0.00           H  
ATOM   3064  HA  PHE A 232     -47.174  -4.531   0.445  1.00  0.00           H  
ATOM   3065  HB2 PHE A 232     -45.696  -7.173   0.278  1.00  0.00           H  
ATOM   3066  HB3 PHE A 232     -46.135  -6.159  -1.086  1.00  0.00           H  
ATOM   3067  HD1 PHE A 232     -45.323  -3.622  -0.952  1.00  0.00           H  
ATOM   3068  HD2 PHE A 232     -43.476  -6.937   1.103  1.00  0.00           H  
ATOM   3069  HE1 PHE A 232     -43.219  -2.339  -0.774  1.00  0.00           H  
ATOM   3070  HE2 PHE A 232     -41.368  -5.640   1.279  1.00  0.00           H  
ATOM   3071  HZ  PHE A 232     -41.243  -3.333   0.363  1.00  0.00           H  
ATOM   3072  N   HIS A 233     -49.346  -6.286   1.404  1.00  0.00           N  
ATOM   3073  CA  HIS A 233     -50.612  -7.011   1.185  1.00  0.00           C  
ATOM   3074  C   HIS A 233     -51.360  -6.558  -0.079  1.00  0.00           C  
ATOM   3075  O   HIS A 233     -51.774  -7.394  -0.882  1.00  0.00           O  
ATOM   3076  CB  HIS A 233     -51.543  -6.914   2.403  1.00  0.00           C  
ATOM   3077  CG  HIS A 233     -52.833  -7.643   2.122  1.00  0.00           C  
ATOM   3078  CD2 HIS A 233     -54.020  -7.066   1.770  1.00  0.00           C  
ATOM   3079  ND1 HIS A 233     -52.964  -9.033   2.044  1.00  0.00           N  
ATOM   3080  NE2 HIS A 233     -54.874  -8.096   1.446  1.00  0.00           N  
ATOM   3081  CE1 HIS A 233     -54.215  -9.254   1.601  1.00  0.00           C  
ATOM   3082  H   HIS A 233     -49.169  -5.881   2.312  1.00  0.00           H  
ATOM   3083  HA  HIS A 233     -50.382  -8.065   1.035  1.00  0.00           H  
ATOM   3084  HB2 HIS A 233     -51.755  -5.867   2.618  1.00  0.00           H  
ATOM   3085  HB3 HIS A 233     -51.061  -7.361   3.273  1.00  0.00           H  
ATOM   3086  HD2 HIS A 233     -54.227  -6.009   1.702  1.00  0.00           H  
ATOM   3087  HE2 HIS A 233     -55.798  -8.012   1.047  1.00  0.00           H  
ATOM   3088  HE1 HIS A 233     -54.632 -10.227   1.386  1.00  0.00           H  
ATOM   3089  N   CYS A 234     -51.498  -5.252  -0.309  1.00  0.00           N  
ATOM   3090  CA  CYS A 234     -52.204  -4.757  -1.494  1.00  0.00           C  
ATOM   3091  C   CYS A 234     -51.405  -4.902  -2.803  1.00  0.00           C  
ATOM   3092  O   CYS A 234     -51.950  -4.620  -3.864  1.00  0.00           O  
ATOM   3093  CB  CYS A 234     -52.734  -3.339  -1.250  1.00  0.00           C  
ATOM   3094  SG  CYS A 234     -53.852  -3.369   0.181  1.00  0.00           S  
ATOM   3095  H   CYS A 234     -51.140  -4.585   0.360  1.00  0.00           H  
ATOM   3096  HA  CYS A 234     -53.085  -5.383  -1.635  1.00  0.00           H  
ATOM   3097  HB2 CYS A 234     -53.289  -3.006  -2.127  1.00  0.00           H  
ATOM   3098  HB3 CYS A 234     -51.914  -2.642  -1.078  1.00  0.00           H  
ATOM   3099  HG  CYS A 234     -52.900  -3.354   1.118  1.00  0.00           H  
ATOM   3100  N   ALA A 235     -50.162  -5.409  -2.788  1.00  0.00           N  
ATOM   3101  CA  ALA A 235     -49.398  -5.684  -4.011  1.00  0.00           C  
ATOM   3102  C   ALA A 235     -50.117  -6.689  -4.927  1.00  0.00           C  
ATOM   3103  O   ALA A 235     -50.045  -6.553  -6.148  1.00  0.00           O  
ATOM   3104  CB  ALA A 235     -48.002  -6.186  -3.638  1.00  0.00           C  
ATOM   3105  H   ALA A 235     -49.740  -5.649  -1.902  1.00  0.00           H  
ATOM   3106  HA  ALA A 235     -49.288  -4.756  -4.572  1.00  0.00           H  
ATOM   3107  HB1 ALA A 235     -47.466  -5.425  -3.071  1.00  0.00           H  
ATOM   3108  HB2 ALA A 235     -48.078  -7.098  -3.045  1.00  0.00           H  
ATOM   3109  HB3 ALA A 235     -47.445  -6.418  -4.546  1.00  0.00           H  
ATOM   3110  N   ASN A 236     -50.883  -7.627  -4.346  1.00  0.00           N  
ATOM   3111  CA  ASN A 236     -51.766  -8.546  -5.075  1.00  0.00           C  
ATOM   3112  C   ASN A 236     -52.846  -7.852  -5.943  1.00  0.00           C  
ATOM   3113  O   ASN A 236     -53.517  -8.524  -6.726  1.00  0.00           O  
ATOM   3114  CB  ASN A 236     -52.457  -9.508  -4.093  1.00  0.00           C  
ATOM   3115  CG  ASN A 236     -51.560 -10.302  -3.167  1.00  0.00           C  
ATOM   3116  OD1 ASN A 236     -51.006 -11.332  -3.517  1.00  0.00           O  
ATOM   3117  ND2 ASN A 236     -51.422  -9.909  -1.925  1.00  0.00           N  
ATOM   3118  H   ASN A 236     -50.895  -7.655  -3.337  1.00  0.00           H  
ATOM   3119  HA  ASN A 236     -51.149  -9.138  -5.752  1.00  0.00           H  
ATOM   3120  HB2 ASN A 236     -53.024 -10.234  -4.677  1.00  0.00           H  
ATOM   3121  HB3 ASN A 236     -53.164  -8.940  -3.489  1.00  0.00           H  
ATOM   3122 HD21 ASN A 236     -50.921 -10.509  -1.286  1.00  0.00           H  
ATOM   3123 HD22 ASN A 236     -51.849  -9.054  -1.599  1.00  0.00           H  
ATOM   3124  N   LEU A 237     -53.021  -6.532  -5.807  1.00  0.00           N  
ATOM   3125  CA  LEU A 237     -54.020  -5.704  -6.491  1.00  0.00           C  
ATOM   3126  C   LEU A 237     -53.375  -4.744  -7.514  1.00  0.00           C  
ATOM   3127  O   LEU A 237     -54.023  -3.804  -7.981  1.00  0.00           O  
ATOM   3128  CB  LEU A 237     -54.874  -4.962  -5.435  1.00  0.00           C  
ATOM   3129  CG  LEU A 237     -55.527  -5.847  -4.354  1.00  0.00           C  
ATOM   3130  CD1 LEU A 237     -56.055  -4.990  -3.205  1.00  0.00           C  
ATOM   3131  CD2 LEU A 237     -56.696  -6.645  -4.927  1.00  0.00           C  
ATOM   3132  H   LEU A 237     -52.444  -6.049  -5.133  1.00  0.00           H  
ATOM   3133  HA  LEU A 237     -54.685  -6.351  -7.062  1.00  0.00           H  
ATOM   3134  HB2 LEU A 237     -54.239  -4.225  -4.943  1.00  0.00           H  
ATOM   3135  HB3 LEU A 237     -55.664  -4.409  -5.943  1.00  0.00           H  
ATOM   3136  HG  LEU A 237     -54.795  -6.539  -3.935  1.00  0.00           H  
ATOM   3137 HD11 LEU A 237     -55.236  -4.430  -2.752  1.00  0.00           H  
ATOM   3138 HD12 LEU A 237     -56.797  -4.285  -3.579  1.00  0.00           H  
ATOM   3139 HD13 LEU A 237     -56.512  -5.625  -2.446  1.00  0.00           H  
ATOM   3140 HD21 LEU A 237     -57.464  -5.966  -5.296  1.00  0.00           H  
ATOM   3141 HD22 LEU A 237     -56.354  -7.275  -5.749  1.00  0.00           H  
ATOM   3142 HD23 LEU A 237     -57.127  -7.279  -4.153  1.00  0.00           H  
ATOM   3143  N   THR A 238     -52.100  -4.964  -7.869  1.00  0.00           N  
ATOM   3144  CA  THR A 238     -51.256  -4.044  -8.663  1.00  0.00           C  
ATOM   3145  C   THR A 238     -50.663  -4.697  -9.913  1.00  0.00           C  
ATOM   3146  O   THR A 238     -50.674  -5.919 -10.074  1.00  0.00           O  
ATOM   3147  CB  THR A 238     -50.121  -3.422  -7.824  1.00  0.00           C  
ATOM   3148  OG1 THR A 238     -49.104  -4.361  -7.535  1.00  0.00           O  
ATOM   3149  CG2 THR A 238     -50.573  -2.788  -6.516  1.00  0.00           C  
ATOM   3150  H   THR A 238     -51.657  -5.795  -7.504  1.00  0.00           H  
ATOM   3151  HA  THR A 238     -51.874  -3.216  -9.010  1.00  0.00           H  
ATOM   3152  HB  THR A 238     -49.663  -2.631  -8.418  1.00  0.00           H  
ATOM   3153 HG21 THR A 238     -51.329  -2.030  -6.718  1.00  0.00           H  
ATOM   3154 HG22 THR A 238     -50.991  -3.547  -5.855  1.00  0.00           H  
ATOM   3155 HG23 THR A 238     -49.714  -2.322  -6.033  1.00  0.00           H  
ATOM   3156  HG1 THR A 238     -49.499  -5.124  -7.107  1.00  0.00           H  
ATOM   3157  N   SER A 239     -50.097  -3.866 -10.790  1.00  0.00           N  
ATOM   3158  CA  SER A 239     -49.472  -4.224 -12.071  1.00  0.00           C  
ATOM   3159  C   SER A 239     -48.152  -5.010 -11.954  1.00  0.00           C  
ATOM   3160  O   SER A 239     -47.459  -5.173 -12.958  1.00  0.00           O  
ATOM   3161  CB  SER A 239     -49.236  -2.941 -12.883  1.00  0.00           C  
ATOM   3162  OG  SER A 239     -50.424  -2.174 -12.980  1.00  0.00           O  
ATOM   3163  H   SER A 239     -50.137  -2.878 -10.586  1.00  0.00           H  
ATOM   3164  HA  SER A 239     -50.166  -4.857 -12.624  1.00  0.00           H  
ATOM   3165  HB2 SER A 239     -48.895  -3.201 -13.886  1.00  0.00           H  
ATOM   3166  HB3 SER A 239     -48.468  -2.344 -12.391  1.00  0.00           H  
ATOM   3167  HG  SER A 239     -51.038  -2.673 -13.524  1.00  0.00           H  
ATOM   3168  N   TRP A 240     -47.806  -5.496 -10.756  1.00  0.00           N  
ATOM   3169  CA  TRP A 240     -46.608  -6.282 -10.447  1.00  0.00           C  
ATOM   3170  C   TRP A 240     -46.914  -7.326  -9.350  1.00  0.00           C  
ATOM   3171  O   TRP A 240     -47.772  -7.077  -8.495  1.00  0.00           O  
ATOM   3172  CB  TRP A 240     -45.460  -5.360  -9.999  1.00  0.00           C  
ATOM   3173  CG  TRP A 240     -45.045  -4.266 -10.940  1.00  0.00           C  
ATOM   3174  CD1 TRP A 240     -45.220  -2.942 -10.723  1.00  0.00           C  
ATOM   3175  CD2 TRP A 240     -44.383  -4.368 -12.241  1.00  0.00           C  
ATOM   3176  NE1 TRP A 240     -44.706  -2.219 -11.783  1.00  0.00           N  
ATOM   3177  CE2 TRP A 240     -44.191  -3.048 -12.753  1.00  0.00           C  
ATOM   3178  CE3 TRP A 240     -43.927  -5.435 -13.046  1.00  0.00           C  
ATOM   3179  CZ2 TRP A 240     -43.593  -2.801 -13.997  1.00  0.00           C  
ATOM   3180  CZ3 TRP A 240     -43.338  -5.199 -14.305  1.00  0.00           C  
ATOM   3181  CH2 TRP A 240     -43.176  -3.887 -14.785  1.00  0.00           C  
ATOM   3182  H   TRP A 240     -48.455  -5.366  -9.994  1.00  0.00           H  
ATOM   3183  HA  TRP A 240     -46.298  -6.801 -11.354  1.00  0.00           H  
ATOM   3184  HB2 TRP A 240     -45.743  -4.904  -9.051  1.00  0.00           H  
ATOM   3185  HB3 TRP A 240     -44.583  -5.978  -9.806  1.00  0.00           H  
ATOM   3186  HD1 TRP A 240     -45.689  -2.518  -9.848  1.00  0.00           H  
ATOM   3187  HE1 TRP A 240     -44.710  -1.210 -11.823  1.00  0.00           H  
ATOM   3188  HE3 TRP A 240     -44.048  -6.449 -12.694  1.00  0.00           H  
ATOM   3189  HZ2 TRP A 240     -43.461  -1.787 -14.347  1.00  0.00           H  
ATOM   3190  HZ3 TRP A 240     -43.013  -6.032 -14.910  1.00  0.00           H  
ATOM   3191  HH2 TRP A 240     -42.729  -3.714 -15.753  1.00  0.00           H  
ATOM   3192  N   PRO A 241     -46.235  -8.488  -9.332  1.00  0.00           N  
ATOM   3193  CA  PRO A 241     -46.438  -9.525  -8.315  1.00  0.00           C  
ATOM   3194  C   PRO A 241     -45.743  -9.191  -6.983  1.00  0.00           C  
ATOM   3195  O   PRO A 241     -44.763  -8.446  -6.963  1.00  0.00           O  
ATOM   3196  CB  PRO A 241     -45.890 -10.800  -8.954  1.00  0.00           C  
ATOM   3197  CG  PRO A 241     -44.738 -10.278  -9.812  1.00  0.00           C  
ATOM   3198  CD  PRO A 241     -45.268  -8.939 -10.324  1.00  0.00           C  
ATOM   3199  HA  PRO A 241     -47.504  -9.660  -8.132  1.00  0.00           H  
ATOM   3200  HB2 PRO A 241     -45.554 -11.519  -8.207  1.00  0.00           H  
ATOM   3201  HB3 PRO A 241     -46.652 -11.244  -9.595  1.00  0.00           H  
ATOM   3202  HG2 PRO A 241     -44.517 -10.952 -10.640  1.00  0.00           H  
ATOM   3203  HG3 PRO A 241     -43.856 -10.119  -9.192  1.00  0.00           H  
ATOM   3204  HD2 PRO A 241     -45.771  -9.088 -11.279  1.00  0.00           H  
ATOM   3205  HD3 PRO A 241     -44.447  -8.231 -10.440  1.00  0.00           H  
ATOM   3206  N   ARG A 242     -46.192  -9.777  -5.857  1.00  0.00           N  
ATOM   3207  CA  ARG A 242     -45.595  -9.544  -4.515  1.00  0.00           C  
ATOM   3208  C   ARG A 242     -44.066  -9.656  -4.497  1.00  0.00           C  
ATOM   3209  O   ARG A 242     -43.401  -8.812  -3.906  1.00  0.00           O  
ATOM   3210  CB  ARG A 242     -46.142 -10.524  -3.460  1.00  0.00           C  
ATOM   3211  CG  ARG A 242     -47.640 -10.388  -3.149  1.00  0.00           C  
ATOM   3212  CD  ARG A 242     -48.004 -11.153  -1.869  1.00  0.00           C  
ATOM   3213  NE  ARG A 242     -47.768 -12.604  -1.998  1.00  0.00           N  
ATOM   3214  CZ  ARG A 242     -47.200 -13.403  -1.112  1.00  0.00           C  
ATOM   3215  NH1 ARG A 242     -46.995 -14.651  -1.380  1.00  0.00           N  
ATOM   3216  NH2 ARG A 242     -46.806 -13.016   0.063  1.00  0.00           N1+
ATOM   3217  H   ARG A 242     -47.022 -10.348  -5.935  1.00  0.00           H  
ATOM   3218  HA  ARG A 242     -45.825  -8.527  -4.199  1.00  0.00           H  
ATOM   3219  HB2 ARG A 242     -45.937 -11.545  -3.781  1.00  0.00           H  
ATOM   3220  HB3 ARG A 242     -45.594 -10.350  -2.535  1.00  0.00           H  
ATOM   3221  HG2 ARG A 242     -48.233 -10.772  -3.979  1.00  0.00           H  
ATOM   3222  HG3 ARG A 242     -47.885  -9.337  -2.999  1.00  0.00           H  
ATOM   3223  HD2 ARG A 242     -49.059 -10.988  -1.650  1.00  0.00           H  
ATOM   3224  HD3 ARG A 242     -47.424 -10.734  -1.046  1.00  0.00           H  
ATOM   3225  HE  ARG A 242     -48.074 -13.041  -2.856  1.00  0.00           H  
ATOM   3226 HH11 ARG A 242     -47.356 -15.069  -2.226  1.00  0.00           H  
ATOM   3227 HH12 ARG A 242     -46.370 -15.174  -0.784  1.00  0.00           H  
ATOM   3228 HH21 ARG A 242     -46.843 -12.042   0.325  1.00  0.00           H  
ATOM   3229 HH22 ARG A 242     -46.584 -13.733   0.739  1.00  0.00           H  
ATOM   3230  N   TRP A 243     -43.515 -10.678  -5.153  1.00  0.00           N  
ATOM   3231  CA  TRP A 243     -42.077 -10.963  -5.159  1.00  0.00           C  
ATOM   3232  C   TRP A 243     -41.245  -9.954  -5.968  1.00  0.00           C  
ATOM   3233  O   TRP A 243     -40.040  -9.872  -5.750  1.00  0.00           O  
ATOM   3234  CB  TRP A 243     -41.862 -12.410  -5.631  1.00  0.00           C  
ATOM   3235  CG  TRP A 243     -42.458 -12.773  -6.960  1.00  0.00           C  
ATOM   3236  CD1 TRP A 243     -43.600 -13.476  -7.144  1.00  0.00           C  
ATOM   3237  CD2 TRP A 243     -41.964 -12.463  -8.304  1.00  0.00           C  
ATOM   3238  NE1 TRP A 243     -43.836 -13.634  -8.496  1.00  0.00           N  
ATOM   3239  CE2 TRP A 243     -42.861 -13.032  -9.257  1.00  0.00           C  
ATOM   3240  CE3 TRP A 243     -40.850 -11.762  -8.819  1.00  0.00           C  
ATOM   3241  CZ2 TRP A 243     -42.668 -12.914 -10.641  1.00  0.00           C  
ATOM   3242  CZ3 TRP A 243     -40.655 -11.621 -10.206  1.00  0.00           C  
ATOM   3243  CH2 TRP A 243     -41.560 -12.193 -11.117  1.00  0.00           C  
ATOM   3244  H   TRP A 243     -44.123 -11.299  -5.667  1.00  0.00           H  
ATOM   3245  HA  TRP A 243     -41.708 -10.896  -4.136  1.00  0.00           H  
ATOM   3246  HB2 TRP A 243     -40.790 -12.604  -5.674  1.00  0.00           H  
ATOM   3247  HB3 TRP A 243     -42.273 -13.078  -4.875  1.00  0.00           H  
ATOM   3248  HD1 TRP A 243     -44.227 -13.870  -6.357  1.00  0.00           H  
ATOM   3249  HE1 TRP A 243     -44.627 -14.136  -8.874  1.00  0.00           H  
ATOM   3250  HE3 TRP A 243     -40.131 -11.335  -8.136  1.00  0.00           H  
ATOM   3251  HZ2 TRP A 243     -43.367 -13.366 -11.330  1.00  0.00           H  
ATOM   3252  HZ3 TRP A 243     -39.802 -11.072 -10.576  1.00  0.00           H  
ATOM   3253  HH2 TRP A 243     -41.400 -12.077 -12.179  1.00  0.00           H  
ATOM   3254  N   LEU A 244     -41.856  -9.146  -6.846  1.00  0.00           N  
ATOM   3255  CA  LEU A 244     -41.157  -8.069  -7.558  1.00  0.00           C  
ATOM   3256  C   LEU A 244     -40.762  -6.942  -6.591  1.00  0.00           C  
ATOM   3257  O   LEU A 244     -39.646  -6.431  -6.648  1.00  0.00           O  
ATOM   3258  CB  LEU A 244     -42.020  -7.623  -8.759  1.00  0.00           C  
ATOM   3259  CG  LEU A 244     -41.558  -6.431  -9.624  1.00  0.00           C  
ATOM   3260  CD1 LEU A 244     -41.734  -5.058  -8.968  1.00  0.00           C  
ATOM   3261  CD2 LEU A 244     -40.118  -6.599 -10.101  1.00  0.00           C  
ATOM   3262  H   LEU A 244     -42.854  -9.231  -6.980  1.00  0.00           H  
ATOM   3263  HA  LEU A 244     -40.226  -8.476  -7.954  1.00  0.00           H  
ATOM   3264  HB2 LEU A 244     -42.114  -8.481  -9.424  1.00  0.00           H  
ATOM   3265  HB3 LEU A 244     -43.021  -7.382  -8.400  1.00  0.00           H  
ATOM   3266  HG  LEU A 244     -42.193  -6.430 -10.510  1.00  0.00           H  
ATOM   3267 HD11 LEU A 244     -42.719  -4.985  -8.508  1.00  0.00           H  
ATOM   3268 HD12 LEU A 244     -40.965  -4.876  -8.217  1.00  0.00           H  
ATOM   3269 HD13 LEU A 244     -41.653  -4.287  -9.734  1.00  0.00           H  
ATOM   3270 HD21 LEU A 244     -39.432  -6.626  -9.255  1.00  0.00           H  
ATOM   3271 HD22 LEU A 244     -40.029  -7.524 -10.670  1.00  0.00           H  
ATOM   3272 HD23 LEU A 244     -39.852  -5.760 -10.743  1.00  0.00           H  
ATOM   3273  N   TYR A 245     -41.640  -6.592  -5.646  1.00  0.00           N  
ATOM   3274  CA  TYR A 245     -41.356  -5.587  -4.612  1.00  0.00           C  
ATOM   3275  C   TYR A 245     -40.191  -6.002  -3.696  1.00  0.00           C  
ATOM   3276  O   TYR A 245     -39.399  -5.156  -3.279  1.00  0.00           O  
ATOM   3277  CB  TYR A 245     -42.641  -5.302  -3.824  1.00  0.00           C  
ATOM   3278  CG  TYR A 245     -43.742  -4.705  -4.684  1.00  0.00           C  
ATOM   3279  CD1 TYR A 245     -43.727  -3.325  -4.954  1.00  0.00           C  
ATOM   3280  CD2 TYR A 245     -44.740  -5.519  -5.255  1.00  0.00           C  
ATOM   3281  CE1 TYR A 245     -44.732  -2.749  -5.756  1.00  0.00           C  
ATOM   3282  CE2 TYR A 245     -45.738  -4.951  -6.074  1.00  0.00           C  
ATOM   3283  CZ  TYR A 245     -45.746  -3.560  -6.310  1.00  0.00           C  
ATOM   3284  OH  TYR A 245     -46.720  -2.993  -7.069  1.00  0.00           O  
ATOM   3285  H   TYR A 245     -42.536  -7.058  -5.629  1.00  0.00           H  
ATOM   3286  HA  TYR A 245     -41.053  -4.663  -5.105  1.00  0.00           H  
ATOM   3287  HB2 TYR A 245     -42.997  -6.221  -3.359  1.00  0.00           H  
ATOM   3288  HB3 TYR A 245     -42.409  -4.602  -3.022  1.00  0.00           H  
ATOM   3289  HD1 TYR A 245     -42.934  -2.717  -4.545  1.00  0.00           H  
ATOM   3290  HD2 TYR A 245     -44.735  -6.584  -5.073  1.00  0.00           H  
ATOM   3291  HE1 TYR A 245     -44.730  -1.689  -5.961  1.00  0.00           H  
ATOM   3292  HE2 TYR A 245     -46.494  -5.576  -6.527  1.00  0.00           H  
ATOM   3293  HH  TYR A 245     -47.445  -3.594  -7.253  1.00  0.00           H  
ATOM   3294  N   SER A 246     -40.008  -7.305  -3.475  1.00  0.00           N  
ATOM   3295  CA  SER A 246     -38.864  -7.904  -2.764  1.00  0.00           C  
ATOM   3296  C   SER A 246     -37.510  -7.749  -3.492  1.00  0.00           C  
ATOM   3297  O   SER A 246     -36.474  -8.177  -2.980  1.00  0.00           O  
ATOM   3298  CB  SER A 246     -39.182  -9.376  -2.473  1.00  0.00           C  
ATOM   3299  OG  SER A 246     -40.412  -9.437  -1.769  1.00  0.00           O  
ATOM   3300  H   SER A 246     -40.725  -7.942  -3.792  1.00  0.00           H  
ATOM   3301  HA  SER A 246     -38.762  -7.399  -1.804  1.00  0.00           H  
ATOM   3302  HB2 SER A 246     -38.387  -9.821  -1.875  1.00  0.00           H  
ATOM   3303  HB3 SER A 246     -39.264  -9.931  -3.408  1.00  0.00           H  
ATOM   3304  HG  SER A 246     -40.666 -10.351  -1.619  1.00  0.00           H  
ATOM   3305  N   LEU A 247     -37.496  -7.096  -4.664  1.00  0.00           N  
ATOM   3306  CA  LEU A 247     -36.296  -6.675  -5.402  1.00  0.00           C  
ATOM   3307  C   LEU A 247     -35.993  -5.167  -5.247  1.00  0.00           C  
ATOM   3308  O   LEU A 247     -35.058  -4.667  -5.873  1.00  0.00           O  
ATOM   3309  CB  LEU A 247     -36.390  -7.103  -6.884  1.00  0.00           C  
ATOM   3310  CG  LEU A 247     -36.905  -8.531  -7.154  1.00  0.00           C  
ATOM   3311  CD1 LEU A 247     -36.859  -8.823  -8.655  1.00  0.00           C  
ATOM   3312  CD2 LEU A 247     -36.089  -9.611  -6.445  1.00  0.00           C  
ATOM   3313  H   LEU A 247     -38.386  -6.861  -5.079  1.00  0.00           H  
ATOM   3314  HA  LEU A 247     -35.436  -7.192  -4.975  1.00  0.00           H  
ATOM   3315  HB2 LEU A 247     -37.053  -6.407  -7.398  1.00  0.00           H  
ATOM   3316  HB3 LEU A 247     -35.400  -7.000  -7.328  1.00  0.00           H  
ATOM   3317  HG  LEU A 247     -37.943  -8.607  -6.828  1.00  0.00           H  
ATOM   3318 HD11 LEU A 247     -37.451  -8.081  -9.190  1.00  0.00           H  
ATOM   3319 HD12 LEU A 247     -35.828  -8.790  -9.009  1.00  0.00           H  
ATOM   3320 HD13 LEU A 247     -37.279  -9.811  -8.844  1.00  0.00           H  
ATOM   3321 HD21 LEU A 247     -35.057  -9.600  -6.794  1.00  0.00           H  
ATOM   3322 HD22 LEU A 247     -36.113  -9.462  -5.365  1.00  0.00           H  
ATOM   3323 HD23 LEU A 247     -36.536 -10.584  -6.652  1.00  0.00           H  
ATOM   3324  N   TYR A 248     -36.765  -4.452  -4.417  1.00  0.00           N  
ATOM   3325  CA  TYR A 248     -36.638  -3.011  -4.131  1.00  0.00           C  
ATOM   3326  C   TYR A 248     -36.842  -2.659  -2.642  1.00  0.00           C  
ATOM   3327  O   TYR A 248     -36.485  -1.559  -2.220  1.00  0.00           O  
ATOM   3328  CB  TYR A 248     -37.630  -2.204  -4.986  1.00  0.00           C  
ATOM   3329  CG  TYR A 248     -37.519  -2.367  -6.491  1.00  0.00           C  
ATOM   3330  CD1 TYR A 248     -36.794  -1.435  -7.263  1.00  0.00           C  
ATOM   3331  CD2 TYR A 248     -38.187  -3.430  -7.125  1.00  0.00           C  
ATOM   3332  CE1 TYR A 248     -36.750  -1.562  -8.666  1.00  0.00           C  
ATOM   3333  CE2 TYR A 248     -38.133  -3.569  -8.522  1.00  0.00           C  
ATOM   3334  CZ  TYR A 248     -37.427  -2.628  -9.296  1.00  0.00           C  
ATOM   3335  OH  TYR A 248     -37.442  -2.742 -10.648  1.00  0.00           O  
ATOM   3336  H   TYR A 248     -37.541  -4.936  -3.988  1.00  0.00           H  
ATOM   3337  HA  TYR A 248     -35.633  -2.683  -4.397  1.00  0.00           H  
ATOM   3338  HB2 TYR A 248     -38.642  -2.473  -4.685  1.00  0.00           H  
ATOM   3339  HB3 TYR A 248     -37.499  -1.148  -4.750  1.00  0.00           H  
ATOM   3340  HD1 TYR A 248     -36.279  -0.617  -6.781  1.00  0.00           H  
ATOM   3341  HD2 TYR A 248     -38.741  -4.144  -6.533  1.00  0.00           H  
ATOM   3342  HE1 TYR A 248     -36.204  -0.844  -9.260  1.00  0.00           H  
ATOM   3343  HE2 TYR A 248     -38.635  -4.390  -9.012  1.00  0.00           H  
ATOM   3344  HH  TYR A 248     -37.239  -1.913 -11.088  1.00  0.00           H  
ATOM   3345  N   ASP A 249     -37.413  -3.555  -1.835  1.00  0.00           N  
ATOM   3346  CA  ASP A 249     -37.563  -3.389  -0.386  1.00  0.00           C  
ATOM   3347  C   ASP A 249     -36.208  -3.394   0.342  1.00  0.00           C  
ATOM   3348  O   ASP A 249     -35.496  -4.399   0.299  1.00  0.00           O  
ATOM   3349  CB  ASP A 249     -38.432  -4.534   0.145  1.00  0.00           C  
ATOM   3350  CG  ASP A 249     -38.590  -4.421   1.658  1.00  0.00           C  
ATOM   3351  OD1 ASP A 249     -38.970  -3.326   2.120  1.00  0.00           O  
ATOM   3352  OD2 ASP A 249     -38.327  -5.414   2.374  1.00  0.00           O1-
ATOM   3353  H   ASP A 249     -37.793  -4.398  -2.242  1.00  0.00           H  
ATOM   3354  HA  ASP A 249     -38.067  -2.445  -0.180  1.00  0.00           H  
ATOM   3355  HB2 ASP A 249     -37.979  -5.492  -0.111  1.00  0.00           H  
ATOM   3356  HB3 ASP A 249     -39.412  -4.494  -0.330  1.00  0.00           H  
ATOM   3357  N   ALA A 250     -35.844  -2.308   1.033  1.00  0.00           N  
ATOM   3358  CA  ALA A 250     -34.507  -2.180   1.617  1.00  0.00           C  
ATOM   3359  C   ALA A 250     -34.219  -3.264   2.669  1.00  0.00           C  
ATOM   3360  O   ALA A 250     -33.143  -3.851   2.653  1.00  0.00           O  
ATOM   3361  CB  ALA A 250     -34.313  -0.767   2.180  1.00  0.00           C  
ATOM   3362  H   ALA A 250     -36.491  -1.538   1.131  1.00  0.00           H  
ATOM   3363  HA  ALA A 250     -33.779  -2.317   0.817  1.00  0.00           H  
ATOM   3364  HB1 ALA A 250     -34.549  -0.025   1.417  1.00  0.00           H  
ATOM   3365  HB2 ALA A 250     -34.955  -0.617   3.049  1.00  0.00           H  
ATOM   3366  HB3 ALA A 250     -33.275  -0.642   2.489  1.00  0.00           H  
ATOM   3367  N   GLU A 251     -35.170  -3.576   3.552  1.00  0.00           N  
ATOM   3368  CA  GLU A 251     -35.021  -4.633   4.562  1.00  0.00           C  
ATOM   3369  C   GLU A 251     -34.789  -6.019   3.941  1.00  0.00           C  
ATOM   3370  O   GLU A 251     -33.893  -6.743   4.378  1.00  0.00           O  
ATOM   3371  CB  GLU A 251     -36.249  -4.662   5.480  1.00  0.00           C  
ATOM   3372  CG  GLU A 251     -36.470  -3.382   6.306  1.00  0.00           C  
ATOM   3373  CD  GLU A 251     -37.404  -2.357   5.643  1.00  0.00           C  
ATOM   3374  OE1 GLU A 251     -38.519  -2.116   6.163  1.00  0.00           O  
ATOM   3375  OE2 GLU A 251     -37.012  -1.713   4.637  1.00  0.00           O1-
ATOM   3376  H   GLU A 251     -36.017  -3.026   3.560  1.00  0.00           H  
ATOM   3377  HA  GLU A 251     -34.145  -4.418   5.174  1.00  0.00           H  
ATOM   3378  HB2 GLU A 251     -37.136  -4.873   4.883  1.00  0.00           H  
ATOM   3379  HB3 GLU A 251     -36.115  -5.486   6.180  1.00  0.00           H  
ATOM   3380  HG2 GLU A 251     -35.508  -2.920   6.527  1.00  0.00           H  
ATOM   3381  HG3 GLU A 251     -36.905  -3.681   7.260  1.00  0.00           H  
ATOM   3382  N   THR A 252     -35.543  -6.379   2.896  1.00  0.00           N  
ATOM   3383  CA  THR A 252     -35.354  -7.649   2.173  1.00  0.00           C  
ATOM   3384  C   THR A 252     -34.024  -7.692   1.413  1.00  0.00           C  
ATOM   3385  O   THR A 252     -33.351  -8.723   1.384  1.00  0.00           O  
ATOM   3386  CB  THR A 252     -36.524  -7.925   1.220  1.00  0.00           C  
ATOM   3387  OG1 THR A 252     -37.740  -7.963   1.929  1.00  0.00           O  
ATOM   3388  CG2 THR A 252     -36.389  -9.253   0.478  1.00  0.00           C  
ATOM   3389  H   THR A 252     -36.291  -5.764   2.609  1.00  0.00           H  
ATOM   3390  HA  THR A 252     -35.328  -8.458   2.903  1.00  0.00           H  
ATOM   3391  HB  THR A 252     -36.577  -7.126   0.481  1.00  0.00           H  
ATOM   3392 HG21 THR A 252     -35.579  -9.201  -0.250  1.00  0.00           H  
ATOM   3393 HG22 THR A 252     -36.197 -10.057   1.188  1.00  0.00           H  
ATOM   3394 HG23 THR A 252     -37.320  -9.464  -0.047  1.00  0.00           H  
ATOM   3395  HG1 THR A 252     -37.946  -7.055   2.166  1.00  0.00           H  
ATOM   3396  N   LEU A 253     -33.602  -6.570   0.818  1.00  0.00           N  
ATOM   3397  CA  LEU A 253     -32.297  -6.457   0.162  1.00  0.00           C  
ATOM   3398  C   LEU A 253     -31.145  -6.582   1.178  1.00  0.00           C  
ATOM   3399  O   LEU A 253     -30.194  -7.316   0.918  1.00  0.00           O  
ATOM   3400  CB  LEU A 253     -32.225  -5.141  -0.634  1.00  0.00           C  
ATOM   3401  CG  LEU A 253     -33.203  -5.023  -1.822  1.00  0.00           C  
ATOM   3402  CD1 LEU A 253     -33.314  -3.564  -2.264  1.00  0.00           C  
ATOM   3403  CD2 LEU A 253     -32.727  -5.826  -3.030  1.00  0.00           C  
ATOM   3404  H   LEU A 253     -34.200  -5.756   0.849  1.00  0.00           H  
ATOM   3405  HA  LEU A 253     -32.185  -7.287  -0.535  1.00  0.00           H  
ATOM   3406  HB2 LEU A 253     -32.410  -4.318   0.057  1.00  0.00           H  
ATOM   3407  HB3 LEU A 253     -31.210  -5.036  -1.018  1.00  0.00           H  
ATOM   3408  HG  LEU A 253     -34.193  -5.391  -1.549  1.00  0.00           H  
ATOM   3409 HD11 LEU A 253     -33.778  -2.976  -1.472  1.00  0.00           H  
ATOM   3410 HD12 LEU A 253     -32.327  -3.158  -2.484  1.00  0.00           H  
ATOM   3411 HD13 LEU A 253     -33.935  -3.496  -3.158  1.00  0.00           H  
ATOM   3412 HD21 LEU A 253     -31.781  -5.419  -3.386  1.00  0.00           H  
ATOM   3413 HD22 LEU A 253     -32.601  -6.872  -2.752  1.00  0.00           H  
ATOM   3414 HD23 LEU A 253     -33.465  -5.759  -3.829  1.00  0.00           H  
ATOM   3415  N   MET A 254     -31.239  -5.944   2.351  1.00  0.00           N  
ATOM   3416  CA  MET A 254     -30.244  -6.072   3.428  1.00  0.00           C  
ATOM   3417  C   MET A 254     -30.151  -7.510   3.969  1.00  0.00           C  
ATOM   3418  O   MET A 254     -29.043  -7.980   4.219  1.00  0.00           O  
ATOM   3419  CB  MET A 254     -30.525  -5.064   4.560  1.00  0.00           C  
ATOM   3420  CG  MET A 254     -30.256  -3.612   4.132  1.00  0.00           C  
ATOM   3421  SD  MET A 254     -30.456  -2.334   5.414  1.00  0.00           S  
ATOM   3422  CE  MET A 254     -32.236  -2.400   5.732  1.00  0.00           C  
ATOM   3423  H   MET A 254     -32.037  -5.345   2.506  1.00  0.00           H  
ATOM   3424  HA  MET A 254     -29.263  -5.838   3.014  1.00  0.00           H  
ATOM   3425  HB2 MET A 254     -29.874  -5.293   5.404  1.00  0.00           H  
ATOM   3426  HB3 MET A 254     -31.560  -5.166   4.888  1.00  0.00           H  
ATOM   3427  HG2 MET A 254     -30.891  -3.353   3.285  1.00  0.00           H  
ATOM   3428  HG3 MET A 254     -29.225  -3.558   3.783  1.00  0.00           H  
ATOM   3429  HE1 MET A 254     -32.782  -2.230   4.804  1.00  0.00           H  
ATOM   3430  HE2 MET A 254     -32.497  -3.375   6.144  1.00  0.00           H  
ATOM   3431  HE3 MET A 254     -32.505  -1.628   6.452  1.00  0.00           H  
ATOM   3432  N   ASP A 255     -31.265  -8.244   4.091  1.00  0.00           N  
ATOM   3433  CA  ASP A 255     -31.250  -9.683   4.419  1.00  0.00           C  
ATOM   3434  C   ASP A 255     -30.502 -10.502   3.352  1.00  0.00           C  
ATOM   3435  O   ASP A 255     -29.622 -11.298   3.681  1.00  0.00           O  
ATOM   3436  CB  ASP A 255     -32.694 -10.182   4.597  1.00  0.00           C  
ATOM   3437  CG  ASP A 255     -32.798 -11.682   4.917  1.00  0.00           C  
ATOM   3438  OD1 ASP A 255     -32.394 -12.095   6.029  1.00  0.00           O  
ATOM   3439  OD2 ASP A 255     -33.306 -12.443   4.057  1.00  0.00           O1-
ATOM   3440  H   ASP A 255     -32.158  -7.797   3.936  1.00  0.00           H  
ATOM   3441  HA  ASP A 255     -30.726  -9.825   5.364  1.00  0.00           H  
ATOM   3442  HB2 ASP A 255     -33.263  -9.974   3.691  1.00  0.00           H  
ATOM   3443  HB3 ASP A 255     -33.146  -9.613   5.409  1.00  0.00           H  
ATOM   3444  N   ARG A 256     -30.796 -10.278   2.063  1.00  0.00           N  
ATOM   3445  CA  ARG A 256     -30.113 -10.946   0.937  1.00  0.00           C  
ATOM   3446  C   ARG A 256     -28.611 -10.633   0.876  1.00  0.00           C  
ATOM   3447  O   ARG A 256     -27.832 -11.519   0.532  1.00  0.00           O  
ATOM   3448  CB  ARG A 256     -30.811 -10.586  -0.386  1.00  0.00           C  
ATOM   3449  CG  ARG A 256     -32.228 -11.184  -0.505  1.00  0.00           C  
ATOM   3450  CD  ARG A 256     -33.007 -10.587  -1.687  1.00  0.00           C  
ATOM   3451  NE  ARG A 256     -32.337 -10.863  -2.971  1.00  0.00           N  
ATOM   3452  CZ  ARG A 256     -32.439 -10.195  -4.101  1.00  0.00           C  
ATOM   3453  NH1 ARG A 256     -33.254  -9.196  -4.291  1.00  0.00           N  
ATOM   3454  NH2 ARG A 256     -31.688 -10.536  -5.099  1.00  0.00           N1+
ATOM   3455  H   ARG A 256     -31.526  -9.609   1.862  1.00  0.00           H  
ATOM   3456  HA  ARG A 256     -30.176 -12.026   1.075  1.00  0.00           H  
ATOM   3457  HB2 ARG A 256     -30.867  -9.501  -0.475  1.00  0.00           H  
ATOM   3458  HB3 ARG A 256     -30.208 -10.963  -1.212  1.00  0.00           H  
ATOM   3459  HG2 ARG A 256     -32.794 -10.998   0.408  1.00  0.00           H  
ATOM   3460  HG3 ARG A 256     -32.150 -12.264  -0.634  1.00  0.00           H  
ATOM   3461  HD2 ARG A 256     -33.100  -9.512  -1.533  1.00  0.00           H  
ATOM   3462  HD3 ARG A 256     -34.007 -11.021  -1.702  1.00  0.00           H  
ATOM   3463  HE  ARG A 256     -31.669 -11.620  -2.997  1.00  0.00           H  
ATOM   3464 HH11 ARG A 256     -33.931  -8.948  -3.584  1.00  0.00           H  
ATOM   3465 HH12 ARG A 256     -33.226  -8.738  -5.191  1.00  0.00           H  
ATOM   3466 HH21 ARG A 256     -31.124 -11.370  -5.017  1.00  0.00           H  
ATOM   3467 HH22 ARG A 256     -31.752 -10.012  -5.960  1.00  0.00           H  
ATOM   3468  N   ILE A 257     -28.190  -9.418   1.236  1.00  0.00           N  
ATOM   3469  CA  ILE A 257     -26.769  -9.019   1.260  1.00  0.00           C  
ATOM   3470  C   ILE A 257     -26.036  -9.587   2.479  1.00  0.00           C  
ATOM   3471  O   ILE A 257     -24.932 -10.116   2.319  1.00  0.00           O  
ATOM   3472  CB  ILE A 257     -26.619  -7.487   1.134  1.00  0.00           C  
ATOM   3473  CG1 ILE A 257     -27.157  -7.010  -0.232  1.00  0.00           C  
ATOM   3474  CG2 ILE A 257     -25.161  -7.016   1.303  1.00  0.00           C  
ATOM   3475  CD1 ILE A 257     -27.536  -5.533  -0.225  1.00  0.00           C  
ATOM   3476  H   ILE A 257     -28.892  -8.725   1.451  1.00  0.00           H  
ATOM   3477  HA  ILE A 257     -26.282  -9.454   0.387  1.00  0.00           H  
ATOM   3478  HB  ILE A 257     -27.213  -7.033   1.927  1.00  0.00           H  
ATOM   3479 HG12 ILE A 257     -26.413  -7.191  -1.007  1.00  0.00           H  
ATOM   3480 HG13 ILE A 257     -28.057  -7.564  -0.501  1.00  0.00           H  
ATOM   3481 HG21 ILE A 257     -24.765  -7.313   2.274  1.00  0.00           H  
ATOM   3482 HG22 ILE A 257     -24.535  -7.452   0.523  1.00  0.00           H  
ATOM   3483 HG23 ILE A 257     -25.104  -5.930   1.228  1.00  0.00           H  
ATOM   3484 HD11 ILE A 257     -28.235  -5.345   0.590  1.00  0.00           H  
ATOM   3485 HD12 ILE A 257     -26.650  -4.908  -0.105  1.00  0.00           H  
ATOM   3486 HD13 ILE A 257     -28.024  -5.287  -1.168  1.00  0.00           H  
ATOM   3487  N   LYS A 258     -26.650  -9.559   3.675  1.00  0.00           N  
ATOM   3488  CA  LYS A 258     -26.093 -10.167   4.900  1.00  0.00           C  
ATOM   3489  C   LYS A 258     -25.617 -11.597   4.653  1.00  0.00           C  
ATOM   3490  O   LYS A 258     -24.503 -11.920   5.042  1.00  0.00           O  
ATOM   3491  CB  LYS A 258     -27.125 -10.148   6.043  1.00  0.00           C  
ATOM   3492  CG  LYS A 258     -27.052  -8.867   6.883  1.00  0.00           C  
ATOM   3493  CD  LYS A 258     -28.160  -8.831   7.952  1.00  0.00           C  
ATOM   3494  CE  LYS A 258     -27.745  -7.989   9.166  1.00  0.00           C  
ATOM   3495  NZ  LYS A 258     -26.924  -8.747  10.143  1.00  0.00           N1+
ATOM   3496  H   LYS A 258     -27.541  -9.087   3.744  1.00  0.00           H  
ATOM   3497  HA  LYS A 258     -25.215  -9.601   5.213  1.00  0.00           H  
ATOM   3498  HB2 LYS A 258     -26.918 -10.985   6.711  1.00  0.00           H  
ATOM   3499  HB3 LYS A 258     -28.131 -10.276   5.642  1.00  0.00           H  
ATOM   3500  HG2 LYS A 258     -27.144  -7.991   6.240  1.00  0.00           H  
ATOM   3501  HG3 LYS A 258     -26.076  -8.838   7.367  1.00  0.00           H  
ATOM   3502  HD2 LYS A 258     -28.410  -9.840   8.281  1.00  0.00           H  
ATOM   3503  HD3 LYS A 258     -29.051  -8.395   7.501  1.00  0.00           H  
ATOM   3504  HE2 LYS A 258     -28.634  -7.612   9.670  1.00  0.00           H  
ATOM   3505  HE3 LYS A 258     -27.183  -7.124   8.812  1.00  0.00           H  
ATOM   3506  HZ1 LYS A 258     -27.476  -9.226  10.840  1.00  0.00           H  
ATOM   3507  HZ2 LYS A 258     -26.310  -9.426   9.715  1.00  0.00           H  
ATOM   3508  HZ3 LYS A 258     -26.331  -8.121  10.669  1.00  0.00           H  
ATOM   3509  N   LYS A 259     -26.385 -12.421   3.930  1.00  0.00           N  
ATOM   3510  CA  LYS A 259     -26.042 -13.824   3.593  1.00  0.00           C  
ATOM   3511  C   LYS A 259     -24.705 -14.003   2.861  1.00  0.00           C  
ATOM   3512  O   LYS A 259     -24.151 -15.099   2.907  1.00  0.00           O  
ATOM   3513  CB  LYS A 259     -27.169 -14.437   2.747  1.00  0.00           C  
ATOM   3514  CG  LYS A 259     -28.480 -14.506   3.538  1.00  0.00           C  
ATOM   3515  CD  LYS A 259     -29.699 -14.770   2.646  1.00  0.00           C  
ATOM   3516  CE  LYS A 259     -30.896 -14.053   3.274  1.00  0.00           C  
ATOM   3517  NZ  LYS A 259     -32.186 -14.690   2.964  1.00  0.00           N1+
ATOM   3518  H   LYS A 259     -27.286 -12.064   3.646  1.00  0.00           H  
ATOM   3519  HA  LYS A 259     -25.959 -14.391   4.521  1.00  0.00           H  
ATOM   3520  HB2 LYS A 259     -27.306 -13.827   1.854  1.00  0.00           H  
ATOM   3521  HB3 LYS A 259     -26.896 -15.445   2.436  1.00  0.00           H  
ATOM   3522  HG2 LYS A 259     -28.400 -15.297   4.284  1.00  0.00           H  
ATOM   3523  HG3 LYS A 259     -28.629 -13.569   4.075  1.00  0.00           H  
ATOM   3524  HD2 LYS A 259     -29.867 -15.844   2.578  1.00  0.00           H  
ATOM   3525  HD3 LYS A 259     -29.543 -14.374   1.643  1.00  0.00           H  
ATOM   3526  HE2 LYS A 259     -30.908 -13.021   2.924  1.00  0.00           H  
ATOM   3527  HE3 LYS A 259     -30.773 -14.011   4.357  1.00  0.00           H  
ATOM   3528  HZ1 LYS A 259     -32.312 -14.768   1.965  1.00  0.00           H  
ATOM   3529  HZ2 LYS A 259     -32.220 -15.608   3.384  1.00  0.00           H  
ATOM   3530  HZ3 LYS A 259     -32.907 -14.098   3.349  1.00  0.00           H  
ATOM   3531  N   GLN A 260     -24.178 -12.957   2.222  1.00  0.00           N  
ATOM   3532  CA  GLN A 260     -22.914 -12.987   1.472  1.00  0.00           C  
ATOM   3533  C   GLN A 260     -21.836 -12.089   2.092  1.00  0.00           C  
ATOM   3534  O   GLN A 260     -20.655 -12.409   2.003  1.00  0.00           O  
ATOM   3535  CB  GLN A 260     -23.172 -12.680  -0.007  1.00  0.00           C  
ATOM   3536  CG  GLN A 260     -24.194 -13.645  -0.625  1.00  0.00           C  
ATOM   3537  CD  GLN A 260     -24.143 -13.634  -2.144  1.00  0.00           C  
ATOM   3538  OE1 GLN A 260     -23.842 -14.628  -2.791  1.00  0.00           O  
ATOM   3539  NE2 GLN A 260     -24.436 -12.518  -2.768  1.00  0.00           N  
ATOM   3540  H   GLN A 260     -24.690 -12.087   2.245  1.00  0.00           H  
ATOM   3541  HA  GLN A 260     -22.504 -13.997   1.509  1.00  0.00           H  
ATOM   3542  HB2 GLN A 260     -23.515 -11.652  -0.122  1.00  0.00           H  
ATOM   3543  HB3 GLN A 260     -22.229 -12.802  -0.540  1.00  0.00           H  
ATOM   3544  HG2 GLN A 260     -25.199 -13.376  -0.300  1.00  0.00           H  
ATOM   3545  HG3 GLN A 260     -23.977 -14.658  -0.284  1.00  0.00           H  
ATOM   3546 HE21 GLN A 260     -24.701 -11.690  -2.253  1.00  0.00           H  
ATOM   3547 HE22 GLN A 260     -24.422 -12.530  -3.777  1.00  0.00           H  
ATOM   3548  N   LEU A 261     -22.203 -11.034   2.827  1.00  0.00           N  
ATOM   3549  CA  LEU A 261     -21.288 -10.400   3.788  1.00  0.00           C  
ATOM   3550  C   LEU A 261     -20.835 -11.410   4.867  1.00  0.00           C  
ATOM   3551  O   LEU A 261     -19.676 -11.428   5.276  1.00  0.00           O  
ATOM   3552  CB  LEU A 261     -21.973  -9.144   4.355  1.00  0.00           C  
ATOM   3553  CG  LEU A 261     -21.208  -8.455   5.498  1.00  0.00           C  
ATOM   3554  CD1 LEU A 261     -19.835  -7.950   5.044  1.00  0.00           C  
ATOM   3555  CD2 LEU A 261     -22.025  -7.265   6.005  1.00  0.00           C  
ATOM   3556  H   LEU A 261     -23.168 -10.737   2.812  1.00  0.00           H  
ATOM   3557  HA  LEU A 261     -20.393 -10.086   3.250  1.00  0.00           H  
ATOM   3558  HB2 LEU A 261     -22.126  -8.430   3.546  1.00  0.00           H  
ATOM   3559  HB3 LEU A 261     -22.953  -9.433   4.737  1.00  0.00           H  
ATOM   3560  HG  LEU A 261     -21.081  -9.156   6.323  1.00  0.00           H  
ATOM   3561 HD11 LEU A 261     -19.214  -8.790   4.734  1.00  0.00           H  
ATOM   3562 HD12 LEU A 261     -19.944  -7.256   4.211  1.00  0.00           H  
ATOM   3563 HD13 LEU A 261     -19.330  -7.456   5.874  1.00  0.00           H  
ATOM   3564 HD21 LEU A 261     -22.108  -6.506   5.228  1.00  0.00           H  
ATOM   3565 HD22 LEU A 261     -23.024  -7.602   6.281  1.00  0.00           H  
ATOM   3566 HD23 LEU A 261     -21.556  -6.847   6.896  1.00  0.00           H  
ATOM   3567  N   ARG A 262     -21.725 -12.343   5.228  1.00  0.00           N  
ATOM   3568  CA  ARG A 262     -21.497 -13.552   6.038  1.00  0.00           C  
ATOM   3569  C   ARG A 262     -20.610 -14.621   5.366  1.00  0.00           C  
ATOM   3570  O   ARG A 262     -20.457 -15.732   5.868  1.00  0.00           O  
ATOM   3571  CB  ARG A 262     -22.889 -14.043   6.487  1.00  0.00           C  
ATOM   3572  CG  ARG A 262     -22.984 -15.227   7.450  1.00  0.00           C  
ATOM   3573  CD  ARG A 262     -22.226 -14.927   8.740  1.00  0.00           C  
ATOM   3574  NE  ARG A 262     -22.512 -15.920   9.789  1.00  0.00           N  
ATOM   3575  CZ  ARG A 262     -22.739 -15.634  11.057  1.00  0.00           C  
ATOM   3576  NH1 ARG A 262     -23.150 -14.468  11.463  1.00  0.00           N  
ATOM   3577  NH2 ARG A 262     -22.560 -16.532  11.970  1.00  0.00           N1+
ATOM   3578  H   ARG A 262     -22.674 -12.189   4.917  1.00  0.00           H  
ATOM   3579  HA  ARG A 262     -20.942 -13.245   6.925  1.00  0.00           H  
ATOM   3580  HB2 ARG A 262     -23.401 -13.210   6.968  1.00  0.00           H  
ATOM   3581  HB3 ARG A 262     -23.459 -14.311   5.598  1.00  0.00           H  
ATOM   3582  HG2 ARG A 262     -24.040 -15.351   7.687  1.00  0.00           H  
ATOM   3583  HG3 ARG A 262     -22.623 -16.149   6.994  1.00  0.00           H  
ATOM   3584  HD2 ARG A 262     -21.156 -14.933   8.534  1.00  0.00           H  
ATOM   3585  HD3 ARG A 262     -22.497 -13.927   9.077  1.00  0.00           H  
ATOM   3586  HE  ARG A 262     -22.463 -16.895   9.529  1.00  0.00           H  
ATOM   3587 HH11 ARG A 262     -23.244 -14.259  12.447  1.00  0.00           H  
ATOM   3588 HH12 ARG A 262     -23.564 -13.840  10.790  1.00  0.00           H  
ATOM   3589 HH21 ARG A 262     -22.235 -17.461  11.743  1.00  0.00           H  
ATOM   3590 HH22 ARG A 262     -22.649 -16.253  12.936  1.00  0.00           H  
ATOM   3591  N   GLU A 263     -19.994 -14.292   4.232  1.00  0.00           N  
ATOM   3592  CA  GLU A 263     -18.909 -15.054   3.597  1.00  0.00           C  
ATOM   3593  C   GLU A 263     -17.552 -14.325   3.745  1.00  0.00           C  
ATOM   3594  O   GLU A 263     -16.515 -14.901   3.411  1.00  0.00           O  
ATOM   3595  CB  GLU A 263     -19.280 -15.425   2.138  1.00  0.00           C  
ATOM   3596  CG  GLU A 263     -20.594 -16.233   2.061  1.00  0.00           C  
ATOM   3597  CD  GLU A 263     -21.145 -16.499   0.646  1.00  0.00           C  
ATOM   3598  OE1 GLU A 263     -21.805 -17.556   0.467  1.00  0.00           O  
ATOM   3599  OE2 GLU A 263     -20.983 -15.678  -0.284  1.00  0.00           O1-
ATOM   3600  H   GLU A 263     -20.245 -13.415   3.797  1.00  0.00           H  
ATOM   3601  HA  GLU A 263     -18.784 -15.996   4.130  1.00  0.00           H  
ATOM   3602  HB2 GLU A 263     -18.479 -16.027   1.709  1.00  0.00           H  
ATOM   3603  HB3 GLU A 263     -19.367 -14.515   1.544  1.00  0.00           H  
ATOM   3604  HG2 GLU A 263     -21.377 -15.716   2.616  1.00  0.00           H  
ATOM   3605  HG3 GLU A 263     -20.421 -17.186   2.560  1.00  0.00           H  
ATOM   3606  N   TRP A 264     -17.551 -13.101   4.303  1.00  0.00           N  
ATOM   3607  CA  TRP A 264     -16.428 -12.151   4.421  1.00  0.00           C  
ATOM   3608  C   TRP A 264     -16.149 -11.656   5.861  1.00  0.00           C  
ATOM   3609  O   TRP A 264     -15.075 -11.106   6.126  1.00  0.00           O  
ATOM   3610  CB  TRP A 264     -16.701 -10.954   3.492  1.00  0.00           C  
ATOM   3611  CG  TRP A 264     -16.660 -11.162   2.005  1.00  0.00           C  
ATOM   3612  CD1 TRP A 264     -16.245 -12.272   1.355  1.00  0.00           C  
ATOM   3613  CD2 TRP A 264     -16.980 -10.197   0.952  1.00  0.00           C  
ATOM   3614  NE1 TRP A 264     -16.282 -12.064  -0.006  1.00  0.00           N  
ATOM   3615  CE2 TRP A 264     -16.657 -10.775  -0.313  1.00  0.00           C  
ATOM   3616  CE3 TRP A 264     -17.490  -8.880   0.939  1.00  0.00           C  
ATOM   3617  CZ2 TRP A 264     -16.748 -10.054  -1.515  1.00  0.00           C  
ATOM   3618  CZ3 TRP A 264     -17.597  -8.150  -0.262  1.00  0.00           C  
ATOM   3619  CH2 TRP A 264     -17.213  -8.728  -1.486  1.00  0.00           C  
ATOM   3620  H   TRP A 264     -18.450 -12.733   4.579  1.00  0.00           H  
ATOM   3621  HA  TRP A 264     -15.513 -12.640   4.086  1.00  0.00           H  
ATOM   3622  HB2 TRP A 264     -17.672 -10.529   3.746  1.00  0.00           H  
ATOM   3623  HB3 TRP A 264     -15.955 -10.191   3.716  1.00  0.00           H  
ATOM   3624  HD1 TRP A 264     -15.899 -13.181   1.826  1.00  0.00           H  
ATOM   3625  HE1 TRP A 264     -15.974 -12.770  -0.660  1.00  0.00           H  
ATOM   3626  HE3 TRP A 264     -17.794  -8.428   1.871  1.00  0.00           H  
ATOM   3627  HZ2 TRP A 264     -16.463 -10.508  -2.452  1.00  0.00           H  
ATOM   3628  HZ3 TRP A 264     -17.977  -7.140  -0.240  1.00  0.00           H  
ATOM   3629  HH2 TRP A 264     -17.288  -8.164  -2.404  1.00  0.00           H  
ATOM   3630  N   ASP A 265     -17.062 -11.866   6.814  1.00  0.00           N  
ATOM   3631  CA  ASP A 265     -16.760 -11.907   8.255  1.00  0.00           C  
ATOM   3632  C   ASP A 265     -17.722 -12.844   9.000  1.00  0.00           C  
ATOM   3633  O   ASP A 265     -18.821 -13.133   8.517  1.00  0.00           O  
ATOM   3634  CB  ASP A 265     -16.733 -10.509   8.902  1.00  0.00           C  
ATOM   3635  CG  ASP A 265     -15.753 -10.423  10.085  1.00  0.00           C  
ATOM   3636  OD1 ASP A 265     -15.551  -9.298  10.596  1.00  0.00           O  
ATOM   3637  OD2 ASP A 265     -15.172 -11.454  10.482  1.00  0.00           O1-
ATOM   3638  H   ASP A 265     -17.986 -12.164   6.534  1.00  0.00           H  
ATOM   3639  HA  ASP A 265     -15.764 -12.340   8.345  1.00  0.00           H  
ATOM   3640  HB2 ASP A 265     -17.733 -10.245   9.246  1.00  0.00           H  
ATOM   3641  HB3 ASP A 265     -16.440  -9.769   8.158  1.00  0.00           H  
ATOM   3642  N   GLU A 266     -17.299 -13.343  10.163  1.00  0.00           N  
ATOM   3643  CA  GLU A 266     -17.740 -14.648  10.672  1.00  0.00           C  
ATOM   3644  C   GLU A 266     -18.225 -14.656  12.139  1.00  0.00           C  
ATOM   3645  O   GLU A 266     -18.976 -15.566  12.505  1.00  0.00           O  
ATOM   3646  CB  GLU A 266     -16.615 -15.684  10.434  1.00  0.00           C  
ATOM   3647  CG  GLU A 266     -16.057 -15.710   8.992  1.00  0.00           C  
ATOM   3648  CD  GLU A 266     -15.044 -16.835   8.729  1.00  0.00           C  
ATOM   3649  OE1 GLU A 266     -14.951 -17.807   9.521  1.00  0.00           O  
ATOM   3650  OE2 GLU A 266     -14.336 -16.797   7.693  1.00  0.00           O1-
ATOM   3651  H   GLU A 266     -16.443 -12.960  10.537  1.00  0.00           H  
ATOM   3652  HA  GLU A 266     -18.596 -14.975  10.083  1.00  0.00           H  
ATOM   3653  HB2 GLU A 266     -15.794 -15.491  11.124  1.00  0.00           H  
ATOM   3654  HB3 GLU A 266     -17.024 -16.668  10.664  1.00  0.00           H  
ATOM   3655  HG2 GLU A 266     -15.566 -14.760   8.778  1.00  0.00           H  
ATOM   3656  HG3 GLU A 266     -16.890 -15.826   8.299  1.00  0.00           H  
ATOM   3657  N   ASN A 267     -17.849 -13.677  12.977  1.00  0.00           N  
ATOM   3658  CA  ASN A 267     -18.281 -13.500  14.377  1.00  0.00           C  
ATOM   3659  C   ASN A 267     -18.523 -12.017  14.750  1.00  0.00           C  
ATOM   3660  O   ASN A 267     -17.706 -11.145  14.444  1.00  0.00           O  
ATOM   3661  CB  ASN A 267     -17.257 -14.067  15.393  1.00  0.00           C  
ATOM   3662  CG  ASN A 267     -16.688 -15.465  15.222  1.00  0.00           C  
ATOM   3663  OD1 ASN A 267     -15.624 -15.765  15.740  1.00  0.00           O  
ATOM   3664  ND2 ASN A 267     -17.342 -16.401  14.584  1.00  0.00           N  
ATOM   3665  H   ASN A 267     -17.141 -13.041  12.641  1.00  0.00           H  
ATOM   3666  HA  ASN A 267     -19.224 -14.031  14.513  1.00  0.00           H  
ATOM   3667  HB2 ASN A 267     -16.399 -13.394  15.401  1.00  0.00           H  
ATOM   3668  HB3 ASN A 267     -17.706 -14.028  16.385  1.00  0.00           H  
ATOM   3669 HD21 ASN A 267     -18.175 -16.153  14.069  1.00  0.00           H  
ATOM   3670 HD22 ASN A 267     -16.869 -17.282  14.447  1.00  0.00           H  
ATOM   3671  N   LEU A 268     -19.605 -11.744  15.492  1.00  0.00           N  
ATOM   3672  CA  LEU A 268     -19.967 -10.485  16.181  1.00  0.00           C  
ATOM   3673  C   LEU A 268     -20.129  -9.209  15.317  1.00  0.00           C  
ATOM   3674  O   LEU A 268     -20.775  -8.256  15.758  1.00  0.00           O  
ATOM   3675  CB  LEU A 268     -19.063 -10.334  17.428  1.00  0.00           C  
ATOM   3676  CG  LEU A 268     -19.328  -9.132  18.356  1.00  0.00           C  
ATOM   3677  CD1 LEU A 268     -20.716  -9.176  18.997  1.00  0.00           C  
ATOM   3678  CD2 LEU A 268     -18.306  -9.129  19.495  1.00  0.00           C  
ATOM   3679  H   LEU A 268     -20.243 -12.507  15.664  1.00  0.00           H  
ATOM   3680  HA  LEU A 268     -20.972 -10.656  16.566  1.00  0.00           H  
ATOM   3681  HB2 LEU A 268     -19.141 -11.247  18.018  1.00  0.00           H  
ATOM   3682  HB3 LEU A 268     -18.033 -10.255  17.080  1.00  0.00           H  
ATOM   3683  HG  LEU A 268     -19.224  -8.199  17.802  1.00  0.00           H  
ATOM   3684 HD11 LEU A 268     -21.491  -9.130  18.232  1.00  0.00           H  
ATOM   3685 HD12 LEU A 268     -20.831 -10.100  19.564  1.00  0.00           H  
ATOM   3686 HD13 LEU A 268     -20.838  -8.338  19.682  1.00  0.00           H  
ATOM   3687 HD21 LEU A 268     -18.405 -10.033  20.095  1.00  0.00           H  
ATOM   3688 HD22 LEU A 268     -17.298  -9.076  19.085  1.00  0.00           H  
ATOM   3689 HD23 LEU A 268     -18.466  -8.258  20.131  1.00  0.00           H  
ATOM   3690  N   LYS A 269     -19.634  -9.197  14.071  1.00  0.00           N  
ATOM   3691  CA  LYS A 269     -19.873  -8.159  13.049  1.00  0.00           C  
ATOM   3692  C   LYS A 269     -21.065  -8.520  12.141  1.00  0.00           C  
ATOM   3693  O   LYS A 269     -21.024  -8.324  10.930  1.00  0.00           O  
ATOM   3694  CB  LYS A 269     -18.558  -7.776  12.337  1.00  0.00           C  
ATOM   3695  CG  LYS A 269     -18.645  -6.434  11.574  1.00  0.00           C  
ATOM   3696  CD  LYS A 269     -17.327  -6.053  10.887  1.00  0.00           C  
ATOM   3697  CE  LYS A 269     -17.092  -6.816   9.580  1.00  0.00           C  
ATOM   3698  NZ  LYS A 269     -15.653  -6.983   9.297  1.00  0.00           N1+
ATOM   3699  H   LYS A 269     -19.054  -9.982  13.812  1.00  0.00           H  
ATOM   3700  HA  LYS A 269     -20.186  -7.255  13.570  1.00  0.00           H  
ATOM   3701  HB2 LYS A 269     -18.281  -8.573  11.647  1.00  0.00           H  
ATOM   3702  HB3 LYS A 269     -17.769  -7.690  13.085  1.00  0.00           H  
ATOM   3703  HG2 LYS A 269     -18.885  -5.655  12.298  1.00  0.00           H  
ATOM   3704  HG3 LYS A 269     -19.438  -6.449  10.826  1.00  0.00           H  
ATOM   3705  HD2 LYS A 269     -16.505  -6.227  11.582  1.00  0.00           H  
ATOM   3706  HD3 LYS A 269     -17.356  -4.991  10.644  1.00  0.00           H  
ATOM   3707  HE2 LYS A 269     -17.579  -6.282   8.765  1.00  0.00           H  
ATOM   3708  HE3 LYS A 269     -17.551  -7.801   9.664  1.00  0.00           H  
ATOM   3709  HZ1 LYS A 269     -15.489  -7.391   8.388  1.00  0.00           H  
ATOM   3710  HZ2 LYS A 269     -15.111  -6.136   9.397  1.00  0.00           H  
ATOM   3711  HZ3 LYS A 269     -15.308  -7.671   9.952  1.00  0.00           H  
ATOM   3712  N   ASP A 270     -22.105  -9.109  12.731  1.00  0.00           N  
ATOM   3713  CA  ASP A 270     -23.292  -9.641  12.056  1.00  0.00           C  
ATOM   3714  C   ASP A 270     -24.516  -8.766  12.363  1.00  0.00           C  
ATOM   3715  O   ASP A 270     -24.806  -7.827  11.624  1.00  0.00           O  
ATOM   3716  CB  ASP A 270     -23.488 -11.148  12.343  1.00  0.00           C  
ATOM   3717  CG  ASP A 270     -23.378 -11.613  13.804  1.00  0.00           C  
ATOM   3718  OD1 ASP A 270     -23.459 -12.843  14.047  1.00  0.00           O  
ATOM   3719  OD2 ASP A 270     -23.235 -10.776  14.724  1.00  0.00           O1-
ATOM   3720  H   ASP A 270     -22.068  -9.240  13.732  1.00  0.00           H  
ATOM   3721  HA  ASP A 270     -23.152  -9.562  10.978  1.00  0.00           H  
ATOM   3722  HB2 ASP A 270     -22.738 -11.689  11.767  1.00  0.00           H  
ATOM   3723  HB3 ASP A 270     -24.470 -11.443  11.973  1.00  0.00           H  
ATOM   3724  N   ASP A 271     -25.211  -8.997  13.476  1.00  0.00           N  
ATOM   3725  CA  ASP A 271     -26.291  -8.123  13.959  1.00  0.00           C  
ATOM   3726  C   ASP A 271     -25.706  -6.984  14.819  1.00  0.00           C  
ATOM   3727  O   ASP A 271     -25.951  -6.881  16.024  1.00  0.00           O  
ATOM   3728  CB  ASP A 271     -27.411  -8.939  14.629  1.00  0.00           C  
ATOM   3729  CG  ASP A 271     -28.185  -9.886  13.696  1.00  0.00           C  
ATOM   3730  OD1 ASP A 271     -28.141  -9.766  12.446  1.00  0.00           O  
ATOM   3731  OD2 ASP A 271     -28.924 -10.753  14.224  1.00  0.00           O1-
ATOM   3732  H   ASP A 271     -24.890  -9.743  14.077  1.00  0.00           H  
ATOM   3733  HA  ASP A 271     -26.753  -7.634  13.100  1.00  0.00           H  
ATOM   3734  HB2 ASP A 271     -28.132  -8.242  15.057  1.00  0.00           H  
ATOM   3735  HB3 ASP A 271     -26.982  -9.519  15.447  1.00  0.00           H  
ATOM   3736  N   SER A 272     -24.857  -6.158  14.197  1.00  0.00           N  
ATOM   3737  CA  SER A 272     -24.135  -5.032  14.823  1.00  0.00           C  
ATOM   3738  C   SER A 272     -23.744  -3.939  13.805  1.00  0.00           C  
ATOM   3739  O   SER A 272     -22.697  -3.288  13.910  1.00  0.00           O  
ATOM   3740  CB  SER A 272     -22.923  -5.564  15.595  1.00  0.00           C  
ATOM   3741  OG  SER A 272     -21.977  -6.117  14.709  1.00  0.00           O  
ATOM   3742  H   SER A 272     -24.652  -6.370  13.231  1.00  0.00           H  
ATOM   3743  HA  SER A 272     -24.808  -4.564  15.542  1.00  0.00           H  
ATOM   3744  HB2 SER A 272     -22.460  -4.751  16.154  1.00  0.00           H  
ATOM   3745  HB3 SER A 272     -23.251  -6.327  16.301  1.00  0.00           H  
ATOM   3746  HG  SER A 272     -21.526  -6.828  15.169  1.00  0.00           H  
ATOM   3747  N   LEU A 273     -24.604  -3.733  12.804  1.00  0.00           N  
ATOM   3748  CA  LEU A 273     -24.447  -2.807  11.671  1.00  0.00           C  
ATOM   3749  C   LEU A 273     -25.415  -1.602  11.801  1.00  0.00           C  
ATOM   3750  O   LEU A 273     -26.351  -1.662  12.606  1.00  0.00           O  
ATOM   3751  CB  LEU A 273     -24.620  -3.604  10.357  1.00  0.00           C  
ATOM   3752  CG  LEU A 273     -23.385  -4.350   9.802  1.00  0.00           C  
ATOM   3753  CD1 LEU A 273     -22.410  -3.375   9.138  1.00  0.00           C  
ATOM   3754  CD2 LEU A 273     -22.594  -5.171  10.820  1.00  0.00           C  
ATOM   3755  H   LEU A 273     -25.467  -4.257  12.841  1.00  0.00           H  
ATOM   3756  HA  LEU A 273     -23.434  -2.403  11.688  1.00  0.00           H  
ATOM   3757  HB2 LEU A 273     -25.414  -4.336  10.502  1.00  0.00           H  
ATOM   3758  HB3 LEU A 273     -24.972  -2.930   9.575  1.00  0.00           H  
ATOM   3759  HG  LEU A 273     -23.739  -5.032   9.029  1.00  0.00           H  
ATOM   3760 HD11 LEU A 273     -22.926  -2.831   8.347  1.00  0.00           H  
ATOM   3761 HD12 LEU A 273     -22.009  -2.679   9.875  1.00  0.00           H  
ATOM   3762 HD13 LEU A 273     -21.585  -3.934   8.696  1.00  0.00           H  
ATOM   3763 HD21 LEU A 273     -22.084  -4.522  11.533  1.00  0.00           H  
ATOM   3764 HD22 LEU A 273     -23.266  -5.843  11.354  1.00  0.00           H  
ATOM   3765 HD23 LEU A 273     -21.852  -5.776  10.300  1.00  0.00           H  
ATOM   3766  N   PRO A 274     -25.210  -0.495  11.052  1.00  0.00           N  
ATOM   3767  CA  PRO A 274     -25.942   0.760  11.250  1.00  0.00           C  
ATOM   3768  C   PRO A 274     -27.473   0.664  11.176  1.00  0.00           C  
ATOM   3769  O   PRO A 274     -28.036   0.100  10.240  1.00  0.00           O  
ATOM   3770  CB  PRO A 274     -25.403   1.723  10.189  1.00  0.00           C  
ATOM   3771  CG  PRO A 274     -23.964   1.252  10.016  1.00  0.00           C  
ATOM   3772  CD  PRO A 274     -24.113  -0.265  10.117  1.00  0.00           C  
ATOM   3773  HA  PRO A 274     -25.667   1.144  12.232  1.00  0.00           H  
ATOM   3774  HB2 PRO A 274     -25.945   1.597   9.252  1.00  0.00           H  
ATOM   3775  HB3 PRO A 274     -25.453   2.759  10.526  1.00  0.00           H  
ATOM   3776  HG2 PRO A 274     -23.351   1.620  10.839  1.00  0.00           H  
ATOM   3777  HG3 PRO A 274     -23.551   1.557   9.055  1.00  0.00           H  
ATOM   3778  HD2 PRO A 274     -23.175  -0.696  10.468  1.00  0.00           H  
ATOM   3779  HD3 PRO A 274     -24.376  -0.674   9.142  1.00  0.00           H  
ATOM   3780  N   SER A 275     -28.157   1.291  12.133  1.00  0.00           N  
ATOM   3781  CA  SER A 275     -29.622   1.285  12.301  1.00  0.00           C  
ATOM   3782  C   SER A 275     -30.335   2.363  11.456  1.00  0.00           C  
ATOM   3783  O   SER A 275     -31.305   3.001  11.884  1.00  0.00           O  
ATOM   3784  CB  SER A 275     -29.924   1.343  13.801  1.00  0.00           C  
ATOM   3785  OG  SER A 275     -29.341   2.491  14.392  1.00  0.00           O  
ATOM   3786  H   SER A 275     -27.635   1.780  12.846  1.00  0.00           H  
ATOM   3787  HA  SER A 275     -29.995   0.325  11.943  1.00  0.00           H  
ATOM   3788  HB2 SER A 275     -31.001   1.345  13.970  1.00  0.00           H  
ATOM   3789  HB3 SER A 275     -29.510   0.451  14.270  1.00  0.00           H  
ATOM   3790  HG  SER A 275     -29.011   2.211  15.249  1.00  0.00           H  
ATOM   3791  N   ASN A 276     -29.836   2.547  10.230  1.00  0.00           N  
ATOM   3792  CA  ASN A 276     -30.271   3.496   9.202  1.00  0.00           C  
ATOM   3793  C   ASN A 276     -29.900   2.906   7.818  1.00  0.00           C  
ATOM   3794  O   ASN A 276     -28.707   2.707   7.576  1.00  0.00           O  
ATOM   3795  CB  ASN A 276     -29.569   4.851   9.460  1.00  0.00           C  
ATOM   3796  CG  ASN A 276     -29.587   5.807   8.272  1.00  0.00           C  
ATOM   3797  OD1 ASN A 276     -30.393   5.696   7.361  1.00  0.00           O  
ATOM   3798  ND2 ASN A 276     -28.674   6.749   8.209  1.00  0.00           N  
ATOM   3799  H   ASN A 276     -29.080   1.931   9.968  1.00  0.00           H  
ATOM   3800  HA  ASN A 276     -31.348   3.653   9.266  1.00  0.00           H  
ATOM   3801  HB2 ASN A 276     -28.528   4.666   9.724  1.00  0.00           H  
ATOM   3802  HB3 ASN A 276     -30.037   5.350  10.309  1.00  0.00           H  
ATOM   3803 HD21 ASN A 276     -28.771   7.458   7.496  1.00  0.00           H  
ATOM   3804 HD22 ASN A 276     -27.961   6.841   8.918  1.00  0.00           H  
ATOM   3805  N   PRO A 277     -30.853   2.644   6.896  1.00  0.00           N  
ATOM   3806  CA  PRO A 277     -30.564   2.075   5.572  1.00  0.00           C  
ATOM   3807  C   PRO A 277     -29.557   2.871   4.726  1.00  0.00           C  
ATOM   3808  O   PRO A 277     -28.811   2.294   3.928  1.00  0.00           O  
ATOM   3809  CB  PRO A 277     -31.919   2.005   4.859  1.00  0.00           C  
ATOM   3810  CG  PRO A 277     -32.907   1.845   6.010  1.00  0.00           C  
ATOM   3811  CD  PRO A 277     -32.294   2.731   7.092  1.00  0.00           C  
ATOM   3812  HA  PRO A 277     -30.183   1.062   5.707  1.00  0.00           H  
ATOM   3813  HB2 PRO A 277     -32.123   2.941   4.338  1.00  0.00           H  
ATOM   3814  HB3 PRO A 277     -31.966   1.165   4.167  1.00  0.00           H  
ATOM   3815  HG2 PRO A 277     -32.923   0.808   6.345  1.00  0.00           H  
ATOM   3816  HG3 PRO A 277     -33.906   2.182   5.734  1.00  0.00           H  
ATOM   3817  HD2 PRO A 277     -32.594   2.366   8.074  1.00  0.00           H  
ATOM   3818  HD3 PRO A 277     -32.619   3.763   6.957  1.00  0.00           H  
ATOM   3819  N   ILE A 278     -29.508   4.195   4.908  1.00  0.00           N  
ATOM   3820  CA  ILE A 278     -28.537   5.062   4.232  1.00  0.00           C  
ATOM   3821  C   ILE A 278     -27.126   4.757   4.744  1.00  0.00           C  
ATOM   3822  O   ILE A 278     -26.257   4.369   3.965  1.00  0.00           O  
ATOM   3823  CB  ILE A 278     -28.929   6.553   4.364  1.00  0.00           C  
ATOM   3824  CG1 ILE A 278     -30.302   6.825   3.708  1.00  0.00           C  
ATOM   3825  CG2 ILE A 278     -27.823   7.434   3.775  1.00  0.00           C  
ATOM   3826  CD1 ILE A 278     -30.848   8.245   3.912  1.00  0.00           C  
ATOM   3827  H   ILE A 278     -30.117   4.614   5.596  1.00  0.00           H  
ATOM   3828  HA  ILE A 278     -28.540   4.822   3.169  1.00  0.00           H  
ATOM   3829  HB  ILE A 278     -29.010   6.800   5.422  1.00  0.00           H  
ATOM   3830 HG12 ILE A 278     -30.233   6.624   2.638  1.00  0.00           H  
ATOM   3831 HG13 ILE A 278     -31.037   6.145   4.139  1.00  0.00           H  
ATOM   3832 HG21 ILE A 278     -26.917   7.370   4.379  1.00  0.00           H  
ATOM   3833 HG22 ILE A 278     -27.611   7.121   2.752  1.00  0.00           H  
ATOM   3834 HG23 ILE A 278     -28.131   8.479   3.774  1.00  0.00           H  
ATOM   3835 HD11 ILE A 278     -30.854   8.491   4.974  1.00  0.00           H  
ATOM   3836 HD12 ILE A 278     -30.247   8.976   3.372  1.00  0.00           H  
ATOM   3837 HD13 ILE A 278     -31.868   8.294   3.532  1.00  0.00           H  
ATOM   3838  N   ASP A 279     -26.915   4.845   6.060  1.00  0.00           N  
ATOM   3839  CA  ASP A 279     -25.638   4.485   6.684  1.00  0.00           C  
ATOM   3840  C   ASP A 279     -25.228   3.029   6.448  1.00  0.00           C  
ATOM   3841  O   ASP A 279     -24.033   2.786   6.300  1.00  0.00           O  
ATOM   3842  CB  ASP A 279     -25.669   4.755   8.196  1.00  0.00           C  
ATOM   3843  CG  ASP A 279     -25.428   6.214   8.563  1.00  0.00           C  
ATOM   3844  OD1 ASP A 279     -24.524   6.838   7.957  1.00  0.00           O  
ATOM   3845  OD2 ASP A 279     -26.087   6.708   9.502  1.00  0.00           O1-
ATOM   3846  H   ASP A 279     -27.674   5.151   6.652  1.00  0.00           H  
ATOM   3847  HA  ASP A 279     -24.863   5.102   6.230  1.00  0.00           H  
ATOM   3848  HB2 ASP A 279     -24.876   4.177   8.670  1.00  0.00           H  
ATOM   3849  HB3 ASP A 279     -26.616   4.406   8.609  1.00  0.00           H  
ATOM   3850  N   PHE A 280     -26.171   2.084   6.400  1.00  0.00           N  
ATOM   3851  CA  PHE A 280     -25.913   0.658   6.169  1.00  0.00           C  
ATOM   3852  C   PHE A 280     -25.414   0.394   4.740  1.00  0.00           C  
ATOM   3853  O   PHE A 280     -24.356  -0.207   4.556  1.00  0.00           O  
ATOM   3854  CB  PHE A 280     -27.194  -0.132   6.491  1.00  0.00           C  
ATOM   3855  CG  PHE A 280     -27.062  -1.647   6.484  1.00  0.00           C  
ATOM   3856  CD1 PHE A 280     -26.968  -2.356   5.269  1.00  0.00           C  
ATOM   3857  CD2 PHE A 280     -27.110  -2.361   7.698  1.00  0.00           C  
ATOM   3858  CE1 PHE A 280     -26.920  -3.760   5.269  1.00  0.00           C  
ATOM   3859  CE2 PHE A 280     -27.063  -3.768   7.697  1.00  0.00           C  
ATOM   3860  CZ  PHE A 280     -26.968  -4.468   6.483  1.00  0.00           C  
ATOM   3861  H   PHE A 280     -27.123   2.364   6.589  1.00  0.00           H  
ATOM   3862  HA  PHE A 280     -25.133   0.327   6.855  1.00  0.00           H  
ATOM   3863  HB2 PHE A 280     -27.545   0.175   7.476  1.00  0.00           H  
ATOM   3864  HB3 PHE A 280     -27.970   0.146   5.778  1.00  0.00           H  
ATOM   3865  HD1 PHE A 280     -26.955  -1.829   4.325  1.00  0.00           H  
ATOM   3866  HD2 PHE A 280     -27.205  -1.831   8.634  1.00  0.00           H  
ATOM   3867  HE1 PHE A 280     -26.866  -4.291   4.330  1.00  0.00           H  
ATOM   3868  HE2 PHE A 280     -27.114  -4.309   8.631  1.00  0.00           H  
ATOM   3869  HZ  PHE A 280     -26.945  -5.548   6.481  1.00  0.00           H  
ATOM   3870  N   SER A 281     -26.138   0.884   3.728  1.00  0.00           N  
ATOM   3871  CA  SER A 281     -25.748   0.723   2.316  1.00  0.00           C  
ATOM   3872  C   SER A 281     -24.436   1.462   2.007  1.00  0.00           C  
ATOM   3873  O   SER A 281     -23.571   0.930   1.311  1.00  0.00           O  
ATOM   3874  CB  SER A 281     -26.898   1.164   1.402  1.00  0.00           C  
ATOM   3875  OG  SER A 281     -27.189   2.549   1.538  1.00  0.00           O  
ATOM   3876  H   SER A 281     -26.994   1.375   3.940  1.00  0.00           H  
ATOM   3877  HA  SER A 281     -25.570  -0.334   2.118  1.00  0.00           H  
ATOM   3878  HB2 SER A 281     -27.789   0.587   1.648  1.00  0.00           H  
ATOM   3879  HB3 SER A 281     -26.634   0.946   0.367  1.00  0.00           H  
ATOM   3880  HG  SER A 281     -27.643   2.652   2.377  1.00  0.00           H  
ATOM   3881  N   TYR A 282     -24.206   2.651   2.583  1.00  0.00           N  
ATOM   3882  CA  TYR A 282     -22.898   3.311   2.494  1.00  0.00           C  
ATOM   3883  C   TYR A 282     -21.795   2.537   3.244  1.00  0.00           C  
ATOM   3884  O   TYR A 282     -20.709   2.373   2.692  1.00  0.00           O  
ATOM   3885  CB  TYR A 282     -22.996   4.780   2.940  1.00  0.00           C  
ATOM   3886  CG  TYR A 282     -23.558   5.745   1.901  1.00  0.00           C  
ATOM   3887  CD1 TYR A 282     -22.964   5.840   0.626  1.00  0.00           C  
ATOM   3888  CD2 TYR A 282     -24.619   6.611   2.230  1.00  0.00           C  
ATOM   3889  CE1 TYR A 282     -23.445   6.768  -0.320  1.00  0.00           C  
ATOM   3890  CE2 TYR A 282     -25.102   7.545   1.289  1.00  0.00           C  
ATOM   3891  CZ  TYR A 282     -24.523   7.619   0.007  1.00  0.00           C  
ATOM   3892  OH  TYR A 282     -24.998   8.494  -0.919  1.00  0.00           O  
ATOM   3893  H   TYR A 282     -24.949   3.101   3.097  1.00  0.00           H  
ATOM   3894  HA  TYR A 282     -22.594   3.305   1.447  1.00  0.00           H  
ATOM   3895  HB2 TYR A 282     -23.580   4.837   3.859  1.00  0.00           H  
ATOM   3896  HB3 TYR A 282     -21.993   5.131   3.187  1.00  0.00           H  
ATOM   3897  HD1 TYR A 282     -22.130   5.200   0.376  1.00  0.00           H  
ATOM   3898  HD2 TYR A 282     -25.061   6.565   3.215  1.00  0.00           H  
ATOM   3899  HE1 TYR A 282     -23.003   6.832  -1.304  1.00  0.00           H  
ATOM   3900  HE2 TYR A 282     -25.907   8.216   1.549  1.00  0.00           H  
ATOM   3901  HH  TYR A 282     -25.957   8.540  -0.918  1.00  0.00           H  
ATOM   3902  N   ARG A 283     -22.052   1.992   4.445  1.00  0.00           N  
ATOM   3903  CA  ARG A 283     -21.103   1.155   5.220  1.00  0.00           C  
ATOM   3904  C   ARG A 283     -20.600  -0.051   4.420  1.00  0.00           C  
ATOM   3905  O   ARG A 283     -19.404  -0.347   4.480  1.00  0.00           O  
ATOM   3906  CB  ARG A 283     -21.758   0.760   6.567  1.00  0.00           C  
ATOM   3907  CG  ARG A 283     -21.134  -0.362   7.422  1.00  0.00           C  
ATOM   3908  CD  ARG A 283     -19.902   0.043   8.240  1.00  0.00           C  
ATOM   3909  NE  ARG A 283     -18.734   0.253   7.374  1.00  0.00           N  
ATOM   3910  CZ  ARG A 283     -18.117   1.387   7.126  1.00  0.00           C  
ATOM   3911  NH1 ARG A 283     -17.317   1.476   6.108  1.00  0.00           N  
ATOM   3912  NH2 ARG A 283     -18.258   2.461   7.843  1.00  0.00           N1+
ATOM   3913  H   ARG A 283     -22.962   2.158   4.851  1.00  0.00           H  
ATOM   3914  HA  ARG A 283     -20.221   1.761   5.428  1.00  0.00           H  
ATOM   3915  HB2 ARG A 283     -21.839   1.654   7.185  1.00  0.00           H  
ATOM   3916  HB3 ARG A 283     -22.775   0.429   6.355  1.00  0.00           H  
ATOM   3917  HG2 ARG A 283     -21.894  -0.668   8.141  1.00  0.00           H  
ATOM   3918  HG3 ARG A 283     -20.905  -1.233   6.808  1.00  0.00           H  
ATOM   3919  HD2 ARG A 283     -20.142   0.938   8.814  1.00  0.00           H  
ATOM   3920  HD3 ARG A 283     -19.674  -0.758   8.943  1.00  0.00           H  
ATOM   3921  HE  ARG A 283     -18.414  -0.553   6.857  1.00  0.00           H  
ATOM   3922 HH11 ARG A 283     -16.937   2.385   5.884  1.00  0.00           H  
ATOM   3923 HH12 ARG A 283     -17.231   0.683   5.489  1.00  0.00           H  
ATOM   3924 HH21 ARG A 283     -17.788   3.308   7.559  1.00  0.00           H  
ATOM   3925 HH22 ARG A 283     -18.746   2.414   8.727  1.00  0.00           H  
ATOM   3926  N   VAL A 284     -21.474  -0.703   3.650  1.00  0.00           N  
ATOM   3927  CA  VAL A 284     -21.107  -1.804   2.742  1.00  0.00           C  
ATOM   3928  C   VAL A 284     -20.392  -1.295   1.486  1.00  0.00           C  
ATOM   3929  O   VAL A 284     -19.266  -1.715   1.213  1.00  0.00           O  
ATOM   3930  CB  VAL A 284     -22.328  -2.678   2.391  1.00  0.00           C  
ATOM   3931  CG1 VAL A 284     -21.969  -3.773   1.377  1.00  0.00           C  
ATOM   3932  CG2 VAL A 284     -22.920  -3.349   3.638  1.00  0.00           C  
ATOM   3933  H   VAL A 284     -22.444  -0.425   3.699  1.00  0.00           H  
ATOM   3934  HA  VAL A 284     -20.395  -2.449   3.258  1.00  0.00           H  
ATOM   3935  HB  VAL A 284     -23.091  -2.033   1.956  1.00  0.00           H  
ATOM   3936 HG11 VAL A 284     -21.718  -3.328   0.415  1.00  0.00           H  
ATOM   3937 HG12 VAL A 284     -21.128  -4.363   1.743  1.00  0.00           H  
ATOM   3938 HG13 VAL A 284     -22.831  -4.421   1.221  1.00  0.00           H  
ATOM   3939 HG21 VAL A 284     -22.197  -4.036   4.078  1.00  0.00           H  
ATOM   3940 HG22 VAL A 284     -23.209  -2.600   4.374  1.00  0.00           H  
ATOM   3941 HG23 VAL A 284     -23.817  -3.895   3.345  1.00  0.00           H  
ATOM   3942  N   ALA A 285     -20.992  -0.354   0.747  1.00  0.00           N  
ATOM   3943  CA  ALA A 285     -20.436   0.204  -0.492  1.00  0.00           C  
ATOM   3944  C   ALA A 285     -19.020   0.794  -0.319  1.00  0.00           C  
ATOM   3945  O   ALA A 285     -18.177   0.672  -1.210  1.00  0.00           O  
ATOM   3946  CB  ALA A 285     -21.417   1.263  -1.009  1.00  0.00           C  
ATOM   3947  H   ALA A 285     -21.914  -0.045   1.022  1.00  0.00           H  
ATOM   3948  HA  ALA A 285     -20.372  -0.594  -1.231  1.00  0.00           H  
ATOM   3949  HB1 ALA A 285     -22.376   0.793  -1.226  1.00  0.00           H  
ATOM   3950  HB2 ALA A 285     -21.559   2.037  -0.254  1.00  0.00           H  
ATOM   3951  HB3 ALA A 285     -21.030   1.724  -1.918  1.00  0.00           H  
ATOM   3952  N   ALA A 286     -18.737   1.374   0.851  1.00  0.00           N  
ATOM   3953  CA  ALA A 286     -17.430   1.866   1.286  1.00  0.00           C  
ATOM   3954  C   ALA A 286     -16.324   0.796   1.396  1.00  0.00           C  
ATOM   3955  O   ALA A 286     -15.176   1.145   1.677  1.00  0.00           O  
ATOM   3956  CB  ALA A 286     -17.647   2.529   2.650  1.00  0.00           C  
ATOM   3957  H   ALA A 286     -19.499   1.488   1.504  1.00  0.00           H  
ATOM   3958  HA  ALA A 286     -17.082   2.619   0.579  1.00  0.00           H  
ATOM   3959  HB1 ALA A 286     -18.249   3.429   2.529  1.00  0.00           H  
ATOM   3960  HB2 ALA A 286     -18.157   1.840   3.323  1.00  0.00           H  
ATOM   3961  HB3 ALA A 286     -16.687   2.793   3.094  1.00  0.00           H  
ATOM   3962  N   CYS A 287     -16.636  -0.491   1.215  1.00  0.00           N  
ATOM   3963  CA  CYS A 287     -15.723  -1.608   1.478  1.00  0.00           C  
ATOM   3964  C   CYS A 287     -15.628  -2.627   0.329  1.00  0.00           C  
ATOM   3965  O   CYS A 287     -14.982  -3.659   0.492  1.00  0.00           O  
ATOM   3966  CB  CYS A 287     -16.089  -2.277   2.814  1.00  0.00           C  
ATOM   3967  SG  CYS A 287     -16.322  -1.068   4.151  1.00  0.00           S  
ATOM   3968  H   CYS A 287     -17.603  -0.721   1.035  1.00  0.00           H  
ATOM   3969  HA  CYS A 287     -14.713  -1.214   1.589  1.00  0.00           H  
ATOM   3970  HB2 CYS A 287     -15.283  -2.958   3.087  1.00  0.00           H  
ATOM   3971  HB3 CYS A 287     -17.007  -2.852   2.690  1.00  0.00           H  
ATOM   3972  HG  CYS A 287     -17.636  -0.920   3.965  1.00  0.00           H  
ATOM   3973  N   LEU A 288     -16.228  -2.355  -0.837  1.00  0.00           N  
ATOM   3974  CA  LEU A 288     -16.223  -3.286  -1.973  1.00  0.00           C  
ATOM   3975  C   LEU A 288     -14.937  -3.135  -2.825  1.00  0.00           C  
ATOM   3976  O   LEU A 288     -14.620  -2.009  -3.234  1.00  0.00           O  
ATOM   3977  CB  LEU A 288     -17.517  -3.128  -2.798  1.00  0.00           C  
ATOM   3978  CG  LEU A 288     -18.823  -3.242  -1.981  1.00  0.00           C  
ATOM   3979  CD1 LEU A 288     -20.042  -3.068  -2.883  1.00  0.00           C  
ATOM   3980  CD2 LEU A 288     -18.958  -4.590  -1.270  1.00  0.00           C  
ATOM   3981  H   LEU A 288     -16.740  -1.488  -0.924  1.00  0.00           H  
ATOM   3982  HA  LEU A 288     -16.244  -4.293  -1.558  1.00  0.00           H  
ATOM   3983  HB2 LEU A 288     -17.502  -2.151  -3.281  1.00  0.00           H  
ATOM   3984  HB3 LEU A 288     -17.526  -3.892  -3.575  1.00  0.00           H  
ATOM   3985  HG  LEU A 288     -18.847  -2.444  -1.239  1.00  0.00           H  
ATOM   3986 HD11 LEU A 288     -19.949  -2.154  -3.469  1.00  0.00           H  
ATOM   3987 HD12 LEU A 288     -20.152  -3.925  -3.548  1.00  0.00           H  
ATOM   3988 HD13 LEU A 288     -20.936  -2.998  -2.264  1.00  0.00           H  
ATOM   3989 HD21 LEU A 288     -18.866  -5.408  -1.984  1.00  0.00           H  
ATOM   3990 HD22 LEU A 288     -18.196  -4.684  -0.496  1.00  0.00           H  
ATOM   3991 HD23 LEU A 288     -19.932  -4.654  -0.784  1.00  0.00           H  
ATOM   3992  N   PRO A 289     -14.195  -4.225  -3.131  1.00  0.00           N  
ATOM   3993  CA  PRO A 289     -12.852  -4.198  -3.744  1.00  0.00           C  
ATOM   3994  C   PRO A 289     -12.850  -4.023  -5.279  1.00  0.00           C  
ATOM   3995  O   PRO A 289     -11.974  -4.519  -5.984  1.00  0.00           O  
ATOM   3996  CB  PRO A 289     -12.199  -5.503  -3.281  1.00  0.00           C  
ATOM   3997  CG  PRO A 289     -13.379  -6.472  -3.296  1.00  0.00           C  
ATOM   3998  CD  PRO A 289     -14.508  -5.600  -2.745  1.00  0.00           C  
ATOM   3999  HA  PRO A 289     -12.285  -3.365  -3.327  1.00  0.00           H  
ATOM   4000  HB2 PRO A 289     -11.391  -5.832  -3.934  1.00  0.00           H  
ATOM   4001  HB3 PRO A 289     -11.833  -5.383  -2.261  1.00  0.00           H  
ATOM   4002  HG2 PRO A 289     -13.198  -7.345  -2.668  1.00  0.00           H  
ATOM   4003  HG3 PRO A 289     -13.604  -6.771  -4.319  1.00  0.00           H  
ATOM   4004  HD2 PRO A 289     -14.521  -5.680  -1.658  1.00  0.00           H  
ATOM   4005  HD3 PRO A 289     -15.465  -5.921  -3.156  1.00  0.00           H  
ATOM   4006  N   ILE A 290     -13.845  -3.306  -5.791  1.00  0.00           N  
ATOM   4007  CA  ILE A 290     -14.105  -3.021  -7.209  1.00  0.00           C  
ATOM   4008  C   ILE A 290     -13.056  -2.078  -7.833  1.00  0.00           C  
ATOM   4009  O   ILE A 290     -12.288  -1.418  -7.132  1.00  0.00           O  
ATOM   4010  CB  ILE A 290     -15.538  -2.455  -7.319  1.00  0.00           C  
ATOM   4011  CG1 ILE A 290     -15.662  -1.076  -6.616  1.00  0.00           C  
ATOM   4012  CG2 ILE A 290     -16.547  -3.503  -6.810  1.00  0.00           C  
ATOM   4013  CD1 ILE A 290     -17.079  -0.601  -6.263  1.00  0.00           C  
ATOM   4014  H   ILE A 290     -14.479  -2.890  -5.124  1.00  0.00           H  
ATOM   4015  HA  ILE A 290     -14.064  -3.960  -7.760  1.00  0.00           H  
ATOM   4016  HB  ILE A 290     -15.737  -2.304  -8.380  1.00  0.00           H  
ATOM   4017 HG12 ILE A 290     -15.096  -1.081  -5.684  1.00  0.00           H  
ATOM   4018 HG13 ILE A 290     -15.202  -0.332  -7.266  1.00  0.00           H  
ATOM   4019 HG21 ILE A 290     -16.348  -4.467  -7.277  1.00  0.00           H  
ATOM   4020 HG22 ILE A 290     -16.487  -3.614  -5.727  1.00  0.00           H  
ATOM   4021 HG23 ILE A 290     -17.560  -3.207  -7.083  1.00  0.00           H  
ATOM   4022 HD11 ILE A 290     -17.677  -0.458  -7.163  1.00  0.00           H  
ATOM   4023 HD12 ILE A 290     -17.571  -1.317  -5.605  1.00  0.00           H  
ATOM   4024 HD13 ILE A 290     -17.014   0.348  -5.732  1.00  0.00           H  
ATOM   4025  N   ASP A 291     -13.015  -1.990  -9.163  1.00  0.00           N  
ATOM   4026  CA  ASP A 291     -12.108  -1.089  -9.886  1.00  0.00           C  
ATOM   4027  C   ASP A 291     -12.545   0.385  -9.788  1.00  0.00           C  
ATOM   4028  O   ASP A 291     -13.648   0.721  -9.362  1.00  0.00           O  
ATOM   4029  CB  ASP A 291     -12.038  -1.483 -11.367  1.00  0.00           C  
ATOM   4030  CG  ASP A 291     -13.419  -1.400 -12.001  1.00  0.00           C  
ATOM   4031  OD1 ASP A 291     -14.188  -2.365 -11.821  1.00  0.00           O  
ATOM   4032  OD2 ASP A 291     -13.706  -0.338 -12.595  1.00  0.00           O1-
ATOM   4033  H   ASP A 291     -13.683  -2.498  -9.725  1.00  0.00           H  
ATOM   4034  HA  ASP A 291     -11.107  -1.179  -9.464  1.00  0.00           H  
ATOM   4035  HB2 ASP A 291     -11.658  -2.500 -11.457  1.00  0.00           H  
ATOM   4036  HB3 ASP A 291     -11.343  -0.829 -11.894  1.00  0.00           H  
ATOM   4037  N   ASP A 292     -11.667   1.281 -10.231  1.00  0.00           N  
ATOM   4038  CA  ASP A 292     -11.826   2.738 -10.204  1.00  0.00           C  
ATOM   4039  C   ASP A 292     -12.784   3.307 -11.275  1.00  0.00           C  
ATOM   4040  O   ASP A 292     -12.811   4.518 -11.489  1.00  0.00           O  
ATOM   4041  CB  ASP A 292     -10.435   3.403 -10.180  1.00  0.00           C  
ATOM   4042  CG  ASP A 292      -9.555   2.834  -9.061  1.00  0.00           C  
ATOM   4043  OD1 ASP A 292      -9.382   3.510  -8.025  1.00  0.00           O  
ATOM   4044  OD2 ASP A 292      -9.108   1.664  -9.165  1.00  0.00           O1-
ATOM   4045  H   ASP A 292     -10.770   0.939 -10.544  1.00  0.00           H  
ATOM   4046  HA  ASP A 292     -12.292   2.983  -9.249  1.00  0.00           H  
ATOM   4047  HB2 ASP A 292     -10.545   4.478 -10.040  1.00  0.00           H  
ATOM   4048  HB3 ASP A 292      -9.943   3.233 -11.138  1.00  0.00           H  
ATOM   4049  N   VAL A 293     -13.605   2.462 -11.914  1.00  0.00           N  
ATOM   4050  CA  VAL A 293     -14.728   2.857 -12.783  1.00  0.00           C  
ATOM   4051  C   VAL A 293     -16.049   2.257 -12.288  1.00  0.00           C  
ATOM   4052  O   VAL A 293     -17.028   2.993 -12.171  1.00  0.00           O  
ATOM   4053  CB  VAL A 293     -14.445   2.576 -14.274  1.00  0.00           C  
ATOM   4054  CG1 VAL A 293     -15.629   2.978 -15.163  1.00  0.00           C  
ATOM   4055  CG2 VAL A 293     -13.198   3.326 -14.764  1.00  0.00           C  
ATOM   4056  H   VAL A 293     -13.476   1.470 -11.772  1.00  0.00           H  
ATOM   4057  HA  VAL A 293     -14.854   3.936 -12.699  1.00  0.00           H  
ATOM   4058  HB  VAL A 293     -14.276   1.508 -14.412  1.00  0.00           H  
ATOM   4059 HG11 VAL A 293     -16.506   2.384 -14.907  1.00  0.00           H  
ATOM   4060 HG12 VAL A 293     -15.858   4.035 -15.027  1.00  0.00           H  
ATOM   4061 HG13 VAL A 293     -15.390   2.791 -16.209  1.00  0.00           H  
ATOM   4062 HG21 VAL A 293     -13.051   3.149 -15.829  1.00  0.00           H  
ATOM   4063 HG22 VAL A 293     -13.308   4.394 -14.580  1.00  0.00           H  
ATOM   4064 HG23 VAL A 293     -12.318   2.963 -14.232  1.00  0.00           H  
ATOM   4065  N   LEU A 294     -16.089   0.990 -11.864  1.00  0.00           N  
ATOM   4066  CA  LEU A 294     -17.215   0.432 -11.096  1.00  0.00           C  
ATOM   4067  C   LEU A 294     -17.411   1.169  -9.758  1.00  0.00           C  
ATOM   4068  O   LEU A 294     -18.538   1.453  -9.356  1.00  0.00           O  
ATOM   4069  CB  LEU A 294     -17.004  -1.079 -10.927  1.00  0.00           C  
ATOM   4070  CG  LEU A 294     -18.004  -1.847 -10.036  1.00  0.00           C  
ATOM   4071  CD1 LEU A 294     -19.492  -1.576 -10.254  1.00  0.00           C  
ATOM   4072  CD2 LEU A 294     -17.781  -3.345 -10.232  1.00  0.00           C  
ATOM   4073  H   LEU A 294     -15.294   0.396 -12.050  1.00  0.00           H  
ATOM   4074  HA  LEU A 294     -18.126   0.566 -11.679  1.00  0.00           H  
ATOM   4075  HB2 LEU A 294     -16.976  -1.533 -11.918  1.00  0.00           H  
ATOM   4076  HB3 LEU A 294     -16.017  -1.223 -10.488  1.00  0.00           H  
ATOM   4077  HG  LEU A 294     -17.786  -1.605  -8.996  1.00  0.00           H  
ATOM   4078 HD11 LEU A 294     -19.754  -0.558  -9.968  1.00  0.00           H  
ATOM   4079 HD12 LEU A 294     -19.763  -1.735 -11.298  1.00  0.00           H  
ATOM   4080 HD13 LEU A 294     -20.076  -2.254  -9.631  1.00  0.00           H  
ATOM   4081 HD21 LEU A 294     -18.173  -3.642 -11.204  1.00  0.00           H  
ATOM   4082 HD22 LEU A 294     -16.715  -3.571 -10.203  1.00  0.00           H  
ATOM   4083 HD23 LEU A 294     -18.294  -3.912  -9.455  1.00  0.00           H  
ATOM   4084  N   ARG A 295     -16.328   1.606  -9.101  1.00  0.00           N  
ATOM   4085  CA  ARG A 295     -16.400   2.519  -7.944  1.00  0.00           C  
ATOM   4086  C   ARG A 295     -17.150   3.818  -8.267  1.00  0.00           C  
ATOM   4087  O   ARG A 295     -17.812   4.366  -7.389  1.00  0.00           O  
ATOM   4088  CB  ARG A 295     -14.979   2.750  -7.389  1.00  0.00           C  
ATOM   4089  CG  ARG A 295     -14.866   3.688  -6.178  1.00  0.00           C  
ATOM   4090  CD  ARG A 295     -15.616   3.202  -4.929  1.00  0.00           C  
ATOM   4091  NE  ARG A 295     -15.069   1.952  -4.359  1.00  0.00           N  
ATOM   4092  CZ  ARG A 295     -14.007   1.848  -3.579  1.00  0.00           C  
ATOM   4093  NH1 ARG A 295     -13.256   2.854  -3.256  1.00  0.00           N  
ATOM   4094  NH2 ARG A 295     -13.638   0.710  -3.076  1.00  0.00           N1+
ATOM   4095  H   ARG A 295     -15.422   1.301  -9.426  1.00  0.00           H  
ATOM   4096  HA  ARG A 295     -17.000   2.032  -7.176  1.00  0.00           H  
ATOM   4097  HB2 ARG A 295     -14.536   1.792  -7.117  1.00  0.00           H  
ATOM   4098  HB3 ARG A 295     -14.370   3.174  -8.187  1.00  0.00           H  
ATOM   4099  HG2 ARG A 295     -15.238   4.676  -6.450  1.00  0.00           H  
ATOM   4100  HG3 ARG A 295     -13.810   3.785  -5.926  1.00  0.00           H  
ATOM   4101  HD2 ARG A 295     -16.664   3.051  -5.186  1.00  0.00           H  
ATOM   4102  HD3 ARG A 295     -15.570   3.989  -4.176  1.00  0.00           H  
ATOM   4103  HE  ARG A 295     -15.576   1.097  -4.534  1.00  0.00           H  
ATOM   4104 HH11 ARG A 295     -13.483   3.803  -3.518  1.00  0.00           H  
ATOM   4105 HH12 ARG A 295     -12.440   2.682  -2.686  1.00  0.00           H  
ATOM   4106 HH21 ARG A 295     -14.144  -0.150  -3.231  1.00  0.00           H  
ATOM   4107 HH22 ARG A 295     -12.844   0.749  -2.454  1.00  0.00           H  
ATOM   4108  N   ILE A 296     -17.113   4.266  -9.525  1.00  0.00           N  
ATOM   4109  CA  ILE A 296     -17.872   5.419 -10.028  1.00  0.00           C  
ATOM   4110  C   ILE A 296     -19.319   5.028 -10.376  1.00  0.00           C  
ATOM   4111  O   ILE A 296     -20.236   5.745  -9.983  1.00  0.00           O  
ATOM   4112  CB  ILE A 296     -17.122   6.142 -11.176  1.00  0.00           C  
ATOM   4113  CG1 ILE A 296     -15.683   6.513 -10.739  1.00  0.00           C  
ATOM   4114  CG2 ILE A 296     -17.931   7.355 -11.675  1.00  0.00           C  
ATOM   4115  CD1 ILE A 296     -14.856   7.243 -11.804  1.00  0.00           C  
ATOM   4116  H   ILE A 296     -16.589   3.724 -10.198  1.00  0.00           H  
ATOM   4117  HA  ILE A 296     -17.947   6.143  -9.216  1.00  0.00           H  
ATOM   4118  HB  ILE A 296     -17.039   5.459 -12.022  1.00  0.00           H  
ATOM   4119 HG12 ILE A 296     -15.722   7.124  -9.837  1.00  0.00           H  
ATOM   4120 HG13 ILE A 296     -15.139   5.600 -10.494  1.00  0.00           H  
ATOM   4121 HG21 ILE A 296     -18.911   7.042 -12.035  1.00  0.00           H  
ATOM   4122 HG22 ILE A 296     -18.064   8.076 -10.868  1.00  0.00           H  
ATOM   4123 HG23 ILE A 296     -17.424   7.836 -12.511  1.00  0.00           H  
ATOM   4124 HD11 ILE A 296     -14.868   6.678 -12.735  1.00  0.00           H  
ATOM   4125 HD12 ILE A 296     -15.250   8.245 -11.975  1.00  0.00           H  
ATOM   4126 HD13 ILE A 296     -13.824   7.333 -11.463  1.00  0.00           H  
ATOM   4127  N   GLN A 297     -19.553   3.869 -11.014  1.00  0.00           N  
ATOM   4128  CA  GLN A 297     -20.907   3.316 -11.227  1.00  0.00           C  
ATOM   4129  C   GLN A 297     -21.686   3.130  -9.913  1.00  0.00           C  
ATOM   4130  O   GLN A 297     -22.907   3.272  -9.903  1.00  0.00           O  
ATOM   4131  CB  GLN A 297     -20.859   1.948 -11.940  1.00  0.00           C  
ATOM   4132  CG  GLN A 297     -20.228   1.912 -13.340  1.00  0.00           C  
ATOM   4133  CD  GLN A 297     -20.964   2.728 -14.399  1.00  0.00           C  
ATOM   4134  OE1 GLN A 297     -22.048   3.260 -14.196  1.00  0.00           O  
ATOM   4135  NE2 GLN A 297     -20.388   2.860 -15.574  1.00  0.00           N  
ATOM   4136  H   GLN A 297     -18.759   3.331 -11.329  1.00  0.00           H  
ATOM   4137  HA  GLN A 297     -21.473   4.019 -11.839  1.00  0.00           H  
ATOM   4138  HB2 GLN A 297     -20.313   1.248 -11.308  1.00  0.00           H  
ATOM   4139  HB3 GLN A 297     -21.878   1.568 -12.025  1.00  0.00           H  
ATOM   4140  HG2 GLN A 297     -19.197   2.262 -13.285  1.00  0.00           H  
ATOM   4141  HG3 GLN A 297     -20.200   0.874 -13.672  1.00  0.00           H  
ATOM   4142 HE21 GLN A 297     -20.876   3.354 -16.307  1.00  0.00           H  
ATOM   4143 HE22 GLN A 297     -19.574   2.292 -15.763  1.00  0.00           H  
ATOM   4144  N   LEU A 298     -20.989   2.850  -8.808  1.00  0.00           N  
ATOM   4145  CA  LEU A 298     -21.560   2.736  -7.467  1.00  0.00           C  
ATOM   4146  C   LEU A 298     -21.725   4.104  -6.775  1.00  0.00           C  
ATOM   4147  O   LEU A 298     -22.774   4.378  -6.196  1.00  0.00           O  
ATOM   4148  CB  LEU A 298     -20.699   1.726  -6.685  1.00  0.00           C  
ATOM   4149  CG  LEU A 298     -21.098   1.488  -5.219  1.00  0.00           C  
ATOM   4150  CD1 LEU A 298     -22.479   0.847  -5.089  1.00  0.00           C  
ATOM   4151  CD2 LEU A 298     -20.072   0.547  -4.588  1.00  0.00           C  
ATOM   4152  H   LEU A 298     -20.013   2.619  -8.928  1.00  0.00           H  
ATOM   4153  HA  LEU A 298     -22.559   2.311  -7.561  1.00  0.00           H  
ATOM   4154  HB2 LEU A 298     -20.722   0.773  -7.214  1.00  0.00           H  
ATOM   4155  HB3 LEU A 298     -19.669   2.083  -6.697  1.00  0.00           H  
ATOM   4156  HG  LEU A 298     -21.092   2.431  -4.673  1.00  0.00           H  
ATOM   4157 HD11 LEU A 298     -23.244   1.525  -5.467  1.00  0.00           H  
ATOM   4158 HD12 LEU A 298     -22.516  -0.085  -5.653  1.00  0.00           H  
ATOM   4159 HD13 LEU A 298     -22.695   0.631  -4.042  1.00  0.00           H  
ATOM   4160 HD21 LEU A 298     -20.011  -0.374  -5.168  1.00  0.00           H  
ATOM   4161 HD22 LEU A 298     -19.094   1.027  -4.562  1.00  0.00           H  
ATOM   4162 HD23 LEU A 298     -20.366   0.297  -3.568  1.00  0.00           H  
ATOM   4163  N   LEU A 299     -20.729   4.997  -6.856  1.00  0.00           N  
ATOM   4164  CA  LEU A 299     -20.796   6.361  -6.296  1.00  0.00           C  
ATOM   4165  C   LEU A 299     -21.843   7.263  -6.987  1.00  0.00           C  
ATOM   4166  O   LEU A 299     -22.426   8.147  -6.357  1.00  0.00           O  
ATOM   4167  CB  LEU A 299     -19.377   6.960  -6.316  1.00  0.00           C  
ATOM   4168  CG  LEU A 299     -19.264   8.437  -5.898  1.00  0.00           C  
ATOM   4169  CD1 LEU A 299     -19.727   8.675  -4.461  1.00  0.00           C  
ATOM   4170  CD2 LEU A 299     -17.803   8.872  -6.011  1.00  0.00           C  
ATOM   4171  H   LEU A 299     -19.871   4.717  -7.310  1.00  0.00           H  
ATOM   4172  HA  LEU A 299     -21.106   6.279  -5.254  1.00  0.00           H  
ATOM   4173  HB2 LEU A 299     -18.735   6.360  -5.671  1.00  0.00           H  
ATOM   4174  HB3 LEU A 299     -18.996   6.879  -7.333  1.00  0.00           H  
ATOM   4175  HG  LEU A 299     -19.854   9.056  -6.574  1.00  0.00           H  
ATOM   4176 HD11 LEU A 299     -20.761   8.356  -4.331  1.00  0.00           H  
ATOM   4177 HD12 LEU A 299     -19.089   8.130  -3.766  1.00  0.00           H  
ATOM   4178 HD13 LEU A 299     -19.661   9.740  -4.238  1.00  0.00           H  
ATOM   4179 HD21 LEU A 299     -17.187   8.297  -5.319  1.00  0.00           H  
ATOM   4180 HD22 LEU A 299     -17.450   8.705  -7.028  1.00  0.00           H  
ATOM   4181 HD23 LEU A 299     -17.721   9.930  -5.765  1.00  0.00           H  
ATOM   4182  N   LYS A 300     -22.141   7.000  -8.263  1.00  0.00           N  
ATOM   4183  CA  LYS A 300     -23.279   7.552  -9.020  1.00  0.00           C  
ATOM   4184  C   LYS A 300     -24.609   7.493  -8.262  1.00  0.00           C  
ATOM   4185  O   LYS A 300     -25.452   8.376  -8.422  1.00  0.00           O  
ATOM   4186  CB  LYS A 300     -23.368   6.738 -10.325  1.00  0.00           C  
ATOM   4187  CG  LYS A 300     -24.658   6.910 -11.142  1.00  0.00           C  
ATOM   4188  CD  LYS A 300     -24.640   6.041 -12.405  1.00  0.00           C  
ATOM   4189  CE  LYS A 300     -24.906   4.560 -12.119  1.00  0.00           C  
ATOM   4190  NZ  LYS A 300     -24.629   3.732 -13.314  1.00  0.00           N1+
ATOM   4191  H   LYS A 300     -21.548   6.338  -8.743  1.00  0.00           H  
ATOM   4192  HA  LYS A 300     -23.093   8.597  -9.265  1.00  0.00           H  
ATOM   4193  HB2 LYS A 300     -23.281   5.682 -10.066  1.00  0.00           H  
ATOM   4194  HB3 LYS A 300     -22.515   6.999 -10.952  1.00  0.00           H  
ATOM   4195  HG2 LYS A 300     -24.748   7.958 -11.429  1.00  0.00           H  
ATOM   4196  HG3 LYS A 300     -25.533   6.636 -10.552  1.00  0.00           H  
ATOM   4197  HD2 LYS A 300     -23.665   6.140 -12.883  1.00  0.00           H  
ATOM   4198  HD3 LYS A 300     -25.405   6.408 -13.089  1.00  0.00           H  
ATOM   4199  HE2 LYS A 300     -25.948   4.449 -11.817  1.00  0.00           H  
ATOM   4200  HE3 LYS A 300     -24.279   4.232 -11.290  1.00  0.00           H  
ATOM   4201  HZ1 LYS A 300     -25.042   4.142 -14.139  1.00  0.00           H  
ATOM   4202  HZ2 LYS A 300     -23.639   3.695 -13.509  1.00  0.00           H  
ATOM   4203  HZ3 LYS A 300     -24.961   2.785 -13.199  1.00  0.00           H  
ATOM   4204  N   ILE A 301     -24.816   6.450  -7.462  1.00  0.00           N  
ATOM   4205  CA  ILE A 301     -26.115   6.110  -6.884  1.00  0.00           C  
ATOM   4206  C   ILE A 301     -26.486   7.015  -5.700  1.00  0.00           C  
ATOM   4207  O   ILE A 301     -25.747   7.097  -4.720  1.00  0.00           O  
ATOM   4208  CB  ILE A 301     -26.157   4.605  -6.546  1.00  0.00           C  
ATOM   4209  CG1 ILE A 301     -25.986   3.754  -7.830  1.00  0.00           C  
ATOM   4210  CG2 ILE A 301     -27.457   4.290  -5.805  1.00  0.00           C  
ATOM   4211  CD1 ILE A 301     -25.922   2.239  -7.599  1.00  0.00           C  
ATOM   4212  H   ILE A 301     -24.049   5.811  -7.305  1.00  0.00           H  
ATOM   4213  HA  ILE A 301     -26.868   6.275  -7.655  1.00  0.00           H  
ATOM   4214  HB  ILE A 301     -25.335   4.374  -5.868  1.00  0.00           H  
ATOM   4215 HG12 ILE A 301     -26.808   3.967  -8.514  1.00  0.00           H  
ATOM   4216 HG13 ILE A 301     -25.056   4.034  -8.325  1.00  0.00           H  
ATOM   4217 HG21 ILE A 301     -27.447   4.732  -4.809  1.00  0.00           H  
ATOM   4218 HG22 ILE A 301     -28.305   4.672  -6.373  1.00  0.00           H  
ATOM   4219 HG23 ILE A 301     -27.558   3.212  -5.675  1.00  0.00           H  
ATOM   4220 HD11 ILE A 301     -25.187   2.010  -6.828  1.00  0.00           H  
ATOM   4221 HD12 ILE A 301     -26.898   1.854  -7.304  1.00  0.00           H  
ATOM   4222 HD13 ILE A 301     -25.626   1.747  -8.526  1.00  0.00           H  
ATOM   4223  N   GLY A 302     -27.657   7.656  -5.790  1.00  0.00           N  
ATOM   4224  CA  GLY A 302     -28.246   8.534  -4.768  1.00  0.00           C  
ATOM   4225  C   GLY A 302     -29.487   7.943  -4.098  1.00  0.00           C  
ATOM   4226  O   GLY A 302     -30.495   8.635  -3.940  1.00  0.00           O  
ATOM   4227  H   GLY A 302     -28.198   7.515  -6.631  1.00  0.00           H  
ATOM   4228  HA2 GLY A 302     -27.515   8.736  -3.985  1.00  0.00           H  
ATOM   4229  HA3 GLY A 302     -28.527   9.483  -5.226  1.00  0.00           H  
ATOM   4230  N   SER A 303     -29.460   6.649  -3.775  1.00  0.00           N  
ATOM   4231  CA  SER A 303     -30.519   5.965  -3.028  1.00  0.00           C  
ATOM   4232  C   SER A 303     -30.042   4.623  -2.482  1.00  0.00           C  
ATOM   4233  O   SER A 303     -29.531   3.806  -3.249  1.00  0.00           O  
ATOM   4234  CB  SER A 303     -31.731   5.720  -3.936  1.00  0.00           C  
ATOM   4235  OG  SER A 303     -32.734   4.982  -3.259  1.00  0.00           O  
ATOM   4236  H   SER A 303     -28.613   6.131  -3.959  1.00  0.00           H  
ATOM   4237  HA  SER A 303     -30.820   6.594  -2.190  1.00  0.00           H  
ATOM   4238  HB2 SER A 303     -31.411   5.157  -4.813  1.00  0.00           H  
ATOM   4239  HB3 SER A 303     -32.143   6.673  -4.266  1.00  0.00           H  
ATOM   4240  HG  SER A 303     -32.984   5.505  -2.494  1.00  0.00           H  
ATOM   4241  N   ALA A 304     -30.277   4.348  -1.196  1.00  0.00           N  
ATOM   4242  CA  ALA A 304     -29.987   3.044  -0.595  1.00  0.00           C  
ATOM   4243  C   ALA A 304     -30.678   1.892  -1.346  1.00  0.00           C  
ATOM   4244  O   ALA A 304     -30.085   0.835  -1.515  1.00  0.00           O  
ATOM   4245  CB  ALA A 304     -30.390   3.067   0.883  1.00  0.00           C  
ATOM   4246  H   ALA A 304     -30.565   5.107  -0.596  1.00  0.00           H  
ATOM   4247  HA  ALA A 304     -28.912   2.872  -0.646  1.00  0.00           H  
ATOM   4248  HB1 ALA A 304     -29.939   3.924   1.383  1.00  0.00           H  
ATOM   4249  HB2 ALA A 304     -31.475   3.111   0.976  1.00  0.00           H  
ATOM   4250  HB3 ALA A 304     -30.041   2.153   1.364  1.00  0.00           H  
ATOM   4251  N   ILE A 305     -31.893   2.105  -1.865  1.00  0.00           N  
ATOM   4252  CA  ILE A 305     -32.645   1.110  -2.650  1.00  0.00           C  
ATOM   4253  C   ILE A 305     -31.846   0.656  -3.882  1.00  0.00           C  
ATOM   4254  O   ILE A 305     -31.615  -0.535  -4.079  1.00  0.00           O  
ATOM   4255  CB  ILE A 305     -34.025   1.690  -3.045  1.00  0.00           C  
ATOM   4256  CG1 ILE A 305     -34.894   2.017  -1.806  1.00  0.00           C  
ATOM   4257  CG2 ILE A 305     -34.771   0.780  -4.037  1.00  0.00           C  
ATOM   4258  CD1 ILE A 305     -35.927   3.121  -2.080  1.00  0.00           C  
ATOM   4259  H   ILE A 305     -32.306   3.017  -1.728  1.00  0.00           H  
ATOM   4260  HA  ILE A 305     -32.809   0.226  -2.033  1.00  0.00           H  
ATOM   4261  HB  ILE A 305     -33.834   2.627  -3.567  1.00  0.00           H  
ATOM   4262 HG12 ILE A 305     -35.404   1.114  -1.470  1.00  0.00           H  
ATOM   4263 HG13 ILE A 305     -34.272   2.366  -0.982  1.00  0.00           H  
ATOM   4264 HG21 ILE A 305     -34.261   0.756  -5.000  1.00  0.00           H  
ATOM   4265 HG22 ILE A 305     -34.822  -0.234  -3.639  1.00  0.00           H  
ATOM   4266 HG23 ILE A 305     -35.784   1.146  -4.205  1.00  0.00           H  
ATOM   4267 HD11 ILE A 305     -35.419   4.042  -2.365  1.00  0.00           H  
ATOM   4268 HD12 ILE A 305     -36.606   2.824  -2.879  1.00  0.00           H  
ATOM   4269 HD13 ILE A 305     -36.505   3.308  -1.176  1.00  0.00           H  
ATOM   4270  N   GLN A 306     -31.375   1.617  -4.683  1.00  0.00           N  
ATOM   4271  CA  GLN A 306     -30.522   1.363  -5.852  1.00  0.00           C  
ATOM   4272  C   GLN A 306     -29.141   0.827  -5.437  1.00  0.00           C  
ATOM   4273  O   GLN A 306     -28.561  -0.002  -6.135  1.00  0.00           O  
ATOM   4274  CB  GLN A 306     -30.352   2.670  -6.645  1.00  0.00           C  
ATOM   4275  CG  GLN A 306     -31.604   3.141  -7.402  1.00  0.00           C  
ATOM   4276  CD  GLN A 306     -31.608   4.632  -7.751  1.00  0.00           C  
ATOM   4277  OE1 GLN A 306     -30.780   5.423  -7.323  1.00  0.00           O  
ATOM   4278  NE2 GLN A 306     -32.561   5.078  -8.540  1.00  0.00           N  
ATOM   4279  H   GLN A 306     -31.537   2.576  -4.412  1.00  0.00           H  
ATOM   4280  HA  GLN A 306     -30.987   0.614  -6.494  1.00  0.00           H  
ATOM   4281  HB2 GLN A 306     -30.077   3.438  -5.921  1.00  0.00           H  
ATOM   4282  HB3 GLN A 306     -29.537   2.563  -7.361  1.00  0.00           H  
ATOM   4283  HG2 GLN A 306     -32.489   2.942  -6.798  1.00  0.00           H  
ATOM   4284  HG3 GLN A 306     -31.691   2.569  -8.326  1.00  0.00           H  
ATOM   4285 HE21 GLN A 306     -32.592   6.073  -8.710  1.00  0.00           H  
ATOM   4286 HE22 GLN A 306     -33.226   4.446  -8.963  1.00  0.00           H  
ATOM   4287  N   ARG A 307     -28.606   1.286  -4.299  1.00  0.00           N  
ATOM   4288  CA  ARG A 307     -27.258   0.935  -3.834  1.00  0.00           C  
ATOM   4289  C   ARG A 307     -27.185  -0.521  -3.396  1.00  0.00           C  
ATOM   4290  O   ARG A 307     -26.350  -1.243  -3.922  1.00  0.00           O  
ATOM   4291  CB  ARG A 307     -26.802   1.935  -2.765  1.00  0.00           C  
ATOM   4292  CG  ARG A 307     -25.322   1.796  -2.371  1.00  0.00           C  
ATOM   4293  CD  ARG A 307     -24.924   2.813  -1.291  1.00  0.00           C  
ATOM   4294  NE  ARG A 307     -25.149   4.192  -1.753  1.00  0.00           N  
ATOM   4295  CZ  ARG A 307     -26.157   4.985  -1.449  1.00  0.00           C  
ATOM   4296  NH1 ARG A 307     -26.981   4.776  -0.463  1.00  0.00           N  
ATOM   4297  NH2 ARG A 307     -26.374   6.033  -2.179  1.00  0.00           N1+
ATOM   4298  H   ARG A 307     -29.125   1.975  -3.773  1.00  0.00           H  
ATOM   4299  HA  ARG A 307     -26.576   1.019  -4.680  1.00  0.00           H  
ATOM   4300  HB2 ARG A 307     -26.973   2.939  -3.154  1.00  0.00           H  
ATOM   4301  HB3 ARG A 307     -27.413   1.799  -1.872  1.00  0.00           H  
ATOM   4302  HG2 ARG A 307     -24.705   1.964  -3.255  1.00  0.00           H  
ATOM   4303  HG3 ARG A 307     -25.119   0.790  -2.004  1.00  0.00           H  
ATOM   4304  HD2 ARG A 307     -23.868   2.683  -1.055  1.00  0.00           H  
ATOM   4305  HD3 ARG A 307     -25.489   2.616  -0.380  1.00  0.00           H  
ATOM   4306  HE  ARG A 307     -24.507   4.543  -2.449  1.00  0.00           H  
ATOM   4307 HH11 ARG A 307     -26.839   4.008   0.177  1.00  0.00           H  
ATOM   4308 HH12 ARG A 307     -27.724   5.443  -0.312  1.00  0.00           H  
ATOM   4309 HH21 ARG A 307     -25.773   6.284  -2.951  1.00  0.00           H  
ATOM   4310 HH22 ARG A 307     -27.036   6.721  -1.849  1.00  0.00           H  
ATOM   4311  N   LEU A 308     -28.134  -0.976  -2.577  1.00  0.00           N  
ATOM   4312  CA  LEU A 308     -28.300  -2.378  -2.183  1.00  0.00           C  
ATOM   4313  C   LEU A 308     -28.513  -3.287  -3.416  1.00  0.00           C  
ATOM   4314  O   LEU A 308     -27.929  -4.366  -3.508  1.00  0.00           O  
ATOM   4315  CB  LEU A 308     -29.477  -2.475  -1.190  1.00  0.00           C  
ATOM   4316  CG  LEU A 308     -29.312  -1.711   0.145  1.00  0.00           C  
ATOM   4317  CD1 LEU A 308     -30.681  -1.502   0.802  1.00  0.00           C  
ATOM   4318  CD2 LEU A 308     -28.450  -2.455   1.159  1.00  0.00           C  
ATOM   4319  H   LEU A 308     -28.779  -0.300  -2.194  1.00  0.00           H  
ATOM   4320  HA  LEU A 308     -27.393  -2.713  -1.679  1.00  0.00           H  
ATOM   4321  HB2 LEU A 308     -30.365  -2.096  -1.697  1.00  0.00           H  
ATOM   4322  HB3 LEU A 308     -29.647  -3.527  -0.959  1.00  0.00           H  
ATOM   4323  HG  LEU A 308     -28.859  -0.735  -0.029  1.00  0.00           H  
ATOM   4324 HD11 LEU A 308     -31.326  -0.933   0.133  1.00  0.00           H  
ATOM   4325 HD12 LEU A 308     -31.144  -2.466   1.017  1.00  0.00           H  
ATOM   4326 HD13 LEU A 308     -30.560  -0.947   1.732  1.00  0.00           H  
ATOM   4327 HD21 LEU A 308     -28.917  -3.403   1.427  1.00  0.00           H  
ATOM   4328 HD22 LEU A 308     -27.464  -2.639   0.733  1.00  0.00           H  
ATOM   4329 HD23 LEU A 308     -28.323  -1.848   2.055  1.00  0.00           H  
ATOM   4330  N   ARG A 309     -29.288  -2.839  -4.417  1.00  0.00           N  
ATOM   4331  CA  ARG A 309     -29.448  -3.553  -5.704  1.00  0.00           C  
ATOM   4332  C   ARG A 309     -28.142  -3.668  -6.508  1.00  0.00           C  
ATOM   4333  O   ARG A 309     -27.983  -4.655  -7.229  1.00  0.00           O  
ATOM   4334  CB  ARG A 309     -30.560  -2.888  -6.533  1.00  0.00           C  
ATOM   4335  CG  ARG A 309     -31.966  -3.141  -5.954  1.00  0.00           C  
ATOM   4336  CD  ARG A 309     -33.024  -2.185  -6.529  1.00  0.00           C  
ATOM   4337  NE  ARG A 309     -32.991  -2.133  -7.996  1.00  0.00           N  
ATOM   4338  CZ  ARG A 309     -33.484  -2.994  -8.858  1.00  0.00           C  
ATOM   4339  NH1 ARG A 309     -33.247  -2.842 -10.123  1.00  0.00           N  
ATOM   4340  NH2 ARG A 309     -34.198  -4.023  -8.509  1.00  0.00           N1+
ATOM   4341  H   ARG A 309     -29.764  -1.957  -4.290  1.00  0.00           H  
ATOM   4342  HA  ARG A 309     -29.744  -4.581  -5.496  1.00  0.00           H  
ATOM   4343  HB2 ARG A 309     -30.375  -1.815  -6.585  1.00  0.00           H  
ATOM   4344  HB3 ARG A 309     -30.528  -3.284  -7.548  1.00  0.00           H  
ATOM   4345  HG2 ARG A 309     -31.952  -3.017  -4.871  1.00  0.00           H  
ATOM   4346  HG3 ARG A 309     -32.256  -4.170  -6.168  1.00  0.00           H  
ATOM   4347  HD2 ARG A 309     -32.824  -1.180  -6.156  1.00  0.00           H  
ATOM   4348  HD3 ARG A 309     -34.015  -2.471  -6.177  1.00  0.00           H  
ATOM   4349  HE  ARG A 309     -32.460  -1.370  -8.392  1.00  0.00           H  
ATOM   4350 HH11 ARG A 309     -33.610  -3.516 -10.782  1.00  0.00           H  
ATOM   4351 HH12 ARG A 309     -32.657  -2.083 -10.434  1.00  0.00           H  
ATOM   4352 HH21 ARG A 309     -34.454  -4.152  -7.540  1.00  0.00           H  
ATOM   4353 HH22 ARG A 309     -34.482  -4.675  -9.225  1.00  0.00           H  
ATOM   4354  N   CYS A 310     -27.210  -2.726  -6.352  1.00  0.00           N  
ATOM   4355  CA  CYS A 310     -25.872  -2.765  -6.950  1.00  0.00           C  
ATOM   4356  C   CYS A 310     -24.854  -3.546  -6.089  1.00  0.00           C  
ATOM   4357  O   CYS A 310     -24.007  -4.245  -6.640  1.00  0.00           O  
ATOM   4358  CB  CYS A 310     -25.423  -1.320  -7.210  1.00  0.00           C  
ATOM   4359  SG  CYS A 310     -23.849  -1.294  -8.118  1.00  0.00           S  
ATOM   4360  H   CYS A 310     -27.445  -1.928  -5.780  1.00  0.00           H  
ATOM   4361  HA  CYS A 310     -25.929  -3.272  -7.913  1.00  0.00           H  
ATOM   4362  HB2 CYS A 310     -25.307  -0.798  -6.260  1.00  0.00           H  
ATOM   4363  HB3 CYS A 310     -26.184  -0.814  -7.804  1.00  0.00           H  
ATOM   4364  HG  CYS A 310     -23.260  -2.281  -7.438  1.00  0.00           H  
ATOM   4365  N   GLU A 311     -24.938  -3.480  -4.754  1.00  0.00           N  
ATOM   4366  CA  GLU A 311     -24.163  -4.329  -3.830  1.00  0.00           C  
ATOM   4367  C   GLU A 311     -24.431  -5.815  -4.118  1.00  0.00           C  
ATOM   4368  O   GLU A 311     -23.498  -6.617  -4.153  1.00  0.00           O  
ATOM   4369  CB  GLU A 311     -24.508  -4.023  -2.356  1.00  0.00           C  
ATOM   4370  CG  GLU A 311     -24.123  -2.620  -1.850  1.00  0.00           C  
ATOM   4371  CD  GLU A 311     -24.927  -2.226  -0.598  1.00  0.00           C  
ATOM   4372  OE1 GLU A 311     -25.543  -1.135  -0.600  1.00  0.00           O  
ATOM   4373  OE2 GLU A 311     -24.928  -3.019   0.370  1.00  0.00           O1-
ATOM   4374  H   GLU A 311     -25.595  -2.828  -4.350  1.00  0.00           H  
ATOM   4375  HA  GLU A 311     -23.098  -4.155  -3.982  1.00  0.00           H  
ATOM   4376  HB2 GLU A 311     -25.583  -4.151  -2.235  1.00  0.00           H  
ATOM   4377  HB3 GLU A 311     -24.017  -4.760  -1.721  1.00  0.00           H  
ATOM   4378  HG2 GLU A 311     -24.278  -1.883  -2.637  1.00  0.00           H  
ATOM   4379  HG3 GLU A 311     -23.059  -2.611  -1.612  1.00  0.00           H  
ATOM   4380  N   LEU A 312     -25.693  -6.170  -4.396  1.00  0.00           N  
ATOM   4381  CA  LEU A 312     -26.075  -7.501  -4.867  1.00  0.00           C  
ATOM   4382  C   LEU A 312     -25.389  -7.874  -6.187  1.00  0.00           C  
ATOM   4383  O   LEU A 312     -24.788  -8.938  -6.239  1.00  0.00           O  
ATOM   4384  CB  LEU A 312     -27.606  -7.599  -4.983  1.00  0.00           C  
ATOM   4385  CG  LEU A 312     -28.306  -7.755  -3.625  1.00  0.00           C  
ATOM   4386  CD1 LEU A 312     -29.797  -7.479  -3.778  1.00  0.00           C  
ATOM   4387  CD2 LEU A 312     -28.162  -9.174  -3.061  1.00  0.00           C  
ATOM   4388  H   LEU A 312     -26.415  -5.474  -4.278  1.00  0.00           H  
ATOM   4389  HA  LEU A 312     -25.726  -8.229  -4.135  1.00  0.00           H  
ATOM   4390  HB2 LEU A 312     -27.970  -6.696  -5.475  1.00  0.00           H  
ATOM   4391  HB3 LEU A 312     -27.876  -8.445  -5.615  1.00  0.00           H  
ATOM   4392  HG  LEU A 312     -27.894  -7.037  -2.916  1.00  0.00           H  
ATOM   4393 HD11 LEU A 312     -29.925  -6.451  -4.117  1.00  0.00           H  
ATOM   4394 HD12 LEU A 312     -30.235  -8.156  -4.512  1.00  0.00           H  
ATOM   4395 HD13 LEU A 312     -30.290  -7.598  -2.813  1.00  0.00           H  
ATOM   4396 HD21 LEU A 312     -28.626  -9.896  -3.732  1.00  0.00           H  
ATOM   4397 HD22 LEU A 312     -27.109  -9.420  -2.923  1.00  0.00           H  
ATOM   4398 HD23 LEU A 312     -28.652  -9.227  -2.089  1.00  0.00           H  
ATOM   4399  N   ASP A 313     -25.414  -7.040  -7.231  1.00  0.00           N  
ATOM   4400  CA  ASP A 313     -24.745  -7.354  -8.511  1.00  0.00           C  
ATOM   4401  C   ASP A 313     -23.232  -7.597  -8.305  1.00  0.00           C  
ATOM   4402  O   ASP A 313     -22.693  -8.629  -8.719  1.00  0.00           O  
ATOM   4403  CB  ASP A 313     -25.065  -6.242  -9.530  1.00  0.00           C  
ATOM   4404  CG  ASP A 313     -24.709  -6.596 -10.982  1.00  0.00           C  
ATOM   4405  OD1 ASP A 313     -23.631  -7.172 -11.230  1.00  0.00           O  
ATOM   4406  OD2 ASP A 313     -25.518  -6.276 -11.885  1.00  0.00           O1-
ATOM   4407  H   ASP A 313     -25.903  -6.161  -7.143  1.00  0.00           H  
ATOM   4408  HA  ASP A 313     -25.169  -8.281  -8.897  1.00  0.00           H  
ATOM   4409  HB2 ASP A 313     -24.535  -5.332  -9.248  1.00  0.00           H  
ATOM   4410  HB3 ASP A 313     -26.133  -6.029  -9.481  1.00  0.00           H  
ATOM   4411  N   ILE A 314     -22.574  -6.726  -7.529  1.00  0.00           N  
ATOM   4412  CA  ILE A 314     -21.156  -6.830  -7.139  1.00  0.00           C  
ATOM   4413  C   ILE A 314     -20.831  -8.127  -6.356  1.00  0.00           C  
ATOM   4414  O   ILE A 314     -19.677  -8.572  -6.352  1.00  0.00           O  
ATOM   4415  CB  ILE A 314     -20.738  -5.532  -6.393  1.00  0.00           C  
ATOM   4416  CG2 ILE A 314     -19.318  -5.615  -5.802  1.00  0.00           C  
ATOM   4417  CG1 ILE A 314     -20.839  -4.299  -7.328  1.00  0.00           C  
ATOM   4418  CD1 ILE A 314     -20.769  -2.943  -6.608  1.00  0.00           C  
ATOM   4419  H   ILE A 314     -23.099  -5.934  -7.186  1.00  0.00           H  
ATOM   4420  HA  ILE A 314     -20.571  -6.882  -8.057  1.00  0.00           H  
ATOM   4421  HB  ILE A 314     -21.431  -5.388  -5.564  1.00  0.00           H  
ATOM   4422 HG12 ILE A 314     -20.041  -4.349  -8.069  1.00  0.00           H  
ATOM   4423 HG13 ILE A 314     -21.781  -4.321  -7.875  1.00  0.00           H  
ATOM   4424 HG21 ILE A 314     -19.269  -6.384  -5.031  1.00  0.00           H  
ATOM   4425 HG22 ILE A 314     -18.605  -5.839  -6.596  1.00  0.00           H  
ATOM   4426 HG23 ILE A 314     -19.030  -4.672  -5.339  1.00  0.00           H  
ATOM   4427 HD11 ILE A 314     -21.529  -2.899  -5.828  1.00  0.00           H  
ATOM   4428 HD12 ILE A 314     -19.785  -2.783  -6.168  1.00  0.00           H  
ATOM   4429 HD13 ILE A 314     -20.955  -2.145  -7.326  1.00  0.00           H  
ATOM   4430  N   MET A 315     -21.829  -8.782  -5.749  1.00  0.00           N  
ATOM   4431  CA  MET A 315     -21.704 -10.056  -5.016  1.00  0.00           C  
ATOM   4432  C   MET A 315     -22.446 -11.241  -5.671  1.00  0.00           C  
ATOM   4433  O   MET A 315     -22.432 -12.341  -5.118  1.00  0.00           O  
ATOM   4434  CB  MET A 315     -22.072  -9.866  -3.534  1.00  0.00           C  
ATOM   4435  CG  MET A 315     -21.201  -8.808  -2.842  1.00  0.00           C  
ATOM   4436  SD  MET A 315     -21.382  -8.730  -1.037  1.00  0.00           S  
ATOM   4437  CE  MET A 315     -20.431 -10.197  -0.558  1.00  0.00           C  
ATOM   4438  H   MET A 315     -22.743  -8.352  -5.772  1.00  0.00           H  
ATOM   4439  HA  MET A 315     -20.655 -10.353  -5.024  1.00  0.00           H  
ATOM   4440  HB2 MET A 315     -21.937 -10.817  -3.018  1.00  0.00           H  
ATOM   4441  HB3 MET A 315     -23.120  -9.576  -3.453  1.00  0.00           H  
ATOM   4442  HG2 MET A 315     -21.453  -7.829  -3.248  1.00  0.00           H  
ATOM   4443  HG3 MET A 315     -20.154  -9.004  -3.072  1.00  0.00           H  
ATOM   4444  HE1 MET A 315     -20.928 -11.099  -0.915  1.00  0.00           H  
ATOM   4445  HE2 MET A 315     -19.435 -10.153  -0.998  1.00  0.00           H  
ATOM   4446  HE3 MET A 315     -20.336 -10.237   0.527  1.00  0.00           H  
ATOM   4447  N   ASN A 316     -23.044 -11.048  -6.854  1.00  0.00           N  
ATOM   4448  CA  ASN A 316     -23.824 -12.054  -7.589  1.00  0.00           C  
ATOM   4449  C   ASN A 316     -23.330 -12.291  -9.019  1.00  0.00           C  
ATOM   4450  O   ASN A 316     -23.264 -13.452  -9.423  1.00  0.00           O  
ATOM   4451  CB  ASN A 316     -25.324 -11.709  -7.595  1.00  0.00           C  
ATOM   4452  CG  ASN A 316     -25.995 -11.724  -6.236  1.00  0.00           C  
ATOM   4453  OD1 ASN A 316     -25.644 -12.464  -5.332  1.00  0.00           O  
ATOM   4454  ND2 ASN A 316     -27.065 -10.991  -6.061  1.00  0.00           N  
ATOM   4455  H   ASN A 316     -23.043 -10.104  -7.212  1.00  0.00           H  
ATOM   4456  HA  ASN A 316     -23.718 -13.011  -7.079  1.00  0.00           H  
ATOM   4457  HB2 ASN A 316     -25.843 -12.440  -8.215  1.00  0.00           H  
ATOM   4458  HB3 ASN A 316     -25.461 -10.726  -8.045  1.00  0.00           H  
ATOM   4459 HD21 ASN A 316     -27.380 -10.383  -6.804  1.00  0.00           H  
ATOM   4460 HD22 ASN A 316     -27.471 -10.957  -5.137  1.00  0.00           H  
ATOM   4461  N   LYS A 317     -22.962 -11.250  -9.782  1.00  0.00           N  
ATOM   4462  CA  LYS A 317     -22.302 -11.429 -11.086  1.00  0.00           C  
ATOM   4463  C   LYS A 317     -20.805 -11.634 -10.906  1.00  0.00           C  
ATOM   4464  O   LYS A 317     -20.310 -12.664 -11.353  1.00  0.00           O  
ATOM   4465  CB  LYS A 317     -22.609 -10.300 -12.083  1.00  0.00           C  
ATOM   4466  CG  LYS A 317     -24.087 -10.265 -12.507  1.00  0.00           C  
ATOM   4467  CD  LYS A 317     -24.327  -9.699 -13.920  1.00  0.00           C  
ATOM   4468  CE  LYS A 317     -23.962  -8.222 -14.133  1.00  0.00           C  
ATOM   4469  NZ  LYS A 317     -22.511  -7.991 -14.320  1.00  0.00           N1+
ATOM   4470  H   LYS A 317     -23.049 -10.314  -9.413  1.00  0.00           H  
ATOM   4471  HA  LYS A 317     -22.668 -12.350 -11.539  1.00  0.00           H  
ATOM   4472  HB2 LYS A 317     -21.997 -10.472 -12.969  1.00  0.00           H  
ATOM   4473  HB3 LYS A 317     -22.328  -9.340 -11.650  1.00  0.00           H  
ATOM   4474  HG2 LYS A 317     -24.658  -9.690 -11.779  1.00  0.00           H  
ATOM   4475  HG3 LYS A 317     -24.476 -11.283 -12.503  1.00  0.00           H  
ATOM   4476  HD2 LYS A 317     -25.392  -9.801 -14.126  1.00  0.00           H  
ATOM   4477  HD3 LYS A 317     -23.797 -10.312 -14.650  1.00  0.00           H  
ATOM   4478  HE2 LYS A 317     -24.328  -7.644 -13.284  1.00  0.00           H  
ATOM   4479  HE3 LYS A 317     -24.488  -7.874 -15.022  1.00  0.00           H  
ATOM   4480  HZ1 LYS A 317     -21.980  -8.221 -13.492  1.00  0.00           H  
ATOM   4481  HZ2 LYS A 317     -22.127  -8.525 -15.085  1.00  0.00           H  
ATOM   4482  HZ3 LYS A 317     -22.313  -7.015 -14.492  1.00  0.00           H  
ATOM   4483  N   CYS A 318     -20.102 -10.719 -10.233  1.00  0.00           N  
ATOM   4484  CA  CYS A 318     -18.654 -10.836 -10.018  1.00  0.00           C  
ATOM   4485  C   CYS A 318     -18.285 -12.121  -9.249  1.00  0.00           C  
ATOM   4486  O   CYS A 318     -18.912 -12.445  -8.233  1.00  0.00           O  
ATOM   4487  CB  CYS A 318     -18.098  -9.608  -9.283  1.00  0.00           C  
ATOM   4488  SG  CYS A 318     -18.559  -8.029 -10.056  1.00  0.00           S  
ATOM   4489  H   CYS A 318     -20.580  -9.896  -9.895  1.00  0.00           H  
ATOM   4490  HA  CYS A 318     -18.169 -10.872 -10.993  1.00  0.00           H  
ATOM   4491  HB2 CYS A 318     -17.011  -9.682  -9.238  1.00  0.00           H  
ATOM   4492  HB3 CYS A 318     -18.483  -9.621  -8.263  1.00  0.00           H  
ATOM   4493  HG  CYS A 318     -17.930  -8.157 -11.227  1.00  0.00           H  
ATOM   4494  N   THR A 319     -17.229 -12.811  -9.689  1.00  0.00           N  
ATOM   4495  CA  THR A 319     -16.713 -14.046  -9.057  1.00  0.00           C  
ATOM   4496  C   THR A 319     -15.207 -13.977  -8.801  1.00  0.00           C  
ATOM   4497  O   THR A 319     -14.734 -14.506  -7.794  1.00  0.00           O  
ATOM   4498  CB  THR A 319     -17.080 -15.309  -9.867  1.00  0.00           C  
ATOM   4499  OG1 THR A 319     -16.438 -15.310 -11.119  1.00  0.00           O  
ATOM   4500  CG2 THR A 319     -18.573 -15.425 -10.158  1.00  0.00           C  
ATOM   4501  H   THR A 319     -16.784 -12.514 -10.546  1.00  0.00           H  
ATOM   4502  HA  THR A 319     -17.165 -14.162  -8.072  1.00  0.00           H  
ATOM   4503  HB  THR A 319     -16.763 -16.187  -9.305  1.00  0.00           H  
ATOM   4504 HG21 THR A 319     -19.147 -15.237  -9.251  1.00  0.00           H  
ATOM   4505 HG22 THR A 319     -18.862 -14.704 -10.924  1.00  0.00           H  
ATOM   4506 HG23 THR A 319     -18.791 -16.430 -10.518  1.00  0.00           H  
ATOM   4507  HG1 THR A 319     -16.719 -16.095 -11.595  1.00  0.00           H  
ATOM   4508  N   SER A 320     -14.458 -13.256  -9.639  1.00  0.00           N  
ATOM   4509  CA  SER A 320     -12.999 -13.165  -9.613  1.00  0.00           C  
ATOM   4510  C   SER A 320     -12.519 -11.710  -9.539  1.00  0.00           C  
ATOM   4511  O   SER A 320     -13.235 -10.775  -9.904  1.00  0.00           O  
ATOM   4512  CB  SER A 320     -12.444 -13.923 -10.821  1.00  0.00           C  
ATOM   4513  OG  SER A 320     -11.038 -13.957 -10.815  1.00  0.00           O  
ATOM   4514  H   SER A 320     -14.909 -12.793 -10.415  1.00  0.00           H  
ATOM   4515  HA  SER A 320     -12.620 -13.672  -8.726  1.00  0.00           H  
ATOM   4516  HB2 SER A 320     -12.782 -13.435 -11.735  1.00  0.00           H  
ATOM   4517  HB3 SER A 320     -12.822 -14.945 -10.804  1.00  0.00           H  
ATOM   4518  HG  SER A 320     -10.767 -14.877 -10.784  1.00  0.00           H  
ATOM   4519  N   LEU A 321     -11.299 -11.508  -9.049  1.00  0.00           N  
ATOM   4520  CA  LEU A 321     -10.647 -10.215  -8.843  1.00  0.00           C  
ATOM   4521  C   LEU A 321      -9.218 -10.320  -9.372  1.00  0.00           C  
ATOM   4522  O   LEU A 321      -8.446 -11.176  -8.943  1.00  0.00           O  
ATOM   4523  CB  LEU A 321     -10.696  -9.834  -7.351  1.00  0.00           C  
ATOM   4524  CG  LEU A 321     -12.079  -9.389  -6.839  1.00  0.00           C  
ATOM   4525  CD1 LEU A 321     -12.152  -9.544  -5.322  1.00  0.00           C  
ATOM   4526  CD2 LEU A 321     -12.337  -7.916  -7.167  1.00  0.00           C  
ATOM   4527  H   LEU A 321     -10.769 -12.332  -8.804  1.00  0.00           H  
ATOM   4528  HA  LEU A 321     -11.161  -9.448  -9.422  1.00  0.00           H  
ATOM   4529  HB2 LEU A 321     -10.385 -10.715  -6.790  1.00  0.00           H  
ATOM   4530  HB3 LEU A 321      -9.973  -9.042  -7.154  1.00  0.00           H  
ATOM   4531  HG  LEU A 321     -12.863 -10.003  -7.282  1.00  0.00           H  
ATOM   4532 HD11 LEU A 321     -12.029 -10.595  -5.061  1.00  0.00           H  
ATOM   4533 HD12 LEU A 321     -11.376  -8.951  -4.837  1.00  0.00           H  
ATOM   4534 HD13 LEU A 321     -13.133  -9.225  -4.970  1.00  0.00           H  
ATOM   4535 HD21 LEU A 321     -11.628  -7.277  -6.642  1.00  0.00           H  
ATOM   4536 HD22 LEU A 321     -12.237  -7.751  -8.239  1.00  0.00           H  
ATOM   4537 HD23 LEU A 321     -13.350  -7.650  -6.864  1.00  0.00           H  
ATOM   4538  N   CYS A 322      -8.874  -9.450 -10.314  1.00  0.00           N  
ATOM   4539  CA  CYS A 322      -7.810  -9.639 -11.294  1.00  0.00           C  
ATOM   4540  C   CYS A 322      -6.854  -8.440 -11.359  1.00  0.00           C  
ATOM   4541  O   CYS A 322      -7.145  -7.352 -10.868  1.00  0.00           O  
ATOM   4542  CB  CYS A 322      -8.464  -9.894 -12.663  1.00  0.00           C  
ATOM   4543  SG  CYS A 322      -9.619 -11.295 -12.635  1.00  0.00           S  
ATOM   4544  H   CYS A 322      -9.557  -8.747 -10.559  1.00  0.00           H  
ATOM   4545  HA  CYS A 322      -7.218 -10.515 -11.027  1.00  0.00           H  
ATOM   4546  HB2 CYS A 322      -7.699 -10.074 -13.418  1.00  0.00           H  
ATOM   4547  HB3 CYS A 322      -9.016  -9.002 -12.959  1.00  0.00           H  
ATOM   4548  HG  CYS A 322      -8.809 -12.215 -13.167  1.00  0.00           H  
ATOM   4549  N   CYS A 323      -5.697  -8.639 -11.983  1.00  0.00           N  
ATOM   4550  CA  CYS A 323      -4.667  -7.627 -12.209  1.00  0.00           C  
ATOM   4551  C   CYS A 323      -5.099  -6.622 -13.298  1.00  0.00           C  
ATOM   4552  O   CYS A 323      -5.243  -7.017 -14.454  1.00  0.00           O  
ATOM   4553  CB  CYS A 323      -3.398  -8.424 -12.570  1.00  0.00           C  
ATOM   4554  SG  CYS A 323      -2.090  -7.431 -13.334  1.00  0.00           S  
ATOM   4555  H   CYS A 323      -5.541  -9.558 -12.371  1.00  0.00           H  
ATOM   4556  HA  CYS A 323      -4.487  -7.072 -11.288  1.00  0.00           H  
ATOM   4557  HB2 CYS A 323      -3.664  -9.209 -13.278  1.00  0.00           H  
ATOM   4558  HB3 CYS A 323      -3.011  -8.903 -11.670  1.00  0.00           H  
ATOM   4559  HG  CYS A 323      -2.034  -6.455 -12.423  1.00  0.00           H  
ATOM   4560  N   LYS A 324      -5.253  -5.320 -12.977  1.00  0.00           N  
ATOM   4561  CA  LYS A 324      -5.580  -4.262 -13.969  1.00  0.00           C  
ATOM   4562  C   LYS A 324      -4.670  -4.285 -15.203  1.00  0.00           C  
ATOM   4563  O   LYS A 324      -5.148  -4.026 -16.305  1.00  0.00           O  
ATOM   4564  CB  LYS A 324      -5.458  -2.840 -13.378  1.00  0.00           C  
ATOM   4565  CG  LYS A 324      -6.628  -2.371 -12.503  1.00  0.00           C  
ATOM   4566  CD  LYS A 324      -6.585  -0.837 -12.375  1.00  0.00           C  
ATOM   4567  CE  LYS A 324      -7.771  -0.222 -11.619  1.00  0.00           C  
ATOM   4568  NZ  LYS A 324      -7.685  -0.437 -10.161  1.00  0.00           N1+
ATOM   4569  H   LYS A 324      -5.109  -5.054 -12.014  1.00  0.00           H  
ATOM   4570  HA  LYS A 324      -6.594  -4.417 -14.335  1.00  0.00           H  
ATOM   4571  HB2 LYS A 324      -4.530  -2.755 -12.813  1.00  0.00           H  
ATOM   4572  HB3 LYS A 324      -5.387  -2.147 -14.216  1.00  0.00           H  
ATOM   4573  HG2 LYS A 324      -7.568  -2.656 -12.976  1.00  0.00           H  
ATOM   4574  HG3 LYS A 324      -6.553  -2.837 -11.521  1.00  0.00           H  
ATOM   4575  HD2 LYS A 324      -6.596  -0.408 -13.377  1.00  0.00           H  
ATOM   4576  HD3 LYS A 324      -5.652  -0.531 -11.902  1.00  0.00           H  
ATOM   4577  HE2 LYS A 324      -8.706  -0.623 -12.011  1.00  0.00           H  
ATOM   4578  HE3 LYS A 324      -7.757   0.852 -11.807  1.00  0.00           H  
ATOM   4579  HZ1 LYS A 324      -7.966  -1.373  -9.906  1.00  0.00           H  
ATOM   4580  HZ2 LYS A 324      -6.743  -0.257  -9.843  1.00  0.00           H  
ATOM   4581  HZ3 LYS A 324      -8.277   0.224  -9.679  1.00  0.00           H  
ATOM   4582  N   GLN A 325      -3.379  -4.563 -15.025  1.00  0.00           N  
ATOM   4583  CA  GLN A 325      -2.388  -4.535 -16.105  1.00  0.00           C  
ATOM   4584  C   GLN A 325      -2.580  -5.660 -17.142  1.00  0.00           C  
ATOM   4585  O   GLN A 325      -2.234  -5.497 -18.315  1.00  0.00           O  
ATOM   4586  CB  GLN A 325      -0.995  -4.549 -15.449  1.00  0.00           C  
ATOM   4587  CG  GLN A 325       0.201  -4.401 -16.397  1.00  0.00           C  
ATOM   4588  CD  GLN A 325       0.427  -2.958 -16.842  1.00  0.00           C  
ATOM   4589  OE1 GLN A 325      -0.475  -2.132 -16.892  1.00  0.00           O  
ATOM   4590  NE2 GLN A 325       1.643  -2.595 -17.166  1.00  0.00           N  
ATOM   4591  H   GLN A 325      -3.059  -4.728 -14.081  1.00  0.00           H  
ATOM   4592  HA  GLN A 325      -2.500  -3.593 -16.641  1.00  0.00           H  
ATOM   4593  HB2 GLN A 325      -0.941  -3.763 -14.695  1.00  0.00           H  
ATOM   4594  HB3 GLN A 325      -0.875  -5.503 -14.935  1.00  0.00           H  
ATOM   4595  HG2 GLN A 325       0.103  -5.044 -17.271  1.00  0.00           H  
ATOM   4596  HG3 GLN A 325       1.084  -4.732 -15.850  1.00  0.00           H  
ATOM   4597 HE21 GLN A 325       1.798  -1.624 -17.400  1.00  0.00           H  
ATOM   4598 HE22 GLN A 325       2.385  -3.275 -17.094  1.00  0.00           H  
ATOM   4599  N   CYS A 326      -3.179  -6.781 -16.725  1.00  0.00           N  
ATOM   4600  CA  CYS A 326      -3.380  -8.002 -17.520  1.00  0.00           C  
ATOM   4601  C   CYS A 326      -4.838  -8.513 -17.426  1.00  0.00           C  
ATOM   4602  O   CYS A 326      -5.084  -9.719 -17.468  1.00  0.00           O  
ATOM   4603  CB  CYS A 326      -2.324  -9.056 -17.134  1.00  0.00           C  
ATOM   4604  SG  CYS A 326      -0.639  -8.366 -17.124  1.00  0.00           S  
ATOM   4605  H   CYS A 326      -3.473  -6.818 -15.760  1.00  0.00           H  
ATOM   4606  HA  CYS A 326      -3.227  -7.759 -18.571  1.00  0.00           H  
ATOM   4607  HB2 CYS A 326      -2.372  -9.885 -17.841  1.00  0.00           H  
ATOM   4608  HB3 CYS A 326      -2.548  -9.443 -16.140  1.00  0.00           H  
ATOM   4609  HG  CYS A 326      -0.716  -7.761 -18.313  1.00  0.00           H  
ATOM   4610  N   GLN A 327      -5.761  -7.562 -17.233  1.00  0.00           N  
ATOM   4611  CA  GLN A 327      -7.229  -7.608 -17.164  1.00  0.00           C  
ATOM   4612  C   GLN A 327      -7.887  -8.863 -16.572  1.00  0.00           C  
ATOM   4613  O   GLN A 327      -8.440  -8.802 -15.480  1.00  0.00           O  
ATOM   4614  CB  GLN A 327      -7.834  -7.222 -18.518  1.00  0.00           C  
ATOM   4615  CG  GLN A 327      -9.372  -7.170 -18.466  1.00  0.00           C  
ATOM   4616  CD  GLN A 327      -9.942  -6.280 -19.558  1.00  0.00           C  
ATOM   4617  OE1 GLN A 327     -10.312  -5.131 -19.325  1.00  0.00           O  
ATOM   4618  NE2 GLN A 327     -10.016  -6.774 -20.769  1.00  0.00           N  
ATOM   4619  H   GLN A 327      -5.379  -6.633 -17.130  1.00  0.00           H  
ATOM   4620  HA  GLN A 327      -7.504  -6.810 -16.474  1.00  0.00           H  
ATOM   4621  HB2 GLN A 327      -7.448  -6.239 -18.790  1.00  0.00           H  
ATOM   4622  HB3 GLN A 327      -7.507  -7.925 -19.285  1.00  0.00           H  
ATOM   4623  HG2 GLN A 327      -9.787  -8.173 -18.561  1.00  0.00           H  
ATOM   4624  HG3 GLN A 327      -9.690  -6.764 -17.505  1.00  0.00           H  
ATOM   4625 HE21 GLN A 327      -9.706  -7.723 -20.922  1.00  0.00           H  
ATOM   4626 HE22 GLN A 327     -10.235  -6.160 -21.541  1.00  0.00           H  
ATOM   4627  N   GLU A 328      -7.882  -9.983 -17.297  1.00  0.00           N  
ATOM   4628  CA  GLU A 328      -8.566 -11.232 -16.931  1.00  0.00           C  
ATOM   4629  C   GLU A 328      -7.705 -12.117 -16.005  1.00  0.00           C  
ATOM   4630  O   GLU A 328      -8.176 -13.133 -15.489  1.00  0.00           O  
ATOM   4631  CB  GLU A 328      -8.988 -12.014 -18.197  1.00  0.00           C  
ATOM   4632  CG  GLU A 328      -9.592 -11.180 -19.351  1.00  0.00           C  
ATOM   4633  CD  GLU A 328      -8.552 -10.369 -20.150  1.00  0.00           C  
ATOM   4634  OE1 GLU A 328      -7.337 -10.667 -20.044  1.00  0.00           O  
ATOM   4635  OE2 GLU A 328      -8.927  -9.391 -20.839  1.00  0.00           O1-
ATOM   4636  H   GLU A 328      -7.364  -9.979 -18.164  1.00  0.00           H  
ATOM   4637  HA  GLU A 328      -9.470 -10.984 -16.376  1.00  0.00           H  
ATOM   4638  HB2 GLU A 328      -9.734 -12.747 -17.891  1.00  0.00           H  
ATOM   4639  HB3 GLU A 328      -8.135 -12.579 -18.574  1.00  0.00           H  
ATOM   4640  HG2 GLU A 328     -10.354 -10.516 -18.943  1.00  0.00           H  
ATOM   4641  HG3 GLU A 328     -10.089 -11.866 -20.037  1.00  0.00           H  
ATOM   4642  N   THR A 329      -6.440 -11.735 -15.797  1.00  0.00           N  
ATOM   4643  CA  THR A 329      -5.452 -12.453 -14.979  1.00  0.00           C  
ATOM   4644  C   THR A 329      -5.823 -12.390 -13.497  1.00  0.00           C  
ATOM   4645  O   THR A 329      -5.564 -11.392 -12.821  1.00  0.00           O  
ATOM   4646  CB  THR A 329      -4.036 -11.906 -15.223  1.00  0.00           C  
ATOM   4647  OG1 THR A 329      -3.692 -12.034 -16.583  1.00  0.00           O  
ATOM   4648  CG2 THR A 329      -2.957 -12.622 -14.408  1.00  0.00           C  
ATOM   4649  H   THR A 329      -6.141 -10.893 -16.269  1.00  0.00           H  
ATOM   4650  HA  THR A 329      -5.450 -13.500 -15.284  1.00  0.00           H  
ATOM   4651  HB  THR A 329      -4.017 -10.848 -14.964  1.00  0.00           H  
ATOM   4652 HG21 THR A 329      -3.117 -12.468 -13.341  1.00  0.00           H  
ATOM   4653 HG22 THR A 329      -2.976 -13.689 -14.630  1.00  0.00           H  
ATOM   4654 HG23 THR A 329      -1.979 -12.219 -14.674  1.00  0.00           H  
ATOM   4655  HG1 THR A 329      -4.228 -11.403 -17.070  1.00  0.00           H  
ATOM   4656  N   GLU A 330      -6.460 -13.447 -13.000  1.00  0.00           N  
ATOM   4657  CA  GLU A 330      -6.968 -13.561 -11.630  1.00  0.00           C  
ATOM   4658  C   GLU A 330      -5.892 -13.421 -10.550  1.00  0.00           C  
ATOM   4659  O   GLU A 330      -4.791 -13.945 -10.680  1.00  0.00           O  
ATOM   4660  CB  GLU A 330      -7.722 -14.889 -11.497  1.00  0.00           C  
ATOM   4661  CG  GLU A 330      -8.156 -15.228 -10.063  1.00  0.00           C  
ATOM   4662  CD  GLU A 330      -9.057 -16.460 -10.050  1.00  0.00           C  
ATOM   4663  OE1 GLU A 330     -10.096 -16.450 -10.756  1.00  0.00           O  
ATOM   4664  OE2 GLU A 330      -8.690 -17.456  -9.383  1.00  0.00           O1-
ATOM   4665  H   GLU A 330      -6.683 -14.196 -13.640  1.00  0.00           H  
ATOM   4666  HA  GLU A 330      -7.692 -12.765 -11.458  1.00  0.00           H  
ATOM   4667  HB2 GLU A 330      -8.602 -14.822 -12.138  1.00  0.00           H  
ATOM   4668  HB3 GLU A 330      -7.091 -15.699 -11.863  1.00  0.00           H  
ATOM   4669  HG2 GLU A 330      -8.689 -14.377  -9.638  1.00  0.00           H  
ATOM   4670  HG3 GLU A 330      -7.277 -15.415  -9.447  1.00  0.00           H  
ATOM   4671  N   ILE A 331      -6.253 -12.775  -9.446  1.00  0.00           N  
ATOM   4672  CA  ILE A 331      -5.443 -12.625  -8.237  1.00  0.00           C  
ATOM   4673  C   ILE A 331      -6.154 -13.237  -7.023  1.00  0.00           C  
ATOM   4674  O   ILE A 331      -5.499 -13.800  -6.149  1.00  0.00           O  
ATOM   4675  CB  ILE A 331      -5.059 -11.140  -8.037  1.00  0.00           C  
ATOM   4676  CG1 ILE A 331      -4.264 -10.539  -9.222  1.00  0.00           C  
ATOM   4677  CG2 ILE A 331      -4.330 -10.918  -6.701  1.00  0.00           C  
ATOM   4678  CD1 ILE A 331      -2.895 -11.176  -9.506  1.00  0.00           C  
ATOM   4679  H   ILE A 331      -7.175 -12.364  -9.429  1.00  0.00           H  
ATOM   4680  HA  ILE A 331      -4.518 -13.188  -8.357  1.00  0.00           H  
ATOM   4681  HB  ILE A 331      -5.988 -10.574  -7.972  1.00  0.00           H  
ATOM   4682 HG12 ILE A 331      -4.864 -10.612 -10.129  1.00  0.00           H  
ATOM   4683 HG13 ILE A 331      -4.111  -9.477  -9.029  1.00  0.00           H  
ATOM   4684 HG21 ILE A 331      -4.960 -11.229  -5.867  1.00  0.00           H  
ATOM   4685 HG22 ILE A 331      -3.409 -11.500  -6.674  1.00  0.00           H  
ATOM   4686 HG23 ILE A 331      -4.115  -9.858  -6.572  1.00  0.00           H  
ATOM   4687 HD11 ILE A 331      -2.261 -11.139  -8.621  1.00  0.00           H  
ATOM   4688 HD12 ILE A 331      -3.017 -12.215  -9.814  1.00  0.00           H  
ATOM   4689 HD13 ILE A 331      -2.400 -10.636 -10.313  1.00  0.00           H  
ATOM   4690  N   THR A 332      -7.485 -13.152  -6.953  1.00  0.00           N  
ATOM   4691  CA  THR A 332      -8.300 -13.741  -5.878  1.00  0.00           C  
ATOM   4692  C   THR A 332      -9.774 -13.885  -6.324  1.00  0.00           C  
ATOM   4693  O   THR A 332     -10.105 -13.563  -7.462  1.00  0.00           O  
ATOM   4694  CB  THR A 332      -8.112 -12.891  -4.605  1.00  0.00           C  
ATOM   4695  OG1 THR A 332      -8.602 -13.587  -3.494  1.00  0.00           O  
ATOM   4696  CG2 THR A 332      -8.824 -11.541  -4.629  1.00  0.00           C  
ATOM   4697  H   THR A 332      -7.982 -12.680  -7.695  1.00  0.00           H  
ATOM   4698  HA  THR A 332      -7.928 -14.744  -5.672  1.00  0.00           H  
ATOM   4699  HB  THR A 332      -7.050 -12.714  -4.439  1.00  0.00           H  
ATOM   4700 HG21 THR A 332      -8.482 -10.960  -5.486  1.00  0.00           H  
ATOM   4701 HG22 THR A 332      -9.904 -11.682  -4.675  1.00  0.00           H  
ATOM   4702 HG23 THR A 332      -8.587 -10.989  -3.719  1.00  0.00           H  
ATOM   4703  HG1 THR A 332      -7.962 -14.260  -3.249  1.00  0.00           H  
ATOM   4704  N   THR A 333     -10.671 -14.367  -5.458  1.00  0.00           N  
ATOM   4705  CA  THR A 333     -12.103 -14.627  -5.748  1.00  0.00           C  
ATOM   4706  C   THR A 333     -12.983 -14.249  -4.551  1.00  0.00           C  
ATOM   4707  O   THR A 333     -12.455 -14.095  -3.444  1.00  0.00           O  
ATOM   4708  CB  THR A 333     -12.394 -16.090  -6.163  1.00  0.00           C  
ATOM   4709  OG1 THR A 333     -12.468 -16.979  -5.064  1.00  0.00           O  
ATOM   4710  CG2 THR A 333     -11.424 -16.678  -7.184  1.00  0.00           C  
ATOM   4711  H   THR A 333     -10.371 -14.501  -4.503  1.00  0.00           H  
ATOM   4712  HA  THR A 333     -12.411 -13.989  -6.576  1.00  0.00           H  
ATOM   4713  HB  THR A 333     -13.384 -16.107  -6.619  1.00  0.00           H  
ATOM   4714 HG21 THR A 333     -11.378 -16.030  -8.059  1.00  0.00           H  
ATOM   4715 HG22 THR A 333     -10.426 -16.780  -6.757  1.00  0.00           H  
ATOM   4716 HG23 THR A 333     -11.779 -17.660  -7.497  1.00  0.00           H  
ATOM   4717  HG1 THR A 333     -11.595 -17.326  -4.867  1.00  0.00           H  
ATOM   4718  N   LYS A 334     -14.317 -14.145  -4.718  1.00  0.00           N  
ATOM   4719  CA  LYS A 334     -15.243 -13.863  -3.590  1.00  0.00           C  
ATOM   4720  C   LYS A 334     -14.994 -14.800  -2.395  1.00  0.00           C  
ATOM   4721  O   LYS A 334     -15.033 -14.378  -1.242  1.00  0.00           O  
ATOM   4722  CB  LYS A 334     -16.724 -13.926  -4.045  1.00  0.00           C  
ATOM   4723  CG  LYS A 334     -17.703 -13.608  -2.890  1.00  0.00           C  
ATOM   4724  CD  LYS A 334     -19.206 -13.731  -3.188  1.00  0.00           C  
ATOM   4725  CE  LYS A 334     -19.632 -15.188  -3.410  1.00  0.00           C  
ATOM   4726  NZ  LYS A 334     -21.040 -15.426  -3.014  1.00  0.00           N1+
ATOM   4727  H   LYS A 334     -14.695 -14.271  -5.646  1.00  0.00           H  
ATOM   4728  HA  LYS A 334     -15.044 -12.851  -3.238  1.00  0.00           H  
ATOM   4729  HB2 LYS A 334     -16.936 -14.926  -4.425  1.00  0.00           H  
ATOM   4730  HB3 LYS A 334     -16.883 -13.211  -4.853  1.00  0.00           H  
ATOM   4731  HG2 LYS A 334     -17.517 -12.582  -2.571  1.00  0.00           H  
ATOM   4732  HG3 LYS A 334     -17.501 -14.260  -2.039  1.00  0.00           H  
ATOM   4733  HD2 LYS A 334     -19.466 -13.131  -4.060  1.00  0.00           H  
ATOM   4734  HD3 LYS A 334     -19.740 -13.334  -2.325  1.00  0.00           H  
ATOM   4735  HE2 LYS A 334     -18.991 -15.840  -2.815  1.00  0.00           H  
ATOM   4736  HE3 LYS A 334     -19.487 -15.443  -4.460  1.00  0.00           H  
ATOM   4737  HZ1 LYS A 334     -21.124 -15.432  -2.008  1.00  0.00           H  
ATOM   4738  HZ2 LYS A 334     -21.680 -14.744  -3.395  1.00  0.00           H  
ATOM   4739  HZ3 LYS A 334     -21.352 -16.328  -3.342  1.00  0.00           H  
ATOM   4740  N   ASN A 335     -14.699 -16.061  -2.703  1.00  0.00           N  
ATOM   4741  CA  ASN A 335     -14.516 -17.180  -1.778  1.00  0.00           C  
ATOM   4742  C   ASN A 335     -13.242 -17.097  -0.916  1.00  0.00           C  
ATOM   4743  O   ASN A 335     -13.125 -17.838   0.061  1.00  0.00           O  
ATOM   4744  CB  ASN A 335     -14.551 -18.498  -2.587  1.00  0.00           C  
ATOM   4745  CG  ASN A 335     -15.577 -18.481  -3.707  1.00  0.00           C  
ATOM   4746  ND2 ASN A 335     -15.190 -18.059  -4.888  1.00  0.00           N  
ATOM   4747  OD1 ASN A 335     -16.743 -18.776  -3.506  1.00  0.00           O  
ATOM   4748  H   ASN A 335     -14.663 -16.275  -3.689  1.00  0.00           H  
ATOM   4749  HA  ASN A 335     -15.364 -17.184  -1.093  1.00  0.00           H  
ATOM   4750  HB2 ASN A 335     -13.570 -18.680  -3.024  1.00  0.00           H  
ATOM   4751  HB3 ASN A 335     -14.779 -19.328  -1.917  1.00  0.00           H  
ATOM   4752 HD21 ASN A 335     -15.913 -17.863  -5.567  1.00  0.00           H  
ATOM   4753 HD22 ASN A 335     -14.220 -17.847  -5.071  1.00  0.00           H  
ATOM   4754  N   GLU A 336     -12.279 -16.229  -1.247  1.00  0.00           N  
ATOM   4755  CA  GLU A 336     -11.002 -16.128  -0.518  1.00  0.00           C  
ATOM   4756  C   GLU A 336     -11.000 -15.067   0.590  1.00  0.00           C  
ATOM   4757  O   GLU A 336     -10.081 -15.040   1.408  1.00  0.00           O  
ATOM   4758  CB  GLU A 336      -9.854 -15.769  -1.473  1.00  0.00           C  
ATOM   4759  CG  GLU A 336      -9.804 -16.449  -2.843  1.00  0.00           C  
ATOM   4760  CD  GLU A 336     -10.043 -17.950  -2.847  1.00  0.00           C  
ATOM   4761  OE1 GLU A 336     -10.405 -18.470  -3.928  1.00  0.00           O  
ATOM   4762  OE2 GLU A 336      -9.821 -18.627  -1.822  1.00  0.00           O1-
ATOM   4763  H   GLU A 336     -12.422 -15.626  -2.044  1.00  0.00           H  
ATOM   4764  HA  GLU A 336     -10.769 -17.086  -0.051  1.00  0.00           H  
ATOM   4765  HB2 GLU A 336      -9.902 -14.694  -1.647  1.00  0.00           H  
ATOM   4766  HB3 GLU A 336      -8.916 -15.981  -0.959  1.00  0.00           H  
ATOM   4767  HG2 GLU A 336      -8.840 -16.244  -3.310  1.00  0.00           H  
ATOM   4768  HG3 GLU A 336     -10.574 -15.989  -3.463  1.00  0.00           H  
ATOM   4769  N   ILE A 337     -11.975 -14.158   0.571  1.00  0.00           N  
ATOM   4770  CA  ILE A 337     -11.954 -12.892   1.311  1.00  0.00           C  
ATOM   4771  C   ILE A 337     -12.367 -13.066   2.774  1.00  0.00           C  
ATOM   4772  O   ILE A 337     -13.279 -13.829   3.094  1.00  0.00           O  
ATOM   4773  CB  ILE A 337     -12.812 -11.849   0.559  1.00  0.00           C  
ATOM   4774  CG1 ILE A 337     -12.209 -11.512  -0.825  1.00  0.00           C  
ATOM   4775  CG2 ILE A 337     -13.077 -10.574   1.384  1.00  0.00           C  
ATOM   4776  CD1 ILE A 337     -13.167 -10.770  -1.763  1.00  0.00           C  
ATOM   4777  H   ILE A 337     -12.737 -14.301  -0.076  1.00  0.00           H  
ATOM   4778  HA  ILE A 337     -10.928 -12.522   1.320  1.00  0.00           H  
ATOM   4779  HB  ILE A 337     -13.774 -12.328   0.378  1.00  0.00           H  
ATOM   4780 HG12 ILE A 337     -11.317 -10.902  -0.687  1.00  0.00           H  
ATOM   4781 HG13 ILE A 337     -11.911 -12.429  -1.333  1.00  0.00           H  
ATOM   4782 HG21 ILE A 337     -13.648 -10.816   2.281  1.00  0.00           H  
ATOM   4783 HG22 ILE A 337     -12.134 -10.108   1.672  1.00  0.00           H  
ATOM   4784 HG23 ILE A 337     -13.679  -9.868   0.814  1.00  0.00           H  
ATOM   4785 HD11 ILE A 337     -14.094 -11.336  -1.865  1.00  0.00           H  
ATOM   4786 HD12 ILE A 337     -13.389  -9.771  -1.389  1.00  0.00           H  
ATOM   4787 HD13 ILE A 337     -12.703 -10.679  -2.745  1.00  0.00           H  
ATOM   4788  N   PHE A 338     -11.715 -12.310   3.659  1.00  0.00           N  
ATOM   4789  CA  PHE A 338     -12.070 -12.196   5.072  1.00  0.00           C  
ATOM   4790  C   PHE A 338     -11.666 -10.822   5.624  1.00  0.00           C  
ATOM   4791  O   PHE A 338     -10.856 -10.110   5.028  1.00  0.00           O  
ATOM   4792  CB  PHE A 338     -11.428 -13.334   5.874  1.00  0.00           C  
ATOM   4793  CG  PHE A 338      -9.957 -13.122   6.178  1.00  0.00           C  
ATOM   4794  CD1 PHE A 338      -8.993 -13.301   5.170  1.00  0.00           C  
ATOM   4795  CD2 PHE A 338      -9.563 -12.675   7.452  1.00  0.00           C  
ATOM   4796  CE1 PHE A 338      -7.645 -12.993   5.424  1.00  0.00           C  
ATOM   4797  CE2 PHE A 338      -8.214 -12.385   7.708  1.00  0.00           C  
ATOM   4798  CZ  PHE A 338      -7.256 -12.522   6.690  1.00  0.00           C  
ATOM   4799  H   PHE A 338     -10.974 -11.708   3.330  1.00  0.00           H  
ATOM   4800  HA  PHE A 338     -13.152 -12.293   5.161  1.00  0.00           H  
ATOM   4801  HB2 PHE A 338     -11.969 -13.440   6.815  1.00  0.00           H  
ATOM   4802  HB3 PHE A 338     -11.557 -14.264   5.321  1.00  0.00           H  
ATOM   4803  HD1 PHE A 338      -9.297 -13.656   4.197  1.00  0.00           H  
ATOM   4804  HD2 PHE A 338     -10.296 -12.533   8.233  1.00  0.00           H  
ATOM   4805  HE1 PHE A 338      -6.910 -13.112   4.641  1.00  0.00           H  
ATOM   4806  HE2 PHE A 338      -7.922 -12.045   8.691  1.00  0.00           H  
ATOM   4807  HZ  PHE A 338      -6.225 -12.267   6.885  1.00  0.00           H  
ATOM   4808  N   SER A 339     -12.218 -10.447   6.774  1.00  0.00           N  
ATOM   4809  CA  SER A 339     -12.025  -9.120   7.361  1.00  0.00           C  
ATOM   4810  C   SER A 339     -10.857  -9.036   8.348  1.00  0.00           C  
ATOM   4811  O   SER A 339     -10.719  -9.872   9.235  1.00  0.00           O  
ATOM   4812  CB  SER A 339     -13.301  -8.688   8.078  1.00  0.00           C  
ATOM   4813  OG  SER A 339     -14.394  -8.572   7.180  1.00  0.00           O  
ATOM   4814  H   SER A 339     -12.860 -11.082   7.226  1.00  0.00           H  
ATOM   4815  HA  SER A 339     -11.840  -8.402   6.563  1.00  0.00           H  
ATOM   4816  HB2 SER A 339     -13.126  -7.719   8.545  1.00  0.00           H  
ATOM   4817  HB3 SER A 339     -13.536  -9.413   8.857  1.00  0.00           H  
ATOM   4818  HG  SER A 339     -14.587  -9.444   6.828  1.00  0.00           H  
ATOM   4819  N   LEU A 340     -10.098  -7.941   8.260  1.00  0.00           N  
ATOM   4820  CA  LEU A 340      -9.224  -7.401   9.313  1.00  0.00           C  
ATOM   4821  C   LEU A 340      -9.546  -5.918   9.590  1.00  0.00           C  
ATOM   4822  O   LEU A 340      -8.705  -5.153  10.056  1.00  0.00           O  
ATOM   4823  CB  LEU A 340      -7.734  -7.682   9.028  1.00  0.00           C  
ATOM   4824  CG  LEU A 340      -7.328  -9.166   9.059  1.00  0.00           C  
ATOM   4825  CD1 LEU A 340      -5.844  -9.297   8.713  1.00  0.00           C  
ATOM   4826  CD2 LEU A 340      -7.522  -9.795  10.445  1.00  0.00           C  
ATOM   4827  H   LEU A 340     -10.182  -7.386   7.420  1.00  0.00           H  
ATOM   4828  HA  LEU A 340      -9.475  -7.910  10.244  1.00  0.00           H  
ATOM   4829  HB2 LEU A 340      -7.490  -7.268   8.050  1.00  0.00           H  
ATOM   4830  HB3 LEU A 340      -7.134  -7.160   9.773  1.00  0.00           H  
ATOM   4831  HG  LEU A 340      -7.907  -9.716   8.317  1.00  0.00           H  
ATOM   4832 HD11 LEU A 340      -5.654  -8.868   7.729  1.00  0.00           H  
ATOM   4833 HD12 LEU A 340      -5.235  -8.777   9.453  1.00  0.00           H  
ATOM   4834 HD13 LEU A 340      -5.561 -10.349   8.689  1.00  0.00           H  
ATOM   4835 HD21 LEU A 340      -7.084  -9.158  11.214  1.00  0.00           H  
ATOM   4836 HD22 LEU A 340      -8.584  -9.920  10.653  1.00  0.00           H  
ATOM   4837 HD23 LEU A 340      -7.054 -10.778  10.485  1.00  0.00           H  
ATOM   4838  N   SER A 341     -10.796  -5.523   9.330  1.00  0.00           N  
ATOM   4839  CA  SER A 341     -11.366  -4.220   9.664  1.00  0.00           C  
ATOM   4840  C   SER A 341     -12.763  -4.394  10.258  1.00  0.00           C  
ATOM   4841  O   SER A 341     -13.633  -5.054   9.684  1.00  0.00           O  
ATOM   4842  CB  SER A 341     -11.387  -3.298   8.439  1.00  0.00           C  
ATOM   4843  OG  SER A 341     -12.143  -2.123   8.697  1.00  0.00           O  
ATOM   4844  H   SER A 341     -11.420  -6.195   8.906  1.00  0.00           H  
ATOM   4845  HA  SER A 341     -10.734  -3.744  10.414  1.00  0.00           H  
ATOM   4846  HB2 SER A 341     -11.841  -3.825   7.600  1.00  0.00           H  
ATOM   4847  HB3 SER A 341     -10.366  -3.030   8.165  1.00  0.00           H  
ATOM   4848  HG  SER A 341     -11.564  -1.409   8.971  1.00  0.00           H  
ATOM   4849  N   LEU A 342     -13.009  -3.753  11.399  1.00  0.00           N  
ATOM   4850  CA  LEU A 342     -14.339  -3.658  12.008  1.00  0.00           C  
ATOM   4851  C   LEU A 342     -15.341  -2.832  11.161  1.00  0.00           C  
ATOM   4852  O   LEU A 342     -16.534  -2.789  11.458  1.00  0.00           O  
ATOM   4853  CB  LEU A 342     -14.155  -3.187  13.464  1.00  0.00           C
[truncated: 470,591 more chars]
