# Supplementary material for: PROTAC-Mediated Ternary Complex Stability with Ricin Toxin A: A Computational Perspective
Source: ACS Omega. 2026 Feb 9;11(7):11685–99. doi: 10.1021/acsomega.5c10223 (PMC12946957; doi:10.1021/acsomega.5c10223)
Supplement: Supplementary file 2 [file ao5c10223_si_002.zip › Suppl_mat/DM_input_files/CRBN/4A.pdb]

HEADER    Protein cereblon                                            
REMARK  99                                                                      
REMARK  99 MOE v2024.06 (Chemical Computing Group ULC) Tue Sep 30 10:17:10 2025 
REMARK  99                                                                      
SEQRES   1 A  399  PRO ASN ILE ILE ASN PHE ASP THR SER LEU PRO THR SER
SEQRES   2 A  399  HIS THR TYR LEU GLY ALA ASP MET GLU GLU PHE HIS GLY
SEQRES   3 A  399  ARG THR LEU HIS ASP ASP ASP SER CYS GLN VAL ILE PRO
SEQRES   4 A  399  VAL LEU PRO GLN VAL MET MET ILE LEU ILE PRO GLY GLN
SEQRES   5 A  399  THR LEU PRO LEU GLN LEU PHE HIS PRO GLN GLU VAL SER
SEQRES   6 A  399  MET VAL ARG ASN LEU ILE GLN LYS ASP ARG THR PHE ALA
SEQRES   7 A  399  VAL LEU ALA TYR SER ASN VAL GLN GLU ARG GLU ALA GLN
SEQRES   8 A  399  PHE GLY THR THR ALA GLU ILE TYR ALA TYR ARG GLU GLU
SEQRES   9 A  399  GLN ASP PHE GLY ILE GLU ILE VAL LYS VAL LYS ALA ILE
SEQRES  10 A  399  GLY ARG GLN ARG PHE LYS VAL LEU GLU LEU ARG THR GLN
SEQRES  11 A  399  SER ASP GLY ILE GLN GLN ALA LYS VAL GLN ILE LEU PRO
SEQRES  12 A  399  GLU CYS VAL LEU PRO SER THR MET SER ALA VAL GLN LEU
SEQRES  13 A  399  GLU SER LEU ASN LYS CYS GLN ILE PHE PRO SER LYS PRO
SEQRES  14 A  399  VAL SER ARG GLU ASP GLN CYS SER TYR LYS TRP TRP GLN
SEQRES  15 A  399  LYS TYR GLN LYS ARG LYS PHE HIS CYS ALA ASN LEU THR
SEQRES  16 A  399  SER TRP PRO ARG TRP LEU TYR SER LEU TYR ASP ALA GLU
SEQRES  17 A  399  THR LEU MET ASP ARG ILE LYS LYS GLN LEU ARG GLU TRP
SEQRES  18 A  399  ASP GLU ASN LEU LYS ASP ASP SER LEU PRO SER ASN PRO
SEQRES  19 A  399  ILE ASP PHE SER TYR ARG VAL ALA ALA CYS LEU PRO ILE
SEQRES  20 A  399  ASP ASP VAL LEU ARG ILE GLN LEU LEU LYS ILE GLY SER
SEQRES  21 A  399  ALA ILE GLN ARG LEU ARG CYS GLU LEU ASP ILE MET ASN
SEQRES  22 A  399  LYS CYS THR SER LEU CYS CYS LYS GLN CYS GLN GLU THR
SEQRES  23 A  399  GLU ILE THR THR LYS ASN GLU ILE PHE SER LEU SER LEU
SEQRES  24 A  399  CYS GLY PRO MET ALA ALA TYR VAL ASN PRO HIS GLY TYR
SEQRES  25 A  399  VAL HIS GLU THR LEU THR VAL TYR LYS ALA CYS ASN LEU
SEQRES  26 A  399  ASN LEU ILE GLY ARG PRO SER THR GLU HIS SER TRP PHE
SEQRES  27 A  399  PRO GLY TYR ALA TRP THR VAL ALA GLN CYS LYS ILE CYS
SEQRES  28 A  399  ALA SER HIS ILE GLY TRP LYS PHE THR ALA THR LYS LYS
SEQRES  29 A  399  ASP MET SER PRO GLN LYS PHE TRP GLY LEU THR ARG SER
SEQRES  30 A  399  ALA LEU LEU PRO THR ILE PRO ASP THR GLU ASP GLU ILE
SEQRES  31 A  399  SER PRO ASP LYS VAL ILE LEU CYS LEU
HELIX    1   1 LEU A   53  THR A   55  5               Generated by MOE    3
HELIX    2   2 THR A   58  LEU A   60  5               Generated by MOE    3
HELIX    3   3 PRO A  104  ARG A  111  1               Generated by MOE    8
HELIX    4   4 ASP A  149  GLY A  151  5               Generated by MOE    3
HELIX    5   5 GLU A  200  ASN A  203  1               Generated by MOE    4
HELIX    6   6 LYS A  222  ARG A  230  1               Generated by MOE    9
HELIX    7   7 HIS A  233  LEU A  237  5               Generated by MOE    5
HELIX    8   8 ARG A  242  TYR A  245  1               Generated by MOE    4
HELIX    9   9 ALA A  250  LEU A  261  1               Generated by MOE   12
HELIX   10  10 ARG A  262  TRP A  264  5               Generated by MOE    3
HELIX   11  11 PRO A  277  ALA A  285  1               Generated by MOE    9
HELIX   12  12 LEU A  294  LEU A  299  1               Generated by MOE    6
HELIX   13  13 ALA A  304  LYS A  317  1               Generated by MOE   14
HELIX   14  14 LYS A  334  GLU A  336  5               Generated by MOE    3
HELIX   15  15 GLU A  430  GLU A  432  5               Generated by MOE    3
HELIX   16  16 VAL A   18  ARG A   29  1               Generated by MOE   12
HELIX   17  17 ILE A   53  GLN A   55  5               Generated by MOE    3
HELIX   18  18 GLN A   98  ALA A  103  1               Generated by MOE    6
HELIX   19  19 ILE A  104  HIS A  106  5               Generated by MOE    3
HELIX   20  20 TYR A  123  LEU A  129  1               Generated by MOE    7
HELIX   21  21 ARG A  134  ASN A  136  5               Generated by MOE    3
HELIX   22  22 ASN A  141  TYR A  154  1               Generated by MOE   14
HELIX   23  23 LEU A  161  GLN A  173  1               Generated by MOE   13
HELIX   24  24 SER A  176  ARG A  180  1               Generated by MOE    5
HELIX   25  25 GLN A  182  ARG A  191  1               Generated by MOE   10
HELIX   26  26 PRO A  202  GLU A  208  1               Generated by MOE    7
HELIX   27  27 TRP A  211  GLN A  219  1               Generated by MOE    9
SHEET    1       GLU A  65  GLU A  66                  Generated by MOE
SHEET    2       CYS A  78  VAL A  83                  Generated by MOE
SHEET    3       THR A  96  LEU A 101                  Generated by MOE
SHEET    4       THR A 119  ASN A 127                  Generated by MOE
SHEET    5       GLU A 132  GLU A 147                  Generated by MOE
SHEET    6       ILE A 154  VAL A 167                  Generated by MOE
SHEET    7       ARG A 171  THR A 172                  Generated by MOE
SHEET    8       GLN A 178  LEU A 185                  Generated by MOE
SHEET    9       SER A 214  ARG A 215                  Generated by MOE
SHEET   10       GLN A 218  CYS A 219                  Generated by MOE
SHEET   11       SER A 320  CYS A 323                  Generated by MOE
SHEET   12       GLU A 330  THR A 333                  Generated by MOE
SHEET   13       MET A 346  TYR A 349                  Generated by MOE
SHEET   14       HIS A 357  VAL A 362                  Generated by MOE
SHEET   15       LEU A 368  ILE A 371                  Generated by MOE
SHEET   16       TYR A 384  CYS A 391                  Generated by MOE
SHEET   17       HIS A 397  ALA A 404                  Generated by MOE
SHEET   18       LYS A 413  THR A 418                  Generated by MOE
SHEET   19       LEU A 422  THR A 425                  Generated by MOE
SHEET   20       ILE A   8  THR A  12                  Generated by MOE
SHEET   21       VAL A  38  ARG A  39                  Generated by MOE
SHEET   22       ILE A  42  PRO A  43                  Generated by MOE
SHEET   23       PHE A  57  ILE A  58                  Generated by MOE
SHEET   24       LEU A  59  SER A  63                  Generated by MOE
SHEET   25       VAL A  70  ASP A  75                  Generated by MOE
SHEET   26       TYR A  80  ALA A  86                  Generated by MOE
SHEET   27       SER A  89  PHE A  93                  Generated by MOE
SHEET   28       ASN A 113  PHE A 117                  Generated by MOE
SHEET   29       ALA A 225  GLN A 233                  Generated by MOE
SHEET   30       LYS A 239  ASP A 244                  Generated by MOE
ATOM      1  N   PRO A  44     -15.033 -15.759  15.194  1.00  0.00           N1+
ATOM      2  CA  PRO A  44     -14.821 -15.430  16.609  1.00  0.00           C  
ATOM      3  C   PRO A  44     -15.209 -13.988  16.923  1.00  0.00           C  
ATOM      4  O   PRO A  44     -14.697 -13.091  16.287  1.00  0.00           O  
ATOM      5  CB  PRO A  44     -13.345 -15.742  16.860  1.00  0.00           C  
ATOM      6  CG  PRO A  44     -13.150 -17.029  16.043  1.00  0.00           C  
ATOM      7  CD  PRO A  44     -14.268 -17.001  14.992  1.00  0.00           C  
ATOM      8  H2  PRO A  44     -16.017 -15.829  14.976  1.00  0.00           H  
ATOM      9  H3  PRO A  44     -14.676 -15.014  14.614  1.00  0.00           H  
ATOM     10  HA  PRO A  44     -15.429 -16.095  17.222  1.00  0.00           H  
ATOM     11  HB2 PRO A  44     -12.716 -14.945  16.462  1.00  0.00           H  
ATOM     12  HB3 PRO A  44     -13.138 -15.889  17.920  1.00  0.00           H  
ATOM     13  HG2 PRO A  44     -13.275 -17.906  16.679  1.00  0.00           H  
ATOM     14  HG3 PRO A  44     -12.168 -17.055  15.571  1.00  0.00           H  
ATOM     15  HD2 PRO A  44     -14.918 -17.865  15.137  1.00  0.00           H  
ATOM     16  HD3 PRO A  44     -13.852 -17.033  13.985  1.00  0.00           H  
ATOM     17  N   ASN A  45     -16.101 -13.769  17.929  1.00  0.00           N  
ATOM     18  CA  ASN A  45     -16.349 -12.490  18.602  1.00  0.00           C  
ATOM     19  C   ASN A  45     -15.013 -11.815  18.975  1.00  0.00           C  
ATOM     20  O   ASN A  45     -14.163 -12.457  19.598  1.00  0.00           O  
ATOM     21  CB  ASN A  45     -17.201 -12.806  19.855  1.00  0.00           C  
ATOM     22  CG  ASN A  45     -17.884 -11.641  20.564  1.00  0.00           C  
ATOM     23  OD1 ASN A  45     -19.000 -11.769  21.039  1.00  0.00           O  
ATOM     24  ND2 ASN A  45     -17.287 -10.486  20.740  1.00  0.00           N  
ATOM     25  H   ASN A  45     -16.654 -14.554  18.243  1.00  0.00           H  
ATOM     26  HA  ASN A  45     -16.916 -11.845  17.931  1.00  0.00           H  
ATOM     27  HB2 ASN A  45     -17.997 -13.490  19.563  1.00  0.00           H  
ATOM     28  HB3 ASN A  45     -16.578 -13.322  20.586  1.00  0.00           H  
ATOM     29 HD21 ASN A  45     -17.823  -9.771  21.211  1.00  0.00           H  
ATOM     30 HD22 ASN A  45     -16.322 -10.327  20.486  1.00  0.00           H  
ATOM     31  N   ILE A  46     -14.819 -10.531  18.654  1.00  0.00           N  
ATOM     32  CA  ILE A  46     -13.621  -9.792  19.096  1.00  0.00           C  
ATOM     33  C   ILE A  46     -13.669  -9.581  20.619  1.00  0.00           C  
ATOM     34  O   ILE A  46     -14.726  -9.238  21.156  1.00  0.00           O  
ATOM     35  CB  ILE A  46     -13.374  -8.488  18.289  1.00  0.00           C  
ATOM     36  CG2 ILE A  46     -12.345  -7.573  18.984  1.00  0.00           C  
ATOM     37  CG1 ILE A  46     -12.816  -8.734  16.866  1.00  0.00           C  
ATOM     38  CD1 ILE A  46     -13.763  -9.411  15.876  1.00  0.00           C  
ATOM     39  H   ILE A  46     -15.498 -10.066  18.068  1.00  0.00           H  
ATOM     40  HA  ILE A  46     -12.773 -10.446  18.892  1.00  0.00           H  
ATOM     41  HB  ILE A  46     -14.312  -7.937  18.212  1.00  0.00           H  
ATOM     42 HG12 ILE A  46     -12.545  -7.774  16.428  1.00  0.00           H  
ATOM     43 HG13 ILE A  46     -11.906  -9.330  16.938  1.00  0.00           H  
ATOM     44 HG21 ILE A  46     -12.704  -7.251  19.961  1.00  0.00           H  
ATOM     45 HG22 ILE A  46     -11.397  -8.099  19.099  1.00  0.00           H  
ATOM     46 HG23 ILE A  46     -12.183  -6.675  18.388  1.00  0.00           H  
ATOM     47 HD11 ILE A  46     -13.987 -10.428  16.198  1.00  0.00           H  
ATOM     48 HD12 ILE A  46     -14.678  -8.826  15.786  1.00  0.00           H  
ATOM     49 HD13 ILE A  46     -13.291  -9.467  14.895  1.00  0.00           H  
ATOM     50  N   ILE A  47     -12.548  -9.777  21.323  1.00  0.00           N  
ATOM     51  CA  ILE A  47     -12.436  -9.688  22.796  1.00  0.00           C  
ATOM     52  C   ILE A  47     -11.124  -9.004  23.192  1.00  0.00           C  
ATOM     53  O   ILE A  47     -10.081  -9.339  22.633  1.00  0.00           O  
ATOM     54  CB  ILE A  47     -12.582 -11.077  23.477  1.00  0.00           C  
ATOM     55  CG2 ILE A  47     -12.341 -11.005  24.998  1.00  0.00           C  
ATOM     56  CG1 ILE A  47     -13.939 -11.752  23.164  1.00  0.00           C  
ATOM     57  CD1 ILE A  47     -14.059 -13.203  23.646  1.00  0.00           C  
ATOM     58  H   ILE A  47     -11.714 -10.016  20.806  1.00  0.00           H  
ATOM     59  HA  ILE A  47     -13.244  -9.057  23.168  1.00  0.00           H  
ATOM     60  HB  ILE A  47     -11.793 -11.714  23.077  1.00  0.00           H  
ATOM     61 HG12 ILE A  47     -14.747 -11.167  23.605  1.00  0.00           H  
ATOM     62 HG13 ILE A  47     -14.092 -11.776  22.085  1.00  0.00           H  
ATOM     63 HG21 ILE A  47     -11.348 -10.613  25.221  1.00  0.00           H  
ATOM     64 HG22 ILE A  47     -13.096 -10.379  25.474  1.00  0.00           H  
ATOM     65 HG23 ILE A  47     -12.376 -12.005  25.430  1.00  0.00           H  
ATOM     66 HD11 ILE A  47     -13.199 -13.781  23.307  1.00  0.00           H  
ATOM     67 HD12 ILE A  47     -14.124 -13.238  24.733  1.00  0.00           H  
ATOM     68 HD13 ILE A  47     -14.965 -13.643  23.230  1.00  0.00           H  
ATOM     69  N   ASN A  48     -11.181  -8.069  24.154  1.00  0.00           N  
ATOM     70  CA  ASN A  48     -10.030  -7.322  24.697  1.00  0.00           C  
ATOM     71  C   ASN A  48      -9.119  -6.708  23.607  1.00  0.00           C  
ATOM     72  O   ASN A  48      -7.890  -6.700  23.706  1.00  0.00           O  
ATOM     73  CB  ASN A  48      -9.300  -8.146  25.776  1.00  0.00           C  
ATOM     74  CG  ASN A  48     -10.089  -8.404  27.049  1.00  0.00           C  
ATOM     75  ND2 ASN A  48      -9.400  -8.749  28.111  1.00  0.00           N  
ATOM     76  OD1 ASN A  48     -11.309  -8.306  27.119  1.00  0.00           O  
ATOM     77  H   ASN A  48     -12.082  -7.880  24.570  1.00  0.00           H  
ATOM     78  HA  ASN A  48     -10.441  -6.456  25.215  1.00  0.00           H  
ATOM     79  HB2 ASN A  48      -9.035  -9.114  25.351  1.00  0.00           H  
ATOM     80  HB3 ASN A  48      -8.383  -7.630  26.060  1.00  0.00           H  
ATOM     81 HD21 ASN A  48      -9.873  -8.832  29.000  1.00  0.00           H  
ATOM     82 HD22 ASN A  48      -8.391  -8.753  28.071  1.00  0.00           H  
ATOM     83  N   PHE A  49      -9.781  -6.191  22.569  1.00  0.00           N  
ATOM     84  CA  PHE A  49      -9.280  -5.402  21.443  1.00  0.00           C  
ATOM     85  C   PHE A  49     -10.449  -4.539  20.916  1.00  0.00           C  
ATOM     86  O   PHE A  49     -11.607  -4.764  21.291  1.00  0.00           O  
ATOM     87  CB  PHE A  49      -8.703  -6.341  20.367  1.00  0.00           C  
ATOM     88  CG  PHE A  49      -8.188  -5.628  19.129  1.00  0.00           C  
ATOM     89  CD1 PHE A  49      -7.001  -4.873  19.194  1.00  0.00           C  
ATOM     90  CD2 PHE A  49      -8.924  -5.662  17.927  1.00  0.00           C  
ATOM     91  CE1 PHE A  49      -6.564  -4.145  18.073  1.00  0.00           C  
ATOM     92  CE2 PHE A  49      -8.490  -4.929  16.808  1.00  0.00           C  
ATOM     93  CZ  PHE A  49      -7.312  -4.166  16.882  1.00  0.00           C  
ATOM     94  H   PHE A  49     -10.785  -6.298  22.589  1.00  0.00           H  
ATOM     95  HA  PHE A  49      -8.490  -4.737  21.790  1.00  0.00           H  
ATOM     96  HB2 PHE A  49      -7.881  -6.908  20.805  1.00  0.00           H  
ATOM     97  HB3 PHE A  49      -9.469  -7.059  20.075  1.00  0.00           H  
ATOM     98  HD1 PHE A  49      -6.423  -4.845  20.106  1.00  0.00           H  
ATOM     99  HD2 PHE A  49      -9.833  -6.242  17.865  1.00  0.00           H  
ATOM    100  HE1 PHE A  49      -5.655  -3.565  18.133  1.00  0.00           H  
ATOM    101  HE2 PHE A  49      -9.065  -4.946  15.894  1.00  0.00           H  
ATOM    102  HZ  PHE A  49      -6.983  -3.594  16.027  1.00  0.00           H  
ATOM    103  N   ASP A  50     -10.193  -3.553  20.055  1.00  0.00           N  
ATOM    104  CA  ASP A  50     -11.200  -2.580  19.614  1.00  0.00           C  
ATOM    105  C   ASP A  50     -11.204  -2.379  18.094  1.00  0.00           C  
ATOM    106  O   ASP A  50     -10.227  -1.911  17.516  1.00  0.00           O  
ATOM    107  CB  ASP A  50     -11.010  -1.256  20.365  1.00  0.00           C  
ATOM    108  CG  ASP A  50     -12.049  -0.209  19.961  1.00  0.00           C  
ATOM    109  OD1 ASP A  50     -13.092  -0.559  19.372  1.00  0.00           O  
ATOM    110  OD2 ASP A  50     -11.819   0.992  20.209  1.00  0.00           O1-
ATOM    111  H   ASP A  50      -9.256  -3.447  19.696  1.00  0.00           H  
ATOM    112  HA  ASP A  50     -12.195  -2.929  19.887  1.00  0.00           H  
ATOM    113  HB2 ASP A  50     -10.013  -0.866  20.159  1.00  0.00           H  
ATOM    114  HB3 ASP A  50     -11.095  -1.438  21.437  1.00  0.00           H  
ATOM    115  N   THR A  51     -12.332  -2.671  17.443  1.00  0.00           N  
ATOM    116  CA  THR A  51     -12.506  -2.433  16.002  1.00  0.00           C  
ATOM    117  C   THR A  51     -12.665  -0.944  15.646  1.00  0.00           C  
ATOM    118  O   THR A  51     -12.553  -0.590  14.473  1.00  0.00           O  
ATOM    119  CB  THR A  51     -13.636  -3.289  15.406  1.00  0.00           C  
ATOM    120  OG1 THR A  51     -14.905  -2.895  15.873  1.00  0.00           O  
ATOM    121  CG2 THR A  51     -13.486  -4.777  15.721  1.00  0.00           C  
ATOM    122  H   THR A  51     -13.112  -3.032  17.972  1.00  0.00           H  
ATOM    123  HA  THR A  51     -11.590  -2.758  15.507  1.00  0.00           H  
ATOM    124  HB  THR A  51     -13.623  -3.167  14.323  1.00  0.00           H  
ATOM    125 HG21 THR A  51     -12.496  -5.117  15.418  1.00  0.00           H  
ATOM    126 HG22 THR A  51     -13.616  -4.961  16.788  1.00  0.00           H  
ATOM    127 HG23 THR A  51     -14.238  -5.346  15.175  1.00  0.00           H  
ATOM    128  HG1 THR A  51     -15.548  -3.372  15.343  1.00  0.00           H  
ATOM    129  N   SER A  52     -12.845  -0.025  16.605  1.00  0.00           N  
ATOM    130  CA  SER A  52     -12.753   1.419  16.320  1.00  0.00           C  
ATOM    131  C   SER A  52     -11.317   1.864  16.013  1.00  0.00           C  
ATOM    132  O   SER A  52     -11.110   2.828  15.274  1.00  0.00           O  
ATOM    133  CB  SER A  52     -13.368   2.283  17.432  1.00  0.00           C  
ATOM    134  OG  SER A  52     -12.407   2.723  18.374  1.00  0.00           O  
ATOM    135  H   SER A  52     -12.974  -0.327  17.560  1.00  0.00           H  
ATOM    136  HA  SER A  52     -13.342   1.615  15.424  1.00  0.00           H  
ATOM    137  HB2 SER A  52     -14.167   1.740  17.937  1.00  0.00           H  
ATOM    138  HB3 SER A  52     -13.803   3.170  16.970  1.00  0.00           H  
ATOM    139  HG  SER A  52     -12.218   2.017  18.997  1.00  0.00           H  
ATOM    140  N   LEU A  53     -10.310   1.155  16.536  1.00  0.00           N  
ATOM    141  CA  LEU A  53      -8.895   1.508  16.409  1.00  0.00           C  
ATOM    142  C   LEU A  53      -8.363   1.320  14.970  1.00  0.00           C  
ATOM    143  O   LEU A  53      -7.718   2.238  14.458  1.00  0.00           O  
ATOM    144  CB  LEU A  53      -8.133   0.799  17.544  1.00  0.00           C  
ATOM    145  CG  LEU A  53      -6.602   0.802  17.477  1.00  0.00           C  
ATOM    146  CD1 LEU A  53      -6.008   2.207  17.450  1.00  0.00           C  
ATOM    147  CD2 LEU A  53      -6.083   0.082  18.723  1.00  0.00           C  
ATOM    148  H   LEU A  53     -10.539   0.341  17.089  1.00  0.00           H  
ATOM    149  HA  LEU A  53      -8.812   2.575  16.614  1.00  0.00           H  
ATOM    150  HB2 LEU A  53      -8.443   1.256  18.484  1.00  0.00           H  
ATOM    151  HB3 LEU A  53      -8.442  -0.246  17.583  1.00  0.00           H  
ATOM    152  HG  LEU A  53      -6.280   0.260  16.588  1.00  0.00           H  
ATOM    153 HD11 LEU A  53      -6.413   2.789  16.622  1.00  0.00           H  
ATOM    154 HD12 LEU A  53      -6.214   2.716  18.391  1.00  0.00           H  
ATOM    155 HD13 LEU A  53      -4.930   2.126  17.317  1.00  0.00           H  
ATOM    156 HD21 LEU A  53      -6.474   0.555  19.623  1.00  0.00           H  
ATOM    157 HD22 LEU A  53      -6.394  -0.963  18.705  1.00  0.00           H  
ATOM    158 HD23 LEU A  53      -4.995   0.129  18.762  1.00  0.00           H  
ATOM    159  N   PRO A  54      -8.713   0.251  14.230  1.00  0.00           N  
ATOM    160  CA  PRO A  54      -8.578   0.174  12.765  1.00  0.00           C  
ATOM    161  C   PRO A  54      -9.377   1.211  11.942  1.00  0.00           C  
ATOM    162  O   PRO A  54      -9.379   1.154  10.714  1.00  0.00           O  
ATOM    163  CB  PRO A  54      -8.943  -1.269  12.402  1.00  0.00           C  
ATOM    164  CG  PRO A  54      -8.497  -2.024  13.651  1.00  0.00           C  
ATOM    165  CD  PRO A  54      -8.968  -1.081  14.752  1.00  0.00           C  
ATOM    166  HA  PRO A  54      -7.524   0.322  12.526  1.00  0.00           H  
ATOM    167  HB2 PRO A  54     -10.021  -1.367  12.279  1.00  0.00           H  
ATOM    168  HB3 PRO A  54      -8.415  -1.610  11.512  1.00  0.00           H  
ATOM    169  HG2 PRO A  54      -7.410  -2.103  13.672  1.00  0.00           H  
ATOM    170  HG3 PRO A  54      -8.957  -3.009  13.734  1.00  0.00           H  
ATOM    171  HD2 PRO A  54      -8.405  -1.280  15.663  1.00  0.00           H  
ATOM    172  HD3 PRO A  54     -10.036  -1.214  14.923  1.00  0.00           H  
ATOM    173  N   THR A  55     -10.036   2.182  12.587  1.00  0.00           N  
ATOM    174  CA  THR A  55     -10.580   3.399  11.955  1.00  0.00           C  
ATOM    175  C   THR A  55     -10.346   4.668  12.806  1.00  0.00           C  
ATOM    176  O   THR A  55     -11.050   5.669  12.653  1.00  0.00           O  
ATOM    177  CB  THR A  55     -12.031   3.179  11.493  1.00  0.00           C  
ATOM    178  OG1 THR A  55     -12.427   4.253  10.671  1.00  0.00           O  
ATOM    179  CG2 THR A  55     -13.056   3.060  12.618  1.00  0.00           C  
ATOM    180  H   THR A  55     -10.120   2.115  13.591  1.00  0.00           H  
ATOM    181  HA  THR A  55     -10.010   3.562  11.040  1.00  0.00           H  
ATOM    182  HB  THR A  55     -12.066   2.270  10.893  1.00  0.00           H  
ATOM    183 HG21 THR A  55     -12.826   2.180  13.220  1.00  0.00           H  
ATOM    184 HG22 THR A  55     -13.047   3.948  13.251  1.00  0.00           H  
ATOM    185 HG23 THR A  55     -14.050   2.935  12.189  1.00  0.00           H  
ATOM    186  HG1 THR A  55     -12.417   5.032  11.233  1.00  0.00           H  
ATOM    187  N   SER A  56      -9.331   4.637  13.682  1.00  0.00           N  
ATOM    188  CA  SER A  56      -8.896   5.751  14.557  1.00  0.00           C  
ATOM    189  C   SER A  56      -7.361   5.879  14.658  1.00  0.00           C  
ATOM    190  O   SER A  56      -6.857   6.921  15.068  1.00  0.00           O  
ATOM    191  CB  SER A  56      -9.524   5.645  15.957  1.00  0.00           C  
ATOM    192  OG  SER A  56     -10.930   5.485  15.878  1.00  0.00           O  
ATOM    193  H   SER A  56      -8.832   3.763  13.764  1.00  0.00           H  
ATOM    194  HA  SER A  56      -9.249   6.687  14.125  1.00  0.00           H  
ATOM    195  HB2 SER A  56      -9.298   6.551  16.519  1.00  0.00           H  
ATOM    196  HB3 SER A  56      -9.096   4.793  16.486  1.00  0.00           H  
ATOM    197  HG  SER A  56     -11.089   4.572  15.629  1.00  0.00           H  
ATOM    198  N   HIS A  57      -6.619   4.855  14.211  1.00  0.00           N  
ATOM    199  CA  HIS A  57      -5.238   4.922  13.704  1.00  0.00           C  
ATOM    200  C   HIS A  57      -4.191   5.573  14.629  1.00  0.00           C  
ATOM    201  O   HIS A  57      -3.384   6.391  14.195  1.00  0.00           O  
ATOM    202  CB  HIS A  57      -5.260   5.509  12.279  1.00  0.00           C  
ATOM    203  CG  HIS A  57      -6.201   4.795  11.331  1.00  0.00           C  
ATOM    204  ND1 HIS A  57      -6.058   3.476  10.890  1.00  0.00           N  
ATOM    205  CD2 HIS A  57      -7.313   5.331  10.745  1.00  0.00           C  
ATOM    206  CE1 HIS A  57      -7.077   3.249  10.047  1.00  0.00           C  
ATOM    207  NE2 HIS A  57      -7.839   4.348   9.934  1.00  0.00           N  
ATOM    208  H   HIS A  57      -7.098   3.982  14.044  1.00  0.00           H  
ATOM    209  HA  HIS A  57      -4.900   3.891  13.595  1.00  0.00           H  
ATOM    210  HB2 HIS A  57      -4.256   5.463  11.859  1.00  0.00           H  
ATOM    211  HB3 HIS A  57      -5.545   6.560  12.335  1.00  0.00           H  
ATOM    212  HD2 HIS A  57      -7.687   6.334  10.886  1.00  0.00           H  
ATOM    213  HE2 HIS A  57      -8.642   4.419   9.325  1.00  0.00           H  
ATOM    214  HE1 HIS A  57      -7.260   2.318   9.530  1.00  0.00           H  
ATOM    215  N   THR A  58      -4.143   5.196  15.910  1.00  0.00           N  
ATOM    216  CA  THR A  58      -3.172   5.758  16.879  1.00  0.00           C  
ATOM    217  C   THR A  58      -1.714   5.341  16.636  1.00  0.00           C  
ATOM    218  O   THR A  58      -0.827   5.845  17.322  1.00  0.00           O  
ATOM    219  CB  THR A  58      -3.592   5.480  18.331  1.00  0.00           C  
ATOM    220  OG1 THR A  58      -3.744   4.099  18.554  1.00  0.00           O  
ATOM    221  CG2 THR A  58      -4.931   6.138  18.661  1.00  0.00           C  
ATOM    222  H   THR A  58      -4.805   4.514  16.252  1.00  0.00           H  
ATOM    223  HA  THR A  58      -3.182   6.841  16.758  1.00  0.00           H  
ATOM    224  HB  THR A  58      -2.837   5.871  19.014  1.00  0.00           H  
ATOM    225 HG21 THR A  58      -4.843   7.220  18.554  1.00  0.00           H  
ATOM    226 HG22 THR A  58      -5.711   5.777  17.991  1.00  0.00           H  
ATOM    227 HG23 THR A  58      -5.201   5.909  19.692  1.00  0.00           H  
ATOM    228  HG1 THR A  58      -2.880   3.690  18.643  1.00  0.00           H  
ATOM    229  N   TYR A  59      -1.420   4.506  15.630  1.00  0.00           N  
ATOM    230  CA  TYR A  59      -0.049   4.252  15.153  1.00  0.00           C  
ATOM    231  C   TYR A  59       0.633   5.500  14.553  1.00  0.00           C  
ATOM    232  O   TYR A  59       1.857   5.559  14.428  1.00  0.00           O  
ATOM    233  CB  TYR A  59      -0.058   3.081  14.160  1.00  0.00           C  
ATOM    234  CG  TYR A  59      -0.976   3.224  12.962  1.00  0.00           C  
ATOM    235  CD1 TYR A  59      -0.607   4.045  11.879  1.00  0.00           C  
ATOM    236  CD2 TYR A  59      -2.184   2.503  12.915  1.00  0.00           C  
ATOM    237  CE1 TYR A  59      -1.438   4.141  10.746  1.00  0.00           C  
ATOM    238  CE2 TYR A  59      -3.021   2.603  11.788  1.00  0.00           C  
ATOM    239  CZ  TYR A  59      -2.647   3.419  10.700  1.00  0.00           C  
ATOM    240  OH  TYR A  59      -3.465   3.519   9.622  1.00  0.00           O  
ATOM    241  H   TYR A  59      -2.182   4.102  15.104  1.00  0.00           H  
ATOM    242  HA  TYR A  59       0.554   3.953  16.011  1.00  0.00           H  
ATOM    243  HB2 TYR A  59       0.958   2.932  13.793  1.00  0.00           H  
ATOM    244  HB3 TYR A  59      -0.338   2.180  14.705  1.00  0.00           H  
ATOM    245  HD1 TYR A  59       0.321   4.596  11.915  1.00  0.00           H  
ATOM    246  HD2 TYR A  59      -2.466   1.863  13.738  1.00  0.00           H  
ATOM    247  HE1 TYR A  59      -1.157   4.768   9.913  1.00  0.00           H  
ATOM    248  HE2 TYR A  59      -3.948   2.050  11.756  1.00  0.00           H  
ATOM    249  HH  TYR A  59      -4.373   3.404   9.909  1.00  0.00           H  
ATOM    250  N   LEU A  60      -0.151   6.538  14.236  1.00  0.00           N  
ATOM    251  CA  LEU A  60       0.329   7.869  13.844  1.00  0.00           C  
ATOM    252  C   LEU A  60       1.067   8.612  14.989  1.00  0.00           C  
ATOM    253  O   LEU A  60       1.621   9.690  14.757  1.00  0.00           O  
ATOM    254  CB  LEU A  60      -0.876   8.675  13.311  1.00  0.00           C  
ATOM    255  CG  LEU A  60      -1.619   8.032  12.116  1.00  0.00           C  
ATOM    256  CD1 LEU A  60      -2.931   8.770  11.846  1.00  0.00           C  
ATOM    257  CD2 LEU A  60      -0.799   8.064  10.830  1.00  0.00           C  
ATOM    258  H   LEU A  60      -1.150   6.407  14.305  1.00  0.00           H  
ATOM    259  HA  LEU A  60       1.054   7.747  13.038  1.00  0.00           H  
ATOM    260  HB2 LEU A  60      -1.582   8.793  14.133  1.00  0.00           H  
ATOM    261  HB3 LEU A  60      -0.542   9.672  13.023  1.00  0.00           H  
ATOM    262  HG  LEU A  60      -1.853   6.990  12.331  1.00  0.00           H  
ATOM    263 HD11 LEU A  60      -3.515   8.832  12.764  1.00  0.00           H  
ATOM    264 HD12 LEU A  60      -2.731   9.769  11.460  1.00  0.00           H  
ATOM    265 HD13 LEU A  60      -3.512   8.214  11.110  1.00  0.00           H  
ATOM    266 HD21 LEU A  60      -0.574   9.097  10.564  1.00  0.00           H  
ATOM    267 HD22 LEU A  60       0.125   7.505  10.971  1.00  0.00           H  
ATOM    268 HD23 LEU A  60      -1.366   7.601  10.023  1.00  0.00           H  
ATOM    269  N   GLY A  61       1.091   8.048  16.205  1.00  0.00           N  
ATOM    270  CA  GLY A  61       1.780   8.570  17.389  1.00  0.00           C  
ATOM    271  C   GLY A  61       0.803   9.165  18.402  1.00  0.00           C  
ATOM    272  O   GLY A  61      -0.203   8.541  18.749  1.00  0.00           O  
ATOM    273  H   GLY A  61       0.585   7.183  16.331  1.00  0.00           H  
ATOM    274  HA2 GLY A  61       2.325   7.761  17.875  1.00  0.00           H  
ATOM    275  HA3 GLY A  61       2.502   9.330  17.088  1.00  0.00           H  
ATOM    276  N   ALA A  62       1.068  10.384  18.874  1.00  0.00           N  
ATOM    277  CA  ALA A  62       0.067  11.162  19.605  1.00  0.00           C  
ATOM    278  C   ALA A  62      -1.134  11.489  18.691  1.00  0.00           C  
ATOM    279  O   ALA A  62      -0.956  11.711  17.488  1.00  0.00           O  
ATOM    280  CB  ALA A  62       0.723  12.431  20.163  1.00  0.00           C  
ATOM    281  H   ALA A  62       1.943  10.827  18.631  1.00  0.00           H  
ATOM    282  HA  ALA A  62      -0.292  10.568  20.445  1.00  0.00           H  
ATOM    283  HB1 ALA A  62       1.552  12.165  20.819  1.00  0.00           H  
ATOM    284  HB2 ALA A  62       1.101  13.051  19.351  1.00  0.00           H  
ATOM    285  HB3 ALA A  62      -0.008  12.999  20.739  1.00  0.00           H  
ATOM    286  N   ASP A  63      -2.349  11.561  19.239  1.00  0.00           N  
ATOM    287  CA  ASP A  63      -3.518  12.031  18.475  1.00  0.00           C  
ATOM    288  C   ASP A  63      -3.489  13.570  18.291  1.00  0.00           C  
ATOM    289  O   ASP A  63      -2.516  14.225  18.672  1.00  0.00           O  
ATOM    290  CB  ASP A  63      -4.813  11.478  19.099  1.00  0.00           C  
ATOM    291  CG  ASP A  63      -5.965  11.333  18.089  1.00  0.00           C  
ATOM    292  OD1 ASP A  63      -5.852  11.820  16.941  1.00  0.00           O  
ATOM    293  OD2 ASP A  63      -7.000  10.732  18.451  1.00  0.00           O1-
ATOM    294  H   ASP A  63      -2.463  11.353  20.220  1.00  0.00           H  
ATOM    295  HA  ASP A  63      -3.447  11.601  17.476  1.00  0.00           H  
ATOM    296  HB2 ASP A  63      -5.118  12.126  19.921  1.00  0.00           H  
ATOM    297  HB3 ASP A  63      -4.612  10.488  19.508  1.00  0.00           H  
ATOM    298  N   MET A  64      -4.511  14.156  17.667  1.00  0.00           N  
ATOM    299  CA  MET A  64      -4.412  15.419  16.922  1.00  0.00           C  
ATOM    300  C   MET A  64      -5.461  16.475  17.305  1.00  0.00           C  
ATOM    301  O   MET A  64      -6.462  16.173  17.952  1.00  0.00           O  
ATOM    302  CB  MET A  64      -4.582  15.093  15.431  1.00  0.00           C  
ATOM    303  CG  MET A  64      -3.670  13.997  14.877  1.00  0.00           C  
ATOM    304  SD  MET A  64      -3.889  13.740  13.098  1.00  0.00           S  
ATOM    305  CE  MET A  64      -2.923  12.223  12.926  1.00  0.00           C  
ATOM    306  H   MET A  64      -5.294  13.561  17.437  1.00  0.00           H  
ATOM    307  HA  MET A  64      -3.428  15.863  17.069  1.00  0.00           H  
ATOM    308  HB2 MET A  64      -4.435  15.999  14.844  1.00  0.00           H  
ATOM    309  HB3 MET A  64      -5.610  14.757  15.293  1.00  0.00           H  
ATOM    310  HG2 MET A  64      -3.897  13.059  15.384  1.00  0.00           H  
ATOM    311  HG3 MET A  64      -2.630  14.254  15.077  1.00  0.00           H  
ATOM    312  HE1 MET A  64      -1.913  12.389  13.303  1.00  0.00           H  
ATOM    313  HE2 MET A  64      -3.393  11.422  13.495  1.00  0.00           H  
ATOM    314  HE3 MET A  64      -2.880  11.947  11.873  1.00  0.00           H  
ATOM    315  N   GLU A  65      -5.259  17.707  16.836  1.00  0.00           N  
ATOM    316  CA  GLU A  65      -6.316  18.712  16.650  1.00  0.00           C  
ATOM    317  C   GLU A  65      -7.351  18.232  15.611  1.00  0.00           C  
ATOM    318  O   GLU A  65      -6.966  17.646  14.596  1.00  0.00           O  
ATOM    319  CB  GLU A  65      -5.638  20.021  16.212  1.00  0.00           C  
ATOM    320  CG  GLU A  65      -6.562  21.184  15.810  1.00  0.00           C  
ATOM    321  CD  GLU A  65      -5.800  22.353  15.160  1.00  0.00           C  
ATOM    322  OE1 GLU A  65      -4.651  22.167  14.700  1.00  0.00           O  
ATOM    323  OE2 GLU A  65      -6.374  23.472  15.118  1.00  0.00           O1-
ATOM    324  H   GLU A  65      -4.366  17.906  16.408  1.00  0.00           H  
ATOM    325  HA  GLU A  65      -6.828  18.880  17.598  1.00  0.00           H  
ATOM    326  HB2 GLU A  65      -4.972  20.360  17.005  1.00  0.00           H  
ATOM    327  HB3 GLU A  65      -5.036  19.766  15.340  1.00  0.00           H  
ATOM    328  HG2 GLU A  65      -7.087  21.535  16.699  1.00  0.00           H  
ATOM    329  HG3 GLU A  65      -7.309  20.830  15.100  1.00  0.00           H  
ATOM    330  N   GLU A  66      -8.649  18.487  15.832  1.00  0.00           N  
ATOM    331  CA  GLU A  66      -9.748  17.903  15.037  1.00  0.00           C  
ATOM    332  C   GLU A  66     -10.804  18.923  14.557  1.00  0.00           C  
ATOM    333  O   GLU A  66     -11.049  19.950  15.193  1.00  0.00           O  
ATOM    334  CB  GLU A  66     -10.419  16.735  15.782  1.00  0.00           C  
ATOM    335  CG  GLU A  66      -9.462  15.610  16.208  1.00  0.00           C  
ATOM    336  CD  GLU A  66     -10.199  14.277  16.375  1.00  0.00           C  
ATOM    337  OE1 GLU A  66      -9.919  13.320  15.621  1.00  0.00           O  
ATOM    338  OE2 GLU A  66     -11.095  14.174  17.249  1.00  0.00           O1-
ATOM    339  H   GLU A  66      -8.896  19.052  16.632  1.00  0.00           H  
ATOM    340  HA  GLU A  66      -9.310  17.474  14.136  1.00  0.00           H  
ATOM    341  HB2 GLU A  66     -10.942  17.116  16.659  1.00  0.00           H  
ATOM    342  HB3 GLU A  66     -11.161  16.311  15.106  1.00  0.00           H  
ATOM    343  HG2 GLU A  66      -8.986  15.885  17.150  1.00  0.00           H  
ATOM    344  HG3 GLU A  66      -8.686  15.490  15.452  1.00  0.00           H  
ATOM    345  N   PHE A  67     -11.447  18.612  13.425  1.00  0.00           N  
ATOM    346  CA  PHE A  67     -12.225  19.512  12.560  1.00  0.00           C  
ATOM    347  C   PHE A  67     -13.466  18.802  11.953  1.00  0.00           C  
ATOM    348  O   PHE A  67     -13.693  18.871  10.743  1.00  0.00           O  
ATOM    349  CB  PHE A  67     -11.326  20.069  11.427  1.00  0.00           C  
ATOM    350  CG  PHE A  67     -10.015  20.772  11.753  1.00  0.00           C  
ATOM    351  CD1 PHE A  67      -9.881  22.154  11.511  1.00  0.00           C  
ATOM    352  CD2 PHE A  67      -8.880  20.030  12.138  1.00  0.00           C  
ATOM    353  CE1 PHE A  67      -8.631  22.785  11.654  1.00  0.00           C  
ATOM    354  CE2 PHE A  67      -7.639  20.666  12.319  1.00  0.00           C  
ATOM    355  CZ  PHE A  67      -7.513  22.044  12.075  1.00  0.00           C  
ATOM    356  H   PHE A  67     -11.221  17.710  13.031  1.00  0.00           H  
ATOM    357  HA  PHE A  67     -12.586  20.351  13.155  1.00  0.00           H  
ATOM    358  HB2 PHE A  67     -11.075  19.244  10.760  1.00  0.00           H  
ATOM    359  HB3 PHE A  67     -11.933  20.764  10.847  1.00  0.00           H  
ATOM    360  HD1 PHE A  67     -10.733  22.732  11.184  1.00  0.00           H  
ATOM    361  HD2 PHE A  67      -8.955  18.963  12.291  1.00  0.00           H  
ATOM    362  HE1 PHE A  67      -8.526  23.836  11.429  1.00  0.00           H  
ATOM    363  HE2 PHE A  67      -6.780  20.097  12.642  1.00  0.00           H  
ATOM    364  HZ  PHE A  67      -6.557  22.529  12.206  1.00  0.00           H  
ATOM    365  N   HIS A  68     -14.261  18.082  12.758  1.00  0.00           N  
ATOM    366  CA  HIS A  68     -15.335  17.157  12.312  1.00  0.00           C  
ATOM    367  C   HIS A  68     -16.608  17.785  11.694  1.00  0.00           C  
ATOM    368  O   HIS A  68     -17.704  17.247  11.853  1.00  0.00           O  
ATOM    369  CB  HIS A  68     -15.716  16.192  13.448  1.00  0.00           C  
ATOM    370  CG  HIS A  68     -14.583  15.378  14.001  1.00  0.00           C  
ATOM    371  ND1 HIS A  68     -13.793  14.483  13.275  1.00  0.00           N  
ATOM    372  CD2 HIS A  68     -14.202  15.361  15.307  1.00  0.00           C  
ATOM    373  CE1 HIS A  68     -12.948  13.948  14.174  1.00  0.00           C  
ATOM    374  NE2 HIS A  68     -13.180  14.452  15.392  1.00  0.00           N  
ATOM    375  H   HIS A  68     -14.030  18.071  13.741  1.00  0.00           H  
ATOM    376  HA  HIS A  68     -14.914  16.543  11.517  1.00  0.00           H  
ATOM    377  HB2 HIS A  68     -16.458  15.480  13.086  1.00  0.00           H  
ATOM    378  HB3 HIS A  68     -16.168  16.766  14.256  1.00  0.00           H  
ATOM    379  HD2 HIS A  68     -14.633  15.933  16.116  1.00  0.00           H  
ATOM    380  HE2 HIS A  68     -12.654  14.214  16.221  1.00  0.00           H  
ATOM    381  HE1 HIS A  68     -12.188  13.212  13.960  1.00  0.00           H  
ATOM    382  N   GLY A  69     -16.502  18.900  10.971  1.00  0.00           N  
ATOM    383  CA  GLY A  69     -17.595  19.412  10.133  1.00  0.00           C  
ATOM    384  C   GLY A  69     -17.757  18.619   8.825  1.00  0.00           C  
ATOM    385  O   GLY A  69     -17.323  17.468   8.718  1.00  0.00           O  
ATOM    386  H   GLY A  69     -15.575  19.278  10.843  1.00  0.00           H  
ATOM    387  HA2 GLY A  69     -18.536  19.366  10.680  1.00  0.00           H  
ATOM    388  HA3 GLY A  69     -17.405  20.458   9.891  1.00  0.00           H  
ATOM    389  N   ARG A  70     -18.366  19.247   7.811  1.00  0.00           N  
ATOM    390  CA  ARG A  70     -18.479  18.718   6.441  1.00  0.00           C  
ATOM    391  C   ARG A  70     -18.385  19.837   5.405  1.00  0.00           C  
ATOM    392  O   ARG A  70     -19.018  20.876   5.580  1.00  0.00           O  
ATOM    393  CB  ARG A  70     -19.743  17.842   6.312  1.00  0.00           C  
ATOM    394  CG  ARG A  70     -20.022  17.278   4.903  1.00  0.00           C  
ATOM    395  CD  ARG A  70     -21.043  16.131   5.009  1.00  0.00           C  
ATOM    396  NE  ARG A  70     -21.243  15.383   3.748  1.00  0.00           N  
ATOM    397  CZ  ARG A  70     -21.691  14.139   3.679  1.00  0.00           C  
ATOM    398  NH1 ARG A  70     -21.630  13.449   2.584  1.00  0.00           N  
ATOM    399  NH2 ARG A  70     -22.209  13.520   4.696  1.00  0.00           N1+
ATOM    400  H   ARG A  70     -18.723  20.178   7.973  1.00  0.00           H  
ATOM    401  HA  ARG A  70     -17.614  18.080   6.263  1.00  0.00           H  
ATOM    402  HB2 ARG A  70     -19.635  17.011   7.010  1.00  0.00           H  
ATOM    403  HB3 ARG A  70     -20.610  18.424   6.622  1.00  0.00           H  
ATOM    404  HG2 ARG A  70     -20.410  18.063   4.255  1.00  0.00           H  
ATOM    405  HG3 ARG A  70     -19.095  16.891   4.480  1.00  0.00           H  
ATOM    406  HD2 ARG A  70     -20.669  15.431   5.757  1.00  0.00           H  
ATOM    407  HD3 ARG A  70     -21.995  16.526   5.363  1.00  0.00           H  
ATOM    408  HE  ARG A  70     -20.977  15.826   2.880  1.00  0.00           H  
ATOM    409 HH11 ARG A  70     -21.824  12.459   2.635  1.00  0.00           H  
ATOM    410 HH12 ARG A  70     -21.406  13.882   1.700  1.00  0.00           H  
ATOM    411 HH21 ARG A  70     -22.561  12.581   4.577  1.00  0.00           H  
ATOM    412 HH22 ARG A  70     -22.500  14.042   5.511  1.00  0.00           H  
ATOM    413  N   THR A  71     -17.613  19.620   4.343  1.00  0.00           N  
ATOM    414  CA  THR A  71     -17.341  20.601   3.281  1.00  0.00           C  
ATOM    415  C   THR A  71     -17.609  20.013   1.899  1.00  0.00           C  
ATOM    416  O   THR A  71     -17.308  18.845   1.646  1.00  0.00           O  
ATOM    417  CB  THR A  71     -15.912  21.168   3.377  1.00  0.00           C  
ATOM    418  OG1 THR A  71     -15.703  21.772   4.636  1.00  0.00           O  
ATOM    419  CG2 THR A  71     -15.577  22.197   2.299  1.00  0.00           C  
ATOM    420  H   THR A  71     -17.061  18.774   4.336  1.00  0.00           H  
ATOM    421  HA  THR A  71     -18.022  21.444   3.403  1.00  0.00           H  
ATOM    422  HB  THR A  71     -15.205  20.345   3.274  1.00  0.00           H  
ATOM    423 HG21 THR A  71     -15.546  21.722   1.318  1.00  0.00           H  
ATOM    424 HG22 THR A  71     -16.314  23.000   2.299  1.00  0.00           H  
ATOM    425 HG23 THR A  71     -14.589  22.608   2.506  1.00  0.00           H  
ATOM    426  HG1 THR A  71     -15.543  21.028   5.221  1.00  0.00           H  
ATOM    427  N   LEU A  72     -18.168  20.834   1.010  1.00  0.00           N  
ATOM    428  CA  LEU A  72     -18.555  20.505  -0.360  1.00  0.00           C  
ATOM    429  C   LEU A  72     -18.241  21.680  -1.302  1.00  0.00           C  
ATOM    430  O   LEU A  72     -18.155  22.832  -0.872  1.00  0.00           O  
ATOM    431  CB  LEU A  72     -20.066  20.174  -0.421  1.00  0.00           C  
ATOM    432  CG  LEU A  72     -20.589  19.096   0.548  1.00  0.00           C  
ATOM    433  CD1 LEU A  72     -22.119  19.074   0.535  1.00  0.00           C  
ATOM    434  CD2 LEU A  72     -20.104  17.702   0.161  1.00  0.00           C  
ATOM    435  H   LEU A  72     -18.425  21.759   1.323  1.00  0.00           H  
ATOM    436  HA  LEU A  72     -17.984  19.639  -0.695  1.00  0.00           H  
ATOM    437  HB2 LEU A  72     -20.606  21.098  -0.214  1.00  0.00           H  
ATOM    438  HB3 LEU A  72     -20.319  19.877  -1.439  1.00  0.00           H  
ATOM    439  HG  LEU A  72     -20.271  19.316   1.568  1.00  0.00           H  
ATOM    440 HD11 LEU A  72     -22.500  20.039   0.869  1.00  0.00           H  
ATOM    441 HD12 LEU A  72     -22.488  18.864  -0.469  1.00  0.00           H  
ATOM    442 HD13 LEU A  72     -22.483  18.310   1.222  1.00  0.00           H  
ATOM    443 HD21 LEU A  72     -20.535  17.414  -0.798  1.00  0.00           H  
ATOM    444 HD22 LEU A  72     -19.017  17.695   0.086  1.00  0.00           H  
ATOM    445 HD23 LEU A  72     -20.411  16.988   0.925  1.00  0.00           H  
ATOM    446  N   HIS A  73     -18.152  21.394  -2.599  1.00  0.00           N  
ATOM    447  CA  HIS A  73     -18.142  22.377  -3.690  1.00  0.00           C  
ATOM    448  C   HIS A  73     -19.166  21.929  -4.726  1.00  0.00           C  
ATOM    449  O   HIS A  73     -19.126  20.774  -5.138  1.00  0.00           O  
ATOM    450  CB  HIS A  73     -16.736  22.528  -4.288  1.00  0.00           C  
ATOM    451  CG  HIS A  73     -15.751  23.145  -3.332  1.00  0.00           C  
ATOM    452  ND1 HIS A  73     -15.789  24.473  -2.906  1.00  0.00           N  
ATOM    453  CD2 HIS A  73     -14.697  22.514  -2.737  1.00  0.00           C  
ATOM    454  CE1 HIS A  73     -14.772  24.604  -2.041  1.00  0.00           C  
ATOM    455  NE2 HIS A  73     -14.088  23.455  -1.937  1.00  0.00           N  
ATOM    456  H   HIS A  73     -18.197  20.420  -2.861  1.00  0.00           H  
ATOM    457  HA  HIS A  73     -18.449  23.349  -3.306  1.00  0.00           H  
ATOM    458  HB2 HIS A  73     -16.796  23.167  -5.169  1.00  0.00           H  
ATOM    459  HB3 HIS A  73     -16.371  21.551  -4.604  1.00  0.00           H  
ATOM    460  HD2 HIS A  73     -14.409  21.482  -2.868  1.00  0.00           H  
ATOM    461  HE2 HIS A  73     -13.254  23.344  -1.377  1.00  0.00           H  
ATOM    462  HE1 HIS A  73     -14.532  25.509  -1.503  1.00  0.00           H  
ATOM    463  N   ASP A  74     -20.111  22.800  -5.092  1.00  0.00           N  
ATOM    464  CA  ASP A  74     -21.397  22.384  -5.679  1.00  0.00           C  
ATOM    465  C   ASP A  74     -21.280  21.389  -6.848  1.00  0.00           C  
ATOM    466  O   ASP A  74     -20.407  21.505  -7.713  1.00  0.00           O  
ATOM    467  CB  ASP A  74     -22.287  23.566  -6.118  1.00  0.00           C  
ATOM    468  CG  ASP A  74     -21.867  24.948  -5.626  1.00  0.00           C  
ATOM    469  OD1 ASP A  74     -21.628  25.158  -4.412  1.00  0.00           O  
ATOM    470  OD2 ASP A  74     -21.729  25.838  -6.495  1.00  0.00           O1-
ATOM    471  H   ASP A  74     -20.067  23.735  -4.713  1.00  0.00           H  
ATOM    472  HA  ASP A  74     -21.932  21.869  -4.881  1.00  0.00           H  
ATOM    473  HB2 ASP A  74     -23.305  23.372  -5.780  1.00  0.00           H  
ATOM    474  HB3 ASP A  74     -22.318  23.595  -7.208  1.00  0.00           H  
ATOM    475  N   ASP A  75     -22.190  20.423  -6.901  1.00  0.00           N  
ATOM    476  CA  ASP A  75     -22.204  19.422  -7.963  1.00  0.00           C  
ATOM    477  C   ASP A  75     -22.553  20.041  -9.341  1.00  0.00           C  
ATOM    478  O   ASP A  75     -23.133  21.126  -9.429  1.00  0.00           O  
ATOM    479  CB  ASP A  75     -23.046  18.208  -7.548  1.00  0.00           C  
ATOM    480  CG  ASP A  75     -22.753  17.689  -6.130  1.00  0.00           C  
ATOM    481  OD1 ASP A  75     -21.748  16.964  -5.946  1.00  0.00           O  
ATOM    482  OD2 ASP A  75     -23.543  18.001  -5.207  1.00  0.00           O1-
ATOM    483  H   ASP A  75     -22.916  20.397  -6.199  1.00  0.00           H  
ATOM    484  HA  ASP A  75     -21.181  19.055  -8.052  1.00  0.00           H  
ATOM    485  HB2 ASP A  75     -22.833  17.409  -8.258  1.00  0.00           H  
ATOM    486  HB3 ASP A  75     -24.102  18.473  -7.615  1.00  0.00           H  
ATOM    487  N   ASP A  76     -22.119  19.405 -10.437  1.00  0.00           N  
ATOM    488  CA  ASP A  76     -21.979  20.000 -11.784  1.00  0.00           C  
ATOM    489  C   ASP A  76     -21.047  21.238 -11.897  1.00  0.00           C  
ATOM    490  O   ASP A  76     -20.819  21.697 -13.019  1.00  0.00           O  
ATOM    491  CB  ASP A  76     -23.340  20.244 -12.470  1.00  0.00           C  
ATOM    492  CG  ASP A  76     -24.176  19.013 -12.840  1.00  0.00           C  
ATOM    493  OD1 ASP A  76     -23.642  17.913 -13.108  1.00  0.00           O  
ATOM    494  OD2 ASP A  76     -25.415  19.165 -12.975  1.00  0.00           O1-
ATOM    495  H   ASP A  76     -21.688  18.499 -10.323  1.00  0.00           H  
ATOM    496  HA  ASP A  76     -21.487  19.247 -12.401  1.00  0.00           H  
ATOM    497  HB2 ASP A  76     -23.158  20.780 -13.402  1.00  0.00           H  
ATOM    498  HB3 ASP A  76     -23.942  20.902 -11.844  1.00  0.00           H  
ATOM    499  N   SER A  77     -20.470  21.785 -10.813  1.00  0.00           N  
ATOM    500  CA  SER A  77     -19.653  23.015 -10.889  1.00  0.00           C  
ATOM    501  C   SER A  77     -18.205  22.785 -11.348  1.00  0.00           C  
ATOM    502  O   SER A  77     -17.670  21.676 -11.272  1.00  0.00           O  
ATOM    503  CB  SER A  77     -19.729  23.854  -9.604  1.00  0.00           C  
ATOM    504  OG  SER A  77     -18.856  23.410  -8.578  1.00  0.00           O  
ATOM    505  H   SER A  77     -20.669  21.393  -9.904  1.00  0.00           H  
ATOM    506  HA  SER A  77     -20.113  23.636 -11.659  1.00  0.00           H  
ATOM    507  HB2 SER A  77     -20.754  23.860  -9.235  1.00  0.00           H  
ATOM    508  HB3 SER A  77     -19.455  24.880  -9.846  1.00  0.00           H  
ATOM    509  HG  SER A  77     -19.261  22.615  -8.224  1.00  0.00           H  
ATOM    510  N   CYS A  78     -17.562  23.849 -11.837  1.00  0.00           N  
ATOM    511  CA  CYS A  78     -16.231  23.819 -12.454  1.00  0.00           C  
ATOM    512  C   CYS A  78     -15.134  24.314 -11.497  1.00  0.00           C  
ATOM    513  O   CYS A  78     -15.246  25.402 -10.930  1.00  0.00           O  
ATOM    514  CB  CYS A  78     -16.278  24.640 -13.748  1.00  0.00           C  
ATOM    515  SG  CYS A  78     -17.387  23.840 -14.943  1.00  0.00           S  
ATOM    516  H   CYS A  78     -18.054  24.731 -11.833  1.00  0.00           H  
ATOM    517  HA  CYS A  78     -15.989  22.792 -12.725  1.00  0.00           H  
ATOM    518  HB2 CYS A  78     -15.276  24.714 -14.171  1.00  0.00           H  
ATOM    519  HB3 CYS A  78     -16.632  25.648 -13.531  1.00  0.00           H  
ATOM    520  HG  CYS A  78     -18.531  24.080 -14.295  1.00  0.00           H  
ATOM    521  N   GLN A  79     -14.068  23.521 -11.329  1.00  0.00           N  
ATOM    522  CA  GLN A  79     -13.061  23.689 -10.268  1.00  0.00           C  
ATOM    523  C   GLN A  79     -11.639  23.318 -10.729  1.00  0.00           C  
ATOM    524  O   GLN A  79     -11.459  22.652 -11.751  1.00  0.00           O  
ATOM    525  CB  GLN A  79     -13.444  22.820  -9.046  1.00  0.00           C  
ATOM    526  CG  GLN A  79     -14.834  23.068  -8.437  1.00  0.00           C  
ATOM    527  CD  GLN A  79     -15.044  24.492  -7.932  1.00  0.00           C  
ATOM    528  OE1 GLN A  79     -14.116  25.231  -7.627  1.00  0.00           O  
ATOM    529  NE2 GLN A  79     -16.278  24.914  -7.799  1.00  0.00           N  
ATOM    530  H   GLN A  79     -13.982  22.697 -11.907  1.00  0.00           H  
ATOM    531  HA  GLN A  79     -13.035  24.734  -9.958  1.00  0.00           H  
ATOM    532  HB2 GLN A  79     -13.392  21.771  -9.337  1.00  0.00           H  
ATOM    533  HB3 GLN A  79     -12.705  22.974  -8.260  1.00  0.00           H  
ATOM    534  HG2 GLN A  79     -14.973  22.392  -7.593  1.00  0.00           H  
ATOM    535  HG3 GLN A  79     -15.604  22.827  -9.170  1.00  0.00           H  
ATOM    536 HE21 GLN A  79     -16.402  25.866  -7.483  1.00  0.00           H  
ATOM    537 HE22 GLN A  79     -17.054  24.334  -8.084  1.00  0.00           H  
ATOM    538  N   VAL A  80     -10.642  23.685  -9.916  1.00  0.00           N  
ATOM    539  CA  VAL A  80      -9.231  23.267 -10.006  1.00  0.00           C  
ATOM    540  C   VAL A  80      -8.761  22.834  -8.617  1.00  0.00           C  
ATOM    541  O   VAL A  80      -8.861  23.620  -7.676  1.00  0.00           O  
ATOM    542  CB  VAL A  80      -8.333  24.375 -10.601  1.00  0.00           C  
ATOM    543  CG1 VAL A  80      -6.837  24.070 -10.450  1.00  0.00           C  
ATOM    544  CG2 VAL A  80      -8.594  24.597 -12.093  1.00  0.00           C  
ATOM    545  H   VAL A  80     -10.881  24.258  -9.120  1.00  0.00           H  
ATOM    546  HA  VAL A  80      -9.171  22.402 -10.666  1.00  0.00           H  
ATOM    547  HB  VAL A  80      -8.540  25.307 -10.076  1.00  0.00           H  
ATOM    548 HG11 VAL A  80      -6.560  24.085  -9.396  1.00  0.00           H  
ATOM    549 HG12 VAL A  80      -6.610  23.091 -10.872  1.00  0.00           H  
ATOM    550 HG13 VAL A  80      -6.252  24.835 -10.960  1.00  0.00           H  
ATOM    551 HG21 VAL A  80      -8.233  23.736 -12.655  1.00  0.00           H  
ATOM    552 HG22 VAL A  80      -9.659  24.730 -12.284  1.00  0.00           H  
ATOM    553 HG23 VAL A  80      -8.068  25.490 -12.431  1.00  0.00           H  
ATOM    554  N   ILE A  81      -8.281  21.592  -8.464  1.00  0.00           N  
ATOM    555  CA  ILE A  81      -8.084  20.953  -7.143  1.00  0.00           C  
ATOM    556  C   ILE A  81      -6.750  20.169  -7.076  1.00  0.00           C  
ATOM    557  O   ILE A  81      -6.423  19.477  -8.049  1.00  0.00           O  
ATOM    558  CB  ILE A  81      -9.319  20.083  -6.759  1.00  0.00           C  
ATOM    559  CG1 ILE A  81     -10.653  20.873  -6.840  1.00  0.00           C  
ATOM    560  CG2 ILE A  81      -9.153  19.438  -5.369  1.00  0.00           C  
ATOM    561  CD1 ILE A  81     -11.916  20.077  -6.479  1.00  0.00           C  
ATOM    562  H   ILE A  81      -8.164  21.022  -9.289  1.00  0.00           H  
ATOM    563  HA  ILE A  81      -8.032  21.750  -6.401  1.00  0.00           H  
ATOM    564  HB  ILE A  81      -9.383  19.272  -7.484  1.00  0.00           H  
ATOM    565 HG12 ILE A  81     -10.595  21.745  -6.188  1.00  0.00           H  
ATOM    566 HG13 ILE A  81     -10.796  21.222  -7.862  1.00  0.00           H  
ATOM    567 HG21 ILE A  81      -8.234  18.855  -5.315  1.00  0.00           H  
ATOM    568 HG22 ILE A  81      -9.150  20.209  -4.598  1.00  0.00           H  
ATOM    569 HG23 ILE A  81      -9.978  18.755  -5.166  1.00  0.00           H  
ATOM    570 HD11 ILE A  81     -11.949  19.150  -7.053  1.00  0.00           H  
ATOM    571 HD12 ILE A  81     -11.937  19.852  -5.413  1.00  0.00           H  
ATOM    572 HD13 ILE A  81     -12.796  20.673  -6.720  1.00  0.00           H  
ATOM    573  N   PRO A  82      -5.970  20.249  -5.973  1.00  0.00           N  
ATOM    574  CA  PRO A  82      -4.690  19.546  -5.822  1.00  0.00           C  
ATOM    575  C   PRO A  82      -4.795  18.059  -5.446  1.00  0.00           C  
ATOM    576  O   PRO A  82      -5.802  17.594  -4.902  1.00  0.00           O  
ATOM    577  CB  PRO A  82      -3.914  20.345  -4.769  1.00  0.00           C  
ATOM    578  CG  PRO A  82      -5.030  20.854  -3.859  1.00  0.00           C  
ATOM    579  CD  PRO A  82      -6.147  21.170  -4.852  1.00  0.00           C  
ATOM    580  HA  PRO A  82      -4.147  19.592  -6.766  1.00  0.00           H  
ATOM    581  HB2 PRO A  82      -3.194  19.734  -4.224  1.00  0.00           H  
ATOM    582  HB3 PRO A  82      -3.413  21.191  -5.241  1.00  0.00           H  
ATOM    583  HG2 PRO A  82      -4.726  21.737  -3.297  1.00  0.00           H  
ATOM    584  HG3 PRO A  82      -5.352  20.059  -3.186  1.00  0.00           H  
ATOM    585  HD2 PRO A  82      -6.037  22.195  -5.207  1.00  0.00           H  
ATOM    586  HD3 PRO A  82      -7.115  21.044  -4.368  1.00  0.00           H  
ATOM    587  N   VAL A  83      -3.710  17.325  -5.733  1.00  0.00           N  
ATOM    588  CA  VAL A  83      -3.550  15.875  -5.525  1.00  0.00           C  
ATOM    589  C   VAL A  83      -2.124  15.537  -5.052  1.00  0.00           C  
ATOM    590  O   VAL A  83      -1.143  16.010  -5.625  1.00  0.00           O  
ATOM    591  CB  VAL A  83      -3.919  15.078  -6.799  1.00  0.00           C  
ATOM    592  CG1 VAL A  83      -3.747  13.564  -6.618  1.00  0.00           C  
ATOM    593  CG2 VAL A  83      -5.349  15.342  -7.285  1.00  0.00           C  
ATOM    594  H   VAL A  83      -2.937  17.802  -6.176  1.00  0.00           H  
ATOM    595  HA  VAL A  83      -4.240  15.569  -4.738  1.00  0.00           H  
ATOM    596  HB  VAL A  83      -3.248  15.388  -7.600  1.00  0.00           H  
ATOM    597 HG11 VAL A  83      -2.701  13.328  -6.422  1.00  0.00           H  
ATOM    598 HG12 VAL A  83      -4.363  13.215  -5.790  1.00  0.00           H  
ATOM    599 HG13 VAL A  83      -4.040  13.047  -7.531  1.00  0.00           H  
ATOM    600 HG21 VAL A  83      -6.060  15.101  -6.495  1.00  0.00           H  
ATOM    601 HG22 VAL A  83      -5.458  16.391  -7.560  1.00  0.00           H  
ATOM    602 HG23 VAL A  83      -5.562  14.735  -8.166  1.00  0.00           H  
ATOM    603  N   LEU A  84      -1.997  14.709  -4.011  1.00  0.00           N  
ATOM    604  CA  LEU A  84      -0.717  14.291  -3.417  1.00  0.00           C  
ATOM    605  C   LEU A  84       0.055  13.276  -4.297  1.00  0.00           C  
ATOM    606  O   LEU A  84      -0.561  12.528  -5.065  1.00  0.00           O  
ATOM    607  CB  LEU A  84      -0.991  13.704  -2.017  1.00  0.00           C  
ATOM    608  CG  LEU A  84      -1.329  14.745  -0.934  1.00  0.00           C  
ATOM    609  CD1 LEU A  84      -2.000  14.059   0.256  1.00  0.00           C  
ATOM    610  CD2 LEU A  84      -0.057  15.426  -0.421  1.00  0.00           C  
ATOM    611  H   LEU A  84      -2.842  14.329  -3.609  1.00  0.00           H  
ATOM    612  HA  LEU A  84      -0.096  15.180  -3.314  1.00  0.00           H  
ATOM    613  HB2 LEU A  84      -1.833  13.018  -2.108  1.00  0.00           H  
ATOM    614  HB3 LEU A  84      -0.134  13.119  -1.683  1.00  0.00           H  
ATOM    615  HG  LEU A  84      -2.011  15.495  -1.333  1.00  0.00           H  
ATOM    616 HD11 LEU A  84      -2.930  13.590  -0.065  1.00  0.00           H  
ATOM    617 HD12 LEU A  84      -1.338  13.299   0.670  1.00  0.00           H  
ATOM    618 HD13 LEU A  84      -2.229  14.797   1.026  1.00  0.00           H  
ATOM    619 HD21 LEU A  84       0.633  14.676  -0.033  1.00  0.00           H  
ATOM    620 HD22 LEU A  84       0.427  15.978  -1.226  1.00  0.00           H  
ATOM    621 HD23 LEU A  84      -0.305  16.117   0.384  1.00  0.00           H  
ATOM    622  N   PRO A  85       1.399  13.198  -4.174  1.00  0.00           N  
ATOM    623  CA  PRO A  85       2.237  12.304  -4.978  1.00  0.00           C  
ATOM    624  C   PRO A  85       2.015  10.805  -4.710  1.00  0.00           C  
ATOM    625  O   PRO A  85       1.830  10.027  -5.642  1.00  0.00           O  
ATOM    626  CB  PRO A  85       3.688  12.732  -4.719  1.00  0.00           C  
ATOM    627  CG  PRO A  85       3.633  13.464  -3.379  1.00  0.00           C  
ATOM    628  CD  PRO A  85       2.235  14.071  -3.361  1.00  0.00           C  
ATOM    629  HA  PRO A  85       2.033  12.485  -6.033  1.00  0.00           H  
ATOM    630  HB2 PRO A  85       4.375  11.886  -4.687  1.00  0.00           H  
ATOM    631  HB3 PRO A  85       3.997  13.433  -5.495  1.00  0.00           H  
ATOM    632  HG2 PRO A  85       4.402  14.232  -3.301  1.00  0.00           H  
ATOM    633  HG3 PRO A  85       3.729  12.746  -2.565  1.00  0.00           H  
ATOM    634  HD2 PRO A  85       2.265  15.062  -3.815  1.00  0.00           H  
ATOM    635  HD3 PRO A  85       1.874  14.135  -2.334  1.00  0.00           H  
ATOM    636  N   GLN A  86       1.983  10.383  -3.444  1.00  0.00           N  
ATOM    637  CA  GLN A  86       2.090   8.967  -3.047  1.00  0.00           C  
ATOM    638  C   GLN A  86       0.759   8.179  -3.036  1.00  0.00           C  
ATOM    639  O   GLN A  86       0.656   7.099  -2.444  1.00  0.00           O  
ATOM    640  CB  GLN A  86       2.849   8.887  -1.712  1.00  0.00           C  
ATOM    641  CG  GLN A  86       4.225   9.569  -1.778  1.00  0.00           C  
ATOM    642  CD  GLN A  86       5.092   9.151  -0.604  1.00  0.00           C  
ATOM    643  OE1 GLN A  86       5.781   8.139  -0.654  1.00  0.00           O  
ATOM    644  NE2 GLN A  86       5.077   9.887   0.480  1.00  0.00           N  
ATOM    645  H   GLN A  86       2.103  11.074  -2.716  1.00  0.00           H  
ATOM    646  HA  GLN A  86       2.714   8.468  -3.789  1.00  0.00           H  
ATOM    647  HB2 GLN A  86       2.255   9.342  -0.919  1.00  0.00           H  
ATOM    648  HB3 GLN A  86       3.001   7.837  -1.464  1.00  0.00           H  
ATOM    649  HG2 GLN A  86       4.113  10.653  -1.783  1.00  0.00           H  
ATOM    650  HG3 GLN A  86       4.736   9.270  -2.693  1.00  0.00           H  
ATOM    651 HE21 GLN A  86       4.608  10.782   0.488  1.00  0.00           H  
ATOM    652 HE22 GLN A  86       5.575   9.531   1.283  1.00  0.00           H  
ATOM    653  N   VAL A  87      -0.284   8.696  -3.697  1.00  0.00           N  
ATOM    654  CA  VAL A  87      -1.660   8.178  -3.592  1.00  0.00           C  
ATOM    655  C   VAL A  87      -1.974   7.164  -4.695  1.00  0.00           C  
ATOM    656  O   VAL A  87      -2.709   7.442  -5.644  1.00  0.00           O  
ATOM    657  CB  VAL A  87      -2.707   9.302  -3.435  1.00  0.00           C  
ATOM    658  CG1 VAL A  87      -4.107   8.737  -3.152  1.00  0.00           C  
ATOM    659  CG2 VAL A  87      -2.344  10.258  -2.293  1.00  0.00           C  
ATOM    660  H   VAL A  87      -0.116   9.527  -4.246  1.00  0.00           H  
ATOM    661  HA  VAL A  87      -1.719   7.617  -2.659  1.00  0.00           H  
ATOM    662  HB  VAL A  87      -2.743   9.880  -4.358  1.00  0.00           H  
ATOM    663 HG11 VAL A  87      -4.474   8.163  -4.004  1.00  0.00           H  
ATOM    664 HG12 VAL A  87      -4.085   8.099  -2.268  1.00  0.00           H  
ATOM    665 HG13 VAL A  87      -4.802   9.558  -2.977  1.00  0.00           H  
ATOM    666 HG21 VAL A  87      -2.256   9.715  -1.352  1.00  0.00           H  
ATOM    667 HG22 VAL A  87      -1.397  10.754  -2.506  1.00  0.00           H  
ATOM    668 HG23 VAL A  87      -3.116  11.021  -2.194  1.00  0.00           H  
ATOM    669  N   MET A  88      -1.414   5.958  -4.571  1.00  0.00           N  
ATOM    670  CA  MET A  88      -1.628   4.836  -5.508  1.00  0.00           C  
ATOM    671  C   MET A  88      -2.900   4.036  -5.158  1.00  0.00           C  
ATOM    672  O   MET A  88      -2.900   2.806  -5.045  1.00  0.00           O  
ATOM    673  CB  MET A  88      -0.352   3.982  -5.631  1.00  0.00           C  
ATOM    674  CG  MET A  88       0.899   4.817  -5.940  1.00  0.00           C  
ATOM    675  SD  MET A  88       0.763   5.966  -7.337  1.00  0.00           S  
ATOM    676  CE  MET A  88       2.328   6.859  -7.123  1.00  0.00           C  
ATOM    677  H   MET A  88      -0.769   5.824  -3.806  1.00  0.00           H  
ATOM    678  HA  MET A  88      -1.812   5.259  -6.496  1.00  0.00           H  
ATOM    679  HB2 MET A  88      -0.183   3.443  -4.698  1.00  0.00           H  
ATOM    680  HB3 MET A  88      -0.492   3.254  -6.431  1.00  0.00           H  
ATOM    681  HG2 MET A  88       1.161   5.390  -5.051  1.00  0.00           H  
ATOM    682  HG3 MET A  88       1.724   4.134  -6.146  1.00  0.00           H  
ATOM    683  HE1 MET A  88       2.346   7.349  -6.150  1.00  0.00           H  
ATOM    684  HE2 MET A  88       3.164   6.165  -7.198  1.00  0.00           H  
ATOM    685  HE3 MET A  88       2.427   7.616  -7.901  1.00  0.00           H  
ATOM    686  N   MET A  89      -3.988   4.769  -4.916  1.00  0.00           N  
ATOM    687  CA  MET A  89      -5.252   4.311  -4.334  1.00  0.00           C  
ATOM    688  C   MET A  89      -6.400   5.240  -4.770  1.00  0.00           C  
ATOM    689  O   MET A  89      -6.147   6.379  -5.157  1.00  0.00           O  
ATOM    690  CB  MET A  89      -5.046   4.210  -2.811  1.00  0.00           C  
ATOM    691  CG  MET A  89      -6.293   3.961  -1.962  1.00  0.00           C  
ATOM    692  SD  MET A  89      -7.179   5.463  -1.460  1.00  0.00           S  
ATOM    693  CE  MET A  89      -7.803   4.897   0.141  1.00  0.00           C  
ATOM    694  H   MET A  89      -3.927   5.758  -5.110  1.00  0.00           H  
ATOM    695  HA  MET A  89      -5.484   3.317  -4.716  1.00  0.00           H  
ATOM    696  HB2 MET A  89      -4.574   5.125  -2.455  1.00  0.00           H  
ATOM    697  HB3 MET A  89      -4.351   3.391  -2.624  1.00  0.00           H  
ATOM    698  HG2 MET A  89      -5.960   3.454  -1.056  1.00  0.00           H  
ATOM    699  HG3 MET A  89      -6.971   3.286  -2.484  1.00  0.00           H  
ATOM    700  HE1 MET A  89      -8.604   4.174  -0.013  1.00  0.00           H  
ATOM    701  HE2 MET A  89      -6.992   4.436   0.704  1.00  0.00           H  
ATOM    702  HE3 MET A  89      -8.185   5.746   0.708  1.00  0.00           H  
ATOM    703  N   ILE A  90      -7.649   4.754  -4.755  1.00  0.00           N  
ATOM    704  CA  ILE A  90      -8.781   5.380  -5.460  1.00  0.00           C  
ATOM    705  C   ILE A  90     -10.003   5.512  -4.535  1.00  0.00           C  
ATOM    706  O   ILE A  90     -10.755   4.551  -4.371  1.00  0.00           O  
ATOM    707  CB  ILE A  90      -9.097   4.609  -6.771  1.00  0.00           C  
ATOM    708  CG1 ILE A  90      -7.855   4.404  -7.675  1.00  0.00           C  
ATOM    709  CG2 ILE A  90     -10.259   5.290  -7.515  1.00  0.00           C  
ATOM    710  CD1 ILE A  90      -8.130   3.643  -8.980  1.00  0.00           C  
ATOM    711  H   ILE A  90      -7.803   3.846  -4.341  1.00  0.00           H  
ATOM    712  HA  ILE A  90      -8.498   6.389  -5.761  1.00  0.00           H  
ATOM    713  HB  ILE A  90      -9.439   3.613  -6.489  1.00  0.00           H  
ATOM    714 HG12 ILE A  90      -7.408   5.369  -7.914  1.00  0.00           H  
ATOM    715 HG13 ILE A  90      -7.113   3.821  -7.129  1.00  0.00           H  
ATOM    716 HG21 ILE A  90     -11.152   5.338  -6.891  1.00  0.00           H  
ATOM    717 HG22 ILE A  90      -9.976   6.301  -7.807  1.00  0.00           H  
ATOM    718 HG23 ILE A  90     -10.516   4.725  -8.411  1.00  0.00           H  
ATOM    719 HD11 ILE A  90      -8.678   2.726  -8.765  1.00  0.00           H  
ATOM    720 HD12 ILE A  90      -8.708   4.255  -9.672  1.00  0.00           H  
ATOM    721 HD13 ILE A  90      -7.183   3.388  -9.456  1.00  0.00           H  
ATOM    722  N   LEU A  91     -10.196   6.681  -3.912  1.00  0.00           N  
ATOM    723  CA  LEU A  91     -11.249   6.924  -2.909  1.00  0.00           C  
ATOM    724  C   LEU A  91     -12.691   6.872  -3.446  1.00  0.00           C  
ATOM    725  O   LEU A  91     -12.957   7.120  -4.623  1.00  0.00           O  
ATOM    726  CB  LEU A  91     -11.040   8.300  -2.235  1.00  0.00           C  
ATOM    727  CG  LEU A  91      -9.921   8.388  -1.188  1.00  0.00           C  
ATOM    728  CD1 LEU A  91      -9.835   9.831  -0.689  1.00  0.00           C  
ATOM    729  CD2 LEU A  91     -10.231   7.513   0.030  1.00  0.00           C  
ATOM    730  H   LEU A  91      -9.543   7.427  -4.108  1.00  0.00           H  
ATOM    731  HA  LEU A  91     -11.178   6.140  -2.156  1.00  0.00           H  
ATOM    732  HB2 LEU A  91     -10.855   9.037  -3.016  1.00  0.00           H  
ATOM    733  HB3 LEU A  91     -11.963   8.596  -1.736  1.00  0.00           H  
ATOM    734  HG  LEU A  91      -8.967   8.098  -1.626  1.00  0.00           H  
ATOM    735 HD11 LEU A  91      -9.669  10.508  -1.527  1.00  0.00           H  
ATOM    736 HD12 LEU A  91     -10.767  10.120  -0.202  1.00  0.00           H  
ATOM    737 HD13 LEU A  91      -9.008   9.940   0.012  1.00  0.00           H  
ATOM    738 HD21 LEU A  91     -11.227   7.735   0.415  1.00  0.00           H  
ATOM    739 HD22 LEU A  91     -10.193   6.463  -0.258  1.00  0.00           H  
ATOM    740 HD23 LEU A  91      -9.487   7.680   0.809  1.00  0.00           H  
ATOM    741  N   ILE A  92     -13.624   6.661  -2.513  1.00  0.00           N  
ATOM    742  CA  ILE A  92     -15.081   6.861  -2.621  1.00  0.00           C  
ATOM    743  C   ILE A  92     -15.590   7.602  -1.351  1.00  0.00           C  
ATOM    744  O   ILE A  92     -14.947   7.486  -0.305  1.00  0.00           O  
ATOM    745  CB  ILE A  92     -15.766   5.499  -2.916  1.00  0.00           C  
ATOM    746  CG1 ILE A  92     -15.443   5.043  -4.361  1.00  0.00           C  
ATOM    747  CG2 ILE A  92     -17.279   5.524  -2.678  1.00  0.00           C  
ATOM    748  CD1 ILE A  92     -16.191   3.800  -4.866  1.00  0.00           C  
ATOM    749  H   ILE A  92     -13.294   6.395  -1.596  1.00  0.00           H  
ATOM    750  HA  ILE A  92     -15.272   7.515  -3.472  1.00  0.00           H  
ATOM    751  HB  ILE A  92     -15.351   4.760  -2.231  1.00  0.00           H  
ATOM    752 HG12 ILE A  92     -15.657   5.862  -5.048  1.00  0.00           H  
ATOM    753 HG13 ILE A  92     -14.376   4.831  -4.427  1.00  0.00           H  
ATOM    754 HG21 ILE A  92     -17.501   5.856  -1.664  1.00  0.00           H  
ATOM    755 HG22 ILE A  92     -17.761   6.173  -3.409  1.00  0.00           H  
ATOM    756 HG23 ILE A  92     -17.686   4.516  -2.756  1.00  0.00           H  
ATOM    757 HD11 ILE A  92     -15.944   2.940  -4.243  1.00  0.00           H  
ATOM    758 HD12 ILE A  92     -17.269   3.958  -4.862  1.00  0.00           H  
ATOM    759 HD13 ILE A  92     -15.902   3.603  -5.898  1.00  0.00           H  
ATOM    760  N   PRO A  93     -16.683   8.399  -1.388  1.00  0.00           N  
ATOM    761  CA  PRO A  93     -17.205   9.094  -0.210  1.00  0.00           C  
ATOM    762  C   PRO A  93     -17.500   8.215   1.012  1.00  0.00           C  
ATOM    763  O   PRO A  93     -17.724   7.010   0.907  1.00  0.00           O  
ATOM    764  CB  PRO A  93     -18.435   9.872  -0.677  1.00  0.00           C  
ATOM    765  CG  PRO A  93     -18.066  10.200  -2.119  1.00  0.00           C  
ATOM    766  CD  PRO A  93     -17.339   8.937  -2.570  1.00  0.00           C  
ATOM    767  HA  PRO A  93     -16.439   9.813   0.080  1.00  0.00           H  
ATOM    768  HB2 PRO A  93     -19.321   9.236  -0.654  1.00  0.00           H  
ATOM    769  HB3 PRO A  93     -18.596  10.772  -0.083  1.00  0.00           H  
ATOM    770  HG2 PRO A  93     -17.371  11.039  -2.143  1.00  0.00           H  
ATOM    771  HG3 PRO A  93     -18.946  10.404  -2.729  1.00  0.00           H  
ATOM    772  HD2 PRO A  93     -16.600   9.213  -3.322  1.00  0.00           H  
ATOM    773  HD3 PRO A  93     -18.065   8.227  -2.964  1.00  0.00           H  
ATOM    774  N   GLY A  94     -17.464   8.818   2.202  1.00  0.00           N  
ATOM    775  CA  GLY A  94     -17.641   8.101   3.470  1.00  0.00           C  
ATOM    776  C   GLY A  94     -16.472   7.176   3.853  1.00  0.00           C  
ATOM    777  O   GLY A  94     -16.521   6.544   4.907  1.00  0.00           O  
ATOM    778  H   GLY A  94     -17.290   9.812   2.235  1.00  0.00           H  
ATOM    779  HA2 GLY A  94     -17.777   8.830   4.269  1.00  0.00           H  
ATOM    780  HA3 GLY A  94     -18.544   7.494   3.410  1.00  0.00           H  
ATOM    781  N   GLN A  95     -15.413   7.079   3.039  1.00  0.00           N  
ATOM    782  CA  GLN A  95     -14.216   6.276   3.314  1.00  0.00           C  
ATOM    783  C   GLN A  95     -13.181   7.058   4.135  1.00  0.00           C  
ATOM    784  O   GLN A  95     -12.559   7.987   3.615  1.00  0.00           O  
ATOM    785  CB  GLN A  95     -13.637   5.784   1.976  1.00  0.00           C  
ATOM    786  CG  GLN A  95     -12.385   4.900   2.088  1.00  0.00           C  
ATOM    787  CD  GLN A  95     -12.004   4.265   0.747  1.00  0.00           C  
ATOM    788  OE1 GLN A  95     -12.324   4.747  -0.330  1.00  0.00           O  
ATOM    789  NE2 GLN A  95     -11.309   3.148   0.772  1.00  0.00           N  
ATOM    790  H   GLN A  95     -15.460   7.551   2.147  1.00  0.00           H  
ATOM    791  HA  GLN A  95     -14.508   5.397   3.890  1.00  0.00           H  
ATOM    792  HB2 GLN A  95     -14.417   5.236   1.447  1.00  0.00           H  
ATOM    793  HB3 GLN A  95     -13.362   6.654   1.380  1.00  0.00           H  
ATOM    794  HG2 GLN A  95     -12.582   4.104   2.806  1.00  0.00           H  
ATOM    795  HG3 GLN A  95     -11.542   5.488   2.449  1.00  0.00           H  
ATOM    796 HE21 GLN A  95     -11.031   2.725   1.646  1.00  0.00           H  
ATOM    797 HE22 GLN A  95     -11.103   2.694  -0.106  1.00  0.00           H  
ATOM    798  N   THR A  96     -12.974   6.685   5.400  1.00  0.00           N  
ATOM    799  CA  THR A  96     -11.931   7.278   6.257  1.00  0.00           C  
ATOM    800  C   THR A  96     -10.526   6.897   5.792  1.00  0.00           C  
ATOM    801  O   THR A  96     -10.270   5.728   5.491  1.00  0.00           O  
ATOM    802  CB  THR A  96     -12.132   6.889   7.731  1.00  0.00           C  
ATOM    803  OG1 THR A  96     -13.335   7.456   8.182  1.00  0.00           O  
ATOM    804  CG2 THR A  96     -11.017   7.354   8.668  1.00  0.00           C  
ATOM    805  H   THR A  96     -13.565   5.972   5.803  1.00  0.00           H  
ATOM    806  HA  THR A  96     -12.018   8.363   6.197  1.00  0.00           H  
ATOM    807  HB  THR A  96     -12.208   5.804   7.805  1.00  0.00           H  
ATOM    808 HG21 THR A  96     -10.094   6.813   8.458  1.00  0.00           H  
ATOM    809 HG22 THR A  96     -10.848   8.423   8.541  1.00  0.00           H  
ATOM    810 HG23 THR A  96     -11.304   7.147   9.699  1.00  0.00           H  
ATOM    811  HG1 THR A  96     -14.030   6.922   7.789  1.00  0.00           H  
ATOM    812  N   LEU A  97      -9.602   7.858   5.785  1.00  0.00           N  
ATOM    813  CA  LEU A  97      -8.217   7.710   5.340  1.00  0.00           C  
ATOM    814  C   LEU A  97      -7.244   8.428   6.302  1.00  0.00           C  
ATOM    815  O   LEU A  97      -7.301   9.655   6.411  1.00  0.00           O  
ATOM    816  CB  LEU A  97      -8.120   8.220   3.887  1.00  0.00           C  
ATOM    817  CG  LEU A  97      -6.697   8.343   3.314  1.00  0.00           C  
ATOM    818  CD1 LEU A  97      -6.011   6.987   3.160  1.00  0.00           C  
ATOM    819  CD2 LEU A  97      -6.746   8.998   1.932  1.00  0.00           C  
ATOM    820  H   LEU A  97      -9.895   8.790   6.041  1.00  0.00           H  
ATOM    821  HA  LEU A  97      -7.971   6.648   5.314  1.00  0.00           H  
ATOM    822  HB2 LEU A  97      -8.714   7.572   3.243  1.00  0.00           H  
ATOM    823  HB3 LEU A  97      -8.561   9.217   3.863  1.00  0.00           H  
ATOM    824  HG  LEU A  97      -6.096   8.976   3.967  1.00  0.00           H  
ATOM    825 HD11 LEU A  97      -5.918   6.497   4.129  1.00  0.00           H  
ATOM    826 HD12 LEU A  97      -6.570   6.351   2.473  1.00  0.00           H  
ATOM    827 HD13 LEU A  97      -5.002   7.138   2.776  1.00  0.00           H  
ATOM    828 HD21 LEU A  97      -7.289   8.365   1.230  1.00  0.00           H  
ATOM    829 HD22 LEU A  97      -7.235   9.970   2.004  1.00  0.00           H  
ATOM    830 HD23 LEU A  97      -5.732   9.148   1.561  1.00  0.00           H  
ATOM    831  N   PRO A  98      -6.348   7.705   6.997  1.00  0.00           N  
ATOM    832  CA  PRO A  98      -5.186   8.289   7.664  1.00  0.00           C  
ATOM    833  C   PRO A  98      -4.057   8.513   6.645  1.00  0.00           C  
ATOM    834  O   PRO A  98      -3.932   7.758   5.680  1.00  0.00           O  
ATOM    835  CB  PRO A  98      -4.796   7.246   8.712  1.00  0.00           C  
ATOM    836  CG  PRO A  98      -5.087   5.934   7.985  1.00  0.00           C  
ATOM    837  CD  PRO A  98      -6.336   6.258   7.169  1.00  0.00           C  
ATOM    838  HA  PRO A  98      -5.438   9.231   8.150  1.00  0.00           H  
ATOM    839  HB2 PRO A  98      -3.746   7.320   8.992  1.00  0.00           H  
ATOM    840  HB3 PRO A  98      -5.441   7.341   9.585  1.00  0.00           H  
ATOM    841  HG2 PRO A  98      -5.272   5.115   8.680  1.00  0.00           H  
ATOM    842  HG3 PRO A  98      -4.261   5.685   7.318  1.00  0.00           H  
ATOM    843  HD2 PRO A  98      -7.227   5.949   7.716  1.00  0.00           H  
ATOM    844  HD3 PRO A  98      -6.281   5.740   6.211  1.00  0.00           H  
ATOM    845  N   LEU A  99      -3.198   9.507   6.877  1.00  0.00           N  
ATOM    846  CA  LEU A  99      -1.992   9.748   6.074  1.00  0.00           C  
ATOM    847  C   LEU A  99      -0.809  10.190   6.942  1.00  0.00           C  
ATOM    848  O   LEU A  99      -0.977  10.750   8.027  1.00  0.00           O  
ATOM    849  CB  LEU A  99      -2.238  10.773   4.946  1.00  0.00           C  
ATOM    850  CG  LEU A  99      -3.256  10.398   3.858  1.00  0.00           C  
ATOM    851  CD1 LEU A  99      -3.530  11.614   2.970  1.00  0.00           C  
ATOM    852  CD2 LEU A  99      -2.726   9.278   2.963  1.00  0.00           C  
ATOM    853  H   LEU A  99      -3.353  10.100   7.679  1.00  0.00           H  
ATOM    854  HA  LEU A  99      -1.700   8.809   5.604  1.00  0.00           H  
ATOM    855  HB2 LEU A  99      -2.579  11.696   5.414  1.00  0.00           H  
ATOM    856  HB3 LEU A  99      -1.290  10.997   4.456  1.00  0.00           H  
ATOM    857  HG  LEU A  99      -4.196  10.097   4.319  1.00  0.00           H  
ATOM    858 HD11 LEU A  99      -3.935  12.426   3.574  1.00  0.00           H  
ATOM    859 HD12 LEU A  99      -2.607  11.946   2.495  1.00  0.00           H  
ATOM    860 HD13 LEU A  99      -4.259  11.353   2.203  1.00  0.00           H  
ATOM    861 HD21 LEU A  99      -1.775   9.570   2.516  1.00  0.00           H  
ATOM    862 HD22 LEU A  99      -2.586   8.368   3.547  1.00  0.00           H  
ATOM    863 HD23 LEU A  99      -3.446   9.071   2.172  1.00  0.00           H  
ATOM    864  N   GLN A 100       0.387   9.974   6.399  1.00  0.00           N  
ATOM    865  CA  GLN A 100       1.674  10.458   6.889  1.00  0.00           C  
ATOM    866  C   GLN A 100       2.429  11.048   5.702  1.00  0.00           C  
ATOM    867  O   GLN A 100       2.372  10.481   4.611  1.00  0.00           O  
ATOM    868  CB  GLN A 100       2.499   9.340   7.538  1.00  0.00           C  
ATOM    869  CG  GLN A 100       1.804   8.690   8.734  1.00  0.00           C  
ATOM    870  CD  GLN A 100       2.794   8.109   9.729  1.00  0.00           C  
ATOM    871  OE1 GLN A 100       2.815   8.474  10.896  1.00  0.00           O  
ATOM    872  NE2 GLN A 100       3.655   7.206   9.320  1.00  0.00           N  
ATOM    873  H   GLN A 100       0.416   9.548   5.484  1.00  0.00           H  
ATOM    874  HA  GLN A 100       1.506  11.243   7.626  1.00  0.00           H  
ATOM    875  HB2 GLN A 100       2.735   8.574   6.800  1.00  0.00           H  
ATOM    876  HB3 GLN A 100       3.428   9.790   7.887  1.00  0.00           H  
ATOM    877  HG2 GLN A 100       1.138   7.902   8.384  1.00  0.00           H  
ATOM    878  HG3 GLN A 100       1.216   9.449   9.249  1.00  0.00           H  
ATOM    879 HE21 GLN A 100       3.599   6.827   8.386  1.00  0.00           H  
ATOM    880 HE22 GLN A 100       4.088   6.674  10.062  1.00  0.00           H  
ATOM    881  N   LEU A 101       3.104  12.175   5.912  1.00  0.00           N  
ATOM    882  CA  LEU A 101       3.687  13.007   4.862  1.00  0.00           C  
ATOM    883  C   LEU A 101       5.100  13.438   5.260  1.00  0.00           C  
ATOM    884  O   LEU A 101       5.359  13.756   6.425  1.00  0.00           O  
ATOM    885  CB  LEU A 101       2.768  14.206   4.568  1.00  0.00           C  
ATOM    886  CG  LEU A 101       1.329  13.859   4.133  1.00  0.00           C  
ATOM    887  CD1 LEU A 101       0.504  15.141   4.035  1.00  0.00           C  
ATOM    888  CD2 LEU A 101       1.256  13.154   2.777  1.00  0.00           C  
ATOM    889  H   LEU A 101       3.159  12.529   6.857  1.00  0.00           H  
ATOM    890  HA  LEU A 101       3.780  12.418   3.949  1.00  0.00           H  
ATOM    891  HB2 LEU A 101       2.711  14.808   5.475  1.00  0.00           H  
ATOM    892  HB3 LEU A 101       3.240  14.817   3.799  1.00  0.00           H  
ATOM    893  HG  LEU A 101       0.859  13.225   4.884  1.00  0.00           H  
ATOM    894 HD11 LEU A 101       0.485  15.643   5.002  1.00  0.00           H  
ATOM    895 HD12 LEU A 101       0.941  15.810   3.294  1.00  0.00           H  
ATOM    896 HD13 LEU A 101      -0.517  14.897   3.741  1.00  0.00           H  
ATOM    897 HD21 LEU A 101       1.664  13.791   1.992  1.00  0.00           H  
ATOM    898 HD22 LEU A 101       1.832  12.229   2.798  1.00  0.00           H  
ATOM    899 HD23 LEU A 101       0.221  12.906   2.543  1.00  0.00           H  
ATOM    900  N   PHE A 102       6.004  13.415   4.281  1.00  0.00           N  
ATOM    901  CA  PHE A 102       7.451  13.330   4.499  1.00  0.00           C  
ATOM    902  C   PHE A 102       8.303  14.046   3.442  1.00  0.00           C  
ATOM    903  O   PHE A 102       9.475  14.328   3.708  1.00  0.00           O  
ATOM    904  CB  PHE A 102       7.836  11.843   4.517  1.00  0.00           C  
ATOM    905  CG  PHE A 102       7.228  11.019   5.635  1.00  0.00           C  
ATOM    906  CD1 PHE A 102       6.253  10.045   5.355  1.00  0.00           C  
ATOM    907  CD2 PHE A 102       7.654  11.216   6.960  1.00  0.00           C  
ATOM    908  CE1 PHE A 102       5.763   9.224   6.386  1.00  0.00           C  
ATOM    909  CE2 PHE A 102       7.164  10.396   7.991  1.00  0.00           C  
ATOM    910  CZ  PHE A 102       6.226   9.391   7.704  1.00  0.00           C  
ATOM    911  H   PHE A 102       5.661  13.260   3.344  1.00  0.00           H  
ATOM    912  HA  PHE A 102       7.698  13.774   5.463  1.00  0.00           H  
ATOM    913  HB2 PHE A 102       7.562  11.403   3.558  1.00  0.00           H  
ATOM    914  HB3 PHE A 102       8.920  11.770   4.602  1.00  0.00           H  
ATOM    915  HD1 PHE A 102       5.891   9.923   4.345  1.00  0.00           H  
ATOM    916  HD2 PHE A 102       8.372  11.993   7.177  1.00  0.00           H  
ATOM    917  HE1 PHE A 102       5.031   8.462   6.165  1.00  0.00           H  
ATOM    918  HE2 PHE A 102       7.510  10.538   9.004  1.00  0.00           H  
ATOM    919  HZ  PHE A 102       5.852   8.758   8.495  1.00  0.00           H  
ATOM    920  N   HIS A 103       7.747  14.328   2.260  1.00  0.00           N  
ATOM    921  CA  HIS A 103       8.368  15.167   1.233  1.00  0.00           C  
ATOM    922  C   HIS A 103       8.148  16.652   1.581  1.00  0.00           C  
ATOM    923  O   HIS A 103       7.054  17.017   2.029  1.00  0.00           O  
ATOM    924  CB  HIS A 103       7.781  14.776  -0.132  1.00  0.00           C  
ATOM    925  CG  HIS A 103       8.237  15.589  -1.319  1.00  0.00           C  
ATOM    926  ND1 HIS A 103       7.878  16.914  -1.590  1.00  0.00           N  
ATOM    927  CD2 HIS A 103       9.037  15.140  -2.327  1.00  0.00           C  
ATOM    928  CE1 HIS A 103       8.472  17.229  -2.755  1.00  0.00           C  
ATOM    929  NE2 HIS A 103       9.167  16.180  -3.223  1.00  0.00           N  
ATOM    930  H   HIS A 103       6.800  14.020   2.092  1.00  0.00           H  
ATOM    931  HA  HIS A 103       9.439  14.961   1.218  1.00  0.00           H  
ATOM    932  HB2 HIS A 103       6.697  14.871  -0.073  1.00  0.00           H  
ATOM    933  HB3 HIS A 103       8.007  13.726  -0.323  1.00  0.00           H  
ATOM    934  HD2 HIS A 103       9.470  14.154  -2.407  1.00  0.00           H  
ATOM    935  HE2 HIS A 103       9.710  16.178  -4.074  1.00  0.00           H  
ATOM    936  HE1 HIS A 103       8.400  18.186  -3.250  1.00  0.00           H  
ATOM    937  N   PRO A 104       9.145  17.538   1.386  1.00  0.00           N  
ATOM    938  CA  PRO A 104       9.086  18.934   1.831  1.00  0.00           C  
ATOM    939  C   PRO A 104       7.894  19.741   1.294  1.00  0.00           C  
ATOM    940  O   PRO A 104       7.493  20.717   1.932  1.00  0.00           O  
ATOM    941  CB  PRO A 104      10.424  19.557   1.403  1.00  0.00           C  
ATOM    942  CG  PRO A 104      10.928  18.636   0.294  1.00  0.00           C  
ATOM    943  CD  PRO A 104      10.425  17.276   0.751  1.00  0.00           C  
ATOM    944  HA  PRO A 104       9.025  18.953   2.919  1.00  0.00           H  
ATOM    945  HB2 PRO A 104      10.311  20.579   1.042  1.00  0.00           H  
ATOM    946  HB3 PRO A 104      11.119  19.530   2.242  1.00  0.00           H  
ATOM    947  HG2 PRO A 104      12.013  18.662   0.197  1.00  0.00           H  
ATOM    948  HG3 PRO A 104      10.449  18.897  -0.650  1.00  0.00           H  
ATOM    949  HD2 PRO A 104      11.112  16.849   1.482  1.00  0.00           H  
ATOM    950  HD3 PRO A 104      10.330  16.615  -0.111  1.00  0.00           H  
ATOM    951  N   GLN A 105       7.308  19.337   0.163  1.00  0.00           N  
ATOM    952  CA  GLN A 105       6.164  20.004  -0.462  1.00  0.00           C  
ATOM    953  C   GLN A 105       4.848  19.217  -0.363  1.00  0.00           C  
ATOM    954  O   GLN A 105       3.800  19.802  -0.617  1.00  0.00           O  
ATOM    955  CB  GLN A 105       6.511  20.442  -1.890  1.00  0.00           C  
ATOM    956  CG  GLN A 105       7.653  21.477  -1.979  1.00  0.00           C  
ATOM    957  CD  GLN A 105       7.238  22.901  -1.599  1.00  0.00           C  
ATOM    958  NE2 GLN A 105       6.235  23.468  -2.226  1.00  0.00           N  
ATOM    959  OE1 GLN A 105       7.799  23.550  -0.723  1.00  0.00           O  
ATOM    960  H   GLN A 105       7.680  18.522  -0.303  1.00  0.00           H  
ATOM    961  HA  GLN A 105       5.963  20.921   0.092  1.00  0.00           H  
ATOM    962  HB2 GLN A 105       6.803  19.554  -2.452  1.00  0.00           H  
ATOM    963  HB3 GLN A 105       5.617  20.848  -2.364  1.00  0.00           H  
ATOM    964  HG2 GLN A 105       8.493  21.168  -1.357  1.00  0.00           H  
ATOM    965  HG3 GLN A 105       8.002  21.506  -3.011  1.00  0.00           H  
ATOM    966 HE21 GLN A 105       5.982  24.419  -2.000  1.00  0.00           H  
ATOM    967 HE22 GLN A 105       5.703  22.953  -2.913  1.00  0.00           H  
ATOM    968  N   GLU A 106       4.844  17.959   0.104  1.00  0.00           N  
ATOM    969  CA  GLU A 106       3.632  17.401   0.732  1.00  0.00           C  
ATOM    970  C   GLU A 106       3.317  18.210   2.000  1.00  0.00           C  
ATOM    971  O   GLU A 106       2.196  18.684   2.195  1.00  0.00           O  
ATOM    972  CB  GLU A 106       3.811  15.933   1.161  1.00  0.00           C  
ATOM    973  CG  GLU A 106       3.912  14.868   0.060  1.00  0.00           C  
ATOM    974  CD  GLU A 106       4.308  13.484   0.628  1.00  0.00           C  
ATOM    975  OE1 GLU A 106       5.086  13.428   1.613  1.00  0.00           O  
ATOM    976  OE2 GLU A 106       3.828  12.464   0.084  1.00  0.00           O1-
ATOM    977  H   GLU A 106       5.727  17.494   0.262  1.00  0.00           H  
ATOM    978  HA  GLU A 106       2.783  17.480   0.054  1.00  0.00           H  
ATOM    979  HB2 GLU A 106       4.697  15.878   1.793  1.00  0.00           H  
ATOM    980  HB3 GLU A 106       2.948  15.672   1.775  1.00  0.00           H  
ATOM    981  HG2 GLU A 106       4.637  15.186  -0.690  1.00  0.00           H  
ATOM    982  HG3 GLU A 106       2.944  14.802  -0.436  1.00  0.00           H  
ATOM    983  N   VAL A 107       4.340  18.393   2.844  1.00  0.00           N  
ATOM    984  CA  VAL A 107       4.246  19.084   4.134  1.00  0.00           C  
ATOM    985  C   VAL A 107       3.831  20.548   3.974  1.00  0.00           C  
ATOM    986  O   VAL A 107       2.854  20.973   4.595  1.00  0.00           O  
ATOM    987  CB  VAL A 107       5.567  18.921   4.920  1.00  0.00           C  
ATOM    988  CG1 VAL A 107       5.623  19.809   6.166  1.00  0.00           C  
ATOM    989  CG2 VAL A 107       5.779  17.457   5.332  1.00  0.00           C  
ATOM    990  H   VAL A 107       5.223  17.967   2.599  1.00  0.00           H  
ATOM    991  HA  VAL A 107       3.458  18.608   4.717  1.00  0.00           H  
ATOM    992  HB  VAL A 107       6.394  19.213   4.273  1.00  0.00           H  
ATOM    993 HG11 VAL A 107       5.667  20.857   5.869  1.00  0.00           H  
ATOM    994 HG12 VAL A 107       4.743  19.649   6.789  1.00  0.00           H  
ATOM    995 HG13 VAL A 107       6.517  19.586   6.747  1.00  0.00           H  
ATOM    996 HG21 VAL A 107       4.969  17.125   5.981  1.00  0.00           H  
ATOM    997 HG22 VAL A 107       5.817  16.814   4.452  1.00  0.00           H  
ATOM    998 HG23 VAL A 107       6.724  17.353   5.865  1.00  0.00           H  
ATOM    999  N   SER A 108       4.522  21.329   3.132  1.00  0.00           N  
ATOM   1000  CA  SER A 108       4.197  22.754   2.968  1.00  0.00           C  
ATOM   1001  C   SER A 108       2.836  22.971   2.291  1.00  0.00           C  
ATOM   1002  O   SER A 108       2.086  23.847   2.726  1.00  0.00           O  
ATOM   1003  CB  SER A 108       5.323  23.492   2.238  1.00  0.00           C  
ATOM   1004  OG  SER A 108       5.391  23.102   0.888  1.00  0.00           O  
ATOM   1005  H   SER A 108       5.307  20.949   2.624  1.00  0.00           H  
ATOM   1006  HA  SER A 108       4.127  23.195   3.963  1.00  0.00           H  
ATOM   1007  HB2 SER A 108       6.272  23.278   2.730  1.00  0.00           H  
ATOM   1008  HB3 SER A 108       5.134  24.565   2.286  1.00  0.00           H  
ATOM   1009  HG  SER A 108       6.185  23.478   0.501  1.00  0.00           H  
ATOM   1010  N   MET A 109       2.448  22.156   1.302  1.00  0.00           N  
ATOM   1011  CA  MET A 109       1.133  22.269   0.656  1.00  0.00           C  
ATOM   1012  C   MET A 109      -0.021  22.007   1.637  1.00  0.00           C  
ATOM   1013  O   MET A 109      -0.997  22.762   1.647  1.00  0.00           O  
ATOM   1014  CB  MET A 109       1.089  21.366  -0.587  1.00  0.00           C  
ATOM   1015  CG  MET A 109      -0.257  21.350  -1.325  1.00  0.00           C  
ATOM   1016  SD  MET A 109      -1.573  20.304  -0.636  1.00  0.00           S  
ATOM   1017  CE  MET A 109      -0.877  18.661  -0.951  1.00  0.00           C  
ATOM   1018  H   MET A 109       3.100  21.468   0.953  1.00  0.00           H  
ATOM   1019  HA  MET A 109       1.018  23.295   0.308  1.00  0.00           H  
ATOM   1020  HB2 MET A 109       1.338  20.346  -0.294  1.00  0.00           H  
ATOM   1021  HB3 MET A 109       1.854  21.712  -1.282  1.00  0.00           H  
ATOM   1022  HG2 MET A 109      -0.072  21.010  -2.344  1.00  0.00           H  
ATOM   1023  HG3 MET A 109      -0.623  22.374  -1.399  1.00  0.00           H  
ATOM   1024  HE1 MET A 109      -0.709  18.528  -2.020  1.00  0.00           H  
ATOM   1025  HE2 MET A 109       0.065  18.543  -0.417  1.00  0.00           H  
ATOM   1026  HE3 MET A 109      -1.576  17.900  -0.603  1.00  0.00           H  
ATOM   1027  N   VAL A 110       0.106  21.001   2.515  1.00  0.00           N  
ATOM   1028  CA  VAL A 110      -0.921  20.691   3.526  1.00  0.00           C  
ATOM   1029  C   VAL A 110      -0.946  21.712   4.671  1.00  0.00           C  
ATOM   1030  O   VAL A 110      -2.037  22.122   5.075  1.00  0.00           O  
ATOM   1031  CB  VAL A 110      -0.837  19.227   4.002  1.00  0.00           C  
ATOM   1032  CG1 VAL A 110      -1.833  18.905   5.125  1.00  0.00           C  
ATOM   1033  CG2 VAL A 110      -1.137  18.275   2.835  1.00  0.00           C  
ATOM   1034  H   VAL A 110       0.920  20.407   2.453  1.00  0.00           H  
ATOM   1035  HA  VAL A 110      -1.889  20.788   3.035  1.00  0.00           H  
ATOM   1036  HB  VAL A 110       0.168  19.029   4.374  1.00  0.00           H  
ATOM   1037 HG11 VAL A 110      -1.632  19.521   6.001  1.00  0.00           H  
ATOM   1038 HG12 VAL A 110      -2.852  19.093   4.785  1.00  0.00           H  
ATOM   1039 HG13 VAL A 110      -1.737  17.858   5.413  1.00  0.00           H  
ATOM   1040 HG21 VAL A 110      -2.116  18.495   2.410  1.00  0.00           H  
ATOM   1041 HG22 VAL A 110      -0.380  18.384   2.058  1.00  0.00           H  
ATOM   1042 HG23 VAL A 110      -1.124  17.242   3.182  1.00  0.00           H  
ATOM   1043  N   ARG A 111       0.211  22.222   5.131  1.00  0.00           N  
ATOM   1044  CA  ARG A 111       0.275  23.400   6.030  1.00  0.00           C  
ATOM   1045  C   ARG A 111      -0.505  24.592   5.459  1.00  0.00           C  
ATOM   1046  O   ARG A 111      -1.173  25.295   6.213  1.00  0.00           O  
ATOM   1047  CB  ARG A 111       1.736  23.823   6.284  1.00  0.00           C  
ATOM   1048  CG  ARG A 111       2.492  22.935   7.282  1.00  0.00           C  
ATOM   1049  CD  ARG A 111       3.946  23.405   7.434  1.00  0.00           C  
ATOM   1050  NE  ARG A 111       4.642  22.679   8.514  1.00  0.00           N  
ATOM   1051  CZ  ARG A 111       5.914  22.320   8.556  1.00  0.00           C  
ATOM   1052  NH1 ARG A 111       6.773  22.627   7.628  1.00  0.00           N  
ATOM   1053  NH2 ARG A 111       6.371  21.625   9.547  1.00  0.00           N1+
ATOM   1054  H   ARG A 111       1.076  21.821   4.797  1.00  0.00           H  
ATOM   1055  HA  ARG A 111      -0.194  23.156   6.983  1.00  0.00           H  
ATOM   1056  HB2 ARG A 111       2.274  23.831   5.336  1.00  0.00           H  
ATOM   1057  HB3 ARG A 111       1.740  24.838   6.680  1.00  0.00           H  
ATOM   1058  HG2 ARG A 111       2.476  21.895   6.955  1.00  0.00           H  
ATOM   1059  HG3 ARG A 111       1.996  23.007   8.250  1.00  0.00           H  
ATOM   1060  HD2 ARG A 111       3.953  24.470   7.667  1.00  0.00           H  
ATOM   1061  HD3 ARG A 111       4.456  23.254   6.482  1.00  0.00           H  
ATOM   1062  HE  ARG A 111       4.085  22.380   9.301  1.00  0.00           H  
ATOM   1063 HH11 ARG A 111       6.505  23.203   6.843  1.00  0.00           H  
ATOM   1064 HH12 ARG A 111       7.708  22.251   7.700  1.00  0.00           H  
ATOM   1065 HH21 ARG A 111       5.811  21.455  10.370  1.00  0.00           H  
ATOM   1066 HH22 ARG A 111       7.299  21.241   9.442  1.00  0.00           H  
ATOM   1067  N   ASN A 112      -0.476  24.786   4.139  1.00  0.00           N  
ATOM   1068  CA  ASN A 112      -1.239  25.813   3.419  1.00  0.00           C  
ATOM   1069  C   ASN A 112      -2.714  25.465   3.124  1.00  0.00           C  
ATOM   1070  O   ASN A 112      -3.398  26.283   2.511  1.00  0.00           O  
ATOM   1071  CB  ASN A 112      -0.474  26.212   2.144  1.00  0.00           C  
ATOM   1072  CG  ASN A 112       0.698  27.121   2.431  1.00  0.00           C  
ATOM   1073  OD1 ASN A 112       0.546  28.327   2.519  1.00  0.00           O  
ATOM   1074  ND2 ASN A 112       1.890  26.597   2.557  1.00  0.00           N  
ATOM   1075  H   ASN A 112       0.120  24.177   3.596  1.00  0.00           H  
ATOM   1076  HA  ASN A 112      -1.283  26.702   4.048  1.00  0.00           H  
ATOM   1077  HB2 ASN A 112      -0.126  25.324   1.618  1.00  0.00           H  
ATOM   1078  HB3 ASN A 112      -1.133  26.755   1.466  1.00  0.00           H  
ATOM   1079 HD21 ASN A 112       2.680  27.222   2.478  1.00  0.00           H  
ATOM   1080 HD22 ASN A 112       1.995  25.609   2.378  1.00  0.00           H  
ATOM   1081  N   LEU A 113      -3.233  24.309   3.558  1.00  0.00           N  
ATOM   1082  CA  LEU A 113      -4.589  23.841   3.225  1.00  0.00           C  
ATOM   1083  C   LEU A 113      -5.487  23.599   4.451  1.00  0.00           C  
ATOM   1084  O   LEU A 113      -6.692  23.851   4.391  1.00  0.00           O  
ATOM   1085  CB  LEU A 113      -4.461  22.627   2.283  1.00  0.00           C  
ATOM   1086  CG  LEU A 113      -5.785  21.944   1.895  1.00  0.00           C  
ATOM   1087  CD1 LEU A 113      -6.715  22.886   1.132  1.00  0.00           C  
ATOM   1088  CD2 LEU A 113      -5.498  20.738   1.001  1.00  0.00           C  
ATOM   1089  H   LEU A 113      -2.620  23.670   4.044  1.00  0.00           H  
ATOM   1090  HA  LEU A 113      -5.096  24.620   2.655  1.00  0.00           H  
ATOM   1091  HB2 LEU A 113      -3.947  22.944   1.376  1.00  0.00           H  
ATOM   1092  HB3 LEU A 113      -3.838  21.882   2.777  1.00  0.00           H  
ATOM   1093  HG  LEU A 113      -6.290  21.585   2.792  1.00  0.00           H  
ATOM   1094 HD11 LEU A 113      -7.027  23.717   1.764  1.00  0.00           H  
ATOM   1095 HD12 LEU A 113      -6.217  23.276   0.245  1.00  0.00           H  
ATOM   1096 HD13 LEU A 113      -7.613  22.350   0.822  1.00  0.00           H  
ATOM   1097 HD21 LEU A 113      -5.004  21.072   0.088  1.00  0.00           H  
ATOM   1098 HD22 LEU A 113      -4.860  20.031   1.530  1.00  0.00           H  
ATOM   1099 HD23 LEU A 113      -6.440  20.252   0.747  1.00  0.00           H  
ATOM   1100  N   ILE A 114      -4.920  23.181   5.588  1.00  0.00           N  
ATOM   1101  CA  ILE A 114      -5.675  23.014   6.848  1.00  0.00           C  
ATOM   1102  C   ILE A 114      -6.258  24.336   7.382  1.00  0.00           C  
ATOM   1103  O   ILE A 114      -7.248  24.296   8.104  1.00  0.00           O  
ATOM   1104  CB  ILE A 114      -4.816  22.317   7.924  1.00  0.00           C  
ATOM   1105  CG2 ILE A 114      -4.402  20.915   7.449  1.00  0.00           C  
ATOM   1106  CG1 ILE A 114      -3.629  23.201   8.371  1.00  0.00           C  
ATOM   1107  CD1 ILE A 114      -2.730  22.572   9.436  1.00  0.00           C  
ATOM   1108  H   ILE A 114      -3.938  22.944   5.579  1.00  0.00           H  
ATOM   1109  HA  ILE A 114      -6.527  22.366   6.643  1.00  0.00           H  
ATOM   1110  HB  ILE A 114      -5.455  22.174   8.796  1.00  0.00           H  
ATOM   1111 HG12 ILE A 114      -3.010  23.454   7.510  1.00  0.00           H  
ATOM   1112 HG13 ILE A 114      -4.023  24.126   8.793  1.00  0.00           H  
ATOM   1113 HG21 ILE A 114      -5.269  20.382   7.058  1.00  0.00           H  
ATOM   1114 HG22 ILE A 114      -3.636  20.979   6.676  1.00  0.00           H  
ATOM   1115 HG23 ILE A 114      -4.010  20.350   8.294  1.00  0.00           H  
ATOM   1116 HD11 ILE A 114      -3.332  22.214  10.271  1.00  0.00           H  
ATOM   1117 HD12 ILE A 114      -2.168  21.747   8.998  1.00  0.00           H  
ATOM   1118 HD13 ILE A 114      -2.025  23.320   9.799  1.00  0.00           H  
ATOM   1119  N   GLN A 115      -5.708  25.492   6.989  1.00  0.00           N  
ATOM   1120  CA  GLN A 115      -6.220  26.826   7.346  1.00  0.00           C  
ATOM   1121  C   GLN A 115      -7.070  27.451   6.218  1.00  0.00           C  
ATOM   1122  O   GLN A 115      -7.093  28.669   6.041  1.00  0.00           O  
ATOM   1123  CB  GLN A 115      -5.084  27.748   7.840  1.00  0.00           C  
ATOM   1124  CG  GLN A 115      -4.124  27.170   8.902  1.00  0.00           C  
ATOM   1125  CD  GLN A 115      -4.794  26.588  10.147  1.00  0.00           C  
ATOM   1126  OE1 GLN A 115      -5.962  26.793  10.436  1.00  0.00           O  
ATOM   1127  NE2 GLN A 115      -4.075  25.867  10.978  1.00  0.00           N  
ATOM   1128  H   GLN A 115      -4.889  25.448   6.399  1.00  0.00           H  
ATOM   1129  HA  GLN A 115      -6.912  26.708   8.180  1.00  0.00           H  
ATOM   1130  HB2 GLN A 115      -4.491  28.051   6.977  1.00  0.00           H  
ATOM   1131  HB3 GLN A 115      -5.536  28.649   8.255  1.00  0.00           H  
ATOM   1132  HG2 GLN A 115      -3.446  27.961   9.222  1.00  0.00           H  
ATOM   1133  HG3 GLN A 115      -3.514  26.395   8.438  1.00  0.00           H  
ATOM   1134 HE21 GLN A 115      -4.551  25.490  11.785  1.00  0.00           H  
ATOM   1135 HE22 GLN A 115      -3.071  25.800  10.890  1.00  0.00           H  
ATOM   1136  N   LYS A 116      -7.771  26.615   5.436  1.00  0.00           N  
ATOM   1137  CA  LYS A 116      -8.673  26.990   4.326  1.00  0.00           C  
ATOM   1138  C   LYS A 116      -9.943  26.122   4.363  1.00  0.00           C  
ATOM   1139  O   LYS A 116     -10.522  25.949   5.435  1.00  0.00           O  
ATOM   1140  CB  LYS A 116      -7.915  26.963   2.978  1.00  0.00           C  
ATOM   1141  CG  LYS A 116      -6.742  27.954   2.902  1.00  0.00           C  
ATOM   1142  CD  LYS A 116      -6.184  28.016   1.473  1.00  0.00           C  
ATOM   1143  CE  LYS A 116      -5.177  29.157   1.283  1.00  0.00           C  
ATOM   1144  NZ  LYS A 116      -3.922  28.932   2.031  1.00  0.00           N1+
ATOM   1145  H   LYS A 116      -7.675  25.630   5.638  1.00  0.00           H  
ATOM   1146  HA  LYS A 116      -9.019  28.012   4.479  1.00  0.00           H  
ATOM   1147  HB2 LYS A 116      -8.617  27.225   2.187  1.00  0.00           H  
ATOM   1148  HB3 LYS A 116      -7.544  25.956   2.788  1.00  0.00           H  
ATOM   1149  HG2 LYS A 116      -5.951  27.646   3.586  1.00  0.00           H  
ATOM   1150  HG3 LYS A 116      -7.097  28.944   3.185  1.00  0.00           H  
ATOM   1151  HD2 LYS A 116      -7.008  28.185   0.780  1.00  0.00           H  
ATOM   1152  HD3 LYS A 116      -5.719  27.064   1.216  1.00  0.00           H  
ATOM   1153  HE2 LYS A 116      -5.636  30.096   1.591  1.00  0.00           H  
ATOM   1154  HE3 LYS A 116      -4.952  29.224   0.219  1.00  0.00           H  
ATOM   1155  HZ1 LYS A 116      -4.049  29.079   3.022  1.00  0.00           H  
ATOM   1156  HZ2 LYS A 116      -3.620  27.973   1.928  1.00  0.00           H  
ATOM   1157  HZ3 LYS A 116      -3.182  29.547   1.723  1.00  0.00           H  
ATOM   1158  N   ASP A 117     -10.377  25.551   3.239  1.00  0.00           N  
ATOM   1159  CA  ASP A 117     -11.500  24.601   3.173  1.00  0.00           C  
ATOM   1160  C   ASP A 117     -11.091  23.154   3.518  1.00  0.00           C  
ATOM   1161  O   ASP A 117     -11.939  22.262   3.544  1.00  0.00           O  
ATOM   1162  CB  ASP A 117     -12.155  24.661   1.785  1.00  0.00           C  
ATOM   1163  CG  ASP A 117     -11.301  24.109   0.641  1.00  0.00           C  
ATOM   1164  OD1 ASP A 117     -10.136  23.706   0.858  1.00  0.00           O  
ATOM   1165  OD2 ASP A 117     -11.823  24.085  -0.492  1.00  0.00           O1-
ATOM   1166  H   ASP A 117      -9.884  25.741   2.378  1.00  0.00           H  
ATOM   1167  HA  ASP A 117     -12.253  24.899   3.902  1.00  0.00           H  
ATOM   1168  HB2 ASP A 117     -12.405  25.698   1.562  1.00  0.00           H  
ATOM   1169  HB3 ASP A 117     -13.091  24.104   1.814  1.00  0.00           H  
ATOM   1170  N   ARG A 118      -9.794  22.914   3.776  1.00  0.00           N  
ATOM   1171  CA  ARG A 118      -9.208  21.614   4.146  1.00  0.00           C  
ATOM   1172  C   ARG A 118      -9.483  20.492   3.129  1.00  0.00           C  
ATOM   1173  O   ARG A 118      -9.414  19.314   3.485  1.00  0.00           O  
ATOM   1174  CB  ARG A 118      -9.616  21.226   5.583  1.00  0.00           C  
ATOM   1175  CG  ARG A 118      -9.726  22.407   6.570  1.00  0.00           C  
ATOM   1176  CD  ARG A 118     -10.026  22.001   8.023  1.00  0.00           C  
ATOM   1177  NE  ARG A 118     -11.001  20.898   8.138  1.00  0.00           N  
ATOM   1178  CZ  ARG A 118     -12.236  20.830   7.677  1.00  0.00           C  
ATOM   1179  NH1 ARG A 118     -12.852  21.803   7.084  1.00  0.00           N  
ATOM   1180  NH2 ARG A 118     -12.897  19.724   7.792  1.00  0.00           N1+
ATOM   1181  H   ARG A 118      -9.161  23.694   3.672  1.00  0.00           H  
ATOM   1182  HA  ARG A 118      -8.126  21.745   4.146  1.00  0.00           H  
ATOM   1183  HB2 ARG A 118     -10.582  20.724   5.526  1.00  0.00           H  
ATOM   1184  HB3 ARG A 118      -8.887  20.515   5.972  1.00  0.00           H  
ATOM   1185  HG2 ARG A 118     -10.530  23.067   6.243  1.00  0.00           H  
ATOM   1186  HG3 ARG A 118      -8.800  22.981   6.546  1.00  0.00           H  
ATOM   1187  HD2 ARG A 118     -10.385  22.874   8.567  1.00  0.00           H  
ATOM   1188  HD3 ARG A 118      -9.092  21.685   8.489  1.00  0.00           H  
ATOM   1189  HE  ARG A 118     -10.641  20.015   8.473  1.00  0.00           H  
ATOM   1190 HH11 ARG A 118     -13.749  21.630   6.654  1.00  0.00           H  
ATOM   1191 HH12 ARG A 118     -12.438  22.723   7.062  1.00  0.00           H  
ATOM   1192 HH21 ARG A 118     -12.415  18.902   8.127  1.00  0.00           H  
ATOM   1193 HH22 ARG A 118     -13.770  19.647   7.291  1.00  0.00           H  
ATOM   1194  N   THR A 119      -9.802  20.847   1.882  1.00  0.00           N  
ATOM   1195  CA  THR A 119     -10.428  19.957   0.893  1.00  0.00           C  
ATOM   1196  C   THR A 119      -9.540  19.724  -0.333  1.00  0.00           C  
ATOM   1197  O   THR A 119      -8.861  20.629  -0.817  1.00  0.00           O  
ATOM   1198  CB  THR A 119     -11.850  20.446   0.560  1.00  0.00           C  
ATOM   1199  OG1 THR A 119     -12.664  20.327   1.707  1.00  0.00           O  
ATOM   1200  CG2 THR A 119     -12.552  19.674  -0.557  1.00  0.00           C  
ATOM   1201  H   THR A 119      -9.767  21.830   1.653  1.00  0.00           H  
ATOM   1202  HA  THR A 119     -10.562  18.979   1.357  1.00  0.00           H  
ATOM   1203  HB  THR A 119     -11.805  21.494   0.265  1.00  0.00           H  
ATOM   1204 HG21 THR A 119     -12.013  19.792  -1.497  1.00  0.00           H  
ATOM   1205 HG22 THR A 119     -12.620  18.618  -0.296  1.00  0.00           H  
ATOM   1206 HG23 THR A 119     -13.560  20.070  -0.682  1.00  0.00           H  
ATOM   1207  HG1 THR A 119     -12.391  20.989   2.347  1.00  0.00           H  
ATOM   1208  N   PHE A 120      -9.518  18.485  -0.824  1.00  0.00           N  
ATOM   1209  CA  PHE A 120      -8.577  17.982  -1.828  1.00  0.00           C  
ATOM   1210  C   PHE A 120      -9.207  16.877  -2.694  1.00  0.00           C  
ATOM   1211  O   PHE A 120     -10.398  16.576  -2.569  1.00  0.00           O  
ATOM   1212  CB  PHE A 120      -7.307  17.499  -1.103  1.00  0.00           C  
ATOM   1213  CG  PHE A 120      -7.458  16.263  -0.225  1.00  0.00           C  
ATOM   1214  CD1 PHE A 120      -7.938  16.374   1.095  1.00  0.00           C  
ATOM   1215  CD2 PHE A 120      -7.082  14.999  -0.718  1.00  0.00           C  
ATOM   1216  CE1 PHE A 120      -8.038  15.232   1.911  1.00  0.00           C  
ATOM   1217  CE2 PHE A 120      -7.162  13.859   0.102  1.00  0.00           C  
ATOM   1218  CZ  PHE A 120      -7.639  13.976   1.419  1.00  0.00           C  
ATOM   1219  H   PHE A 120     -10.143  17.808  -0.411  1.00  0.00           H  
ATOM   1220  HA  PHE A 120      -8.295  18.796  -2.496  1.00  0.00           H  
ATOM   1221  HB2 PHE A 120      -6.539  17.301  -1.851  1.00  0.00           H  
ATOM   1222  HB3 PHE A 120      -6.930  18.313  -0.484  1.00  0.00           H  
ATOM   1223  HD1 PHE A 120      -8.236  17.336   1.485  1.00  0.00           H  
ATOM   1224  HD2 PHE A 120      -6.726  14.906  -1.734  1.00  0.00           H  
ATOM   1225  HE1 PHE A 120      -8.421  15.321   2.916  1.00  0.00           H  
ATOM   1226  HE2 PHE A 120      -6.862  12.895  -0.280  1.00  0.00           H  
ATOM   1227  HZ  PHE A 120      -7.706  13.103   2.051  1.00  0.00           H  
ATOM   1228  N   ALA A 121      -8.415  16.262  -3.577  1.00  0.00           N  
ATOM   1229  CA  ALA A 121      -8.875  15.246  -4.521  1.00  0.00           C  
ATOM   1230  C   ALA A 121      -7.993  13.988  -4.569  1.00  0.00           C  
ATOM   1231  O   ALA A 121      -6.813  13.997  -4.209  1.00  0.00           O  
ATOM   1232  CB  ALA A 121      -9.011  15.908  -5.894  1.00  0.00           C  
ATOM   1233  H   ALA A 121      -7.457  16.569  -3.668  1.00  0.00           H  
ATOM   1234  HA  ALA A 121      -9.867  14.906  -4.226  1.00  0.00           H  
ATOM   1235  HB1 ALA A 121      -9.862  16.588  -5.901  1.00  0.00           H  
ATOM   1236  HB2 ALA A 121      -8.101  16.460  -6.130  1.00  0.00           H  
ATOM   1237  HB3 ALA A 121      -9.160  15.149  -6.662  1.00  0.00           H  
ATOM   1238  N   VAL A 122      -8.593  12.900  -5.057  1.00  0.00           N  
ATOM   1239  CA  VAL A 122      -7.975  11.607  -5.387  1.00  0.00           C  
ATOM   1240  C   VAL A 122      -8.571  11.099  -6.706  1.00  0.00           C  
ATOM   1241  O   VAL A 122      -9.725  11.392  -7.019  1.00  0.00           O  
ATOM   1242  CB  VAL A 122      -8.109  10.601  -4.222  1.00  0.00           C  
ATOM   1243  CG1 VAL A 122      -7.636   9.187  -4.582  1.00  0.00           C  
ATOM   1244  CG2 VAL A 122      -7.327  11.074  -2.989  1.00  0.00           C  
ATOM   1245  H   VAL A 122      -9.581  12.974  -5.253  1.00  0.00           H  
ATOM   1246  HA  VAL A 122      -6.912  11.770  -5.560  1.00  0.00           H  
ATOM   1247  HB  VAL A 122      -9.162  10.528  -3.949  1.00  0.00           H  
ATOM   1248 HG11 VAL A 122      -8.276   8.753  -5.351  1.00  0.00           H  
ATOM   1249 HG12 VAL A 122      -6.609   9.216  -4.944  1.00  0.00           H  
ATOM   1250 HG13 VAL A 122      -7.673   8.540  -3.705  1.00  0.00           H  
ATOM   1251 HG21 VAL A 122      -6.302  11.316  -3.267  1.00  0.00           H  
ATOM   1252 HG22 VAL A 122      -7.798  11.964  -2.571  1.00  0.00           H  
ATOM   1253 HG23 VAL A 122      -7.316  10.300  -2.222  1.00  0.00           H  
ATOM   1254  N   LEU A 123      -7.790  10.367  -7.501  1.00  0.00           N  
ATOM   1255  CA  LEU A 123      -8.057  10.123  -8.922  1.00  0.00           C  
ATOM   1256  C   LEU A 123      -8.373   8.659  -9.246  1.00  0.00           C  
ATOM   1257  O   LEU A 123      -7.966   7.747  -8.533  1.00  0.00           O  
ATOM   1258  CB  LEU A 123      -6.855  10.626  -9.741  1.00  0.00           C  
ATOM   1259  CG  LEU A 123      -6.631  12.149  -9.717  1.00  0.00           C  
ATOM   1260  CD1 LEU A 123      -5.279  12.471 -10.343  1.00  0.00           C  
ATOM   1261  CD2 LEU A 123      -7.703  12.886 -10.520  1.00  0.00           C  
ATOM   1262  H   LEU A 123      -6.905  10.038  -7.140  1.00  0.00           H  
ATOM   1263  HA  LEU A 123      -8.934  10.694  -9.225  1.00  0.00           H  
ATOM   1264  HB2 LEU A 123      -5.959  10.132  -9.364  1.00  0.00           H  
ATOM   1265  HB3 LEU A 123      -6.981  10.315 -10.778  1.00  0.00           H  
ATOM   1266  HG  LEU A 123      -6.635  12.511  -8.689  1.00  0.00           H  
ATOM   1267 HD11 LEU A 123      -4.478  11.996  -9.777  1.00  0.00           H  
ATOM   1268 HD12 LEU A 123      -5.237  12.114 -11.372  1.00  0.00           H  
ATOM   1269 HD13 LEU A 123      -5.107  13.548 -10.341  1.00  0.00           H  
ATOM   1270 HD21 LEU A 123      -7.665  12.571 -11.563  1.00  0.00           H  
ATOM   1271 HD22 LEU A 123      -8.694  12.669 -10.120  1.00  0.00           H  
ATOM   1272 HD23 LEU A 123      -7.528  13.961 -10.467  1.00  0.00           H  
ATOM   1273  N   ALA A 124      -9.075   8.455 -10.362  1.00  0.00           N  
ATOM   1274  CA  ALA A 124      -9.391   7.164 -10.961  1.00  0.00           C  
ATOM   1275  C   ALA A 124      -8.547   6.981 -12.234  1.00  0.00           C  
ATOM   1276  O   ALA A 124      -8.844   7.561 -13.284  1.00  0.00           O  
ATOM   1277  CB  ALA A 124     -10.902   7.093 -11.198  1.00  0.00           C  
ATOM   1278  H   ALA A 124      -9.407   9.271 -10.857  1.00  0.00           H  
ATOM   1279  HA  ALA A 124      -9.131   6.368 -10.262  1.00  0.00           H  
ATOM   1280  HB1 ALA A 124     -11.425   7.160 -10.244  1.00  0.00           H  
ATOM   1281  HB2 ALA A 124     -11.219   7.906 -11.851  1.00  0.00           H  
ATOM   1282  HB3 ALA A 124     -11.152   6.148 -11.680  1.00  0.00           H  
ATOM   1283  N   TYR A 125      -7.459   6.222 -12.091  1.00  0.00           N  
ATOM   1284  CA  TYR A 125      -6.351   6.145 -13.045  1.00  0.00           C  
ATOM   1285  C   TYR A 125      -6.593   5.208 -14.245  1.00  0.00           C  
ATOM   1286  O   TYR A 125      -7.327   4.229 -14.141  1.00  0.00           O  
ATOM   1287  CB  TYR A 125      -5.077   5.707 -12.304  1.00  0.00           C  
ATOM   1288  CG  TYR A 125      -4.638   6.570 -11.131  1.00  0.00           C  
ATOM   1289  CD1 TYR A 125      -3.990   7.800 -11.363  1.00  0.00           C  
ATOM   1290  CD2 TYR A 125      -4.827   6.121  -9.807  1.00  0.00           C  
ATOM   1291  CE1 TYR A 125      -3.519   8.572 -10.281  1.00  0.00           C  
ATOM   1292  CE2 TYR A 125      -4.353   6.885  -8.723  1.00  0.00           C  
ATOM   1293  CZ  TYR A 125      -3.680   8.104  -8.960  1.00  0.00           C  
ATOM   1294  OH  TYR A 125      -3.173   8.813  -7.915  1.00  0.00           O  
ATOM   1295  H   TYR A 125      -7.326   5.759 -11.203  1.00  0.00           H  
ATOM   1296  HA  TYR A 125      -6.174   7.149 -13.431  1.00  0.00           H  
ATOM   1297  HB2 TYR A 125      -5.232   4.687 -11.951  1.00  0.00           H  
ATOM   1298  HB3 TYR A 125      -4.253   5.676 -13.017  1.00  0.00           H  
ATOM   1299  HD1 TYR A 125      -3.847   8.147 -12.376  1.00  0.00           H  
ATOM   1300  HD2 TYR A 125      -5.329   5.183  -9.620  1.00  0.00           H  
ATOM   1301  HE1 TYR A 125      -3.032   9.519 -10.460  1.00  0.00           H  
ATOM   1302  HE2 TYR A 125      -4.504   6.542  -7.710  1.00  0.00           H  
ATOM   1303  HH  TYR A 125      -3.168   8.275  -7.120  1.00  0.00           H  
ATOM   1304  N   SER A 126      -5.870   5.454 -15.345  1.00  0.00           N  
ATOM   1305  CA  SER A 126      -5.642   4.487 -16.438  1.00  0.00           C  
ATOM   1306  C   SER A 126      -4.166   4.097 -16.584  1.00  0.00           C  
ATOM   1307  O   SER A 126      -3.890   2.945 -16.926  1.00  0.00           O  
ATOM   1308  CB  SER A 126      -6.180   4.973 -17.786  1.00  0.00           C  
ATOM   1309  OG  SER A 126      -7.562   5.263 -17.725  1.00  0.00           O  
ATOM   1310  H   SER A 126      -5.359   6.326 -15.362  1.00  0.00           H  
ATOM   1311  HA  SER A 126      -6.182   3.569 -16.204  1.00  0.00           H  
ATOM   1312  HB2 SER A 126      -6.019   4.191 -18.528  1.00  0.00           H  
ATOM   1313  HB3 SER A 126      -5.634   5.863 -18.100  1.00  0.00           H  
ATOM   1314  HG  SER A 126      -7.626   6.186 -17.469  1.00  0.00           H  
ATOM   1315  N   ASN A 127      -3.226   5.000 -16.263  1.00  0.00           N  
ATOM   1316  CA  ASN A 127      -1.793   4.716 -16.090  1.00  0.00           C  
ATOM   1317  C   ASN A 127      -1.355   5.233 -14.714  1.00  0.00           C  
ATOM   1318  O   ASN A 127      -1.221   6.439 -14.510  1.00  0.00           O  
ATOM   1319  CB  ASN A 127      -0.922   5.271 -17.241  1.00  0.00           C  
ATOM   1320  CG  ASN A 127      -1.400   4.935 -18.641  1.00  0.00           C  
ATOM   1321  OD1 ASN A 127      -1.546   3.775 -19.019  1.00  0.00           O  
ATOM   1322  ND2 ASN A 127      -1.634   5.923 -19.468  1.00  0.00           N  
ATOM   1323  H   ASN A 127      -3.531   5.927 -16.001  1.00  0.00           H  
ATOM   1324  HA  ASN A 127      -1.653   3.635 -16.082  1.00  0.00           H  
ATOM   1325  HB2 ASN A 127      -0.857   6.355 -17.148  1.00  0.00           H  
ATOM   1326  HB3 ASN A 127       0.094   4.889 -17.134  1.00  0.00           H  
ATOM   1327 HD21 ASN A 127      -1.360   6.865 -19.228  1.00  0.00           H  
ATOM   1328 HD22 ASN A 127      -1.945   5.753 -20.414  1.00  0.00           H  
ATOM   1329  N   VAL A 128      -1.181   4.322 -13.752  1.00  0.00           N  
ATOM   1330  CA  VAL A 128      -1.042   4.677 -12.328  1.00  0.00           C  
ATOM   1331  C   VAL A 128       0.286   5.374 -12.046  1.00  0.00           C  
ATOM   1332  O   VAL A 128       0.312   6.395 -11.366  1.00  0.00           O  
ATOM   1333  CB  VAL A 128      -1.232   3.446 -11.415  1.00  0.00           C  
ATOM   1334  CG1 VAL A 128      -1.052   3.784  -9.928  1.00  0.00           C  
ATOM   1335  CG2 VAL A 128      -2.614   2.804 -11.593  1.00  0.00           C  
ATOM   1336  H   VAL A 128      -1.199   3.345 -14.006  1.00  0.00           H  
ATOM   1337  HA  VAL A 128      -1.824   5.394 -12.077  1.00  0.00           H  
ATOM   1338  HB  VAL A 128      -0.482   2.702 -11.682  1.00  0.00           H  
ATOM   1339 HG11 VAL A 128      -0.027   4.098  -9.731  1.00  0.00           H  
ATOM   1340 HG12 VAL A 128      -1.731   4.587  -9.643  1.00  0.00           H  
ATOM   1341 HG13 VAL A 128      -1.260   2.904  -9.320  1.00  0.00           H  
ATOM   1342 HG21 VAL A 128      -3.389   3.505 -11.281  1.00  0.00           H  
ATOM   1343 HG22 VAL A 128      -2.774   2.519 -12.633  1.00  0.00           H  
ATOM   1344 HG23 VAL A 128      -2.681   1.906 -10.979  1.00  0.00           H  
ATOM   1345  N   GLN A 129       1.386   4.856 -12.596  1.00  0.00           N  
ATOM   1346  CA  GLN A 129       2.732   5.367 -12.327  1.00  0.00           C  
ATOM   1347  C   GLN A 129       3.005   6.728 -12.996  1.00  0.00           C  
ATOM   1348  O   GLN A 129       3.714   7.547 -12.417  1.00  0.00           O  
ATOM   1349  CB  GLN A 129       3.746   4.256 -12.652  1.00  0.00           C  
ATOM   1350  CG  GLN A 129       5.229   4.662 -12.579  1.00  0.00           C  
ATOM   1351  CD  GLN A 129       5.802   4.835 -13.977  1.00  0.00           C  
ATOM   1352  OE1 GLN A 129       6.183   3.867 -14.623  1.00  0.00           O  
ATOM   1353  NE2 GLN A 129       5.834   6.030 -14.517  1.00  0.00           N  
ATOM   1354  H   GLN A 129       1.289   4.055 -13.204  1.00  0.00           H  
ATOM   1355  HA  GLN A 129       2.804   5.548 -11.255  1.00  0.00           H  
ATOM   1356  HB2 GLN A 129       3.584   3.447 -11.940  1.00  0.00           H  
ATOM   1357  HB3 GLN A 129       3.533   3.858 -13.643  1.00  0.00           H  
ATOM   1358  HG2 GLN A 129       5.365   5.566 -11.987  1.00  0.00           H  
ATOM   1359  HG3 GLN A 129       5.787   3.863 -12.090  1.00  0.00           H  
ATOM   1360 HE21 GLN A 129       5.564   6.854 -13.998  1.00  0.00           H  
ATOM   1361 HE22 GLN A 129       5.945   6.069 -15.520  1.00  0.00           H  
ATOM   1362  N   GLU A 130       2.400   7.021 -14.150  1.00  0.00           N  
ATOM   1363  CA  GLU A 130       2.376   8.360 -14.769  1.00  0.00           C  
ATOM   1364  C   GLU A 130       1.263   9.282 -14.226  1.00  0.00           C  
ATOM   1365  O   GLU A 130       1.128  10.429 -14.669  1.00  0.00           O  
ATOM   1366  CB  GLU A 130       2.306   8.237 -16.301  1.00  0.00           C  
ATOM   1367  CG  GLU A 130       3.571   7.608 -16.901  1.00  0.00           C  
ATOM   1368  CD  GLU A 130       3.655   6.079 -16.828  1.00  0.00           C  
ATOM   1369  OE1 GLU A 130       4.756   5.562 -17.117  1.00  0.00           O  
ATOM   1370  OE2 GLU A 130       2.659   5.384 -16.506  1.00  0.00           O1-
ATOM   1371  H   GLU A 130       1.978   6.268 -14.675  1.00  0.00           H  
ATOM   1372  HA  GLU A 130       3.312   8.864 -14.529  1.00  0.00           H  
ATOM   1373  HB2 GLU A 130       2.219   9.239 -16.720  1.00  0.00           H  
ATOM   1374  HB3 GLU A 130       1.420   7.675 -16.595  1.00  0.00           H  
ATOM   1375  HG2 GLU A 130       4.442   8.047 -16.414  1.00  0.00           H  
ATOM   1376  HG3 GLU A 130       3.621   7.891 -17.953  1.00  0.00           H  
ATOM   1377  N   ARG A 131       0.489   8.805 -13.238  1.00  0.00           N  
ATOM   1378  CA  ARG A 131      -0.619   9.510 -12.567  1.00  0.00           C  
ATOM   1379  C   ARG A 131      -1.772   9.936 -13.493  1.00  0.00           C  
ATOM   1380  O   ARG A 131      -2.511  10.866 -13.172  1.00  0.00           O  
ATOM   1381  CB  ARG A 131      -0.086  10.678 -11.708  1.00  0.00           C  
ATOM   1382  CG  ARG A 131       1.181  10.413 -10.874  1.00  0.00           C  
ATOM   1383  CD  ARG A 131       0.997   9.403  -9.730  1.00  0.00           C  
ATOM   1384  NE  ARG A 131      -0.124   9.732  -8.823  1.00  0.00           N  
ATOM   1385  CZ  ARG A 131      -0.223  10.786  -8.033  1.00  0.00           C  
ATOM   1386  NH1 ARG A 131      -1.261  10.935  -7.269  1.00  0.00           N  
ATOM   1387  NH2 ARG A 131       0.689  11.709  -7.986  1.00  0.00           N1+
ATOM   1388  H   ARG A 131       0.679   7.862 -12.931  1.00  0.00           H  
ATOM   1389  HA  ARG A 131      -1.066   8.787 -11.885  1.00  0.00           H  
ATOM   1390  HB2 ARG A 131       0.131  11.514 -12.373  1.00  0.00           H  
ATOM   1391  HB3 ARG A 131      -0.881  11.009 -11.039  1.00  0.00           H  
ATOM   1392  HG2 ARG A 131       1.990  10.068 -11.519  1.00  0.00           H  
ATOM   1393  HG3 ARG A 131       1.508  11.365 -10.457  1.00  0.00           H  
ATOM   1394  HD2 ARG A 131       0.825   8.416 -10.159  1.00  0.00           H  
ATOM   1395  HD3 ARG A 131       1.925   9.353  -9.161  1.00  0.00           H  
ATOM   1396  HE  ARG A 131      -0.876   9.060  -8.768  1.00  0.00           H  
ATOM   1397 HH11 ARG A 131      -1.226  11.644  -6.551  1.00  0.00           H  
ATOM   1398 HH12 ARG A 131      -2.032  10.286  -7.345  1.00  0.00           H  
ATOM   1399 HH21 ARG A 131       0.570  12.540  -7.425  1.00  0.00           H  
ATOM   1400 HH22 ARG A 131       1.551  11.567  -8.493  1.00  0.00           H  
ATOM   1401  N   GLU A 132      -1.944   9.266 -14.631  1.00  0.00           N  
ATOM   1402  CA  GLU A 132      -2.955   9.597 -15.645  1.00  0.00           C  
ATOM   1403  C   GLU A 132      -4.321   8.988 -15.310  1.00  0.00           C  
ATOM   1404  O   GLU A 132      -4.401   7.812 -14.947  1.00  0.00           O  
ATOM   1405  CB  GLU A 132      -2.505   9.136 -17.033  1.00  0.00           C  
ATOM   1406  CG  GLU A 132      -1.200   9.796 -17.489  1.00  0.00           C  
ATOM   1407  CD  GLU A 132      -1.088   9.679 -19.006  1.00  0.00           C  
ATOM   1408  OE1 GLU A 132      -0.753   8.575 -19.496  1.00  0.00           O  
ATOM   1409  OE2 GLU A 132      -1.418  10.658 -19.712  1.00  0.00           O1-
ATOM   1410  H   GLU A 132      -1.373   8.445 -14.774  1.00  0.00           H  
ATOM   1411  HA  GLU A 132      -3.069  10.680 -15.681  1.00  0.00           H  
ATOM   1412  HB2 GLU A 132      -2.393   8.052 -17.046  1.00  0.00           H  
ATOM   1413  HB3 GLU A 132      -3.293   9.402 -17.738  1.00  0.00           H  
ATOM   1414  HG2 GLU A 132      -0.353   9.309 -17.004  1.00  0.00           H  
ATOM   1415  HG3 GLU A 132      -1.203  10.848 -17.205  1.00  0.00           H  
ATOM   1416  N   ALA A 133      -5.390   9.777 -15.437  1.00  0.00           N  
ATOM   1417  CA  ALA A 133      -6.709   9.506 -14.864  1.00  0.00           C  
ATOM   1418  C   ALA A 133      -7.855  10.201 -15.617  1.00  0.00           C  
ATOM   1419  O   ALA A 133      -7.633  11.158 -16.356  1.00  0.00           O  
ATOM   1420  CB  ALA A 133      -6.678   9.982 -13.406  1.00  0.00           C  
ATOM   1421  H   ALA A 133      -5.277  10.677 -15.881  1.00  0.00           H  
ATOM   1422  HA  ALA A 133      -6.907   8.435 -14.901  1.00  0.00           H  
ATOM   1423  HB1 ALA A 133      -5.926   9.427 -12.846  1.00  0.00           H  
ATOM   1424  HB2 ALA A 133      -6.435  11.044 -13.368  1.00  0.00           H  
ATOM   1425  HB3 ALA A 133      -7.653   9.832 -12.942  1.00  0.00           H  
ATOM   1426  N   GLN A 134      -9.092   9.744 -15.384  1.00  0.00           N  
ATOM   1427  CA  GLN A 134     -10.274  10.184 -16.146  1.00  0.00           C  
ATOM   1428  C   GLN A 134     -11.416  10.758 -15.285  1.00  0.00           C  
ATOM   1429  O   GLN A 134     -12.183  11.617 -15.723  1.00  0.00           O  
ATOM   1430  CB  GLN A 134     -10.730   9.005 -17.027  1.00  0.00           C  
ATOM   1431  CG  GLN A 134     -11.748   9.398 -18.107  1.00  0.00           C  
ATOM   1432  CD  GLN A 134     -11.188  10.436 -19.075  1.00  0.00           C  
ATOM   1433  NE2 GLN A 134      -9.984  10.259 -19.574  1.00  0.00           N  
ATOM   1434  OE1 GLN A 134     -11.825  11.439 -19.365  1.00  0.00           O  
ATOM   1435  H   GLN A 134      -9.176   8.954 -14.761  1.00  0.00           H  
ATOM   1436  HA  GLN A 134      -9.970  10.994 -16.809  1.00  0.00           H  
ATOM   1437  HB2 GLN A 134      -9.864   8.555 -17.512  1.00  0.00           H  
ATOM   1438  HB3 GLN A 134     -11.175   8.242 -16.389  1.00  0.00           H  
ATOM   1439  HG2 GLN A 134     -12.026   8.505 -18.667  1.00  0.00           H  
ATOM   1440  HG3 GLN A 134     -12.647   9.801 -17.640  1.00  0.00           H  
ATOM   1441 HE21 GLN A 134      -9.520  11.012 -20.061  1.00  0.00           H  
ATOM   1442 HE22 GLN A 134      -9.449   9.437 -19.332  1.00  0.00           H  
ATOM   1443  N   PHE A 135     -11.499  10.318 -14.031  1.00  0.00           N  
ATOM   1444  CA  PHE A 135     -12.500  10.711 -13.034  1.00  0.00           C  
ATOM   1445  C   PHE A 135     -11.839  10.769 -11.647  1.00  0.00           C  
ATOM   1446  O   PHE A 135     -10.644  10.489 -11.517  1.00  0.00           O  
ATOM   1447  CB  PHE A 135     -13.693   9.732 -13.079  1.00  0.00           C  
ATOM   1448  CG  PHE A 135     -14.470   9.683 -14.385  1.00  0.00           C  
ATOM   1449  CD1 PHE A 135     -15.499  10.615 -14.625  1.00  0.00           C  
ATOM   1450  CD2 PHE A 135     -14.185   8.699 -15.352  1.00  0.00           C  
ATOM   1451  CE1 PHE A 135     -16.215  10.582 -15.836  1.00  0.00           C  
ATOM   1452  CE2 PHE A 135     -14.901   8.666 -16.563  1.00  0.00           C  
ATOM   1453  CZ  PHE A 135     -15.910   9.614 -16.809  1.00  0.00           C  
ATOM   1454  H   PHE A 135     -10.780   9.684 -13.713  1.00  0.00           H  
ATOM   1455  HA  PHE A 135     -12.866  11.714 -13.255  1.00  0.00           H  
ATOM   1456  HB2 PHE A 135     -13.330   8.730 -12.851  1.00  0.00           H  
ATOM   1457  HB3 PHE A 135     -14.398  10.007 -12.295  1.00  0.00           H  
ATOM   1458  HD1 PHE A 135     -15.734  11.358 -13.878  1.00  0.00           H  
ATOM   1459  HD2 PHE A 135     -13.407   7.972 -15.170  1.00  0.00           H  
ATOM   1460  HE1 PHE A 135     -16.999  11.301 -16.026  1.00  0.00           H  
ATOM   1461  HE2 PHE A 135     -14.661   7.924 -17.310  1.00  0.00           H  
ATOM   1462  HZ  PHE A 135     -16.452   9.603 -17.743  1.00  0.00           H  
ATOM   1463  N   GLY A 136     -12.586  11.116 -10.600  1.00  0.00           N  
ATOM   1464  CA  GLY A 136     -12.076  11.067  -9.232  1.00  0.00           C  
ATOM   1465  C   GLY A 136     -13.109  11.353  -8.145  1.00  0.00           C  
ATOM   1466  O   GLY A 136     -14.315  11.420  -8.394  1.00  0.00           O  
ATOM   1467  H   GLY A 136     -13.537  11.422 -10.747  1.00  0.00           H  
ATOM   1468  HA2 GLY A 136     -11.656  10.079  -9.040  1.00  0.00           H  
ATOM   1469  HA3 GLY A 136     -11.265  11.789  -9.136  1.00  0.00           H  
ATOM   1470  N   THR A 137     -12.592  11.530  -6.932  1.00  0.00           N  
ATOM   1471  CA  THR A 137     -13.328  11.683  -5.673  1.00  0.00           C  
ATOM   1472  C   THR A 137     -12.719  12.809  -4.838  1.00  0.00           C  
ATOM   1473  O   THR A 137     -11.496  12.863  -4.687  1.00  0.00           O  
ATOM   1474  CB  THR A 137     -13.327  10.356  -4.891  1.00  0.00           C  
ATOM   1475  OG1 THR A 137     -14.076   9.365  -5.560  1.00  0.00           O  
ATOM   1476  CG2 THR A 137     -13.871  10.453  -3.466  1.00  0.00           C  
ATOM   1477  H   THR A 137     -11.584  11.522  -6.863  1.00  0.00           H  
ATOM   1478  HA  THR A 137     -14.363  11.939  -5.901  1.00  0.00           H  
ATOM   1479  HB  THR A 137     -12.297  10.007  -4.826  1.00  0.00           H  
ATOM   1480 HG21 THR A 137     -13.202  11.056  -2.852  1.00  0.00           H  
ATOM   1481 HG22 THR A 137     -14.866  10.899  -3.471  1.00  0.00           H  
ATOM   1482 HG23 THR A 137     -13.928   9.459  -3.021  1.00  0.00           H  
ATOM   1483  HG1 THR A 137     -13.663   8.531  -5.325  1.00  0.00           H  
ATOM   1484  N   THR A 138     -13.540  13.701  -4.279  1.00  0.00           N  
ATOM   1485  CA  THR A 138     -13.067  14.745  -3.348  1.00  0.00           C  
ATOM   1486  C   THR A 138     -12.993  14.204  -1.922  1.00  0.00           C  
ATOM   1487  O   THR A 138     -13.709  13.263  -1.564  1.00  0.00           O  
ATOM   1488  CB  THR A 138     -13.909  16.031  -3.367  1.00  0.00           C  
ATOM   1489  OG1 THR A 138     -15.147  15.823  -2.732  1.00  0.00           O  
ATOM   1490  CG2 THR A 138     -14.187  16.562  -4.773  1.00  0.00           C  
ATOM   1491  H   THR A 138     -14.536  13.581  -4.393  1.00  0.00           H  
ATOM   1492  HA  THR A 138     -12.058  15.034  -3.640  1.00  0.00           H  
ATOM   1493  HB  THR A 138     -13.369  16.798  -2.812  1.00  0.00           H  
ATOM   1494 HG21 THR A 138     -13.245  16.696  -5.306  1.00  0.00           H  
ATOM   1495 HG22 THR A 138     -14.824  15.868  -5.322  1.00  0.00           H  
ATOM   1496 HG23 THR A 138     -14.693  17.525  -4.706  1.00  0.00           H  
ATOM   1497  HG1 THR A 138     -15.583  16.676  -2.676  1.00  0.00           H  
ATOM   1498  N   ALA A 139     -12.146  14.807  -1.093  1.00  0.00           N  
ATOM   1499  CA  ALA A 139     -11.969  14.446   0.308  1.00  0.00           C  
ATOM   1500  C   ALA A 139     -11.601  15.663   1.165  1.00  0.00           C  
ATOM   1501  O   ALA A 139     -11.134  16.679   0.656  1.00  0.00           O  
ATOM   1502  CB  ALA A 139     -10.925  13.326   0.397  1.00  0.00           C  
ATOM   1503  H   ALA A 139     -11.585  15.571  -1.440  1.00  0.00           H  
ATOM   1504  HA  ALA A 139     -12.917  14.074   0.697  1.00  0.00           H  
ATOM   1505  HB1 ALA A 139     -11.266  12.459  -0.169  1.00  0.00           H  
ATOM   1506  HB2 ALA A 139      -9.982  13.676  -0.025  1.00  0.00           H  
ATOM   1507  HB3 ALA A 139     -10.773  13.036   1.436  1.00  0.00           H  
ATOM   1508  N   GLU A 140     -11.816  15.548   2.471  1.00  0.00           N  
ATOM   1509  CA  GLU A 140     -11.715  16.638   3.440  1.00  0.00           C  
ATOM   1510  C   GLU A 140     -10.939  16.180   4.682  1.00  0.00           C  
ATOM   1511  O   GLU A 140     -11.190  15.098   5.221  1.00  0.00           O  
ATOM   1512  CB  GLU A 140     -13.135  17.147   3.748  1.00  0.00           C  
ATOM   1513  CG  GLU A 140     -13.216  18.190   4.874  1.00  0.00           C  
ATOM   1514  CD  GLU A 140     -14.660  18.518   5.285  1.00  0.00           C  
ATOM   1515  OE1 GLU A 140     -15.580  17.707   5.025  1.00  0.00           O  
ATOM   1516  OE2 GLU A 140     -14.873  19.574   5.929  1.00  0.00           O1-
ATOM   1517  H   GLU A 140     -12.195  14.676   2.809  1.00  0.00           H  
ATOM   1518  HA  GLU A 140     -11.165  17.468   2.997  1.00  0.00           H  
ATOM   1519  HB2 GLU A 140     -13.569  17.569   2.841  1.00  0.00           H  
ATOM   1520  HB3 GLU A 140     -13.732  16.282   4.038  1.00  0.00           H  
ATOM   1521  HG2 GLU A 140     -12.704  19.098   4.555  1.00  0.00           H  
ATOM   1522  HG3 GLU A 140     -12.704  17.804   5.755  1.00  0.00           H  
ATOM   1523  N   ILE A 141      -9.983  16.995   5.137  1.00  0.00           N  
ATOM   1524  CA  ILE A 141      -9.176  16.710   6.328  1.00  0.00           C  
ATOM   1525  C   ILE A 141      -9.982  17.016   7.596  1.00  0.00           C  
ATOM   1526  O   ILE A 141     -10.495  18.124   7.769  1.00  0.00           O  
ATOM   1527  CB  ILE A 141      -7.810  17.441   6.276  1.00  0.00           C  
ATOM   1528  CG1 ILE A 141      -6.993  16.996   5.039  1.00  0.00           C  
ATOM   1529  CG2 ILE A 141      -7.021  17.247   7.585  1.00  0.00           C  
ATOM   1530  CD1 ILE A 141      -5.648  17.714   4.858  1.00  0.00           C  
ATOM   1531  H   ILE A 141      -9.820  17.863   4.647  1.00  0.00           H  
ATOM   1532  HA  ILE A 141      -8.958  15.642   6.339  1.00  0.00           H  
ATOM   1533  HB  ILE A 141      -8.004  18.508   6.174  1.00  0.00           H  
ATOM   1534 HG12 ILE A 141      -6.809  15.923   5.094  1.00  0.00           H  
ATOM   1535 HG13 ILE A 141      -7.578  17.195   4.141  1.00  0.00           H  
ATOM   1536 HG21 ILE A 141      -7.575  17.648   8.434  1.00  0.00           H  
ATOM   1537 HG22 ILE A 141      -6.825  16.188   7.747  1.00  0.00           H  
ATOM   1538 HG23 ILE A 141      -6.073  17.782   7.549  1.00  0.00           H  
ATOM   1539 HD11 ILE A 141      -5.796  18.794   4.889  1.00  0.00           H  
ATOM   1540 HD12 ILE A 141      -4.946  17.415   5.636  1.00  0.00           H  
ATOM   1541 HD13 ILE A 141      -5.225  17.443   3.891  1.00  0.00           H  
ATOM   1542  N   TYR A 142     -10.062  16.057   8.517  1.00  0.00           N  
ATOM   1543  CA  TYR A 142     -10.740  16.214   9.806  1.00  0.00           C  
ATOM   1544  C   TYR A 142      -9.778  16.222  11.000  1.00  0.00           C  
ATOM   1545  O   TYR A 142     -10.222  16.513  12.105  1.00  0.00           O  
ATOM   1546  CB  TYR A 142     -11.912  15.231   9.940  1.00  0.00           C  
ATOM   1547  CG  TYR A 142     -11.566  13.768  10.166  1.00  0.00           C  
ATOM   1548  CD1 TYR A 142     -11.108  13.341  11.428  1.00  0.00           C  
ATOM   1549  CD2 TYR A 142     -11.813  12.817   9.156  1.00  0.00           C  
ATOM   1550  CE1 TYR A 142     -10.909  11.973  11.689  1.00  0.00           C  
ATOM   1551  CE2 TYR A 142     -11.616  11.445   9.412  1.00  0.00           C  
ATOM   1552  CZ  TYR A 142     -11.172  11.023  10.684  1.00  0.00           C  
ATOM   1553  OH  TYR A 142     -11.005   9.703  10.952  1.00  0.00           O  
ATOM   1554  H   TYR A 142      -9.603  15.175   8.336  1.00  0.00           H  
ATOM   1555  HA  TYR A 142     -11.205  17.200   9.826  1.00  0.00           H  
ATOM   1556  HB2 TYR A 142     -12.524  15.556  10.781  1.00  0.00           H  
ATOM   1557  HB3 TYR A 142     -12.539  15.318   9.052  1.00  0.00           H  
ATOM   1558  HD1 TYR A 142     -10.939  14.062  12.215  1.00  0.00           H  
ATOM   1559  HD2 TYR A 142     -12.178  13.139   8.192  1.00  0.00           H  
ATOM   1560  HE1 TYR A 142     -10.588  11.640  12.665  1.00  0.00           H  
ATOM   1561  HE2 TYR A 142     -11.816  10.714   8.643  1.00  0.00           H  
ATOM   1562  HH  TYR A 142     -11.666   9.174  10.499  1.00  0.00           H  
ATOM   1563  N   ALA A 143      -8.479  15.966  10.806  1.00  0.00           N  
ATOM   1564  CA  ALA A 143      -7.460  16.133  11.846  1.00  0.00           C  
ATOM   1565  C   ALA A 143      -6.040  16.336  11.285  1.00  0.00           C  
ATOM   1566  O   ALA A 143      -5.738  15.831  10.202  1.00  0.00           O  
ATOM   1567  CB  ALA A 143      -7.492  14.907  12.756  1.00  0.00           C  
ATOM   1568  H   ALA A 143      -8.172  15.658   9.895  1.00  0.00           H  
ATOM   1569  HA  ALA A 143      -7.717  17.015  12.433  1.00  0.00           H  
ATOM   1570  HB1 ALA A 143      -8.511  14.678  13.066  1.00  0.00           H  
ATOM   1571  HB2 ALA A 143      -7.056  14.060  12.226  1.00  0.00           H  
ATOM   1572  HB3 ALA A 143      -6.900  15.117  13.647  1.00  0.00           H  
ATOM   1573  N   TYR A 144      -5.165  17.025  12.030  1.00  0.00           N  
ATOM   1574  CA  TYR A 144      -3.772  17.321  11.643  1.00  0.00           C  
ATOM   1575  C   TYR A 144      -2.839  17.449  12.857  1.00  0.00           C  
ATOM   1576  O   TYR A 144      -3.215  18.082  13.848  1.00  0.00           O  
ATOM   1577  CB  TYR A 144      -3.734  18.623  10.813  1.00  0.00           C  
ATOM   1578  CG  TYR A 144      -2.348  19.138  10.428  1.00  0.00           C  
ATOM   1579  CD1 TYR A 144      -1.569  19.869  11.351  1.00  0.00           C  
ATOM   1580  CD2 TYR A 144      -1.851  18.934   9.126  1.00  0.00           C  
ATOM   1581  CE1 TYR A 144      -0.291  20.346  10.996  1.00  0.00           C  
ATOM   1582  CE2 TYR A 144      -0.583  19.423   8.761  1.00  0.00           C  
ATOM   1583  CZ  TYR A 144       0.205  20.122   9.692  1.00  0.00           C  
ATOM   1584  OH  TYR A 144       1.416  20.593   9.293  1.00  0.00           O  
ATOM   1585  H   TYR A 144      -5.479  17.368  12.927  1.00  0.00           H  
ATOM   1586  HA  TYR A 144      -3.395  16.503  11.028  1.00  0.00           H  
ATOM   1587  HB2 TYR A 144      -4.317  18.466   9.905  1.00  0.00           H  
ATOM   1588  HB3 TYR A 144      -4.233  19.408  11.381  1.00  0.00           H  
ATOM   1589  HD1 TYR A 144      -1.953  20.070  12.341  1.00  0.00           H  
ATOM   1590  HD2 TYR A 144      -2.451  18.417   8.391  1.00  0.00           H  
ATOM   1591  HE1 TYR A 144       0.298  20.888  11.721  1.00  0.00           H  
ATOM   1592  HE2 TYR A 144      -0.198  19.274   7.763  1.00  0.00           H  
ATOM   1593  HH  TYR A 144       1.956  20.979   9.986  1.00  0.00           H  
ATOM   1594  N   ARG A 145      -1.607  16.923  12.761  1.00  0.00           N  
ATOM   1595  CA  ARG A 145      -0.505  17.192  13.707  1.00  0.00           C  
ATOM   1596  C   ARG A 145       0.886  17.026  13.067  1.00  0.00           C  
ATOM   1597  O   ARG A 145       1.064  16.234  12.141  1.00  0.00           O  
ATOM   1598  CB  ARG A 145      -0.692  16.315  14.961  1.00  0.00           C  
ATOM   1599  CG  ARG A 145       0.325  16.589  16.082  1.00  0.00           C  
ATOM   1600  CD  ARG A 145       0.193  15.621  17.262  1.00  0.00           C  
ATOM   1601  NE  ARG A 145       0.354  14.203  16.883  1.00  0.00           N  
ATOM   1602  CZ  ARG A 145       1.408  13.605  16.356  1.00  0.00           C  
ATOM   1603  NH1 ARG A 145       2.510  14.198  16.020  1.00  0.00           N  
ATOM   1604  NH2 ARG A 145       1.386  12.328  16.141  1.00  0.00           N1+
ATOM   1605  H   ARG A 145      -1.393  16.363  11.948  1.00  0.00           H  
ATOM   1606  HA  ARG A 145      -0.580  18.234  14.018  1.00  0.00           H  
ATOM   1607  HB2 ARG A 145      -1.691  16.475  15.367  1.00  0.00           H  
ATOM   1608  HB3 ARG A 145      -0.610  15.274  14.650  1.00  0.00           H  
ATOM   1609  HG2 ARG A 145       0.182  17.605  16.449  1.00  0.00           H  
ATOM   1610  HG3 ARG A 145       1.344  16.510  15.702  1.00  0.00           H  
ATOM   1611  HD2 ARG A 145      -0.794  15.758  17.703  1.00  0.00           H  
ATOM   1612  HD3 ARG A 145       0.934  15.883  18.017  1.00  0.00           H  
ATOM   1613  HE  ARG A 145      -0.415  13.590  17.113  1.00  0.00           H  
ATOM   1614 HH11 ARG A 145       2.646  15.197  16.078  1.00  0.00           H  
ATOM   1615 HH12 ARG A 145       3.271  13.623  15.688  1.00  0.00           H  
ATOM   1616 HH21 ARG A 145       0.566  11.804  16.410  1.00  0.00           H  
ATOM   1617 HH22 ARG A 145       2.200  11.871  15.754  1.00  0.00           H  
ATOM   1618  N   GLU A 146       1.882  17.744  13.586  1.00  0.00           N  
ATOM   1619  CA  GLU A 146       3.294  17.669  13.164  1.00  0.00           C  
ATOM   1620  C   GLU A 146       4.180  16.810  14.088  1.00  0.00           C  
ATOM   1621  O   GLU A 146       3.836  16.555  15.244  1.00  0.00           O  
ATOM   1622  CB  GLU A 146       3.895  19.083  13.080  1.00  0.00           C  
ATOM   1623  CG  GLU A 146       3.029  20.063  12.281  1.00  0.00           C  
ATOM   1624  CD  GLU A 146       3.796  21.242  11.673  1.00  0.00           C  
ATOM   1625  OE1 GLU A 146       3.182  21.958  10.843  1.00  0.00           O  
ATOM   1626  OE2 GLU A 146       4.991  21.469  11.981  1.00  0.00           O1-
ATOM   1627  H   GLU A 146       1.657  18.379  14.338  1.00  0.00           H  
ATOM   1628  HA  GLU A 146       3.349  17.233  12.167  1.00  0.00           H  
ATOM   1629  HB2 GLU A 146       4.031  19.481  14.086  1.00  0.00           H  
ATOM   1630  HB3 GLU A 146       4.872  18.996  12.605  1.00  0.00           H  
ATOM   1631  HG2 GLU A 146       2.238  20.443  12.927  1.00  0.00           H  
ATOM   1632  HG3 GLU A 146       2.563  19.512  11.464  1.00  0.00           H  
ATOM   1633  N   GLU A 147       5.357  16.435  13.584  1.00  0.00           N  
ATOM   1634  CA  GLU A 147       6.561  16.059  14.338  1.00  0.00           C  
ATOM   1635  C   GLU A 147       7.779  16.713  13.655  1.00  0.00           C  
ATOM   1636  O   GLU A 147       7.808  16.869  12.437  1.00  0.00           O  
ATOM   1637  CB  GLU A 147       6.743  14.524  14.444  1.00  0.00           C  
ATOM   1638  CG  GLU A 147       6.027  13.892  15.649  1.00  0.00           C  
ATOM   1639  CD  GLU A 147       5.540  12.457  15.393  1.00  0.00           C  
ATOM   1640  OE1 GLU A 147       4.308  12.222  15.464  1.00  0.00           O  
ATOM   1641  OE2 GLU A 147       6.368  11.544  15.164  1.00  0.00           O1-
ATOM   1642  H   GLU A 147       5.519  16.613  12.603  1.00  0.00           H  
ATOM   1643  HA  GLU A 147       6.492  16.473  15.344  1.00  0.00           H  
ATOM   1644  HB2 GLU A 147       6.372  14.068  13.526  1.00  0.00           H  
ATOM   1645  HB3 GLU A 147       7.804  14.287  14.526  1.00  0.00           H  
ATOM   1646  HG2 GLU A 147       5.169  14.505  15.924  1.00  0.00           H  
ATOM   1647  HG3 GLU A 147       6.706  13.900  16.502  1.00  0.00           H  
ATOM   1648  N   GLN A 148       8.793  17.093  14.439  1.00  0.00           N  
ATOM   1649  CA  GLN A 148      10.039  17.714  13.956  1.00  0.00           C  
ATOM   1650  C   GLN A 148      11.288  17.134  14.652  1.00  0.00           C  
ATOM   1651  O   GLN A 148      12.289  17.819  14.872  1.00  0.00           O  
ATOM   1652  CB  GLN A 148       9.963  19.250  14.034  1.00  0.00           C  
ATOM   1653  CG  GLN A 148       8.801  19.872  13.234  1.00  0.00           C  
ATOM   1654  CD  GLN A 148       8.921  21.389  13.094  1.00  0.00           C  
ATOM   1655  OE1 GLN A 148       9.926  22.003  13.428  1.00  0.00           O  
ATOM   1656  NE2 GLN A 148       7.898  22.073  12.624  1.00  0.00           N  
ATOM   1657  H   GLN A 148       8.670  17.034  15.440  1.00  0.00           H  
ATOM   1658  HA  GLN A 148      10.154  17.457  12.903  1.00  0.00           H  
ATOM   1659  HB2 GLN A 148       9.885  19.558  15.077  1.00  0.00           H  
ATOM   1660  HB3 GLN A 148      10.898  19.640  13.631  1.00  0.00           H  
ATOM   1661  HG2 GLN A 148       7.854  19.635  13.719  1.00  0.00           H  
ATOM   1662  HG3 GLN A 148       8.788  19.446  12.231  1.00  0.00           H  
ATOM   1663 HE21 GLN A 148       7.057  21.616  12.300  1.00  0.00           H  
ATOM   1664 HE22 GLN A 148       8.049  23.060  12.467  1.00  0.00           H  
ATOM   1665  N   ASP A 149      11.229  15.852  15.028  1.00  0.00           N  
ATOM   1666  CA  ASP A 149      12.369  15.123  15.598  1.00  0.00           C  
ATOM   1667  C   ASP A 149      13.560  15.120  14.622  1.00  0.00           C  
ATOM   1668  O   ASP A 149      13.376  15.079  13.405  1.00  0.00           O  
ATOM   1669  CB  ASP A 149      11.975  13.684  15.986  1.00  0.00           C  
ATOM   1670  CG  ASP A 149      10.842  13.565  17.013  1.00  0.00           C  
ATOM   1671  OD1 ASP A 149      10.394  12.424  17.273  1.00  0.00           O  
ATOM   1672  OD2 ASP A 149      10.426  14.582  17.616  1.00  0.00           O1-
ATOM   1673  H   ASP A 149      10.399  15.333  14.780  1.00  0.00           H  
ATOM   1674  HA  ASP A 149      12.682  15.643  16.503  1.00  0.00           H  
ATOM   1675  HB2 ASP A 149      12.854  13.188  16.398  1.00  0.00           H  
ATOM   1676  HB3 ASP A 149      11.683  13.146  15.084  1.00  0.00           H  
ATOM   1677  N   PHE A 150      14.792  15.169  15.141  1.00  0.00           N  
ATOM   1678  CA  PHE A 150      16.027  15.341  14.354  1.00  0.00           C  
ATOM   1679  C   PHE A 150      16.064  16.615  13.472  1.00  0.00           C  
ATOM   1680  O   PHE A 150      16.977  16.766  12.655  1.00  0.00           O  
ATOM   1681  CB  PHE A 150      16.353  14.061  13.549  1.00  0.00           C  
ATOM   1682  CG  PHE A 150      16.258  12.754  14.319  1.00  0.00           C  
ATOM   1683  CD1 PHE A 150      17.403  12.196  14.919  1.00  0.00           C  
ATOM   1684  CD2 PHE A 150      15.015  12.105  14.455  1.00  0.00           C  
ATOM   1685  CE1 PHE A 150      17.294  11.015  15.677  1.00  0.00           C  
ATOM   1686  CE2 PHE A 150      14.901  10.944  15.236  1.00  0.00           C  
ATOM   1687  CZ  PHE A 150      16.041  10.399  15.848  1.00  0.00           C  
ATOM   1688  H   PHE A 150      14.896  15.145  16.145  1.00  0.00           H  
ATOM   1689  HA  PHE A 150      16.829  15.470  15.080  1.00  0.00           H  
ATOM   1690  HB2 PHE A 150      15.669  14.001  12.702  1.00  0.00           H  
ATOM   1691  HB3 PHE A 150      17.358  14.151  13.137  1.00  0.00           H  
ATOM   1692  HD1 PHE A 150      18.364  12.676  14.805  1.00  0.00           H  
ATOM   1693  HD2 PHE A 150      14.138  12.513  13.973  1.00  0.00           H  
ATOM   1694  HE1 PHE A 150      18.169  10.580  16.135  1.00  0.00           H  
ATOM   1695  HE2 PHE A 150      13.938  10.476  15.373  1.00  0.00           H  
ATOM   1696  HZ  PHE A 150      15.958   9.503  16.445  1.00  0.00           H  
ATOM   1697  N   GLY A 151      15.096  17.531  13.606  1.00  0.00           N  
ATOM   1698  CA  GLY A 151      14.909  18.653  12.683  1.00  0.00           C  
ATOM   1699  C   GLY A 151      14.470  18.209  11.280  1.00  0.00           C  
ATOM   1700  O   GLY A 151      14.818  18.865  10.296  1.00  0.00           O  
ATOM   1701  H   GLY A 151      14.372  17.375  14.293  1.00  0.00           H  
ATOM   1702  HA2 GLY A 151      14.131  19.303  13.083  1.00  0.00           H  
ATOM   1703  HA3 GLY A 151      15.834  19.224  12.603  1.00  0.00           H  
ATOM   1704  N   ILE A 152      13.744  17.090  11.185  1.00  0.00           N  
ATOM   1705  CA  ILE A 152      13.221  16.509   9.943  1.00  0.00           C  
ATOM   1706  C   ILE A 152      11.716  16.781   9.847  1.00  0.00           C  
ATOM   1707  O   ILE A 152      10.987  16.573  10.813  1.00  0.00           O  
ATOM   1708  CB  ILE A 152      13.585  15.005   9.846  1.00  0.00           C  
ATOM   1709  CG1 ILE A 152      15.120  14.809   9.815  1.00  0.00           C  
ATOM   1710  CG2 ILE A 152      12.902  14.339   8.637  1.00  0.00           C  
ATOM   1711  CD1 ILE A 152      15.597  13.351   9.814  1.00  0.00           C  
ATOM   1712  H   ILE A 152      13.510  16.603  12.039  1.00  0.00           H  
ATOM   1713  HA  ILE A 152      13.688  17.008   9.094  1.00  0.00           H  
ATOM   1714  HB  ILE A 152      13.204  14.513  10.741  1.00  0.00           H  
ATOM   1715 HG12 ILE A 152      15.522  15.294   8.925  1.00  0.00           H  
ATOM   1716 HG13 ILE A 152      15.562  15.295  10.685  1.00  0.00           H  
ATOM   1717 HG21 ILE A 152      13.210  14.843   7.721  1.00  0.00           H  
ATOM   1718 HG22 ILE A 152      13.161  13.282   8.579  1.00  0.00           H  
ATOM   1719 HG23 ILE A 152      11.818  14.405   8.732  1.00  0.00           H  
ATOM   1720 HD11 ILE A 152      15.114  12.799  10.621  1.00  0.00           H  
ATOM   1721 HD12 ILE A 152      15.375  12.882   8.856  1.00  0.00           H  
ATOM   1722 HD13 ILE A 152      16.676  13.328   9.964  1.00  0.00           H  
ATOM   1723  N   GLU A 153      11.241  17.237   8.689  1.00  0.00           N  
ATOM   1724  CA  GLU A 153       9.824  17.549   8.463  1.00  0.00           C  
ATOM   1725  C   GLU A 153       8.972  16.264   8.456  1.00  0.00           C  
ATOM   1726  O   GLU A 153       9.207  15.359   7.645  1.00  0.00           O  
ATOM   1727  CB  GLU A 153       9.657  18.319   7.138  1.00  0.00           C  
ATOM   1728  CG  GLU A 153      10.364  19.689   7.074  1.00  0.00           C  
ATOM   1729  CD  GLU A 153       9.490  20.849   7.573  1.00  0.00           C  
ATOM   1730  OE1 GLU A 153       9.558  21.961   6.991  1.00  0.00           O  
ATOM   1731  OE2 GLU A 153       8.702  20.675   8.527  1.00  0.00           O1-
ATOM   1732  H   GLU A 153      11.882  17.355   7.918  1.00  0.00           H  
ATOM   1733  HA  GLU A 153       9.469  18.188   9.272  1.00  0.00           H  
ATOM   1734  HB2 GLU A 153      10.060  17.698   6.338  1.00  0.00           H  
ATOM   1735  HB3 GLU A 153       8.596  18.456   6.930  1.00  0.00           H  
ATOM   1736  HG2 GLU A 153      10.618  19.878   6.032  1.00  0.00           H  
ATOM   1737  HG3 GLU A 153      11.300  19.667   7.633  1.00  0.00           H  
ATOM   1738  N   ILE A 154       7.976  16.183   9.348  1.00  0.00           N  
ATOM   1739  CA  ILE A 154       7.032  15.062   9.469  1.00  0.00           C  
ATOM   1740  C   ILE A 154       5.618  15.580   9.782  1.00  0.00           C  
ATOM   1741  O   ILE A 154       5.420  16.417  10.664  1.00  0.00           O  
ATOM   1742  CB  ILE A 154       7.516  14.017  10.516  1.00  0.00           C  
ATOM   1743  CG1 ILE A 154       8.897  13.412  10.165  1.00  0.00           C  
ATOM   1744  CG2 ILE A 154       6.447  12.927  10.737  1.00  0.00           C  
ATOM   1745  CD1 ILE A 154       9.452  12.408  11.186  1.00  0.00           C  
ATOM   1746  H   ILE A 154       7.896  16.907  10.048  1.00  0.00           H  
ATOM   1747  HA  ILE A 154       6.979  14.557   8.505  1.00  0.00           H  
ATOM   1748  HB  ILE A 154       7.633  14.535  11.468  1.00  0.00           H  
ATOM   1749 HG12 ILE A 154       8.844  12.926   9.191  1.00  0.00           H  
ATOM   1750 HG13 ILE A 154       9.628  14.218  10.102  1.00  0.00           H  
ATOM   1751 HG21 ILE A 154       6.224  12.426   9.795  1.00  0.00           H  
ATOM   1752 HG22 ILE A 154       6.787  12.196  11.470  1.00  0.00           H  
ATOM   1753 HG23 ILE A 154       5.536  13.373  11.134  1.00  0.00           H  
ATOM   1754 HD11 ILE A 154       9.425  12.842  12.185  1.00  0.00           H  
ATOM   1755 HD12 ILE A 154       8.874  11.484  11.170  1.00  0.00           H  
ATOM   1756 HD13 ILE A 154      10.485  12.171  10.931  1.00  0.00           H  
ATOM   1757  N   VAL A 155       4.606  15.048   9.093  1.00  0.00           N  
ATOM   1758  CA  VAL A 155       3.185  15.396   9.282  1.00  0.00           C  
ATOM   1759  C   VAL A 155       2.309  14.146   9.293  1.00  0.00           C  
ATOM   1760  O   VAL A 155       2.582  13.186   8.572  1.00  0.00           O  
ATOM   1761  CB  VAL A 155       2.736  16.430   8.224  1.00  0.00           C  
ATOM   1762  CG1 VAL A 155       1.216  16.597   8.101  1.00  0.00           C  
ATOM   1763  CG2 VAL A 155       3.336  17.811   8.512  1.00  0.00           C  
ATOM   1764  H   VAL A 155       4.830  14.392   8.358  1.00  0.00           H  
ATOM   1765  HA  VAL A 155       3.063  15.862  10.260  1.00  0.00           H  
ATOM   1766  HB  VAL A 155       3.102  16.106   7.251  1.00  0.00           H  
ATOM   1767 HG11 VAL A 155       0.758  15.665   7.769  1.00  0.00           H  
ATOM   1768 HG12 VAL A 155       0.792  16.900   9.058  1.00  0.00           H  
ATOM   1769 HG13 VAL A 155       0.996  17.354   7.348  1.00  0.00           H  
ATOM   1770 HG21 VAL A 155       3.046  18.142   9.509  1.00  0.00           H  
ATOM   1771 HG22 VAL A 155       4.424  17.769   8.453  1.00  0.00           H  
ATOM   1772 HG23 VAL A 155       2.975  18.534   7.781  1.00  0.00           H  
ATOM   1773  N   LYS A 156       1.230  14.170  10.086  1.00  0.00           N  
ATOM   1774  CA  LYS A 156       0.171  13.151  10.116  1.00  0.00           C  
ATOM   1775  C   LYS A 156      -1.208  13.807  10.083  1.00  0.00           C  
ATOM   1776  O   LYS A 156      -1.406  14.866  10.678  1.00  0.00           O  
ATOM   1777  CB  LYS A 156       0.297  12.214  11.329  1.00  0.00           C  
ATOM   1778  CG  LYS A 156       1.620  11.443  11.442  1.00  0.00           C  
ATOM   1779  CD  LYS A 156       2.631  12.119  12.379  1.00  0.00           C  
ATOM   1780  CE  LYS A 156       3.961  11.360  12.430  1.00  0.00           C  
ATOM   1781  NZ  LYS A 156       3.829   9.991  12.977  1.00  0.00           N1+
ATOM   1782  H   LYS A 156       1.094  14.982  10.671  1.00  0.00           H  
ATOM   1783  HA  LYS A 156       0.254  12.541   9.216  1.00  0.00           H  
ATOM   1784  HB2 LYS A 156       0.129  12.782  12.244  1.00  0.00           H  
ATOM   1785  HB3 LYS A 156      -0.503  11.477  11.250  1.00  0.00           H  
ATOM   1786  HG2 LYS A 156       1.391  10.457  11.847  1.00  0.00           H  
ATOM   1787  HG3 LYS A 156       2.060  11.311  10.454  1.00  0.00           H  
ATOM   1788  HD2 LYS A 156       2.212  12.178  13.384  1.00  0.00           H  
ATOM   1789  HD3 LYS A 156       2.830  13.133  12.034  1.00  0.00           H  
ATOM   1790  HE2 LYS A 156       4.651  11.922  13.058  1.00  0.00           H  
ATOM   1791  HE3 LYS A 156       4.386  11.311  11.428  1.00  0.00           H  
ATOM   1792  HZ1 LYS A 156       3.318   9.974  13.848  1.00  0.00           H  
ATOM   1793  HZ2 LYS A 156       3.361   9.378  12.324  1.00  0.00           H  
ATOM   1794  HZ3 LYS A 156       4.747   9.600  13.135  1.00  0.00           H  
ATOM   1795  N   VAL A 157      -2.164  13.169   9.407  1.00  0.00           N  
ATOM   1796  CA  VAL A 157      -3.545  13.665   9.249  1.00  0.00           C  
ATOM   1797  C   VAL A 157      -4.558  12.518   9.219  1.00  0.00           C  
ATOM   1798  O   VAL A 157      -4.208  11.359   8.983  1.00  0.00           O  
ATOM   1799  CB  VAL A 157      -3.711  14.556   7.991  1.00  0.00           C  
ATOM   1800  CG1 VAL A 157      -2.772  15.761   7.964  1.00  0.00           C  
ATOM   1801  CG2 VAL A 157      -3.526  13.810   6.671  1.00  0.00           C  
ATOM   1802  H   VAL A 157      -1.927  12.288   8.973  1.00  0.00           H  
ATOM   1803  HA  VAL A 157      -3.786  14.277  10.117  1.00  0.00           H  
ATOM   1804  HB  VAL A 157      -4.729  14.944   7.989  1.00  0.00           H  
ATOM   1805 HG11 VAL A 157      -2.861  16.294   8.910  1.00  0.00           H  
ATOM   1806 HG12 VAL A 157      -1.738  15.445   7.826  1.00  0.00           H  
ATOM   1807 HG13 VAL A 157      -3.055  16.427   7.149  1.00  0.00           H  
ATOM   1808 HG21 VAL A 157      -2.489  13.482   6.597  1.00  0.00           H  
ATOM   1809 HG22 VAL A 157      -4.198  12.954   6.614  1.00  0.00           H  
ATOM   1810 HG23 VAL A 157      -3.747  14.477   5.837  1.00  0.00           H  
ATOM   1811  N   LYS A 158      -5.834  12.868   9.414  1.00  0.00           N  
ATOM   1812  CA  LYS A 158      -7.004  11.986   9.262  1.00  0.00           C  
ATOM   1813  C   LYS A 158      -8.042  12.701   8.387  1.00  0.00           C  
ATOM   1814  O   LYS A 158      -8.264  13.900   8.566  1.00  0.00           O  
ATOM   1815  CB  LYS A 158      -7.572  11.547  10.633  1.00  0.00           C  
ATOM   1816  CG  LYS A 158      -6.534  10.942  11.607  1.00  0.00           C  
ATOM   1817  CD  LYS A 158      -7.079  10.576  13.004  1.00  0.00           C  
ATOM   1818  CE  LYS A 158      -7.610  11.805  13.759  1.00  0.00           C  
ATOM   1819  NZ  LYS A 158      -7.932  11.535  15.179  1.00  0.00           N1+
ATOM   1820  H   LYS A 158      -6.013  13.842   9.612  1.00  0.00           H  
ATOM   1821  HA  LYS A 158      -6.696  11.088   8.725  1.00  0.00           H  
ATOM   1822  HB2 LYS A 158      -8.046  12.412  11.097  1.00  0.00           H  
ATOM   1823  HB3 LYS A 158      -8.348  10.802  10.458  1.00  0.00           H  
ATOM   1824  HG2 LYS A 158      -6.116  10.044  11.153  1.00  0.00           H  
ATOM   1825  HG3 LYS A 158      -5.719  11.652  11.752  1.00  0.00           H  
ATOM   1826  HD2 LYS A 158      -6.271  10.128  13.582  1.00  0.00           H  
ATOM   1827  HD3 LYS A 158      -7.878   9.842  12.902  1.00  0.00           H  
ATOM   1828  HE2 LYS A 158      -8.505  12.167  13.254  1.00  0.00           H  
ATOM   1829  HE3 LYS A 158      -6.858  12.593  13.722  1.00  0.00           H  
ATOM   1830  HZ1 LYS A 158      -8.298  10.609  15.349  1.00  0.00           H  
ATOM   1831  HZ2 LYS A 158      -7.126  11.626  15.780  1.00  0.00           H  
ATOM   1832  HZ3 LYS A 158      -8.621  12.195  15.512  1.00  0.00           H  
ATOM   1833  N   ALA A 159      -8.638  12.003   7.424  1.00  0.00           N  
ATOM   1834  CA  ALA A 159      -9.480  12.583   6.372  1.00  0.00           C  
ATOM   1835  C   ALA A 159     -10.616  11.639   5.931  1.00  0.00           C  
ATOM   1836  O   ALA A 159     -10.625  10.458   6.288  1.00  0.00           O  
ATOM   1837  CB  ALA A 159      -8.568  12.958   5.192  1.00  0.00           C  
ATOM   1838  H   ALA A 159      -8.386  11.031   7.313  1.00  0.00           H  
ATOM   1839  HA  ALA A 159      -9.949  13.492   6.748  1.00  0.00           H  
ATOM   1840  HB1 ALA A 159      -7.792  13.647   5.525  1.00  0.00           H  
ATOM   1841  HB2 ALA A 159      -8.101  12.061   4.787  1.00  0.00           H  
ATOM   1842  HB3 ALA A 159      -9.154  13.438   4.409  1.00  0.00           H  
ATOM   1843  N   ILE A 160     -11.580  12.156   5.160  1.00  0.00           N  
ATOM   1844  CA  ILE A 160     -12.733  11.389   4.656  1.00  0.00           C  
ATOM   1845  C   ILE A 160     -13.228  11.906   3.290  1.00  0.00           C  
ATOM   1846  O   ILE A 160     -13.235  13.110   3.038  1.00  0.00           O  
ATOM   1847  CB  ILE A 160     -13.840  11.350   5.737  1.00  0.00           C  
ATOM   1848  CG1 ILE A 160     -14.964  10.367   5.344  1.00  0.00           C  
ATOM   1849  CG2 ILE A 160     -14.434  12.748   5.998  1.00  0.00           C  
ATOM   1850  CD1 ILE A 160     -15.939  10.078   6.491  1.00  0.00           C  
ATOM   1851  H   ILE A 160     -11.535  13.139   4.932  1.00  0.00           H  
ATOM   1852  HA  ILE A 160     -12.397  10.364   4.503  1.00  0.00           H  
ATOM   1853  HB  ILE A 160     -13.390  10.992   6.663  1.00  0.00           H  
ATOM   1854 HG12 ILE A 160     -15.528  10.754   4.494  1.00  0.00           H  
ATOM   1855 HG13 ILE A 160     -14.510   9.420   5.052  1.00  0.00           H  
ATOM   1856 HG21 ILE A 160     -13.642  13.472   6.193  1.00  0.00           H  
ATOM   1857 HG22 ILE A 160     -15.001  13.083   5.130  1.00  0.00           H  
ATOM   1858 HG23 ILE A 160     -15.086  12.725   6.871  1.00  0.00           H  
ATOM   1859 HD11 ILE A 160     -15.384   9.806   7.388  1.00  0.00           H  
ATOM   1860 HD12 ILE A 160     -16.558  10.951   6.695  1.00  0.00           H  
ATOM   1861 HD13 ILE A 160     -16.587   9.245   6.216  1.00  0.00           H  
ATOM   1862  N   GLY A 161     -13.648  11.001   2.399  1.00  0.00           N  
ATOM   1863  CA  GLY A 161     -14.180  11.336   1.068  1.00  0.00           C  
ATOM   1864  C   GLY A 161     -15.593  11.942   1.097  1.00  0.00           C  
ATOM   1865  O   GLY A 161     -16.394  11.560   1.953  1.00  0.00           O  
ATOM   1866  H   GLY A 161     -13.568  10.026   2.651  1.00  0.00           H  
ATOM   1867  HA2 GLY A 161     -13.501  12.041   0.587  1.00  0.00           H  
ATOM   1868  HA3 GLY A 161     -14.205  10.437   0.452  1.00  0.00           H  
ATOM   1869  N   ARG A 162     -15.935  12.822   0.138  1.00  0.00           N  
ATOM   1870  CA  ARG A 162     -17.213  13.576   0.111  1.00  0.00           C  
ATOM   1871  C   ARG A 162     -17.978  13.596  -1.229  1.00  0.00           C  
ATOM   1872  O   ARG A 162     -19.185  13.382  -1.190  1.00  0.00           O  
ATOM   1873  CB  ARG A 162     -17.002  15.015   0.629  1.00  0.00           C  
ATOM   1874  CG  ARG A 162     -16.386  15.178   2.032  1.00  0.00           C  
ATOM   1875  CD  ARG A 162     -17.252  14.652   3.192  1.00  0.00           C  
ATOM   1876  NE  ARG A 162     -16.817  15.274   4.454  1.00  0.00           N  
ATOM   1877  CZ  ARG A 162     -17.081  14.960   5.707  1.00  0.00           C  
ATOM   1878  NH1 ARG A 162     -16.587  15.728   6.623  1.00  0.00           N  
ATOM   1879  NH2 ARG A 162     -17.806  13.949   6.095  1.00  0.00           N1+
ATOM   1880  H   ARG A 162     -15.226  13.055  -0.543  1.00  0.00           H  
ATOM   1881  HA  ARG A 162     -17.905  13.096   0.804  1.00  0.00           H  
ATOM   1882  HB2 ARG A 162     -16.358  15.540  -0.076  1.00  0.00           H  
ATOM   1883  HB3 ARG A 162     -17.965  15.526   0.626  1.00  0.00           H  
ATOM   1884  HG2 ARG A 162     -16.232  16.247   2.182  1.00  0.00           H  
ATOM   1885  HG3 ARG A 162     -15.405  14.704   2.069  1.00  0.00           H  
ATOM   1886  HD2 ARG A 162     -17.166  13.567   3.254  1.00  0.00           H  
ATOM   1887  HD3 ARG A 162     -18.293  14.916   3.009  1.00  0.00           H  
ATOM   1888  HE  ARG A 162     -16.260  16.113   4.369  1.00  0.00           H  
ATOM   1889 HH11 ARG A 162     -16.888  15.700   7.586  1.00  0.00           H  
ATOM   1890 HH12 ARG A 162     -16.085  16.542   6.297  1.00  0.00           H  
ATOM   1891 HH21 ARG A 162     -18.220  13.320   5.422  1.00  0.00           H  
ATOM   1892 HH22 ARG A 162     -17.876  13.772   7.087  1.00  0.00           H  
ATOM   1893  N   GLN A 163     -17.346  13.821  -2.388  1.00  0.00           N  
ATOM   1894  CA  GLN A 163     -18.033  13.996  -3.697  1.00  0.00           C  
ATOM   1895  C   GLN A 163     -17.324  13.280  -4.865  1.00  0.00           C  
ATOM   1896  O   GLN A 163     -16.244  12.719  -4.684  1.00  0.00           O  
ATOM   1897  CB  GLN A 163     -18.192  15.495  -4.024  1.00  0.00           C  
ATOM   1898  CG  GLN A 163     -19.045  16.284  -3.027  1.00  0.00           C  
ATOM   1899  CD  GLN A 163     -19.011  17.761  -3.382  1.00  0.00           C  
ATOM   1900  OE1 GLN A 163     -18.147  18.497  -2.928  1.00  0.00           O  
ATOM   1901  NE2 GLN A 163     -19.892  18.239  -4.228  1.00  0.00           N  
ATOM   1902  H   GLN A 163     -16.354  14.010  -2.362  1.00  0.00           H  
ATOM   1903  HA  GLN A 163     -19.035  13.570  -3.641  1.00  0.00           H  
ATOM   1904  HB2 GLN A 163     -17.207  15.956  -4.089  1.00  0.00           H  
ATOM   1905  HB3 GLN A 163     -18.640  15.618  -5.010  1.00  0.00           H  
ATOM   1906  HG2 GLN A 163     -18.651  16.171  -2.018  1.00  0.00           H  
ATOM   1907  HG3 GLN A 163     -20.072  15.919  -3.053  1.00  0.00           H  
ATOM   1908 HE21 GLN A 163     -20.566  17.652  -4.698  1.00  0.00           H  
ATOM   1909 HE22 GLN A 163     -19.743  19.185  -4.550  1.00  0.00           H  
ATOM   1910  N   ARG A 164     -17.912  13.313  -6.072  1.00  0.00           N  
ATOM   1911  CA  ARG A 164     -17.379  12.744  -7.335  1.00  0.00           C  
ATOM   1912  C   ARG A 164     -17.013  13.838  -8.349  1.00  0.00           C  
ATOM   1913  O   ARG A 164     -17.618  14.906  -8.329  1.00  0.00           O  
ATOM   1914  CB  ARG A 164     -18.413  11.798  -7.976  1.00  0.00           C  
ATOM   1915  CG  ARG A 164     -18.959  10.680  -7.076  1.00  0.00           C  
ATOM   1916  CD  ARG A 164     -19.786   9.667  -7.884  1.00  0.00           C  
ATOM   1917  NE  ARG A 164     -20.959  10.298  -8.516  1.00  0.00           N  
ATOM   1918  CZ  ARG A 164     -21.259  10.310  -9.800  1.00  0.00           C  
ATOM   1919  NH1 ARG A 164     -20.648   9.599 -10.703  1.00  0.00           N  
ATOM   1920  NH2 ARG A 164     -22.208  11.071 -10.235  1.00  0.00           N1+
ATOM   1921  H   ARG A 164     -18.792  13.807  -6.128  1.00  0.00           H  
ATOM   1922  HA  ARG A 164     -16.473  12.176  -7.126  1.00  0.00           H  
ATOM   1923  HB2 ARG A 164     -19.260  12.400  -8.303  1.00  0.00           H  
ATOM   1924  HB3 ARG A 164     -17.959  11.345  -8.858  1.00  0.00           H  
ATOM   1925  HG2 ARG A 164     -19.580  11.108  -6.289  1.00  0.00           H  
ATOM   1926  HG3 ARG A 164     -18.118  10.161  -6.615  1.00  0.00           H  
ATOM   1927  HD2 ARG A 164     -20.127   8.872  -7.221  1.00  0.00           H  
ATOM   1928  HD3 ARG A 164     -19.141   9.217  -8.639  1.00  0.00           H  
ATOM   1929  HE  ARG A 164     -21.564  10.836  -7.912  1.00  0.00           H  
ATOM   1930 HH11 ARG A 164     -20.942   9.692 -11.665  1.00  0.00           H  
ATOM   1931 HH12 ARG A 164     -19.988   8.888 -10.423  1.00  0.00           H  
ATOM   1932 HH21 ARG A 164     -22.737  11.641  -9.590  1.00  0.00           H  
ATOM   1933 HH22 ARG A 164     -22.352  11.150 -11.232  1.00  0.00           H  
ATOM   1934  N   PHE A 165     -16.083  13.581  -9.274  1.00  0.00           N  
ATOM   1935  CA  PHE A 165     -15.750  14.517 -10.365  1.00  0.00           C  
ATOM   1936  C   PHE A 165     -15.223  13.837 -11.647  1.00  0.00           C  
ATOM   1937  O   PHE A 165     -14.819  12.672 -11.628  1.00  0.00           O  
ATOM   1938  CB  PHE A 165     -14.768  15.586  -9.853  1.00  0.00           C  
ATOM   1939  CG  PHE A 165     -13.373  15.108  -9.499  1.00  0.00           C  
ATOM   1940  CD1 PHE A 165     -12.398  14.955 -10.503  1.00  0.00           C  
ATOM   1941  CD2 PHE A 165     -13.028  14.883  -8.154  1.00  0.00           C  
ATOM   1942  CE1 PHE A 165     -11.090  14.569 -10.169  1.00  0.00           C  
ATOM   1943  CE2 PHE A 165     -11.714  14.516  -7.819  1.00  0.00           C  
ATOM   1944  CZ  PHE A 165     -10.747  14.354  -8.825  1.00  0.00           C  
ATOM   1945  H   PHE A 165     -15.574  12.710  -9.220  1.00  0.00           H  
ATOM   1946  HA  PHE A 165     -16.661  15.044 -10.647  1.00  0.00           H  
ATOM   1947  HB2 PHE A 165     -14.670  16.365 -10.609  1.00  0.00           H  
ATOM   1948  HB3 PHE A 165     -15.204  16.064  -8.976  1.00  0.00           H  
ATOM   1949  HD1 PHE A 165     -12.645  15.154 -11.536  1.00  0.00           H  
ATOM   1950  HD2 PHE A 165     -13.767  15.007  -7.377  1.00  0.00           H  
ATOM   1951  HE1 PHE A 165     -10.343  14.455 -10.940  1.00  0.00           H  
ATOM   1952  HE2 PHE A 165     -11.441  14.363  -6.785  1.00  0.00           H  
ATOM   1953  HZ  PHE A 165      -9.738  14.070  -8.566  1.00  0.00           H  
ATOM   1954  N   LYS A 166     -15.184  14.590 -12.758  1.00  0.00           N  
ATOM   1955  CA  LYS A 166     -14.503  14.244 -14.023  1.00  0.00           C  
ATOM   1956  C   LYS A 166     -13.238  15.087 -14.230  1.00  0.00           C  
ATOM   1957  O   LYS A 166     -13.247  16.288 -13.967  1.00  0.00           O  
ATOM   1958  CB  LYS A 166     -15.475  14.302 -15.223  1.00  0.00           C  
ATOM   1959  CG  LYS A 166     -14.717  14.238 -16.563  1.00  0.00           C  
ATOM   1960  CD  LYS A 166     -15.553  13.842 -17.783  1.00  0.00           C  
ATOM   1961  CE  LYS A 166     -14.816  14.139 -19.102  1.00  0.00           C  
ATOM   1962  NZ  LYS A 166     -13.397  13.704 -19.115  1.00  0.00           N1+
ATOM   1963  H   LYS A 166     -15.585  15.515 -12.690  1.00  0.00           H  
ATOM   1964  HA  LYS A 166     -14.167  13.209 -13.959  1.00  0.00           H  
ATOM   1965  HB2 LYS A 166     -16.047  15.230 -15.190  1.00  0.00           H  
ATOM   1966  HB3 LYS A 166     -16.172  13.466 -15.158  1.00  0.00           H  
ATOM   1967  HG2 LYS A 166     -13.920  13.500 -16.477  1.00  0.00           H  
ATOM   1968  HG3 LYS A 166     -14.279  15.219 -16.748  1.00  0.00           H  
ATOM   1969  HD2 LYS A 166     -16.489  14.401 -17.779  1.00  0.00           H  
ATOM   1970  HD3 LYS A 166     -15.786  12.779 -17.730  1.00  0.00           H  
ATOM   1971  HE2 LYS A 166     -14.851  15.214 -19.278  1.00  0.00           H  
ATOM   1972  HE3 LYS A 166     -15.361  13.666 -19.920  1.00  0.00           H  
ATOM   1973  HZ1 LYS A 166     -12.831  14.230 -18.464  1.00  0.00           H  
ATOM   1974  HZ2 LYS A 166     -13.274  12.724 -18.904  1.00  0.00           H  
ATOM   1975  HZ3 LYS A 166     -12.996  13.821 -20.034  1.00  0.00           H  
ATOM   1976  N   VAL A 167     -12.173  14.452 -14.724  1.00  0.00           N  
ATOM   1977  CA  VAL A 167     -10.905  15.085 -15.127  1.00  0.00           C  
ATOM   1978  C   VAL A 167     -11.026  15.726 -16.514  1.00  0.00           C  
ATOM   1979  O   VAL A 167     -11.677  15.158 -17.395  1.00  0.00           O  
ATOM   1980  CB  VAL A 167      -9.763  14.046 -15.108  1.00  0.00           C  
ATOM   1981  CG1 VAL A 167      -8.440  14.563 -15.674  1.00  0.00           C  
ATOM   1982  CG2 VAL A 167      -9.508  13.516 -13.692  1.00  0.00           C  
ATOM   1983  H   VAL A 167     -12.278  13.475 -14.955  1.00  0.00           H  
ATOM   1984  HA  VAL A 167     -10.656  15.873 -14.416  1.00  0.00           H  
ATOM   1985  HB  VAL A 167     -10.063  13.205 -15.733  1.00  0.00           H  
ATOM   1986 HG11 VAL A 167      -8.538  14.819 -16.729  1.00  0.00           H  
ATOM   1987 HG12 VAL A 167      -8.098  15.431 -15.111  1.00  0.00           H  
ATOM   1988 HG13 VAL A 167      -7.694  13.772 -15.608  1.00  0.00           H  
ATOM   1989 HG21 VAL A 167      -9.146  14.323 -13.055  1.00  0.00           H  
ATOM   1990 HG22 VAL A 167     -10.419  13.095 -13.265  1.00  0.00           H  
ATOM   1991 HG23 VAL A 167      -8.755  12.729 -13.733  1.00  0.00           H  
ATOM   1992  N   LEU A 168     -10.381  16.880 -16.719  1.00  0.00           N  
ATOM   1993  CA  LEU A 168     -10.316  17.587 -18.011  1.00  0.00           C  
ATOM   1994  C   LEU A 168      -8.877  17.987 -18.410  1.00  0.00           C  
ATOM   1995  O   LEU A 168      -8.597  18.162 -19.597  1.00  0.00           O  
ATOM   1996  CB  LEU A 168     -11.293  18.783 -17.983  1.00  0.00           C  
ATOM   1997  CG  LEU A 168     -12.771  18.420 -17.708  1.00  0.00           C  
ATOM   1998  CD1 LEU A 168     -13.610  19.676 -17.475  1.00  0.00           C  
ATOM   1999  CD2 LEU A 168     -13.393  17.663 -18.881  1.00  0.00           C  
ATOM   2000  H   LEU A 168      -9.939  17.326 -15.928  1.00  0.00           H  
ATOM   2001  HA  LEU A 168     -10.644  16.909 -18.798  1.00  0.00           H  
ATOM   2002  HB2 LEU A 168     -10.952  19.469 -17.207  1.00  0.00           H  
ATOM   2003  HB3 LEU A 168     -11.231  19.308 -18.936  1.00  0.00           H  
ATOM   2004  HG  LEU A 168     -12.852  17.807 -16.810  1.00  0.00           H  
ATOM   2005 HD11 LEU A 168     -13.290  20.160 -16.552  1.00  0.00           H  
ATOM   2006 HD12 LEU A 168     -13.501  20.364 -18.314  1.00  0.00           H  
ATOM   2007 HD13 LEU A 168     -14.661  19.407 -17.367  1.00  0.00           H  
ATOM   2008 HD21 LEU A 168     -13.316  18.266 -19.786  1.00  0.00           H  
ATOM   2009 HD22 LEU A 168     -12.868  16.723 -19.048  1.00  0.00           H  
ATOM   2010 HD23 LEU A 168     -14.441  17.450 -18.674  1.00  0.00           H  
ATOM   2011  N   GLU A 169      -7.948  18.058 -17.454  1.00  0.00           N  
ATOM   2012  CA  GLU A 169      -6.487  18.131 -17.645  1.00  0.00           C  
ATOM   2013  C   GLU A 169      -5.789  17.605 -16.375  1.00  0.00           C  
ATOM   2014  O   GLU A 169      -6.427  17.504 -15.325  1.00  0.00           O  
ATOM   2015  CB  GLU A 169      -6.053  19.573 -17.977  1.00  0.00           C  
ATOM   2016  CG  GLU A 169      -6.195  20.568 -16.811  1.00  0.00           C  
ATOM   2017  CD  GLU A 169      -4.971  20.711 -15.895  1.00  0.00           C  
ATOM   2018  OE1 GLU A 169      -5.177  21.062 -14.711  1.00  0.00           O  
ATOM   2019  OE2 GLU A 169      -3.827  20.516 -16.352  1.00  0.00           O1-
ATOM   2020  H   GLU A 169      -8.241  17.968 -16.492  1.00  0.00           H  
ATOM   2021  HA  GLU A 169      -6.200  17.488 -18.477  1.00  0.00           H  
ATOM   2022  HB2 GLU A 169      -5.026  19.564 -18.343  1.00  0.00           H  
ATOM   2023  HB3 GLU A 169      -6.671  19.931 -18.800  1.00  0.00           H  
ATOM   2024  HG2 GLU A 169      -7.057  20.272 -16.212  1.00  0.00           H  
ATOM   2025  HG3 GLU A 169      -6.411  21.550 -17.233  1.00  0.00           H  
ATOM   2026  N   LEU A 170      -4.496  17.282 -16.466  1.00  0.00           N  
ATOM   2027  CA  LEU A 170      -3.649  16.796 -15.368  1.00  0.00           C  
ATOM   2028  C   LEU A 170      -2.241  17.380 -15.515  1.00  0.00           C  
ATOM   2029  O   LEU A 170      -1.647  17.278 -16.592  1.00  0.00           O  
ATOM   2030  CB  LEU A 170      -3.555  15.255 -15.370  1.00  0.00           C  
ATOM   2031  CG  LEU A 170      -4.866  14.488 -15.158  1.00  0.00           C  
ATOM   2032  CD1 LEU A 170      -4.643  12.999 -15.404  1.00  0.00           C  
ATOM   2033  CD2 LEU A 170      -5.389  14.638 -13.731  1.00  0.00           C  
ATOM   2034  H   LEU A 170      -4.026  17.442 -17.346  1.00  0.00           H  
ATOM   2035  HA  LEU A 170      -4.059  17.134 -14.416  1.00  0.00           H  
ATOM   2036  HB2 LEU A 170      -3.129  14.950 -16.326  1.00  0.00           H  
ATOM   2037  HB3 LEU A 170      -2.852  14.952 -14.594  1.00  0.00           H  
ATOM   2038  HG  LEU A 170      -5.614  14.839 -15.869  1.00  0.00           H  
ATOM   2039 HD11 LEU A 170      -4.286  12.842 -16.422  1.00  0.00           H  
ATOM   2040 HD12 LEU A 170      -3.915  12.615 -14.689  1.00  0.00           H  
ATOM   2041 HD13 LEU A 170      -5.594  12.482 -15.278  1.00  0.00           H  
ATOM   2042 HD21 LEU A 170      -4.627  14.334 -13.013  1.00  0.00           H  
ATOM   2043 HD22 LEU A 170      -5.644  15.685 -13.567  1.00  0.00           H  
ATOM   2044 HD23 LEU A 170      -6.285  14.034 -13.590  1.00  0.00           H  
ATOM   2045  N   ARG A 171      -1.696  17.953 -14.437  1.00  0.00           N  
ATOM   2046  CA  ARG A 171      -0.403  18.655 -14.456  1.00  0.00           C  
ATOM   2047  C   ARG A 171       0.289  18.655 -13.092  1.00  0.00           C  
ATOM   2048  O   ARG A 171      -0.287  18.272 -12.073  1.00  0.00           O  
ATOM   2049  CB  ARG A 171      -0.652  20.086 -14.975  1.00  0.00           C  
ATOM   2050  CG  ARG A 171      -1.370  20.985 -13.956  1.00  0.00           C  
ATOM   2051  CD  ARG A 171      -1.690  22.362 -14.545  1.00  0.00           C  
ATOM   2052  NE  ARG A 171      -1.941  23.333 -13.471  1.00  0.00           N  
ATOM   2053  CZ  ARG A 171      -3.024  23.449 -12.731  1.00  0.00           C  
ATOM   2054  NH1 ARG A 171      -4.108  22.744 -12.878  1.00  0.00           N  
ATOM   2055  NH2 ARG A 171      -3.008  24.309 -11.764  1.00  0.00           N1+
ATOM   2056  H   ARG A 171      -2.249  18.001 -13.593  1.00  0.00           H  
ATOM   2057  HA  ARG A 171       0.259  18.146 -15.157  1.00  0.00           H  
ATOM   2058  HB2 ARG A 171       0.305  20.544 -15.226  1.00  0.00           H  
ATOM   2059  HB3 ARG A 171      -1.240  20.036 -15.892  1.00  0.00           H  
ATOM   2060  HG2 ARG A 171      -2.302  20.517 -13.640  1.00  0.00           H  
ATOM   2061  HG3 ARG A 171      -0.730  21.119 -13.084  1.00  0.00           H  
ATOM   2062  HD2 ARG A 171      -0.840  22.707 -15.134  1.00  0.00           H  
ATOM   2063  HD3 ARG A 171      -2.555  22.292 -15.205  1.00  0.00           H  
ATOM   2064  HE  ARG A 171      -1.155  23.888 -13.162  1.00  0.00           H  
ATOM   2065 HH11 ARG A 171      -4.927  22.948 -12.323  1.00  0.00           H  
ATOM   2066 HH12 ARG A 171      -4.204  22.095 -13.646  1.00  0.00           H  
ATOM   2067 HH21 ARG A 171      -2.206  24.920 -11.698  1.00  0.00           H  
ATOM   2068 HH22 ARG A 171      -3.676  24.254 -11.009  1.00  0.00           H  
ATOM   2069  N   THR A 172       1.523  19.157 -13.075  1.00  0.00           N  
ATOM   2070  CA  THR A 172       2.346  19.350 -11.872  1.00  0.00           C  
ATOM   2071  C   THR A 172       2.756  20.813 -11.689  1.00  0.00           C  
ATOM   2072  O   THR A 172       3.097  21.511 -12.648  1.00  0.00           O  
ATOM   2073  CB  THR A 172       3.525  18.364 -11.850  1.00  0.00           C  
ATOM   2074  OG1 THR A 172       3.021  17.072 -11.608  1.00  0.00           O  
ATOM   2075  CG2 THR A 172       4.549  18.629 -10.750  1.00  0.00           C  
ATOM   2076  H   THR A 172       1.923  19.414 -13.966  1.00  0.00           H  
ATOM   2077  HA  THR A 172       1.740  19.103 -11.001  1.00  0.00           H  
ATOM   2078  HB  THR A 172       4.035  18.381 -12.813  1.00  0.00           H  
ATOM   2079 HG21 THR A 172       5.087  19.554 -10.954  1.00  0.00           H  
ATOM   2080 HG22 THR A 172       4.049  18.696  -9.784  1.00  0.00           H  
ATOM   2081 HG23 THR A 172       5.272  17.813 -10.721  1.00  0.00           H  
ATOM   2082  HG1 THR A 172       2.553  16.775 -12.392  1.00  0.00           H  
ATOM   2083  N   GLN A 173       2.702  21.281 -10.443  1.00  0.00           N  
ATOM   2084  CA  GLN A 173       3.016  22.649 -10.025  1.00  0.00           C  
ATOM   2085  C   GLN A 173       4.512  22.826  -9.715  1.00  0.00           C  
ATOM   2086  O   GLN A 173       5.246  21.848  -9.583  1.00  0.00           O  
ATOM   2087  CB  GLN A 173       2.143  22.995  -8.805  1.00  0.00           C  
ATOM   2088  CG  GLN A 173       0.637  23.010  -9.125  1.00  0.00           C  
ATOM   2089  CD  GLN A 173       0.250  24.172 -10.033  1.00  0.00           C  
ATOM   2090  OE1 GLN A 173      -0.078  24.012 -11.200  1.00  0.00           O  
ATOM   2091  NE2 GLN A 173       0.301  25.385  -9.535  1.00  0.00           N  
ATOM   2092  H   GLN A 173       2.444  20.633  -9.712  1.00  0.00           H  
ATOM   2093  HA  GLN A 173       2.761  23.342 -10.827  1.00  0.00           H  
ATOM   2094  HB2 GLN A 173       2.329  22.264  -8.019  1.00  0.00           H  
ATOM   2095  HB3 GLN A 173       2.431  23.974  -8.422  1.00  0.00           H  
ATOM   2096  HG2 GLN A 173       0.334  22.070  -9.586  1.00  0.00           H  
ATOM   2097  HG3 GLN A 173       0.093  23.115  -8.186  1.00  0.00           H  
ATOM   2098 HE21 GLN A 173       0.540  25.514  -8.562  1.00  0.00           H  
ATOM   2099 HE22 GLN A 173       0.168  26.163 -10.166  1.00  0.00           H  
ATOM   2100  N   SER A 174       4.955  24.073  -9.516  1.00  0.00           N  
ATOM   2101  CA  SER A 174       6.320  24.418  -9.065  1.00  0.00           C  
ATOM   2102  C   SER A 174       6.722  23.745  -7.737  1.00  0.00           C  
ATOM   2103  O   SER A 174       7.906  23.653  -7.405  1.00  0.00           O  
ATOM   2104  CB  SER A 174       6.395  25.942  -8.915  1.00  0.00           C  
ATOM   2105  OG  SER A 174       5.508  26.395  -7.906  1.00  0.00           O  
ATOM   2106  H   SER A 174       4.310  24.842  -9.625  1.00  0.00           H  
ATOM   2107  HA  SER A 174       7.034  24.107  -9.828  1.00  0.00           H  
ATOM   2108  HB2 SER A 174       6.127  26.409  -9.862  1.00  0.00           H  
ATOM   2109  HB3 SER A 174       7.414  26.235  -8.664  1.00  0.00           H  
ATOM   2110  HG  SER A 174       5.904  26.234  -7.047  1.00  0.00           H  
ATOM   2111  N   ASP A 175       5.732  23.259  -6.986  1.00  0.00           N  
ATOM   2112  CA  ASP A 175       5.862  22.486  -5.751  1.00  0.00           C  
ATOM   2113  C   ASP A 175       6.230  21.002  -5.954  1.00  0.00           C  
ATOM   2114  O   ASP A 175       6.519  20.320  -4.978  1.00  0.00           O  
ATOM   2115  CB  ASP A 175       4.516  22.545  -5.012  1.00  0.00           C  
ATOM   2116  CG  ASP A 175       3.882  23.934  -4.953  1.00  0.00           C  
ATOM   2117  OD1 ASP A 175       2.861  24.124  -5.648  1.00  0.00           O  
ATOM   2118  OD2 ASP A 175       4.351  24.791  -4.166  1.00  0.00           O1-
ATOM   2119  H   ASP A 175       4.795  23.453  -7.308  1.00  0.00           H  
ATOM   2120  HA  ASP A 175       6.631  22.943  -5.128  1.00  0.00           H  
ATOM   2121  HB2 ASP A 175       4.633  22.159  -4.000  1.00  0.00           H  
ATOM   2122  HB3 ASP A 175       3.823  21.880  -5.528  1.00  0.00           H  
ATOM   2123  N   GLY A 176       6.147  20.464  -7.176  1.00  0.00           N  
ATOM   2124  CA  GLY A 176       6.238  19.018  -7.441  1.00  0.00           C  
ATOM   2125  C   GLY A 176       4.952  18.226  -7.132  1.00  0.00           C  
ATOM   2126  O   GLY A 176       4.873  17.035  -7.442  1.00  0.00           O  
ATOM   2127  H   GLY A 176       5.952  21.070  -7.960  1.00  0.00           H  
ATOM   2128  HA2 GLY A 176       6.483  18.872  -8.493  1.00  0.00           H  
ATOM   2129  HA3 GLY A 176       7.047  18.597  -6.844  1.00  0.00           H  
ATOM   2130  N   ILE A 177       3.932  18.881  -6.566  1.00  0.00           N  
ATOM   2131  CA  ILE A 177       2.579  18.362  -6.287  1.00  0.00           C  
ATOM   2132  C   ILE A 177       1.669  18.548  -7.515  1.00  0.00           C  
ATOM   2133  O   ILE A 177       1.886  19.438  -8.343  1.00  0.00           O  
ATOM   2134  CB  ILE A 177       2.046  19.010  -4.977  1.00  0.00           C  
ATOM   2135  CG2 ILE A 177       0.512  19.087  -4.878  1.00  0.00           C  
ATOM   2136  CG1 ILE A 177       2.528  18.271  -3.704  1.00  0.00           C  
ATOM   2137  CD1 ILE A 177       4.034  18.010  -3.588  1.00  0.00           C  
ATOM   2138  H   ILE A 177       4.101  19.851  -6.340  1.00  0.00           H  
ATOM   2139  HA  ILE A 177       2.646  17.287  -6.118  1.00  0.00           H  
ATOM   2140  HB  ILE A 177       2.413  20.035  -4.932  1.00  0.00           H  
ATOM   2141 HG12 ILE A 177       2.229  18.857  -2.835  1.00  0.00           H  
ATOM   2142 HG13 ILE A 177       2.018  17.310  -3.640  1.00  0.00           H  
ATOM   2143 HG21 ILE A 177       0.105  19.692  -5.688  1.00  0.00           H  
ATOM   2144 HG22 ILE A 177       0.072  18.090  -4.905  1.00  0.00           H  
ATOM   2145 HG23 ILE A 177       0.230  19.570  -3.943  1.00  0.00           H  
ATOM   2146 HD11 ILE A 177       4.364  17.318  -4.363  1.00  0.00           H  
ATOM   2147 HD12 ILE A 177       4.580  18.950  -3.669  1.00  0.00           H  
ATOM   2148 HD13 ILE A 177       4.245  17.552  -2.621  1.00  0.00           H  
ATOM   2149  N   GLN A 178       0.653  17.690  -7.647  1.00  0.00           N  
ATOM   2150  CA  GLN A 178      -0.224  17.630  -8.817  1.00  0.00           C  
ATOM   2151  C   GLN A 178      -1.463  18.520  -8.644  1.00  0.00           C  
ATOM   2152  O   GLN A 178      -1.932  18.769  -7.531  1.00  0.00           O  
ATOM   2153  CB  GLN A 178      -0.616  16.173  -9.148  1.00  0.00           C  
ATOM   2154  CG  GLN A 178       0.508  15.270  -9.687  1.00  0.00           C  
ATOM   2155  CD  GLN A 178       1.718  15.155  -8.767  1.00  0.00           C  
ATOM   2156  OE1 GLN A 178       1.734  14.410  -7.795  1.00  0.00           O  
ATOM   2157  NE2 GLN A 178       2.787  15.867  -9.038  1.00  0.00           N  
ATOM   2158  H   GLN A 178       0.459  17.044  -6.895  1.00  0.00           H  
ATOM   2159  HA  GLN A 178       0.325  18.014  -9.678  1.00  0.00           H  
ATOM   2160  HB2 GLN A 178      -1.030  15.710  -8.252  1.00  0.00           H  
ATOM   2161  HB3 GLN A 178      -1.404  16.189  -9.901  1.00  0.00           H  
ATOM   2162  HG2 GLN A 178       0.105  14.271  -9.854  1.00  0.00           H  
ATOM   2163  HG3 GLN A 178       0.829  15.658 -10.654  1.00  0.00           H  
ATOM   2164 HE21 GLN A 178       2.829  16.403  -9.892  1.00  0.00           H  
ATOM   2165 HE22 GLN A 178       3.531  15.932  -8.358  1.00  0.00           H  
ATOM   2166  N   GLN A 179      -2.026  18.958  -9.768  1.00  0.00           N  
ATOM   2167  CA  GLN A 179      -3.315  19.644  -9.870  1.00  0.00           C  
ATOM   2168  C   GLN A 179      -4.054  19.180 -11.131  1.00  0.00           C  
ATOM   2169  O   GLN A 179      -3.455  18.645 -12.065  1.00  0.00           O  
ATOM   2170  CB  GLN A 179      -3.154  21.179  -9.871  1.00  0.00           C  
ATOM   2171  CG  GLN A 179      -2.803  21.803  -8.506  1.00  0.00           C  
ATOM   2172  CD  GLN A 179      -3.245  23.263  -8.353  1.00  0.00           C  
ATOM   2173  OE1 GLN A 179      -3.912  23.854  -9.195  1.00  0.00           O  
ATOM   2174  NE2 GLN A 179      -2.908  23.928  -7.273  1.00  0.00           N  
ATOM   2175  H   GLN A 179      -1.588  18.698 -10.640  1.00  0.00           H  
ATOM   2176  HA  GLN A 179      -3.936  19.361  -9.021  1.00  0.00           H  
ATOM   2177  HB2 GLN A 179      -2.404  21.471 -10.606  1.00  0.00           H  
ATOM   2178  HB3 GLN A 179      -4.111  21.593 -10.188  1.00  0.00           H  
ATOM   2179  HG2 GLN A 179      -1.733  21.708  -8.318  1.00  0.00           H  
ATOM   2180  HG3 GLN A 179      -3.320  21.248  -7.723  1.00  0.00           H  
ATOM   2181 HE21 GLN A 179      -3.268  24.864  -7.160  1.00  0.00           H  
ATOM   2182 HE22 GLN A 179      -2.326  23.520  -6.555  1.00  0.00           H  
ATOM   2183  N   ALA A 180      -5.365  19.410 -11.141  1.00  0.00           N  
ATOM   2184  CA  ALA A 180      -6.248  19.105 -12.258  1.00  0.00           C  
ATOM   2185  C   ALA A 180      -7.376  20.138 -12.340  1.00  0.00           C  
ATOM   2186  O   ALA A 180      -7.946  20.503 -11.305  1.00  0.00           O  
ATOM   2187  CB  ALA A 180      -6.822  17.698 -12.047  1.00  0.00           C  
ATOM   2188  H   ALA A 180      -5.795  19.801 -10.315  1.00  0.00           H  
ATOM   2189  HA  ALA A 180      -5.683  19.117 -13.190  1.00  0.00           H  
ATOM   2190  HB1 ALA A 180      -6.014  16.995 -11.843  1.00  0.00           H  
ATOM   2191  HB2 ALA A 180      -7.512  17.703 -11.204  1.00  0.00           H  
ATOM   2192  HB3 ALA A 180      -7.368  17.385 -12.937  1.00  0.00           H  
ATOM   2193  N   LYS A 181      -7.741  20.567 -13.552  1.00  0.00           N  
ATOM   2194  CA  LYS A 181      -9.038  21.197 -13.835  1.00  0.00           C  
ATOM   2195  C   LYS A 181     -10.098  20.112 -14.021  1.00  0.00           C  
ATOM   2196  O   LYS A 181      -9.895  19.135 -14.747  1.00  0.00           O  
ATOM   2197  CB  LYS A 181      -8.939  22.222 -14.986  1.00  0.00           C  
ATOM   2198  CG  LYS A 181     -10.240  22.993 -15.280  1.00  0.00           C  
ATOM   2199  CD  LYS A 181     -11.152  22.264 -16.278  1.00  0.00           C  
ATOM   2200  CE  LYS A 181     -12.425  23.038 -16.627  1.00  0.00           C  
ATOM   2201  NZ  LYS A 181     -13.377  23.138 -15.495  1.00  0.00           N1+
ATOM   2202  H   LYS A 181      -7.112  20.364 -14.316  1.00  0.00           H  
ATOM   2203  HA  LYS A 181      -9.329  21.758 -12.948  1.00  0.00           H  
ATOM   2204  HB2 LYS A 181      -8.630  21.717 -15.901  1.00  0.00           H  
ATOM   2205  HB3 LYS A 181      -8.159  22.943 -14.742  1.00  0.00           H  
ATOM   2206  HG2 LYS A 181      -9.972  23.956 -15.715  1.00  0.00           H  
ATOM   2207  HG3 LYS A 181     -10.773  23.181 -14.348  1.00  0.00           H  
ATOM   2208  HD2 LYS A 181     -11.438  21.289 -15.885  1.00  0.00           H  
ATOM   2209  HD3 LYS A 181     -10.594  22.102 -17.201  1.00  0.00           H  
ATOM   2210  HE2 LYS A 181     -12.914  22.516 -17.450  1.00  0.00           H  
ATOM   2211  HE3 LYS A 181     -12.157  24.031 -16.988  1.00  0.00           H  
ATOM   2212  HZ1 LYS A 181     -13.443  22.279 -14.969  1.00  0.00           H  
ATOM   2213  HZ2 LYS A 181     -13.099  23.876 -14.864  1.00  0.00           H  
ATOM   2214  HZ3 LYS A 181     -14.292  23.340 -15.872  1.00  0.00           H  
ATOM   2215  N   VAL A 182     -11.241  20.292 -13.365  1.00  0.00           N  
ATOM   2216  CA  VAL A 182     -12.279  19.265 -13.196  1.00  0.00           C  
ATOM   2217  C   VAL A 182     -13.684  19.862 -13.327  1.00  0.00           C  
ATOM   2218  O   VAL A 182     -13.863  21.080 -13.466  1.00  0.00           O  
ATOM   2219  CB  VAL A 182     -12.096  18.523 -11.843  1.00  0.00           C  
ATOM   2220  CG1 VAL A 182     -10.691  17.936 -11.661  1.00  0.00           C  
ATOM   2221  CG2 VAL A 182     -12.421  19.385 -10.617  1.00  0.00           C  
ATOM   2222  H   VAL A 182     -11.337  21.141 -12.827  1.00  0.00           H  
ATOM   2223  HA  VAL A 182     -12.173  18.526 -13.990  1.00  0.00           H  
ATOM   2224  HB  VAL A 182     -12.793  17.685 -11.826  1.00  0.00           H  
ATOM   2225 HG11 VAL A 182     -10.430  17.318 -12.521  1.00  0.00           H  
ATOM   2226 HG12 VAL A 182      -9.953  18.730 -11.547  1.00  0.00           H  
ATOM   2227 HG13 VAL A 182     -10.661  17.320 -10.762  1.00  0.00           H  
ATOM   2228 HG21 VAL A 182     -11.736  20.231 -10.562  1.00  0.00           H  
ATOM   2229 HG22 VAL A 182     -13.449  19.746 -10.662  1.00  0.00           H  
ATOM   2230 HG23 VAL A 182     -12.310  18.787  -9.713  1.00  0.00           H  
ATOM   2231  N   GLN A 183     -14.686  18.984 -13.267  1.00  0.00           N  
ATOM   2232  CA  GLN A 183     -16.097  19.325 -13.070  1.00  0.00           C  
ATOM   2233  C   GLN A 183     -16.757  18.292 -12.137  1.00  0.00           C  
ATOM   2234  O   GLN A 183     -16.532  17.089 -12.298  1.00  0.00           O  
ATOM   2235  CB  GLN A 183     -16.795  19.493 -14.433  1.00  0.00           C  
ATOM   2236  CG  GLN A 183     -18.284  19.861 -14.318  1.00  0.00           C  
ATOM   2237  CD  GLN A 183     -18.910  20.276 -15.650  1.00  0.00           C  
ATOM   2238  OE1 GLN A 183     -18.392  20.037 -16.736  1.00  0.00           O  
ATOM   2239  NE2 GLN A 183     -20.061  20.904 -15.631  1.00  0.00           N  
ATOM   2240  H   GLN A 183     -14.449  18.003 -13.261  1.00  0.00           H  
ATOM   2241  HA  GLN A 183     -16.140  20.289 -12.563  1.00  0.00           H  
ATOM   2242  HB2 GLN A 183     -16.283  20.283 -14.983  1.00  0.00           H  
ATOM   2243  HB3 GLN A 183     -16.704  18.566 -14.999  1.00  0.00           H  
ATOM   2244  HG2 GLN A 183     -18.381  20.700 -13.629  1.00  0.00           H  
ATOM   2245  HG3 GLN A 183     -18.847  19.021 -13.912  1.00  0.00           H  
ATOM   2246 HE21 GLN A 183     -20.460  21.185 -14.747  1.00  0.00           H  
ATOM   2247 HE22 GLN A 183     -20.505  21.128 -16.510  1.00  0.00           H  
ATOM   2248  N   ILE A 184     -17.517  18.749 -11.138  1.00  0.00           N  
ATOM   2249  CA  ILE A 184     -18.085  17.910 -10.063  1.00  0.00           C  
ATOM   2250  C   ILE A 184     -19.329  17.137 -10.556  1.00  0.00           C  
ATOM   2251  O   ILE A 184     -19.993  17.597 -11.480  1.00  0.00           O  
ATOM   2252  CB  ILE A 184     -18.337  18.771  -8.798  1.00  0.00           C  
ATOM   2253  CG1 ILE A 184     -17.133  19.649  -8.368  1.00  0.00           C  
ATOM   2254  CG2 ILE A 184     -18.816  17.939  -7.596  1.00  0.00           C  
ATOM   2255  CD1 ILE A 184     -15.823  18.904  -8.078  1.00  0.00           C  
ATOM   2256  H   ILE A 184     -17.687  19.743 -11.092  1.00  0.00           H  
ATOM   2257  HA  ILE A 184     -17.342  17.159  -9.792  1.00  0.00           H  
ATOM   2258  HB  ILE A 184     -19.143  19.461  -9.047  1.00  0.00           H  
ATOM   2259 HG12 ILE A 184     -16.935  20.393  -9.140  1.00  0.00           H  
ATOM   2260 HG13 ILE A 184     -17.414  20.204  -7.473  1.00  0.00           H  
ATOM   2261 HG21 ILE A 184     -19.745  17.411  -7.810  1.00  0.00           H  
ATOM   2262 HG22 ILE A 184     -18.059  17.214  -7.297  1.00  0.00           H  
ATOM   2263 HG23 ILE A 184     -19.007  18.606  -6.755  1.00  0.00           H  
ATOM   2264 HD11 ILE A 184     -15.967  18.160  -7.294  1.00  0.00           H  
ATOM   2265 HD12 ILE A 184     -15.460  18.421  -8.985  1.00  0.00           H  
ATOM   2266 HD13 ILE A 184     -15.071  19.620  -7.745  1.00  0.00           H  
ATOM   2267  N   LEU A 185     -19.675  15.979  -9.977  1.00  0.00           N  
ATOM   2268  CA  LEU A 185     -20.712  15.065 -10.498  1.00  0.00           C  
ATOM   2269  C   LEU A 185     -21.776  14.678  -9.435  1.00  0.00           C  
ATOM   2270  O   LEU A 185     -21.419  13.992  -8.476  1.00  0.00           O  
ATOM   2271  CB  LEU A 185     -20.044  13.819 -11.109  1.00  0.00           C  
ATOM   2272  CG  LEU A 185     -19.085  14.071 -12.286  1.00  0.00           C  
ATOM   2273  CD1 LEU A 185     -18.416  12.750 -12.671  1.00  0.00           C  
ATOM   2274  CD2 LEU A 185     -19.801  14.622 -13.516  1.00  0.00           C  
ATOM   2275  H   LEU A 185     -19.130  15.667  -9.187  1.00  0.00           H  
ATOM   2276  HA  LEU A 185     -21.217  15.552 -11.332  1.00  0.00           H  
ATOM   2277  HB2 LEU A 185     -19.488  13.311 -10.321  1.00  0.00           H  
ATOM   2278  HB3 LEU A 185     -20.832  13.146 -11.448  1.00  0.00           H  
ATOM   2279  HG  LEU A 185     -18.307  14.775 -11.993  1.00  0.00           H  
ATOM   2280 HD11 LEU A 185     -17.864  12.350 -11.819  1.00  0.00           H  
ATOM   2281 HD12 LEU A 185     -19.170  12.027 -12.982  1.00  0.00           H  
ATOM   2282 HD13 LEU A 185     -17.721  12.918 -13.494  1.00  0.00           H  
ATOM   2283 HD21 LEU A 185     -20.617  13.959 -13.804  1.00  0.00           H  
ATOM   2284 HD22 LEU A 185     -20.201  15.613 -13.305  1.00  0.00           H  
ATOM   2285 HD23 LEU A 185     -19.095  14.715 -14.341  1.00  0.00           H  
ATOM   2286  N   PRO A 186     -23.064  15.065  -9.600  1.00  0.00           N  
ATOM   2287  CA  PRO A 186     -24.169  14.871  -8.639  1.00  0.00           C  
ATOM   2288  C   PRO A 186     -24.509  13.441  -8.176  1.00  0.00           C  
ATOM   2289  O   PRO A 186     -23.897  12.451  -8.575  1.00  0.00           O  
ATOM   2290  CB  PRO A 186     -25.404  15.480  -9.319  1.00  0.00           C  
ATOM   2291  CG  PRO A 186     -24.838  16.576 -10.203  1.00  0.00           C  
ATOM   2292  CD  PRO A 186     -23.514  15.967 -10.655  1.00  0.00           C  
ATOM   2293  HA  PRO A 186     -23.944  15.455  -7.746  1.00  0.00           H  
ATOM   2294  HB2 PRO A 186     -25.892  14.735  -9.948  1.00  0.00           H  
ATOM   2295  HB3 PRO A 186     -26.108  15.883  -8.592  1.00  0.00           H  
ATOM   2296  HG2 PRO A 186     -24.669  17.485  -9.626  1.00  0.00           H  
ATOM   2297  HG3 PRO A 186     -25.496  16.792 -11.044  1.00  0.00           H  
ATOM   2298  HD2 PRO A 186     -22.802  16.774 -10.829  1.00  0.00           H  
ATOM   2299  HD3 PRO A 186     -23.653  15.390 -11.569  1.00  0.00           H  
ATOM   2300  N   GLU A 187     -25.558  13.344  -7.357  1.00  0.00           N  
ATOM   2301  CA  GLU A 187     -26.101  12.119  -6.758  1.00  0.00           C  
ATOM   2302  C   GLU A 187     -27.647  12.118  -6.839  1.00  0.00           C  
ATOM   2303  O   GLU A 187     -28.247  13.172  -7.064  1.00  0.00           O  
ATOM   2304  CB  GLU A 187     -25.534  12.009  -5.328  1.00  0.00           C  
ATOM   2305  CG  GLU A 187     -25.976  10.792  -4.506  1.00  0.00           C  
ATOM   2306  CD  GLU A 187     -25.603   9.456  -5.151  1.00  0.00           C  
ATOM   2307  OE1 GLU A 187     -24.664   9.394  -5.974  1.00  0.00           O  
ATOM   2308  OE2 GLU A 187     -26.239   8.432  -4.833  1.00  0.00           O1-
ATOM   2309  H   GLU A 187     -26.048  14.194  -7.118  1.00  0.00           H  
ATOM   2310  HA  GLU A 187     -25.745  11.263  -7.330  1.00  0.00           H  
ATOM   2311  HB2 GLU A 187     -24.446  12.008  -5.383  1.00  0.00           H  
ATOM   2312  HB3 GLU A 187     -25.830  12.900  -4.775  1.00  0.00           H  
ATOM   2313  HG2 GLU A 187     -27.052  10.837  -4.337  1.00  0.00           H  
ATOM   2314  HG3 GLU A 187     -25.486  10.851  -3.535  1.00  0.00           H  
ATOM   2315  N   CYS A 188     -28.327  10.971  -6.695  1.00  0.00           N  
ATOM   2316  CA  CYS A 188     -29.783  10.877  -6.897  1.00  0.00           C  
ATOM   2317  C   CYS A 188     -30.477   9.798  -6.039  1.00  0.00           C  
ATOM   2318  O   CYS A 188     -30.032   8.647  -5.984  1.00  0.00           O  
ATOM   2319  CB  CYS A 188     -30.036  10.709  -8.406  1.00  0.00           C  
ATOM   2320  SG  CYS A 188     -31.766  10.289  -8.774  1.00  0.00           S  
ATOM   2321  H   CYS A 188     -27.815  10.122  -6.502  1.00  0.00           H  
ATOM   2322  HA  CYS A 188     -30.227  11.826  -6.597  1.00  0.00           H  
ATOM   2323  HB2 CYS A 188     -29.388   9.922  -8.793  1.00  0.00           H  
ATOM   2324  HB3 CYS A 188     -29.772  11.637  -8.912  1.00  0.00           H  
ATOM   2325  HG  CYS A 188     -32.314  11.368  -8.208  1.00  0.00           H  
ATOM   2326  N   VAL A 189     -31.602  10.175  -5.416  1.00  0.00           N  
ATOM   2327  CA  VAL A 189     -32.416   9.399  -4.458  1.00  0.00           C  
ATOM   2328  C   VAL A 189     -33.901   9.732  -4.660  1.00  0.00           C  
ATOM   2329  O   VAL A 189     -34.249  10.901  -4.826  1.00  0.00           O  
ATOM   2330  CB  VAL A 189     -31.980   9.674  -2.998  1.00  0.00           C  
ATOM   2331  CG1 VAL A 189     -32.916   9.035  -1.962  1.00  0.00           C  
ATOM   2332  CG2 VAL A 189     -30.554   9.188  -2.717  1.00  0.00           C  
ATOM   2333  H   VAL A 189     -31.951  11.098  -5.629  1.00  0.00           H  
ATOM   2334  HA  VAL A 189     -32.280   8.336  -4.656  1.00  0.00           H  
ATOM   2335  HB  VAL A 189     -31.999  10.751  -2.832  1.00  0.00           H  
ATOM   2336 HG11 VAL A 189     -33.906   9.488  -2.010  1.00  0.00           H  
ATOM   2337 HG12 VAL A 189     -32.995   7.962  -2.139  1.00  0.00           H  
ATOM   2338 HG13 VAL A 189     -32.526   9.203  -0.958  1.00  0.00           H  
ATOM   2339 HG21 VAL A 189     -30.488   8.119  -2.921  1.00  0.00           H  
ATOM   2340 HG22 VAL A 189     -29.839   9.723  -3.341  1.00  0.00           H  
ATOM   2341 HG23 VAL A 189     -30.296   9.374  -1.674  1.00  0.00           H  
ATOM   2342  N   LEU A 190     -34.789   8.730  -4.648  1.00  0.00           N  
ATOM   2343  CA  LEU A 190     -36.168   8.859  -5.148  1.00  0.00           C  
ATOM   2344  C   LEU A 190     -37.246   8.471  -4.114  1.00  0.00           C  
ATOM   2345  O   LEU A 190     -37.004   7.583  -3.290  1.00  0.00           O  
ATOM   2346  CB  LEU A 190     -36.341   8.038  -6.444  1.00  0.00           C  
ATOM   2347  CG  LEU A 190     -35.354   8.339  -7.586  1.00  0.00           C  
ATOM   2348  CD1 LEU A 190     -35.646   7.421  -8.775  1.00  0.00           C  
ATOM   2349  CD2 LEU A 190     -35.465   9.781  -8.077  1.00  0.00           C  
ATOM   2350  H   LEU A 190     -34.483   7.807  -4.373  1.00  0.00           H  
ATOM   2351  HA  LEU A 190     -36.336   9.905  -5.404  1.00  0.00           H  
ATOM   2352  HB2 LEU A 190     -36.260   6.981  -6.188  1.00  0.00           H  
ATOM   2353  HB3 LEU A 190     -37.353   8.193  -6.819  1.00  0.00           H  
ATOM   2354  HG  LEU A 190     -34.333   8.155  -7.254  1.00  0.00           H  
ATOM   2355 HD11 LEU A 190     -35.540   6.379  -8.474  1.00  0.00           H  
ATOM   2356 HD12 LEU A 190     -36.667   7.583  -9.120  1.00  0.00           H  
ATOM   2357 HD13 LEU A 190     -34.953   7.633  -9.590  1.00  0.00           H  
ATOM   2358 HD21 LEU A 190     -36.484   9.994  -8.400  1.00  0.00           H  
ATOM   2359 HD22 LEU A 190     -35.186  10.475  -7.284  1.00  0.00           H  
ATOM   2360 HD23 LEU A 190     -34.782   9.931  -8.913  1.00  0.00           H  
ATOM   2361  N   PRO A 191     -38.444   9.091  -4.172  1.00  0.00           N  
ATOM   2362  CA  PRO A 191     -39.628   8.646  -3.432  1.00  0.00           C  
ATOM   2363  C   PRO A 191     -40.200   7.352  -4.039  1.00  0.00           C  
ATOM   2364  O   PRO A 191     -39.784   6.913  -5.116  1.00  0.00           O  
ATOM   2365  CB  PRO A 191     -40.616   9.810  -3.581  1.00  0.00           C  
ATOM   2366  CG  PRO A 191     -40.345  10.269  -5.010  1.00  0.00           C  
ATOM   2367  CD  PRO A 191     -38.822  10.180  -5.074  1.00  0.00           C  
ATOM   2368  HA  PRO A 191     -39.395   8.485  -2.380  1.00  0.00           H  
ATOM   2369  HB2 PRO A 191     -41.654   9.505  -3.451  1.00  0.00           H  
ATOM   2370  HB3 PRO A 191     -40.359  10.605  -2.881  1.00  0.00           H  
ATOM   2371  HG2 PRO A 191     -40.701  11.283  -5.190  1.00  0.00           H  
ATOM   2372  HG3 PRO A 191     -40.793   9.574  -5.721  1.00  0.00           H  
ATOM   2373  HD2 PRO A 191     -38.385  11.112  -4.716  1.00  0.00           H  
ATOM   2374  HD3 PRO A 191     -38.512   9.991  -6.101  1.00  0.00           H  
ATOM   2375  N   SER A 192     -41.202   6.765  -3.376  1.00  0.00           N  
ATOM   2376  CA  SER A 192     -41.914   5.593  -3.901  1.00  0.00           C  
ATOM   2377  C   SER A 192     -42.515   5.875  -5.284  1.00  0.00           C  
ATOM   2378  O   SER A 192     -43.149   6.914  -5.511  1.00  0.00           O  
ATOM   2379  CB  SER A 192     -43.006   5.120  -2.932  1.00  0.00           C  
ATOM   2380  OG  SER A 192     -43.761   4.076  -3.525  1.00  0.00           O  
ATOM   2381  H   SER A 192     -41.531   7.200  -2.526  1.00  0.00           H  
ATOM   2382  HA  SER A 192     -41.192   4.782  -4.003  1.00  0.00           H  
ATOM   2383  HB2 SER A 192     -43.671   5.950  -2.695  1.00  0.00           H  
ATOM   2384  HB3 SER A 192     -42.541   4.763  -2.013  1.00  0.00           H  
ATOM   2385  HG  SER A 192     -44.224   3.592  -2.837  1.00  0.00           H  
ATOM   2386  N   THR A 193     -42.365   4.916  -6.202  1.00  0.00           N  
ATOM   2387  CA  THR A 193     -42.912   4.967  -7.570  1.00  0.00           C  
ATOM   2388  C   THR A 193     -44.435   5.147  -7.589  1.00  0.00           C  
ATOM   2389  O   THR A 193     -44.987   5.619  -8.583  1.00  0.00           O  
ATOM   2390  CB  THR A 193     -42.545   3.695  -8.354  1.00  0.00           C  
ATOM   2391  OG1 THR A 193     -43.105   2.556  -7.737  1.00  0.00           O  
ATOM   2392  CG2 THR A 193     -41.038   3.462  -8.442  1.00  0.00           C  
ATOM   2393  H   THR A 193     -41.847   4.089  -5.940  1.00  0.00           H  
ATOM   2394  HA  THR A 193     -42.471   5.819  -8.088  1.00  0.00           H  
ATOM   2395  HB  THR A 193     -42.942   3.780  -9.365  1.00  0.00           H  
ATOM   2396 HG21 THR A 193     -40.558   4.338  -8.878  1.00  0.00           H  
ATOM   2397 HG22 THR A 193     -40.613   3.278  -7.455  1.00  0.00           H  
ATOM   2398 HG23 THR A 193     -40.835   2.603  -9.082  1.00  0.00           H  
ATOM   2399  HG1 THR A 193     -42.868   1.796  -8.275  1.00  0.00           H  
ATOM   2400  N   MET A 194     -45.124   4.854  -6.479  1.00  0.00           N  
ATOM   2401  CA  MET A 194     -46.564   5.078  -6.317  1.00  0.00           C  
ATOM   2402  C   MET A 194     -46.983   6.553  -6.460  1.00  0.00           C  
ATOM   2403  O   MET A 194     -48.133   6.813  -6.809  1.00  0.00           O  
ATOM   2404  CB  MET A 194     -47.030   4.513  -4.970  1.00  0.00           C  
ATOM   2405  CG  MET A 194     -46.742   3.021  -4.754  1.00  0.00           C  
ATOM   2406  SD  MET A 194     -47.532   1.854  -5.901  1.00  0.00           S  
ATOM   2407  CE  MET A 194     -46.311   1.767  -7.246  1.00  0.00           C  
ATOM   2408  H   MET A 194     -44.608   4.478  -5.697  1.00  0.00           H  
ATOM   2409  HA  MET A 194     -47.090   4.535  -7.102  1.00  0.00           H  
ATOM   2410  HB2 MET A 194     -48.108   4.657  -4.898  1.00  0.00           H  
ATOM   2411  HB3 MET A 194     -46.558   5.077  -4.166  1.00  0.00           H  
ATOM   2412  HG2 MET A 194     -47.098   2.778  -3.753  1.00  0.00           H  
ATOM   2413  HG3 MET A 194     -45.666   2.848  -4.765  1.00  0.00           H  
ATOM   2414  HE1 MET A 194     -46.220   2.727  -7.753  1.00  0.00           H  
ATOM   2415  HE2 MET A 194     -45.339   1.481  -6.844  1.00  0.00           H  
ATOM   2416  HE3 MET A 194     -46.624   1.026  -7.981  1.00  0.00           H  
ATOM   2417  N   SER A 195     -46.063   7.510  -6.277  1.00  0.00           N  
ATOM   2418  CA  SER A 195     -46.268   8.974  -6.369  1.00  0.00           C  
ATOM   2419  C   SER A 195     -46.613   9.520  -7.779  1.00  0.00           C  
ATOM   2420  O   SER A 195     -46.381  10.690  -8.089  1.00  0.00           O  
ATOM   2421  CB  SER A 195     -45.054   9.690  -5.757  1.00  0.00           C  
ATOM   2422  OG  SER A 195     -43.866   9.388  -6.468  1.00  0.00           O  
ATOM   2423  H   SER A 195     -45.130   7.204  -6.040  1.00  0.00           H  
ATOM   2424  HA  SER A 195     -47.125   9.220  -5.742  1.00  0.00           H  
ATOM   2425  HB2 SER A 195     -44.937   9.385  -4.717  1.00  0.00           H  
ATOM   2426  HB3 SER A 195     -45.221  10.767  -5.777  1.00  0.00           H  
ATOM   2427  HG  SER A 195     -43.523   8.548  -6.154  1.00  0.00           H  
ATOM   2428  N   ALA A 196     -47.188   8.685  -8.647  1.00  0.00           N  
ATOM   2429  CA  ALA A 196     -47.791   9.043  -9.937  1.00  0.00           C  
ATOM   2430  C   ALA A 196     -49.017   8.170 -10.309  1.00  0.00           C  
ATOM   2431  O   ALA A 196     -49.587   8.354 -11.386  1.00  0.00           O  
ATOM   2432  CB  ALA A 196     -46.704   8.982 -11.022  1.00  0.00           C  
ATOM   2433  H   ALA A 196     -47.284   7.728  -8.338  1.00  0.00           H  
ATOM   2434  HA  ALA A 196     -48.152  10.070  -9.876  1.00  0.00           H  
ATOM   2435  HB1 ALA A 196     -45.896   9.672 -10.782  1.00  0.00           H  
ATOM   2436  HB2 ALA A 196     -46.305   7.971 -11.097  1.00  0.00           H  
ATOM   2437  HB3 ALA A 196     -47.124   9.269 -11.986  1.00  0.00           H  
ATOM   2438  N   VAL A 197     -49.414   7.216  -9.448  1.00  0.00           N  
ATOM   2439  CA  VAL A 197     -50.424   6.165  -9.723  1.00  0.00           C  
ATOM   2440  C   VAL A 197     -51.280   5.809  -8.487  1.00  0.00           C  
ATOM   2441  O   VAL A 197     -51.986   4.795  -8.484  1.00  0.00           O  
ATOM   2442  CB  VAL A 197     -49.755   4.896 -10.315  1.00  0.00           C  
ATOM   2443  CG1 VAL A 197     -48.943   5.162 -11.591  1.00  0.00           C  
ATOM   2444  CG2 VAL A 197     -48.834   4.175  -9.319  1.00  0.00           C  
ATOM   2445  H   VAL A 197     -48.940   7.168  -8.558  1.00  0.00           H  
ATOM   2446  HA  VAL A 197     -51.117   6.550 -10.470  1.00  0.00           H  
ATOM   2447  HB  VAL A 197     -50.548   4.199 -10.587  1.00  0.00           H  
ATOM   2448 HG11 VAL A 197     -49.556   5.703 -12.311  1.00  0.00           H  
ATOM   2449 HG12 VAL A 197     -48.055   5.753 -11.369  1.00  0.00           H  
ATOM   2450 HG13 VAL A 197     -48.628   4.215 -12.029  1.00  0.00           H  
ATOM   2451 HG21 VAL A 197     -47.976   4.807  -9.093  1.00  0.00           H  
ATOM   2452 HG22 VAL A 197     -49.367   3.936  -8.399  1.00  0.00           H  
ATOM   2453 HG23 VAL A 197     -48.477   3.245  -9.761  1.00  0.00           H  
ATOM   2454  N   GLN A 198     -51.231   6.620  -7.426  1.00  0.00           N  
ATOM   2455  CA  GLN A 198     -51.843   6.360  -6.115  1.00  0.00           C  
ATOM   2456  C   GLN A 198     -52.368   7.654  -5.471  1.00  0.00           C  
ATOM   2457  O   GLN A 198     -51.875   8.739  -5.780  1.00  0.00           O  
ATOM   2458  CB  GLN A 198     -50.819   5.627  -5.233  1.00  0.00           C  
ATOM   2459  CG  GLN A 198     -51.291   5.297  -3.812  1.00  0.00           C  
ATOM   2460  CD  GLN A 198     -50.226   4.519  -3.051  1.00  0.00           C  
ATOM   2461  NE2 GLN A 198     -49.294   5.219  -2.444  1.00  0.00           N  
ATOM   2462  OE1 GLN A 198     -50.216   3.294  -3.013  1.00  0.00           O  
ATOM   2463  H   GLN A 198     -50.694   7.470  -7.515  1.00  0.00           H  
ATOM   2464  HA  GLN A 198     -52.701   5.701  -6.251  1.00  0.00           H  
ATOM   2465  HB2 GLN A 198     -50.525   4.703  -5.732  1.00  0.00           H  
ATOM   2466  HB3 GLN A 198     -49.935   6.259  -5.142  1.00  0.00           H  
ATOM   2467  HG2 GLN A 198     -52.215   4.719  -3.844  1.00  0.00           H  
ATOM   2468  HG3 GLN A 198     -51.499   6.216  -3.264  1.00  0.00           H  
ATOM   2469 HE21 GLN A 198     -48.586   4.738  -1.907  1.00  0.00           H  
ATOM   2470 HE22 GLN A 198     -49.311   6.223  -2.547  1.00  0.00           H  
ATOM   2471  N   LEU A 199     -53.366   7.548  -4.589  1.00  0.00           N  
ATOM   2472  CA  LEU A 199     -54.107   8.675  -4.009  1.00  0.00           C  
ATOM   2473  C   LEU A 199     -53.893   8.798  -2.485  1.00  0.00           C  
ATOM   2474  O   LEU A 199     -53.326   7.912  -1.841  1.00  0.00           O  
ATOM   2475  CB  LEU A 199     -55.589   8.582  -4.435  1.00  0.00           C  
ATOM   2476  CG  LEU A 199     -55.921   8.730  -5.940  1.00  0.00           C  
ATOM   2477  CD1 LEU A 199     -55.215   9.910  -6.614  1.00  0.00           C  
ATOM   2478  CD2 LEU A 199     -55.654   7.481  -6.783  1.00  0.00           C  
ATOM   2479  H   LEU A 199     -53.684   6.623  -4.337  1.00  0.00           H  
ATOM   2480  HA  LEU A 199     -53.713   9.605  -4.419  1.00  0.00           H  
ATOM   2481  HB2 LEU A 199     -55.998   7.636  -4.079  1.00  0.00           H  
ATOM   2482  HB3 LEU A 199     -56.139   9.364  -3.912  1.00  0.00           H  
ATOM   2483  HG  LEU A 199     -56.993   8.915  -5.998  1.00  0.00           H  
ATOM   2484 HD11 LEU A 199     -55.326  10.812  -6.011  1.00  0.00           H  
ATOM   2485 HD12 LEU A 199     -54.151   9.706  -6.736  1.00  0.00           H  
ATOM   2486 HD13 LEU A 199     -55.648  10.082  -7.599  1.00  0.00           H  
ATOM   2487 HD21 LEU A 199     -54.591   7.365  -6.992  1.00  0.00           H  
ATOM   2488 HD22 LEU A 199     -56.023   6.597  -6.263  1.00  0.00           H  
ATOM   2489 HD23 LEU A 199     -56.176   7.575  -7.735  1.00  0.00           H  
ATOM   2490  N   GLU A 200     -54.297   9.927  -1.896  1.00  0.00           N  
ATOM   2491  CA  GLU A 200     -53.718  10.428  -0.636  1.00  0.00           C  
ATOM   2492  C   GLU A 200     -53.971   9.553   0.600  1.00  0.00           C  
ATOM   2493  O   GLU A 200     -53.112   9.501   1.480  1.00  0.00           O  
ATOM   2494  CB  GLU A 200     -54.148  11.878  -0.360  1.00  0.00           C  
ATOM   2495  CG  GLU A 200     -53.717  12.966  -1.365  1.00  0.00           C  
ATOM   2496  CD  GLU A 200     -52.813  12.496  -2.512  1.00  0.00           C  
ATOM   2497  OE1 GLU A 200     -51.571  12.461  -2.332  1.00  0.00           O  
ATOM   2498  OE2 GLU A 200     -53.360  12.145  -3.583  1.00  0.00           O1-
ATOM   2499  H   GLU A 200     -54.803  10.587  -2.469  1.00  0.00           H  
ATOM   2500  HA  GLU A 200     -52.635  10.442  -0.757  1.00  0.00           H  
ATOM   2501  HB2 GLU A 200     -53.744  12.162   0.612  1.00  0.00           H  
ATOM   2502  HB3 GLU A 200     -55.234  11.903  -0.274  1.00  0.00           H  
ATOM   2503  HG2 GLU A 200     -53.219  13.762  -0.811  1.00  0.00           H  
ATOM   2504  HG3 GLU A 200     -54.619  13.409  -1.788  1.00  0.00           H  
ATOM   2505  N   SER A 201     -55.069   8.794   0.647  1.00  0.00           N  
ATOM   2506  CA  SER A 201     -55.342   7.794   1.696  1.00  0.00           C  
ATOM   2507  C   SER A 201     -54.262   6.697   1.783  1.00  0.00           C  
ATOM   2508  O   SER A 201     -54.110   6.059   2.831  1.00  0.00           O  
ATOM   2509  CB  SER A 201     -56.719   7.177   1.434  1.00  0.00           C  
ATOM   2510  OG  SER A 201     -56.738   6.557   0.162  1.00  0.00           O  
ATOM   2511  H   SER A 201     -55.720   8.848  -0.123  1.00  0.00           H  
ATOM   2512  HA  SER A 201     -55.376   8.301   2.661  1.00  0.00           H  
ATOM   2513  HB2 SER A 201     -57.480   7.957   1.470  1.00  0.00           H  
ATOM   2514  HB3 SER A 201     -56.941   6.435   2.201  1.00  0.00           H  
ATOM   2515  HG  SER A 201     -57.625   6.226   0.002  1.00  0.00           H  
ATOM   2516  N   LEU A 202     -53.461   6.527   0.723  1.00  0.00           N  
ATOM   2517  CA  LEU A 202     -52.291   5.649   0.635  1.00  0.00           C  
ATOM   2518  C   LEU A 202     -50.975   6.435   0.467  1.00  0.00           C  
ATOM   2519  O   LEU A 202     -49.927   5.971   0.919  1.00  0.00           O  
ATOM   2520  CB  LEU A 202     -52.508   4.653  -0.515  1.00  0.00           C  
ATOM   2521  CG  LEU A 202     -53.666   3.656  -0.322  1.00  0.00           C  
ATOM   2522  CD1 LEU A 202     -54.021   3.030  -1.669  1.00  0.00           C  
ATOM   2523  CD2 LEU A 202     -53.260   2.530   0.630  1.00  0.00           C  
ATOM   2524  H   LEU A 202     -53.699   7.056  -0.103  1.00  0.00           H  
ATOM   2525  HA  LEU A 202     -52.192   5.084   1.562  1.00  0.00           H  
ATOM   2526  HB2 LEU A 202     -52.706   5.235  -1.415  1.00  0.00           H  
ATOM   2527  HB3 LEU A 202     -51.589   4.089  -0.670  1.00  0.00           H  
ATOM   2528  HG  LEU A 202     -54.548   4.162   0.070  1.00  0.00           H  
ATOM   2529 HD11 LEU A 202     -54.405   3.800  -2.340  1.00  0.00           H  
ATOM   2530 HD12 LEU A 202     -53.137   2.572  -2.111  1.00  0.00           H  
ATOM   2531 HD13 LEU A 202     -54.799   2.279  -1.532  1.00  0.00           H  
ATOM   2532 HD21 LEU A 202     -52.412   1.978   0.224  1.00  0.00           H  
ATOM   2533 HD22 LEU A 202     -52.989   2.944   1.601  1.00  0.00           H  
ATOM   2534 HD23 LEU A 202     -54.101   1.849   0.762  1.00  0.00           H  
ATOM   2535  N   ASN A 203     -50.986   7.648  -0.101  1.00  0.00           N  
ATOM   2536  CA  ASN A 203     -49.784   8.499  -0.116  1.00  0.00           C  
ATOM   2537  C   ASN A 203     -49.383   8.999   1.285  1.00  0.00           C  
ATOM   2538  O   ASN A 203     -48.193   9.166   1.557  1.00  0.00           O  
ATOM   2539  CB  ASN A 203     -49.866   9.621  -1.160  1.00  0.00           C  
ATOM   2540  CG  ASN A 203     -50.181   9.114  -2.557  1.00  0.00           C  
ATOM   2541  ND2 ASN A 203     -50.902   9.872  -3.344  1.00  0.00           N  
ATOM   2542  OD1 ASN A 203     -49.777   8.023  -2.938  1.00  0.00           O  
ATOM   2543  H   ASN A 203     -51.836   7.972  -0.540  1.00  0.00           H  
ATOM   2544  HA  ASN A 203     -48.968   7.861  -0.454  1.00  0.00           H  
ATOM   2545  HB2 ASN A 203     -48.902  10.126  -1.204  1.00  0.00           H  
ATOM   2546  HB3 ASN A 203     -50.599  10.368  -0.853  1.00  0.00           H  
ATOM   2547 HD21 ASN A 203     -51.098   9.543  -4.278  1.00  0.00           H  
ATOM   2548 HD22 ASN A 203     -51.187  10.798  -3.056  1.00  0.00           H  
ATOM   2549  N   LYS A 204     -50.339   9.120   2.217  1.00  0.00           N  
ATOM   2550  CA  LYS A 204     -50.077   9.315   3.657  1.00  0.00           C  
ATOM   2551  C   LYS A 204     -49.550   8.053   4.365  1.00  0.00           C  
ATOM   2552  O   LYS A 204     -49.299   8.077   5.566  1.00  0.00           O  
ATOM   2553  CB  LYS A 204     -51.323   9.939   4.315  1.00  0.00           C  
ATOM   2554  CG  LYS A 204     -52.499   8.979   4.576  1.00  0.00           C  
ATOM   2555  CD  LYS A 204     -52.593   8.514   6.039  1.00  0.00           C  
ATOM   2556  CE  LYS A 204     -53.951   7.865   6.323  1.00  0.00           C  
ATOM   2557  NZ  LYS A 204     -54.068   6.532   5.696  1.00  0.00           N1+
ATOM   2558  H   LYS A 204     -51.302   9.069   1.917  1.00  0.00           H  
ATOM   2559  HA  LYS A 204     -49.274  10.046   3.745  1.00  0.00           H  
ATOM   2560  HB2 LYS A 204     -51.675  10.747   3.674  1.00  0.00           H  
ATOM   2561  HB3 LYS A 204     -51.023  10.402   5.255  1.00  0.00           H  
ATOM   2562  HG2 LYS A 204     -52.437   8.117   3.913  1.00  0.00           H  
ATOM   2563  HG3 LYS A 204     -53.417   9.516   4.337  1.00  0.00           H  
ATOM   2564  HD2 LYS A 204     -52.494   9.378   6.696  1.00  0.00           H  
ATOM   2565  HD3 LYS A 204     -51.790   7.814   6.272  1.00  0.00           H  
ATOM   2566  HE2 LYS A 204     -54.741   8.522   5.957  1.00  0.00           H  
ATOM   2567  HE3 LYS A 204     -54.073   7.767   7.401  1.00  0.00           H  
ATOM   2568  HZ1 LYS A 204     -53.899   6.553   4.700  1.00  0.00           H  
ATOM   2569  HZ2 LYS A 204     -53.440   5.875   6.137  1.00  0.00           H  
ATOM   2570  HZ3 LYS A 204     -55.009   6.180   5.804  1.00  0.00           H  
ATOM   2571  N   CYS A 205     -49.342   6.956   3.630  1.00  0.00           N  
ATOM   2572  CA  CYS A 205     -48.726   5.710   4.105  1.00  0.00           C  
ATOM   2573  C   CYS A 205     -47.300   5.500   3.551  1.00  0.00           C  
ATOM   2574  O   CYS A 205     -46.713   4.441   3.764  1.00  0.00           O  
ATOM   2575  CB  CYS A 205     -49.656   4.514   3.834  1.00  0.00           C  
ATOM   2576  SG  CYS A 205     -51.330   4.814   4.483  1.00  0.00           S  
ATOM   2577  H   CYS A 205     -49.627   6.980   2.662  1.00  0.00           H  
ATOM   2578  HA  CYS A 205     -48.606   5.774   5.187  1.00  0.00           H  
ATOM   2579  HB2 CYS A 205     -49.236   3.628   4.312  1.00  0.00           H  
ATOM   2580  HB3 CYS A 205     -49.704   4.326   2.762  1.00  0.00           H  
ATOM   2581  HG  CYS A 205     -51.899   3.712   3.985  1.00  0.00           H  
ATOM   2582  N   GLN A 206     -46.712   6.506   2.883  1.00  0.00           N  
ATOM   2583  CA  GLN A 206     -45.309   6.503   2.423  1.00  0.00           C  
ATOM   2584  C   GLN A 206     -44.326   6.892   3.553  1.00  0.00           C  
ATOM   2585  O   GLN A 206     -43.357   7.627   3.346  1.00  0.00           O  
ATOM   2586  CB  GLN A 206     -45.158   7.360   1.149  1.00  0.00           C  
ATOM   2587  CG  GLN A 206     -46.090   6.978  -0.016  1.00  0.00           C  
ATOM   2588  CD  GLN A 206     -46.231   5.476  -0.216  1.00  0.00           C  
ATOM   2589  OE1 GLN A 206     -45.283   4.801  -0.571  1.00  0.00           O  
ATOM   2590  NE2 GLN A 206     -47.389   4.895   0.029  1.00  0.00           N  
ATOM   2591  H   GLN A 206     -47.239   7.355   2.737  1.00  0.00           H  
ATOM   2592  HA  GLN A 206     -45.051   5.479   2.153  1.00  0.00           H  
ATOM   2593  HB2 GLN A 206     -45.318   8.409   1.397  1.00  0.00           H  
ATOM   2594  HB3 GLN A 206     -44.133   7.249   0.795  1.00  0.00           H  
ATOM   2595  HG2 GLN A 206     -45.728   7.431  -0.939  1.00  0.00           H  
ATOM   2596  HG3 GLN A 206     -47.077   7.390   0.193  1.00  0.00           H  
ATOM   2597 HE21 GLN A 206     -48.179   5.427   0.365  1.00  0.00           H  
ATOM   2598 HE22 GLN A 206     -47.375   3.896   0.174  1.00  0.00           H  
ATOM   2599  N   ILE A 207     -44.621   6.399   4.759  1.00  0.00           N  
ATOM   2600  CA  ILE A 207     -43.984   6.656   6.056  1.00  0.00           C  
ATOM   2601  C   ILE A 207     -44.046   5.336   6.839  1.00  0.00           C  
ATOM   2602  O   ILE A 207     -45.091   4.676   6.835  1.00  0.00           O  
ATOM   2603  CB  ILE A 207     -44.694   7.817   6.805  1.00  0.00           C  
ATOM   2604  CG1 ILE A 207     -44.609   9.165   6.046  1.00  0.00           C  
ATOM   2605  CG2 ILE A 207     -44.162   7.959   8.244  1.00  0.00           C  
ATOM   2606  CD1 ILE A 207     -45.562  10.247   6.569  1.00  0.00           C  
ATOM   2607  H   ILE A 207     -45.367   5.718   4.785  1.00  0.00           H  
ATOM   2608  HA  ILE A 207     -42.938   6.921   5.899  1.00  0.00           H  
ATOM   2609  HB  ILE A 207     -45.749   7.552   6.878  1.00  0.00           H  
ATOM   2610 HG12 ILE A 207     -43.586   9.539   6.086  1.00  0.00           H  
ATOM   2611 HG13 ILE A 207     -44.875   9.020   4.999  1.00  0.00           H  
ATOM   2612 HG21 ILE A 207     -44.322   7.044   8.814  1.00  0.00           H  
ATOM   2613 HG22 ILE A 207     -43.098   8.193   8.229  1.00  0.00           H  
ATOM   2614 HG23 ILE A 207     -44.688   8.758   8.768  1.00  0.00           H  
ATOM   2615 HD11 ILE A 207     -46.591   9.890   6.516  1.00  0.00           H  
ATOM   2616 HD12 ILE A 207     -45.323  10.514   7.599  1.00  0.00           H  
ATOM   2617 HD13 ILE A 207     -45.468  11.139   5.949  1.00  0.00           H  
ATOM   2618  N   PHE A 208     -42.954   4.903   7.478  1.00  0.00           N  
ATOM   2619  CA  PHE A 208     -42.763   3.481   7.803  1.00  0.00           C  
ATOM   2620  C   PHE A 208     -42.506   3.202   9.296  1.00  0.00           C  
ATOM   2621  O   PHE A 208     -41.356   3.128   9.732  1.00  0.00           O  
ATOM   2622  CB  PHE A 208     -41.711   2.881   6.850  1.00  0.00           C  
ATOM   2623  CG  PHE A 208     -41.929   3.273   5.396  1.00  0.00           C  
ATOM   2624  CD1 PHE A 208     -43.144   2.965   4.751  1.00  0.00           C  
ATOM   2625  CD2 PHE A 208     -40.973   4.066   4.732  1.00  0.00           C  
ATOM   2626  CE1 PHE A 208     -43.417   3.480   3.472  1.00  0.00           C  
ATOM   2627  CE2 PHE A 208     -41.240   4.568   3.448  1.00  0.00           C  
ATOM   2628  CZ  PHE A 208     -42.467   4.288   2.825  1.00  0.00           C  
ATOM   2629  H   PHE A 208     -42.139   5.500   7.477  1.00  0.00           H  
ATOM   2630  HA  PHE A 208     -43.680   2.946   7.559  1.00  0.00           H  
ATOM   2631  HB2 PHE A 208     -40.722   3.219   7.161  1.00  0.00           H  
ATOM   2632  HB3 PHE A 208     -41.733   1.794   6.931  1.00  0.00           H  
ATOM   2633  HD1 PHE A 208     -43.892   2.371   5.256  1.00  0.00           H  
ATOM   2634  HD2 PHE A 208     -40.040   4.316   5.216  1.00  0.00           H  
ATOM   2635  HE1 PHE A 208     -44.364   3.270   2.997  1.00  0.00           H  
ATOM   2636  HE2 PHE A 208     -40.504   5.185   2.954  1.00  0.00           H  
ATOM   2637  HZ  PHE A 208     -42.681   4.703   1.851  1.00  0.00           H  
ATOM   2638  N   PRO A 209     -43.575   2.997  10.095  1.00  0.00           N  
ATOM   2639  CA  PRO A 209     -43.509   2.491  11.468  1.00  0.00           C  
ATOM   2640  C   PRO A 209     -42.559   1.310  11.718  1.00  0.00           C  
ATOM   2641  O   PRO A 209     -42.444   0.402  10.886  1.00  0.00           O  
ATOM   2642  CB  PRO A 209     -44.945   2.125  11.813  1.00  0.00           C  
ATOM   2643  CG  PRO A 209     -45.714   3.244  11.119  1.00  0.00           C  
ATOM   2644  CD  PRO A 209     -44.946   3.410   9.808  1.00  0.00           C  
ATOM   2645  HA  PRO A 209     -43.204   3.317  12.110  1.00  0.00           H  
ATOM   2646  HB2 PRO A 209     -45.213   1.164  11.375  1.00  0.00           H  
ATOM   2647  HB3 PRO A 209     -45.093   2.118  12.893  1.00  0.00           H  
ATOM   2648  HG2 PRO A 209     -45.629   4.159  11.706  1.00  0.00           H  
ATOM   2649  HG3 PRO A 209     -46.759   2.984  10.951  1.00  0.00           H  
ATOM   2650  HD2 PRO A 209     -44.983   4.454   9.496  1.00  0.00           H  
ATOM   2651  HD3 PRO A 209     -45.388   2.778   9.038  1.00  0.00           H  
ATOM   2652  N   SER A 210     -41.914   1.363  12.887  1.00  0.00           N  
ATOM   2653  CA  SER A 210     -40.653   0.706  13.270  1.00  0.00           C  
ATOM   2654  C   SER A 210     -40.622  -0.826  13.155  1.00  0.00           C  
ATOM   2655  O   SER A 210     -41.649  -1.496  13.307  1.00  0.00           O  
ATOM   2656  CB  SER A 210     -40.351   1.128  14.709  1.00  0.00           C  
ATOM   2657  OG  SER A 210     -39.111   0.643  15.172  1.00  0.00           O  
ATOM   2658  H   SER A 210     -42.258   2.051  13.541  1.00  0.00           H  
ATOM   2659  HA  SER A 210     -39.862   1.105  12.635  1.00  0.00           H  
ATOM   2660  HB2 SER A 210     -40.357   2.216  14.778  1.00  0.00           H  
ATOM   2661  HB3 SER A 210     -41.138   0.737  15.354  1.00  0.00           H  
ATOM   2662  HG  SER A 210     -39.126   0.757  16.125  1.00  0.00           H  
ATOM   2663  N   LYS A 211     -39.434  -1.402  12.915  1.00  0.00           N  
ATOM   2664  CA  LYS A 211     -39.229  -2.846  12.681  1.00  0.00           C  
ATOM   2665  C   LYS A 211     -39.104  -3.645  13.997  1.00  0.00           C  
ATOM   2666  O   LYS A 211     -38.585  -3.108  14.976  1.00  0.00           O  
ATOM   2667  CB  LYS A 211     -38.058  -3.061  11.697  1.00  0.00           C  
ATOM   2668  CG  LYS A 211     -36.654  -3.057  12.334  1.00  0.00           C  
ATOM   2669  CD  LYS A 211     -35.563  -3.336  11.290  1.00  0.00           C  
ATOM   2670  CE  LYS A 211     -34.194  -3.506  11.962  1.00  0.00           C  
ATOM   2671  NZ  LYS A 211     -33.151  -3.916  10.991  1.00  0.00           N1+
ATOM   2672  H   LYS A 211     -38.621  -0.804  12.938  1.00  0.00           H  
ATOM   2673  HA  LYS A 211     -40.125  -3.210  12.177  1.00  0.00           H  
ATOM   2674  HB2 LYS A 211     -38.101  -2.301  10.917  1.00  0.00           H  
ATOM   2675  HB3 LYS A 211     -38.205  -4.024  11.208  1.00  0.00           H  
ATOM   2676  HG2 LYS A 211     -36.600  -3.833  13.097  1.00  0.00           H  
ATOM   2677  HG3 LYS A 211     -36.470  -2.091  12.804  1.00  0.00           H  
ATOM   2678  HD2 LYS A 211     -35.520  -2.504  10.587  1.00  0.00           H  
ATOM   2679  HD3 LYS A 211     -35.808  -4.244  10.740  1.00  0.00           H  
ATOM   2680  HE2 LYS A 211     -34.264  -4.248  12.758  1.00  0.00           H  
ATOM   2681  HE3 LYS A 211     -33.914  -2.558  12.420  1.00  0.00           H  
ATOM   2682  HZ1 LYS A 211     -33.246  -4.872  10.678  1.00  0.00           H  
ATOM   2683  HZ2 LYS A 211     -33.143  -3.315  10.180  1.00  0.00           H  
ATOM   2684  HZ3 LYS A 211     -32.239  -3.873  11.423  1.00  0.00           H  
ATOM   2685  N   PRO A 212     -39.569  -4.910  14.057  1.00  0.00           N  
ATOM   2686  CA  PRO A 212     -39.456  -5.776  15.235  1.00  0.00           C  
ATOM   2687  C   PRO A 212     -38.019  -6.298  15.412  1.00  0.00           C  
ATOM   2688  O   PRO A 212     -37.093  -5.903  14.698  1.00  0.00           O  
ATOM   2689  CB  PRO A 212     -40.466  -6.902  14.969  1.00  0.00           C  
ATOM   2690  CG  PRO A 212     -40.343  -7.089  13.462  1.00  0.00           C  
ATOM   2691  CD  PRO A 212     -40.253  -5.636  12.997  1.00  0.00           C  
ATOM   2692  HA  PRO A 212     -39.750  -5.248  16.142  1.00  0.00           H  
ATOM   2693  HB2 PRO A 212     -40.244  -7.822  15.510  1.00  0.00           H  
ATOM   2694  HB3 PRO A 212     -41.471  -6.560  15.218  1.00  0.00           H  
ATOM   2695  HG2 PRO A 212     -41.211  -7.600  13.045  1.00  0.00           H  
ATOM   2696  HG3 PRO A 212     -39.424  -7.624  13.221  1.00  0.00           H  
ATOM   2697  HD2 PRO A 212     -41.261  -5.233  12.904  1.00  0.00           H  
ATOM   2698  HD3 PRO A 212     -39.722  -5.572  12.047  1.00  0.00           H  
ATOM   2699  N   VAL A 213     -37.837  -7.211  16.367  1.00  0.00           N  
ATOM   2700  CA  VAL A 213     -36.558  -7.881  16.639  1.00  0.00           C  
ATOM   2701  C   VAL A 213     -35.974  -8.584  15.401  1.00  0.00           C  
ATOM   2702  O   VAL A 213     -36.703  -9.132  14.557  1.00  0.00           O  
ATOM   2703  CB  VAL A 213     -36.700  -8.835  17.843  1.00  0.00           C  
ATOM   2704  CG1 VAL A 213     -37.705  -9.965  17.579  1.00  0.00           C  
ATOM   2705  CG2 VAL A 213     -35.374  -9.493  18.239  1.00  0.00           C  
ATOM   2706  H   VAL A 213     -38.624  -7.455  16.951  1.00  0.00           H  
ATOM   2707  HA  VAL A 213     -35.853  -7.105  16.936  1.00  0.00           H  
ATOM   2708  HB  VAL A 213     -37.052  -8.251  18.693  1.00  0.00           H  
ATOM   2709 HG11 VAL A 213     -38.705  -9.556  17.433  1.00  0.00           H  
ATOM   2710 HG12 VAL A 213     -37.411 -10.536  16.698  1.00  0.00           H  
ATOM   2711 HG13 VAL A 213     -37.739 -10.633  18.441  1.00  0.00           H  
ATOM   2712 HG21 VAL A 213     -35.054 -10.226  17.498  1.00  0.00           H  
ATOM   2713 HG22 VAL A 213     -34.602  -8.733  18.354  1.00  0.00           H  
ATOM   2714 HG23 VAL A 213     -35.497  -9.995  19.199  1.00  0.00           H  
ATOM   2715  N   SER A 214     -34.644  -8.589  15.326  1.00  0.00           N  
ATOM   2716  CA  SER A 214     -33.814  -9.262  14.326  1.00  0.00           C  
ATOM   2717  C   SER A 214     -32.781 -10.175  14.996  1.00  0.00           C  
ATOM   2718  O   SER A 214     -32.383  -9.963  16.141  1.00  0.00           O  
ATOM   2719  CB  SER A 214     -33.161  -8.220  13.394  1.00  0.00           C  
ATOM   2720  OG  SER A 214     -32.145  -7.493  14.057  1.00  0.00           O  
ATOM   2721  H   SER A 214     -34.141  -8.072  16.033  1.00  0.00           H  
ATOM   2722  HA  SER A 214     -34.454  -9.907  13.724  1.00  0.00           H  
ATOM   2723  HB2 SER A 214     -32.725  -8.730  12.535  1.00  0.00           H  
ATOM   2724  HB3 SER A 214     -33.924  -7.527  13.041  1.00  0.00           H  
ATOM   2725  HG  SER A 214     -31.951  -6.676  13.591  1.00  0.00           H  
ATOM   2726  N   ARG A 215     -32.342 -11.199  14.261  1.00  0.00           N  
ATOM   2727  CA  ARG A 215     -31.221 -12.090  14.602  1.00  0.00           C  
ATOM   2728  C   ARG A 215     -30.590 -12.549  13.296  1.00  0.00           C  
ATOM   2729  O   ARG A 215     -31.322 -12.817  12.345  1.00  0.00           O  
ATOM   2730  CB  ARG A 215     -31.674 -13.264  15.496  1.00  0.00           C  
ATOM   2731  CG  ARG A 215     -32.394 -14.437  14.799  1.00  0.00           C  
ATOM   2732  CD  ARG A 215     -33.766 -14.104  14.205  1.00  0.00           C  
ATOM   2733  NE  ARG A 215     -34.743 -13.727  15.244  1.00  0.00           N  
ATOM   2734  CZ  ARG A 215     -35.900 -13.126  15.048  1.00  0.00           C  
ATOM   2735  NH1 ARG A 215     -36.743 -12.972  16.021  1.00  0.00           N  
ATOM   2736  NH2 ARG A 215     -36.271 -12.649  13.895  1.00  0.00           N1+
ATOM   2737  H   ARG A 215     -32.753 -11.340  13.350  1.00  0.00           H  
ATOM   2738  HA  ARG A 215     -30.480 -11.516  15.157  1.00  0.00           H  
ATOM   2739  HB2 ARG A 215     -30.779 -13.680  15.958  1.00  0.00           H  
ATOM   2740  HB3 ARG A 215     -32.299 -12.879  16.301  1.00  0.00           H  
ATOM   2741  HG2 ARG A 215     -31.761 -14.822  14.000  1.00  0.00           H  
ATOM   2742  HG3 ARG A 215     -32.519 -15.243  15.522  1.00  0.00           H  
ATOM   2743  HD2 ARG A 215     -33.655 -13.309  13.467  1.00  0.00           H  
ATOM   2744  HD3 ARG A 215     -34.129 -14.991  13.684  1.00  0.00           H  
ATOM   2745  HE  ARG A 215     -34.537 -14.028  16.185  1.00  0.00           H  
ATOM   2746 HH11 ARG A 215     -37.641 -12.542  15.850  1.00  0.00           H  
ATOM   2747 HH12 ARG A 215     -36.473 -13.217  16.963  1.00  0.00           H  
ATOM   2748 HH21 ARG A 215     -37.166 -12.184  13.833  1.00  0.00           H  
ATOM   2749 HH22 ARG A 215     -35.614 -12.616  13.129  1.00  0.00           H  
ATOM   2750  N   GLU A 216     -29.263 -12.562  13.221  1.00  0.00           N  
ATOM   2751  CA  GLU A 216     -28.511 -12.791  11.972  1.00  0.00           C  
ATOM   2752  C   GLU A 216     -29.062 -11.929  10.812  1.00  0.00           C  
ATOM   2753  O   GLU A 216     -29.269 -12.384   9.693  1.00  0.00           O  
ATOM   2754  CB  GLU A 216     -28.354 -14.295  11.681  1.00  0.00           C  
ATOM   2755  CG  GLU A 216     -27.853 -15.147  12.873  1.00  0.00           C  
ATOM   2756  CD  GLU A 216     -27.091 -14.387  13.977  1.00  0.00           C  
ATOM   2757  OE1 GLU A 216     -26.071 -13.709  13.702  1.00  0.00           O  
ATOM   2758  OE2 GLU A 216     -27.557 -14.422  15.141  1.00  0.00           O1-
ATOM   2759  H   GLU A 216     -28.738 -12.414  14.071  1.00  0.00           H  
ATOM   2760  HA  GLU A 216     -27.494 -12.426  12.120  1.00  0.00           H  
ATOM   2761  HB2 GLU A 216     -27.638 -14.400  10.866  1.00  0.00           H  
ATOM   2762  HB3 GLU A 216     -29.306 -14.702  11.338  1.00  0.00           H  
ATOM   2763  HG2 GLU A 216     -27.240 -15.968  12.500  1.00  0.00           H  
ATOM   2764  HG3 GLU A 216     -28.731 -15.605  13.327  1.00  0.00           H  
ATOM   2765  N   ASP A 217     -29.382 -10.671  11.141  1.00  0.00           N  
ATOM   2766  CA  ASP A 217     -30.110  -9.677  10.336  1.00  0.00           C  
ATOM   2767  C   ASP A 217     -31.492 -10.064   9.779  1.00  0.00           C  
ATOM   2768  O   ASP A 217     -32.179  -9.206   9.212  1.00  0.00           O  
ATOM   2769  CB  ASP A 217     -29.190  -9.020   9.300  1.00  0.00           C  
ATOM   2770  CG  ASP A 217     -28.639  -7.749   9.924  1.00  0.00           C  
ATOM   2771  OD1 ASP A 217     -27.644  -7.838  10.675  1.00  0.00           O  
ATOM   2772  OD2 ASP A 217     -29.305  -6.705   9.707  1.00  0.00           O1-
ATOM   2773  H   ASP A 217     -29.093 -10.370  12.061  1.00  0.00           H  
ATOM   2774  HA  ASP A 217     -30.368  -8.893  11.049  1.00  0.00           H  
ATOM   2775  HB2 ASP A 217     -29.751  -8.756   8.403  1.00  0.00           H  
ATOM   2776  HB3 ASP A 217     -28.379  -9.689   9.011  1.00  0.00           H  
ATOM   2777  N   GLN A 218     -31.981 -11.279  10.019  1.00  0.00           N  
ATOM   2778  CA  GLN A 218     -33.365 -11.671   9.757  1.00  0.00           C  
ATOM   2779  C   GLN A 218     -34.311 -11.005  10.767  1.00  0.00           C  
ATOM   2780  O   GLN A 218     -34.720 -11.589  11.777  1.00  0.00           O  
ATOM   2781  CB  GLN A 218     -33.507 -13.204   9.722  1.00  0.00           C  
ATOM   2782  CG  GLN A 218     -32.609 -13.928   8.701  1.00  0.00           C  
ATOM   2783  CD  GLN A 218     -32.916 -13.644   7.230  1.00  0.00           C  
ATOM   2784  NE2 GLN A 218     -32.440 -14.482   6.336  1.00  0.00           N  
ATOM   2785  OE1 GLN A 218     -33.573 -12.683   6.841  1.00  0.00           O  
ATOM   2786  H   GLN A 218     -31.376 -11.952  10.467  1.00  0.00           H  
ATOM   2787  HA  GLN A 218     -33.646 -11.290   8.775  1.00  0.00           H  
ATOM   2788  HB2 GLN A 218     -33.276 -13.602  10.710  1.00  0.00           H  
ATOM   2789  HB3 GLN A 218     -34.546 -13.451   9.504  1.00  0.00           H  
ATOM   2790  HG2 GLN A 218     -31.562 -13.693   8.891  1.00  0.00           H  
ATOM   2791  HG3 GLN A 218     -32.730 -14.999   8.861  1.00  0.00           H  
ATOM   2792 HE21 GLN A 218     -32.770 -14.386   5.386  1.00  0.00           H  
ATOM   2793 HE22 GLN A 218     -32.019 -15.345   6.649  1.00  0.00           H  
ATOM   2794  N   CYS A 219     -34.656  -9.744  10.493  1.00  0.00           N  
ATOM   2795  CA  CYS A 219     -35.765  -9.045  11.134  1.00  0.00           C  
ATOM   2796  C   CYS A 219     -37.074  -9.795  10.850  1.00  0.00           C  
ATOM   2797  O   CYS A 219     -37.316 -10.214   9.718  1.00  0.00           O  
ATOM   2798  CB  CYS A 219     -35.792  -7.587  10.664  1.00  0.00           C  
ATOM   2799  SG  CYS A 219     -37.108  -6.698  11.543  1.00  0.00           S  
ATOM   2800  H   CYS A 219     -34.186  -9.302   9.716  1.00  0.00           H  
ATOM   2801  HA  CYS A 219     -35.614  -9.047  12.214  1.00  0.00           H  
ATOM   2802  HB2 CYS A 219     -35.994  -7.557   9.594  1.00  0.00           H  
ATOM   2803  HB3 CYS A 219     -34.831  -7.111  10.857  1.00  0.00           H  
ATOM   2804  HG  CYS A 219     -36.580  -6.659  12.770  1.00  0.00           H  
ATOM   2805  N   SER A 220     -37.879 -10.002  11.894  1.00  0.00           N  
ATOM   2806  CA  SER A 220     -38.985 -10.972  11.905  1.00  0.00           C  
ATOM   2807  C   SER A 220     -39.953 -10.766  10.724  1.00  0.00           C  
ATOM   2808  O   SER A 220     -40.617  -9.731  10.614  1.00  0.00           O  
ATOM   2809  CB  SER A 220     -39.688 -10.943  13.268  1.00  0.00           C  
ATOM   2810  OG  SER A 220     -38.720 -11.140  14.297  1.00  0.00           O  
ATOM   2811  H   SER A 220     -37.621  -9.565  12.767  1.00  0.00           H  
ATOM   2812  HA  SER A 220     -38.549 -11.966  11.796  1.00  0.00           H  
ATOM   2813  HB2 SER A 220     -40.429 -11.742  13.308  1.00  0.00           H  
ATOM   2814  HB3 SER A 220     -40.192  -9.987  13.411  1.00  0.00           H  
ATOM   2815  HG  SER A 220     -38.294 -10.300  14.484  1.00  0.00           H  
ATOM   2816  N   TYR A 221     -39.980 -11.750   9.813  1.00  0.00           N  
ATOM   2817  CA  TYR A 221     -40.327 -11.569   8.395  1.00  0.00           C  
ATOM   2818  C   TYR A 221     -41.710 -10.961   8.122  1.00  0.00           C  
ATOM   2819  O   TYR A 221     -41.887 -10.277   7.108  1.00  0.00           O  
ATOM   2820  CB  TYR A 221     -40.219 -12.916   7.664  1.00  0.00           C  
ATOM   2821  CG  TYR A 221     -38.884 -13.637   7.763  1.00  0.00           C  
ATOM   2822  CD1 TYR A 221     -38.729 -14.733   8.636  1.00  0.00           C  
ATOM   2823  CE1 TYR A 221     -37.524 -15.467   8.653  1.00  0.00           C  
ATOM   2824  CZ  TYR A 221     -36.465 -15.099   7.798  1.00  0.00           C  
ATOM   2825  OH  TYR A 221     -35.305 -15.811   7.780  1.00  0.00           O  
ATOM   2826  CE2 TYR A 221     -36.619 -13.997   6.931  1.00  0.00           C  
ATOM   2827  CD2 TYR A 221     -37.821 -13.264   6.919  1.00  0.00           C  
ATOM   2828  H   TYR A 221     -39.463 -12.591  10.028  1.00  0.00           H  
ATOM   2829  HA  TYR A 221     -39.590 -10.894   7.959  1.00  0.00           H  
ATOM   2830  HB2 TYR A 221     -41.000 -13.579   8.036  1.00  0.00           H  
ATOM   2831  HB3 TYR A 221     -40.430 -12.749   6.608  1.00  0.00           H  
ATOM   2832  HD1 TYR A 221     -39.556 -15.037   9.261  1.00  0.00           H  
ATOM   2833  HD2 TYR A 221     -37.933 -12.429   6.244  1.00  0.00           H  
ATOM   2834  HE1 TYR A 221     -37.411 -16.330   9.293  1.00  0.00           H  
ATOM   2835  HE2 TYR A 221     -35.809 -13.730   6.269  1.00  0.00           H  
ATOM   2836  HH  TYR A 221     -35.109 -16.265   8.602  1.00  0.00           H  
ATOM   2837  N   LYS A 222     -42.690 -11.158   9.012  1.00  0.00           N  
ATOM   2838  CA  LYS A 222     -44.045 -10.603   8.868  1.00  0.00           C  
ATOM   2839  C   LYS A 222     -44.076  -9.073   8.756  1.00  0.00           C  
ATOM   2840  O   LYS A 222     -44.915  -8.527   8.037  1.00  0.00           O  
ATOM   2841  CB  LYS A 222     -44.905 -11.140  10.021  1.00  0.00           C  
ATOM   2842  CG  LYS A 222     -46.360 -10.646  10.068  1.00  0.00           C  
ATOM   2843  CD  LYS A 222     -47.123 -11.036   8.797  1.00  0.00           C  
ATOM   2844  CE  LYS A 222     -48.623 -10.800   8.958  1.00  0.00           C  
ATOM   2845  NZ  LYS A 222     -49.320 -10.934   7.662  1.00  0.00           N1+
ATOM   2846  H   LYS A 222     -42.492 -11.743   9.811  1.00  0.00           H  
ATOM   2847  HA  LYS A 222     -44.461 -10.984   7.936  1.00  0.00           H  
ATOM   2848  HB2 LYS A 222     -44.427 -10.865  10.962  1.00  0.00           H  
ATOM   2849  HB3 LYS A 222     -44.912 -12.228   9.956  1.00  0.00           H  
ATOM   2850  HG2 LYS A 222     -46.390  -9.564  10.201  1.00  0.00           H  
ATOM   2851  HG3 LYS A 222     -46.848 -11.109  10.926  1.00  0.00           H  
ATOM   2852  HD2 LYS A 222     -46.955 -12.093   8.589  1.00  0.00           H  
ATOM   2853  HD3 LYS A 222     -46.754 -10.447   7.957  1.00  0.00           H  
ATOM   2854  HE2 LYS A 222     -48.796  -9.804   9.367  1.00  0.00           H  
ATOM   2855  HE3 LYS A 222     -49.017 -11.531   9.663  1.00  0.00           H  
ATOM   2856  HZ1 LYS A 222     -49.074 -10.176   7.041  1.00  0.00           H  
ATOM   2857  HZ2 LYS A 222     -49.068 -11.790   7.190  1.00  0.00           H  
ATOM   2858  HZ3 LYS A 222     -50.321 -10.909   7.797  1.00  0.00           H  
ATOM   2859  N   TRP A 223     -43.129  -8.360   9.377  1.00  0.00           N  
ATOM   2860  CA  TRP A 223     -43.035  -6.902   9.218  1.00  0.00           C  
ATOM   2861  C   TRP A 223     -42.716  -6.490   7.775  1.00  0.00           C  
ATOM   2862  O   TRP A 223     -43.229  -5.471   7.315  1.00  0.00           O  
ATOM   2863  CB  TRP A 223     -42.034  -6.306  10.210  1.00  0.00           C  
ATOM   2864  CG  TRP A 223     -41.907  -4.806  10.170  1.00  0.00           C  
ATOM   2865  CD1 TRP A 223     -42.503  -3.943  11.027  1.00  0.00           C  
ATOM   2866  CD2 TRP A 223     -41.133  -3.971   9.247  1.00  0.00           C  
ATOM   2867  NE1 TRP A 223     -42.165  -2.644  10.697  1.00  0.00           N  
ATOM   2868  CE2 TRP A 223     -41.312  -2.603   9.617  1.00  0.00           C  
ATOM   2869  CE3 TRP A 223     -40.287  -4.225   8.144  1.00  0.00           C  
ATOM   2870  CZ2 TRP A 223     -40.686  -1.547   8.936  1.00  0.00           C  
ATOM   2871  CZ3 TRP A 223     -39.674  -3.171   7.440  1.00  0.00           C  
ATOM   2872  CH2 TRP A 223     -39.868  -1.836   7.832  1.00  0.00           C  
ATOM   2873  H   TRP A 223     -42.437  -8.847   9.929  1.00  0.00           H  
ATOM   2874  HA  TRP A 223     -44.009  -6.475   9.455  1.00  0.00           H  
ATOM   2875  HB2 TRP A 223     -42.344  -6.600  11.213  1.00  0.00           H  
ATOM   2876  HB3 TRP A 223     -41.051  -6.739  10.025  1.00  0.00           H  
ATOM   2877  HD1 TRP A 223     -43.118  -4.231  11.866  1.00  0.00           H  
ATOM   2878  HE1 TRP A 223     -42.378  -1.852  11.286  1.00  0.00           H  
ATOM   2879  HE3 TRP A 223     -40.098  -5.242   7.835  1.00  0.00           H  
ATOM   2880  HZ2 TRP A 223     -40.815  -0.525   9.259  1.00  0.00           H  
ATOM   2881  HZ3 TRP A 223     -39.041  -3.389   6.593  1.00  0.00           H  
ATOM   2882  HH2 TRP A 223     -39.381  -1.039   7.290  1.00  0.00           H  
ATOM   2883  N   TRP A 224     -41.954  -7.292   7.019  1.00  0.00           N  
ATOM   2884  CA  TRP A 224     -41.717  -7.035   5.594  1.00  0.00           C  
ATOM   2885  C   TRP A 224     -42.971  -7.252   4.735  1.00  0.00           C  
ATOM   2886  O   TRP A 224     -43.112  -6.596   3.705  1.00  0.00           O  
ATOM   2887  CB  TRP A 224     -40.509  -7.831   5.079  1.00  0.00           C  
ATOM   2888  CG  TRP A 224     -39.188  -7.236   5.459  1.00  0.00           C  
ATOM   2889  CD1 TRP A 224     -38.265  -7.773   6.292  1.00  0.00           C  
ATOM   2890  CD2 TRP A 224     -38.621  -5.966   5.002  1.00  0.00           C  
ATOM   2891  NE1 TRP A 224     -37.178  -6.922   6.384  1.00  0.00           N  
ATOM   2892  CE2 TRP A 224     -37.371  -5.771   5.656  1.00  0.00           C  
ATOM   2893  CE3 TRP A 224     -39.036  -4.958   4.102  1.00  0.00           C  
ATOM   2894  CZ2 TRP A 224     -36.602  -4.613   5.483  1.00  0.00           C  
ATOM   2895  CZ3 TRP A 224     -38.253  -3.805   3.893  1.00  0.00           C  
ATOM   2896  CH2 TRP A 224     -37.043  -3.626   4.587  1.00  0.00           C  
ATOM   2897  H   TRP A 224     -41.575  -8.137   7.422  1.00  0.00           H  
ATOM   2898  HA  TRP A 224     -41.458  -5.982   5.484  1.00  0.00           H  
ATOM   2899  HB2 TRP A 224     -40.563  -8.865   5.420  1.00  0.00           H  
ATOM   2900  HB3 TRP A 224     -40.545  -7.848   3.990  1.00  0.00           H  
ATOM   2901  HD1 TRP A 224     -38.356  -8.725   6.794  1.00  0.00           H  
ATOM   2902  HE1 TRP A 224     -36.302  -7.159   6.826  1.00  0.00           H  
ATOM   2903  HE3 TRP A 224     -39.962  -5.078   3.560  1.00  0.00           H  
ATOM   2904  HZ2 TRP A 224     -35.671  -4.494   6.018  1.00  0.00           H  
ATOM   2905  HZ3 TRP A 224     -38.580  -3.049   3.194  1.00  0.00           H  
ATOM   2906  HH2 TRP A 224     -36.450  -2.739   4.424  1.00  0.00           H  
ATOM   2907  N   GLN A 225     -43.930  -8.085   5.158  1.00  0.00           N  
ATOM   2908  CA  GLN A 225     -45.234  -8.172   4.485  1.00  0.00           C  
ATOM   2909  C   GLN A 225     -46.098  -6.940   4.801  1.00  0.00           C  
ATOM   2910  O   GLN A 225     -46.653  -6.322   3.893  1.00  0.00           O  
ATOM   2911  CB  GLN A 225     -45.907  -9.521   4.793  1.00  0.00           C  
ATOM   2912  CG  GLN A 225     -47.246  -9.720   4.063  1.00  0.00           C  
ATOM   2913  CD  GLN A 225     -48.476  -9.122   4.740  1.00  0.00           C  
ATOM   2914  OE1 GLN A 225     -48.512  -8.826   5.927  1.00  0.00           O  
ATOM   2915  NE2 GLN A 225     -49.553  -8.965   4.003  1.00  0.00           N  
ATOM   2916  H   GLN A 225     -43.785  -8.616   6.004  1.00  0.00           H  
ATOM   2917  HA  GLN A 225     -45.061  -8.153   3.409  1.00  0.00           H  
ATOM   2918  HB2 GLN A 225     -45.235 -10.309   4.452  1.00  0.00           H  
ATOM   2919  HB3 GLN A 225     -46.044  -9.642   5.867  1.00  0.00           H  
ATOM   2920  HG2 GLN A 225     -47.158  -9.319   3.053  1.00  0.00           H  
ATOM   2921  HG3 GLN A 225     -47.424 -10.791   3.970  1.00  0.00           H  
ATOM   2922 HE21 GLN A 225     -50.348  -8.473   4.383  1.00  0.00           H  
ATOM   2923 HE22 GLN A 225     -49.503  -9.212   3.024  1.00  0.00           H  
ATOM   2924  N   LYS A 226     -46.117  -6.511   6.072  1.00  0.00           N  
ATOM   2925  CA  LYS A 226     -46.734  -5.248   6.525  1.00  0.00           C  
ATOM   2926  C   LYS A 226     -46.079  -4.007   5.884  1.00  0.00           C  
ATOM   2927  O   LYS A 226     -46.742  -2.988   5.699  1.00  0.00           O  
ATOM   2928  CB  LYS A 226     -46.675  -5.185   8.067  1.00  0.00           C  
ATOM   2929  CG  LYS A 226     -47.467  -6.288   8.803  1.00  0.00           C  
ATOM   2930  CD  LYS A 226     -48.971  -6.021   9.007  1.00  0.00           C  
ATOM   2931  CE  LYS A 226     -49.236  -4.821   9.934  1.00  0.00           C  
ATOM   2932  NZ  LYS A 226     -50.567  -4.890  10.586  1.00  0.00           N1+
ATOM   2933  H   LYS A 226     -45.687  -7.110   6.762  1.00  0.00           H  
ATOM   2934  HA  LYS A 226     -47.779  -5.244   6.214  1.00  0.00           H  
ATOM   2935  HB2 LYS A 226     -47.014  -4.209   8.412  1.00  0.00           H  
ATOM   2936  HB3 LYS A 226     -45.630  -5.271   8.366  1.00  0.00           H  
ATOM   2937  HG2 LYS A 226     -47.021  -6.416   9.790  1.00  0.00           H  
ATOM   2938  HG3 LYS A 226     -47.353  -7.238   8.281  1.00  0.00           H  
ATOM   2939  HD2 LYS A 226     -49.403  -6.916   9.454  1.00  0.00           H  
ATOM   2940  HD3 LYS A 226     -49.454  -5.857   8.043  1.00  0.00           H  
ATOM   2941  HE2 LYS A 226     -49.148  -3.899   9.360  1.00  0.00           H  
ATOM   2942  HE3 LYS A 226     -48.472  -4.811  10.712  1.00  0.00           H  
ATOM   2943  HZ1 LYS A 226     -51.330  -4.929   9.925  1.00  0.00           H  
ATOM   2944  HZ2 LYS A 226     -50.619  -5.695  11.194  1.00  0.00           H  
ATOM   2945  HZ3 LYS A 226     -50.728  -4.074  11.159  1.00  0.00           H  
ATOM   2946  N   TYR A 227     -44.791  -4.049   5.535  1.00  0.00           N  
ATOM   2947  CA  TYR A 227     -44.090  -3.015   4.755  1.00  0.00           C  
ATOM   2948  C   TYR A 227     -44.516  -3.023   3.284  1.00  0.00           C  
ATOM   2949  O   TYR A 227     -44.895  -1.980   2.746  1.00  0.00           O  
ATOM   2950  CB  TYR A 227     -42.572  -3.200   4.893  1.00  0.00           C  
ATOM   2951  CG  TYR A 227     -41.754  -2.211   4.087  1.00  0.00           C  
ATOM   2952  CD1 TYR A 227     -41.417  -2.507   2.750  1.00  0.00           C  
ATOM   2953  CD2 TYR A 227     -41.331  -0.998   4.666  1.00  0.00           C  
ATOM   2954  CE1 TYR A 227     -40.658  -1.595   1.995  1.00  0.00           C  
ATOM   2955  CE2 TYR A 227     -40.553  -0.093   3.916  1.00  0.00           C  
ATOM   2956  CZ  TYR A 227     -40.203  -0.398   2.585  1.00  0.00           C  
ATOM   2957  OH  TYR A 227     -39.423   0.456   1.879  1.00  0.00           O  
ATOM   2958  H   TYR A 227     -44.266  -4.864   5.818  1.00  0.00           H  
ATOM   2959  HA  TYR A 227     -44.336  -2.025   5.139  1.00  0.00           H  
ATOM   2960  HB2 TYR A 227     -42.289  -3.122   5.942  1.00  0.00           H  
ATOM   2961  HB3 TYR A 227     -42.308  -4.203   4.558  1.00  0.00           H  
ATOM   2962  HD1 TYR A 227     -41.725  -3.439   2.298  1.00  0.00           H  
ATOM   2963  HD2 TYR A 227     -41.584  -0.761   5.689  1.00  0.00           H  
ATOM   2964  HE1 TYR A 227     -40.408  -1.812   0.968  1.00  0.00           H  
ATOM   2965  HE2 TYR A 227     -40.208   0.836   4.345  1.00  0.00           H  
ATOM   2966  HH  TYR A 227     -39.050   0.049   1.094  1.00  0.00           H  
ATOM   2967  N   GLN A 228     -44.537  -4.200   2.649  1.00  0.00           N  
ATOM   2968  CA  GLN A 228     -44.804  -4.388   1.218  1.00  0.00           C  
ATOM   2969  C   GLN A 228     -46.310  -4.276   0.845  1.00  0.00           C  
ATOM   2970  O   GLN A 228     -46.832  -4.930  -0.058  1.00  0.00           O  
ATOM   2971  CB  GLN A 228     -44.039  -5.640   0.749  1.00  0.00           C  
ATOM   2972  CG  GLN A 228     -43.862  -5.773  -0.769  1.00  0.00           C  
ATOM   2973  CD  GLN A 228     -43.357  -7.157  -1.149  1.00  0.00           C  
ATOM   2974  OE1 GLN A 228     -44.114  -8.007  -1.599  1.00  0.00           O  
ATOM   2975  NE2 GLN A 228     -42.100  -7.456  -0.942  1.00  0.00           N  
ATOM   2976  H   GLN A 228     -44.238  -5.019   3.159  1.00  0.00           H  
ATOM   2977  HA  GLN A 228     -44.328  -3.548   0.711  1.00  0.00           H  
ATOM   2978  HB2 GLN A 228     -43.045  -5.636   1.195  1.00  0.00           H  
ATOM   2979  HB3 GLN A 228     -44.569  -6.517   1.121  1.00  0.00           H  
ATOM   2980  HG2 GLN A 228     -43.152  -5.022  -1.116  1.00  0.00           H  
ATOM   2981  HG3 GLN A 228     -44.811  -5.611  -1.280  1.00  0.00           H  
ATOM   2982 HE21 GLN A 228     -41.462  -6.772  -0.561  1.00  0.00           H  
ATOM   2983 HE22 GLN A 228     -41.782  -8.372  -1.226  1.00  0.00           H  
ATOM   2984  N   LYS A 229     -47.003  -3.375   1.550  1.00  0.00           N  
ATOM   2985  CA  LYS A 229     -48.332  -2.824   1.260  1.00  0.00           C  
ATOM   2986  C   LYS A 229     -48.316  -1.310   1.477  1.00  0.00           C  
ATOM   2987  O   LYS A 229     -48.599  -0.585   0.528  1.00  0.00           O  
ATOM   2988  CB  LYS A 229     -49.430  -3.562   2.051  1.00  0.00           C  
ATOM   2989  CG  LYS A 229     -50.826  -2.952   1.822  1.00  0.00           C  
ATOM   2990  CD  LYS A 229     -51.884  -3.624   2.708  1.00  0.00           C  
ATOM   2991  CE  LYS A 229     -53.277  -3.016   2.496  1.00  0.00           C  
ATOM   2992  NZ  LYS A 229     -53.910  -3.463   1.232  1.00  0.00           N1+
ATOM   2993  H   LYS A 229     -46.469  -2.923   2.278  1.00  0.00           H  
ATOM   2994  HA  LYS A 229     -48.546  -2.971   0.202  1.00  0.00           H  
ATOM   2995  HB2 LYS A 229     -49.193  -3.514   3.114  1.00  0.00           H  
ATOM   2996  HB3 LYS A 229     -49.444  -4.610   1.751  1.00  0.00           H  
ATOM   2997  HG2 LYS A 229     -51.097  -3.068   0.772  1.00  0.00           H  
ATOM   2998  HG3 LYS A 229     -50.813  -1.889   2.063  1.00  0.00           H  
ATOM   2999  HD2 LYS A 229     -51.600  -3.473   3.749  1.00  0.00           H  
ATOM   3000  HD3 LYS A 229     -51.914  -4.697   2.519  1.00  0.00           H  
ATOM   3001  HE2 LYS A 229     -53.201  -1.928   2.515  1.00  0.00           H  
ATOM   3002  HE3 LYS A 229     -53.912  -3.308   3.332  1.00  0.00           H  
ATOM   3003  HZ1 LYS A 229     -53.372  -3.189   0.422  1.00  0.00           H  
ATOM   3004  HZ2 LYS A 229     -54.049  -4.463   1.219  1.00  0.00           H  
ATOM   3005  HZ3 LYS A 229     -54.821  -3.036   1.133  1.00  0.00           H  
ATOM   3006  N   ARG A 230     -47.874  -0.840   2.660  1.00  0.00           N  
ATOM   3007  CA  ARG A 230     -47.653   0.591   2.990  1.00  0.00           C  
ATOM   3008  C   ARG A 230     -47.011   1.371   1.833  1.00  0.00           C  
ATOM   3009  O   ARG A 230     -47.555   2.389   1.416  1.00  0.00           O  
ATOM   3010  CB  ARG A 230     -46.782   0.742   4.260  1.00  0.00           C  
ATOM   3011  CG  ARG A 230     -47.508   0.375   5.569  1.00  0.00           C  
ATOM   3012  CD  ARG A 230     -46.615   0.523   6.818  1.00  0.00           C  
ATOM   3013  NE  ARG A 230     -45.635  -0.580   6.958  1.00  0.00           N  
ATOM   3014  CZ  ARG A 230     -44.637  -0.659   7.831  1.00  0.00           C  
ATOM   3015  NH1 ARG A 230     -43.825  -1.678   7.844  1.00  0.00           N  
ATOM   3016  NH2 ARG A 230     -44.411   0.266   8.716  1.00  0.00           N1+
ATOM   3017  H   ARG A 230     -47.677  -1.522   3.378  1.00  0.00           H  
ATOM   3018  HA  ARG A 230     -48.615   1.073   3.165  1.00  0.00           H  
ATOM   3019  HB2 ARG A 230     -45.885   0.131   4.160  1.00  0.00           H  
ATOM   3020  HB3 ARG A 230     -46.465   1.782   4.342  1.00  0.00           H  
ATOM   3021  HG2 ARG A 230     -48.359   1.046   5.681  1.00  0.00           H  
ATOM   3022  HG3 ARG A 230     -47.893  -0.643   5.509  1.00  0.00           H  
ATOM   3023  HD2 ARG A 230     -46.102   1.483   6.775  1.00  0.00           H  
ATOM   3024  HD3 ARG A 230     -47.263   0.525   7.695  1.00  0.00           H  
ATOM   3025  HE  ARG A 230     -45.814  -1.396   6.389  1.00  0.00           H  
ATOM   3026 HH11 ARG A 230     -43.050  -1.682   8.492  1.00  0.00           H  
ATOM   3027 HH12 ARG A 230     -43.938  -2.457   7.211  1.00  0.00           H  
ATOM   3028 HH21 ARG A 230     -43.672   0.175   9.398  1.00  0.00           H  
ATOM   3029 HH22 ARG A 230     -45.105   0.991   8.826  1.00  0.00           H  
ATOM   3030  N   LYS A 231     -45.901   0.867   1.276  1.00  0.00           N  
ATOM   3031  CA  LYS A 231     -45.129   1.584   0.244  1.00  0.00           C  
ATOM   3032  C   LYS A 231     -45.545   1.311  -1.214  1.00  0.00           C  
ATOM   3033  O   LYS A 231     -45.179   2.069  -2.106  1.00  0.00           O  
ATOM   3034  CB  LYS A 231     -43.622   1.399   0.525  1.00  0.00           C  
ATOM   3035  CG  LYS A 231     -42.721   2.412  -0.202  1.00  0.00           C  
ATOM   3036  CD  LYS A 231     -41.278   2.319   0.322  1.00  0.00           C  
ATOM   3037  CE  LYS A 231     -40.441   3.569   0.041  1.00  0.00           C  
ATOM   3038  NZ  LYS A 231     -39.044   3.381   0.505  1.00  0.00           N1+
ATOM   3039  H   LYS A 231     -45.510   0.029   1.682  1.00  0.00           H  
ATOM   3040  HA  LYS A 231     -45.321   2.648   0.385  1.00  0.00           H  
ATOM   3041  HB2 LYS A 231     -43.462   1.497   1.598  1.00  0.00           H  
ATOM   3042  HB3 LYS A 231     -43.326   0.389   0.242  1.00  0.00           H  
ATOM   3043  HG2 LYS A 231     -42.724   2.235  -1.277  1.00  0.00           H  
ATOM   3044  HG3 LYS A 231     -43.097   3.417  -0.011  1.00  0.00           H  
ATOM   3045  HD2 LYS A 231     -40.804   1.453  -0.139  1.00  0.00           H  
ATOM   3046  HD3 LYS A 231     -41.301   2.175   1.402  1.00  0.00           H  
ATOM   3047  HE2 LYS A 231     -40.885   4.427   0.545  1.00  0.00           H  
ATOM   3048  HE3 LYS A 231     -40.445   3.763  -1.032  1.00  0.00           H  
ATOM   3049  HZ1 LYS A 231     -38.959   3.215   1.498  1.00  0.00           H  
ATOM   3050  HZ2 LYS A 231     -38.624   2.588   0.042  1.00  0.00           H  
ATOM   3051  HZ3 LYS A 231     -38.464   4.184   0.306  1.00  0.00           H  
ATOM   3052  N   PHE A 232     -46.315   0.240  -1.463  1.00  0.00           N  
ATOM   3053  CA  PHE A 232     -46.510  -0.349  -2.806  1.00  0.00           C  
ATOM   3054  C   PHE A 232     -47.887  -1.010  -3.059  1.00  0.00           C  
ATOM   3055  O   PHE A 232     -47.988  -1.921  -3.882  1.00  0.00           O  
ATOM   3056  CB  PHE A 232     -45.352  -1.324  -3.117  1.00  0.00           C  
ATOM   3057  CG  PHE A 232     -43.981  -0.684  -3.205  1.00  0.00           C  
ATOM   3058  CD1 PHE A 232     -43.719   0.246  -4.230  1.00  0.00           C  
ATOM   3059  CD2 PHE A 232     -42.972  -1.003  -2.276  1.00  0.00           C  
ATOM   3060  CE1 PHE A 232     -42.469   0.881  -4.307  1.00  0.00           C  
ATOM   3061  CE2 PHE A 232     -41.717  -0.374  -2.359  1.00  0.00           C  
ATOM   3062  CZ  PHE A 232     -41.472   0.576  -3.367  1.00  0.00           C  
ATOM   3063  H   PHE A 232     -46.701  -0.245  -0.665  1.00  0.00           H  
ATOM   3064  HA  PHE A 232     -46.452   0.461  -3.532  1.00  0.00           H  
ATOM   3065  HB2 PHE A 232     -45.342  -2.115  -2.366  1.00  0.00           H  
ATOM   3066  HB3 PHE A 232     -45.527  -1.795  -4.084  1.00  0.00           H  
ATOM   3067  HD1 PHE A 232     -44.484   0.493  -4.951  1.00  0.00           H  
ATOM   3068  HD2 PHE A 232     -43.155  -1.724  -1.493  1.00  0.00           H  
ATOM   3069  HE1 PHE A 232     -42.279   1.610  -5.081  1.00  0.00           H  
ATOM   3070  HE2 PHE A 232     -40.942  -0.612  -1.645  1.00  0.00           H  
ATOM   3071  HZ  PHE A 232     -40.519   1.081  -3.424  1.00  0.00           H  
ATOM   3072  N   HIS A 233     -48.968  -0.593  -2.387  1.00  0.00           N  
ATOM   3073  CA  HIS A 233     -50.312  -1.177  -2.588  1.00  0.00           C  
ATOM   3074  C   HIS A 233     -50.786  -1.126  -4.054  1.00  0.00           C  
ATOM   3075  O   HIS A 233     -51.292  -2.121  -4.582  1.00  0.00           O  
ATOM   3076  CB  HIS A 233     -51.323  -0.470  -1.671  1.00  0.00           C  
ATOM   3077  CG  HIS A 233     -52.739  -0.951  -1.875  1.00  0.00           C  
ATOM   3078  CD2 HIS A 233     -53.669  -0.336  -2.660  1.00  0.00           C  
ATOM   3079  ND1 HIS A 233     -53.296  -2.114  -1.333  1.00  0.00           N  
ATOM   3080  NE2 HIS A 233     -54.804  -1.104  -2.599  1.00  0.00           N  
ATOM   3081  CE1 HIS A 233     -54.556  -2.160  -1.808  1.00  0.00           C  
ATOM   3082  H   HIS A 233     -48.858   0.117  -1.678  1.00  0.00           H  
ATOM   3083  HA  HIS A 233     -50.291  -2.230  -2.308  1.00  0.00           H  
ATOM   3084  HB2 HIS A 233     -51.290   0.604  -1.857  1.00  0.00           H  
ATOM   3085  HB3 HIS A 233     -51.047  -0.641  -0.630  1.00  0.00           H  
ATOM   3086  HD2 HIS A 233     -53.542   0.573  -3.228  1.00  0.00           H  
ATOM   3087  HE2 HIS A 233     -55.682  -0.889  -3.049  1.00  0.00           H  
ATOM   3088  HE1 HIS A 233     -55.275  -2.934  -1.585  1.00  0.00           H  
ATOM   3089  N   CYS A 234     -50.580   0.004  -4.736  1.00  0.00           N  
ATOM   3090  CA  CYS A 234     -51.026   0.197  -6.123  1.00  0.00           C  
ATOM   3091  C   CYS A 234     -50.109  -0.448  -7.178  1.00  0.00           C  
ATOM   3092  O   CYS A 234     -50.482  -0.511  -8.348  1.00  0.00           O  
ATOM   3093  CB  CYS A 234     -51.238   1.692  -6.395  1.00  0.00           C  
ATOM   3094  SG  CYS A 234     -52.427   2.358  -5.200  1.00  0.00           S  
ATOM   3095  H   CYS A 234     -50.166   0.790  -4.257  1.00  0.00           H  
ATOM   3096  HA  CYS A 234     -51.998  -0.284  -6.237  1.00  0.00           H  
ATOM   3097  HB2 CYS A 234     -51.635   1.816  -7.403  1.00  0.00           H  
ATOM   3098  HB3 CYS A 234     -50.296   2.235  -6.324  1.00  0.00           H  
ATOM   3099  HG  CYS A 234     -51.572   2.523  -4.187  1.00  0.00           H  
ATOM   3100  N   ALA A 235     -48.935  -0.966  -6.794  1.00  0.00           N  
ATOM   3101  CA  ALA A 235     -47.971  -1.567  -7.721  1.00  0.00           C  
ATOM   3102  C   ALA A 235     -48.573  -2.741  -8.507  1.00  0.00           C  
ATOM   3103  O   ALA A 235     -48.276  -2.922  -9.684  1.00  0.00           O  
ATOM   3104  CB  ALA A 235     -46.754  -2.023  -6.913  1.00  0.00           C  
ATOM   3105  H   ALA A 235     -48.683  -0.917  -5.817  1.00  0.00           H  
ATOM   3106  HA  ALA A 235     -47.656  -0.819  -8.448  1.00  0.00           H  
ATOM   3107  HB1 ALA A 235     -46.288  -1.169  -6.422  1.00  0.00           H  
ATOM   3108  HB2 ALA A 235     -47.063  -2.754  -6.166  1.00  0.00           H  
ATOM   3109  HB3 ALA A 235     -46.031  -2.494  -7.579  1.00  0.00           H  
ATOM   3110  N   ASN A 236     -49.481  -3.487  -7.877  1.00  0.00           N  
ATOM   3111  CA  ASN A 236     -50.196  -4.619  -8.470  1.00  0.00           C  
ATOM   3112  C   ASN A 236     -51.191  -4.240  -9.588  1.00  0.00           C  
ATOM   3113  O   ASN A 236     -51.839  -5.122 -10.143  1.00  0.00           O  
ATOM   3114  CB  ASN A 236     -50.874  -5.427  -7.353  1.00  0.00           C  
ATOM   3115  CG  ASN A 236     -50.003  -5.616  -6.128  1.00  0.00           C  
ATOM   3116  OD1 ASN A 236     -49.121  -6.458  -6.102  1.00  0.00           O  
ATOM   3117  ND2 ASN A 236     -50.172  -4.823  -5.093  1.00  0.00           N  
ATOM   3118  H   ASN A 236     -49.682  -3.253  -6.915  1.00  0.00           H  
ATOM   3119  HA  ASN A 236     -49.451  -5.261  -8.939  1.00  0.00           H  
ATOM   3120  HB2 ASN A 236     -51.124  -6.414  -7.743  1.00  0.00           H  
ATOM   3121  HB3 ASN A 236     -51.800  -4.932  -7.061  1.00  0.00           H  
ATOM   3122 HD21 ASN A 236     -49.604  -5.008  -4.279  1.00  0.00           H  
ATOM   3123 HD22 ASN A 236     -50.904  -4.128  -5.070  1.00  0.00           H  
ATOM   3124  N   LEU A 237     -51.300  -2.953  -9.932  1.00  0.00           N  
ATOM   3125  CA  LEU A 237     -52.116  -2.407 -11.020  1.00  0.00           C  
ATOM   3126  C   LEU A 237     -51.226  -1.656 -12.035  1.00  0.00           C  
ATOM   3127  O   LEU A 237     -51.604  -0.609 -12.564  1.00  0.00           O  
ATOM   3128  CB  LEU A 237     -53.273  -1.569 -10.430  1.00  0.00           C  
ATOM   3129  CG  LEU A 237     -54.232  -2.329  -9.490  1.00  0.00           C  
ATOM   3130  CD1 LEU A 237     -55.221  -1.346  -8.860  1.00  0.00           C  
ATOM   3131  CD2 LEU A 237     -55.037  -3.396 -10.234  1.00  0.00           C  
ATOM   3132  H   LEU A 237     -50.764  -2.281  -9.401  1.00  0.00           H  
ATOM   3133  HA  LEU A 237     -52.555  -3.233 -11.579  1.00  0.00           H  
ATOM   3134  HB2 LEU A 237     -52.838  -0.734  -9.882  1.00  0.00           H  
ATOM   3135  HB3 LEU A 237     -53.863  -1.156 -11.249  1.00  0.00           H  
ATOM   3136  HG  LEU A 237     -53.669  -2.801  -8.685  1.00  0.00           H  
ATOM   3137 HD11 LEU A 237     -54.680  -0.580  -8.303  1.00  0.00           H  
ATOM   3138 HD12 LEU A 237     -55.827  -0.874  -9.634  1.00  0.00           H  
ATOM   3139 HD13 LEU A 237     -55.878  -1.878  -8.172  1.00  0.00           H  
ATOM   3140 HD21 LEU A 237     -55.578  -2.950 -11.069  1.00  0.00           H  
ATOM   3141 HD22 LEU A 237     -54.373  -4.173 -10.613  1.00  0.00           H  
ATOM   3142 HD23 LEU A 237     -55.753  -3.862  -9.557  1.00  0.00           H  
ATOM   3143  N   THR A 238     -50.029  -2.196 -12.294  1.00  0.00           N  
ATOM   3144  CA  THR A 238     -48.976  -1.659 -13.182  1.00  0.00           C  
ATOM   3145  C   THR A 238     -48.317  -2.797 -13.980  1.00  0.00           C  
ATOM   3146  O   THR A 238     -48.724  -3.950 -13.861  1.00  0.00           O  
ATOM   3147  CB  THR A 238     -47.911  -0.857 -12.404  1.00  0.00           C  
ATOM   3148  OG1 THR A 238     -47.024  -1.708 -11.708  1.00  0.00           O  
ATOM   3149  CG2 THR A 238     -48.462   0.169 -11.414  1.00  0.00           C  
ATOM   3150  H   THR A 238     -49.826  -3.083 -11.856  1.00  0.00           H  
ATOM   3151  HA  THR A 238     -49.430  -0.981 -13.905  1.00  0.00           H  
ATOM   3152  HB  THR A 238     -47.319  -0.308 -13.136  1.00  0.00           H  
ATOM   3153 HG21 THR A 238     -49.144   0.846 -11.928  1.00  0.00           H  
ATOM   3154 HG22 THR A 238     -48.995  -0.328 -10.603  1.00  0.00           H  
ATOM   3155 HG23 THR A 238     -47.639   0.747 -10.993  1.00  0.00           H  
ATOM   3156  HG1 THR A 238     -47.527  -2.189 -11.047  1.00  0.00           H  
ATOM   3157  N   SER A 239     -47.290  -2.508 -14.787  1.00  0.00           N  
ATOM   3158  CA  SER A 239     -46.554  -3.508 -15.583  1.00  0.00           C  
ATOM   3159  C   SER A 239     -45.794  -4.576 -14.768  1.00  0.00           C  
ATOM   3160  O   SER A 239     -45.312  -5.540 -15.368  1.00  0.00           O  
ATOM   3161  CB  SER A 239     -45.547  -2.787 -16.491  1.00  0.00           C  
ATOM   3162  OG  SER A 239     -46.198  -1.851 -17.334  1.00  0.00           O  
ATOM   3163  H   SER A 239     -47.015  -1.543 -14.906  1.00  0.00           H  
ATOM   3164  HA  SER A 239     -47.264  -4.037 -16.218  1.00  0.00           H  
ATOM   3165  HB2 SER A 239     -45.013  -3.513 -17.104  1.00  0.00           H  
ATOM   3166  HB3 SER A 239     -44.826  -2.258 -15.870  1.00  0.00           H  
ATOM   3167  HG  SER A 239     -46.464  -2.316 -18.130  1.00  0.00           H  
ATOM   3168  N   TRP A 240     -45.675  -4.447 -13.436  1.00  0.00           N  
ATOM   3169  CA  TRP A 240     -44.741  -5.235 -12.613  1.00  0.00           C  
ATOM   3170  C   TRP A 240     -45.299  -5.634 -11.228  1.00  0.00           C  
ATOM   3171  O   TRP A 240     -46.031  -4.853 -10.620  1.00  0.00           O  
ATOM   3172  CB  TRP A 240     -43.441  -4.444 -12.403  1.00  0.00           C  
ATOM   3173  CG  TRP A 240     -42.871  -3.701 -13.573  1.00  0.00           C  
ATOM   3174  CD1 TRP A 240     -42.959  -2.365 -13.761  1.00  0.00           C  
ATOM   3175  CD2 TRP A 240     -42.117  -4.214 -14.716  1.00  0.00           C  
ATOM   3176  NE1 TRP A 240     -42.333  -2.016 -14.939  1.00  0.00           N  
ATOM   3177  CE2 TRP A 240     -41.787  -3.114 -15.565  1.00  0.00           C  
ATOM   3178  CE3 TRP A 240     -41.673  -5.492 -15.120  1.00  0.00           C  
ATOM   3179  CZ2 TRP A 240     -41.057  -3.269 -16.751  1.00  0.00           C  
ATOM   3180  CZ3 TRP A 240     -40.929  -5.658 -16.304  1.00  0.00           C  
ATOM   3181  CH2 TRP A 240     -40.625  -4.553 -17.120  1.00  0.00           C  
ATOM   3182  H   TRP A 240     -46.183  -3.706 -12.975  1.00  0.00           H  
ATOM   3183  HA  TRP A 240     -44.493  -6.142 -13.165  1.00  0.00           H  
ATOM   3184  HB2 TRP A 240     -43.605  -3.719 -11.606  1.00  0.00           H  
ATOM   3185  HB3 TRP A 240     -42.682  -5.141 -12.046  1.00  0.00           H  
ATOM   3186  HD1 TRP A 240     -43.446  -1.675 -13.088  1.00  0.00           H  
ATOM   3187  HE1 TRP A 240     -42.295  -1.070 -15.290  1.00  0.00           H  
ATOM   3188  HE3 TRP A 240     -41.913  -6.352 -14.512  1.00  0.00           H  
ATOM   3189  HZ2 TRP A 240     -40.832  -2.413 -17.370  1.00  0.00           H  
ATOM   3190  HZ3 TRP A 240     -40.597  -6.644 -16.594  1.00  0.00           H  
ATOM   3191  HH2 TRP A 240     -40.065  -4.689 -18.034  1.00  0.00           H  
ATOM   3192  N   PRO A 241     -44.921  -6.806 -10.675  1.00  0.00           N  
ATOM   3193  CA  PRO A 241     -45.269  -7.217  -9.310  1.00  0.00           C  
ATOM   3194  C   PRO A 241     -44.409  -6.508  -8.245  1.00  0.00           C  
ATOM   3195  O   PRO A 241     -43.336  -5.968  -8.530  1.00  0.00           O  
ATOM   3196  CB  PRO A 241     -45.048  -8.734  -9.306  1.00  0.00           C  
ATOM   3197  CG  PRO A 241     -43.856  -8.896 -10.249  1.00  0.00           C  
ATOM   3198  CD  PRO A 241     -44.142  -7.853 -11.325  1.00  0.00           C  
ATOM   3199  HA  PRO A 241     -46.319  -7.004  -9.113  1.00  0.00           H  
ATOM   3200  HB2 PRO A 241     -44.833  -9.123  -8.310  1.00  0.00           H  
ATOM   3201  HB3 PRO A 241     -45.919  -9.233  -9.729  1.00  0.00           H  
ATOM   3202  HG2 PRO A 241     -43.808  -9.899 -10.674  1.00  0.00           H  
ATOM   3203  HG3 PRO A 241     -42.930  -8.648  -9.729  1.00  0.00           H  
ATOM   3204  HD2 PRO A 241     -44.743  -8.305 -12.115  1.00  0.00           H  
ATOM   3205  HD3 PRO A 241     -43.207  -7.470 -11.734  1.00  0.00           H  
ATOM   3206  N   ARG A 242     -44.842  -6.549  -6.975  1.00  0.00           N  
ATOM   3207  CA  ARG A 242     -44.138  -5.895  -5.850  1.00  0.00           C  
ATOM   3208  C   ARG A 242     -42.707  -6.409  -5.643  1.00  0.00           C  
ATOM   3209  O   ARG A 242     -41.844  -5.616  -5.264  1.00  0.00           O  
ATOM   3210  CB  ARG A 242     -44.960  -6.014  -4.554  1.00  0.00           C  
ATOM   3211  CG  ARG A 242     -46.237  -5.159  -4.592  1.00  0.00           C  
ATOM   3212  CD  ARG A 242     -47.108  -5.333  -3.340  1.00  0.00           C  
ATOM   3213  NE  ARG A 242     -47.756  -6.655  -3.303  1.00  0.00           N  
ATOM   3214  CZ  ARG A 242     -48.595  -7.137  -2.408  1.00  0.00           C  
ATOM   3215  NH1 ARG A 242     -49.233  -8.228  -2.686  1.00  0.00           N  
ATOM   3216  NH2 ARG A 242     -48.835  -6.570  -1.261  1.00  0.00           N1+
ATOM   3217  H   ARG A 242     -45.694  -7.056  -6.781  1.00  0.00           H  
ATOM   3218  HA  ARG A 242     -44.025  -4.836  -6.082  1.00  0.00           H  
ATOM   3219  HB2 ARG A 242     -45.217  -7.060  -4.384  1.00  0.00           H  
ATOM   3220  HB3 ARG A 242     -44.346  -5.673  -3.720  1.00  0.00           H  
ATOM   3221  HG2 ARG A 242     -46.826  -5.400  -5.477  1.00  0.00           H  
ATOM   3222  HG3 ARG A 242     -45.940  -4.112  -4.656  1.00  0.00           H  
ATOM   3223  HD2 ARG A 242     -47.875  -4.558  -3.344  1.00  0.00           H  
ATOM   3224  HD3 ARG A 242     -46.489  -5.190  -2.454  1.00  0.00           H  
ATOM   3225  HE  ARG A 242     -47.620  -7.261  -4.100  1.00  0.00           H  
ATOM   3226 HH11 ARG A 242     -49.002  -8.715  -3.541  1.00  0.00           H  
ATOM   3227 HH12 ARG A 242     -50.024  -8.519  -2.129  1.00  0.00           H  
ATOM   3228 HH21 ARG A 242     -48.219  -5.837  -0.939  1.00  0.00           H  
ATOM   3229 HH22 ARG A 242     -49.501  -6.999  -0.636  1.00  0.00           H  
ATOM   3230  N   TRP A 243     -42.411  -7.680  -5.936  1.00  0.00           N  
ATOM   3231  CA  TRP A 243     -41.040  -8.207  -5.855  1.00  0.00           C  
ATOM   3232  C   TRP A 243     -40.074  -7.561  -6.865  1.00  0.00           C  
ATOM   3233  O   TRP A 243     -38.873  -7.540  -6.596  1.00  0.00           O  
ATOM   3234  CB  TRP A 243     -41.018  -9.742  -5.955  1.00  0.00           C  
ATOM   3235  CG  TRP A 243     -41.264 -10.367  -7.297  1.00  0.00           C  
ATOM   3236  CD1 TRP A 243     -42.392 -11.022  -7.646  1.00  0.00           C  
ATOM   3237  CD2 TRP A 243     -40.380 -10.451  -8.467  1.00  0.00           C  
ATOM   3238  NE1 TRP A 243     -42.278 -11.495  -8.935  1.00  0.00           N  
ATOM   3239  CE2 TRP A 243     -41.078 -11.139  -9.506  1.00  0.00           C  
ATOM   3240  CE3 TRP A 243     -39.062 -10.033  -8.764  1.00  0.00           C  
ATOM   3241  CZ2 TRP A 243     -40.530 -11.353 -10.777  1.00  0.00           C  
ATOM   3242  CZ3 TRP A 243     -38.501 -10.237 -10.040  1.00  0.00           C  
ATOM   3243  CH2 TRP A 243     -39.234 -10.886 -11.048  1.00  0.00           C  
ATOM   3244  H   TRP A 243     -43.169  -8.313  -6.151  1.00  0.00           H  
ATOM   3245  HA  TRP A 243     -40.663  -7.964  -4.862  1.00  0.00           H  
ATOM   3246  HB2 TRP A 243     -40.038 -10.085  -5.624  1.00  0.00           H  
ATOM   3247  HB3 TRP A 243     -41.738 -10.146  -5.242  1.00  0.00           H  
ATOM   3248  HD1 TRP A 243     -43.249 -11.167  -7.004  1.00  0.00           H  
ATOM   3249  HE1 TRP A 243     -42.979 -12.073  -9.377  1.00  0.00           H  
ATOM   3250  HE3 TRP A 243     -38.473  -9.540  -8.005  1.00  0.00           H  
ATOM   3251  HZ2 TRP A 243     -41.100 -11.865 -11.539  1.00  0.00           H  
ATOM   3252  HZ3 TRP A 243     -37.501  -9.889 -10.254  1.00  0.00           H  
ATOM   3253  HH2 TRP A 243     -38.800 -11.026 -12.027  1.00  0.00           H  
ATOM   3254  N   LEU A 244     -40.569  -6.995  -7.977  1.00  0.00           N  
ATOM   3255  CA  LEU A 244     -39.745  -6.308  -8.981  1.00  0.00           C  
ATOM   3256  C   LEU A 244     -39.404  -4.878  -8.544  1.00  0.00           C  
ATOM   3257  O   LEU A 244     -38.237  -4.497  -8.567  1.00  0.00           O  
ATOM   3258  CB  LEU A 244     -40.424  -6.421 -10.361  1.00  0.00           C  
ATOM   3259  CG  LEU A 244     -39.747  -5.743 -11.573  1.00  0.00           C  
ATOM   3260  CD1 LEU A 244     -39.811  -4.213 -11.581  1.00  0.00           C  
ATOM   3261  CD2 LEU A 244     -38.291  -6.182 -11.739  1.00  0.00           C  
ATOM   3262  H   LEU A 244     -41.566  -7.023  -8.135  1.00  0.00           H  
ATOM   3263  HA  LEU A 244     -38.796  -6.838  -9.053  1.00  0.00           H  
ATOM   3264  HB2 LEU A 244     -40.519  -7.482 -10.593  1.00  0.00           H  
ATOM   3265  HB3 LEU A 244     -41.436  -6.022 -10.283  1.00  0.00           H  
ATOM   3266  HG  LEU A 244     -40.290  -6.084 -12.455  1.00  0.00           H  
ATOM   3267 HD11 LEU A 244     -40.799  -3.870 -11.277  1.00  0.00           H  
ATOM   3268 HD12 LEU A 244     -39.058  -3.780 -10.923  1.00  0.00           H  
ATOM   3269 HD13 LEU A 244     -39.621  -3.855 -12.593  1.00  0.00           H  
ATOM   3270 HD21 LEU A 244     -37.684  -5.807 -10.915  1.00  0.00           H  
ATOM   3271 HD22 LEU A 244     -38.235  -7.270 -11.767  1.00  0.00           H  
ATOM   3272 HD23 LEU A 244     -37.895  -5.785 -12.673  1.00  0.00           H  
ATOM   3273  N   TYR A 245     -40.377  -4.110  -8.037  1.00  0.00           N  
ATOM   3274  CA  TYR A 245     -40.095  -2.829  -7.359  1.00  0.00           C  
ATOM   3275  C   TYR A 245     -39.168  -3.022  -6.141  1.00  0.00           C  
ATOM   3276  O   TYR A 245     -38.343  -2.165  -5.829  1.00  0.00           O  
ATOM   3277  CB  TYR A 245     -41.407  -2.148  -6.945  1.00  0.00           C  
ATOM   3278  CG  TYR A 245     -42.267  -1.685  -8.108  1.00  0.00           C  
ATOM   3279  CD1 TYR A 245     -41.937  -0.496  -8.792  1.00  0.00           C  
ATOM   3280  CD2 TYR A 245     -43.393  -2.433  -8.506  1.00  0.00           C  
ATOM   3281  CE1 TYR A 245     -42.744  -0.046  -9.856  1.00  0.00           C  
ATOM   3282  CE2 TYR A 245     -44.206  -1.980  -9.564  1.00  0.00           C  
ATOM   3283  CZ  TYR A 245     -43.887  -0.782 -10.235  1.00  0.00           C  
ATOM   3284  OH  TYR A 245     -44.675  -0.335 -11.247  1.00  0.00           O  
ATOM   3285  H   TYR A 245     -41.331  -4.440  -8.088  1.00  0.00           H  
ATOM   3286  HA  TYR A 245     -39.576  -2.171  -8.056  1.00  0.00           H  
ATOM   3287  HB2 TYR A 245     -41.981  -2.827  -6.315  1.00  0.00           H  
ATOM   3288  HB3 TYR A 245     -41.165  -1.275  -6.339  1.00  0.00           H  
ATOM   3289  HD1 TYR A 245     -41.059   0.064  -8.508  1.00  0.00           H  
ATOM   3290  HD2 TYR A 245     -43.638  -3.357  -8.005  1.00  0.00           H  
ATOM   3291  HE1 TYR A 245     -42.493   0.854 -10.398  1.00  0.00           H  
ATOM   3292  HE2 TYR A 245     -45.071  -2.552  -9.868  1.00  0.00           H  
ATOM   3293  HH  TYR A 245     -45.456  -0.880 -11.367  1.00  0.00           H  
ATOM   3294  N   SER A 246     -39.221  -4.195  -5.504  1.00  0.00           N  
ATOM   3295  CA  SER A 246     -38.281  -4.630  -4.458  1.00  0.00           C  
ATOM   3296  C   SER A 246     -36.841  -4.905  -4.955  1.00  0.00           C  
ATOM   3297  O   SER A 246     -35.980  -5.296  -4.161  1.00  0.00           O  
ATOM   3298  CB  SER A 246     -38.850  -5.852  -3.736  1.00  0.00           C  
ATOM   3299  OG  SER A 246     -40.110  -5.569  -3.159  1.00  0.00           O  
ATOM   3300  H   SER A 246     -39.954  -4.834  -5.778  1.00  0.00           H  
ATOM   3301  HA  SER A 246     -38.206  -3.827  -3.725  1.00  0.00           H  
ATOM   3302  HB2 SER A 246     -38.156  -6.158  -2.953  1.00  0.00           H  
ATOM   3303  HB3 SER A 246     -38.944  -6.691  -4.425  1.00  0.00           H  
ATOM   3304  HG  SER A 246     -40.755  -5.460  -3.862  1.00  0.00           H  
ATOM   3305  N   LEU A 247     -36.555  -4.674  -6.244  1.00  0.00           N  
ATOM   3306  CA  LEU A 247     -35.212  -4.601  -6.841  1.00  0.00           C  
ATOM   3307  C   LEU A 247     -34.768  -3.149  -7.130  1.00  0.00           C  
ATOM   3308  O   LEU A 247     -33.755  -2.945  -7.797  1.00  0.00           O  
ATOM   3309  CB  LEU A 247     -35.100  -5.495  -8.097  1.00  0.00           C  
ATOM   3310  CG  LEU A 247     -35.599  -6.946  -7.969  1.00  0.00           C  
ATOM   3311  CD1 LEU A 247     -35.297  -7.709  -9.259  1.00  0.00           C  
ATOM   3312  CD2 LEU A 247     -34.939  -7.699  -6.812  1.00  0.00           C  
ATOM   3313  H   LEU A 247     -37.321  -4.461  -6.868  1.00  0.00           H  
ATOM   3314  HA  LEU A 247     -34.495  -4.982  -6.114  1.00  0.00           H  
ATOM   3315  HB2 LEU A 247     -35.653  -5.019  -8.907  1.00  0.00           H  
ATOM   3316  HB3 LEU A 247     -34.052  -5.522  -8.394  1.00  0.00           H  
ATOM   3317  HG  LEU A 247     -36.678  -6.944  -7.818  1.00  0.00           H  
ATOM   3318 HD11 LEU A 247     -35.779  -7.212 -10.101  1.00  0.00           H  
ATOM   3319 HD12 LEU A 247     -34.222  -7.745  -9.435  1.00  0.00           H  
ATOM   3320 HD13 LEU A 247     -35.681  -8.727  -9.184  1.00  0.00           H  
ATOM   3321 HD21 LEU A 247     -33.854  -7.644  -6.903  1.00  0.00           H  
ATOM   3322 HD22 LEU A 247     -35.268  -7.269  -5.867  1.00  0.00           H  
ATOM   3323 HD23 LEU A 247     -35.245  -8.745  -6.832  1.00  0.00           H  
ATOM   3324  N   TYR A 248     -35.499  -2.152  -6.620  1.00  0.00           N  
ATOM   3325  CA  TYR A 248     -35.189  -0.717  -6.714  1.00  0.00           C  
ATOM   3326  C   TYR A 248     -35.428   0.029  -5.384  1.00  0.00           C  
ATOM   3327  O   TYR A 248     -34.723   0.990  -5.092  1.00  0.00           O  
ATOM   3328  CB  TYR A 248     -36.012  -0.069  -7.841  1.00  0.00           C  
ATOM   3329  CG  TYR A 248     -35.729  -0.531  -9.263  1.00  0.00           C  
ATOM   3330  CD1 TYR A 248     -34.818   0.183 -10.069  1.00  0.00           C  
ATOM   3331  CD2 TYR A 248     -36.437  -1.619  -9.812  1.00  0.00           C  
ATOM   3332  CE1 TYR A 248     -34.653  -0.157 -11.428  1.00  0.00           C  
ATOM   3333  CE2 TYR A 248     -36.260  -1.973 -11.165  1.00  0.00           C  
ATOM   3334  CZ  TYR A 248     -35.388  -1.226 -11.984  1.00  0.00           C  
ATOM   3335  OH  TYR A 248     -35.273  -1.526 -13.307  1.00  0.00           O  
ATOM   3336  H   TYR A 248     -36.358  -2.400  -6.150  1.00  0.00           H  
ATOM   3337  HA  TYR A 248     -34.134  -0.590  -6.957  1.00  0.00           H  
ATOM   3338  HB2 TYR A 248     -37.071  -0.224  -7.632  1.00  0.00           H  
ATOM   3339  HB3 TYR A 248     -35.844   1.007  -7.803  1.00  0.00           H  
ATOM   3340  HD1 TYR A 248     -34.252   1.001  -9.649  1.00  0.00           H  
ATOM   3341  HD2 TYR A 248     -37.131  -2.176  -9.199  1.00  0.00           H  
ATOM   3342  HE1 TYR A 248     -33.962   0.394 -12.049  1.00  0.00           H  
ATOM   3343  HE2 TYR A 248     -36.805  -2.803 -11.590  1.00  0.00           H  
ATOM   3344  HH  TYR A 248     -35.163  -0.737 -13.842  1.00  0.00           H  
ATOM   3345  N   ASP A 249     -36.387  -0.405  -4.557  1.00  0.00           N  
ATOM   3346  CA  ASP A 249     -36.666   0.204  -3.249  1.00  0.00           C  
ATOM   3347  C   ASP A 249     -35.476   0.117  -2.272  1.00  0.00           C  
ATOM   3348  O   ASP A 249     -35.021  -0.977  -1.934  1.00  0.00           O  
ATOM   3349  CB  ASP A 249     -37.893  -0.465  -2.621  1.00  0.00           C  
ATOM   3350  CG  ASP A 249     -38.176   0.119  -1.234  1.00  0.00           C  
ATOM   3351  OD1 ASP A 249     -38.161   1.362  -1.106  1.00  0.00           O  
ATOM   3352  OD2 ASP A 249     -38.402  -0.656  -0.276  1.00  0.00           O1-
ATOM   3353  H   ASP A 249     -37.006  -1.137  -4.875  1.00  0.00           H  
ATOM   3354  HA  ASP A 249     -36.899   1.256  -3.409  1.00  0.00           H  
ATOM   3355  HB2 ASP A 249     -37.728  -1.540  -2.550  1.00  0.00           H  
ATOM   3356  HB3 ASP A 249     -38.755  -0.305  -3.268  1.00  0.00           H  
ATOM   3357  N   ALA A 250     -35.005   1.267  -1.782  1.00  0.00           N  
ATOM   3358  CA  ALA A 250     -33.768   1.377  -1.009  1.00  0.00           C  
ATOM   3359  C   ALA A 250     -33.777   0.548   0.288  1.00  0.00           C  
ATOM   3360  O   ALA A 250     -32.904  -0.300   0.465  1.00  0.00           O  
ATOM   3361  CB  ALA A 250     -33.480   2.861  -0.757  1.00  0.00           C  
ATOM   3362  H   ALA A 250     -35.477   2.121  -2.043  1.00  0.00           H  
ATOM   3363  HA  ALA A 250     -32.961   0.983  -1.626  1.00  0.00           H  
ATOM   3364  HB1 ALA A 250     -33.424   3.384  -1.712  1.00  0.00           H  
ATOM   3365  HB2 ALA A 250     -34.273   3.303  -0.155  1.00  0.00           H  
ATOM   3366  HB3 ALA A 250     -32.531   2.964  -0.230  1.00  0.00           H  
ATOM   3367  N   GLU A 251     -34.756   0.734   1.181  1.00  0.00           N  
ATOM   3368  CA  GLU A 251     -34.888  -0.075   2.406  1.00  0.00           C  
ATOM   3369  C   GLU A 251     -34.966  -1.580   2.099  1.00  0.00           C  
ATOM   3370  O   GLU A 251     -34.293  -2.385   2.747  1.00  0.00           O  
ATOM   3371  CB  GLU A 251     -36.135   0.332   3.211  1.00  0.00           C  
ATOM   3372  CG  GLU A 251     -36.121   1.751   3.798  1.00  0.00           C  
ATOM   3373  CD  GLU A 251     -36.633   2.822   2.827  1.00  0.00           C  
ATOM   3374  OE1 GLU A 251     -37.793   3.276   2.944  1.00  0.00           O  
ATOM   3375  OE2 GLU A 251     -35.858   3.259   1.943  1.00  0.00           O1-
ATOM   3376  H   GLU A 251     -35.381   1.516   1.050  1.00  0.00           H  
ATOM   3377  HA  GLU A 251     -34.009   0.076   3.032  1.00  0.00           H  
ATOM   3378  HB2 GLU A 251     -37.022   0.200   2.591  1.00  0.00           H  
ATOM   3379  HB3 GLU A 251     -36.218  -0.357   4.051  1.00  0.00           H  
ATOM   3380  HG2 GLU A 251     -35.108   1.989   4.122  1.00  0.00           H  
ATOM   3381  HG3 GLU A 251     -36.755   1.754   4.684  1.00  0.00           H  
ATOM   3382  N   THR A 252     -35.749  -1.968   1.087  1.00  0.00           N  
ATOM   3383  CA  THR A 252     -35.908  -3.377   0.704  1.00  0.00           C  
ATOM   3384  C   THR A 252     -34.634  -3.994   0.110  1.00  0.00           C  
ATOM   3385  O   THR A 252     -34.425  -5.203   0.253  1.00  0.00           O  
ATOM   3386  CB  THR A 252     -37.103  -3.553  -0.243  1.00  0.00           C  
ATOM   3387  OG1 THR A 252     -38.306  -3.191   0.384  1.00  0.00           O  
ATOM   3388  CG2 THR A 252     -37.311  -4.982  -0.707  1.00  0.00           C  
ATOM   3389  H   THR A 252     -36.271  -1.265   0.583  1.00  0.00           H  
ATOM   3390  HA  THR A 252     -36.134  -3.942   1.609  1.00  0.00           H  
ATOM   3391  HB  THR A 252     -36.953  -2.928  -1.123  1.00  0.00           H  
ATOM   3392 HG21 THR A 252     -36.546  -5.255  -1.433  1.00  0.00           H  
ATOM   3393 HG22 THR A 252     -37.282  -5.650   0.154  1.00  0.00           H  
ATOM   3394 HG23 THR A 252     -38.293  -5.052  -1.174  1.00  0.00           H  
ATOM   3395  HG1 THR A 252     -38.367  -2.239   0.277  1.00  0.00           H  
ATOM   3396  N   LEU A 253     -33.771  -3.202  -0.540  1.00  0.00           N  
ATOM   3397  CA  LEU A 253     -32.425  -3.606  -0.977  1.00  0.00           C  
ATOM   3398  C   LEU A 253     -31.460  -3.713   0.216  1.00  0.00           C  
ATOM   3399  O   LEU A 253     -30.804  -4.745   0.376  1.00  0.00           O  
ATOM   3400  CB  LEU A 253     -31.889  -2.611  -2.030  1.00  0.00           C  
ATOM   3401  CG  LEU A 253     -32.603  -2.645  -3.397  1.00  0.00           C  
ATOM   3402  CD1 LEU A 253     -32.277  -1.384  -4.195  1.00  0.00           C  
ATOM   3403  CD2 LEU A 253     -32.144  -3.838  -4.236  1.00  0.00           C  
ATOM   3404  H   LEU A 253     -34.041  -2.241  -0.693  1.00  0.00           H  
ATOM   3405  HA  LEU A 253     -32.469  -4.595  -1.431  1.00  0.00           H  
ATOM   3406  HB2 LEU A 253     -31.971  -1.604  -1.621  1.00  0.00           H  
ATOM   3407  HB3 LEU A 253     -30.829  -2.807  -2.191  1.00  0.00           H  
ATOM   3408  HG  LEU A 253     -33.683  -2.713  -3.263  1.00  0.00           H  
ATOM   3409 HD11 LEU A 253     -32.644  -0.507  -3.662  1.00  0.00           H  
ATOM   3410 HD12 LEU A 253     -31.201  -1.296  -4.343  1.00  0.00           H  
ATOM   3411 HD13 LEU A 253     -32.766  -1.423  -5.169  1.00  0.00           H  
ATOM   3412 HD21 LEU A 253     -31.070  -3.771  -4.408  1.00  0.00           H  
ATOM   3413 HD22 LEU A 253     -32.375  -4.771  -3.722  1.00  0.00           H  
ATOM   3414 HD23 LEU A 253     -32.650  -3.825  -5.202  1.00  0.00           H  
ATOM   3415  N   MET A 254     -31.410  -2.690   1.079  1.00  0.00           N  
ATOM   3416  CA  MET A 254     -30.524  -2.645   2.253  1.00  0.00           C  
ATOM   3417  C   MET A 254     -30.746  -3.829   3.205  1.00  0.00           C  
ATOM   3418  O   MET A 254     -29.773  -4.347   3.751  1.00  0.00           O  
ATOM   3419  CB  MET A 254     -30.653  -1.299   2.990  1.00  0.00           C  
ATOM   3420  CG  MET A 254     -30.055  -0.154   2.160  1.00  0.00           C  
ATOM   3421  SD  MET A 254     -29.976   1.481   2.948  1.00  0.00           S  
ATOM   3422  CE  MET A 254     -31.727   1.861   3.226  1.00  0.00           C  
ATOM   3423  H   MET A 254     -31.998  -1.889   0.898  1.00  0.00           H  
ATOM   3424  HA  MET A 254     -29.496  -2.725   1.901  1.00  0.00           H  
ATOM   3425  HB2 MET A 254     -30.108  -1.357   3.932  1.00  0.00           H  
ATOM   3426  HB3 MET A 254     -31.703  -1.098   3.206  1.00  0.00           H  
ATOM   3427  HG2 MET A 254     -30.602  -0.057   1.222  1.00  0.00           H  
ATOM   3428  HG3 MET A 254     -29.031  -0.432   1.913  1.00  0.00           H  
ATOM   3429  HE1 MET A 254     -32.267   1.831   2.279  1.00  0.00           H  
ATOM   3430  HE2 MET A 254     -32.158   1.139   3.919  1.00  0.00           H  
ATOM   3431  HE3 MET A 254     -31.820   2.858   3.656  1.00  0.00           H  
ATOM   3432  N   ASP A 255     -31.979  -4.326   3.336  1.00  0.00           N  
ATOM   3433  CA  ASP A 255     -32.298  -5.564   4.065  1.00  0.00           C  
ATOM   3434  C   ASP A 255     -31.430  -6.770   3.649  1.00  0.00           C  
ATOM   3435  O   ASP A 255     -31.023  -7.545   4.510  1.00  0.00           O  
ATOM   3436  CB  ASP A 255     -33.780  -5.882   3.834  1.00  0.00           C  
ATOM   3437  CG  ASP A 255     -34.261  -7.156   4.542  1.00  0.00           C  
ATOM   3438  OD1 ASP A 255     -34.201  -7.250   5.792  1.00  0.00           O  
ATOM   3439  OD2 ASP A 255     -34.700  -8.085   3.823  1.00  0.00           O1-
ATOM   3440  H   ASP A 255     -32.743  -3.804   2.932  1.00  0.00           H  
ATOM   3441  HA  ASP A 255     -32.141  -5.397   5.130  1.00  0.00           H  
ATOM   3442  HB2 ASP A 255     -33.947  -5.990   2.762  1.00  0.00           H  
ATOM   3443  HB3 ASP A 255     -34.372  -5.032   4.173  1.00  0.00           H  
ATOM   3444  N   ARG A 256     -31.094  -6.927   2.358  1.00  0.00           N  
ATOM   3445  CA  ARG A 256     -30.234  -8.030   1.875  1.00  0.00           C  
ATOM   3446  C   ARG A 256     -28.750  -7.670   1.868  1.00  0.00           C  
ATOM   3447  O   ARG A 256     -27.918  -8.542   2.105  1.00  0.00           O  
ATOM   3448  CB  ARG A 256     -30.697  -8.560   0.508  1.00  0.00           C  
ATOM   3449  CG  ARG A 256     -32.137  -9.099   0.520  1.00  0.00           C  
ATOM   3450  CD  ARG A 256     -33.104  -8.157  -0.207  1.00  0.00           C  
ATOM   3451  NE  ARG A 256     -32.943  -8.238  -1.672  1.00  0.00           N  
ATOM   3452  CZ  ARG A 256     -33.518  -7.471  -2.576  1.00  0.00           C  
ATOM   3453  NH1 ARG A 256     -34.264  -6.457  -2.250  1.00  0.00           N  
ATOM   3454  NH2 ARG A 256     -33.366  -7.699  -3.844  1.00  0.00           N1+
ATOM   3455  H   ARG A 256     -31.384  -6.213   1.705  1.00  0.00           H  
ATOM   3456  HA  ARG A 256     -30.315  -8.863   2.574  1.00  0.00           H  
ATOM   3457  HB2 ARG A 256     -30.603  -7.772  -0.238  1.00  0.00           H  
ATOM   3458  HB3 ARG A 256     -30.034  -9.375   0.218  1.00  0.00           H  
ATOM   3459  HG2 ARG A 256     -32.476  -9.237   1.546  1.00  0.00           H  
ATOM   3460  HG3 ARG A 256     -32.157 -10.073   0.031  1.00  0.00           H  
ATOM   3461  HD2 ARG A 256     -32.923  -7.140   0.141  1.00  0.00           H  
ATOM   3462  HD3 ARG A 256     -34.123  -8.443   0.053  1.00  0.00           H  
ATOM   3463  HE  ARG A 256     -32.401  -9.013  -2.028  1.00  0.00           H  
ATOM   3464 HH11 ARG A 256     -34.292  -6.174  -1.281  1.00  0.00           H  
ATOM   3465 HH12 ARG A 256     -34.723  -5.910  -2.964  1.00  0.00           H  
ATOM   3466 HH21 ARG A 256     -32.780  -8.457  -4.163  1.00  0.00           H  
ATOM   3467 HH22 ARG A 256     -33.803  -7.095  -4.526  1.00  0.00           H  
ATOM   3468  N   ILE A 257     -28.411  -6.395   1.670  1.00  0.00           N  
ATOM   3469  CA  ILE A 257     -27.024  -5.904   1.767  1.00  0.00           C  
ATOM   3470  C   ILE A 257     -26.485  -6.125   3.185  1.00  0.00           C  
ATOM   3471  O   ILE A 257     -25.389  -6.654   3.358  1.00  0.00           O  
ATOM   3472  CB  ILE A 257     -26.931  -4.431   1.304  1.00  0.00           C  
ATOM   3473  CG1 ILE A 257     -27.332  -4.326  -0.184  1.00  0.00           C  
ATOM   3474  CG2 ILE A 257     -25.543  -3.811   1.547  1.00  0.00           C  
ATOM   3475  CD1 ILE A 257     -27.586  -2.902  -0.667  1.00  0.00           C  
ATOM   3476  H   ILE A 257     -29.148  -5.737   1.457  1.00  0.00           H  
ATOM   3477  HA  ILE A 257     -26.401  -6.499   1.100  1.00  0.00           H  
ATOM   3478  HB  ILE A 257     -27.645  -3.858   1.896  1.00  0.00           H  
ATOM   3479 HG12 ILE A 257     -26.555  -4.776  -0.803  1.00  0.00           H  
ATOM   3480 HG13 ILE A 257     -28.262  -4.869  -0.354  1.00  0.00           H  
ATOM   3481 HG21 ILE A 257     -25.270  -3.855   2.602  1.00  0.00           H  
ATOM   3482 HG22 ILE A 257     -24.793  -4.335   0.955  1.00  0.00           H  
ATOM   3483 HG23 ILE A 257     -25.537  -2.763   1.247  1.00  0.00           H  
ATOM   3484 HD11 ILE A 257     -28.318  -2.425  -0.015  1.00  0.00           H  
ATOM   3485 HD12 ILE A 257     -26.659  -2.329  -0.673  1.00  0.00           H  
ATOM   3486 HD13 ILE A 257     -27.987  -2.933  -1.680  1.00  0.00           H  
ATOM   3487  N   LYS A 258     -27.292  -5.823   4.212  1.00  0.00           N  
ATOM   3488  CA  LYS A 258     -26.980  -6.136   5.617  1.00  0.00           C  
ATOM   3489  C   LYS A 258     -26.800  -7.638   5.846  1.00  0.00           C  
ATOM   3490  O   LYS A 258     -25.863  -8.024   6.528  1.00  0.00           O  
ATOM   3491  CB  LYS A 258     -28.074  -5.579   6.538  1.00  0.00           C  
ATOM   3492  CG  LYS A 258     -28.113  -4.040   6.532  1.00  0.00           C  
ATOM   3493  CD  LYS A 258     -29.428  -3.496   7.111  1.00  0.00           C  
ATOM   3494  CE  LYS A 258     -29.334  -3.022   8.565  1.00  0.00           C  
ATOM   3495  NZ  LYS A 258     -28.928  -4.084   9.510  1.00  0.00           N1+
ATOM   3496  H   LYS A 258     -28.171  -5.371   4.006  1.00  0.00           H  
ATOM   3497  HA  LYS A 258     -26.034  -5.668   5.885  1.00  0.00           H  
ATOM   3498  HB2 LYS A 258     -27.887  -5.919   7.557  1.00  0.00           H  
ATOM   3499  HB3 LYS A 258     -29.034  -5.978   6.213  1.00  0.00           H  
ATOM   3500  HG2 LYS A 258     -28.027  -3.674   5.509  1.00  0.00           H  
ATOM   3501  HG3 LYS A 258     -27.262  -3.645   7.087  1.00  0.00           H  
ATOM   3502  HD2 LYS A 258     -30.225  -4.232   7.015  1.00  0.00           H  
ATOM   3503  HD3 LYS A 258     -29.720  -2.637   6.507  1.00  0.00           H  
ATOM   3504  HE2 LYS A 258     -30.316  -2.645   8.853  1.00  0.00           H  
ATOM   3505  HE3 LYS A 258     -28.638  -2.186   8.628  1.00  0.00           H  
ATOM   3506  HZ1 LYS A 258     -29.342  -3.922  10.417  1.00  0.00           H  
ATOM   3507  HZ2 LYS A 258     -29.232  -5.014   9.258  1.00  0.00           H  
ATOM   3508  HZ3 LYS A 258     -27.930  -4.155   9.646  1.00  0.00           H  
ATOM   3509  N   LYS A 259     -27.634  -8.494   5.245  1.00  0.00           N  
ATOM   3510  CA  LYS A 259     -27.558  -9.964   5.397  1.00  0.00           C  
ATOM   3511  C   LYS A 259     -26.339 -10.605   4.733  1.00  0.00           C  
ATOM   3512  O   LYS A 259     -25.875 -11.628   5.230  1.00  0.00           O  
ATOM   3513  CB  LYS A 259     -28.856 -10.610   4.898  1.00  0.00           C  
ATOM   3514  CG  LYS A 259     -30.003 -10.282   5.859  1.00  0.00           C  
ATOM   3515  CD  LYS A 259     -31.375 -10.623   5.275  1.00  0.00           C  
ATOM   3516  CE  LYS A 259     -32.407  -9.866   6.109  1.00  0.00           C  
ATOM   3517  NZ  LYS A 259     -33.787 -10.136   5.670  1.00  0.00           N1+
ATOM   3518  H   LYS A 259     -28.386  -8.105   4.694  1.00  0.00           H  
ATOM   3519  HA  LYS A 259     -27.462 -10.196   6.458  1.00  0.00           H  
ATOM   3520  HB2 LYS A 259     -29.080 -10.244   3.896  1.00  0.00           H  
ATOM   3521  HB3 LYS A 259     -28.731 -11.692   4.844  1.00  0.00           H  
ATOM   3522  HG2 LYS A 259     -29.863 -10.831   6.790  1.00  0.00           H  
ATOM   3523  HG3 LYS A 259     -29.978  -9.218   6.093  1.00  0.00           H  
ATOM   3524  HD2 LYS A 259     -31.540 -11.699   5.324  1.00  0.00           H  
ATOM   3525  HD3 LYS A 259     -31.436 -10.288   4.239  1.00  0.00           H  
ATOM   3526  HE2 LYS A 259     -32.204  -8.798   6.022  1.00  0.00           H  
ATOM   3527  HE3 LYS A 259     -32.289 -10.148   7.156  1.00  0.00           H  
ATOM   3528  HZ1 LYS A 259     -33.859 -10.132   4.663  1.00  0.00           H  
ATOM   3529  HZ2 LYS A 259     -34.087 -11.037   6.016  1.00  0.00           H  
ATOM   3530  HZ3 LYS A 259     -34.382  -9.379   5.974  1.00  0.00           H  
ATOM   3531  N   GLN A 260     -25.786 -10.007   3.677  1.00  0.00           N  
ATOM   3532  CA  GLN A 260     -24.515 -10.456   3.087  1.00  0.00           C  
ATOM   3533  C   GLN A 260     -23.298  -9.783   3.749  1.00  0.00           C  
ATOM   3534  O   GLN A 260     -22.266 -10.425   3.894  1.00  0.00           O  
ATOM   3535  CB  GLN A 260     -24.573 -10.356   1.554  1.00  0.00           C  
ATOM   3536  CG  GLN A 260     -25.660 -11.300   1.005  1.00  0.00           C  
ATOM   3537  CD  GLN A 260     -25.530 -11.617  -0.480  1.00  0.00           C  
ATOM   3538  OE1 GLN A 260     -25.016 -12.652  -0.885  1.00  0.00           O  
ATOM   3539  NE2 GLN A 260     -26.020 -10.766  -1.354  1.00  0.00           N  
ATOM   3540  H   GLN A 260     -26.268  -9.223   3.262  1.00  0.00           H  
ATOM   3541  HA  GLN A 260     -24.390 -11.517   3.303  1.00  0.00           H  
ATOM   3542  HB2 GLN A 260     -24.791  -9.330   1.256  1.00  0.00           H  
ATOM   3543  HB3 GLN A 260     -23.606 -10.657   1.151  1.00  0.00           H  
ATOM   3544  HG2 GLN A 260     -26.644 -10.870   1.193  1.00  0.00           H  
ATOM   3545  HG3 GLN A 260     -25.603 -12.248   1.540  1.00  0.00           H  
ATOM   3546 HE21 GLN A 260     -26.432  -9.897  -1.045  1.00  0.00           H  
ATOM   3547 HE22 GLN A 260     -26.022 -11.055  -2.321  1.00  0.00           H  
ATOM   3548  N   LEU A 261     -23.431  -8.565   4.292  1.00  0.00           N  
ATOM   3549  CA  LEU A 261     -22.485  -8.012   5.279  1.00  0.00           C  
ATOM   3550  C   LEU A 261     -22.430  -8.850   6.576  1.00  0.00           C  
ATOM   3551  O   LEU A 261     -21.394  -8.916   7.237  1.00  0.00           O  
ATOM   3552  CB  LEU A 261     -22.851  -6.532   5.530  1.00  0.00           C  
ATOM   3553  CG  LEU A 261     -22.139  -5.827   6.704  1.00  0.00           C  
ATOM   3554  CD1 LEU A 261     -20.629  -5.704   6.487  1.00  0.00           C  
ATOM   3555  CD2 LEU A 261     -22.704  -4.415   6.873  1.00  0.00           C  
ATOM   3556  H   LEU A 261     -24.255  -8.024   4.070  1.00  0.00           H  
ATOM   3557  HA  LEU A 261     -21.486  -8.048   4.847  1.00  0.00           H  
ATOM   3558  HB2 LEU A 261     -22.668  -5.972   4.613  1.00  0.00           H  
ATOM   3559  HB3 LEU A 261     -23.921  -6.485   5.733  1.00  0.00           H  
ATOM   3560  HG  LEU A 261     -22.322  -6.369   7.632  1.00  0.00           H  
ATOM   3561 HD11 LEU A 261     -20.179  -6.696   6.521  1.00  0.00           H  
ATOM   3562 HD12 LEU A 261     -20.427  -5.247   5.518  1.00  0.00           H  
ATOM   3563 HD13 LEU A 261     -20.185  -5.096   7.275  1.00  0.00           H  
ATOM   3564 HD21 LEU A 261     -22.525  -3.827   5.972  1.00  0.00           H  
ATOM   3565 HD22 LEU A 261     -23.777  -4.473   7.057  1.00  0.00           H  
ATOM   3566 HD23 LEU A 261     -22.238  -3.926   7.728  1.00  0.00           H  
ATOM   3567  N   ARG A 262     -23.531  -9.523   6.931  1.00  0.00           N  
ATOM   3568  CA  ARG A 262     -23.649 -10.425   8.087  1.00  0.00           C  
ATOM   3569  C   ARG A 262     -22.950 -11.778   7.885  1.00  0.00           C  
ATOM   3570  O   ARG A 262     -22.731 -12.491   8.860  1.00  0.00           O  
ATOM   3571  CB  ARG A 262     -25.136 -10.521   8.491  1.00  0.00           C  
ATOM   3572  CG  ARG A 262     -25.459 -11.218   9.819  1.00  0.00           C  
ATOM   3573  CD  ARG A 262     -24.999 -10.357  11.001  1.00  0.00           C  
ATOM   3574  NE  ARG A 262     -25.436 -10.927  12.284  1.00  0.00           N  
ATOM   3575  CZ  ARG A 262     -26.285 -10.411  13.153  1.00  0.00           C  
ATOM   3576  NH1 ARG A 262     -27.001  -9.338  12.967  1.00  0.00           N  
ATOM   3577  NH2 ARG A 262     -26.496 -11.046  14.262  1.00  0.00           N1+
ATOM   3578  H   ARG A 262     -24.373  -9.318   6.412  1.00  0.00           H  
ATOM   3579  HA  ARG A 262     -23.113  -9.957   8.913  1.00  0.00           H  
ATOM   3580  HB2 ARG A 262     -25.558  -9.517   8.541  1.00  0.00           H  
ATOM   3581  HB3 ARG A 262     -25.665 -11.063   7.707  1.00  0.00           H  
ATOM   3582  HG2 ARG A 262     -26.541 -11.336   9.878  1.00  0.00           H  
ATOM   3583  HG3 ARG A 262     -25.009 -12.210   9.868  1.00  0.00           H  
ATOM   3584  HD2 ARG A 262     -23.911 -10.297  10.999  1.00  0.00           H  
ATOM   3585  HD3 ARG A 262     -25.395  -9.349  10.879  1.00  0.00           H  
ATOM   3586  HE  ARG A 262     -25.012 -11.800  12.564  1.00  0.00           H  
ATOM   3587 HH11 ARG A 262     -27.525  -8.984  13.755  1.00  0.00           H  
ATOM   3588 HH12 ARG A 262     -26.955  -8.807  12.109  1.00  0.00           H  
ATOM   3589 HH21 ARG A 262     -26.129 -11.981  14.365  1.00  0.00           H  
ATOM   3590 HH22 ARG A 262     -27.082 -10.619  14.964  1.00  0.00           H  
ATOM   3591  N   GLU A 263     -22.501 -12.097   6.665  1.00  0.00           N  
ATOM   3592  CA  GLU A 263     -21.491 -13.150   6.435  1.00  0.00           C  
ATOM   3593  C   GLU A 263     -20.132 -12.791   7.064  1.00  0.00           C  
ATOM   3594  O   GLU A 263     -19.279 -13.666   7.206  1.00  0.00           O  
ATOM   3595  CB  GLU A 263     -21.284 -13.425   4.928  1.00  0.00           C  
ATOM   3596  CG  GLU A 263     -22.542 -13.928   4.209  1.00  0.00           C  
ATOM   3597  CD  GLU A 263     -22.321 -14.218   2.713  1.00  0.00           C  
ATOM   3598  OE1 GLU A 263     -21.359 -14.932   2.347  1.00  0.00           O  
ATOM   3599  OE2 GLU A 263     -23.163 -13.789   1.885  1.00  0.00           O1-
ATOM   3600  H   GLU A 263     -22.735 -11.498   5.887  1.00  0.00           H  
ATOM   3601  HA  GLU A 263     -21.823 -14.075   6.906  1.00  0.00           H  
ATOM   3602  HB2 GLU A 263     -20.506 -14.180   4.820  1.00  0.00           H  
ATOM   3603  HB3 GLU A 263     -20.935 -12.514   4.442  1.00  0.00           H  
ATOM   3604  HG2 GLU A 263     -23.343 -13.198   4.328  1.00  0.00           H  
ATOM   3605  HG3 GLU A 263     -22.854 -14.852   4.694  1.00  0.00           H  
ATOM   3606  N   TRP A 264     -19.931 -11.523   7.450  1.00  0.00           N  
ATOM   3607  CA  TRP A 264     -18.647 -10.939   7.846  1.00  0.00           C  
ATOM   3608  C   TRP A 264     -18.683 -10.285   9.237  1.00  0.00           C  
ATOM   3609  O   TRP A 264     -17.864  -9.408   9.535  1.00  0.00           O  
ATOM   3610  CB  TRP A 264     -18.168  -9.959   6.753  1.00  0.00           C  
ATOM   3611  CG  TRP A 264     -18.336 -10.385   5.322  1.00  0.00           C  
ATOM   3612  CD1 TRP A 264     -18.142 -11.631   4.837  1.00  0.00           C  
ATOM   3613  CD2 TRP A 264     -18.744  -9.580   4.173  1.00  0.00           C  
ATOM   3614  NE1 TRP A 264     -18.436 -11.664   3.490  1.00  0.00           N  
ATOM   3615  CE2 TRP A 264     -18.853 -10.431   3.032  1.00  0.00           C  
ATOM   3616  CE3 TRP A 264     -19.042  -8.213   3.981  1.00  0.00           C  
ATOM   3617  CZ2 TRP A 264     -19.295  -9.953   1.787  1.00  0.00           C  
ATOM   3618  CZ3 TRP A 264     -19.480  -7.724   2.736  1.00  0.00           C  
ATOM   3619  CH2 TRP A 264     -19.621  -8.595   1.643  1.00  0.00           C  
ATOM   3620  H   TRP A 264     -20.682 -10.865   7.290  1.00  0.00           H  
ATOM   3621  HA  TRP A 264     -17.923 -11.751   7.916  1.00  0.00           H  
ATOM   3622  HB2 TRP A 264     -18.716  -9.025   6.878  1.00  0.00           H  
ATOM   3623  HB3 TRP A 264     -17.115  -9.736   6.921  1.00  0.00           H  
ATOM   3624  HD1 TRP A 264     -17.818 -12.478   5.424  1.00  0.00           H  
ATOM   3625  HE1 TRP A 264     -18.356 -12.516   2.953  1.00  0.00           H  
ATOM   3626  HE3 TRP A 264     -18.940  -7.537   4.817  1.00  0.00           H  
ATOM   3627  HZ2 TRP A 264     -19.394 -10.624   0.946  1.00  0.00           H  
ATOM   3628  HZ3 TRP A 264     -19.705  -6.674   2.621  1.00  0.00           H  
ATOM   3629  HH2 TRP A 264     -19.963  -8.215   0.692  1.00  0.00           H  
ATOM   3630  N   ASP A 265     -19.632 -10.667  10.096  1.00  0.00           N  
ATOM   3631  CA  ASP A 265     -19.797 -10.100  11.441  1.00  0.00           C  
ATOM   3632  C   ASP A 265     -20.380 -11.102  12.451  1.00  0.00           C  
ATOM   3633  O   ASP A 265     -21.102 -12.036  12.100  1.00  0.00           O  
ATOM   3634  CB  ASP A 265     -20.651  -8.820  11.369  1.00  0.00           C  
ATOM   3635  CG  ASP A 265     -20.446  -7.857  12.546  1.00  0.00           C  
ATOM   3636  OD1 ASP A 265     -20.993  -6.739  12.450  1.00  0.00           O  
ATOM   3637  OD2 ASP A 265     -19.700  -8.168  13.501  1.00  0.00           O1-
ATOM   3638  H   ASP A 265     -20.264 -11.405   9.820  1.00  0.00           H  
ATOM   3639  HA  ASP A 265     -18.808  -9.823  11.806  1.00  0.00           H  
ATOM   3640  HB2 ASP A 265     -21.704  -9.093  11.302  1.00  0.00           H  
ATOM   3641  HB3 ASP A 265     -20.395  -8.278  10.458  1.00  0.00           H  
ATOM   3642  N   GLU A 266     -20.045 -10.873  13.718  1.00  0.00           N  
ATOM   3643  CA  GLU A 266     -20.398 -11.656  14.909  1.00  0.00           C  
ATOM   3644  C   GLU A 266     -20.589 -10.749  16.148  1.00  0.00           C  
ATOM   3645  O   GLU A 266     -20.926 -11.232  17.232  1.00  0.00           O  
ATOM   3646  CB  GLU A 266     -19.305 -12.710  15.200  1.00  0.00           C  
ATOM   3647  CG  GLU A 266     -18.977 -13.644  14.021  1.00  0.00           C  
ATOM   3648  CD  GLU A 266     -17.785 -14.560  14.293  1.00  0.00           C  
ATOM   3649  OE1 GLU A 266     -17.638 -15.076  15.423  1.00  0.00           O  
ATOM   3650  OE2 GLU A 266     -16.969 -14.795  13.367  1.00  0.00           O1-
ATOM   3651  H   GLU A 266     -19.494 -10.039  13.864  1.00  0.00           H  
ATOM   3652  HA  GLU A 266     -21.341 -12.174  14.731  1.00  0.00           H  
ATOM   3653  HB2 GLU A 266     -18.394 -12.188  15.494  1.00  0.00           H  
ATOM   3654  HB3 GLU A 266     -19.625 -13.320  16.044  1.00  0.00           H  
ATOM   3655  HG2 GLU A 266     -18.740 -13.060  13.132  1.00  0.00           H  
ATOM   3656  HG3 GLU A 266     -19.854 -14.259  13.813  1.00  0.00           H  
ATOM   3657  N   ASN A 267     -20.350  -9.434  16.021  1.00  0.00           N  
ATOM   3658  CA  ASN A 267     -20.239  -8.502  17.143  1.00  0.00           C  
ATOM   3659  C   ASN A 267     -20.666  -7.066  16.774  1.00  0.00           C  
ATOM   3660  O   ASN A 267     -19.829  -6.184  16.580  1.00  0.00           O  
ATOM   3661  CB  ASN A 267     -18.817  -8.574  17.753  1.00  0.00           C  
ATOM   3662  CG  ASN A 267     -17.689  -8.737  16.747  1.00  0.00           C  
ATOM   3663  OD1 ASN A 267     -16.900  -9.668  16.825  1.00  0.00           O  
ATOM   3664  ND2 ASN A 267     -17.572  -7.859  15.783  1.00  0.00           N  
ATOM   3665  H   ASN A 267     -20.154  -9.065  15.101  1.00  0.00           H  
ATOM   3666  HA  ASN A 267     -20.930  -8.814  17.926  1.00  0.00           H  
ATOM   3667  HB2 ASN A 267     -18.626  -7.687  18.357  1.00  0.00           H  
ATOM   3668  HB3 ASN A 267     -18.785  -9.439  18.414  1.00  0.00           H  
ATOM   3669 HD21 ASN A 267     -18.288  -7.154  15.681  1.00  0.00           H  
ATOM   3670 HD22 ASN A 267     -16.898  -8.034  15.052  1.00  0.00           H  
ATOM   3671  N   LEU A 268     -21.982  -6.831  16.758  1.00  0.00           N  
ATOM   3672  CA  LEU A 268     -22.620  -5.517  16.947  1.00  0.00           C  
ATOM   3673  C   LEU A 268     -22.243  -4.399  15.942  1.00  0.00           C  
ATOM   3674  O   LEU A 268     -22.369  -3.208  16.239  1.00  0.00           O  
ATOM   3675  CB  LEU A 268     -22.550  -5.169  18.456  1.00  0.00           C  
ATOM   3676  CG  LEU A 268     -23.236  -3.884  18.965  1.00  0.00           C  
ATOM   3677  CD1 LEU A 268     -24.711  -3.802  18.560  1.00  0.00           C  
ATOM   3678  CD2 LEU A 268     -23.161  -3.855  20.490  1.00  0.00           C  
ATOM   3679  H   LEU A 268     -22.591  -7.636  16.769  1.00  0.00           H  
ATOM   3680  HA  LEU A 268     -23.676  -5.690  16.736  1.00  0.00           H  
ATOM   3681  HB2 LEU A 268     -22.974  -6.012  19.003  1.00  0.00           H  
ATOM   3682  HB3 LEU A 268     -21.498  -5.100  18.732  1.00  0.00           H  
ATOM   3683  HG  LEU A 268     -22.711  -2.998  18.607  1.00  0.00           H  
ATOM   3684 HD11 LEU A 268     -24.798  -3.753  17.475  1.00  0.00           H  
ATOM   3685 HD12 LEU A 268     -25.250  -4.678  18.921  1.00  0.00           H  
ATOM   3686 HD13 LEU A 268     -25.159  -2.903  18.984  1.00  0.00           H  
ATOM   3687 HD21 LEU A 268     -23.697  -4.707  20.907  1.00  0.00           H  
ATOM   3688 HD22 LEU A 268     -22.117  -3.895  20.803  1.00  0.00           H  
ATOM   3689 HD23 LEU A 268     -23.602  -2.928  20.856  1.00  0.00           H  
ATOM   3690  N   LYS A 269     -21.842  -4.753  14.717  1.00  0.00           N  
ATOM   3691  CA  LYS A 269     -21.603  -3.818  13.599  1.00  0.00           C  
ATOM   3692  C   LYS A 269     -22.531  -4.144  12.415  1.00  0.00           C  
ATOM   3693  O   LYS A 269     -22.162  -4.058  11.246  1.00  0.00           O  
ATOM   3694  CB  LYS A 269     -20.084  -3.720  13.345  1.00  0.00           C  
ATOM   3695  CG  LYS A 269     -19.648  -2.691  12.287  1.00  0.00           C  
ATOM   3696  CD  LYS A 269     -18.758  -3.235  11.156  1.00  0.00           C  
ATOM   3697  CE  LYS A 269     -19.512  -4.003  10.060  1.00  0.00           C  
ATOM   3698  NZ  LYS A 269     -19.839  -5.399  10.433  1.00  0.00           N1+
ATOM   3699  H   LYS A 269     -21.708  -5.736  14.527  1.00  0.00           H  
ATOM   3700  HA  LYS A 269     -21.913  -2.819  13.907  1.00  0.00           H  
ATOM   3701  HB2 LYS A 269     -19.694  -4.704  13.086  1.00  0.00           H  
ATOM   3702  HB3 LYS A 269     -19.608  -3.447  14.286  1.00  0.00           H  
ATOM   3703  HG2 LYS A 269     -19.073  -1.930  12.816  1.00  0.00           H  
ATOM   3704  HG3 LYS A 269     -20.512  -2.182  11.861  1.00  0.00           H  
ATOM   3705  HD2 LYS A 269     -17.959  -3.847  11.575  1.00  0.00           H  
ATOM   3706  HD3 LYS A 269     -18.293  -2.371  10.682  1.00  0.00           H  
ATOM   3707  HE2 LYS A 269     -18.898  -4.015   9.159  1.00  0.00           H  
ATOM   3708  HE3 LYS A 269     -20.432  -3.462   9.838  1.00  0.00           H  
ATOM   3709  HZ1 LYS A 269     -20.465  -5.827   9.766  1.00  0.00           H  
ATOM   3710  HZ2 LYS A 269     -19.010  -5.972  10.506  1.00  0.00           H  
ATOM   3711  HZ3 LYS A 269     -20.339  -5.457  11.308  1.00  0.00           H  
ATOM   3712  N   ASP A 270     -23.751  -4.562  12.740  1.00  0.00           N  
ATOM   3713  CA  ASP A 270     -24.619  -5.392  11.904  1.00  0.00           C  
ATOM   3714  C   ASP A 270     -26.021  -4.781  11.746  1.00  0.00           C  
ATOM   3715  O   ASP A 270     -26.446  -4.469  10.631  1.00  0.00           O  
ATOM   3716  CB  ASP A 270     -24.648  -6.821  12.488  1.00  0.00           C  
ATOM   3717  CG  ASP A 270     -24.812  -6.946  14.020  1.00  0.00           C  
ATOM   3718  OD1 ASP A 270     -25.181  -5.965  14.714  1.00  0.00           O  
ATOM   3719  OD2 ASP A 270     -24.578  -8.055  14.545  1.00  0.00           O1-
ATOM   3720  H   ASP A 270     -23.988  -4.538  13.722  1.00  0.00           H  
ATOM   3721  HA  ASP A 270     -24.202  -5.463  10.899  1.00  0.00           H  
ATOM   3722  HB2 ASP A 270     -23.712  -7.308  12.215  1.00  0.00           H  
ATOM   3723  HB3 ASP A 270     -25.449  -7.373  11.997  1.00  0.00           H  
ATOM   3724  N   ASP A 271     -26.699  -4.494  12.860  1.00  0.00           N  
ATOM   3725  CA  ASP A 271     -27.988  -3.786  12.915  1.00  0.00           C  
ATOM   3726  C   ASP A 271     -27.863  -2.421  13.618  1.00  0.00           C  
ATOM   3727  O   ASP A 271     -28.771  -1.939  14.295  1.00  0.00           O  
ATOM   3728  CB  ASP A 271     -29.113  -4.721  13.418  1.00  0.00           C  
ATOM   3729  CG  ASP A 271     -30.463  -4.495  12.722  1.00  0.00           C  
ATOM   3730  OD1 ASP A 271     -30.532  -3.761  11.708  1.00  0.00           O  
ATOM   3731  OD2 ASP A 271     -31.491  -5.074  13.151  1.00  0.00           O1-
ATOM   3732  H   ASP A 271     -26.299  -4.824  13.726  1.00  0.00           H  
ATOM   3733  HA  ASP A 271     -28.224  -3.514  11.886  1.00  0.00           H  
ATOM   3734  HB2 ASP A 271     -29.227  -4.613  14.497  1.00  0.00           H  
ATOM   3735  HB3 ASP A 271     -28.827  -5.754  13.220  1.00  0.00           H  
ATOM   3736  N   SER A 272     -26.693  -1.802  13.436  1.00  0.00           N  
ATOM   3737  CA  SER A 272     -26.161  -0.666  14.204  1.00  0.00           C  
ATOM   3738  C   SER A 272     -25.383   0.347  13.339  1.00  0.00           C  
ATOM   3739  O   SER A 272     -24.668   1.200  13.870  1.00  0.00           O  
ATOM   3740  CB  SER A 272     -25.263  -1.242  15.305  1.00  0.00           C  
ATOM   3741  OG  SER A 272     -24.212  -1.961  14.686  1.00  0.00           O  
ATOM   3742  H   SER A 272     -26.012  -2.324  12.903  1.00  0.00           H  
ATOM   3743  HA  SER A 272     -26.985  -0.130  14.674  1.00  0.00           H  
ATOM   3744  HB2 SER A 272     -24.855  -0.437  15.917  1.00  0.00           H  
ATOM   3745  HB3 SER A 272     -25.842  -1.913  15.940  1.00  0.00           H  
ATOM   3746  HG  SER A 272     -23.616  -2.293  15.361  1.00  0.00           H  
ATOM   3747  N   LEU A 273     -25.503   0.275  12.007  1.00  0.00           N  
ATOM   3748  CA  LEU A 273     -24.852   1.194  11.058  1.00  0.00           C  
ATOM   3749  C   LEU A 273     -25.625   2.531  10.938  1.00  0.00           C  
ATOM   3750  O   LEU A 273     -26.818   2.548  11.260  1.00  0.00           O  
ATOM   3751  CB  LEU A 273     -24.709   0.528   9.669  1.00  0.00           C  
ATOM   3752  CG  LEU A 273     -23.850  -0.745   9.537  1.00  0.00           C  
ATOM   3753  CD1 LEU A 273     -22.453  -0.583  10.135  1.00  0.00           C  
ATOM   3754  CD2 LEU A 273     -24.514  -1.989  10.120  1.00  0.00           C  
ATOM   3755  H   LEU A 273     -26.106  -0.444  11.632  1.00  0.00           H  
ATOM   3756  HA  LEU A 273     -23.854   1.413  11.438  1.00  0.00           H  
ATOM   3757  HB2 LEU A 273     -25.705   0.309   9.283  1.00  0.00           H  
ATOM   3758  HB3 LEU A 273     -24.275   1.263   8.990  1.00  0.00           H  
ATOM   3759  HG  LEU A 273     -23.728  -0.927   8.470  1.00  0.00           H  
ATOM   3760 HD11 LEU A 273     -21.966   0.295   9.712  1.00  0.00           H  
ATOM   3761 HD12 LEU A 273     -22.511  -0.478  11.218  1.00  0.00           H  
ATOM   3762 HD13 LEU A 273     -21.859  -1.468   9.904  1.00  0.00           H  
ATOM   3763 HD21 LEU A 273     -24.451  -1.991  11.208  1.00  0.00           H  
ATOM   3764 HD22 LEU A 273     -25.556  -2.044   9.804  1.00  0.00           H  
ATOM   3765 HD23 LEU A 273     -23.999  -2.877   9.753  1.00  0.00           H  
ATOM   3766  N   PRO A 274     -24.999   3.624  10.445  1.00  0.00           N  
ATOM   3767  CA  PRO A 274     -25.643   4.916  10.151  1.00  0.00           C  
ATOM   3768  C   PRO A 274     -26.899   4.872   9.262  1.00  0.00           C  
ATOM   3769  O   PRO A 274     -27.225   3.844   8.664  1.00  0.00           O  
ATOM   3770  CB  PRO A 274     -24.554   5.761   9.483  1.00  0.00           C  
ATOM   3771  CG  PRO A 274     -23.284   5.249  10.153  1.00  0.00           C  
ATOM   3772  CD  PRO A 274     -23.560   3.751  10.242  1.00  0.00           C  
ATOM   3773  HA  PRO A 274     -25.915   5.380  11.099  1.00  0.00           H  
ATOM   3774  HB2 PRO A 274     -24.512   5.551   8.415  1.00  0.00           H  
ATOM   3775  HB3 PRO A 274     -24.705   6.827   9.656  1.00  0.00           H  
ATOM   3776  HG2 PRO A 274     -23.193   5.670  11.154  1.00  0.00           H  
ATOM   3777  HG3 PRO A 274     -22.398   5.460   9.554  1.00  0.00           H  
ATOM   3778  HD2 PRO A 274     -22.991   3.325  11.068  1.00  0.00           H  
ATOM   3779  HD3 PRO A 274     -23.283   3.274   9.302  1.00  0.00           H  
ATOM   3780  N   SER A 275     -27.606   6.003   9.157  1.00  0.00           N  
ATOM   3781  CA  SER A 275     -28.922   6.096   8.502  1.00  0.00           C  
ATOM   3782  C   SER A 275     -28.892   6.620   7.061  1.00  0.00           C  
ATOM   3783  O   SER A 275     -29.639   6.085   6.242  1.00  0.00           O  
ATOM   3784  CB  SER A 275     -29.908   6.879   9.379  1.00  0.00           C  
ATOM   3785  OG  SER A 275     -29.432   8.176   9.681  1.00  0.00           O  
ATOM   3786  H   SER A 275     -27.249   6.841   9.593  1.00  0.00           H  
ATOM   3787  HA  SER A 275     -29.340   5.092   8.430  1.00  0.00           H  
ATOM   3788  HB2 SER A 275     -30.861   6.959   8.857  1.00  0.00           H  
ATOM   3789  HB3 SER A 275     -30.072   6.334  10.309  1.00  0.00           H  
ATOM   3790  HG  SER A 275     -29.049   8.132  10.560  1.00  0.00           H  
ATOM   3791  N   ASN A 276     -28.043   7.596   6.713  1.00  0.00           N  
ATOM   3792  CA  ASN A 276     -28.045   8.231   5.384  1.00  0.00           C  
ATOM   3793  C   ASN A 276     -27.697   7.249   4.234  1.00  0.00           C  
ATOM   3794  O   ASN A 276     -26.543   6.819   4.154  1.00  0.00           O  
ATOM   3795  CB  ASN A 276     -27.063   9.420   5.390  1.00  0.00           C  
ATOM   3796  CG  ASN A 276     -26.929  10.076   4.021  1.00  0.00           C  
ATOM   3797  OD1 ASN A 276     -27.805  10.002   3.168  1.00  0.00           O  
ATOM   3798  ND2 ASN A 276     -25.823  10.715   3.736  1.00  0.00           N  
ATOM   3799  H   ASN A 276     -27.436   7.977   7.425  1.00  0.00           H  
ATOM   3800  HA  ASN A 276     -29.040   8.640   5.210  1.00  0.00           H  
ATOM   3801  HB2 ASN A 276     -26.078   9.069   5.701  1.00  0.00           H  
ATOM   3802  HB3 ASN A 276     -27.398  10.174   6.103  1.00  0.00           H  
ATOM   3803 HD21 ASN A 276     -25.812  11.316   2.923  1.00  0.00           H  
ATOM   3804 HD22 ASN A 276     -25.084  10.821   4.416  1.00  0.00           H  
ATOM   3805  N   PRO A 277     -28.612   6.949   3.284  1.00  0.00           N  
ATOM   3806  CA  PRO A 277     -28.340   6.062   2.148  1.00  0.00           C  
ATOM   3807  C   PRO A 277     -27.189   6.505   1.232  1.00  0.00           C  
ATOM   3808  O   PRO A 277     -26.561   5.657   0.596  1.00  0.00           O  
ATOM   3809  CB  PRO A 277     -29.654   5.987   1.359  1.00  0.00           C  
ATOM   3810  CG  PRO A 277     -30.708   6.230   2.434  1.00  0.00           C  
ATOM   3811  CD  PRO A 277     -30.025   7.298   3.286  1.00  0.00           C  
ATOM   3812  HA  PRO A 277     -28.114   5.069   2.537  1.00  0.00           H  
ATOM   3813  HB2 PRO A 277     -29.700   6.786   0.619  1.00  0.00           H  
ATOM   3814  HB3 PRO A 277     -29.781   5.016   0.882  1.00  0.00           H  
ATOM   3815  HG2 PRO A 277     -30.861   5.325   3.022  1.00  0.00           H  
ATOM   3816  HG3 PRO A 277     -31.648   6.585   2.012  1.00  0.00           H  
ATOM   3817  HD2 PRO A 277     -30.458   7.296   4.287  1.00  0.00           H  
ATOM   3818  HD3 PRO A 277     -30.145   8.278   2.825  1.00  0.00           H  
ATOM   3819  N   ILE A 278     -26.888   7.808   1.160  1.00  0.00           N  
ATOM   3820  CA  ILE A 278     -25.800   8.335   0.323  1.00  0.00           C  
ATOM   3821  C   ILE A 278     -24.435   7.963   0.917  1.00  0.00           C  
ATOM   3822  O   ILE A 278     -23.692   7.204   0.297  1.00  0.00           O  
ATOM   3823  CB  ILE A 278     -25.991   9.843   0.023  1.00  0.00           C  
ATOM   3824  CG1 ILE A 278     -27.283  10.048  -0.807  1.00  0.00           C  
ATOM   3825  CG2 ILE A 278     -24.753  10.426  -0.679  1.00  0.00           C  
ATOM   3826  CD1 ILE A 278     -27.591  11.502  -1.196  1.00  0.00           C  
ATOM   3827  H   ILE A 278     -27.415   8.459   1.725  1.00  0.00           H  
ATOM   3828  HA  ILE A 278     -25.843   7.825  -0.639  1.00  0.00           H  
ATOM   3829  HB  ILE A 278     -26.109  10.373   0.968  1.00  0.00           H  
ATOM   3830 HG12 ILE A 278     -27.221   9.458  -1.721  1.00  0.00           H  
ATOM   3831 HG13 ILE A 278     -28.132   9.683  -0.230  1.00  0.00           H  
ATOM   3832 HG21 ILE A 278     -23.875  10.351  -0.038  1.00  0.00           H  
ATOM   3833 HG22 ILE A 278     -24.573   9.884  -1.608  1.00  0.00           H  
ATOM   3834 HG23 ILE A 278     -24.896  11.484  -0.896  1.00  0.00           H  
ATOM   3835 HD11 ILE A 278     -27.542  12.145  -0.317  1.00  0.00           H  
ATOM   3836 HD12 ILE A 278     -26.879  11.863  -1.938  1.00  0.00           H  
ATOM   3837 HD13 ILE A 278     -28.592  11.557  -1.624  1.00  0.00           H  
ATOM   3838  N   ASP A 279     -24.127   8.410   2.141  1.00  0.00           N  
ATOM   3839  CA  ASP A 279     -22.893   7.998   2.832  1.00  0.00           C  
ATOM   3840  C   ASP A 279     -22.830   6.483   3.097  1.00  0.00           C  
ATOM   3841  O   ASP A 279     -21.735   5.931   3.148  1.00  0.00           O  
ATOM   3842  CB  ASP A 279     -22.719   8.735   4.167  1.00  0.00           C  
ATOM   3843  CG  ASP A 279     -22.571  10.253   4.063  1.00  0.00           C  
ATOM   3844  OD1 ASP A 279     -21.713  10.771   3.318  1.00  0.00           O  
ATOM   3845  OD2 ASP A 279     -23.283  10.956   4.815  1.00  0.00           O1-
ATOM   3846  H   ASP A 279     -24.768   9.030   2.615  1.00  0.00           H  
ATOM   3847  HA  ASP A 279     -22.042   8.249   2.199  1.00  0.00           H  
ATOM   3848  HB2 ASP A 279     -21.826   8.352   4.661  1.00  0.00           H  
ATOM   3849  HB3 ASP A 279     -23.571   8.501   4.805  1.00  0.00           H  
ATOM   3850  N   PHE A 280     -23.967   5.793   3.254  1.00  0.00           N  
ATOM   3851  CA  PHE A 280     -24.005   4.336   3.424  1.00  0.00           C  
ATOM   3852  C   PHE A 280     -23.599   3.597   2.141  1.00  0.00           C  
ATOM   3853  O   PHE A 280     -22.651   2.816   2.170  1.00  0.00           O  
ATOM   3854  CB  PHE A 280     -25.391   3.905   3.927  1.00  0.00           C  
ATOM   3855  CG  PHE A 280     -25.543   2.416   4.183  1.00  0.00           C  
ATOM   3856  CD1 PHE A 280     -25.903   1.546   3.134  1.00  0.00           C  
ATOM   3857  CD2 PHE A 280     -25.337   1.897   5.477  1.00  0.00           C  
ATOM   3858  CE1 PHE A 280     -26.042   0.168   3.372  1.00  0.00           C  
ATOM   3859  CE2 PHE A 280     -25.488   0.519   5.717  1.00  0.00           C  
ATOM   3860  CZ  PHE A 280     -25.838  -0.346   4.664  1.00  0.00           C  
ATOM   3861  H   PHE A 280     -24.839   6.300   3.286  1.00  0.00           H  
ATOM   3862  HA  PHE A 280     -23.278   4.062   4.188  1.00  0.00           H  
ATOM   3863  HB2 PHE A 280     -25.606   4.436   4.854  1.00  0.00           H  
ATOM   3864  HB3 PHE A 280     -26.141   4.205   3.195  1.00  0.00           H  
ATOM   3865  HD1 PHE A 280     -26.062   1.927   2.136  1.00  0.00           H  
ATOM   3866  HD2 PHE A 280     -25.068   2.559   6.287  1.00  0.00           H  
ATOM   3867  HE1 PHE A 280     -26.293  -0.492   2.555  1.00  0.00           H  
ATOM   3868  HE2 PHE A 280     -25.332   0.121   6.709  1.00  0.00           H  
ATOM   3869  HZ  PHE A 280     -25.944  -1.406   4.844  1.00  0.00           H  
ATOM   3870  N   SER A 281     -24.268   3.859   1.011  1.00  0.00           N  
ATOM   3871  CA  SER A 281     -23.987   3.176  -0.266  1.00  0.00           C  
ATOM   3872  C   SER A 281     -22.578   3.506  -0.784  1.00  0.00           C  
ATOM   3873  O   SER A 281     -21.853   2.615  -1.234  1.00  0.00           O  
ATOM   3874  CB  SER A 281     -25.080   3.502  -1.297  1.00  0.00           C  
ATOM   3875  OG  SER A 281     -25.133   4.886  -1.620  1.00  0.00           O  
ATOM   3876  H   SER A 281     -25.012   4.542   1.035  1.00  0.00           H  
ATOM   3877  HA  SER A 281     -24.020   2.099  -0.100  1.00  0.00           H  
ATOM   3878  HB2 SER A 281     -26.047   3.186  -0.904  1.00  0.00           H  
ATOM   3879  HB3 SER A 281     -24.892   2.935  -2.209  1.00  0.00           H  
ATOM   3880  HG  SER A 281     -25.562   5.317  -0.877  1.00  0.00           H  
ATOM   3881  N   TYR A 282     -22.119   4.758  -0.648  1.00  0.00           N  
ATOM   3882  CA  TYR A 282     -20.719   5.100  -0.923  1.00  0.00           C  
ATOM   3883  C   TYR A 282     -19.750   4.403   0.056  1.00  0.00           C  
ATOM   3884  O   TYR A 282     -18.728   3.866  -0.381  1.00  0.00           O  
ATOM   3885  CB  TYR A 282     -20.527   6.625  -0.938  1.00  0.00           C  
ATOM   3886  CG  TYR A 282     -21.022   7.373  -2.170  1.00  0.00           C  
ATOM   3887  CD1 TYR A 282     -20.590   6.983  -3.454  1.00  0.00           C  
ATOM   3888  CD2 TYR A 282     -21.809   8.535  -2.034  1.00  0.00           C  
ATOM   3889  CE1 TYR A 282     -20.929   7.750  -4.584  1.00  0.00           C  
ATOM   3890  CE2 TYR A 282     -22.167   9.296  -3.168  1.00  0.00           C  
ATOM   3891  CZ  TYR A 282     -21.724   8.904  -4.448  1.00  0.00           C  
ATOM   3892  OH  TYR A 282     -22.061   9.621  -5.553  1.00  0.00           O  
ATOM   3893  H   TYR A 282     -22.743   5.480  -0.320  1.00  0.00           H  
ATOM   3894  HA  TYR A 282     -20.467   4.720  -1.913  1.00  0.00           H  
ATOM   3895  HB2 TYR A 282     -20.970   7.051  -0.038  1.00  0.00           H  
ATOM   3896  HB3 TYR A 282     -19.455   6.820  -0.888  1.00  0.00           H  
ATOM   3897  HD1 TYR A 282     -19.989   6.095  -3.582  1.00  0.00           H  
ATOM   3898  HD2 TYR A 282     -22.132   8.851  -1.053  1.00  0.00           H  
ATOM   3899  HE1 TYR A 282     -20.595   7.451  -5.567  1.00  0.00           H  
ATOM   3900  HE2 TYR A 282     -22.765  10.189  -3.067  1.00  0.00           H  
ATOM   3901  HH  TYR A 282     -23.014   9.680  -5.657  1.00  0.00           H  
ATOM   3902  N   ARG A 283     -20.063   4.306   1.359  1.00  0.00           N  
ATOM   3903  CA  ARG A 283     -19.218   3.560   2.308  1.00  0.00           C  
ATOM   3904  C   ARG A 283     -19.133   2.068   1.977  1.00  0.00           C  
ATOM   3905  O   ARG A 283     -18.038   1.515   2.081  1.00  0.00           O  
ATOM   3906  CB  ARG A 283     -19.646   3.828   3.766  1.00  0.00           C  
ATOM   3907  CG  ARG A 283     -18.896   2.999   4.823  1.00  0.00           C  
ATOM   3908  CD  ARG A 283     -17.414   3.386   4.930  1.00  0.00           C  
ATOM   3909  NE  ARG A 283     -16.606   2.256   5.423  1.00  0.00           N  
ATOM   3910  CZ  ARG A 283     -15.568   1.685   4.843  1.00  0.00           C  
ATOM   3911  NH1 ARG A 283     -15.015   0.666   5.417  1.00  0.00           N  
ATOM   3912  NH2 ARG A 283     -15.088   2.079   3.702  1.00  0.00           N1+
ATOM   3913  H   ARG A 283     -20.891   4.770   1.706  1.00  0.00           H  
ATOM   3914  HA  ARG A 283     -18.208   3.948   2.178  1.00  0.00           H  
ATOM   3915  HB2 ARG A 283     -19.507   4.886   3.990  1.00  0.00           H  
ATOM   3916  HB3 ARG A 283     -20.706   3.595   3.864  1.00  0.00           H  
ATOM   3917  HG2 ARG A 283     -19.359   3.160   5.796  1.00  0.00           H  
ATOM   3918  HG3 ARG A 283     -18.993   1.938   4.592  1.00  0.00           H  
ATOM   3919  HD2 ARG A 283     -17.049   3.717   3.958  1.00  0.00           H  
ATOM   3920  HD3 ARG A 283     -17.324   4.224   5.620  1.00  0.00           H  
ATOM   3921  HE  ARG A 283     -16.932   1.786   6.255  1.00  0.00           H  
ATOM   3922 HH11 ARG A 283     -14.239   0.162   5.012  1.00  0.00           H  
ATOM   3923 HH12 ARG A 283     -15.485   0.283   6.225  1.00  0.00           H  
ATOM   3924 HH21 ARG A 283     -14.467   1.457   3.205  1.00  0.00           H  
ATOM   3925 HH22 ARG A 283     -15.601   2.791   3.203  1.00  0.00           H  
ATOM   3926  N   VAL A 284     -20.220   1.418   1.550  1.00  0.00           N  
ATOM   3927  CA  VAL A 284     -20.218  -0.003   1.137  1.00  0.00           C  
ATOM   3928  C   VAL A 284     -19.436  -0.218  -0.165  1.00  0.00           C  
ATOM   3929  O   VAL A 284     -18.645  -1.160  -0.251  1.00  0.00           O  
ATOM   3930  CB  VAL A 284     -21.641  -0.596   1.072  1.00  0.00           C  
ATOM   3931  CG1 VAL A 284     -21.636  -2.048   0.570  1.00  0.00           C  
ATOM   3932  CG2 VAL A 284     -22.310  -0.597   2.454  1.00  0.00           C  
ATOM   3933  H   VAL A 284     -21.093   1.925   1.526  1.00  0.00           H  
ATOM   3934  HA  VAL A 284     -19.689  -0.568   1.905  1.00  0.00           H  
ATOM   3935  HB  VAL A 284     -22.235   0.014   0.391  1.00  0.00           H  
ATOM   3936 HG11 VAL A 284     -21.260  -2.098  -0.452  1.00  0.00           H  
ATOM   3937 HG12 VAL A 284     -21.020  -2.673   1.216  1.00  0.00           H  
ATOM   3938 HG13 VAL A 284     -22.657  -2.431   0.564  1.00  0.00           H  
ATOM   3939 HG21 VAL A 284     -21.759  -1.237   3.143  1.00  0.00           H  
ATOM   3940 HG22 VAL A 284     -22.359   0.413   2.860  1.00  0.00           H  
ATOM   3941 HG23 VAL A 284     -23.331  -0.966   2.353  1.00  0.00           H  
ATOM   3942  N   ALA A 285     -19.523   0.705  -1.128  1.00  0.00           N  
ATOM   3943  CA  ALA A 285     -18.630   0.758  -2.297  1.00  0.00           C  
ATOM   3944  C   ALA A 285     -17.126   0.913  -1.933  1.00  0.00           C  
ATOM   3945  O   ALA A 285     -16.242   0.628  -2.747  1.00  0.00           O  
ATOM   3946  CB  ALA A 285     -19.135   1.888  -3.201  1.00  0.00           C  
ATOM   3947  H   ALA A 285     -20.232   1.419  -1.046  1.00  0.00           H  
ATOM   3948  HA  ALA A 285     -18.727  -0.181  -2.842  1.00  0.00           H  
ATOM   3949  HB1 ALA A 285     -20.138   1.652  -3.559  1.00  0.00           H  
ATOM   3950  HB2 ALA A 285     -19.179   2.826  -2.647  1.00  0.00           H  
ATOM   3951  HB3 ALA A 285     -18.467   2.010  -4.054  1.00  0.00           H  
ATOM   3952  N   ALA A 286     -16.834   1.297  -0.685  1.00  0.00           N  
ATOM   3953  CA  ALA A 286     -15.509   1.331  -0.064  1.00  0.00           C  
ATOM   3954  C   ALA A 286     -15.288   0.242   1.019  1.00  0.00           C  
ATOM   3955  O   ALA A 286     -14.276   0.274   1.724  1.00  0.00           O  
ATOM   3956  CB  ALA A 286     -15.260   2.758   0.432  1.00  0.00           C  
ATOM   3957  H   ALA A 286     -17.608   1.611  -0.116  1.00  0.00           H  
ATOM   3958  HA  ALA A 286     -14.765   1.132  -0.835  1.00  0.00           H  
ATOM   3959  HB1 ALA A 286     -15.272   3.448  -0.412  1.00  0.00           H  
ATOM   3960  HB2 ALA A 286     -16.037   3.056   1.136  1.00  0.00           H  
ATOM   3961  HB3 ALA A 286     -14.284   2.809   0.914  1.00  0.00           H  
ATOM   3962  N   CYS A 287     -16.203  -0.727   1.144  1.00  0.00           N  
ATOM   3963  CA  CYS A 287     -16.063  -1.955   1.942  1.00  0.00           C  
ATOM   3964  C   CYS A 287     -15.828  -3.178   1.047  1.00  0.00           C  
ATOM   3965  O   CYS A 287     -15.057  -4.065   1.409  1.00  0.00           O  
ATOM   3966  CB  CYS A 287     -17.324  -2.203   2.786  1.00  0.00           C  
ATOM   3967  SG  CYS A 287     -17.563  -0.922   4.041  1.00  0.00           S  
ATOM   3968  H   CYS A 287     -17.041  -0.640   0.587  1.00  0.00           H  
ATOM   3969  HA  CYS A 287     -15.208  -1.873   2.613  1.00  0.00           H  
ATOM   3970  HB2 CYS A 287     -17.229  -3.166   3.287  1.00  0.00           H  
ATOM   3971  HB3 CYS A 287     -18.199  -2.254   2.138  1.00  0.00           H  
ATOM   3972  HG  CYS A 287     -17.754   0.087   3.186  1.00  0.00           H  
ATOM   3973  N   LEU A 288     -16.485  -3.238  -0.114  1.00  0.00           N  
ATOM   3974  CA  LEU A 288     -16.379  -4.366  -1.039  1.00  0.00           C  
ATOM   3975  C   LEU A 288     -14.963  -4.431  -1.660  1.00  0.00           C  
ATOM   3976  O   LEU A 288     -14.507  -3.430  -2.228  1.00  0.00           O  
ATOM   3977  CB  LEU A 288     -17.493  -4.254  -2.099  1.00  0.00           C  
ATOM   3978  CG  LEU A 288     -18.922  -4.366  -1.521  1.00  0.00           C  
ATOM   3979  CD1 LEU A 288     -19.952  -3.907  -2.552  1.00  0.00           C  
ATOM   3980  CD2 LEU A 288     -19.255  -5.802  -1.109  1.00  0.00           C  
ATOM   3981  H   LEU A 288     -17.135  -2.499  -0.339  1.00  0.00           H  
ATOM   3982  HA  LEU A 288     -16.559  -5.274  -0.465  1.00  0.00           H  
ATOM   3983  HB2 LEU A 288     -17.389  -3.293  -2.602  1.00  0.00           H  
ATOM   3984  HB3 LEU A 288     -17.352  -5.038  -2.843  1.00  0.00           H  
ATOM   3985  HG  LEU A 288     -19.025  -3.728  -0.643  1.00  0.00           H  
ATOM   3986 HD11 LEU A 288     -19.781  -2.861  -2.804  1.00  0.00           H  
ATOM   3987 HD12 LEU A 288     -19.883  -4.513  -3.455  1.00  0.00           H  
ATOM   3988 HD13 LEU A 288     -20.956  -4.001  -2.138  1.00  0.00           H  
ATOM   3989 HD21 LEU A 288     -19.135  -6.478  -1.955  1.00  0.00           H  
ATOM   3990 HD22 LEU A 288     -18.606  -6.119  -0.293  1.00  0.00           H  
ATOM   3991 HD23 LEU A 288     -20.288  -5.848  -0.762  1.00  0.00           H  
ATOM   3992  N   PRO A 289     -14.251  -5.576  -1.581  1.00  0.00           N  
ATOM   3993  CA  PRO A 289     -12.859  -5.718  -2.021  1.00  0.00           C  
ATOM   3994  C   PRO A 289     -12.746  -5.911  -3.542  1.00  0.00           C  
ATOM   3995  O   PRO A 289     -12.249  -6.918  -4.045  1.00  0.00           O  
ATOM   3996  CB  PRO A 289     -12.302  -6.878  -1.191  1.00  0.00           C  
ATOM   3997  CG  PRO A 289     -13.517  -7.791  -1.049  1.00  0.00           C  
ATOM   3998  CD  PRO A 289     -14.659  -6.790  -0.883  1.00  0.00           C  
ATOM   3999  HA  PRO A 289     -12.306  -4.815  -1.764  1.00  0.00           H  
ATOM   4000  HB2 PRO A 289     -11.460  -7.380  -1.667  1.00  0.00           H  
ATOM   4001  HB3 PRO A 289     -12.006  -6.503  -0.211  1.00  0.00           H  
ATOM   4002  HG2 PRO A 289     -13.431  -8.451  -0.187  1.00  0.00           H  
ATOM   4003  HG3 PRO A 289     -13.663  -8.364  -1.965  1.00  0.00           H  
ATOM   4004  HD2 PRO A 289     -14.788  -6.570   0.176  1.00  0.00           H  
ATOM   4005  HD3 PRO A 289     -15.580  -7.199  -1.299  1.00  0.00           H  
ATOM   4006  N   ILE A 290     -13.204  -4.910  -4.287  1.00  0.00           N  
ATOM   4007  CA  ILE A 290     -13.150  -4.844  -5.752  1.00  0.00           C  
ATOM   4008  C   ILE A 290     -11.759  -4.418  -6.253  1.00  0.00           C  
ATOM   4009  O   ILE A 290     -10.934  -3.909  -5.491  1.00  0.00           O  
ATOM   4010  CB  ILE A 290     -14.288  -3.935  -6.264  1.00  0.00           C  
ATOM   4011  CG1 ILE A 290     -14.103  -2.465  -5.823  1.00  0.00           C  
ATOM   4012  CG2 ILE A 290     -15.650  -4.523  -5.845  1.00  0.00           C  
ATOM   4013  CD1 ILE A 290     -15.291  -1.559  -6.164  1.00  0.00           C  
ATOM   4014  H   ILE A 290     -13.624  -4.134  -3.797  1.00  0.00           H  
ATOM   4015  HA  ILE A 290     -13.329  -5.848  -6.135  1.00  0.00           H  
ATOM   4016  HB  ILE A 290     -14.249  -3.949  -7.353  1.00  0.00           H  
ATOM   4017 HG12 ILE A 290     -13.948  -2.414  -4.745  1.00  0.00           H  
ATOM   4018 HG13 ILE A 290     -13.212  -2.069  -6.309  1.00  0.00           H  
ATOM   4019 HG21 ILE A 290     -15.682  -5.590  -6.062  1.00  0.00           H  
ATOM   4020 HG22 ILE A 290     -15.827  -4.367  -4.781  1.00  0.00           H  
ATOM   4021 HG23 ILE A 290     -16.448  -4.046  -6.415  1.00  0.00           H  
ATOM   4022 HD11 ILE A 290     -15.529  -1.635  -7.225  1.00  0.00           H  
ATOM   4023 HD12 ILE A 290     -16.163  -1.844  -5.574  1.00  0.00           H  
ATOM   4024 HD13 ILE A 290     -15.040  -0.527  -5.920  1.00  0.00           H  
ATOM   4025  N   ASP A 291     -11.464  -4.640  -7.533  1.00  0.00           N  
ATOM   4026  CA  ASP A 291     -10.224  -4.170  -8.165  1.00  0.00           C  
ATOM   4027  C   ASP A 291     -10.324  -2.689  -8.571  1.00  0.00           C  
ATOM   4028  O   ASP A 291     -11.394  -2.081  -8.564  1.00  0.00           O  
ATOM   4029  CB  ASP A 291      -9.894  -5.024  -9.393  1.00  0.00           C  
ATOM   4030  CG  ASP A 291     -11.026  -4.956 -10.411  1.00  0.00           C  
ATOM   4031  OD1 ASP A 291     -11.961  -5.775 -10.290  1.00  0.00           O  
ATOM   4032  OD2 ASP A 291     -10.969  -4.040 -11.259  1.00  0.00           O1-
ATOM   4033  H   ASP A 291     -12.141  -5.079  -8.140  1.00  0.00           H  
ATOM   4034  HA  ASP A 291      -9.398  -4.272  -7.461  1.00  0.00           H  
ATOM   4035  HB2 ASP A 291      -9.735  -6.056  -9.079  1.00  0.00           H  
ATOM   4036  HB3 ASP A 291      -8.966  -4.677  -9.847  1.00  0.00           H  
ATOM   4037  N   ASP A 292      -9.186  -2.110  -8.947  1.00  0.00           N  
ATOM   4038  CA  ASP A 292      -9.010  -0.698  -9.296  1.00  0.00           C  
ATOM   4039  C   ASP A 292      -9.612  -0.286 -10.659  1.00  0.00           C  
ATOM   4040  O   ASP A 292      -9.444   0.861 -11.057  1.00  0.00           O  
ATOM   4041  CB  ASP A 292      -7.528  -0.291  -9.126  1.00  0.00           C  
ATOM   4042  CG  ASP A 292      -6.966  -0.623  -7.735  1.00  0.00           C  
ATOM   4043  OD1 ASP A 292      -6.608   0.299  -6.969  1.00  0.00           O  
ATOM   4044  OD2 ASP A 292      -6.948  -1.817  -7.354  1.00  0.00           O1-
ATOM   4045  H   ASP A 292      -8.341  -2.662  -8.902  1.00  0.00           H  
ATOM   4046  HA  ASP A 292      -9.564  -0.121  -8.556  1.00  0.00           H  
ATOM   4047  HB2 ASP A 292      -7.422   0.779  -9.305  1.00  0.00           H  
ATOM   4048  HB3 ASP A 292      -6.933  -0.815  -9.874  1.00  0.00           H  
ATOM   4049  N   VAL A 293     -10.356  -1.168 -11.347  1.00  0.00           N  
ATOM   4050  CA  VAL A 293     -11.124  -0.862 -12.574  1.00  0.00           C  
ATOM   4051  C   VAL A 293     -12.625  -1.096 -12.367  1.00  0.00           C  
ATOM   4052  O   VAL A 293     -13.440  -0.258 -12.761  1.00  0.00           O  
ATOM   4053  CB  VAL A 293     -10.560  -1.607 -13.802  1.00  0.00           C  
ATOM   4054  CG1 VAL A 293     -11.399  -1.375 -15.067  1.00  0.00           C  
ATOM   4055  CG2 VAL A 293      -9.114  -1.188 -14.096  1.00  0.00           C  
ATOM   4056  H   VAL A 293     -10.423  -2.112 -10.995  1.00  0.00           H  
ATOM   4057  HA  VAL A 293     -11.021   0.201 -12.789  1.00  0.00           H  
ATOM   4058  HB  VAL A 293     -10.566  -2.678 -13.597  1.00  0.00           H  
ATOM   4059 HG11 VAL A 293     -12.402  -1.781 -14.939  1.00  0.00           H  
ATOM   4060 HG12 VAL A 293     -11.463  -0.309 -15.282  1.00  0.00           H  
ATOM   4061 HG13 VAL A 293     -10.939  -1.883 -15.915  1.00  0.00           H  
ATOM   4062 HG21 VAL A 293      -9.064  -0.112 -14.260  1.00  0.00           H  
ATOM   4063 HG22 VAL A 293      -8.471  -1.450 -13.255  1.00  0.00           H  
ATOM   4064 HG23 VAL A 293      -8.754  -1.706 -14.985  1.00  0.00           H  
ATOM   4065  N   LEU A 294     -13.020  -2.150 -11.648  1.00  0.00           N  
ATOM   4066  CA  LEU A 294     -14.383  -2.299 -11.122  1.00  0.00           C  
ATOM   4067  C   LEU A 294     -14.744  -1.150 -10.156  1.00  0.00           C  
ATOM   4068  O   LEU A 294     -15.859  -0.629 -10.185  1.00  0.00           O  
ATOM   4069  CB  LEU A 294     -14.520  -3.704 -10.508  1.00  0.00           C  
ATOM   4070  CG  LEU A 294     -15.869  -4.023  -9.838  1.00  0.00           C  
ATOM   4071  CD1 LEU A 294     -17.045  -3.853 -10.796  1.00  0.00           C  
ATOM   4072  CD2 LEU A 294     -15.870  -5.475  -9.365  1.00  0.00           C  
ATOM   4073  H   LEU A 294     -12.335  -2.856 -11.421  1.00  0.00           H  
ATOM   4074  HA  LEU A 294     -15.073  -2.236 -11.964  1.00  0.00           H  
ATOM   4075  HB2 LEU A 294     -14.336  -4.439 -11.291  1.00  0.00           H  
ATOM   4076  HB3 LEU A 294     -13.739  -3.822  -9.757  1.00  0.00           H  
ATOM   4077  HG  LEU A 294     -16.015  -3.371  -8.977  1.00  0.00           H  
ATOM   4078 HD11 LEU A 294     -17.164  -2.801 -11.054  1.00  0.00           H  
ATOM   4079 HD12 LEU A 294     -16.873  -4.433 -11.703  1.00  0.00           H  
ATOM   4080 HD13 LEU A 294     -17.964  -4.194 -10.320  1.00  0.00           H  
ATOM   4081 HD21 LEU A 294     -15.787  -6.149 -10.218  1.00  0.00           H  
ATOM   4082 HD22 LEU A 294     -15.020  -5.654  -8.707  1.00  0.00           H  
ATOM   4083 HD23 LEU A 294     -16.793  -5.696  -8.829  1.00  0.00           H  
ATOM   4084  N   ARG A 295     -13.765  -0.658  -9.382  1.00  0.00           N  
ATOM   4085  CA  ARG A 295     -13.835   0.597  -8.605  1.00  0.00           C  
ATOM   4086  C   ARG A 295     -14.172   1.828  -9.465  1.00  0.00           C  
ATOM   4087  O   ARG A 295     -14.739   2.786  -8.937  1.00  0.00           O  
ATOM   4088  CB  ARG A 295     -12.515   0.719  -7.805  1.00  0.00           C  
ATOM   4089  CG  ARG A 295     -12.239   1.991  -6.987  1.00  0.00           C  
ATOM   4090  CD  ARG A 295     -13.270   2.314  -5.894  1.00  0.00           C  
ATOM   4091  NE  ARG A 295     -13.315   1.354  -4.766  1.00  0.00           N  
ATOM   4092  CZ  ARG A 295     -12.474   1.275  -3.746  1.00  0.00           C  
ATOM   4093  NH1 ARG A 295     -11.419   2.013  -3.619  1.00  0.00           N  
ATOM   4094  NH2 ARG A 295     -12.665   0.440  -2.769  1.00  0.00           N1+
ATOM   4095  H   ARG A 295     -12.899  -1.177  -9.356  1.00  0.00           H  
ATOM   4096  HA  ARG A 295     -14.662   0.514  -7.899  1.00  0.00           H  
ATOM   4097  HB2 ARG A 295     -12.439  -0.130  -7.126  1.00  0.00           H  
ATOM   4098  HB3 ARG A 295     -11.696   0.635  -8.520  1.00  0.00           H  
ATOM   4099  HG2 ARG A 295     -12.185   2.837  -7.672  1.00  0.00           H  
ATOM   4100  HG3 ARG A 295     -11.257   1.894  -6.523  1.00  0.00           H  
ATOM   4101  HD2 ARG A 295     -14.253   2.346  -6.365  1.00  0.00           H  
ATOM   4102  HD3 ARG A 295     -13.053   3.309  -5.507  1.00  0.00           H  
ATOM   4103  HE  ARG A 295     -14.129   0.759  -4.707  1.00  0.00           H  
ATOM   4104 HH11 ARG A 295     -11.281   2.832  -4.194  1.00  0.00           H  
ATOM   4105 HH12 ARG A 295     -10.844   1.895  -2.797  1.00  0.00           H  
ATOM   4106 HH21 ARG A 295     -13.502  -0.125  -2.729  1.00  0.00           H  
ATOM   4107 HH22 ARG A 295     -11.999   0.488  -2.012  1.00  0.00           H  
ATOM   4108  N   ILE A 296     -13.900   1.796 -10.774  1.00  0.00           N  
ATOM   4109  CA  ILE A 296     -14.199   2.873 -11.737  1.00  0.00           C  
ATOM   4110  C   ILE A 296     -15.574   2.677 -12.401  1.00  0.00           C  
ATOM   4111  O   ILE A 296     -16.352   3.628 -12.478  1.00  0.00           O  
ATOM   4112  CB  ILE A 296     -13.044   3.077 -12.751  1.00  0.00           C  
ATOM   4113  CG1 ILE A 296     -11.690   3.239 -12.021  1.00  0.00           C  
ATOM   4114  CG2 ILE A 296     -13.342   4.266 -13.685  1.00  0.00           C  
ATOM   4115  CD1 ILE A 296     -10.479   3.480 -12.932  1.00  0.00           C  
ATOM   4116  H   ILE A 296     -13.462   0.962 -11.140  1.00  0.00           H  
ATOM   4117  HA  ILE A 296     -14.266   3.807 -11.179  1.00  0.00           H  
ATOM   4118  HB  ILE A 296     -12.978   2.187 -13.377  1.00  0.00           H  
ATOM   4119 HG12 ILE A 296     -11.762   4.058 -11.305  1.00  0.00           H  
ATOM   4120 HG13 ILE A 296     -11.486   2.331 -11.453  1.00  0.00           H  
ATOM   4121 HG21 ILE A 296     -14.314   4.162 -14.167  1.00  0.00           H  
ATOM   4122 HG22 ILE A 296     -13.329   5.195 -13.115  1.00  0.00           H  
ATOM   4123 HG23 ILE A 296     -12.590   4.323 -14.473  1.00  0.00           H  
ATOM   4124 HD11 ILE A 296     -10.415   2.691 -13.682  1.00  0.00           H  
ATOM   4125 HD12 ILE A 296     -10.552   4.450 -13.424  1.00  0.00           H  
ATOM   4126 HD13 ILE A 296      -9.570   3.469 -12.331  1.00  0.00           H  
ATOM   4127  N   GLN A 297     -15.928   1.441 -12.791  1.00  0.00           N  
ATOM   4128  CA  GLN A 297     -17.309   1.080 -13.181  1.00  0.00           C  
ATOM   4129  C   GLN A 297     -18.337   1.441 -12.092  1.00  0.00           C  
ATOM   4130  O   GLN A 297     -19.482   1.759 -12.411  1.00  0.00           O  
ATOM   4131  CB  GLN A 297     -17.421  -0.432 -13.457  1.00  0.00           C  
ATOM   4132  CG  GLN A 297     -16.853  -0.901 -14.804  1.00  0.00           C  
ATOM   4133  CD  GLN A 297     -17.834  -0.718 -15.968  1.00  0.00           C  
ATOM   4134  OE1 GLN A 297     -18.685   0.164 -15.991  1.00  0.00           O  
ATOM   4135  NE2 GLN A 297     -17.756  -1.551 -16.981  1.00  0.00           N  
ATOM   4136  H   GLN A 297     -15.236   0.708 -12.736  1.00  0.00           H  
ATOM   4137  HA  GLN A 297     -17.587   1.629 -14.081  1.00  0.00           H  
ATOM   4138  HB2 GLN A 297     -16.906  -0.967 -12.659  1.00  0.00           H  
ATOM   4139  HB3 GLN A 297     -18.469  -0.729 -13.414  1.00  0.00           H  
ATOM   4140  HG2 GLN A 297     -15.920  -0.383 -15.028  1.00  0.00           H  
ATOM   4141  HG3 GLN A 297     -16.631  -1.964 -14.717  1.00  0.00           H  
ATOM   4142 HE21 GLN A 297     -18.300  -1.353 -17.808  1.00  0.00           H  
ATOM   4143 HE22 GLN A 297     -17.078  -2.299 -16.962  1.00  0.00           H  
ATOM   4144  N   LEU A 298     -17.924   1.427 -10.821  1.00  0.00           N  
ATOM   4145  CA  LEU A 298     -18.739   1.830  -9.677  1.00  0.00           C  
ATOM   4146  C   LEU A 298     -18.737   3.355  -9.429  1.00  0.00           C  
ATOM   4147  O   LEU A 298     -19.789   3.922  -9.141  1.00  0.00           O  
ATOM   4148  CB  LEU A 298     -18.298   0.960  -8.487  1.00  0.00           C  
ATOM   4149  CG  LEU A 298     -19.025   1.176  -7.149  1.00  0.00           C  
ATOM   4150  CD1 LEU A 298     -20.541   1.045  -7.277  1.00  0.00           C  
ATOM   4151  CD2 LEU A 298     -18.542   0.098  -6.176  1.00  0.00           C  
ATOM   4152  H   LEU A 298     -17.019   1.018 -10.634  1.00  0.00           H  
ATOM   4153  HA  LEU A 298     -19.772   1.565  -9.899  1.00  0.00           H  
ATOM   4154  HB2 LEU A 298     -18.425  -0.082  -8.783  1.00  0.00           H  
ATOM   4155  HB3 LEU A 298     -17.235   1.124  -8.316  1.00  0.00           H  
ATOM   4156  HG  LEU A 298     -18.784   2.160  -6.746  1.00  0.00           H  
ATOM   4157 HD11 LEU A 298     -20.942   1.888  -7.841  1.00  0.00           H  
ATOM   4158 HD12 LEU A 298     -20.794   0.114  -7.785  1.00  0.00           H  
ATOM   4159 HD13 LEU A 298     -20.999   1.046  -6.288  1.00  0.00           H  
ATOM   4160 HD21 LEU A 298     -18.635  -0.890  -6.628  1.00  0.00           H  
ATOM   4161 HD22 LEU A 298     -17.501   0.285  -5.911  1.00  0.00           H  
ATOM   4162 HD23 LEU A 298     -19.147   0.107  -5.269  1.00  0.00           H  
ATOM   4163  N   LEU A 299     -17.606   4.053  -9.616  1.00  0.00           N  
ATOM   4164  CA  LEU A 299     -17.527   5.531  -9.563  1.00  0.00           C  
ATOM   4165  C   LEU A 299     -18.428   6.231 -10.598  1.00  0.00           C  
ATOM   4166  O   LEU A 299     -18.935   7.328 -10.351  1.00  0.00           O  
ATOM   4167  CB  LEU A 299     -16.051   5.959  -9.702  1.00  0.00           C  
ATOM   4168  CG  LEU A 299     -15.786   7.466  -9.914  1.00  0.00           C  
ATOM   4169  CD1 LEU A 299     -16.171   8.296  -8.695  1.00  0.00           C  
ATOM   4170  CD2 LEU A 299     -14.302   7.722 -10.159  1.00  0.00           C  
ATOM   4171  H   LEU A 299     -16.763   3.542  -9.836  1.00  0.00           H  
ATOM   4172  HA  LEU A 299     -17.883   5.856  -8.586  1.00  0.00           H  
ATOM   4173  HB2 LEU A 299     -15.523   5.630  -8.807  1.00  0.00           H  
ATOM   4174  HB3 LEU A 299     -15.630   5.437 -10.562  1.00  0.00           H  
ATOM   4175  HG  LEU A 299     -16.333   7.823 -10.786  1.00  0.00           H  
ATOM   4176 HD11 LEU A 299     -17.207   8.104  -8.417  1.00  0.00           H  
ATOM   4177 HD12 LEU A 299     -15.520   8.037  -7.860  1.00  0.00           H  
ATOM   4178 HD13 LEU A 299     -16.054   9.356  -8.919  1.00  0.00           H  
ATOM   4179 HD21 LEU A 299     -13.717   7.428  -9.288  1.00  0.00           H  
ATOM   4180 HD22 LEU A 299     -13.968   7.156 -11.028  1.00  0.00           H  
ATOM   4181 HD23 LEU A 299     -14.143   8.786 -10.334  1.00  0.00           H  
ATOM   4182  N   LYS A 300     -18.666   5.576 -11.738  1.00  0.00           N  
ATOM   4183  CA  LYS A 300     -19.633   5.988 -12.767  1.00  0.00           C  
ATOM   4184  C   LYS A 300     -21.052   6.222 -12.220  1.00  0.00           C  
ATOM   4185  O   LYS A 300     -21.788   7.040 -12.770  1.00  0.00           O  
ATOM   4186  CB  LYS A 300     -19.601   4.904 -13.859  1.00  0.00           C  
ATOM   4187  CG  LYS A 300     -20.576   5.078 -15.034  1.00  0.00           C  
ATOM   4188  CD  LYS A 300     -20.534   3.860 -15.973  1.00  0.00           C  
ATOM   4189  CE  LYS A 300     -21.262   2.647 -15.377  1.00  0.00           C  
ATOM   4190  NZ  LYS A 300     -21.142   1.461 -16.254  1.00  0.00           N1+
ATOM   4191  H   LYS A 300     -18.139   4.729 -11.896  1.00  0.00           H  
ATOM   4192  HA  LYS A 300     -19.309   6.933 -13.204  1.00  0.00           H  
ATOM   4193  HB2 LYS A 300     -19.835   3.956 -13.374  1.00  0.00           H  
ATOM   4194  HB3 LYS A 300     -18.587   4.838 -14.255  1.00  0.00           H  
ATOM   4195  HG2 LYS A 300     -20.295   5.971 -15.593  1.00  0.00           H  
ATOM   4196  HG3 LYS A 300     -21.595   5.204 -14.669  1.00  0.00           H  
ATOM   4197  HD2 LYS A 300     -19.498   3.601 -16.187  1.00  0.00           H  
ATOM   4198  HD3 LYS A 300     -21.021   4.129 -16.910  1.00  0.00           H  
ATOM   4199  HE2 LYS A 300     -22.313   2.911 -15.260  1.00  0.00           H  
ATOM   4200  HE3 LYS A 300     -20.852   2.418 -14.393  1.00  0.00           H  
ATOM   4201  HZ1 LYS A 300     -21.300   1.695 -17.224  1.00  0.00           H  
ATOM   4202  HZ2 LYS A 300     -20.222   1.050 -16.186  1.00  0.00           H  
ATOM   4203  HZ3 LYS A 300     -21.829   0.759 -16.020  1.00  0.00           H  
ATOM   4204  N   ILE A 301     -21.442   5.530 -11.144  1.00  0.00           N  
ATOM   4205  CA  ILE A 301     -22.808   5.539 -10.603  1.00  0.00           C  
ATOM   4206  C   ILE A 301     -23.087   6.787  -9.749  1.00  0.00           C  
ATOM   4207  O   ILE A 301     -22.457   6.990  -8.712  1.00  0.00           O  
ATOM   4208  CB  ILE A 301     -23.119   4.219  -9.853  1.00  0.00           C  
ATOM   4209  CG1 ILE A 301     -22.901   2.998 -10.780  1.00  0.00           C  
ATOM   4210  CG2 ILE A 301     -24.542   4.270  -9.272  1.00  0.00           C  
ATOM   4211  CD1 ILE A 301     -23.293   1.637 -10.188  1.00  0.00           C  
ATOM   4212  H   ILE A 301     -20.761   4.943 -10.684  1.00  0.00           H  
ATOM   4213  HA  ILE A 301     -23.490   5.578 -11.452  1.00  0.00           H  
ATOM   4214  HB  ILE A 301     -22.432   4.127  -9.011  1.00  0.00           H  
ATOM   4215 HG12 ILE A 301     -23.466   3.150 -11.700  1.00  0.00           H  
ATOM   4216 HG13 ILE A 301     -21.845   2.940 -11.043  1.00  0.00           H  
ATOM   4217 HG21 ILE A 301     -24.626   5.056  -8.521  1.00  0.00           H  
ATOM   4218 HG22 ILE A 301     -25.259   4.445 -10.074  1.00  0.00           H  
ATOM   4219 HG23 ILE A 301     -24.782   3.333  -8.768  1.00  0.00           H  
ATOM   4220 HD11 ILE A 301     -22.845   1.512  -9.202  1.00  0.00           H  
ATOM   4221 HD12 ILE A 301     -24.377   1.552 -10.109  1.00  0.00           H  
ATOM   4222 HD13 ILE A 301     -22.934   0.842 -10.841  1.00  0.00           H  
ATOM   4223  N   GLY A 302     -24.072   7.592 -10.160  1.00  0.00           N  
ATOM   4224  CA  GLY A 302     -24.546   8.799  -9.469  1.00  0.00           C  
ATOM   4225  C   GLY A 302     -25.960   8.669  -8.895  1.00  0.00           C  
ATOM   4226  O   GLY A 302     -26.754   9.602  -9.016  1.00  0.00           O  
ATOM   4227  H   GLY A 302     -24.519   7.369 -11.038  1.00  0.00           H  
ATOM   4228  HA2 GLY A 302     -23.876   9.046  -8.645  1.00  0.00           H  
ATOM   4229  HA3 GLY A 302     -24.540   9.634 -10.170  1.00  0.00           H  
ATOM   4230  N   SER A 303     -26.317   7.507  -8.339  1.00  0.00           N  
ATOM   4231  CA  SER A 303     -27.593   7.285  -7.646  1.00  0.00           C  
ATOM   4232  C   SER A 303     -27.519   6.106  -6.677  1.00  0.00           C  
ATOM   4233  O   SER A 303     -27.111   5.012  -7.069  1.00  0.00           O  
ATOM   4234  CB  SER A 303     -28.728   7.045  -8.652  1.00  0.00           C  
ATOM   4235  OG  SER A 303     -29.950   6.750  -7.989  1.00  0.00           O  
ATOM   4236  H   SER A 303     -25.626   6.771  -8.291  1.00  0.00           H  
ATOM   4237  HA  SER A 303     -27.823   8.181  -7.068  1.00  0.00           H  
ATOM   4238  HB2 SER A 303     -28.462   6.205  -9.293  1.00  0.00           H  
ATOM   4239  HB3 SER A 303     -28.855   7.925  -9.283  1.00  0.00           H  
ATOM   4240  HG  SER A 303     -30.116   7.465  -7.370  1.00  0.00           H  
ATOM   4241  N   ALA A 304     -27.966   6.297  -5.435  1.00  0.00           N  
ATOM   4242  CA  ALA A 304     -27.937   5.263  -4.408  1.00  0.00           C  
ATOM   4243  C   ALA A 304     -28.812   4.052  -4.769  1.00  0.00           C  
ATOM   4244  O   ALA A 304     -28.423   2.932  -4.477  1.00  0.00           O  
ATOM   4245  CB  ALA A 304     -28.319   5.881  -3.061  1.00  0.00           C  
ATOM   4246  H   ALA A 304     -28.182   7.242  -5.151  1.00  0.00           H  
ATOM   4247  HA  ALA A 304     -26.913   4.900  -4.321  1.00  0.00           H  
ATOM   4248  HB1 ALA A 304     -27.666   6.726  -2.841  1.00  0.00           H  
ATOM   4249  HB2 ALA A 304     -29.355   6.218  -3.092  1.00  0.00           H  
ATOM   4250  HB3 ALA A 304     -28.208   5.136  -2.273  1.00  0.00           H  
ATOM   4251  N   ILE A 305     -29.939   4.228  -5.468  1.00  0.00           N  
ATOM   4252  CA  ILE A 305     -30.755   3.099  -5.961  1.00  0.00           C  
ATOM   4253  C   ILE A 305     -29.950   2.199  -6.912  1.00  0.00           C  
ATOM   4254  O   ILE A 305     -29.916   0.981  -6.740  1.00  0.00           O  
ATOM   4255  CB  ILE A 305     -32.068   3.624  -6.591  1.00  0.00           C  
ATOM   4256  CG1 ILE A 305     -32.962   4.205  -5.470  1.00  0.00           C  
ATOM   4257  CG2 ILE A 305     -32.788   2.542  -7.420  1.00  0.00           C  
ATOM   4258  CD1 ILE A 305     -34.239   4.896  -5.958  1.00  0.00           C  
ATOM   4259  H   ILE A 305     -30.221   5.173  -5.687  1.00  0.00           H  
ATOM   4260  HA  ILE A 305     -31.024   2.471  -5.112  1.00  0.00           H  
ATOM   4261  HB  ILE A 305     -31.814   4.435  -7.272  1.00  0.00           H  
ATOM   4262 HG12 ILE A 305     -33.241   3.408  -4.781  1.00  0.00           H  
ATOM   4263 HG13 ILE A 305     -32.395   4.948  -4.909  1.00  0.00           H  
ATOM   4264 HG21 ILE A 305     -32.190   2.264  -8.288  1.00  0.00           H  
ATOM   4265 HG22 ILE A 305     -32.956   1.658  -6.805  1.00  0.00           H  
ATOM   4266 HG23 ILE A 305     -33.744   2.911  -7.790  1.00  0.00           H  
ATOM   4267 HD11 ILE A 305     -33.987   5.647  -6.707  1.00  0.00           H  
ATOM   4268 HD12 ILE A 305     -34.934   4.170  -6.380  1.00  0.00           H  
ATOM   4269 HD13 ILE A 305     -34.726   5.383  -5.113  1.00  0.00           H  
ATOM   4270  N   GLN A 306     -29.249   2.801  -7.877  1.00  0.00           N  
ATOM   4271  CA  GLN A 306     -28.360   2.091  -8.805  1.00  0.00           C  
ATOM   4272  C   GLN A 306     -27.156   1.469  -8.073  1.00  0.00           C  
ATOM   4273  O   GLN A 306     -26.706   0.378  -8.418  1.00  0.00           O  
ATOM   4274  CB  GLN A 306     -27.895   3.072  -9.895  1.00  0.00           C  
ATOM   4275  CG  GLN A 306     -29.059   3.611 -10.741  1.00  0.00           C  
ATOM   4276  CD  GLN A 306     -28.633   4.359 -12.003  1.00  0.00           C  
ATOM   4277  OE1 GLN A 306     -27.462   4.511 -12.321  1.00  0.00           O  
ATOM   4278  NE2 GLN A 306     -29.573   4.867 -12.771  1.00  0.00           N  
ATOM   4279  H   GLN A 306     -29.281   3.809  -7.928  1.00  0.00           H  
ATOM   4280  HA  GLN A 306     -28.906   1.276  -9.280  1.00  0.00           H  
ATOM   4281  HB2 GLN A 306     -27.381   3.915  -9.434  1.00  0.00           H  
ATOM   4282  HB3 GLN A 306     -27.193   2.553 -10.548  1.00  0.00           H  
ATOM   4283  HG2 GLN A 306     -29.679   4.271 -10.135  1.00  0.00           H  
ATOM   4284  HG3 GLN A 306     -29.668   2.762 -11.053  1.00  0.00           H  
ATOM   4285 HE21 GLN A 306     -29.295   5.388 -13.589  1.00  0.00           H  
ATOM   4286 HE22 GLN A 306     -30.549   4.758 -12.535  1.00  0.00           H  
ATOM   4287  N   ARG A 307     -26.652   2.140  -7.029  1.00  0.00           N  
ATOM   4288  CA  ARG A 307     -25.502   1.684  -6.239  1.00  0.00           C  
ATOM   4289  C   ARG A 307     -25.844   0.489  -5.347  1.00  0.00           C  
ATOM   4290  O   ARG A 307     -25.150  -0.512  -5.424  1.00  0.00           O  
ATOM   4291  CB  ARG A 307     -24.903   2.881  -5.491  1.00  0.00           C  
ATOM   4292  CG  ARG A 307     -23.510   2.604  -4.901  1.00  0.00           C  
ATOM   4293  CD  ARG A 307     -22.900   3.843  -4.225  1.00  0.00           C  
ATOM   4294  NE  ARG A 307     -22.865   5.008  -5.128  1.00  0.00           N  
ATOM   4295  CZ  ARG A 307     -23.701   6.030  -5.162  1.00  0.00           C  
ATOM   4296  NH1 ARG A 307     -24.603   6.258  -4.250  1.00  0.00           N  
ATOM   4297  NH2 ARG A 307     -23.655   6.861  -6.157  1.00  0.00           N1+
ATOM   4298  H   ARG A 307     -27.047   3.045  -6.818  1.00  0.00           H  
ATOM   4299  HA  ARG A 307     -24.746   1.319  -6.933  1.00  0.00           H  
ATOM   4300  HB2 ARG A 307     -24.832   3.708  -6.197  1.00  0.00           H  
ATOM   4301  HB3 ARG A 307     -25.574   3.170  -4.682  1.00  0.00           H  
ATOM   4302  HG2 ARG A 307     -22.850   2.294  -5.711  1.00  0.00           H  
ATOM   4303  HG3 ARG A 307     -23.564   1.794  -4.174  1.00  0.00           H  
ATOM   4304  HD2 ARG A 307     -21.885   3.602  -3.911  1.00  0.00           H  
ATOM   4305  HD3 ARG A 307     -23.472   4.084  -3.329  1.00  0.00           H  
ATOM   4306  HE  ARG A 307     -22.136   5.014  -5.827  1.00  0.00           H  
ATOM   4307 HH11 ARG A 307     -24.639   5.698  -3.410  1.00  0.00           H  
ATOM   4308 HH12 ARG A 307     -25.225   7.044  -4.372  1.00  0.00           H  
ATOM   4309 HH21 ARG A 307     -22.959   6.771  -6.882  1.00  0.00           H  
ATOM   4310 HH22 ARG A 307     -24.186   7.718  -6.092  1.00  0.00           H  
ATOM   4311  N   LEU A 308     -26.969   0.527  -4.631  1.00  0.00           N  
ATOM   4312  CA  LEU A 308     -27.499  -0.584  -3.826  1.00  0.00           C  
ATOM   4313  C   LEU A 308     -27.810  -1.828  -4.689  1.00  0.00           C  
ATOM   4314  O   LEU A 308     -27.574  -2.961  -4.264  1.00  0.00           O  
ATOM   4315  CB  LEU A 308     -28.755  -0.093  -3.074  1.00  0.00           C  
ATOM   4316  CG  LEU A 308     -28.522   1.023  -2.028  1.00  0.00           C  
ATOM   4317  CD1 LEU A 308     -29.859   1.687  -1.678  1.00  0.00           C  
ATOM   4318  CD2 LEU A 308     -27.937   0.501  -0.722  1.00  0.00           C  
ATOM   4319  H   LEU A 308     -27.476   1.400  -4.617  1.00  0.00           H  
ATOM   4320  HA  LEU A 308     -26.746  -0.877  -3.093  1.00  0.00           H  
ATOM   4321  HB2 LEU A 308     -29.457   0.278  -3.822  1.00  0.00           H  
ATOM   4322  HB3 LEU A 308     -29.224  -0.942  -2.576  1.00  0.00           H  
ATOM   4323  HG  LEU A 308     -27.841   1.782  -2.413  1.00  0.00           H  
ATOM   4324 HD11 LEU A 308     -30.297   2.115  -2.580  1.00  0.00           H  
ATOM   4325 HD12 LEU A 308     -30.541   0.949  -1.256  1.00  0.00           H  
ATOM   4326 HD13 LEU A 308     -29.691   2.483  -0.953  1.00  0.00           H  
ATOM   4327 HD21 LEU A 308     -28.606  -0.242  -0.290  1.00  0.00           H  
ATOM   4328 HD22 LEU A 308     -26.962   0.054  -0.916  1.00  0.00           H  
ATOM   4329 HD23 LEU A 308     -27.796   1.324  -0.021  1.00  0.00           H  
ATOM   4330  N   ARG A 309     -28.291  -1.639  -5.929  1.00  0.00           N  
ATOM   4331  CA  ARG A 309     -28.438  -2.723  -6.926  1.00  0.00           C  
ATOM   4332  C   ARG A 309     -27.085  -3.342  -7.306  1.00  0.00           C  
ATOM   4333  O   ARG A 309     -26.990  -4.568  -7.408  1.00  0.00           O  
ATOM   4334  CB  ARG A 309     -29.185  -2.193  -8.166  1.00  0.00           C  
ATOM   4335  CG  ARG A 309     -30.683  -1.976  -7.886  1.00  0.00           C  
ATOM   4336  CD  ARG A 309     -31.378  -1.065  -8.914  1.00  0.00           C  
ATOM   4337  NE  ARG A 309     -31.189  -1.499 -10.307  1.00  0.00           N  
ATOM   4338  CZ  ARG A 309     -31.779  -2.485 -10.953  1.00  0.00           C  
ATOM   4339  NH1 ARG A 309     -31.443  -2.741 -12.179  1.00  0.00           N  
ATOM   4340  NH2 ARG A 309     -32.690  -3.245 -10.418  1.00  0.00           N1+
ATOM   4341  H   ARG A 309     -28.520  -0.695  -6.205  1.00  0.00           H  
ATOM   4342  HA  ARG A 309     -29.018  -3.534  -6.486  1.00  0.00           H  
ATOM   4343  HB2 ARG A 309     -28.734  -1.253  -8.484  1.00  0.00           H  
ATOM   4344  HB3 ARG A 309     -29.084  -2.909  -8.982  1.00  0.00           H  
ATOM   4345  HG2 ARG A 309     -30.814  -1.523  -6.904  1.00  0.00           H  
ATOM   4346  HG3 ARG A 309     -31.170  -2.950  -7.870  1.00  0.00           H  
ATOM   4347  HD2 ARG A 309     -30.966  -0.061  -8.816  1.00  0.00           H  
ATOM   4348  HD3 ARG A 309     -32.442  -1.003  -8.684  1.00  0.00           H  
ATOM   4349  HE  ARG A 309     -30.537  -0.952 -10.851  1.00  0.00           H  
ATOM   4350 HH11 ARG A 309     -31.824  -3.529 -12.682  1.00  0.00           H  
ATOM   4351 HH12 ARG A 309     -30.723  -2.184 -12.617  1.00  0.00           H  
ATOM   4352 HH21 ARG A 309     -33.038  -3.023  -9.496  1.00  0.00           H  
ATOM   4353 HH22 ARG A 309     -33.156  -3.917 -11.010  1.00  0.00           H  
ATOM   4354  N   CYS A 310     -26.046  -2.521  -7.449  1.00  0.00           N  
ATOM   4355  CA  CYS A 310     -24.674  -2.961  -7.706  1.00  0.00           C  
ATOM   4356  C   CYS A 310     -24.000  -3.611  -6.481  1.00  0.00           C  
ATOM   4357  O   CYS A 310     -23.257  -4.578  -6.638  1.00  0.00           O  
ATOM   4358  CB  CYS A 310     -23.888  -1.749  -8.221  1.00  0.00           C  
ATOM   4359  SG  CYS A 310     -22.196  -2.249  -8.623  1.00  0.00           S  
ATOM   4360  H   CYS A 310     -26.217  -1.528  -7.395  1.00  0.00           H  
ATOM   4361  HA  CYS A 310     -24.686  -3.715  -8.493  1.00  0.00           H  
ATOM   4362  HB2 CYS A 310     -23.860  -0.970  -7.459  1.00  0.00           H  
ATOM   4363  HB3 CYS A 310     -24.372  -1.357  -9.115  1.00  0.00           H  
ATOM   4364  HG  CYS A 310     -21.959  -2.934  -7.501  1.00  0.00           H  
ATOM   4365  N   GLU A 311     -24.259  -3.130  -5.262  1.00  0.00           N  
ATOM   4366  CA  GLU A 311     -23.769  -3.745  -4.020  1.00  0.00           C  
ATOM   4367  C   GLU A 311     -24.285  -5.185  -3.897  1.00  0.00           C  
ATOM   4368  O   GLU A 311     -23.493  -6.096  -3.647  1.00  0.00           O  
ATOM   4369  CB  GLU A 311     -24.171  -2.914  -2.784  1.00  0.00           C  
ATOM   4370  CG  GLU A 311     -23.497  -1.532  -2.708  1.00  0.00           C  
ATOM   4371  CD  GLU A 311     -24.279  -0.562  -1.806  1.00  0.00           C  
ATOM   4372  OE1 GLU A 311     -24.651   0.531  -2.289  1.00  0.00           O  
ATOM   4373  OE2 GLU A 311     -24.511  -0.910  -0.627  1.00  0.00           O1-
ATOM   4374  H   GLU A 311     -24.797  -2.278  -5.190  1.00  0.00           H  
ATOM   4375  HA  GLU A 311     -22.681  -3.799  -4.055  1.00  0.00           H  
ATOM   4376  HB2 GLU A 311     -25.252  -2.781  -2.804  1.00  0.00           H  
ATOM   4377  HB3 GLU A 311     -23.918  -3.472  -1.882  1.00  0.00           H  
ATOM   4378  HG2 GLU A 311     -23.407  -1.105  -3.708  1.00  0.00           H  
ATOM   4379  HG3 GLU A 311     -22.481  -1.654  -2.334  1.00  0.00           H  
ATOM   4380  N   LEU A 312     -25.580  -5.418  -4.158  1.00  0.00           N  
ATOM   4381  CA  LEU A 312     -26.121  -6.779  -4.228  1.00  0.00           C  
ATOM   4382  C   LEU A 312     -25.528  -7.602  -5.372  1.00  0.00           C  
ATOM   4383  O   LEU A 312     -25.250  -8.777  -5.145  1.00  0.00           O  
ATOM   4384  CB  LEU A 312     -27.657  -6.777  -4.314  1.00  0.00           C  
ATOM   4385  CG  LEU A 312     -28.365  -6.373  -3.013  1.00  0.00           C  
ATOM   4386  CD1 LEU A 312     -29.878  -6.461  -3.210  1.00  0.00           C  
ATOM   4387  CD2 LEU A 312     -28.013  -7.311  -1.851  1.00  0.00           C  
ATOM   4388  H   LEU A 312     -26.187  -4.631  -4.337  1.00  0.00           H  
ATOM   4389  HA  LEU A 312     -25.816  -7.303  -3.323  1.00  0.00           H  
ATOM   4390  HB2 LEU A 312     -27.963  -6.101  -5.112  1.00  0.00           H  
ATOM   4391  HB3 LEU A 312     -27.986  -7.781  -4.582  1.00  0.00           H  
ATOM   4392  HG  LEU A 312     -28.101  -5.348  -2.755  1.00  0.00           H  
ATOM   4393 HD11 LEU A 312     -30.157  -5.878  -4.087  1.00  0.00           H  
ATOM   4394 HD12 LEU A 312     -30.178  -7.497  -3.367  1.00  0.00           H  
ATOM   4395 HD13 LEU A 312     -30.385  -6.057  -2.333  1.00  0.00           H  
ATOM   4396 HD21 LEU A 312     -28.179  -8.349  -2.138  1.00  0.00           H  
ATOM   4397 HD22 LEU A 312     -26.974  -7.170  -1.554  1.00  0.00           H  
ATOM   4398 HD23 LEU A 312     -28.636  -7.064  -0.991  1.00  0.00           H  
ATOM   4399  N   ASP A 313     -25.296  -7.036  -6.562  1.00  0.00           N  
ATOM   4400  CA  ASP A 313     -24.651  -7.794  -7.644  1.00  0.00           C  
ATOM   4401  C   ASP A 313     -23.260  -8.269  -7.208  1.00  0.00           C  
ATOM   4402  O   ASP A 313     -22.978  -9.457  -7.284  1.00  0.00           O  
ATOM   4403  CB  ASP A 313     -24.584  -6.987  -8.951  1.00  0.00           C  
ATOM   4404  CG  ASP A 313     -24.171  -7.839 -10.164  1.00  0.00           C  
ATOM   4405  OD1 ASP A 313     -24.430  -9.064 -10.204  1.00  0.00           O  
ATOM   4406  OD2 ASP A 313     -23.601  -7.296 -11.135  1.00  0.00           O1-
ATOM   4407  H   ASP A 313     -25.531  -6.064  -6.707  1.00  0.00           H  
ATOM   4408  HA  ASP A 313     -25.252  -8.684  -7.832  1.00  0.00           H  
ATOM   4409  HB2 ASP A 313     -23.886  -6.158  -8.834  1.00  0.00           H  
ATOM   4410  HB3 ASP A 313     -25.572  -6.570  -9.146  1.00  0.00           H  
ATOM   4411  N   ILE A 314     -22.422  -7.387  -6.654  1.00  0.00           N  
ATOM   4412  CA  ILE A 314     -21.078  -7.735  -6.162  1.00  0.00           C  
ATOM   4413  C   ILE A 314     -21.127  -8.790  -5.038  1.00  0.00           C  
ATOM   4414  O   ILE A 314     -20.339  -9.738  -5.053  1.00  0.00           O  
ATOM   4415  CB  ILE A 314     -20.313  -6.451  -5.761  1.00  0.00           C  
ATOM   4416  CG2 ILE A 314     -18.972  -6.777  -5.073  1.00  0.00           C  
ATOM   4417  CG1 ILE A 314     -20.068  -5.536  -6.988  1.00  0.00           C  
ATOM   4418  CD1 ILE A 314     -19.694  -4.093  -6.621  1.00  0.00           C  
ATOM   4419  H   ILE A 314     -22.731  -6.429  -6.577  1.00  0.00           H  
ATOM   4420  HA  ILE A 314     -20.529  -8.192  -6.986  1.00  0.00           H  
ATOM   4421  HB  ILE A 314     -20.935  -5.910  -5.049  1.00  0.00           H  
ATOM   4422 HG12 ILE A 314     -19.276  -5.964  -7.603  1.00  0.00           H  
ATOM   4423 HG13 ILE A 314     -20.965  -5.486  -7.605  1.00  0.00           H  
ATOM   4424 HG21 ILE A 314     -19.138  -7.343  -4.156  1.00  0.00           H  
ATOM   4425 HG22 ILE A 314     -18.347  -7.366  -5.744  1.00  0.00           H  
ATOM   4426 HG23 ILE A 314     -18.439  -5.863  -4.811  1.00  0.00           H  
ATOM   4427 HD11 ILE A 314     -20.493  -3.643  -6.033  1.00  0.00           H  
ATOM   4428 HD12 ILE A 314     -18.766  -4.062  -6.050  1.00  0.00           H  
ATOM   4429 HD13 ILE A 314     -19.557  -3.515  -7.535  1.00  0.00           H  
ATOM   4430  N   MET A 315     -22.066  -8.673  -4.089  1.00  0.00           N  
ATOM   4431  CA  MET A 315     -22.258  -9.648  -2.999  1.00  0.00           C  
ATOM   4432  C   MET A 315     -22.797 -11.012  -3.473  1.00  0.00           C  
ATOM   4433  O   MET A 315     -22.466 -12.040  -2.876  1.00  0.00           O  
ATOM   4434  CB  MET A 315     -23.200  -9.060  -1.939  1.00  0.00           C  
ATOM   4435  CG  MET A 315     -22.598  -7.891  -1.154  1.00  0.00           C  
ATOM   4436  SD  MET A 315     -23.803  -7.060  -0.082  1.00  0.00           S  
ATOM   4437  CE  MET A 315     -22.712  -6.451   1.230  1.00  0.00           C  
ATOM   4438  H   MET A 315     -22.674  -7.867  -4.121  1.00  0.00           H  
ATOM   4439  HA  MET A 315     -21.293  -9.840  -2.529  1.00  0.00           H  
ATOM   4440  HB2 MET A 315     -23.442  -9.842  -1.220  1.00  0.00           H  
ATOM   4441  HB3 MET A 315     -24.121  -8.735  -2.421  1.00  0.00           H  
ATOM   4442  HG2 MET A 315     -22.171  -7.157  -1.837  1.00  0.00           H  
ATOM   4443  HG3 MET A 315     -21.793  -8.288  -0.536  1.00  0.00           H  
ATOM   4444  HE1 MET A 315     -22.209  -7.291   1.708  1.00  0.00           H  
ATOM   4445  HE2 MET A 315     -21.974  -5.767   0.810  1.00  0.00           H  
ATOM   4446  HE3 MET A 315     -23.302  -5.921   1.978  1.00  0.00           H  
ATOM   4447  N   ASN A 316     -23.593 -11.038  -4.548  1.00  0.00           N  
ATOM   4448  CA  ASN A 316     -24.049 -12.262  -5.215  1.00  0.00           C  
ATOM   4449  C   ASN A 316     -22.965 -12.870  -6.132  1.00  0.00           C  
ATOM   4450  O   ASN A 316     -22.882 -14.098  -6.263  1.00  0.00           O  
ATOM   4451  CB  ASN A 316     -25.339 -11.964  -6.011  1.00  0.00           C  
ATOM   4452  CG  ASN A 316     -26.525 -11.471  -5.195  1.00  0.00           C  
ATOM   4453  OD1 ASN A 316     -26.676 -11.728  -4.007  1.00  0.00           O  
ATOM   4454  ND2 ASN A 316     -27.465 -10.798  -5.813  1.00  0.00           N  
ATOM   4455  H   ASN A 316     -23.882 -10.153  -4.942  1.00  0.00           H  
ATOM   4456  HA  ASN A 316     -24.282 -13.007  -4.454  1.00  0.00           H  
ATOM   4457  HB2 ASN A 316     -25.659 -12.871  -6.523  1.00  0.00           H  
ATOM   4458  HB3 ASN A 316     -25.113 -11.216  -6.771  1.00  0.00           H  
ATOM   4459 HD21 ASN A 316     -27.344 -10.515  -6.775  1.00  0.00           H  
ATOM   4460 HD22 ASN A 316     -28.222 -10.430  -5.254  1.00  0.00           H  
ATOM   4461  N   LYS A 317     -22.137 -12.026  -6.761  1.00  0.00           N  
ATOM   4462  CA  LYS A 317     -21.049 -12.375  -7.685  1.00  0.00           C  
ATOM   4463  C   LYS A 317     -19.850 -12.982  -6.962  1.00  0.00           C  
ATOM   4464  O   LYS A 317     -19.642 -14.188  -7.061  1.00  0.00           O  
ATOM   4465  CB  LYS A 317     -20.632 -11.149  -8.529  1.00  0.00           C  
ATOM   4466  CG  LYS A 317     -21.641 -10.768  -9.623  1.00  0.00           C  
ATOM   4467  CD  LYS A 317     -21.278 -11.381 -10.983  1.00  0.00           C  
ATOM   4468  CE  LYS A 317     -22.432 -11.243 -11.981  1.00  0.00           C  
ATOM   4469  NZ  LYS A 317     -22.752  -9.830 -12.300  1.00  0.00           N1+
ATOM   4470  H   LYS A 317     -22.327 -11.041  -6.641  1.00  0.00           H  
ATOM   4471  HA  LYS A 317     -21.408 -13.132  -8.382  1.00  0.00           H  
ATOM   4472  HB2 LYS A 317     -19.664 -11.332  -8.996  1.00  0.00           H  
ATOM   4473  HB3 LYS A 317     -20.504 -10.295  -7.863  1.00  0.00           H  
ATOM   4474  HG2 LYS A 317     -21.646  -9.683  -9.727  1.00  0.00           H  
ATOM   4475  HG3 LYS A 317     -22.641 -11.093  -9.334  1.00  0.00           H  
ATOM   4476  HD2 LYS A 317     -21.066 -12.442 -10.854  1.00  0.00           H  
ATOM   4477  HD3 LYS A 317     -20.386 -10.897 -11.381  1.00  0.00           H  
ATOM   4478  HE2 LYS A 317     -23.310 -11.731 -11.559  1.00  0.00           H  
ATOM   4479  HE3 LYS A 317     -22.157 -11.772 -12.893  1.00  0.00           H  
ATOM   4480  HZ1 LYS A 317     -23.029  -9.309 -11.480  1.00  0.00           H  
ATOM   4481  HZ2 LYS A 317     -21.980  -9.364 -12.755  1.00  0.00           H  
ATOM   4482  HZ3 LYS A 317     -23.553  -9.784 -12.913  1.00  0.00           H  
ATOM   4483  N   CYS A 318     -19.044 -12.153  -6.301  1.00  0.00           N  
ATOM   4484  CA  CYS A 318     -17.609 -12.379  -6.100  1.00  0.00           C  
ATOM   4485  C   CYS A 318     -17.291 -13.461  -5.051  1.00  0.00           C  
ATOM   4486  O   CYS A 318     -17.046 -13.145  -3.885  1.00  0.00           O  
ATOM   4487  CB  CYS A 318     -16.954 -11.026  -5.781  1.00  0.00           C  
ATOM   4488  SG  CYS A 318     -17.356  -9.782  -7.051  1.00  0.00           S  
ATOM   4489  H   CYS A 318     -19.387 -11.219  -6.125  1.00  0.00           H  
ATOM   4490  HA  CYS A 318     -17.175 -12.721  -7.040  1.00  0.00           H  
ATOM   4491  HB2 CYS A 318     -15.873 -11.152  -5.710  1.00  0.00           H  
ATOM   4492  HB3 CYS A 318     -17.325 -10.675  -4.818  1.00  0.00           H  
ATOM   4493  HG  CYS A 318     -16.687 -10.306  -8.082  1.00  0.00           H  
ATOM   4494  N   THR A 319     -17.277 -14.733  -5.467  1.00  0.00           N  
ATOM   4495  CA  THR A 319     -17.029 -15.877  -4.572  1.00  0.00           C  
ATOM   4496  C   THR A 319     -15.574 -15.962  -4.111  1.00  0.00           C  
ATOM   4497  O   THR A 319     -15.334 -16.399  -2.987  1.00  0.00           O  
ATOM   4498  CB  THR A 319     -17.455 -17.227  -5.188  1.00  0.00           C  
ATOM   4499  OG1 THR A 319     -16.601 -17.634  -6.237  1.00  0.00           O  
ATOM   4500  CG2 THR A 319     -18.868 -17.215  -5.762  1.00  0.00           C  
ATOM   4501  H   THR A 319     -17.521 -14.930  -6.427  1.00  0.00           H  
ATOM   4502  HA  THR A 319     -17.632 -15.734  -3.675  1.00  0.00           H  
ATOM   4503  HB  THR A 319     -17.414 -17.983  -4.403  1.00  0.00           H  
ATOM   4504 HG21 THR A 319     -19.555 -16.752  -5.053  1.00  0.00           H  
ATOM   4505 HG22 THR A 319     -18.895 -16.660  -6.700  1.00  0.00           H  
ATOM   4506 HG23 THR A 319     -19.192 -18.240  -5.943  1.00  0.00           H  
ATOM   4507  HG1 THR A 319     -17.017 -18.378  -6.679  1.00  0.00           H  
ATOM   4508  N   SER A 320     -14.602 -15.522  -4.922  1.00  0.00           N  
ATOM   4509  CA  SER A 320     -13.166 -15.700  -4.655  1.00  0.00           C  
ATOM   4510  C   SER A 320     -12.332 -14.456  -4.990  1.00  0.00           C  
ATOM   4511  O   SER A 320     -12.707 -13.637  -5.834  1.00  0.00           O  
ATOM   4512  CB  SER A 320     -12.663 -16.967  -5.358  1.00  0.00           C  
ATOM   4513  OG  SER A 320     -11.322 -17.253  -5.019  1.00  0.00           O  
ATOM   4514  H   SER A 320     -14.866 -15.117  -5.808  1.00  0.00           H  
ATOM   4515  HA  SER A 320     -13.029 -15.872  -3.588  1.00  0.00           H  
ATOM   4516  HB2 SER A 320     -12.740 -16.833  -6.437  1.00  0.00           H  
ATOM   4517  HB3 SER A 320     -13.288 -17.809  -5.061  1.00  0.00           H  
ATOM   4518  HG  SER A 320     -11.276 -18.122  -4.612  1.00  0.00           H  
ATOM   4519  N   LEU A 321     -11.195 -14.302  -4.312  1.00  0.00           N  
ATOM   4520  CA  LEU A 321     -10.304 -13.143  -4.365  1.00  0.00           C  
ATOM   4521  C   LEU A 321      -8.876 -13.598  -4.663  1.00  0.00           C  
ATOM   4522  O   LEU A 321      -8.328 -14.469  -3.983  1.00  0.00           O  
ATOM   4523  CB  LEU A 321     -10.386 -12.355  -3.045  1.00  0.00           C  
ATOM   4524  CG  LEU A 321     -11.687 -11.550  -2.881  1.00  0.00           C  
ATOM   4525  CD1 LEU A 321     -11.964 -11.274  -1.404  1.00  0.00           C  
ATOM   4526  CD2 LEU A 321     -11.570 -10.204  -3.598  1.00  0.00           C  
ATOM   4527  H   LEU A 321     -10.938 -15.047  -3.680  1.00  0.00           H  
ATOM   4528  HA  LEU A 321     -10.615 -12.489  -5.179  1.00  0.00           H  
ATOM   4529  HB2 LEU A 321     -10.301 -13.073  -2.229  1.00  0.00           H  
ATOM   4530  HB3 LEU A 321      -9.537 -11.676  -2.971  1.00  0.00           H  
ATOM   4531  HG  LEU A 321     -12.530 -12.107  -3.289  1.00  0.00           H  
ATOM   4532 HD11 LEU A 321     -12.109 -12.217  -0.878  1.00  0.00           H  
ATOM   4533 HD12 LEU A 321     -11.126 -10.738  -0.958  1.00  0.00           H  
ATOM   4534 HD13 LEU A 321     -12.873 -10.681  -1.308  1.00  0.00           H  
ATOM   4535 HD21 LEU A 321     -10.842  -9.566  -3.097  1.00  0.00           H  
ATOM   4536 HD22 LEU A 321     -11.248 -10.353  -4.629  1.00  0.00           H  
ATOM   4537 HD23 LEU A 321     -12.539  -9.705  -3.604  1.00  0.00           H  
ATOM   4538  N   CYS A 322      -8.278 -12.968  -5.669  1.00  0.00           N  
ATOM   4539  CA  CYS A 322      -7.061 -13.403  -6.347  1.00  0.00           C  
ATOM   4540  C   CYS A 322      -6.042 -12.259  -6.455  1.00  0.00           C  
ATOM   4541  O   CYS A 322      -6.365 -11.102  -6.199  1.00  0.00           O  
ATOM   4542  CB  CYS A 322      -7.452 -13.925  -7.740  1.00  0.00           C  
ATOM   4543  SG  CYS A 322      -8.677 -15.262  -7.649  1.00  0.00           S  
ATOM   4544  H   CYS A 322      -8.795 -12.229  -6.124  1.00  0.00           H  
ATOM   4545  HA  CYS A 322      -6.600 -14.215  -5.785  1.00  0.00           H  
ATOM   4546  HB2 CYS A 322      -6.568 -14.297  -8.258  1.00  0.00           H  
ATOM   4547  HB3 CYS A 322      -7.871 -13.108  -8.327  1.00  0.00           H  
ATOM   4548  HG  CYS A 322      -8.816 -15.406  -8.970  1.00  0.00           H  
ATOM   4549  N   CYS A 323      -4.807 -12.554  -6.866  1.00  0.00           N  
ATOM   4550  CA  CYS A 323      -3.810 -11.523  -7.192  1.00  0.00           C  
ATOM   4551  C   CYS A 323      -4.066 -10.912  -8.589  1.00  0.00           C  
ATOM   4552  O   CYS A 323      -4.329 -11.649  -9.546  1.00  0.00           O  
ATOM   4553  CB  CYS A 323      -2.412 -12.151  -7.058  1.00  0.00           C  
ATOM   4554  SG  CYS A 323      -1.103 -11.071  -7.716  1.00  0.00           S  
ATOM   4555  H   CYS A 323      -4.592 -13.523  -7.052  1.00  0.00           H  
ATOM   4556  HA  CYS A 323      -3.884 -10.714  -6.466  1.00  0.00           H  
ATOM   4557  HB2 CYS A 323      -2.386 -13.092  -7.607  1.00  0.00           H  
ATOM   4558  HB3 CYS A 323      -2.217 -12.387  -6.012  1.00  0.00           H  
ATOM   4559  HG  CYS A 323      -0.947 -10.236  -6.685  1.00  0.00           H  
ATOM   4560  N   LYS A 324      -3.933  -9.581  -8.738  1.00  0.00           N  
ATOM   4561  CA  LYS A 324      -4.000  -8.899 -10.052  1.00  0.00           C  
ATOM   4562  C   LYS A 324      -3.030  -9.500 -11.072  1.00  0.00           C  
ATOM   4563  O   LYS A 324      -3.441  -9.814 -12.188  1.00  0.00           O  
ATOM   4564  CB  LYS A 324      -3.711  -7.395  -9.925  1.00  0.00           C  
ATOM   4565  CG  LYS A 324      -4.831  -6.591  -9.254  1.00  0.00           C  
ATOM   4566  CD  LYS A 324      -4.483  -5.099  -9.311  1.00  0.00           C  
ATOM   4567  CE  LYS A 324      -5.608  -4.196  -8.806  1.00  0.00           C  
ATOM   4568  NZ  LYS A 324      -5.762  -4.254  -7.336  1.00  0.00           N1+
ATOM   4569  H   LYS A 324      -3.773  -9.025  -7.910  1.00  0.00           H  
ATOM   4570  HA  LYS A 324      -5.000  -9.029 -10.466  1.00  0.00           H  
ATOM   4571  HB2 LYS A 324      -2.781  -7.247  -9.375  1.00  0.00           H  
ATOM   4572  HB3 LYS A 324      -3.575  -6.995 -10.930  1.00  0.00           H  
ATOM   4573  HG2 LYS A 324      -5.763  -6.756  -9.795  1.00  0.00           H  
ATOM   4574  HG3 LYS A 324      -4.949  -6.910  -8.219  1.00  0.00           H  
ATOM   4575  HD2 LYS A 324      -4.293  -4.828 -10.350  1.00  0.00           H  
ATOM   4576  HD3 LYS A 324      -3.575  -4.908  -8.739  1.00  0.00           H  
ATOM   4577  HE2 LYS A 324      -6.541  -4.467  -9.300  1.00  0.00           H  
ATOM   4578  HE3 LYS A 324      -5.362  -3.172  -9.087  1.00  0.00           H  
ATOM   4579  HZ1 LYS A 324      -6.193  -5.114  -7.026  1.00  0.00           H  
ATOM   4580  HZ2 LYS A 324      -4.868  -4.128  -6.885  1.00  0.00           H  
ATOM   4581  HZ3 LYS A 324      -6.336  -3.481  -7.032  1.00  0.00           H  
ATOM   4582  N   GLN A 325      -1.776  -9.728 -10.678  1.00  0.00           N  
ATOM   4583  CA  GLN A 325      -0.735 -10.337 -11.516  1.00  0.00           C  
ATOM   4584  C   GLN A 325      -0.800 -11.880 -11.472  1.00  0.00           C  
ATOM   4585  O   GLN A 325       0.205 -12.558 -11.279  1.00  0.00           O  
ATOM   4586  CB  GLN A 325       0.637  -9.699 -11.186  1.00  0.00           C  
ATOM   4587  CG  GLN A 325       1.843 -10.122 -12.053  1.00  0.00           C  
ATOM   4588  CD  GLN A 325       1.503 -10.238 -13.534  1.00  0.00           C  
ATOM   4589  OE1 GLN A 325       1.544  -9.278 -14.290  1.00  0.00           O  
ATOM   4590  NE2 GLN A 325       1.086 -11.388 -14.011  1.00  0.00           N  
ATOM   4591  H   GLN A 325      -1.532  -9.482  -9.730  1.00  0.00           H  
ATOM   4592  HA  GLN A 325      -0.961 -10.064 -12.547  1.00  0.00           H  
ATOM   4593  HB2 GLN A 325       0.530  -8.620 -11.289  1.00  0.00           H  
ATOM   4594  HB3 GLN A 325       0.881  -9.903 -10.143  1.00  0.00           H  
ATOM   4595  HG2 GLN A 325       2.228 -11.080 -11.705  1.00  0.00           H  
ATOM   4596  HG3 GLN A 325       2.642  -9.391 -11.931  1.00  0.00           H  
ATOM   4597 HE21 GLN A 325       0.889 -11.457 -14.999  1.00  0.00           H  
ATOM   4598 HE22 GLN A 325       1.156 -12.216 -13.437  1.00  0.00           H  
ATOM   4599  N   CYS A 326      -2.011 -12.433 -11.598  1.00  0.00           N  
ATOM   4600  CA  CYS A 326      -2.324 -13.871 -11.604  1.00  0.00           C  
ATOM   4601  C   CYS A 326      -3.686 -14.176 -12.240  1.00  0.00           C  
ATOM   4602  O   CYS A 326      -3.816 -15.215 -12.878  1.00  0.00           O  
ATOM   4603  CB  CYS A 326      -2.394 -14.404 -10.167  1.00  0.00           C  
ATOM   4604  SG  CYS A 326      -0.774 -14.911  -9.539  1.00  0.00           S  
ATOM   4605  H   CYS A 326      -2.770 -11.790 -11.771  1.00  0.00           H  
ATOM   4606  HA  CYS A 326      -1.566 -14.420 -12.163  1.00  0.00           H  
ATOM   4607  HB2 CYS A 326      -3.043 -15.280 -10.156  1.00  0.00           H  
ATOM   4608  HB3 CYS A 326      -2.841 -13.646  -9.523  1.00  0.00           H  
ATOM   4609  HG  CYS A 326      -0.111 -13.821  -9.936  1.00  0.00           H  
ATOM   4610  N   GLN A 327      -4.686 -13.309 -12.044  1.00  0.00           N  
ATOM   4611  CA  GLN A 327      -6.097 -13.502 -12.407  1.00  0.00           C  
ATOM   4612  C   GLN A 327      -6.798 -14.676 -11.698  1.00  0.00           C  
ATOM   4613  O   GLN A 327      -7.579 -14.433 -10.785  1.00  0.00           O  
ATOM   4614  CB  GLN A 327      -6.312 -13.421 -13.928  1.00  0.00           C  
ATOM   4615  CG  GLN A 327      -7.782 -13.555 -14.348  1.00  0.00           C  
ATOM   4616  CD  GLN A 327      -7.960 -13.182 -15.814  1.00  0.00           C  
ATOM   4617  OE1 GLN A 327      -8.027 -12.011 -16.168  1.00  0.00           O  
ATOM   4618  NE2 GLN A 327      -8.014 -14.135 -16.715  1.00  0.00           N  
ATOM   4619  H   GLN A 327      -4.493 -12.513 -11.452  1.00  0.00           H  
ATOM   4620  HA  GLN A 327      -6.612 -12.625 -12.017  1.00  0.00           H  
ATOM   4621  HB2 GLN A 327      -5.929 -12.461 -14.275  1.00  0.00           H  
ATOM   4622  HB3 GLN A 327      -5.748 -14.213 -14.421  1.00  0.00           H  
ATOM   4623  HG2 GLN A 327      -8.131 -14.574 -14.182  1.00  0.00           H  
ATOM   4624  HG3 GLN A 327      -8.394 -12.880 -13.748  1.00  0.00           H  
ATOM   4625 HE21 GLN A 327      -7.932 -15.105 -16.445  1.00  0.00           H  
ATOM   4626 HE22 GLN A 327      -8.109 -13.879 -17.687  1.00  0.00           H  
ATOM   4627  N   GLU A 328      -6.545 -15.933 -12.071  1.00  0.00           N  
ATOM   4628  CA  GLU A 328      -7.288 -17.090 -11.535  1.00  0.00           C  
ATOM   4629  C   GLU A 328      -6.777 -17.627 -10.179  1.00  0.00           C  
ATOM   4630  O   GLU A 328      -7.484 -18.397  -9.529  1.00  0.00           O  
ATOM   4631  CB  GLU A 328      -7.364 -18.214 -12.588  1.00  0.00           C  
ATOM   4632  CG  GLU A 328      -8.081 -17.811 -13.896  1.00  0.00           C  
ATOM   4633  CD  GLU A 328      -7.186 -17.166 -14.968  1.00  0.00           C  
ATOM   4634  OE1 GLU A 328      -5.974 -16.959 -14.740  1.00  0.00           O  
ATOM   4635  OE2 GLU A 328      -7.693 -16.843 -16.070  1.00  0.00           O1-
ATOM   4636  H   GLU A 328      -5.906 -16.094 -12.836  1.00  0.00           H  
ATOM   4637  HA  GLU A 328      -8.314 -16.774 -11.346  1.00  0.00           H  
ATOM   4638  HB2 GLU A 328      -7.933 -19.033 -12.149  1.00  0.00           H  
ATOM   4639  HB3 GLU A 328      -6.366 -18.597 -12.802  1.00  0.00           H  
ATOM   4640  HG2 GLU A 328      -8.909 -17.143 -13.657  1.00  0.00           H  
ATOM   4641  HG3 GLU A 328      -8.513 -18.715 -14.326  1.00  0.00           H  
ATOM   4642  N   THR A 329      -5.578 -17.237  -9.724  1.00  0.00           N  
ATOM   4643  CA  THR A 329      -4.968 -17.763  -8.481  1.00  0.00           C  
ATOM   4644  C   THR A 329      -5.635 -17.221  -7.210  1.00  0.00           C  
ATOM   4645  O   THR A 329      -5.348 -16.092  -6.803  1.00  0.00           O  
ATOM   4646  CB  THR A 329      -3.455 -17.485  -8.427  1.00  0.00           C  
ATOM   4647  OG1 THR A 329      -2.799 -17.967  -9.582  1.00  0.00           O  
ATOM   4648  CG2 THR A 329      -2.757 -18.100  -7.211  1.00  0.00           C  
ATOM   4649  H   THR A 329      -5.035 -16.620 -10.311  1.00  0.00           H  
ATOM   4650  HA  THR A 329      -5.091 -18.846  -8.475  1.00  0.00           H  
ATOM   4651  HB  THR A 329      -3.308 -16.406  -8.378  1.00  0.00           H  
ATOM   4652 HG21 THR A 329      -3.183 -17.710  -6.286  1.00  0.00           H  
ATOM   4653 HG22 THR A 329      -2.869 -19.184  -7.228  1.00  0.00           H  
ATOM   4654 HG23 THR A 329      -1.698 -17.843  -7.226  1.00  0.00           H  
ATOM   4655  HG1 THR A 329      -1.912 -17.601  -9.560  1.00  0.00           H  
ATOM   4656  N   GLU A 330      -6.481 -18.033  -6.566  1.00  0.00           N  
ATOM   4657  CA  GLU A 330      -7.152 -17.703  -5.297  1.00  0.00           C  
ATOM   4658  C   GLU A 330      -6.174 -17.441  -4.137  1.00  0.00           C  
ATOM   4659  O   GLU A 330      -5.157 -18.123  -3.987  1.00  0.00           O  
ATOM   4660  CB  GLU A 330      -8.164 -18.813  -4.910  1.00  0.00           C  
ATOM   4661  CG  GLU A 330      -8.722 -18.648  -3.478  1.00  0.00           C  
ATOM   4662  CD  GLU A 330      -9.847 -19.614  -3.102  1.00  0.00           C  
ATOM   4663  OE1 GLU A 330     -10.832 -19.736  -3.872  1.00  0.00           O  
ATOM   4664  OE2 GLU A 330      -9.728 -20.233  -2.009  1.00  0.00           O1-
ATOM   4665  H   GLU A 330      -6.710 -18.913  -7.005  1.00  0.00           H  
ATOM   4666  HA  GLU A 330      -7.723 -16.787  -5.447  1.00  0.00           H  
ATOM   4667  HB2 GLU A 330      -8.982 -18.799  -5.629  1.00  0.00           H  
ATOM   4668  HB3 GLU A 330      -7.671 -19.783  -4.973  1.00  0.00           H  
ATOM   4669  HG2 GLU A 330      -9.095 -17.630  -3.363  1.00  0.00           H  
ATOM   4670  HG3 GLU A 330      -7.911 -18.794  -2.764  1.00  0.00           H  
ATOM   4671  N   ILE A 331      -6.561 -16.514  -3.257  1.00  0.00           N  
ATOM   4672  CA  ILE A 331      -6.007 -16.317  -1.914  1.00  0.00           C  
ATOM   4673  C   ILE A 331      -7.056 -16.639  -0.829  1.00  0.00           C  
ATOM   4674  O   ILE A 331      -6.753 -17.346   0.133  1.00  0.00           O  
ATOM   4675  CB  ILE A 331      -5.422 -14.888  -1.781  1.00  0.00           C  
ATOM   4676  CG1 ILE A 331      -4.405 -14.509  -2.887  1.00  0.00           C  
ATOM   4677  CG2 ILE A 331      -4.845 -14.652  -0.373  1.00  0.00           C  
ATOM   4678  CD1 ILE A 331      -3.091 -15.301  -2.889  1.00  0.00           C  
ATOM   4679  H   ILE A 331      -7.350 -15.940  -3.520  1.00  0.00           H  
ATOM   4680  HA  ILE A 331      -5.186 -17.019  -1.768  1.00  0.00           H  
ATOM   4681  HB  ILE A 331      -6.256 -14.195  -1.893  1.00  0.00           H  
ATOM   4682 HG12 ILE A 331      -4.873 -14.618  -3.865  1.00  0.00           H  
ATOM   4683 HG13 ILE A 331      -4.164 -13.451  -2.779  1.00  0.00           H  
ATOM   4684 HG21 ILE A 331      -5.633 -14.710   0.377  1.00  0.00           H  
ATOM   4685 HG22 ILE A 331      -4.086 -15.402  -0.151  1.00  0.00           H  
ATOM   4686 HG23 ILE A 331      -4.397 -13.659  -0.320  1.00  0.00           H  
ATOM   4687 HD11 ILE A 331      -2.564 -15.171  -1.944  1.00  0.00           H  
ATOM   4688 HD12 ILE A 331      -3.292 -16.359  -3.051  1.00  0.00           H  
ATOM   4689 HD13 ILE A 331      -2.454 -14.940  -3.698  1.00  0.00           H  
ATOM   4690  N   THR A 332      -8.295 -16.152  -0.988  1.00  0.00           N  
ATOM   4691  CA  THR A 332      -9.403 -16.224  -0.006  1.00  0.00           C  
ATOM   4692  C   THR A 332     -10.771 -16.126  -0.711  1.00  0.00           C  
ATOM   4693  O   THR A 332     -10.828 -15.825  -1.904  1.00  0.00           O  
ATOM   4694  CB  THR A 332      -9.210 -15.123   1.063  1.00  0.00           C  
ATOM   4695  OG1 THR A 332     -10.224 -15.118   2.038  1.00  0.00           O  
ATOM   4696  CG2 THR A 332      -9.273 -13.712   0.475  1.00  0.00           C  
ATOM   4697  H   THR A 332      -8.502 -15.661  -1.846  1.00  0.00           H  
ATOM   4698  HA  THR A 332      -9.371 -17.188   0.502  1.00  0.00           H  
ATOM   4699  HB  THR A 332      -8.248 -15.267   1.555  1.00  0.00           H  
ATOM   4700 HG21 THR A 332      -8.494 -13.572  -0.275  1.00  0.00           H  
ATOM   4701 HG22 THR A 332     -10.253 -13.538   0.032  1.00  0.00           H  
ATOM   4702 HG23 THR A 332      -9.129 -12.986   1.275  1.00  0.00           H  
ATOM   4703  HG1 THR A 332     -10.384 -16.011   2.353  1.00  0.00           H  
ATOM   4704  N   THR A 333     -11.872 -16.382   0.002  1.00  0.00           N  
ATOM   4705  CA  THR A 333     -13.252 -16.414  -0.517  1.00  0.00           C  
ATOM   4706  C   THR A 333     -14.186 -15.484   0.263  1.00  0.00           C  
ATOM   4707  O   THR A 333     -13.864 -15.066   1.378  1.00  0.00           O  
ATOM   4708  CB  THR A 333     -13.835 -17.843  -0.567  1.00  0.00           C  
ATOM   4709  OG1 THR A 333     -14.322 -18.276   0.682  1.00  0.00           O  
ATOM   4710  CG2 THR A 333     -12.874 -18.904  -1.090  1.00  0.00           C  
ATOM   4711  H   THR A 333     -11.751 -16.591   0.982  1.00  0.00           H  
ATOM   4712  HA  THR A 333     -13.241 -16.045  -1.543  1.00  0.00           H  
ATOM   4713  HB  THR A 333     -14.699 -17.835  -1.231  1.00  0.00           H  
ATOM   4714 HG21 THR A 333     -12.525 -18.617  -2.082  1.00  0.00           H  
ATOM   4715 HG22 THR A 333     -12.021 -19.017  -0.420  1.00  0.00           H  
ATOM   4716 HG23 THR A 333     -13.396 -19.858  -1.154  1.00  0.00           H  
ATOM   4717  HG1 THR A 333     -13.573 -18.584   1.198  1.00  0.00           H  
ATOM   4718  N   LYS A 334     -15.381 -15.180  -0.279  1.00  0.00           N  
ATOM   4719  CA  LYS A 334     -16.408 -14.385   0.436  1.00  0.00           C  
ATOM   4720  C   LYS A 334     -16.703 -14.932   1.843  1.00  0.00           C  
ATOM   4721  O   LYS A 334     -16.989 -14.169   2.761  1.00  0.00           O  
ATOM   4722  CB  LYS A 334     -17.701 -14.269  -0.410  1.00  0.00           C  
ATOM   4723  CG  LYS A 334     -18.786 -13.460   0.334  1.00  0.00           C  
ATOM   4724  CD  LYS A 334     -20.088 -13.156  -0.424  1.00  0.00           C  
ATOM   4725  CE  LYS A 334     -20.901 -14.422  -0.711  1.00  0.00           C  
ATOM   4726  NZ  LYS A 334     -22.358 -14.153  -0.741  1.00  0.00           N1+
ATOM   4727  H   LYS A 334     -15.587 -15.534  -1.203  1.00  0.00           H  
ATOM   4728  HA  LYS A 334     -16.010 -13.382   0.591  1.00  0.00           H  
ATOM   4729  HB2 LYS A 334     -18.084 -15.266  -0.625  1.00  0.00           H  
ATOM   4730  HB3 LYS A 334     -17.469 -13.773  -1.352  1.00  0.00           H  
ATOM   4731  HG2 LYS A 334     -18.334 -12.511   0.622  1.00  0.00           H  
ATOM   4732  HG3 LYS A 334     -19.068 -13.985   1.246  1.00  0.00           H  
ATOM   4733  HD2 LYS A 334     -19.872 -12.638  -1.359  1.00  0.00           H  
ATOM   4734  HD3 LYS A 334     -20.685 -12.499   0.209  1.00  0.00           H  
ATOM   4735  HE2 LYS A 334     -20.701 -15.146   0.078  1.00  0.00           H  
ATOM   4736  HE3 LYS A 334     -20.573 -14.846  -1.660  1.00  0.00           H  
ATOM   4737  HZ1 LYS A 334     -22.673 -13.869   0.175  1.00  0.00           H  
ATOM   4738  HZ2 LYS A 334     -22.604 -13.442  -1.415  1.00  0.00           H  
ATOM   4739  HZ3 LYS A 334     -22.860 -15.004  -0.949  1.00  0.00           H  
ATOM   4740  N   ASN A 335     -16.586 -16.250   1.996  1.00  0.00           N  
ATOM   4741  CA  ASN A 335     -16.935 -17.032   3.178  1.00  0.00           C  
ATOM   4742  C   ASN A 335     -15.902 -16.960   4.330  1.00  0.00           C  
ATOM   4743  O   ASN A 335     -16.069 -17.661   5.325  1.00  0.00           O  
ATOM   4744  CB  ASN A 335     -17.241 -18.488   2.743  1.00  0.00           C  
ATOM   4745  CG  ASN A 335     -17.899 -18.629   1.374  1.00  0.00           C  
ATOM   4746  ND2 ASN A 335     -17.124 -18.756   0.321  1.00  0.00           N  
ATOM   4747  OD1 ASN A 335     -19.110 -18.595   1.216  1.00  0.00           O  
ATOM   4748  H   ASN A 335     -16.262 -16.764   1.189  1.00  0.00           H  
ATOM   4749  HA  ASN A 335     -17.856 -16.610   3.580  1.00  0.00           H  
ATOM   4750  HB2 ASN A 335     -16.307 -19.050   2.726  1.00  0.00           H  
ATOM   4751  HB3 ASN A 335     -17.887 -18.953   3.487  1.00  0.00           H  
ATOM   4752 HD21 ASN A 335     -17.563 -18.803  -0.587  1.00  0.00           H  
ATOM   4753 HD22 ASN A 335     -16.122 -18.794   0.435  1.00  0.00           H  
ATOM   4754  N   GLU A 336     -14.842 -16.144   4.227  1.00  0.00           N  
ATOM   4755  CA  GLU A 336     -13.813 -15.989   5.282  1.00  0.00           C  
ATOM   4756  C   GLU A 336     -13.548 -14.535   5.704  1.00  0.00           C  
ATOM   4757  O   GLU A 336     -12.701 -14.293   6.566  1.00  0.00           O  
ATOM   4758  CB  GLU A 336     -12.478 -16.619   4.860  1.00  0.00           C  
ATOM   4759  CG  GLU A 336     -12.547 -18.084   4.403  1.00  0.00           C  
ATOM   4760  CD  GLU A 336     -12.062 -18.292   2.964  1.00  0.00           C  
ATOM   4761  OE1 GLU A 336     -12.541 -19.250   2.316  1.00  0.00           O  
ATOM   4762  OE2 GLU A 336     -11.178 -17.550   2.476  1.00  0.00           O1-
ATOM   4763  H   GLU A 336     -14.704 -15.648   3.358  1.00  0.00           H  
ATOM   4764  HA  GLU A 336     -14.148 -16.503   6.183  1.00  0.00           H  
ATOM   4765  HB2 GLU A 336     -12.061 -15.986   4.077  1.00  0.00           H  
ATOM   4766  HB3 GLU A 336     -11.787 -16.572   5.701  1.00  0.00           H  
ATOM   4767  HG2 GLU A 336     -13.560 -18.472   4.505  1.00  0.00           H  
ATOM   4768  HG3 GLU A 336     -11.925 -18.678   5.074  1.00  0.00           H  
ATOM   4769  N   ILE A 337     -14.236 -13.569   5.098  1.00  0.00           N  
ATOM   4770  CA  ILE A 337     -14.082 -12.135   5.372  1.00  0.00           C  
ATOM   4771  C   ILE A 337     -14.730 -11.783   6.722  1.00  0.00           C  
ATOM   4772  O   ILE A 337     -15.796 -12.308   7.026  1.00  0.00           O  
ATOM   4773  CB  ILE A 337     -14.652 -11.331   4.179  1.00  0.00           C  
ATOM   4774  CG1 ILE A 337     -13.889 -11.624   2.865  1.00  0.00           C  
ATOM   4775  CG2 ILE A 337     -14.709  -9.827   4.480  1.00  0.00           C  
ATOM   4776  CD1 ILE A 337     -14.562 -11.048   1.612  1.00  0.00           C  
ATOM   4777  H   ILE A 337     -14.964 -13.844   4.454  1.00  0.00           H  
ATOM   4778  HA  ILE A 337     -13.019 -11.908   5.460  1.00  0.00           H  
ATOM   4779  HB  ILE A 337     -15.677 -11.669   4.026  1.00  0.00           H  
ATOM   4780 HG12 ILE A 337     -12.877 -11.225   2.932  1.00  0.00           H  
ATOM   4781 HG13 ILE A 337     -13.815 -12.702   2.719  1.00  0.00           H  
ATOM   4782 HG21 ILE A 337     -15.381  -9.641   5.318  1.00  0.00           H  
ATOM   4783 HG22 ILE A 337     -13.710  -9.468   4.723  1.00  0.00           H  
ATOM   4784 HG23 ILE A 337     -15.107  -9.276   3.628  1.00  0.00           H  
ATOM   4785 HD11 ILE A 337     -15.621 -11.308   1.607  1.00  0.00           H  
ATOM   4786 HD12 ILE A 337     -14.452  -9.964   1.583  1.00  0.00           H  
ATOM   4787 HD13 ILE A 337     -14.088 -11.470   0.726  1.00  0.00           H  
ATOM   4788  N   PHE A 338     -14.127 -10.907   7.538  1.00  0.00           N  
ATOM   4789  CA  PHE A 338     -14.707 -10.517   8.836  1.00  0.00           C  
ATOM   4790  C   PHE A 338     -14.325  -9.102   9.305  1.00  0.00           C  
ATOM   4791  O   PHE A 338     -13.322  -8.525   8.886  1.00  0.00           O  
ATOM   4792  CB  PHE A 338     -14.417 -11.580   9.907  1.00  0.00           C  
ATOM   4793  CG  PHE A 338     -13.049 -11.522  10.561  1.00  0.00           C  
ATOM   4794  CD1 PHE A 338     -11.891 -11.779   9.806  1.00  0.00           C  
ATOM   4795  CD2 PHE A 338     -12.937 -11.247  11.937  1.00  0.00           C  
ATOM   4796  CE1 PHE A 338     -10.624 -11.735  10.413  1.00  0.00           C  
ATOM   4797  CE2 PHE A 338     -11.673 -11.225  12.550  1.00  0.00           C  
ATOM   4798  CZ  PHE A 338     -10.516 -11.461  11.787  1.00  0.00           C  
ATOM   4799  H   PHE A 338     -13.246 -10.497   7.264  1.00  0.00           H  
ATOM   4800  HA  PHE A 338     -15.789 -10.509   8.704  1.00  0.00           H  
ATOM   4801  HB2 PHE A 338     -15.175 -11.484  10.684  1.00  0.00           H  
ATOM   4802  HB3 PHE A 338     -14.549 -12.568   9.465  1.00  0.00           H  
ATOM   4803  HD1 PHE A 338     -11.980 -12.015   8.756  1.00  0.00           H  
ATOM   4804  HD2 PHE A 338     -13.822 -11.070  12.531  1.00  0.00           H  
ATOM   4805  HE1 PHE A 338      -9.737 -11.918   9.825  1.00  0.00           H  
ATOM   4806  HE2 PHE A 338     -11.600 -11.024  13.608  1.00  0.00           H  
ATOM   4807  HZ  PHE A 338      -9.542 -11.431  12.253  1.00  0.00           H  
ATOM   4808  N   SER A 339     -15.163  -8.525  10.170  1.00  0.00           N  
ATOM   4809  CA  SER A 339     -15.163  -7.098  10.522  1.00  0.00           C  
ATOM   4810  C   SER A 339     -14.197  -6.715  11.651  1.00  0.00           C  
ATOM   4811  O   SER A 339     -14.625  -6.509  12.786  1.00  0.00           O  
ATOM   4812  CB  SER A 339     -16.587  -6.645  10.867  1.00  0.00           C  
ATOM   4813  OG  SER A 339     -17.457  -6.789   9.757  1.00  0.00           O  
ATOM   4814  H   SER A 339     -15.946  -9.081  10.484  1.00  0.00           H  
ATOM   4815  HA  SER A 339     -14.860  -6.527   9.644  1.00  0.00           H  
ATOM   4816  HB2 SER A 339     -16.558  -5.594  11.155  1.00  0.00           H  
ATOM   4817  HB3 SER A 339     -16.966  -7.227  11.706  1.00  0.00           H  
ATOM   4818  HG  SER A 339     -17.557  -7.731   9.600  1.00  0.00           H  
ATOM   4819  N   LEU A 340     -12.906  -6.534  11.343  1.00  0.00           N  
ATOM   4820  CA  LEU A 340     -11.951  -5.912  12.280  1.00  0.00           C  
ATOM   4821  C   LEU A 340     -12.007  -4.374  12.327  1.00  0.00           C  
ATOM   4822  O   LEU A 340     -11.274  -3.780  13.113  1.00  0.00           O  
ATOM   4823  CB  LEU A 340     -10.516  -6.430  12.061  1.00  0.00           C  
ATOM   4824  CG  LEU A 340     -10.278  -7.900  12.451  1.00  0.00           C  
ATOM   4825  CD1 LEU A 340      -8.807  -8.245  12.230  1.00  0.00           C  
ATOM   4826  CD2 LEU A 340     -10.562  -8.158  13.934  1.00  0.00           C  
ATOM   4827  H   LEU A 340     -12.583  -6.806  10.425  1.00  0.00           H  
ATOM   4828  HA  LEU A 340     -12.246  -6.206  13.288  1.00  0.00           H  
ATOM   4829  HB2 LEU A 340     -10.256  -6.288  11.013  1.00  0.00           H  
ATOM   4830  HB3 LEU A 340      -9.833  -5.823  12.654  1.00  0.00           H  
ATOM   4831  HG  LEU A 340     -10.899  -8.551  11.835  1.00  0.00           H  
ATOM   4832 HD11 LEU A 340      -8.550  -8.127  11.178  1.00  0.00           H  
ATOM   4833 HD12 LEU A 340      -8.170  -7.592  12.827  1.00  0.00           H  
ATOM   4834 HD13 LEU A 340      -8.616  -9.279  12.516  1.00  0.00           H  
ATOM   4835 HD21 LEU A 340     -10.026  -7.437  14.552  1.00  0.00           H  
ATOM   4836 HD22 LEU A 340     -11.632  -8.078  14.122  1.00  0.00           H  
ATOM   4837 HD23 LEU A 340     -10.242  -9.164  14.207  1.00  0.00           H  
ATOM   4838  N   SER A 341     -12.892  -3.714  11.568  1.00  0.00           N  
ATOM   4839  CA  SER A 341     -13.148  -2.270  11.686  1.00  0.00           C  
ATOM   4840  C   SER A 341     -14.616  -1.972  11.995  1.00  0.00           C  
ATOM   4841  O   SER A 341     -15.533  -2.572  11.429  1.00  0.00           O  
ATOM   4842  CB  SER A 341     -12.600  -1.492  10.481  1.00  0.00           C  
ATOM   4843  OG  SER A 341     -13.000  -0.133  10.525  1.00  0.00           O  
ATOM   4844  H   SER A 341     -13.467  -4.231  10.920  1.00  0.00           H  
ATOM   4845  HA  SER A 341     -12.574  -1.898  12.535  1.00  0.00           H  
ATOM   4846  HB2 SER A 341     -12.957  -1.930   9.549  1.00  0.00           H  
ATOM   4847  HB3 SER A 341     -11.512  -1.551  10.488  1.00  0.00           H  
ATOM   4848  HG  SER A 341     -12.372   0.371  10.003  1.00  0.00           H  
ATOM   4849  N   LEU A 342     -14.852  -1.000  12.883  1.00  0.00           N  
ATOM   4850  CA  LEU A 342     -16.176  -0.472  13.251  1.00  0.00           C  
ATOM   4851  C   LEU A 342     -16.928   0.140  12.050  1.00  0.00           C  
ATOM   4852  O   LEU A 342     -18.135   0.366  12.113  1.00  0.00           O  
ATOM   4853  CB  LEU A 342     -15.979   0.507  14.430  1.00  0.00           C  
ATOM   4854  CG  LEU A 342     -17.231   1.247  14.941  1.00  0.00           C  
ATOM   4855  CD1 LEU A 342     -18.279   0.281  15.501  1.00  0.00           C
[truncated: 471,253 more chars]
