# Supplementary material for: PROTAC-Mediated Ternary Complex Stability with Ricin Toxin A: A Computational Perspective
Source: ACS Omega. 2026 Feb 9;11(7):11685–99. doi: 10.1021/acsomega.5c10223 (PMC12946957; doi:10.1021/acsomega.5c10223)
Supplement: Supplementary file 2 [file ao5c10223_si_002.zip › Suppl_mat/DM_input_files/CRBN/4B.pdb]

HEADER    Protein cereblon                                            
REMARK  99                                                                      
REMARK  99 MOE v2024.06 (Chemical Computing Group ULC) Tue Sep 30 10:18:50 2025 
REMARK  99                                                                      
SEQRES   1 A  399  PRO ASN ILE ILE ASN PHE ASP THR SER LEU PRO THR SER
SEQRES   2 A  399  HIS THR TYR LEU GLY ALA ASP MET GLU GLU PHE HIS GLY
SEQRES   3 A  399  ARG THR LEU HIS ASP ASP ASP SER CYS GLN VAL ILE PRO
SEQRES   4 A  399  VAL LEU PRO GLN VAL MET MET ILE LEU ILE PRO GLY GLN
SEQRES   5 A  399  THR LEU PRO LEU GLN LEU PHE HIS PRO GLN GLU VAL SER
SEQRES   6 A  399  MET VAL ARG ASN LEU ILE GLN LYS ASP ARG THR PHE ALA
SEQRES   7 A  399  VAL LEU ALA TYR SER ASN VAL GLN GLU ARG GLU ALA GLN
SEQRES   8 A  399  PHE GLY THR THR ALA GLU ILE TYR ALA TYR ARG GLU GLU
SEQRES   9 A  399  GLN ASP PHE GLY ILE GLU ILE VAL LYS VAL LYS ALA ILE
SEQRES  10 A  399  GLY ARG GLN ARG PHE LYS VAL LEU GLU LEU ARG THR GLN
SEQRES  11 A  399  SER ASP GLY ILE GLN GLN ALA LYS VAL GLN ILE LEU PRO
SEQRES  12 A  399  GLU CYS VAL LEU PRO SER THR MET SER ALA VAL GLN LEU
SEQRES  13 A  399  GLU SER LEU ASN LYS CYS GLN ILE PHE PRO SER LYS PRO
SEQRES  14 A  399  VAL SER ARG GLU ASP GLN CYS SER TYR LYS TRP TRP GLN
SEQRES  15 A  399  LYS TYR GLN LYS ARG LYS PHE HIS CYS ALA ASN LEU THR
SEQRES  16 A  399  SER TRP PRO ARG TRP LEU TYR SER LEU TYR ASP ALA GLU
SEQRES  17 A  399  THR LEU MET ASP ARG ILE LYS LYS GLN LEU ARG GLU TRP
SEQRES  18 A  399  ASP GLU ASN LEU LYS ASP ASP SER LEU PRO SER ASN PRO
SEQRES  19 A  399  ILE ASP PHE SER TYR ARG VAL ALA ALA CYS LEU PRO ILE
SEQRES  20 A  399  ASP ASP VAL LEU ARG ILE GLN LEU LEU LYS ILE GLY SER
SEQRES  21 A  399  ALA ILE GLN ARG LEU ARG CYS GLU LEU ASP ILE MET ASN
SEQRES  22 A  399  LYS CYS THR SER LEU CYS CYS LYS GLN CYS GLN GLU THR
SEQRES  23 A  399  GLU ILE THR THR LYS ASN GLU ILE PHE SER LEU SER LEU
SEQRES  24 A  399  CYS GLY PRO MET ALA ALA TYR VAL ASN PRO HIS GLY TYR
SEQRES  25 A  399  VAL HIS GLU THR LEU THR VAL TYR LYS ALA CYS ASN LEU
SEQRES  26 A  399  ASN LEU ILE GLY ARG PRO SER THR GLU HIS SER TRP PHE
SEQRES  27 A  399  PRO GLY TYR ALA TRP THR VAL ALA GLN CYS LYS ILE CYS
SEQRES  28 A  399  ALA SER HIS ILE GLY TRP LYS PHE THR ALA THR LYS LYS
SEQRES  29 A  399  ASP MET SER PRO GLN LYS PHE TRP GLY LEU THR ARG SER
SEQRES  30 A  399  ALA LEU LEU PRO THR ILE PRO ASP THR GLU ASP GLU ILE
SEQRES  31 A  399  SER PRO ASP LYS VAL ILE LEU CYS LEU
HELIX    1   1 THR A   58  LEU A   60  5               Generated by MOE    3
HELIX    2   2 PRO A  104  LEU A  113  1               Generated by MOE   10
HELIX    3   3 ASP A  149  GLY A  151  5               Generated by MOE    3
HELIX    4   4 THR A  193  ALA A  196  5               Generated by MOE    4
HELIX    5   5 GLU A  200  ASN A  203  1               Generated by MOE    4
HELIX    6   6 LYS A  222  ARG A  230  1               Generated by MOE    9
HELIX    7   7 HIS A  233  LEU A  237  5               Generated by MOE    5
HELIX    8   8 ARG A  242  TYR A  245  1               Generated by MOE    4
HELIX    9   9 ALA A  250  LEU A  261  1               Generated by MOE   12
HELIX   10  10 ARG A  262  TRP A  264  5               Generated by MOE    3
HELIX   11  11 PRO A  277  VAL A  284  1               Generated by MOE    8
HELIX   12  12 LEU A  294  LEU A  299  1               Generated by MOE    6
HELIX   13  13 ALA A  304  LYS A  317  1               Generated by MOE   14
HELIX   14  14 LYS A  324  CYS A  326  5               Generated by MOE    3
HELIX   15  15 LYS A  334  GLU A  336  5               Generated by MOE    3
HELIX   16  16 ARG A  419  ALA A  421  5               Generated by MOE    3
HELIX   17  17 PRO A  435  VAL A  438  1               Generated by MOE    4
HELIX   18  18 VAL A   18  ARG A   29  1               Generated by MOE   12
HELIX   19  19 ASP A  100  ALA A  103  1               Generated by MOE    4
HELIX   20  20 ILE A  104  HIS A  106  5               Generated by MOE    3
HELIX   21  21 TYR A  123  ALA A  130  1               Generated by MOE    8
HELIX   22  22 ARG A  134  ASN A  136  5               Generated by MOE    3
HELIX   23  23 ASN A  141  TYR A  153  1               Generated by MOE   13
HELIX   24  24 LEU A  161  GLN A  173  1               Generated by MOE   13
HELIX   25  25 SER A  176  ARG A  180  1               Generated by MOE    5
HELIX   26  26 GLN A  182  ARG A  193  1               Generated by MOE   12
HELIX   27  27 PRO A  202  GLU A  208  1               Generated by MOE    7
HELIX   28  28 TRP A  211  GLN A  219  1               Generated by MOE    9
HELIX   29  29 SER A  246  LEU A  248  5               Generated by MOE    3
SHEET    1       GLU A  65  GLU A  66                  Generated by MOE
SHEET    2       CYS A  78  VAL A  83                  Generated by MOE
SHEET    3       THR A  96  LEU A 101                  Generated by MOE
SHEET    4       THR A 119  ASN A 127                  Generated by MOE
SHEET    5       GLU A 132  GLU A 147                  Generated by MOE
SHEET    6       ILE A 154  THR A 172                  Generated by MOE
SHEET    7       GLN A 178  LEU A 185                  Generated by MOE
SHEET    8       SER A 214  ARG A 215                  Generated by MOE
SHEET    9       GLN A 218  CYS A 219                  Generated by MOE
SHEET   10       SER A 320  CYS A 323                  Generated by MOE
SHEET   11       GLU A 330  THR A 333                  Generated by MOE
SHEET   12       MET A 346  VAL A 350                  Generated by MOE
SHEET   13       VAL A 356  VAL A 362                  Generated by MOE
SHEET   14       LEU A 368  SER A 375                  Generated by MOE
SHEET   15       TYR A 384  CYS A 391                  Generated by MOE
SHEET   16       HIS A 397  ALA A 404                  Generated by MOE
SHEET   17       LYS A 413  THR A 418                  Generated by MOE
SHEET   18       LEU A 422  THR A 425                  Generated by MOE
SHEET   19       ILE A   8  THR A  12                  Generated by MOE
SHEET   20       VAL A  38  ARG A  39                  Generated by MOE
SHEET   21       ILE A  42  PRO A  43                  Generated by MOE
SHEET   22       PHE A  57  ILE A  58                  Generated by MOE
SHEET   23       LEU A  59  SER A  63                  Generated by MOE
SHEET   24       SER A  69  ASP A  75                  Generated by MOE
SHEET   25       TYR A  80  ALA A  86                  Generated by MOE
SHEET   26       SER A  89  PHE A  93                  Generated by MOE
SHEET   27       ASN A 113  PHE A 117                  Generated by MOE
SHEET   28       ALA A 225  GLN A 233                  Generated by MOE
SHEET   29       LYS A 239  ASP A 244                  Generated by MOE
ATOM      1  N   PRO A  44      -5.983 -18.910   2.188  1.00  0.00           N1+
ATOM      2  CA  PRO A  44      -5.148 -19.415   3.283  1.00  0.00           C  
ATOM      3  C   PRO A  44      -4.970 -18.343   4.347  1.00  0.00           C  
ATOM      4  O   PRO A  44      -4.557 -17.253   4.016  1.00  0.00           O  
ATOM      5  CB  PRO A  44      -3.858 -19.887   2.612  1.00  0.00           C  
ATOM      6  CG  PRO A  44      -4.377 -20.495   1.300  1.00  0.00           C  
ATOM      7  CD  PRO A  44      -5.771 -19.884   1.102  1.00  0.00           C  
ATOM      8  H2  PRO A  44      -6.947 -18.804   2.469  1.00  0.00           H  
ATOM      9  H3  PRO A  44      -5.674 -17.987   1.919  1.00  0.00           H  
ATOM     10  HA  PRO A  44      -5.645 -20.273   3.737  1.00  0.00           H  
ATOM     11  HB2 PRO A  44      -3.208 -19.038   2.403  1.00  0.00           H  
ATOM     12  HB3 PRO A  44      -3.337 -20.625   3.223  1.00  0.00           H  
ATOM     13  HG2 PRO A  44      -4.465 -21.578   1.392  1.00  0.00           H  
ATOM     14  HG3 PRO A  44      -3.715 -20.249   0.470  1.00  0.00           H  
ATOM     15  HD2 PRO A  44      -6.520 -20.673   1.172  1.00  0.00           H  
ATOM     16  HD3 PRO A  44      -5.856 -19.400   0.129  1.00  0.00           H  
ATOM     17  N   ASN A  45      -5.357 -18.646   5.614  1.00  0.00           N  
ATOM     18  CA  ASN A  45      -5.735 -17.654   6.620  1.00  0.00           C  
ATOM     19  C   ASN A  45      -4.597 -16.712   7.045  1.00  0.00           C  
ATOM     20  O   ASN A  45      -3.418 -17.084   7.026  1.00  0.00           O  
ATOM     21  CB  ASN A  45      -6.315 -18.383   7.845  1.00  0.00           C  
ATOM     22  CG  ASN A  45      -7.501 -17.626   8.387  1.00  0.00           C  
ATOM     23  OD1 ASN A  45      -8.617 -17.791   7.919  1.00  0.00           O  
ATOM     24  ND2 ASN A  45      -7.280 -16.744   9.333  1.00  0.00           N  
ATOM     25  H   ASN A  45      -5.634 -19.598   5.806  1.00  0.00           H  
ATOM     26  HA  ASN A  45      -6.521 -17.044   6.174  1.00  0.00           H  
ATOM     27  HB2 ASN A  45      -6.672 -19.378   7.577  1.00  0.00           H  
ATOM     28  HB3 ASN A  45      -5.557 -18.501   8.619  1.00  0.00           H  
ATOM     29 HD21 ASN A  45      -8.091 -16.324   9.764  1.00  0.00           H  
ATOM     30 HD22 ASN A  45      -6.371 -16.627   9.756  1.00  0.00           H  
ATOM     31  N   ILE A  46      -4.964 -15.509   7.496  1.00  0.00           N  
ATOM     32  CA  ILE A  46      -4.023 -14.507   8.005  1.00  0.00           C  
ATOM     33  C   ILE A  46      -3.430 -14.966   9.345  1.00  0.00           C  
ATOM     34  O   ILE A  46      -4.167 -15.203  10.302  1.00  0.00           O  
ATOM     35  CB  ILE A  46      -4.671 -13.098   8.049  1.00  0.00           C  
ATOM     36  CG2 ILE A  46      -3.828 -12.112   8.877  1.00  0.00           C  
ATOM     37  CG1 ILE A  46      -4.860 -12.478   6.641  1.00  0.00           C  
ATOM     38  CD1 ILE A  46      -5.893 -13.157   5.733  1.00  0.00           C  
ATOM     39  H   ILE A  46      -5.946 -15.275   7.514  1.00  0.00           H  
ATOM     40  HA  ILE A  46      -3.203 -14.455   7.289  1.00  0.00           H  
ATOM     41  HB  ILE A  46      -5.646 -13.174   8.531  1.00  0.00           H  
ATOM     42 HG12 ILE A  46      -5.187 -11.445   6.764  1.00  0.00           H  
ATOM     43 HG13 ILE A  46      -3.901 -12.453   6.125  1.00  0.00           H  
ATOM     44 HG21 ILE A  46      -3.803 -12.409   9.925  1.00  0.00           H  
ATOM     45 HG22 ILE A  46      -2.813 -12.075   8.481  1.00  0.00           H  
ATOM     46 HG23 ILE A  46      -4.263 -11.114   8.833  1.00  0.00           H  
ATOM     47 HD11 ILE A  46      -5.505 -14.101   5.351  1.00  0.00           H  
ATOM     48 HD12 ILE A  46      -6.817 -13.331   6.284  1.00  0.00           H  
ATOM     49 HD13 ILE A  46      -6.106 -12.507   4.884  1.00  0.00           H  
ATOM     50  N   ILE A  47      -2.099 -15.089   9.411  1.00  0.00           N  
ATOM     51  CA  ILE A  47      -1.318 -15.604  10.556  1.00  0.00           C  
ATOM     52  C   ILE A  47       0.001 -14.826  10.679  1.00  0.00           C  
ATOM     53  O   ILE A  47       0.613 -14.493   9.663  1.00  0.00           O  
ATOM     54  CB  ILE A  47      -1.113 -17.147  10.470  1.00  0.00           C  
ATOM     55  CG2 ILE A  47      -0.068 -17.656  11.483  1.00  0.00           C  
ATOM     56  CG1 ILE A  47      -2.464 -17.884  10.648  1.00  0.00           C  
ATOM     57  CD1 ILE A  47      -2.388 -19.413  10.741  1.00  0.00           C  
ATOM     58  H   ILE A  47      -1.572 -14.797   8.601  1.00  0.00           H  
ATOM     59  HA  ILE A  47      -1.882 -15.407  11.467  1.00  0.00           H  
ATOM     60  HB  ILE A  47      -0.729 -17.388   9.478  1.00  0.00           H  
ATOM     61 HG12 ILE A  47      -2.952 -17.518  11.552  1.00  0.00           H  
ATOM     62 HG13 ILE A  47      -3.105 -17.648   9.799  1.00  0.00           H  
ATOM     63 HG21 ILE A  47       0.894 -17.163  11.342  1.00  0.00           H  
ATOM     64 HG22 ILE A  47      -0.428 -17.489  12.498  1.00  0.00           H  
ATOM     65 HG23 ILE A  47       0.117 -18.720  11.340  1.00  0.00           H  
ATOM     66 HD11 ILE A  47      -1.856 -19.816   9.879  1.00  0.00           H  
ATOM     67 HD12 ILE A  47      -1.884 -19.715  11.659  1.00  0.00           H  
ATOM     68 HD13 ILE A  47      -3.400 -19.818  10.764  1.00  0.00           H  
ATOM     69  N   ASN A  48       0.411 -14.510  11.916  1.00  0.00           N  
ATOM     70  CA  ASN A  48       1.522 -13.597  12.248  1.00  0.00           C  
ATOM     71  C   ASN A  48       1.415 -12.230  11.536  1.00  0.00           C  
ATOM     72  O   ASN A  48       2.417 -11.589  11.218  1.00  0.00           O  
ATOM     73  CB  ASN A  48       2.903 -14.279  12.112  1.00  0.00           C  
ATOM     74  CG  ASN A  48       3.153 -15.437  13.066  1.00  0.00           C  
ATOM     75  ND2 ASN A  48       4.397 -15.770  13.281  1.00  0.00           N  
ATOM     76  OD1 ASN A  48       2.262 -16.030  13.658  1.00  0.00           O  
ATOM     77  H   ASN A  48      -0.141 -14.852  12.690  1.00  0.00           H  
ATOM     78  HA  ASN A  48       1.411 -13.352  13.304  1.00  0.00           H  
ATOM     79  HB2 ASN A  48       3.035 -14.638  11.091  1.00  0.00           H  
ATOM     80  HB3 ASN A  48       3.678 -13.536  12.300  1.00  0.00           H  
ATOM     81 HD21 ASN A  48       4.620 -16.620  13.780  1.00  0.00           H  
ATOM     82 HD22 ASN A  48       5.127 -15.272  12.791  1.00  0.00           H  
ATOM     83  N   PHE A  49       0.180 -11.803  11.281  1.00  0.00           N  
ATOM     84  CA  PHE A  49      -0.224 -10.554  10.643  1.00  0.00           C  
ATOM     85  C   PHE A  49      -1.681 -10.254  11.054  1.00  0.00           C  
ATOM     86  O   PHE A  49      -2.267 -11.010  11.833  1.00  0.00           O  
ATOM     87  CB  PHE A  49      -0.029 -10.703   9.119  1.00  0.00           C  
ATOM     88  CG  PHE A  49      -0.338  -9.463   8.303  1.00  0.00           C  
ATOM     89  CD1 PHE A  49       0.337  -8.256   8.574  1.00  0.00           C  
ATOM     90  CD2 PHE A  49      -1.296  -9.510   7.272  1.00  0.00           C  
ATOM     91  CE1 PHE A  49       0.054  -7.105   7.822  1.00  0.00           C  
ATOM     92  CE2 PHE A  49      -1.584  -8.355   6.524  1.00  0.00           C  
ATOM     93  CZ  PHE A  49      -0.906  -7.154   6.798  1.00  0.00           C  
ATOM     94  H   PHE A  49      -0.581 -12.377  11.615  1.00  0.00           H  
ATOM     95  HA  PHE A  49       0.406  -9.744  11.010  1.00  0.00           H  
ATOM     96  HB2 PHE A  49       1.009 -10.971   8.925  1.00  0.00           H  
ATOM     97  HB3 PHE A  49      -0.638 -11.535   8.766  1.00  0.00           H  
ATOM     98  HD1 PHE A  49       1.083  -8.207   9.354  1.00  0.00           H  
ATOM     99  HD2 PHE A  49      -1.810 -10.432   7.044  1.00  0.00           H  
ATOM    100  HE1 PHE A  49       0.581  -6.184   8.026  1.00  0.00           H  
ATOM    101  HE2 PHE A  49      -2.323  -8.389   5.737  1.00  0.00           H  
ATOM    102  HZ  PHE A  49      -1.120  -6.268   6.218  1.00  0.00           H  
ATOM    103  N   ASP A  50      -2.280  -9.164  10.575  1.00  0.00           N  
ATOM    104  CA  ASP A  50      -3.620  -8.722  10.979  1.00  0.00           C  
ATOM    105  C   ASP A  50      -4.305  -7.901   9.876  1.00  0.00           C  
ATOM    106  O   ASP A  50      -3.653  -7.099   9.214  1.00  0.00           O  
ATOM    107  CB  ASP A  50      -3.487  -7.895  12.269  1.00  0.00           C  
ATOM    108  CG  ASP A  50      -4.801  -7.242  12.685  1.00  0.00           C  
ATOM    109  OD1 ASP A  50      -5.865  -7.896  12.618  1.00  0.00           O  
ATOM    110  OD2 ASP A  50      -4.780  -6.050  13.050  1.00  0.00           O1-
ATOM    111  H   ASP A  50      -1.810  -8.609   9.874  1.00  0.00           H  
ATOM    112  HA  ASP A  50      -4.244  -9.592  11.184  1.00  0.00           H  
ATOM    113  HB2 ASP A  50      -2.741  -7.115  12.115  1.00  0.00           H  
ATOM    114  HB3 ASP A  50      -3.145  -8.541  13.077  1.00  0.00           H  
ATOM    115  N   THR A  51      -5.623  -8.058   9.709  1.00  0.00           N  
ATOM    116  CA  THR A  51      -6.411  -7.289   8.725  1.00  0.00           C  
ATOM    117  C   THR A  51      -6.945  -5.967   9.286  1.00  0.00           C  
ATOM    118  O   THR A  51      -7.304  -5.077   8.510  1.00  0.00           O  
ATOM    119  CB  THR A  51      -7.575  -8.102   8.140  1.00  0.00           C  
ATOM    120  OG1 THR A  51      -8.595  -8.284   9.088  1.00  0.00           O  
ATOM    121  CG2 THR A  51      -7.166  -9.469   7.596  1.00  0.00           C  
ATOM    122  H   THR A  51      -6.116  -8.679  10.334  1.00  0.00           H  
ATOM    123  HA  THR A  51      -5.763  -7.031   7.888  1.00  0.00           H  
ATOM    124  HB  THR A  51      -7.996  -7.531   7.312  1.00  0.00           H  
ATOM    125 HG21 THR A  51      -6.361  -9.346   6.872  1.00  0.00           H  
ATOM    126 HG22 THR A  51      -6.830 -10.124   8.400  1.00  0.00           H  
ATOM    127 HG23 THR A  51      -8.022  -9.923   7.096  1.00  0.00           H  
ATOM    128  HG1 THR A  51      -8.381  -9.050   9.626  1.00  0.00           H  
ATOM    129  N   SER A  52      -6.976  -5.788  10.617  1.00  0.00           N  
ATOM    130  CA  SER A  52      -7.396  -4.517  11.231  1.00  0.00           C  
ATOM    131  C   SER A  52      -6.297  -3.449  11.159  1.00  0.00           C  
ATOM    132  O   SER A  52      -6.597  -2.270  10.979  1.00  0.00           O  
ATOM    133  CB  SER A  52      -7.928  -4.736  12.657  1.00  0.00           C  
ATOM    134  OG  SER A  52      -6.930  -4.706  13.661  1.00  0.00           O  
ATOM    135  H   SER A  52      -6.695  -6.550  11.217  1.00  0.00           H  
ATOM    136  HA  SER A  52      -8.235  -4.132  10.651  1.00  0.00           H  
ATOM    137  HB2 SER A  52      -8.456  -5.689  12.702  1.00  0.00           H  
ATOM    138  HB3 SER A  52      -8.641  -3.943  12.877  1.00  0.00           H  
ATOM    139  HG  SER A  52      -6.254  -5.352  13.446  1.00  0.00           H  
ATOM    140  N   LEU A  53      -5.025  -3.850  11.236  1.00  0.00           N  
ATOM    141  CA  LEU A  53      -3.847  -2.981  11.184  1.00  0.00           C  
ATOM    142  C   LEU A  53      -3.741  -2.135   9.890  1.00  0.00           C  
ATOM    143  O   LEU A  53      -3.714  -0.907  10.013  1.00  0.00           O  
ATOM    144  CB  LEU A  53      -2.610  -3.841  11.532  1.00  0.00           C  
ATOM    145  CG  LEU A  53      -1.237  -3.198  11.278  1.00  0.00           C  
ATOM    146  CD1 LEU A  53      -1.033  -1.955  12.138  1.00  0.00           C  
ATOM    147  CD2 LEU A  53      -0.144  -4.211  11.626  1.00  0.00           C  
ATOM    148  H   LEU A  53      -4.870  -4.819  11.475  1.00  0.00           H  
ATOM    149  HA  LEU A  53      -3.951  -2.258  11.994  1.00  0.00           H  
ATOM    150  HB2 LEU A  53      -2.672  -4.106  12.588  1.00  0.00           H  
ATOM    151  HB3 LEU A  53      -2.655  -4.781  10.983  1.00  0.00           H  
ATOM    152  HG  LEU A  53      -1.141  -2.929  10.227  1.00  0.00           H  
ATOM    153 HD11 LEU A  53      -1.776  -1.197  11.892  1.00  0.00           H  
ATOM    154 HD12 LEU A  53      -1.118  -2.215  13.193  1.00  0.00           H  
ATOM    155 HD13 LEU A  53      -0.044  -1.538  11.950  1.00  0.00           H  
ATOM    156 HD21 LEU A  53      -0.253  -4.540  12.659  1.00  0.00           H  
ATOM    157 HD22 LEU A  53      -0.211  -5.071  10.961  1.00  0.00           H  
ATOM    158 HD23 LEU A  53       0.838  -3.753  11.514  1.00  0.00           H  
ATOM    159  N   PRO A  54      -3.761  -2.704   8.662  1.00  0.00           N  
ATOM    160  CA  PRO A  54      -3.696  -1.929   7.414  1.00  0.00           C  
ATOM    161  C   PRO A  54      -4.739  -0.813   7.300  1.00  0.00           C  
ATOM    162  O   PRO A  54      -4.429   0.276   6.822  1.00  0.00           O  
ATOM    163  CB  PRO A  54      -3.883  -2.952   6.288  1.00  0.00           C  
ATOM    164  CG  PRO A  54      -3.252  -4.204   6.883  1.00  0.00           C  
ATOM    165  CD  PRO A  54      -3.686  -4.124   8.343  1.00  0.00           C  
ATOM    166  HA  PRO A  54      -2.703  -1.488   7.329  1.00  0.00           H  
ATOM    167  HB2 PRO A  54      -4.941  -3.132   6.102  1.00  0.00           H  
ATOM    168  HB3 PRO A  54      -3.379  -2.637   5.374  1.00  0.00           H  
ATOM    169  HG2 PRO A  54      -2.166  -4.134   6.819  1.00  0.00           H  
ATOM    170  HG3 PRO A  54      -3.617  -5.113   6.404  1.00  0.00           H  
ATOM    171  HD2 PRO A  54      -2.941  -4.640   8.948  1.00  0.00           H  
ATOM    172  HD3 PRO A  54      -4.666  -4.583   8.466  1.00  0.00           H  
ATOM    173  N   THR A  55      -5.960  -1.049   7.795  1.00  0.00           N  
ATOM    174  CA  THR A  55      -7.072  -0.079   7.748  1.00  0.00           C  
ATOM    175  C   THR A  55      -7.352   0.599   9.101  1.00  0.00           C  
ATOM    176  O   THR A  55      -8.333   1.330   9.262  1.00  0.00           O  
ATOM    177  CB  THR A  55      -8.286  -0.682   7.035  1.00  0.00           C  
ATOM    178  OG1 THR A  55      -9.193   0.328   6.660  1.00  0.00           O  
ATOM    179  CG2 THR A  55      -9.039  -1.691   7.902  1.00  0.00           C  
ATOM    180  H   THR A  55      -6.139  -1.959   8.195  1.00  0.00           H  
ATOM    181  HA  THR A  55      -6.748   0.736   7.101  1.00  0.00           H  
ATOM    182  HB  THR A  55      -7.937  -1.174   6.126  1.00  0.00           H  
ATOM    183 HG21 THR A  55      -8.366  -2.490   8.213  1.00  0.00           H  
ATOM    184 HG22 THR A  55      -9.461  -1.209   8.784  1.00  0.00           H  
ATOM    185 HG23 THR A  55      -9.846  -2.130   7.316  1.00  0.00           H  
ATOM    186  HG1 THR A  55      -9.689   0.547   7.453  1.00  0.00           H  
ATOM    187  N   SER A  56      -6.434   0.420  10.057  1.00  0.00           N  
ATOM    188  CA  SER A  56      -6.140   1.383  11.128  1.00  0.00           C  
ATOM    189  C   SER A  56      -5.136   2.442  10.648  1.00  0.00           C  
ATOM    190  O   SER A  56      -4.982   3.470  11.300  1.00  0.00           O  
ATOM    191  CB  SER A  56      -5.603   0.670  12.372  1.00  0.00           C  
ATOM    192  OG  SER A  56      -6.530  -0.305  12.811  1.00  0.00           O  
ATOM    193  H   SER A  56      -5.761  -0.319   9.920  1.00  0.00           H  
ATOM    194  HA  SER A  56      -7.057   1.902  11.408  1.00  0.00           H  
ATOM    195  HB2 SER A  56      -5.446   1.402  13.164  1.00  0.00           H  
ATOM    196  HB3 SER A  56      -4.649   0.193  12.147  1.00  0.00           H  
ATOM    197  HG  SER A  56      -6.546  -0.994  12.143  1.00  0.00           H  
ATOM    198  N   HIS A  57      -4.513   2.220   9.480  1.00  0.00           N  
ATOM    199  CA  HIS A  57      -3.698   3.173   8.720  1.00  0.00           C  
ATOM    200  C   HIS A  57      -2.424   3.679   9.420  1.00  0.00           C  
ATOM    201  O   HIS A  57      -2.043   4.833   9.259  1.00  0.00           O  
ATOM    202  CB  HIS A  57      -4.589   4.287   8.138  1.00  0.00           C  
ATOM    203  CG  HIS A  57      -5.750   3.794   7.313  1.00  0.00           C  
ATOM    204  ND1 HIS A  57      -5.665   3.378   5.986  1.00  0.00           N  
ATOM    205  CD2 HIS A  57      -7.043   3.663   7.728  1.00  0.00           C  
ATOM    206  CE1 HIS A  57      -6.893   2.979   5.636  1.00  0.00           C  
ATOM    207  NE2 HIS A  57      -7.748   3.160   6.655  1.00  0.00           N  
ATOM    208  H   HIS A  57      -4.671   1.325   9.039  1.00  0.00           H  
ATOM    209  HA  HIS A  57      -3.330   2.618   7.857  1.00  0.00           H  
ATOM    210  HB2 HIS A  57      -3.980   4.909   7.482  1.00  0.00           H  
ATOM    211  HB3 HIS A  57      -4.966   4.912   8.948  1.00  0.00           H  
ATOM    212  HD2 HIS A  57      -7.421   3.886   8.715  1.00  0.00           H  
ATOM    213  HE2 HIS A  57      -8.720   2.889   6.632  1.00  0.00           H  
ATOM    214  HE1 HIS A  57      -7.149   2.566   4.671  1.00  0.00           H  
ATOM    215  N   THR A  58      -1.690   2.823  10.142  1.00  0.00           N  
ATOM    216  CA  THR A  58      -0.414   3.208  10.799  1.00  0.00           C  
ATOM    217  C   THR A  58       0.705   3.610   9.821  1.00  0.00           C  
ATOM    218  O   THR A  58       1.745   4.127  10.231  1.00  0.00           O  
ATOM    219  CB  THR A  58       0.117   2.100  11.717  1.00  0.00           C  
ATOM    220  OG1 THR A  58       0.487   0.981  10.948  1.00  0.00           O  
ATOM    221  CG2 THR A  58      -0.898   1.649  12.767  1.00  0.00           C  
ATOM    222  H   THR A  58      -2.012   1.872  10.256  1.00  0.00           H  
ATOM    223  HA  THR A  58      -0.606   4.080  11.423  1.00  0.00           H  
ATOM    224  HB  THR A  58       1.002   2.474  12.231  1.00  0.00           H  
ATOM    225 HG21 THR A  58      -1.204   2.504  13.370  1.00  0.00           H  
ATOM    226 HG22 THR A  58      -1.774   1.207  12.293  1.00  0.00           H  
ATOM    227 HG23 THR A  58      -0.434   0.905  13.416  1.00  0.00           H  
ATOM    228  HG1 THR A  58       1.177   0.532  11.442  1.00  0.00           H  
ATOM    229  N   TYR A  59       0.514   3.443   8.507  1.00  0.00           N  
ATOM    230  CA  TYR A  59       1.382   4.024   7.474  1.00  0.00           C  
ATOM    231  C   TYR A  59       1.238   5.554   7.359  1.00  0.00           C  
ATOM    232  O   TYR A  59       2.089   6.208   6.759  1.00  0.00           O  
ATOM    233  CB  TYR A  59       1.111   3.334   6.137  1.00  0.00           C  
ATOM    234  CG  TYR A  59      -0.247   3.647   5.557  1.00  0.00           C  
ATOM    235  CD1 TYR A  59      -0.443   4.845   4.842  1.00  0.00           C  
ATOM    236  CD2 TYR A  59      -1.310   2.742   5.733  1.00  0.00           C  
ATOM    237  CE1 TYR A  59      -1.712   5.152   4.323  1.00  0.00           C  
ATOM    238  CE2 TYR A  59      -2.575   3.042   5.204  1.00  0.00           C  
ATOM    239  CZ  TYR A  59      -2.780   4.254   4.510  1.00  0.00           C  
ATOM    240  OH  TYR A  59      -4.011   4.564   4.037  1.00  0.00           O  
ATOM    241  H   TYR A  59      -0.330   2.974   8.211  1.00  0.00           H  
ATOM    242  HA  TYR A  59       2.419   3.827   7.743  1.00  0.00           H  
ATOM    243  HB2 TYR A  59       1.876   3.637   5.421  1.00  0.00           H  
ATOM    244  HB3 TYR A  59       1.201   2.257   6.279  1.00  0.00           H  
ATOM    245  HD1 TYR A  59       0.380   5.527   4.689  1.00  0.00           H  
ATOM    246  HD2 TYR A  59      -1.160   1.811   6.259  1.00  0.00           H  
ATOM    247  HE1 TYR A  59      -1.877   6.072   3.782  1.00  0.00           H  
ATOM    248  HE2 TYR A  59      -3.385   2.339   5.330  1.00  0.00           H  
ATOM    249  HH  TYR A  59      -4.667   4.128   4.586  1.00  0.00           H  
ATOM    250  N   LEU A  60       0.205   6.153   7.962  1.00  0.00           N  
ATOM    251  CA  LEU A  60       0.091   7.601   8.177  1.00  0.00           C  
ATOM    252  C   LEU A  60       1.108   8.109   9.221  1.00  0.00           C  
ATOM    253  O   LEU A  60       1.346   9.317   9.311  1.00  0.00           O  
ATOM    254  CB  LEU A  60      -1.346   7.925   8.637  1.00  0.00           C  
ATOM    255  CG  LEU A  60      -2.470   7.507   7.668  1.00  0.00           C  
ATOM    256  CD1 LEU A  60      -3.836   7.715   8.322  1.00  0.00           C  
ATOM    257  CD2 LEU A  60      -2.459   8.320   6.384  1.00  0.00           C  
ATOM    258  H   LEU A  60      -0.509   5.571   8.376  1.00  0.00           H  
ATOM    259  HA  LEU A  60       0.291   8.120   7.240  1.00  0.00           H  
ATOM    260  HB2 LEU A  60      -1.515   7.422   9.588  1.00  0.00           H  
ATOM    261  HB3 LEU A  60      -1.431   8.996   8.823  1.00  0.00           H  
ATOM    262  HG  LEU A  60      -2.361   6.458   7.393  1.00  0.00           H  
ATOM    263 HD11 LEU A  60      -3.874   7.172   9.266  1.00  0.00           H  
ATOM    264 HD12 LEU A  60      -4.011   8.776   8.500  1.00  0.00           H  
ATOM    265 HD13 LEU A  60      -4.623   7.336   7.670  1.00  0.00           H  
ATOM    266 HD21 LEU A  60      -2.623   9.373   6.615  1.00  0.00           H  
ATOM    267 HD22 LEU A  60      -1.514   8.178   5.858  1.00  0.00           H  
ATOM    268 HD23 LEU A  60      -3.270   7.968   5.746  1.00  0.00           H  
ATOM    269  N   GLY A  61       1.700   7.196   9.998  1.00  0.00           N  
ATOM    270  CA  GLY A  61       2.511   7.430  11.193  1.00  0.00           C  
ATOM    271  C   GLY A  61       1.861   6.793  12.432  1.00  0.00           C  
ATOM    272  O   GLY A  61       0.750   6.269  12.352  1.00  0.00           O  
ATOM    273  H   GLY A  61       1.442   6.232   9.846  1.00  0.00           H  
ATOM    274  HA2 GLY A  61       3.494   6.982  11.051  1.00  0.00           H  
ATOM    275  HA3 GLY A  61       2.641   8.498  11.367  1.00  0.00           H  
ATOM    276  N   ALA A  62       2.534   6.872  13.584  1.00  0.00           N  
ATOM    277  CA  ALA A  62       2.012   6.405  14.876  1.00  0.00           C  
ATOM    278  C   ALA A  62       0.591   6.931  15.180  1.00  0.00           C  
ATOM    279  O   ALA A  62       0.253   8.053  14.793  1.00  0.00           O  
ATOM    280  CB  ALA A  62       3.006   6.792  15.979  1.00  0.00           C  
ATOM    281  H   ALA A  62       3.486   7.210  13.553  1.00  0.00           H  
ATOM    282  HA  ALA A  62       1.955   5.318  14.837  1.00  0.00           H  
ATOM    283  HB1 ALA A  62       3.979   6.347  15.772  1.00  0.00           H  
ATOM    284  HB2 ALA A  62       3.104   7.877  16.030  1.00  0.00           H  
ATOM    285  HB3 ALA A  62       2.650   6.422  16.940  1.00  0.00           H  
ATOM    286  N   ASP A  63      -0.227   6.114  15.851  1.00  0.00           N  
ATOM    287  CA  ASP A  63      -1.691   6.274  15.914  1.00  0.00           C  
ATOM    288  C   ASP A  63      -2.170   7.501  16.720  1.00  0.00           C  
ATOM    289  O   ASP A  63      -1.426   8.137  17.477  1.00  0.00           O  
ATOM    290  CB  ASP A  63      -2.318   4.947  16.396  1.00  0.00           C  
ATOM    291  CG  ASP A  63      -3.733   4.652  15.872  1.00  0.00           C  
ATOM    292  OD1 ASP A  63      -4.385   5.544  15.281  1.00  0.00           O  
ATOM    293  OD2 ASP A  63      -4.180   3.494  16.055  1.00  0.00           O1-
ATOM    294  H   ASP A  63       0.152   5.252  16.217  1.00  0.00           H  
ATOM    295  HA  ASP A  63      -2.028   6.429  14.889  1.00  0.00           H  
ATOM    296  HB2 ASP A  63      -2.333   4.938  17.486  1.00  0.00           H  
ATOM    297  HB3 ASP A  63      -1.683   4.126  16.065  1.00  0.00           H  
ATOM    298  N   MET A  64      -3.438   7.847  16.523  1.00  0.00           N  
ATOM    299  CA  MET A  64      -4.000   9.192  16.657  1.00  0.00           C  
ATOM    300  C   MET A  64      -4.826   9.441  17.930  1.00  0.00           C  
ATOM    301  O   MET A  64      -5.187   8.519  18.668  1.00  0.00           O  
ATOM    302  CB  MET A  64      -4.876   9.448  15.424  1.00  0.00           C  
ATOM    303  CG  MET A  64      -4.135   9.410  14.086  1.00  0.00           C  
ATOM    304  SD  MET A  64      -5.174   9.986  12.718  1.00  0.00           S  
ATOM    305  CE  MET A  64      -4.116   9.507  11.336  1.00  0.00           C  
ATOM    306  H   MET A  64      -4.001   7.175  16.022  1.00  0.00           H  
ATOM    307  HA  MET A  64      -3.189   9.921  16.650  1.00  0.00           H  
ATOM    308  HB2 MET A  64      -5.359  10.422  15.514  1.00  0.00           H  
ATOM    309  HB3 MET A  64      -5.651   8.683  15.401  1.00  0.00           H  
ATOM    310  HG2 MET A  64      -3.819   8.386  13.886  1.00  0.00           H  
ATOM    311  HG3 MET A  64      -3.250  10.043  14.145  1.00  0.00           H  
ATOM    312  HE1 MET A  64      -3.140   9.979  11.441  1.00  0.00           H  
ATOM    313  HE2 MET A  64      -3.993   8.424  11.332  1.00  0.00           H  
ATOM    314  HE3 MET A  64      -4.580   9.822  10.402  1.00  0.00           H  
ATOM    315  N   GLU A  65      -5.168  10.710  18.140  1.00  0.00           N  
ATOM    316  CA  GLU A  65      -6.286  11.183  18.965  1.00  0.00           C  
ATOM    317  C   GLU A  65      -7.614  10.923  18.222  1.00  0.00           C  
ATOM    318  O   GLU A  65      -7.647  11.065  16.999  1.00  0.00           O  
ATOM    319  CB  GLU A  65      -5.995  12.662  19.257  1.00  0.00           C  
ATOM    320  CG  GLU A  65      -7.103  13.515  19.880  1.00  0.00           C  
ATOM    321  CD  GLU A  65      -6.680  14.994  19.893  1.00  0.00           C  
ATOM    322  OE1 GLU A  65      -5.470  15.293  20.065  1.00  0.00           O  
ATOM    323  OE2 GLU A  65      -7.533  15.885  19.722  1.00  0.00           O1-
ATOM    324  H   GLU A  65      -4.804  11.397  17.495  1.00  0.00           H  
ATOM    325  HA  GLU A  65      -6.307  10.641  19.910  1.00  0.00           H  
ATOM    326  HB2 GLU A  65      -5.118  12.709  19.903  1.00  0.00           H  
ATOM    327  HB3 GLU A  65      -5.731  13.141  18.314  1.00  0.00           H  
ATOM    328  HG2 GLU A  65      -7.290  13.169  20.896  1.00  0.00           H  
ATOM    329  HG3 GLU A  65      -8.018  13.399  19.298  1.00  0.00           H  
ATOM    330  N   GLU A  66      -8.687  10.512  18.906  1.00  0.00           N  
ATOM    331  CA  GLU A  66      -9.894   9.944  18.258  1.00  0.00           C  
ATOM    332  C   GLU A  66     -11.229  10.549  18.739  1.00  0.00           C  
ATOM    333  O   GLU A  66     -11.361  10.973  19.892  1.00  0.00           O  
ATOM    334  CB  GLU A  66      -9.904   8.404  18.358  1.00  0.00           C  
ATOM    335  CG  GLU A  66      -8.670   7.717  17.743  1.00  0.00           C  
ATOM    336  CD  GLU A  66      -8.960   6.276  17.296  1.00  0.00           C  
ATOM    337  OE1 GLU A  66      -8.793   5.953  16.088  1.00  0.00           O  
ATOM    338  OE2 GLU A  66      -9.329   5.435  18.141  1.00  0.00           O1-
ATOM    339  H   GLU A  66      -8.652  10.490  19.915  1.00  0.00           H  
ATOM    340  HA  GLU A  66      -9.847  10.174  17.194  1.00  0.00           H  
ATOM    341  HB2 GLU A  66     -10.001   8.101  19.401  1.00  0.00           H  
ATOM    342  HB3 GLU A  66     -10.785   8.053  17.821  1.00  0.00           H  
ATOM    343  HG2 GLU A  66      -7.861   7.715  18.474  1.00  0.00           H  
ATOM    344  HG3 GLU A  66      -8.336   8.291  16.879  1.00  0.00           H  
ATOM    345  N   PHE A  67     -12.234  10.552  17.852  1.00  0.00           N  
ATOM    346  CA  PHE A  67     -13.525  11.253  17.978  1.00  0.00           C  
ATOM    347  C   PHE A  67     -14.689  10.382  17.442  1.00  0.00           C  
ATOM    348  O   PHE A  67     -15.202  10.596  16.340  1.00  0.00           O  
ATOM    349  CB  PHE A  67     -13.471  12.618  17.267  1.00  0.00           C  
ATOM    350  CG  PHE A  67     -12.179  13.408  17.345  1.00  0.00           C  
ATOM    351  CD1 PHE A  67     -11.738  13.950  18.565  1.00  0.00           C  
ATOM    352  CD2 PHE A  67     -11.433  13.627  16.171  1.00  0.00           C  
ATOM    353  CE1 PHE A  67     -10.550  14.702  18.610  1.00  0.00           C  
ATOM    354  CE2 PHE A  67     -10.254  14.386  16.213  1.00  0.00           C  
ATOM    355  CZ  PHE A  67      -9.808  14.921  17.435  1.00  0.00           C  
ATOM    356  H   PHE A  67     -12.050  10.101  16.968  1.00  0.00           H  
ATOM    357  HA  PHE A  67     -13.717  11.442  19.034  1.00  0.00           H  
ATOM    358  HB2 PHE A  67     -13.668  12.462  16.206  1.00  0.00           H  
ATOM    359  HB3 PHE A  67     -14.278  13.237  17.658  1.00  0.00           H  
ATOM    360  HD1 PHE A  67     -12.304  13.788  19.470  1.00  0.00           H  
ATOM    361  HD2 PHE A  67     -11.768  13.217  15.229  1.00  0.00           H  
ATOM    362  HE1 PHE A  67     -10.198  15.114  19.544  1.00  0.00           H  
ATOM    363  HE2 PHE A  67      -9.689  14.561  15.309  1.00  0.00           H  
ATOM    364  HZ  PHE A  67      -8.897  15.499  17.482  1.00  0.00           H  
ATOM    365  N   HIS A  68     -15.087   9.360  18.200  1.00  0.00           N  
ATOM    366  CA  HIS A  68     -15.944   8.249  17.745  1.00  0.00           C  
ATOM    367  C   HIS A  68     -17.462   8.519  17.651  1.00  0.00           C  
ATOM    368  O   HIS A  68     -18.214   7.614  17.274  1.00  0.00           O  
ATOM    369  CB  HIS A  68     -15.619   7.018  18.603  1.00  0.00           C  
ATOM    370  CG  HIS A  68     -14.299   6.375  18.237  1.00  0.00           C  
ATOM    371  ND1 HIS A  68     -14.096   5.598  17.103  1.00  0.00           N  
ATOM    372  CD2 HIS A  68     -13.129   6.449  18.940  1.00  0.00           C  
ATOM    373  CE1 HIS A  68     -12.802   5.234  17.134  1.00  0.00           C  
ATOM    374  NE2 HIS A  68     -12.200   5.722  18.230  1.00  0.00           N  
ATOM    375  H   HIS A  68     -14.633   9.261  19.097  1.00  0.00           H  
ATOM    376  HA  HIS A  68     -15.652   8.010  16.723  1.00  0.00           H  
ATOM    377  HB2 HIS A  68     -16.392   6.262  18.460  1.00  0.00           H  
ATOM    378  HB3 HIS A  68     -15.612   7.292  19.657  1.00  0.00           H  
ATOM    379  HD2 HIS A  68     -12.971   6.980  19.867  1.00  0.00           H  
ATOM    380  HE2 HIS A  68     -11.221   5.600  18.447  1.00  0.00           H  
ATOM    381  HE1 HIS A  68     -12.312   4.638  16.379  1.00  0.00           H  
ATOM    382  N   GLY A  69     -17.941   9.731  17.947  1.00  0.00           N  
ATOM    383  CA  GLY A  69     -19.347  10.105  17.738  1.00  0.00           C  
ATOM    384  C   GLY A  69     -19.755  10.132  16.255  1.00  0.00           C  
ATOM    385  O   GLY A  69     -18.901  10.193  15.367  1.00  0.00           O  
ATOM    386  H   GLY A  69     -17.295  10.457  18.222  1.00  0.00           H  
ATOM    387  HA2 GLY A  69     -19.989   9.400  18.265  1.00  0.00           H  
ATOM    388  HA3 GLY A  69     -19.535  11.093  18.157  1.00  0.00           H  
ATOM    389  N   ARG A  70     -21.072  10.101  15.991  1.00  0.00           N  
ATOM    390  CA  ARG A  70     -21.662  10.154  14.640  1.00  0.00           C  
ATOM    391  C   ARG A  70     -22.614  11.327  14.488  1.00  0.00           C  
ATOM    392  O   ARG A  70     -23.649  11.348  15.152  1.00  0.00           O  
ATOM    393  CB  ARG A  70     -22.270   8.801  14.230  1.00  0.00           C  
ATOM    394  CG  ARG A  70     -23.108   8.834  12.931  1.00  0.00           C  
ATOM    395  CD  ARG A  70     -23.240   7.399  12.404  1.00  0.00           C  
ATOM    396  NE  ARG A  70     -24.313   7.162  11.415  1.00  0.00           N  
ATOM    397  CZ  ARG A  70     -24.511   5.982  10.842  1.00  0.00           C  
ATOM    398  NH1 ARG A  70     -25.480   5.770  10.005  1.00  0.00           N  
ATOM    399  NH2 ARG A  70     -23.743   4.968  11.092  1.00  0.00           N1+
ATOM    400  H   ARG A  70     -21.707  10.071  16.776  1.00  0.00           H  
ATOM    401  HA  ARG A  70     -20.851  10.349  13.938  1.00  0.00           H  
ATOM    402  HB2 ARG A  70     -21.453   8.087  14.118  1.00  0.00           H  
ATOM    403  HB3 ARG A  70     -22.911   8.442  15.035  1.00  0.00           H  
ATOM    404  HG2 ARG A  70     -24.094   9.250  13.141  1.00  0.00           H  
ATOM    405  HG3 ARG A  70     -22.618   9.449  12.176  1.00  0.00           H  
ATOM    406  HD2 ARG A  70     -22.288   7.123  11.952  1.00  0.00           H  
ATOM    407  HD3 ARG A  70     -23.406   6.731  13.249  1.00  0.00           H  
ATOM    408  HE  ARG A  70     -24.955   7.908  11.187  1.00  0.00           H  
ATOM    409 HH11 ARG A  70     -25.540   4.870   9.551  1.00  0.00           H  
ATOM    410 HH12 ARG A  70     -26.194   6.471   9.865  1.00  0.00           H  
ATOM    411 HH21 ARG A  70     -23.960   4.067  10.690  1.00  0.00           H  
ATOM    412 HH22 ARG A  70     -22.961   5.055  11.725  1.00  0.00           H  
ATOM    413  N   THR A  71     -22.261  12.243  13.598  1.00  0.00           N  
ATOM    414  CA  THR A  71     -22.966  13.501  13.341  1.00  0.00           C  
ATOM    415  C   THR A  71     -23.744  13.435  12.029  1.00  0.00           C  
ATOM    416  O   THR A  71     -23.298  12.809  11.066  1.00  0.00           O  
ATOM    417  CB  THR A  71     -22.003  14.699  13.382  1.00  0.00           C  
ATOM    418  OG1 THR A  71     -21.318  14.688  14.614  1.00  0.00           O  
ATOM    419  CG2 THR A  71     -22.668  16.061  13.187  1.00  0.00           C  
ATOM    420  H   THR A  71     -21.387  12.103  13.111  1.00  0.00           H  
ATOM    421  HA  THR A  71     -23.693  13.659  14.138  1.00  0.00           H  
ATOM    422  HB  THR A  71     -21.268  14.578  12.586  1.00  0.00           H  
ATOM    423 HG21 THR A  71     -23.021  16.162  12.160  1.00  0.00           H  
ATOM    424 HG22 THR A  71     -23.508  16.180  13.870  1.00  0.00           H  
ATOM    425 HG23 THR A  71     -21.936  16.847  13.374  1.00  0.00           H  
ATOM    426  HG1 THR A  71     -20.617  14.056  14.438  1.00  0.00           H  
ATOM    427  N   LEU A  72     -24.912  14.073  11.997  1.00  0.00           N  
ATOM    428  CA  LEU A  72     -25.837  14.088  10.867  1.00  0.00           C  
ATOM    429  C   LEU A  72     -26.422  15.494  10.696  1.00  0.00           C  
ATOM    430  O   LEU A  72     -26.796  16.133  11.677  1.00  0.00           O  
ATOM    431  CB  LEU A  72     -26.958  13.052  11.095  1.00  0.00           C  
ATOM    432  CG  LEU A  72     -26.512  11.592  11.308  1.00  0.00           C  
ATOM    433  CD1 LEU A  72     -27.686  10.759  11.818  1.00  0.00           C  
ATOM    434  CD2 LEU A  72     -26.012  10.948  10.014  1.00  0.00           C  
ATOM    435  H   LEU A  72     -25.236  14.514  12.846  1.00  0.00           H  
ATOM    436  HA  LEU A  72     -25.294  13.833   9.957  1.00  0.00           H  
ATOM    437  HB2 LEU A  72     -27.516  13.366  11.977  1.00  0.00           H  
ATOM    438  HB3 LEU A  72     -27.641  13.089  10.247  1.00  0.00           H  
ATOM    439  HG  LEU A  72     -25.724  11.537  12.060  1.00  0.00           H  
ATOM    440 HD11 LEU A  72     -28.032  11.176  12.764  1.00  0.00           H  
ATOM    441 HD12 LEU A  72     -28.505  10.784  11.099  1.00  0.00           H  
ATOM    442 HD13 LEU A  72     -27.369   9.730  11.990  1.00  0.00           H  
ATOM    443 HD21 LEU A  72     -26.813  10.927   9.276  1.00  0.00           H  
ATOM    444 HD22 LEU A  72     -25.175  11.525   9.620  1.00  0.00           H  
ATOM    445 HD23 LEU A  72     -25.673   9.930  10.210  1.00  0.00           H  
ATOM    446  N   HIS A  73     -26.565  15.940   9.451  1.00  0.00           N  
ATOM    447  CA  HIS A  73     -27.269  17.174   9.080  1.00  0.00           C  
ATOM    448  C   HIS A  73     -28.572  16.783   8.377  1.00  0.00           C  
ATOM    449  O   HIS A  73     -28.544  15.984   7.446  1.00  0.00           O  
ATOM    450  CB  HIS A  73     -26.361  18.092   8.241  1.00  0.00           C  
ATOM    451  CG  HIS A  73     -25.285  18.802   9.040  1.00  0.00           C  
ATOM    452  ND1 HIS A  73     -25.534  19.661  10.111  1.00  0.00           N  
ATOM    453  CD2 HIS A  73     -23.935  18.759   8.823  1.00  0.00           C  
ATOM    454  CE1 HIS A  73     -24.335  20.105  10.520  1.00  0.00           C  
ATOM    455  NE2 HIS A  73     -23.356  19.592   9.760  1.00  0.00           N  
ATOM    456  H   HIS A  73     -26.283  15.325   8.701  1.00  0.00           H  
ATOM    457  HA  HIS A  73     -27.538  17.733   9.976  1.00  0.00           H  
ATOM    458  HB2 HIS A  73     -26.987  18.857   7.782  1.00  0.00           H  
ATOM    459  HB3 HIS A  73     -25.901  17.514   7.440  1.00  0.00           H  
ATOM    460  HD2 HIS A  73     -23.430  18.189   8.057  1.00  0.00           H  
ATOM    461  HE2 HIS A  73     -22.378  19.818   9.868  1.00  0.00           H  
ATOM    462  HE1 HIS A  73     -24.181  20.786  11.344  1.00  0.00           H  
ATOM    463  N   ASP A  74     -29.715  17.269   8.864  1.00  0.00           N  
ATOM    464  CA  ASP A  74     -31.031  16.660   8.618  1.00  0.00           C  
ATOM    465  C   ASP A  74     -31.364  16.436   7.127  1.00  0.00           C  
ATOM    466  O   ASP A  74     -31.152  17.302   6.279  1.00  0.00           O  
ATOM    467  CB  ASP A  74     -32.168  17.460   9.287  1.00  0.00           C  
ATOM    468  CG  ASP A  74     -31.971  17.943  10.736  1.00  0.00           C  
ATOM    469  OD1 ASP A  74     -30.857  17.886  11.305  1.00  0.00           O  
ATOM    470  OD2 ASP A  74     -32.975  18.439  11.304  1.00  0.00           O1-
ATOM    471  H   ASP A  74     -29.668  17.913   9.640  1.00  0.00           H  
ATOM    472  HA  ASP A  74     -31.011  15.681   9.097  1.00  0.00           H  
ATOM    473  HB2 ASP A  74     -33.072  16.852   9.249  1.00  0.00           H  
ATOM    474  HB3 ASP A  74     -32.354  18.346   8.680  1.00  0.00           H  
ATOM    475  N   ASP A  75     -31.926  15.274   6.789  1.00  0.00           N  
ATOM    476  CA  ASP A  75     -32.263  14.937   5.400  1.00  0.00           C  
ATOM    477  C   ASP A  75     -33.433  15.788   4.849  1.00  0.00           C  
ATOM    478  O   ASP A  75     -34.334  16.186   5.595  1.00  0.00           O  
ATOM    479  CB  ASP A  75     -32.444  13.419   5.222  1.00  0.00           C  
ATOM    480  CG  ASP A  75     -31.439  12.583   6.031  1.00  0.00           C  
ATOM    481  OD1 ASP A  75     -30.371  12.211   5.492  1.00  0.00           O  
ATOM    482  OD2 ASP A  75     -31.731  12.294   7.219  1.00  0.00           O1-
ATOM    483  H   ASP A  75     -32.067  14.572   7.501  1.00  0.00           H  
ATOM    484  HA  ASP A  75     -31.390  15.204   4.804  1.00  0.00           H  
ATOM    485  HB2 ASP A  75     -32.346  13.183   4.162  1.00  0.00           H  
ATOM    486  HB3 ASP A  75     -33.451  13.147   5.536  1.00  0.00           H  
ATOM    487  N   ASP A  76     -33.400  16.089   3.544  1.00  0.00           N  
ATOM    488  CA  ASP A  76     -34.092  17.201   2.864  1.00  0.00           C  
ATOM    489  C   ASP A  76     -33.659  18.640   3.258  1.00  0.00           C  
ATOM    490  O   ASP A  76     -34.087  19.577   2.579  1.00  0.00           O  
ATOM    491  CB  ASP A  76     -35.629  17.014   2.800  1.00  0.00           C  
ATOM    492  CG  ASP A  76     -36.112  15.859   1.910  1.00  0.00           C  
ATOM    493  OD1 ASP A  76     -35.801  15.874   0.695  1.00  0.00           O  
ATOM    494  OD2 ASP A  76     -36.881  14.995   2.398  1.00  0.00           O1-
ATOM    495  H   ASP A  76     -32.679  15.654   2.986  1.00  0.00           H  
ATOM    496  HA  ASP A  76     -33.768  17.129   1.826  1.00  0.00           H  
ATOM    497  HB2 ASP A  76     -36.073  17.924   2.397  1.00  0.00           H  
ATOM    498  HB3 ASP A  76     -36.027  16.893   3.807  1.00  0.00           H  
ATOM    499  N   SER A  77     -32.783  18.870   4.252  1.00  0.00           N  
ATOM    500  CA  SER A  77     -32.300  20.234   4.583  1.00  0.00           C  
ATOM    501  C   SER A  77     -31.266  20.777   3.583  1.00  0.00           C  
ATOM    502  O   SER A  77     -30.589  20.019   2.881  1.00  0.00           O  
ATOM    503  CB  SER A  77     -31.751  20.347   6.016  1.00  0.00           C  
ATOM    504  OG  SER A  77     -30.444  19.817   6.143  1.00  0.00           O  
ATOM    505  H   SER A  77     -32.421  18.093   4.786  1.00  0.00           H  
ATOM    506  HA  SER A  77     -33.162  20.899   4.536  1.00  0.00           H  
ATOM    507  HB2 SER A  77     -32.425  19.839   6.707  1.00  0.00           H  
ATOM    508  HB3 SER A  77     -31.716  21.401   6.292  1.00  0.00           H  
ATOM    509  HG  SER A  77     -30.547  18.863   6.173  1.00  0.00           H  
ATOM    510  N   CYS A  78     -31.117  22.105   3.530  1.00  0.00           N  
ATOM    511  CA  CYS A  78     -30.060  22.787   2.777  1.00  0.00           C  
ATOM    512  C   CYS A  78     -28.814  23.014   3.644  1.00  0.00           C  
ATOM    513  O   CYS A  78     -28.917  23.336   4.828  1.00  0.00           O  
ATOM    514  CB  CYS A  78     -30.595  24.102   2.199  1.00  0.00           C  
ATOM    515  SG  CYS A  78     -31.583  23.741   0.720  1.00  0.00           S  
ATOM    516  H   CYS A  78     -31.669  22.667   4.162  1.00  0.00           H  
ATOM    517  HA  CYS A  78     -29.754  22.156   1.943  1.00  0.00           H  
ATOM    518  HB2 CYS A  78     -29.760  24.748   1.927  1.00  0.00           H  
ATOM    519  HB3 CYS A  78     -31.194  24.618   2.950  1.00  0.00           H  
ATOM    520  HG  CYS A  78     -32.421  22.892   1.321  1.00  0.00           H  
ATOM    521  N   GLN A  79     -27.630  22.867   3.043  1.00  0.00           N  
ATOM    522  CA  GLN A  79     -26.341  22.873   3.744  1.00  0.00           C  
ATOM    523  C   GLN A  79     -25.216  23.526   2.931  1.00  0.00           C  
ATOM    524  O   GLN A  79     -25.262  23.594   1.701  1.00  0.00           O  
ATOM    525  CB  GLN A  79     -25.954  21.431   4.138  1.00  0.00           C  
ATOM    526  CG  GLN A  79     -26.784  20.841   5.289  1.00  0.00           C  
ATOM    527  CD  GLN A  79     -26.585  21.579   6.611  1.00  0.00           C  
ATOM    528  OE1 GLN A  79     -25.552  22.194   6.866  1.00  0.00           O  
ATOM    529  NE2 GLN A  79     -27.559  21.534   7.490  1.00  0.00           N  
ATOM    530  H   GLN A  79     -27.618  22.668   2.053  1.00  0.00           H  
ATOM    531  HA  GLN A  79     -26.443  23.464   4.654  1.00  0.00           H  
ATOM    532  HB2 GLN A  79     -26.060  20.783   3.268  1.00  0.00           H  
ATOM    533  HB3 GLN A  79     -24.905  21.406   4.436  1.00  0.00           H  
ATOM    534  HG2 GLN A  79     -26.487  19.803   5.441  1.00  0.00           H  
ATOM    535  HG3 GLN A  79     -27.841  20.836   5.023  1.00  0.00           H  
ATOM    536 HE21 GLN A  79     -27.397  21.921   8.408  1.00  0.00           H  
ATOM    537 HE22 GLN A  79     -28.429  21.072   7.266  1.00  0.00           H  
ATOM    538  N   VAL A  80     -24.175  23.956   3.647  1.00  0.00           N  
ATOM    539  CA  VAL A  80     -22.913  24.521   3.140  1.00  0.00           C  
ATOM    540  C   VAL A  80     -21.758  23.822   3.859  1.00  0.00           C  
ATOM    541  O   VAL A  80     -21.780  23.734   5.088  1.00  0.00           O  
ATOM    542  CB  VAL A  80     -22.902  26.057   3.295  1.00  0.00           C  
ATOM    543  CG1 VAL A  80     -21.528  26.679   3.038  1.00  0.00           C  
ATOM    544  CG2 VAL A  80     -23.909  26.694   2.332  1.00  0.00           C  
ATOM    545  H   VAL A  80     -24.249  23.880   4.651  1.00  0.00           H  
ATOM    546  HA  VAL A  80     -22.821  24.296   2.077  1.00  0.00           H  
ATOM    547  HB  VAL A  80     -23.193  26.310   4.315  1.00  0.00           H  
ATOM    548 HG11 VAL A  80     -20.812  26.329   3.781  1.00  0.00           H  
ATOM    549 HG12 VAL A  80     -21.186  26.399   2.042  1.00  0.00           H  
ATOM    550 HG13 VAL A  80     -21.596  27.764   3.112  1.00  0.00           H  
ATOM    551 HG21 VAL A  80     -23.676  26.403   1.308  1.00  0.00           H  
ATOM    552 HG22 VAL A  80     -24.922  26.376   2.578  1.00  0.00           H  
ATOM    553 HG23 VAL A  80     -23.864  27.781   2.408  1.00  0.00           H  
ATOM    554  N   ILE A  81     -20.814  23.240   3.107  1.00  0.00           N  
ATOM    555  CA  ILE A  81     -19.855  22.228   3.596  1.00  0.00           C  
ATOM    556  C   ILE A  81     -18.524  22.295   2.798  1.00  0.00           C  
ATOM    557  O   ILE A  81     -18.581  22.399   1.568  1.00  0.00           O  
ATOM    558  CB  ILE A  81     -20.480  20.799   3.535  1.00  0.00           C  
ATOM    559  CG1 ILE A  81     -21.825  20.667   4.296  1.00  0.00           C  
ATOM    560  CG2 ILE A  81     -19.488  19.735   4.032  1.00  0.00           C  
ATOM    561  CD1 ILE A  81     -22.470  19.273   4.285  1.00  0.00           C  
ATOM    562  H   ILE A  81     -20.786  23.453   2.120  1.00  0.00           H  
ATOM    563  HA  ILE A  81     -19.646  22.450   4.642  1.00  0.00           H  
ATOM    564  HB  ILE A  81     -20.682  20.579   2.486  1.00  0.00           H  
ATOM    565 HG12 ILE A  81     -21.683  20.973   5.332  1.00  0.00           H  
ATOM    566 HG13 ILE A  81     -22.553  21.336   3.835  1.00  0.00           H  
ATOM    567 HG21 ILE A  81     -18.558  19.778   3.465  1.00  0.00           H  
ATOM    568 HG22 ILE A  81     -19.286  19.885   5.093  1.00  0.00           H  
ATOM    569 HG23 ILE A  81     -19.897  18.733   3.896  1.00  0.00           H  
ATOM    570 HD11 ILE A  81     -22.533  18.899   3.263  1.00  0.00           H  
ATOM    571 HD12 ILE A  81     -21.896  18.579   4.899  1.00  0.00           H  
ATOM    572 HD13 ILE A  81     -23.476  19.339   4.700  1.00  0.00           H  
ATOM    573  N   PRO A  82     -17.337  22.216   3.442  1.00  0.00           N  
ATOM    574  CA  PRO A  82     -16.033  22.297   2.769  1.00  0.00           C  
ATOM    575  C   PRO A  82     -15.553  20.984   2.115  1.00  0.00           C  
ATOM    576  O   PRO A  82     -15.995  19.883   2.453  1.00  0.00           O  
ATOM    577  CB  PRO A  82     -15.062  22.772   3.856  1.00  0.00           C  
ATOM    578  CG  PRO A  82     -15.630  22.120   5.115  1.00  0.00           C  
ATOM    579  CD  PRO A  82     -17.139  22.226   4.890  1.00  0.00           C  
ATOM    580  HA  PRO A  82     -16.078  23.057   1.989  1.00  0.00           H  
ATOM    581  HB2 PRO A  82     -14.035  22.460   3.667  1.00  0.00           H  
ATOM    582  HB3 PRO A  82     -15.115  23.857   3.949  1.00  0.00           H  
ATOM    583  HG2 PRO A  82     -15.320  22.643   6.020  1.00  0.00           H  
ATOM    584  HG3 PRO A  82     -15.336  21.071   5.157  1.00  0.00           H  
ATOM    585  HD2 PRO A  82     -17.500  23.170   5.297  1.00  0.00           H  
ATOM    586  HD3 PRO A  82     -17.644  21.393   5.377  1.00  0.00           H  
ATOM    587  N   VAL A  83     -14.593  21.120   1.193  1.00  0.00           N  
ATOM    588  CA  VAL A  83     -13.971  20.081   0.350  1.00  0.00           C  
ATOM    589  C   VAL A  83     -12.463  20.358   0.195  1.00  0.00           C  
ATOM    590  O   VAL A  83     -12.058  21.509   0.053  1.00  0.00           O  
ATOM    591  CB  VAL A  83     -14.679  20.007  -1.025  1.00  0.00           C  
ATOM    592  CG1 VAL A  83     -13.984  19.072  -2.027  1.00  0.00           C  
ATOM    593  CG2 VAL A  83     -16.149  19.587  -0.923  1.00  0.00           C  
ATOM    594  H   VAL A  83     -14.300  22.065   0.986  1.00  0.00           H  
ATOM    595  HA  VAL A  83     -14.085  19.115   0.843  1.00  0.00           H  
ATOM    596  HB  VAL A  83     -14.674  21.008  -1.457  1.00  0.00           H  
ATOM    597 HG11 VAL A  83     -12.980  19.434  -2.247  1.00  0.00           H  
ATOM    598 HG12 VAL A  83     -13.930  18.062  -1.620  1.00  0.00           H  
ATOM    599 HG13 VAL A  83     -14.543  19.053  -2.963  1.00  0.00           H  
ATOM    600 HG21 VAL A  83     -16.220  18.604  -0.458  1.00  0.00           H  
ATOM    601 HG22 VAL A  83     -16.706  20.310  -0.326  1.00  0.00           H  
ATOM    602 HG23 VAL A  83     -16.599  19.553  -1.915  1.00  0.00           H  
ATOM    603  N   LEU A  84     -11.611  19.328   0.227  1.00  0.00           N  
ATOM    604  CA  LEU A  84     -10.144  19.478   0.230  1.00  0.00           C  
ATOM    605  C   LEU A  84      -9.504  19.501  -1.180  1.00  0.00           C  
ATOM    606  O   LEU A  84      -9.989  18.810  -2.085  1.00  0.00           O  
ATOM    607  CB  LEU A  84      -9.527  18.368   1.102  1.00  0.00           C  
ATOM    608  CG  LEU A  84      -9.695  18.581   2.618  1.00  0.00           C  
ATOM    609  CD1 LEU A  84      -9.431  17.269   3.350  1.00  0.00           C  
ATOM    610  CD2 LEU A  84      -8.698  19.619   3.142  1.00  0.00           C  
ATOM    611  H   LEU A  84     -11.997  18.397   0.305  1.00  0.00           H  
ATOM    612  HA  LEU A  84      -9.921  20.436   0.700  1.00  0.00           H  
ATOM    613  HB2 LEU A  84     -10.007  17.429   0.824  1.00  0.00           H  
ATOM    614  HB3 LEU A  84      -8.464  18.271   0.880  1.00  0.00           H  
ATOM    615  HG  LEU A  84     -10.711  18.905   2.844  1.00  0.00           H  
ATOM    616 HD11 LEU A  84     -10.158  16.519   3.039  1.00  0.00           H  
ATOM    617 HD12 LEU A  84      -8.424  16.914   3.128  1.00  0.00           H  
ATOM    618 HD13 LEU A  84      -9.529  17.417   4.425  1.00  0.00           H  
ATOM    619 HD21 LEU A  84      -7.681  19.338   2.867  1.00  0.00           H  
ATOM    620 HD22 LEU A  84      -8.924  20.602   2.728  1.00  0.00           H  
ATOM    621 HD23 LEU A  84      -8.757  19.672   4.229  1.00  0.00           H  
ATOM    622  N   PRO A  85      -8.368  20.214  -1.369  1.00  0.00           N  
ATOM    623  CA  PRO A  85      -7.710  20.408  -2.671  1.00  0.00           C  
ATOM    624  C   PRO A  85      -7.102  19.157  -3.330  1.00  0.00           C  
ATOM    625  O   PRO A  85      -6.697  19.216  -4.490  1.00  0.00           O  
ATOM    626  CB  PRO A  85      -6.667  21.515  -2.465  1.00  0.00           C  
ATOM    627  CG  PRO A  85      -6.391  21.496  -0.966  1.00  0.00           C  
ATOM    628  CD  PRO A  85      -7.719  21.050  -0.364  1.00  0.00           C  
ATOM    629  HA  PRO A  85      -8.442  20.804  -3.376  1.00  0.00           H  
ATOM    630  HB2 PRO A  85      -5.756  21.345  -3.040  1.00  0.00           H  
ATOM    631  HB3 PRO A  85      -7.105  22.475  -2.737  1.00  0.00           H  
ATOM    632  HG2 PRO A  85      -6.089  22.476  -0.595  1.00  0.00           H  
ATOM    633  HG3 PRO A  85      -5.624  20.752  -0.752  1.00  0.00           H  
ATOM    634  HD2 PRO A  85      -8.339  21.925  -0.169  1.00  0.00           H  
ATOM    635  HD3 PRO A  85      -7.535  20.502   0.560  1.00  0.00           H  
ATOM    636  N   GLN A  86      -7.038  18.024  -2.622  1.00  0.00           N  
ATOM    637  CA  GLN A  86      -6.310  16.815  -3.048  1.00  0.00           C  
ATOM    638  C   GLN A  86      -7.171  15.532  -3.043  1.00  0.00           C  
ATOM    639  O   GLN A  86      -6.680  14.447  -3.357  1.00  0.00           O  
ATOM    640  CB  GLN A  86      -5.015  16.685  -2.216  1.00  0.00           C  
ATOM    641  CG  GLN A  86      -4.134  17.950  -2.282  1.00  0.00           C  
ATOM    642  CD  GLN A  86      -2.733  17.729  -1.722  1.00  0.00           C  
ATOM    643  OE1 GLN A  86      -1.790  17.448  -2.447  1.00  0.00           O  
ATOM    644  NE2 GLN A  86      -2.532  17.863  -0.433  1.00  0.00           N  
ATOM    645  H   GLN A  86      -7.369  18.062  -1.669  1.00  0.00           H  
ATOM    646  HA  GLN A  86      -6.002  16.941  -4.086  1.00  0.00           H  
ATOM    647  HB2 GLN A  86      -5.267  16.480  -1.175  1.00  0.00           H  
ATOM    648  HB3 GLN A  86      -4.440  15.843  -2.600  1.00  0.00           H  
ATOM    649  HG2 GLN A  86      -4.607  18.757  -1.723  1.00  0.00           H  
ATOM    650  HG3 GLN A  86      -4.035  18.264  -3.321  1.00  0.00           H  
ATOM    651 HE21 GLN A  86      -3.247  18.265   0.157  1.00  0.00           H  
ATOM    652 HE22 GLN A  86      -1.598  17.716  -0.078  1.00  0.00           H  
ATOM    653  N   VAL A  87      -8.469  15.627  -2.719  1.00  0.00           N  
ATOM    654  CA  VAL A  87      -9.357  14.456  -2.561  1.00  0.00           C  
ATOM    655  C   VAL A  87     -10.027  14.067  -3.884  1.00  0.00           C  
ATOM    656  O   VAL A  87     -11.189  14.383  -4.153  1.00  0.00           O  
ATOM    657  CB  VAL A  87     -10.312  14.601  -1.356  1.00  0.00           C  
ATOM    658  CG1 VAL A  87     -11.233  13.385  -1.171  1.00  0.00           C  
ATOM    659  CG2 VAL A  87      -9.502  14.762  -0.062  1.00  0.00           C  
ATOM    660  H   VAL A  87      -8.851  16.546  -2.548  1.00  0.00           H  
ATOM    661  HA  VAL A  87      -8.724  13.606  -2.304  1.00  0.00           H  
ATOM    662  HB  VAL A  87     -10.929  15.489  -1.493  1.00  0.00           H  
ATOM    663 HG11 VAL A  87     -11.940  13.305  -1.997  1.00  0.00           H  
ATOM    664 HG12 VAL A  87     -10.641  12.472  -1.114  1.00  0.00           H  
ATOM    665 HG13 VAL A  87     -11.806  13.491  -0.249  1.00  0.00           H  
ATOM    666 HG21 VAL A  87      -8.870  13.886   0.085  1.00  0.00           H  
ATOM    667 HG22 VAL A  87      -8.863  15.643  -0.115  1.00  0.00           H  
ATOM    668 HG23 VAL A  87     -10.171  14.871   0.792  1.00  0.00           H  
ATOM    669  N   MET A  88      -9.264  13.366  -4.722  1.00  0.00           N  
ATOM    670  CA  MET A  88      -9.689  12.872  -6.040  1.00  0.00           C  
ATOM    671  C   MET A  88     -10.241  11.442  -5.933  1.00  0.00           C  
ATOM    672  O   MET A  88      -9.639  10.472  -6.389  1.00  0.00           O  
ATOM    673  CB  MET A  88      -8.555  13.032  -7.066  1.00  0.00           C  
ATOM    674  CG  MET A  88      -7.964  14.450  -7.107  1.00  0.00           C  
ATOM    675  SD  MET A  88      -9.168  15.810  -7.171  1.00  0.00           S  
ATOM    676  CE  MET A  88      -8.020  17.202  -7.327  1.00  0.00           C  
ATOM    677  H   MET A  88      -8.300  13.223  -4.456  1.00  0.00           H  
ATOM    678  HA  MET A  88     -10.514  13.491  -6.392  1.00  0.00           H  
ATOM    679  HB2 MET A  88      -7.753  12.334  -6.826  1.00  0.00           H  
ATOM    680  HB3 MET A  88      -8.941  12.785  -8.055  1.00  0.00           H  
ATOM    681  HG2 MET A  88      -7.340  14.592  -6.225  1.00  0.00           H  
ATOM    682  HG3 MET A  88      -7.317  14.521  -7.982  1.00  0.00           H  
ATOM    683  HE1 MET A  88      -7.368  17.242  -6.455  1.00  0.00           H  
ATOM    684  HE2 MET A  88      -7.416  17.082  -8.226  1.00  0.00           H  
ATOM    685  HE3 MET A  88      -8.579  18.135  -7.399  1.00  0.00           H  
ATOM    686  N   MET A  89     -11.380  11.319  -5.248  1.00  0.00           N  
ATOM    687  CA  MET A  89     -12.072  10.066  -4.919  1.00  0.00           C  
ATOM    688  C   MET A  89     -13.579  10.343  -4.712  1.00  0.00           C  
ATOM    689  O   MET A  89     -13.953  11.503  -4.547  1.00  0.00           O  
ATOM    690  CB  MET A  89     -11.343   9.435  -3.712  1.00  0.00           C  
ATOM    691  CG  MET A  89     -11.989   8.193  -3.095  1.00  0.00           C  
ATOM    692  SD  MET A  89     -13.245   8.539  -1.837  1.00  0.00           S  
ATOM    693  CE  MET A  89     -13.953   6.882  -1.702  1.00  0.00           C  
ATOM    694  H   MET A  89     -11.815  12.166  -4.912  1.00  0.00           H  
ATOM    695  HA  MET A  89     -11.982   9.384  -5.765  1.00  0.00           H  
ATOM    696  HB2 MET A  89     -11.228  10.184  -2.928  1.00  0.00           H  
ATOM    697  HB3 MET A  89     -10.343   9.154  -4.041  1.00  0.00           H  
ATOM    698  HG2 MET A  89     -11.206   7.606  -2.616  1.00  0.00           H  
ATOM    699  HG3 MET A  89     -12.419   7.582  -3.889  1.00  0.00           H  
ATOM    700  HE1 MET A  89     -14.402   6.597  -2.653  1.00  0.00           H  
ATOM    701  HE2 MET A  89     -13.176   6.170  -1.424  1.00  0.00           H  
ATOM    702  HE3 MET A  89     -14.729   6.876  -0.936  1.00  0.00           H  
ATOM    703  N   ILE A  90     -14.450   9.323  -4.743  1.00  0.00           N  
ATOM    704  CA  ILE A  90     -15.920   9.487  -4.736  1.00  0.00           C  
ATOM    705  C   ILE A  90     -16.580   8.603  -3.661  1.00  0.00           C  
ATOM    706  O   ILE A  90     -16.865   7.433  -3.919  1.00  0.00           O  
ATOM    707  CB  ILE A  90     -16.520   9.269  -6.154  1.00  0.00           C  
ATOM    708  CG1 ILE A  90     -15.812  10.133  -7.227  1.00  0.00           C  
ATOM    709  CG2 ILE A  90     -18.048   9.493  -6.135  1.00  0.00           C  
ATOM    710  CD1 ILE A  90     -16.402  10.040  -8.641  1.00  0.00           C  
ATOM    711  H   ILE A  90     -14.087   8.384  -4.821  1.00  0.00           H  
ATOM    712  HA  ILE A  90     -16.153  10.519  -4.471  1.00  0.00           H  
ATOM    713  HB  ILE A  90     -16.353   8.227  -6.428  1.00  0.00           H  
ATOM    714 HG12 ILE A  90     -15.818  11.177  -6.912  1.00  0.00           H  
ATOM    715 HG13 ILE A  90     -14.771   9.817  -7.301  1.00  0.00           H  
ATOM    716 HG21 ILE A  90     -18.533   8.855  -5.397  1.00  0.00           H  
ATOM    717 HG22 ILE A  90     -18.265  10.535  -5.897  1.00  0.00           H  
ATOM    718 HG23 ILE A  90     -18.481   9.251  -7.106  1.00  0.00           H  
ATOM    719 HD11 ILE A  90     -16.484   8.996  -8.941  1.00  0.00           H  
ATOM    720 HD12 ILE A  90     -17.385  10.511  -8.677  1.00  0.00           H  
ATOM    721 HD13 ILE A  90     -15.747  10.560  -9.339  1.00  0.00           H  
ATOM    722  N   LEU A  91     -16.815   9.143  -2.458  1.00  0.00           N  
ATOM    723  CA  LEU A  91     -17.429   8.417  -1.331  1.00  0.00           C  
ATOM    724  C   LEU A  91     -18.896   8.022  -1.567  1.00  0.00           C  
ATOM    725  O   LEU A  91     -19.684   8.754  -2.168  1.00  0.00           O  
ATOM    726  CB  LEU A  91     -17.372   9.254  -0.028  1.00  0.00           C  
ATOM    727  CG  LEU A  91     -16.060   9.230   0.773  1.00  0.00           C  
ATOM    728  CD1 LEU A  91     -16.118  10.274   1.888  1.00  0.00           C  
ATOM    729  CD2 LEU A  91     -15.867   7.891   1.487  1.00  0.00           C  
ATOM    730  H   LEU A  91     -16.548  10.107  -2.314  1.00  0.00           H  
ATOM    731  HA  LEU A  91     -16.875   7.491  -1.182  1.00  0.00           H  
ATOM    732  HB2 LEU A  91     -17.623  10.285  -0.277  1.00  0.00           H  
ATOM    733  HB3 LEU A  91     -18.147   8.896   0.650  1.00  0.00           H  
ATOM    734  HG  LEU A  91     -15.216   9.443   0.117  1.00  0.00           H  
ATOM    735 HD11 LEU A  91     -16.294  11.267   1.473  1.00  0.00           H  
ATOM    736 HD12 LEU A  91     -16.931  10.036   2.574  1.00  0.00           H  
ATOM    737 HD13 LEU A  91     -15.177  10.282   2.438  1.00  0.00           H  
ATOM    738 HD21 LEU A  91     -16.652   7.736   2.226  1.00  0.00           H  
ATOM    739 HD22 LEU A  91     -15.916   7.067   0.775  1.00  0.00           H  
ATOM    740 HD23 LEU A  91     -14.899   7.870   1.989  1.00  0.00           H  
ATOM    741  N   ILE A  92     -19.263   6.909  -0.937  1.00  0.00           N  
ATOM    742  CA  ILE A  92     -20.615   6.561  -0.470  1.00  0.00           C  
ATOM    743  C   ILE A  92     -20.565   6.535   1.078  1.00  0.00           C  
ATOM    744  O   ILE A  92     -19.468   6.419   1.635  1.00  0.00           O  
ATOM    745  CB  ILE A  92     -21.078   5.250  -1.169  1.00  0.00           C  
ATOM    746  CG1 ILE A  92     -21.430   5.570  -2.642  1.00  0.00           C  
ATOM    747  CG2 ILE A  92     -22.255   4.519  -0.500  1.00  0.00           C  
ATOM    748  CD1 ILE A  92     -21.910   4.378  -3.482  1.00  0.00           C  
ATOM    749  H   ILE A  92     -18.521   6.359  -0.529  1.00  0.00           H  
ATOM    750  HA  ILE A  92     -21.305   7.356  -0.754  1.00  0.00           H  
ATOM    751  HB  ILE A  92     -20.237   4.556  -1.160  1.00  0.00           H  
ATOM    752 HG12 ILE A  92     -22.218   6.323  -2.658  1.00  0.00           H  
ATOM    753 HG13 ILE A  92     -20.555   5.998  -3.131  1.00  0.00           H  
ATOM    754 HG21 ILE A  92     -22.060   4.357   0.560  1.00  0.00           H  
ATOM    755 HG22 ILE A  92     -23.178   5.083  -0.636  1.00  0.00           H  
ATOM    756 HG23 ILE A  92     -22.370   3.526  -0.935  1.00  0.00           H  
ATOM    757 HD11 ILE A  92     -21.158   3.589  -3.475  1.00  0.00           H  
ATOM    758 HD12 ILE A  92     -22.853   3.993  -3.094  1.00  0.00           H  
ATOM    759 HD13 ILE A  92     -22.085   4.705  -4.507  1.00  0.00           H  
ATOM    760  N   PRO A  93     -21.683   6.698   1.815  1.00  0.00           N  
ATOM    761  CA  PRO A  93     -21.697   6.479   3.262  1.00  0.00           C  
ATOM    762  C   PRO A  93     -21.157   5.102   3.690  1.00  0.00           C  
ATOM    763  O   PRO A  93     -21.004   4.202   2.869  1.00  0.00           O  
ATOM    764  CB  PRO A  93     -23.149   6.694   3.689  1.00  0.00           C  
ATOM    765  CG  PRO A  93     -23.633   7.733   2.679  1.00  0.00           C  
ATOM    766  CD  PRO A  93     -22.963   7.252   1.391  1.00  0.00           C  
ATOM    767  HA  PRO A  93     -21.077   7.251   3.719  1.00  0.00           H  
ATOM    768  HB2 PRO A  93     -23.716   5.771   3.567  1.00  0.00           H  
ATOM    769  HB3 PRO A  93     -23.219   7.053   4.715  1.00  0.00           H  
ATOM    770  HG2 PRO A  93     -23.251   8.718   2.946  1.00  0.00           H  
ATOM    771  HG3 PRO A  93     -24.719   7.744   2.593  1.00  0.00           H  
ATOM    772  HD2 PRO A  93     -22.837   8.085   0.699  1.00  0.00           H  
ATOM    773  HD3 PRO A  93     -23.581   6.473   0.944  1.00  0.00           H  
ATOM    774  N   GLY A  94     -20.850   4.914   4.976  1.00  0.00           N  
ATOM    775  CA  GLY A  94     -20.357   3.616   5.465  1.00  0.00           C  
ATOM    776  C   GLY A  94     -19.008   3.211   4.848  1.00  0.00           C  
ATOM    777  O   GLY A  94     -18.750   2.031   4.612  1.00  0.00           O  
ATOM    778  H   GLY A  94     -20.937   5.687   5.620  1.00  0.00           H  
ATOM    779  HA2 GLY A  94     -20.236   3.665   6.547  1.00  0.00           H  
ATOM    780  HA3 GLY A  94     -21.086   2.840   5.231  1.00  0.00           H  
ATOM    781  N   GLN A  95     -18.142   4.188   4.568  1.00  0.00           N  
ATOM    782  CA  GLN A  95     -16.829   3.995   3.955  1.00  0.00           C  
ATOM    783  C   GLN A  95     -15.779   4.848   4.668  1.00  0.00           C  
ATOM    784  O   GLN A  95     -15.906   6.073   4.705  1.00  0.00           O  
ATOM    785  CB  GLN A  95     -16.913   4.293   2.445  1.00  0.00           C  
ATOM    786  CG  GLN A  95     -15.564   4.178   1.712  1.00  0.00           C  
ATOM    787  CD  GLN A  95     -15.671   4.283   0.186  1.00  0.00           C  
ATOM    788  OE1 GLN A  95     -16.589   4.854  -0.385  1.00  0.00           O  
ATOM    789  NE2 GLN A  95     -14.714   3.730  -0.529  1.00  0.00           N  
ATOM    790  H   GLN A  95     -18.442   5.137   4.736  1.00  0.00           H  
ATOM    791  HA  GLN A  95     -16.534   2.952   4.068  1.00  0.00           H  
ATOM    792  HB2 GLN A  95     -17.632   3.607   1.997  1.00  0.00           H  
ATOM    793  HB3 GLN A  95     -17.285   5.309   2.309  1.00  0.00           H  
ATOM    794  HG2 GLN A  95     -15.118   3.214   1.959  1.00  0.00           H  
ATOM    795  HG3 GLN A  95     -14.889   4.961   2.057  1.00  0.00           H  
ATOM    796 HE21 GLN A  95     -13.945   3.254  -0.078  1.00  0.00           H  
ATOM    797 HE22 GLN A  95     -14.795   3.747  -1.535  1.00  0.00           H  
ATOM    798  N   THR A  96     -14.748   4.208   5.231  1.00  0.00           N  
ATOM    799  CA  THR A  96     -13.583   4.911   5.790  1.00  0.00           C  
ATOM    800  C   THR A  96     -12.720   5.533   4.684  1.00  0.00           C  
ATOM    801  O   THR A  96     -12.567   4.963   3.603  1.00  0.00           O  
ATOM    802  CB  THR A  96     -12.766   4.013   6.745  1.00  0.00           C  
ATOM    803  OG1 THR A  96     -13.398   3.962   8.006  1.00  0.00           O  
ATOM    804  CG2 THR A  96     -11.367   4.523   7.083  1.00  0.00           C  
ATOM    805  H   THR A  96     -14.729   3.199   5.210  1.00  0.00           H  
ATOM    806  HA  THR A  96     -13.967   5.734   6.392  1.00  0.00           H  
ATOM    807  HB  THR A  96     -12.683   3.009   6.329  1.00  0.00           H  
ATOM    808 HG21 THR A  96     -10.751   4.547   6.184  1.00  0.00           H  
ATOM    809 HG22 THR A  96     -11.442   5.519   7.519  1.00  0.00           H  
ATOM    810 HG23 THR A  96     -10.899   3.845   7.796  1.00  0.00           H  
ATOM    811  HG1 THR A  96     -14.158   3.379   7.947  1.00  0.00           H  
ATOM    812  N   LEU A  97     -12.132   6.691   4.990  1.00  0.00           N  
ATOM    813  CA  LEU A  97     -11.213   7.470   4.167  1.00  0.00           C  
ATOM    814  C   LEU A  97     -10.054   8.009   5.037  1.00  0.00           C  
ATOM    815  O   LEU A  97     -10.293   8.874   5.883  1.00  0.00           O  
ATOM    816  CB  LEU A  97     -12.015   8.575   3.445  1.00  0.00           C  
ATOM    817  CG  LEU A  97     -11.174   9.645   2.720  1.00  0.00           C  
ATOM    818  CD1 LEU A  97     -10.333   9.050   1.591  1.00  0.00           C  
ATOM    819  CD2 LEU A  97     -12.100  10.698   2.108  1.00  0.00           C  
ATOM    820  H   LEU A  97     -12.364   7.092   5.888  1.00  0.00           H  
ATOM    821  HA  LEU A  97     -10.808   6.821   3.391  1.00  0.00           H  
ATOM    822  HB2 LEU A  97     -12.683   8.101   2.726  1.00  0.00           H  
ATOM    823  HB3 LEU A  97     -12.629   9.085   4.187  1.00  0.00           H  
ATOM    824  HG  LEU A  97     -10.515  10.143   3.431  1.00  0.00           H  
ATOM    825 HD11 LEU A  97      -9.595   8.358   1.997  1.00  0.00           H  
ATOM    826 HD12 LEU A  97     -10.970   8.534   0.874  1.00  0.00           H  
ATOM    827 HD13 LEU A  97      -9.789   9.851   1.090  1.00  0.00           H  
ATOM    828 HD21 LEU A  97     -12.756  10.237   1.369  1.00  0.00           H  
ATOM    829 HD22 LEU A  97     -12.702  11.157   2.893  1.00  0.00           H  
ATOM    830 HD23 LEU A  97     -11.504  11.473   1.626  1.00  0.00           H  
ATOM    831  N   PRO A  98      -8.816   7.507   4.869  1.00  0.00           N  
ATOM    832  CA  PRO A  98      -7.612   8.095   5.460  1.00  0.00           C  
ATOM    833  C   PRO A  98      -7.116   9.266   4.602  1.00  0.00           C  
ATOM    834  O   PRO A  98      -7.305   9.266   3.385  1.00  0.00           O  
ATOM    835  CB  PRO A  98      -6.590   6.957   5.457  1.00  0.00           C  
ATOM    836  CG  PRO A  98      -6.928   6.231   4.159  1.00  0.00           C  
ATOM    837  CD  PRO A  98      -8.450   6.335   4.082  1.00  0.00           C  
ATOM    838  HA  PRO A  98      -7.797   8.433   6.479  1.00  0.00           H  
ATOM    839  HB2 PRO A  98      -5.564   7.324   5.454  1.00  0.00           H  
ATOM    840  HB3 PRO A  98      -6.756   6.298   6.309  1.00  0.00           H  
ATOM    841  HG2 PRO A  98      -6.609   5.189   4.186  1.00  0.00           H  
ATOM    842  HG3 PRO A  98      -6.477   6.743   3.309  1.00  0.00           H  
ATOM    843  HD2 PRO A  98      -8.904   5.446   4.520  1.00  0.00           H  
ATOM    844  HD3 PRO A  98      -8.751   6.440   3.040  1.00  0.00           H  
ATOM    845  N   LEU A  99      -6.425  10.230   5.215  1.00  0.00           N  
ATOM    846  CA  LEU A  99      -5.832  11.377   4.514  1.00  0.00           C  
ATOM    847  C   LEU A  99      -4.462  11.766   5.090  1.00  0.00           C  
ATOM    848  O   LEU A  99      -4.177  11.554   6.271  1.00  0.00           O  
ATOM    849  CB  LEU A  99      -6.786  12.591   4.533  1.00  0.00           C  
ATOM    850  CG  LEU A  99      -8.173  12.409   3.887  1.00  0.00           C  
ATOM    851  CD1 LEU A  99      -9.055  13.618   4.201  1.00  0.00           C  
ATOM    852  CD2 LEU A  99      -8.081  12.304   2.364  1.00  0.00           C  
ATOM    853  H   LEU A  99      -6.307  10.174   6.216  1.00  0.00           H  
ATOM    854  HA  LEU A  99      -5.669  11.105   3.471  1.00  0.00           H  
ATOM    855  HB2 LEU A  99      -6.929  12.869   5.577  1.00  0.00           H  
ATOM    856  HB3 LEU A  99      -6.293  13.433   4.045  1.00  0.00           H  
ATOM    857  HG  LEU A  99      -8.665  11.524   4.289  1.00  0.00           H  
ATOM    858 HD11 LEU A  99      -9.178  13.716   5.280  1.00  0.00           H  
ATOM    859 HD12 LEU A  99      -8.591  14.526   3.816  1.00  0.00           H  
ATOM    860 HD13 LEU A  99     -10.038  13.490   3.748  1.00  0.00           H  
ATOM    861 HD21 LEU A  99      -7.599  13.194   1.960  1.00  0.00           H  
ATOM    862 HD22 LEU A  99      -7.487  11.433   2.087  1.00  0.00           H  
ATOM    863 HD23 LEU A  99      -9.079  12.195   1.939  1.00  0.00           H  
ATOM    864  N   GLN A 100      -3.647  12.395   4.243  1.00  0.00           N  
ATOM    865  CA  GLN A 100      -2.411  13.103   4.588  1.00  0.00           C  
ATOM    866  C   GLN A 100      -2.411  14.467   3.891  1.00  0.00           C  
ATOM    867  O   GLN A 100      -2.699  14.551   2.697  1.00  0.00           O  
ATOM    868  CB  GLN A 100      -1.146  12.318   4.201  1.00  0.00           C  
ATOM    869  CG  GLN A 100      -0.982  10.948   4.863  1.00  0.00           C  
ATOM    870  CD  GLN A 100       0.460  10.441   4.820  1.00  0.00           C  
ATOM    871  OE1 GLN A 100       1.145  10.318   5.836  1.00  0.00           O  
ATOM    872  NE2 GLN A 100       0.992  10.142   3.655  1.00  0.00           N  
ATOM    873  H   GLN A 100      -3.995  12.534   3.305  1.00  0.00           H  
ATOM    874  HA  GLN A 100      -2.393  13.274   5.664  1.00  0.00           H  
ATOM    875  HB2 GLN A 100      -1.107  12.195   3.119  1.00  0.00           H  
ATOM    876  HB3 GLN A 100      -0.300  12.930   4.514  1.00  0.00           H  
ATOM    877  HG2 GLN A 100      -1.634  10.233   4.360  1.00  0.00           H  
ATOM    878  HG3 GLN A 100      -1.286  11.025   5.907  1.00  0.00           H  
ATOM    879 HE21 GLN A 100       0.488  10.261   2.788  1.00  0.00           H  
ATOM    880 HE22 GLN A 100       1.888   9.675   3.645  1.00  0.00           H  
ATOM    881  N   LEU A 101      -2.091  15.519   4.637  1.00  0.00           N  
ATOM    882  CA  LEU A 101      -2.223  16.921   4.241  1.00  0.00           C  
ATOM    883  C   LEU A 101      -0.914  17.646   4.565  1.00  0.00           C  
ATOM    884  O   LEU A 101      -0.306  17.386   5.607  1.00  0.00           O  
ATOM    885  CB  LEU A 101      -3.450  17.541   4.942  1.00  0.00           C  
ATOM    886  CG  LEU A 101      -4.788  16.805   4.721  1.00  0.00           C  
ATOM    887  CD1 LEU A 101      -5.881  17.414   5.600  1.00  0.00           C  
ATOM    888  CD2 LEU A 101      -5.276  16.859   3.274  1.00  0.00           C  
ATOM    889  H   LEU A 101      -1.816  15.358   5.596  1.00  0.00           H  
ATOM    890  HA  LEU A 101      -2.374  16.987   3.164  1.00  0.00           H  
ATOM    891  HB2 LEU A 101      -3.244  17.558   6.013  1.00  0.00           H  
ATOM    892  HB3 LEU A 101      -3.552  18.574   4.610  1.00  0.00           H  
ATOM    893  HG  LEU A 101      -4.684  15.760   5.015  1.00  0.00           H  
ATOM    894 HD11 LEU A 101      -5.582  17.364   6.646  1.00  0.00           H  
ATOM    895 HD12 LEU A 101      -6.049  18.455   5.323  1.00  0.00           H  
ATOM    896 HD13 LEU A 101      -6.807  16.852   5.472  1.00  0.00           H  
ATOM    897 HD21 LEU A 101      -5.504  17.887   2.991  1.00  0.00           H  
ATOM    898 HD22 LEU A 101      -4.509  16.481   2.599  1.00  0.00           H  
ATOM    899 HD23 LEU A 101      -6.167  16.240   3.161  1.00  0.00           H  
ATOM    900  N   PHE A 102      -0.468  18.522   3.666  1.00  0.00           N  
ATOM    901  CA  PHE A 102       0.927  18.982   3.570  1.00  0.00           C  
ATOM    902  C   PHE A 102       1.025  20.458   3.149  1.00  0.00           C  
ATOM    903  O   PHE A 102       1.925  20.862   2.405  1.00  0.00           O  
ATOM    904  CB  PHE A 102       1.726  18.065   2.621  1.00  0.00           C  
ATOM    905  CG  PHE A 102       1.778  16.590   2.980  1.00  0.00           C  
ATOM    906  CD1 PHE A 102       2.653  16.140   3.986  1.00  0.00           C  
ATOM    907  CD2 PHE A 102       1.008  15.656   2.265  1.00  0.00           C  
ATOM    908  CE1 PHE A 102       2.768  14.768   4.273  1.00  0.00           C  
ATOM    909  CE2 PHE A 102       1.127  14.284   2.542  1.00  0.00           C  
ATOM    910  CZ  PHE A 102       2.004  13.838   3.546  1.00  0.00           C  
ATOM    911  H   PHE A 102      -1.120  18.818   2.954  1.00  0.00           H  
ATOM    912  HA  PHE A 102       1.382  18.921   4.558  1.00  0.00           H  
ATOM    913  HB2 PHE A 102       1.314  18.168   1.617  1.00  0.00           H  
ATOM    914  HB3 PHE A 102       2.754  18.425   2.583  1.00  0.00           H  
ATOM    915  HD1 PHE A 102       3.258  16.853   4.526  1.00  0.00           H  
ATOM    916  HD2 PHE A 102       0.334  15.989   1.489  1.00  0.00           H  
ATOM    917  HE1 PHE A 102       3.450  14.442   5.044  1.00  0.00           H  
ATOM    918  HE2 PHE A 102       0.542  13.575   1.975  1.00  0.00           H  
ATOM    919  HZ  PHE A 102       2.084  12.781   3.753  1.00  0.00           H  
ATOM    920  N   HIS A 103       0.071  21.275   3.594  1.00  0.00           N  
ATOM    921  CA  HIS A 103      -0.013  22.695   3.260  1.00  0.00           C  
ATOM    922  C   HIS A 103      -0.645  23.482   4.419  1.00  0.00           C  
ATOM    923  O   HIS A 103      -1.664  23.031   4.950  1.00  0.00           O  
ATOM    924  CB  HIS A 103      -0.827  22.841   1.968  1.00  0.00           C  
ATOM    925  CG  HIS A 103      -0.772  24.220   1.373  1.00  0.00           C  
ATOM    926  ND1 HIS A 103      -1.326  25.374   1.936  1.00  0.00           N  
ATOM    927  CD2 HIS A 103      -0.154  24.544   0.201  1.00  0.00           C  
ATOM    928  CE1 HIS A 103      -1.025  26.362   1.081  1.00  0.00           C  
ATOM    929  NE2 HIS A 103      -0.332  25.896   0.032  1.00  0.00           N  
ATOM    930  H   HIS A 103      -0.673  20.879   4.150  1.00  0.00           H  
ATOM    931  HA  HIS A 103       0.995  23.065   3.078  1.00  0.00           H  
ATOM    932  HB2 HIS A 103      -1.867  22.585   2.166  1.00  0.00           H  
ATOM    933  HB3 HIS A 103      -0.450  22.136   1.226  1.00  0.00           H  
ATOM    934  HD2 HIS A 103       0.372  23.861  -0.451  1.00  0.00           H  
ATOM    935  HE2 HIS A 103       0.008  26.469  -0.727  1.00  0.00           H  
ATOM    936  HE1 HIS A 103      -1.290  27.401   1.214  1.00  0.00           H  
ATOM    937  N   PRO A 104      -0.103  24.651   4.821  1.00  0.00           N  
ATOM    938  CA  PRO A 104      -0.622  25.415   5.957  1.00  0.00           C  
ATOM    939  C   PRO A 104      -2.125  25.724   5.903  1.00  0.00           C  
ATOM    940  O   PRO A 104      -2.755  25.788   6.953  1.00  0.00           O  
ATOM    941  CB  PRO A 104       0.214  26.701   6.036  1.00  0.00           C  
ATOM    942  CG  PRO A 104       0.979  26.757   4.714  1.00  0.00           C  
ATOM    943  CD  PRO A 104       1.090  25.297   4.295  1.00  0.00           C  
ATOM    944  HA  PRO A 104      -0.446  24.841   6.867  1.00  0.00           H  
ATOM    945  HB2 PRO A 104      -0.405  27.589   6.166  1.00  0.00           H  
ATOM    946  HB3 PRO A 104       0.922  26.620   6.861  1.00  0.00           H  
ATOM    947  HG2 PRO A 104       1.958  27.221   4.829  1.00  0.00           H  
ATOM    948  HG3 PRO A 104       0.384  27.296   3.977  1.00  0.00           H  
ATOM    949  HD2 PRO A 104       1.973  24.852   4.753  1.00  0.00           H  
ATOM    950  HD3 PRO A 104       1.153  25.229   3.209  1.00  0.00           H  
ATOM    951  N   GLN A 105      -2.716  25.872   4.711  1.00  0.00           N  
ATOM    952  CA  GLN A 105      -4.148  26.175   4.553  1.00  0.00           C  
ATOM    953  C   GLN A 105      -5.044  24.930   4.699  1.00  0.00           C  
ATOM    954  O   GLN A 105      -6.165  25.038   5.194  1.00  0.00           O  
ATOM    955  CB  GLN A 105      -4.398  26.869   3.205  1.00  0.00           C  
ATOM    956  CG  GLN A 105      -3.556  28.138   2.958  1.00  0.00           C  
ATOM    957  CD  GLN A 105      -4.337  29.446   2.960  1.00  0.00           C  
ATOM    958  NE2 GLN A 105      -5.062  29.778   4.006  1.00  0.00           N  
ATOM    959  OE1 GLN A 105      -4.280  30.201   2.001  1.00  0.00           O  
ATOM    960  H   GLN A 105      -2.159  25.756   3.876  1.00  0.00           H  
ATOM    961  HA  GLN A 105      -4.444  26.868   5.341  1.00  0.00           H  
ATOM    962  HB2 GLN A 105      -4.178  26.154   2.412  1.00  0.00           H  
ATOM    963  HB3 GLN A 105      -5.458  27.111   3.133  1.00  0.00           H  
ATOM    964  HG2 GLN A 105      -2.743  28.223   3.679  1.00  0.00           H  
ATOM    965  HG3 GLN A 105      -3.122  28.044   1.962  1.00  0.00           H  
ATOM    966 HE21 GLN A 105      -5.609  30.625   3.941  1.00  0.00           H  
ATOM    967 HE22 GLN A 105      -5.060  29.212   4.842  1.00  0.00           H  
ATOM    968  N   GLU A 106      -4.556  23.739   4.325  1.00  0.00           N  
ATOM    969  CA  GLU A 106      -5.225  22.474   4.673  1.00  0.00           C  
ATOM    970  C   GLU A 106      -5.190  22.276   6.195  1.00  0.00           C  
ATOM    971  O   GLU A 106      -6.200  21.958   6.824  1.00  0.00           O  
ATOM    972  CB  GLU A 106      -4.541  21.264   4.003  1.00  0.00           C  
ATOM    973  CG  GLU A 106      -4.577  21.236   2.469  1.00  0.00           C  
ATOM    974  CD  GLU A 106      -3.839  20.007   1.901  1.00  0.00           C  
ATOM    975  OE1 GLU A 106      -2.702  19.711   2.341  1.00  0.00           O  
ATOM    976  OE2 GLU A 106      -4.412  19.337   1.010  1.00  0.00           O1-
ATOM    977  H   GLU A 106      -3.623  23.696   3.940  1.00  0.00           H  
ATOM    978  HA  GLU A 106      -6.270  22.509   4.364  1.00  0.00           H  
ATOM    979  HB2 GLU A 106      -3.503  21.223   4.333  1.00  0.00           H  
ATOM    980  HB3 GLU A 106      -5.040  20.364   4.361  1.00  0.00           H  
ATOM    981  HG2 GLU A 106      -4.122  22.145   2.076  1.00  0.00           H  
ATOM    982  HG3 GLU A 106      -5.620  21.223   2.152  1.00  0.00           H  
ATOM    983  N   VAL A 107      -4.015  22.501   6.789  1.00  0.00           N  
ATOM    984  CA  VAL A 107      -3.749  22.294   8.214  1.00  0.00           C  
ATOM    985  C   VAL A 107      -4.543  23.256   9.103  1.00  0.00           C  
ATOM    986  O   VAL A 107      -5.204  22.805  10.036  1.00  0.00           O  
ATOM    987  CB  VAL A 107      -2.230  22.343   8.473  1.00  0.00           C  
ATOM    988  CG1 VAL A 107      -1.897  22.335   9.965  1.00  0.00           C  
ATOM    989  CG2 VAL A 107      -1.520  21.171   7.782  1.00  0.00           C  
ATOM    990  H   VAL A 107      -3.243  22.777   6.199  1.00  0.00           H  
ATOM    991  HA  VAL A 107      -4.090  21.292   8.476  1.00  0.00           H  
ATOM    992  HB  VAL A 107      -1.834  23.269   8.056  1.00  0.00           H  
ATOM    993 HG11 VAL A 107      -2.210  23.283  10.402  1.00  0.00           H  
ATOM    994 HG12 VAL A 107      -2.413  21.521  10.473  1.00  0.00           H  
ATOM    995 HG13 VAL A 107      -0.822  22.228  10.115  1.00  0.00           H  
ATOM    996 HG21 VAL A 107      -1.907  20.221   8.151  1.00  0.00           H  
ATOM    997 HG22 VAL A 107      -1.672  21.208   6.703  1.00  0.00           H  
ATOM    998 HG23 VAL A 107      -0.449  21.222   7.974  1.00  0.00           H  
ATOM    999  N   SER A 108      -4.540  24.561   8.822  1.00  0.00           N  
ATOM   1000  CA  SER A 108      -5.275  25.568   9.606  1.00  0.00           C  
ATOM   1001  C   SER A 108      -6.797  25.376   9.533  1.00  0.00           C  
ATOM   1002  O   SER A 108      -7.489  25.562  10.541  1.00  0.00           O  
ATOM   1003  CB  SER A 108      -4.889  26.968   9.122  1.00  0.00           C  
ATOM   1004  OG  SER A 108      -5.336  27.173   7.800  1.00  0.00           O  
ATOM   1005  H   SER A 108      -4.002  24.892   8.033  1.00  0.00           H  
ATOM   1006  HA  SER A 108      -4.979  25.482  10.651  1.00  0.00           H  
ATOM   1007  HB2 SER A 108      -3.805  27.076   9.164  1.00  0.00           H  
ATOM   1008  HB3 SER A 108      -5.343  27.716   9.772  1.00  0.00           H  
ATOM   1009  HG  SER A 108      -4.817  27.892   7.432  1.00  0.00           H  
ATOM   1010  N   MET A 109      -7.318  24.941   8.378  1.00  0.00           N  
ATOM   1011  CA  MET A 109      -8.735  24.619   8.206  1.00  0.00           C  
ATOM   1012  C   MET A 109      -9.129  23.361   8.991  1.00  0.00           C  
ATOM   1013  O   MET A 109     -10.142  23.377   9.691  1.00  0.00           O  
ATOM   1014  CB  MET A 109      -9.082  24.555   6.709  1.00  0.00           C  
ATOM   1015  CG  MET A 109     -10.572  24.302   6.419  1.00  0.00           C  
ATOM   1016  SD  MET A 109     -11.224  22.620   6.654  1.00  0.00           S  
ATOM   1017  CE  MET A 109     -10.407  21.753   5.291  1.00  0.00           C  
ATOM   1018  H   MET A 109      -6.705  24.883   7.577  1.00  0.00           H  
ATOM   1019  HA  MET A 109      -9.312  25.441   8.630  1.00  0.00           H  
ATOM   1020  HB2 MET A 109      -8.484  23.782   6.228  1.00  0.00           H  
ATOM   1021  HB3 MET A 109      -8.812  25.511   6.260  1.00  0.00           H  
ATOM   1022  HG2 MET A 109     -10.760  24.580   5.382  1.00  0.00           H  
ATOM   1023  HG3 MET A 109     -11.156  24.980   7.041  1.00  0.00           H  
ATOM   1024  HE1 MET A 109     -10.687  22.210   4.342  1.00  0.00           H  
ATOM   1025  HE2 MET A 109      -9.325  21.803   5.414  1.00  0.00           H  
ATOM   1026  HE3 MET A 109     -10.719  20.709   5.291  1.00  0.00           H  
ATOM   1027  N   VAL A 110      -8.318  22.294   8.966  1.00  0.00           N  
ATOM   1028  CA  VAL A 110      -8.608  21.073   9.744  1.00  0.00           C  
ATOM   1029  C   VAL A 110      -8.421  21.287  11.254  1.00  0.00           C  
ATOM   1030  O   VAL A 110      -9.279  20.851  12.023  1.00  0.00           O  
ATOM   1031  CB  VAL A 110      -7.864  19.839   9.196  1.00  0.00           C  
ATOM   1032  CG1 VAL A 110      -8.142  18.577  10.023  1.00  0.00           C  
ATOM   1033  CG2 VAL A 110      -8.298  19.531   7.755  1.00  0.00           C  
ATOM   1034  H   VAL A 110      -7.503  22.315   8.371  1.00  0.00           H  
ATOM   1035  HA  VAL A 110      -9.668  20.857   9.611  1.00  0.00           H  
ATOM   1036  HB  VAL A 110      -6.792  20.036   9.210  1.00  0.00           H  
ATOM   1037 HG11 VAL A 110      -7.817  18.715  11.055  1.00  0.00           H  
ATOM   1038 HG12 VAL A 110      -9.209  18.357  10.021  1.00  0.00           H  
ATOM   1039 HG13 VAL A 110      -7.605  17.728   9.601  1.00  0.00           H  
ATOM   1040 HG21 VAL A 110      -9.356  19.273   7.728  1.00  0.00           H  
ATOM   1041 HG22 VAL A 110      -8.134  20.395   7.111  1.00  0.00           H  
ATOM   1042 HG23 VAL A 110      -7.701  18.705   7.369  1.00  0.00           H  
ATOM   1043  N   ARG A 111      -7.401  22.047  11.690  1.00  0.00           N  
ATOM   1044  CA  ARG A 111      -7.265  22.548  13.080  1.00  0.00           C  
ATOM   1045  C   ARG A 111      -8.498  23.330  13.547  1.00  0.00           C  
ATOM   1046  O   ARG A 111      -8.796  23.342  14.741  1.00  0.00           O  
ATOM   1047  CB  ARG A 111      -6.025  23.457  13.208  1.00  0.00           C  
ATOM   1048  CG  ARG A 111      -4.684  22.707  13.239  1.00  0.00           C  
ATOM   1049  CD  ARG A 111      -3.518  23.704  13.206  1.00  0.00           C  
ATOM   1050  NE  ARG A 111      -2.218  23.051  13.451  1.00  0.00           N  
ATOM   1051  CZ  ARG A 111      -1.041  23.430  12.994  1.00  0.00           C  
ATOM   1052  NH1 ARG A 111      -0.858  24.543  12.347  1.00  0.00           N  
ATOM   1053  NH2 ARG A 111       0.009  22.687  13.152  1.00  0.00           N1+
ATOM   1054  H   ARG A 111      -6.708  22.334  11.014  1.00  0.00           H  
ATOM   1055  HA  ARG A 111      -7.159  21.702  13.758  1.00  0.00           H  
ATOM   1056  HB2 ARG A 111      -6.022  24.169  12.383  1.00  0.00           H  
ATOM   1057  HB3 ARG A 111      -6.102  24.027  14.134  1.00  0.00           H  
ATOM   1058  HG2 ARG A 111      -4.605  22.031  12.389  1.00  0.00           H  
ATOM   1059  HG3 ARG A 111      -4.635  22.126  14.160  1.00  0.00           H  
ATOM   1060  HD2 ARG A 111      -3.672  24.454  13.983  1.00  0.00           H  
ATOM   1061  HD3 ARG A 111      -3.515  24.198  12.234  1.00  0.00           H  
ATOM   1062  HE  ARG A 111      -2.227  22.176  13.954  1.00  0.00           H  
ATOM   1063 HH11 ARG A 111      -1.605  25.208  12.208  1.00  0.00           H  
ATOM   1064 HH12 ARG A 111       0.056  24.722  11.956  1.00  0.00           H  
ATOM   1065 HH21 ARG A 111      -0.039  21.829  13.683  1.00  0.00           H  
ATOM   1066 HH22 ARG A 111       0.825  22.906  12.597  1.00  0.00           H  
ATOM   1067  N   ASN A 112      -9.225  23.969  12.629  1.00  0.00           N  
ATOM   1068  CA  ASN A 112     -10.522  24.587  12.901  1.00  0.00           C  
ATOM   1069  C   ASN A 112     -11.692  23.592  12.860  1.00  0.00           C  
ATOM   1070  O   ASN A 112     -12.620  23.748  13.652  1.00  0.00           O  
ATOM   1071  CB  ASN A 112     -10.753  25.749  11.918  1.00  0.00           C  
ATOM   1072  CG  ASN A 112     -10.454  27.082  12.558  1.00  0.00           C  
ATOM   1073  OD1 ASN A 112     -11.341  27.701  13.130  1.00  0.00           O  
ATOM   1074  ND2 ASN A 112      -9.229  27.542  12.518  1.00  0.00           N  
ATOM   1075  H   ASN A 112      -8.880  23.981  11.680  1.00  0.00           H  
ATOM   1076  HA  ASN A 112     -10.510  24.991  13.914  1.00  0.00           H  
ATOM   1077  HB2 ASN A 112     -10.150  25.634  11.018  1.00  0.00           H  
ATOM   1078  HB3 ASN A 112     -11.798  25.761  11.607  1.00  0.00           H  
ATOM   1079 HD21 ASN A 112      -9.042  28.413  12.994  1.00  0.00           H  
ATOM   1080 HD22 ASN A 112      -8.518  27.047  11.998  1.00  0.00           H  
ATOM   1081  N   LEU A 113     -11.687  22.604  11.963  1.00  0.00           N  
ATOM   1082  CA  LEU A 113     -12.831  21.721  11.720  1.00  0.00           C  
ATOM   1083  C   LEU A 113     -13.012  20.627  12.786  1.00  0.00           C  
ATOM   1084  O   LEU A 113     -14.144  20.324  13.165  1.00  0.00           O  
ATOM   1085  CB  LEU A 113     -12.731  21.159  10.289  1.00  0.00           C  
ATOM   1086  CG  LEU A 113     -13.893  20.233   9.886  1.00  0.00           C  
ATOM   1087  CD1 LEU A 113     -15.225  20.984   9.892  1.00  0.00           C  
ATOM   1088  CD2 LEU A 113     -13.654  19.676   8.485  1.00  0.00           C  
ATOM   1089  H   LEU A 113     -10.910  22.559  11.318  1.00  0.00           H  
ATOM   1090  HA  LEU A 113     -13.728  22.339  11.765  1.00  0.00           H  
ATOM   1091  HB2 LEU A 113     -12.676  21.987   9.583  1.00  0.00           H  
ATOM   1092  HB3 LEU A 113     -11.806  20.588  10.213  1.00  0.00           H  
ATOM   1093  HG  LEU A 113     -13.948  19.389  10.573  1.00  0.00           H  
ATOM   1094 HD11 LEU A 113     -15.492  21.284  10.906  1.00  0.00           H  
ATOM   1095 HD12 LEU A 113     -15.169  21.864   9.252  1.00  0.00           H  
ATOM   1096 HD13 LEU A 113     -16.021  20.337   9.525  1.00  0.00           H  
ATOM   1097 HD21 LEU A 113     -13.627  20.488   7.758  1.00  0.00           H  
ATOM   1098 HD22 LEU A 113     -12.712  19.129   8.459  1.00  0.00           H  
ATOM   1099 HD23 LEU A 113     -14.468  18.995   8.232  1.00  0.00           H  
ATOM   1100  N   ILE A 114     -11.918  20.071  13.322  1.00  0.00           N  
ATOM   1101  CA  ILE A 114     -11.974  19.079  14.420  1.00  0.00           C  
ATOM   1102  C   ILE A 114     -12.533  19.673  15.729  1.00  0.00           C  
ATOM   1103  O   ILE A 114     -12.890  18.922  16.628  1.00  0.00           O  
ATOM   1104  CB  ILE A 114     -10.601  18.402  14.649  1.00  0.00           C  
ATOM   1105  CG2 ILE A 114     -10.120  17.711  13.360  1.00  0.00           C  
ATOM   1106  CG1 ILE A 114      -9.571  19.377  15.267  1.00  0.00           C  
ATOM   1107  CD1 ILE A 114      -8.167  18.792  15.444  1.00  0.00           C  
ATOM   1108  H   ILE A 114     -11.015  20.338  12.960  1.00  0.00           H  
ATOM   1109  HA  ILE A 114     -12.671  18.296  14.122  1.00  0.00           H  
ATOM   1110  HB  ILE A 114     -10.759  17.609  15.380  1.00  0.00           H  
ATOM   1111 HG12 ILE A 114      -9.493  20.273  14.651  1.00  0.00           H  
ATOM   1112 HG13 ILE A 114      -9.922  19.674  16.256  1.00  0.00           H  
ATOM   1113 HG21 ILE A 114     -10.917  17.088  12.956  1.00  0.00           H  
ATOM   1114 HG22 ILE A 114      -9.825  18.448  12.613  1.00  0.00           H  
ATOM   1115 HG23 ILE A 114      -9.266  17.070  13.579  1.00  0.00           H  
ATOM   1116 HD11 ILE A 114      -8.219  17.851  15.992  1.00  0.00           H  
ATOM   1117 HD12 ILE A 114      -7.709  18.627  14.468  1.00  0.00           H  
ATOM   1118 HD13 ILE A 114      -7.548  19.496  16.001  1.00  0.00           H  
ATOM   1119  N   GLN A 115     -12.665  21.002  15.819  1.00  0.00           N  
ATOM   1120  CA  GLN A 115     -13.280  21.725  16.940  1.00  0.00           C  
ATOM   1121  C   GLN A 115     -14.667  22.300  16.567  1.00  0.00           C  
ATOM   1122  O   GLN A 115     -15.097  23.309  17.132  1.00  0.00           O  
ATOM   1123  CB  GLN A 115     -12.302  22.780  17.499  1.00  0.00           C  
ATOM   1124  CG  GLN A 115     -10.928  22.246  17.954  1.00  0.00           C  
ATOM   1125  CD  GLN A 115     -10.985  21.242  19.107  1.00  0.00           C  
ATOM   1126  OE1 GLN A 115     -11.953  21.136  19.849  1.00  0.00           O  
ATOM   1127  NE2 GLN A 115      -9.928  20.500  19.350  1.00  0.00           N  
ATOM   1128  H   GLN A 115     -12.354  21.553  15.032  1.00  0.00           H  
ATOM   1129  HA  GLN A 115     -13.474  21.012  17.741  1.00  0.00           H  
ATOM   1130  HB2 GLN A 115     -12.136  23.539  16.735  1.00  0.00           H  
ATOM   1131  HB3 GLN A 115     -12.771  23.264  18.356  1.00  0.00           H  
ATOM   1132  HG2 GLN A 115     -10.321  23.090  18.280  1.00  0.00           H  
ATOM   1133  HG3 GLN A 115     -10.416  21.792  17.105  1.00  0.00           H  
ATOM   1134 HE21 GLN A 115     -10.011  19.786  20.059  1.00  0.00           H  
ATOM   1135 HE22 GLN A 115      -9.066  20.634  18.840  1.00  0.00           H  
ATOM   1136  N   LYS A 116     -15.365  21.678  15.606  1.00  0.00           N  
ATOM   1137  CA  LYS A 116     -16.721  22.016  15.120  1.00  0.00           C  
ATOM   1138  C   LYS A 116     -17.532  20.722  14.926  1.00  0.00           C  
ATOM   1139  O   LYS A 116     -17.346  19.767  15.681  1.00  0.00           O  
ATOM   1140  CB  LYS A 116     -16.636  22.898  13.851  1.00  0.00           C  
ATOM   1141  CG  LYS A 116     -15.958  24.256  14.081  1.00  0.00           C  
ATOM   1142  CD  LYS A 116     -15.746  25.015  12.761  1.00  0.00           C  
ATOM   1143  CE  LYS A 116     -15.103  26.398  12.951  1.00  0.00           C  
ATOM   1144  NZ  LYS A 116     -13.839  26.326  13.725  1.00  0.00           N1+
ATOM   1145  H   LYS A 116     -14.925  20.874  15.181  1.00  0.00           H  
ATOM   1146  HA  LYS A 116     -17.249  22.584  15.885  1.00  0.00           H  
ATOM   1147  HB2 LYS A 116     -17.643  23.103  13.487  1.00  0.00           H  
ATOM   1148  HB3 LYS A 116     -16.094  22.353  13.078  1.00  0.00           H  
ATOM   1149  HG2 LYS A 116     -14.985  24.091  14.544  1.00  0.00           H  
ATOM   1150  HG3 LYS A 116     -16.572  24.855  14.754  1.00  0.00           H  
ATOM   1151  HD2 LYS A 116     -16.708  25.144  12.265  1.00  0.00           H  
ATOM   1152  HD3 LYS A 116     -15.111  24.418  12.106  1.00  0.00           H  
ATOM   1153  HE2 LYS A 116     -15.809  27.057  13.456  1.00  0.00           H  
ATOM   1154  HE3 LYS A 116     -14.905  26.812  11.963  1.00  0.00           H  
ATOM   1155  HZ1 LYS A 116     -14.028  26.291  14.716  1.00  0.00           H  
ATOM   1156  HZ2 LYS A 116     -13.355  25.463  13.519  1.00  0.00           H  
ATOM   1157  HZ3 LYS A 116     -13.222  27.102  13.536  1.00  0.00           H  
ATOM   1158  N   ASP A 117     -18.402  20.639  13.918  1.00  0.00           N  
ATOM   1159  CA  ASP A 117     -19.150  19.414  13.566  1.00  0.00           C  
ATOM   1160  C   ASP A 117     -18.251  18.296  12.985  1.00  0.00           C  
ATOM   1161  O   ASP A 117     -18.737  17.210  12.670  1.00  0.00           O  
ATOM   1162  CB  ASP A 117     -20.305  19.751  12.597  1.00  0.00           C  
ATOM   1163  CG  ASP A 117     -19.872  20.351  11.253  1.00  0.00           C  
ATOM   1164  OD1 ASP A 117     -18.655  20.383  10.962  1.00  0.00           O  
ATOM   1165  OD2 ASP A 117     -20.757  20.832  10.505  1.00  0.00           O1-
ATOM   1166  H   ASP A 117     -18.519  21.446  13.322  1.00  0.00           H  
ATOM   1167  HA  ASP A 117     -19.599  19.014  14.475  1.00  0.00           H  
ATOM   1168  HB2 ASP A 117     -20.970  20.458  13.092  1.00  0.00           H  
ATOM   1169  HB3 ASP A 117     -20.880  18.846  12.401  1.00  0.00           H  
ATOM   1170  N   ARG A 118     -16.939  18.548  12.842  1.00  0.00           N  
ATOM   1171  CA  ARG A 118     -15.924  17.647  12.264  1.00  0.00           C  
ATOM   1172  C   ARG A 118     -16.259  17.164  10.846  1.00  0.00           C  
ATOM   1173  O   ARG A 118     -15.719  16.145  10.409  1.00  0.00           O  
ATOM   1174  CB  ARG A 118     -15.591  16.485  13.222  1.00  0.00           C  
ATOM   1175  CG  ARG A 118     -15.491  16.873  14.709  1.00  0.00           C  
ATOM   1176  CD  ARG A 118     -14.917  15.761  15.607  1.00  0.00           C  
ATOM   1177  NE  ARG A 118     -15.419  14.394  15.328  1.00  0.00           N  
ATOM   1178  CZ  ARG A 118     -16.654  13.930  15.286  1.00  0.00           C  
ATOM   1179  NH1 ARG A 118     -17.700  14.696  15.307  1.00  0.00           N  
ATOM   1180  NH2 ARG A 118     -16.885  12.654  15.195  1.00  0.00           N1+
ATOM   1181  H   ARG A 118     -16.632  19.471  13.111  1.00  0.00           H  
ATOM   1182  HA  ARG A 118     -15.012  18.232  12.153  1.00  0.00           H  
ATOM   1183  HB2 ARG A 118     -16.359  15.720  13.108  1.00  0.00           H  
ATOM   1184  HB3 ARG A 118     -14.639  16.050  12.915  1.00  0.00           H  
ATOM   1185  HG2 ARG A 118     -16.481  17.141  15.078  1.00  0.00           H  
ATOM   1186  HG3 ARG A 118     -14.856  17.754  14.810  1.00  0.00           H  
ATOM   1187  HD2 ARG A 118     -15.116  16.014  16.649  1.00  0.00           H  
ATOM   1188  HD3 ARG A 118     -13.835  15.752  15.479  1.00  0.00           H  
ATOM   1189  HE  ARG A 118     -14.728  13.711  15.052  1.00  0.00           H  
ATOM   1190 HH11 ARG A 118     -18.570  14.254  15.047  1.00  0.00           H  
ATOM   1191 HH12 ARG A 118     -17.603  15.701  15.301  1.00  0.00           H  
ATOM   1192 HH21 ARG A 118     -16.149  11.972  15.307  1.00  0.00           H  
ATOM   1193 HH22 ARG A 118     -17.838  12.347  15.057  1.00  0.00           H  
ATOM   1194  N   THR A 119     -17.141  17.873  10.136  1.00  0.00           N  
ATOM   1195  CA  THR A 119     -17.852  17.367   8.955  1.00  0.00           C  
ATOM   1196  C   THR A 119     -17.486  18.110   7.667  1.00  0.00           C  
ATOM   1197  O   THR A 119     -17.331  19.327   7.634  1.00  0.00           O  
ATOM   1198  CB  THR A 119     -19.366  17.291   9.227  1.00  0.00           C  
ATOM   1199  OG1 THR A 119     -19.614  16.312  10.213  1.00  0.00           O  
ATOM   1200  CG2 THR A 119     -20.214  16.905   8.013  1.00  0.00           C  
ATOM   1201  H   THR A 119     -17.472  18.744  10.524  1.00  0.00           H  
ATOM   1202  HA  THR A 119     -17.541  16.333   8.806  1.00  0.00           H  
ATOM   1203  HB  THR A 119     -19.715  18.258   9.588  1.00  0.00           H  
ATOM   1204 HG21 THR A 119     -20.149  17.676   7.246  1.00  0.00           H  
ATOM   1205 HG22 THR A 119     -19.877  15.949   7.613  1.00  0.00           H  
ATOM   1206 HG23 THR A 119     -21.254  16.809   8.324  1.00  0.00           H  
ATOM   1207  HG1 THR A 119     -19.295  16.636  11.058  1.00  0.00           H  
ATOM   1208  N   PHE A 120     -17.331  17.354   6.584  1.00  0.00           N  
ATOM   1209  CA  PHE A 120     -16.868  17.811   5.275  1.00  0.00           C  
ATOM   1210  C   PHE A 120     -17.557  17.012   4.157  1.00  0.00           C  
ATOM   1211  O   PHE A 120     -18.440  16.189   4.418  1.00  0.00           O  
ATOM   1212  CB  PHE A 120     -15.332  17.730   5.222  1.00  0.00           C  
ATOM   1213  CG  PHE A 120     -14.735  16.333   5.246  1.00  0.00           C  
ATOM   1214  CD1 PHE A 120     -14.640  15.619   6.457  1.00  0.00           C  
ATOM   1215  CD2 PHE A 120     -14.222  15.765   4.064  1.00  0.00           C  
ATOM   1216  CE1 PHE A 120     -14.038  14.349   6.484  1.00  0.00           C  
ATOM   1217  CE2 PHE A 120     -13.613  14.496   4.093  1.00  0.00           C  
ATOM   1218  CZ  PHE A 120     -13.519  13.789   5.304  1.00  0.00           C  
ATOM   1219  H   PHE A 120     -17.521  16.367   6.677  1.00  0.00           H  
ATOM   1220  HA  PHE A 120     -17.141  18.858   5.146  1.00  0.00           H  
ATOM   1221  HB2 PHE A 120     -14.990  18.239   4.321  1.00  0.00           H  
ATOM   1222  HB3 PHE A 120     -14.926  18.295   6.061  1.00  0.00           H  
ATOM   1223  HD1 PHE A 120     -15.029  16.042   7.372  1.00  0.00           H  
ATOM   1224  HD2 PHE A 120     -14.289  16.306   3.132  1.00  0.00           H  
ATOM   1225  HE1 PHE A 120     -13.979  13.806   7.416  1.00  0.00           H  
ATOM   1226  HE2 PHE A 120     -13.220  14.064   3.185  1.00  0.00           H  
ATOM   1227  HZ  PHE A 120     -13.051  12.816   5.326  1.00  0.00           H  
ATOM   1228  N   ALA A 121     -17.179  17.256   2.903  1.00  0.00           N  
ATOM   1229  CA  ALA A 121     -17.823  16.668   1.734  1.00  0.00           C  
ATOM   1230  C   ALA A 121     -16.839  16.048   0.731  1.00  0.00           C  
ATOM   1231  O   ALA A 121     -15.654  16.388   0.670  1.00  0.00           O  
ATOM   1232  CB  ALA A 121     -18.729  17.733   1.100  1.00  0.00           C  
ATOM   1233  H   ALA A 121     -16.495  17.981   2.740  1.00  0.00           H  
ATOM   1234  HA  ALA A 121     -18.470  15.852   2.055  1.00  0.00           H  
ATOM   1235  HB1 ALA A 121     -19.594  17.911   1.739  1.00  0.00           H  
ATOM   1236  HB2 ALA A 121     -18.182  18.667   0.971  1.00  0.00           H  
ATOM   1237  HB3 ALA A 121     -19.076  17.391   0.125  1.00  0.00           H  
ATOM   1238  N   VAL A 122     -17.375  15.138  -0.081  1.00  0.00           N  
ATOM   1239  CA  VAL A 122     -16.750  14.496  -1.245  1.00  0.00           C  
ATOM   1240  C   VAL A 122     -17.796  14.408  -2.365  1.00  0.00           C  
ATOM   1241  O   VAL A 122     -18.995  14.372  -2.086  1.00  0.00           O  
ATOM   1242  CB  VAL A 122     -16.121  13.139  -0.859  1.00  0.00           C  
ATOM   1243  CG1 VAL A 122     -15.612  12.344  -2.062  1.00  0.00           C  
ATOM   1244  CG2 VAL A 122     -14.944  13.315   0.111  1.00  0.00           C  
ATOM   1245  H   VAL A 122     -18.333  14.874   0.100  1.00  0.00           H  
ATOM   1246  HA  VAL A 122     -15.949  15.140  -1.608  1.00  0.00           H  
ATOM   1247  HB  VAL A 122     -16.887  12.536  -0.370  1.00  0.00           H  
ATOM   1248 HG11 VAL A 122     -16.440  12.064  -2.714  1.00  0.00           H  
ATOM   1249 HG12 VAL A 122     -14.896  12.946  -2.621  1.00  0.00           H  
ATOM   1250 HG13 VAL A 122     -15.114  11.434  -1.729  1.00  0.00           H  
ATOM   1251 HG21 VAL A 122     -14.218  14.009  -0.313  1.00  0.00           H  
ATOM   1252 HG22 VAL A 122     -15.301  13.703   1.065  1.00  0.00           H  
ATOM   1253 HG23 VAL A 122     -14.457  12.358   0.296  1.00  0.00           H  
ATOM   1254  N   LEU A 123     -17.377  14.421  -3.632  1.00  0.00           N  
ATOM   1255  CA  LEU A 123     -18.240  14.779  -4.762  1.00  0.00           C  
ATOM   1256  C   LEU A 123     -18.317  13.696  -5.842  1.00  0.00           C  
ATOM   1257  O   LEU A 123     -17.323  13.063  -6.183  1.00  0.00           O  
ATOM   1258  CB  LEU A 123     -17.761  16.117  -5.361  1.00  0.00           C  
ATOM   1259  CG  LEU A 123     -17.881  17.340  -4.430  1.00  0.00           C  
ATOM   1260  CD1 LEU A 123     -17.140  18.539  -5.022  1.00  0.00           C  
ATOM   1261  CD2 LEU A 123     -19.342  17.749  -4.233  1.00  0.00           C  
ATOM   1262  H   LEU A 123     -16.391  14.311  -3.824  1.00  0.00           H  
ATOM   1263  HA  LEU A 123     -19.260  14.922  -4.406  1.00  0.00           H  
ATOM   1264  HB2 LEU A 123     -16.718  16.000  -5.654  1.00  0.00           H  
ATOM   1265  HB3 LEU A 123     -18.331  16.314  -6.269  1.00  0.00           H  
ATOM   1266  HG  LEU A 123     -17.440  17.115  -3.459  1.00  0.00           H  
ATOM   1267 HD11 LEU A 123     -16.083  18.294  -5.133  1.00  0.00           H  
ATOM   1268 HD12 LEU A 123     -17.554  18.795  -5.997  1.00  0.00           H  
ATOM   1269 HD13 LEU A 123     -17.239  19.389  -4.347  1.00  0.00           H  
ATOM   1270 HD21 LEU A 123     -19.789  18.020  -5.190  1.00  0.00           H  
ATOM   1271 HD22 LEU A 123     -19.904  16.920  -3.803  1.00  0.00           H  
ATOM   1272 HD23 LEU A 123     -19.398  18.600  -3.556  1.00  0.00           H  
ATOM   1273  N   ALA A 124     -19.501  13.547  -6.435  1.00  0.00           N  
ATOM   1274  CA  ALA A 124     -19.689  12.897  -7.725  1.00  0.00           C  
ATOM   1275  C   ALA A 124     -19.265  13.891  -8.816  1.00  0.00           C  
ATOM   1276  O   ALA A 124     -20.087  14.653  -9.343  1.00  0.00           O  
ATOM   1277  CB  ALA A 124     -21.145  12.435  -7.848  1.00  0.00           C  
ATOM   1278  H   ALA A 124     -20.275  14.094  -6.085  1.00  0.00           H  
ATOM   1279  HA  ALA A 124     -19.047  12.018  -7.790  1.00  0.00           H  
ATOM   1280  HB1 ALA A 124     -21.370  11.716  -7.061  1.00  0.00           H  
ATOM   1281  HB2 ALA A 124     -21.818  13.289  -7.768  1.00  0.00           H  
ATOM   1282  HB3 ALA A 124     -21.299  11.965  -8.819  1.00  0.00           H  
ATOM   1283  N   TYR A 125     -17.959  13.920  -9.089  1.00  0.00           N  
ATOM   1284  CA  TYR A 125     -17.330  14.850 -10.024  1.00  0.00           C  
ATOM   1285  C   TYR A 125     -17.827  14.700 -11.474  1.00  0.00           C  
ATOM   1286  O   TYR A 125     -18.288  13.641 -11.899  1.00  0.00           O  
ATOM   1287  CB  TYR A 125     -15.800  14.687  -9.984  1.00  0.00           C  
ATOM   1288  CG  TYR A 125     -15.109  15.078  -8.687  1.00  0.00           C  
ATOM   1289  CD1 TYR A 125     -14.911  16.440  -8.380  1.00  0.00           C  
ATOM   1290  CD2 TYR A 125     -14.598  14.088  -7.824  1.00  0.00           C  
ATOM   1291  CE1 TYR A 125     -14.194  16.810  -7.224  1.00  0.00           C  
ATOM   1292  CE2 TYR A 125     -13.875  14.453  -6.671  1.00  0.00           C  
ATOM   1293  CZ  TYR A 125     -13.658  15.816  -6.377  1.00  0.00           C  
ATOM   1294  OH  TYR A 125     -12.928  16.175  -5.287  1.00  0.00           O  
ATOM   1295  H   TYR A 125     -17.354  13.311  -8.556  1.00  0.00           H  
ATOM   1296  HA  TYR A 125     -17.570  15.859  -9.689  1.00  0.00           H  
ATOM   1297  HB2 TYR A 125     -15.556  13.652 -10.223  1.00  0.00           H  
ATOM   1298  HB3 TYR A 125     -15.366  15.302 -10.773  1.00  0.00           H  
ATOM   1299  HD1 TYR A 125     -15.300  17.201  -9.040  1.00  0.00           H  
ATOM   1300  HD2 TYR A 125     -14.753  13.042  -8.047  1.00  0.00           H  
ATOM   1301  HE1 TYR A 125     -14.047  17.853  -6.986  1.00  0.00           H  
ATOM   1302  HE2 TYR A 125     -13.488  13.689  -6.012  1.00  0.00           H  
ATOM   1303  HH  TYR A 125     -12.444  15.427  -4.928  1.00  0.00           H  
ATOM   1304  N   SER A 126     -17.673  15.780 -12.238  1.00  0.00           N  
ATOM   1305  CA  SER A 126     -17.777  15.842 -13.701  1.00  0.00           C  
ATOM   1306  C   SER A 126     -16.388  16.036 -14.311  1.00  0.00           C  
ATOM   1307  O   SER A 126     -15.957  15.253 -15.157  1.00  0.00           O  
ATOM   1308  CB  SER A 126     -18.692  17.000 -14.119  1.00  0.00           C  
ATOM   1309  OG  SER A 126     -20.028  16.788 -13.706  1.00  0.00           O  
ATOM   1310  H   SER A 126     -17.388  16.622 -11.758  1.00  0.00           H  
ATOM   1311  HA  SER A 126     -18.189  14.912 -14.092  1.00  0.00           H  
ATOM   1312  HB2 SER A 126     -18.657  17.102 -15.203  1.00  0.00           H  
ATOM   1313  HB3 SER A 126     -18.328  17.927 -13.675  1.00  0.00           H  
ATOM   1314  HG  SER A 126     -20.407  16.159 -14.325  1.00  0.00           H  
ATOM   1315  N   ASN A 127     -15.656  17.035 -13.807  1.00  0.00           N  
ATOM   1316  CA  ASN A 127     -14.300  17.405 -14.213  1.00  0.00           C  
ATOM   1317  C   ASN A 127     -13.437  17.424 -12.943  1.00  0.00           C  
ATOM   1318  O   ASN A 127     -13.602  18.292 -12.085  1.00  0.00           O  
ATOM   1319  CB  ASN A 127     -14.333  18.727 -15.013  1.00  0.00           C  
ATOM   1320  CG  ASN A 127     -15.227  18.674 -16.243  1.00  0.00           C  
ATOM   1321  OD1 ASN A 127     -15.461  17.629 -16.822  1.00  0.00           O  
ATOM   1322  ND2 ASN A 127     -15.766  19.774 -16.709  1.00  0.00           N  
ATOM   1323  H   ASN A 127     -16.064  17.591 -13.070  1.00  0.00           H  
ATOM   1324  HA  ASN A 127     -13.899  16.640 -14.878  1.00  0.00           H  
ATOM   1325  HB2 ASN A 127     -14.680  19.532 -14.365  1.00  0.00           H  
ATOM   1326  HB3 ASN A 127     -13.325  18.971 -15.347  1.00  0.00           H  
ATOM   1327 HD21 ASN A 127     -15.741  20.646 -16.200  1.00  0.00           H  
ATOM   1328 HD22 ASN A 127     -16.423  19.641 -17.464  1.00  0.00           H  
ATOM   1329  N   VAL A 128     -12.600  16.394 -12.774  1.00  0.00           N  
ATOM   1330  CA  VAL A 128     -12.026  16.003 -11.467  1.00  0.00           C  
ATOM   1331  C   VAL A 128     -11.016  17.012 -10.921  1.00  0.00           C  
ATOM   1332  O   VAL A 128     -10.977  17.238  -9.716  1.00  0.00           O  
ATOM   1333  CB  VAL A 128     -11.415  14.583 -11.539  1.00  0.00           C  
ATOM   1334  CG1 VAL A 128     -10.705  14.144 -10.251  1.00  0.00           C  
ATOM   1335  CG2 VAL A 128     -12.485  13.533 -11.862  1.00  0.00           C  
ATOM   1336  H   VAL A 128     -12.472  15.763 -13.552  1.00  0.00           H  
ATOM   1337  HA  VAL A 128     -12.835  15.970 -10.739  1.00  0.00           H  
ATOM   1338  HB  VAL A 128     -10.678  14.569 -12.342  1.00  0.00           H  
ATOM   1339 HG11 VAL A 128      -9.836  14.774 -10.064  1.00  0.00           H  
ATOM   1340 HG12 VAL A 128     -11.387  14.219  -9.403  1.00  0.00           H  
ATOM   1341 HG13 VAL A 128     -10.355  13.116 -10.349  1.00  0.00           H  
ATOM   1342 HG21 VAL A 128     -13.231  13.503 -11.068  1.00  0.00           H  
ATOM   1343 HG22 VAL A 128     -12.977  13.768 -12.806  1.00  0.00           H  
ATOM   1344 HG23 VAL A 128     -12.021  12.551 -11.958  1.00  0.00           H  
ATOM   1345  N   GLN A 129     -10.234  17.643 -11.798  1.00  0.00           N  
ATOM   1346  CA  GLN A 129      -9.218  18.642 -11.447  1.00  0.00           C  
ATOM   1347  C   GLN A 129      -9.814  20.052 -11.327  1.00  0.00           C  
ATOM   1348  O   GLN A 129      -9.401  20.848 -10.491  1.00  0.00           O  
ATOM   1349  CB  GLN A 129      -8.119  18.549 -12.515  1.00  0.00           C  
ATOM   1350  CG  GLN A 129      -7.147  19.733 -12.531  1.00  0.00           C  
ATOM   1351  CD  GLN A 129      -6.101  19.548 -13.615  1.00  0.00           C  
ATOM   1352  OE1 GLN A 129      -4.927  19.347 -13.330  1.00  0.00           O  
ATOM   1353  NE2 GLN A 129      -6.481  19.607 -14.875  1.00  0.00           N  
ATOM   1354  H   GLN A 129     -10.385  17.470 -12.781  1.00  0.00           H  
ATOM   1355  HA  GLN A 129      -8.780  18.396 -10.480  1.00  0.00           H  
ATOM   1356  HB2 GLN A 129      -7.555  17.630 -12.353  1.00  0.00           H  
ATOM   1357  HB3 GLN A 129      -8.586  18.483 -13.497  1.00  0.00           H  
ATOM   1358  HG2 GLN A 129      -7.685  20.657 -12.741  1.00  0.00           H  
ATOM   1359  HG3 GLN A 129      -6.658  19.819 -11.560  1.00  0.00           H  
ATOM   1360 HE21 GLN A 129      -7.453  19.760 -15.101  1.00  0.00           H  
ATOM   1361 HE22 GLN A 129      -5.831  19.372 -15.611  1.00  0.00           H  
ATOM   1362  N   GLU A 130     -10.819  20.336 -12.146  1.00  0.00           N  
ATOM   1363  CA  GLU A 130     -11.579  21.585 -12.235  1.00  0.00           C  
ATOM   1364  C   GLU A 130     -12.698  21.650 -11.170  1.00  0.00           C  
ATOM   1365  O   GLU A 130     -13.391  22.660 -11.022  1.00  0.00           O  
ATOM   1366  CB  GLU A 130     -12.117  21.712 -13.674  1.00  0.00           C  
ATOM   1367  CG  GLU A 130     -11.045  21.660 -14.791  1.00  0.00           C  
ATOM   1368  CD  GLU A 130     -10.344  20.303 -15.028  1.00  0.00           C  
ATOM   1369  OE1 GLU A 130     -10.881  19.243 -14.629  1.00  0.00           O  
ATOM   1370  OE2 GLU A 130      -9.247  20.299 -15.646  1.00  0.00           O1-
ATOM   1371  H   GLU A 130     -11.028  19.645 -12.853  1.00  0.00           H  
ATOM   1372  HA  GLU A 130     -10.909  22.423 -12.046  1.00  0.00           H  
ATOM   1373  HB2 GLU A 130     -12.634  22.668 -13.755  1.00  0.00           H  
ATOM   1374  HB3 GLU A 130     -12.854  20.928 -13.849  1.00  0.00           H  
ATOM   1375  HG2 GLU A 130     -10.293  22.421 -14.579  1.00  0.00           H  
ATOM   1376  HG3 GLU A 130     -11.536  21.937 -15.723  1.00  0.00           H  
ATOM   1377  N   ARG A 131     -12.828  20.565 -10.392  1.00  0.00           N  
ATOM   1378  CA  ARG A 131     -13.654  20.356  -9.188  1.00  0.00           C  
ATOM   1379  C   ARG A 131     -15.169  20.473  -9.395  1.00  0.00           C  
ATOM   1380  O   ARG A 131     -15.919  20.636  -8.433  1.00  0.00           O  
ATOM   1381  CB  ARG A 131     -13.113  21.166  -7.986  1.00  0.00           C  
ATOM   1382  CG  ARG A 131     -11.577  21.263  -7.873  1.00  0.00           C  
ATOM   1383  CD  ARG A 131     -10.843  19.911  -7.891  1.00  0.00           C  
ATOM   1384  NE  ARG A 131     -11.175  19.030  -6.755  1.00  0.00           N  
ATOM   1385  CZ  ARG A 131     -10.873  19.252  -5.490  1.00  0.00           C  
ATOM   1386  NH1 ARG A 131     -11.325  18.477  -4.551  1.00  0.00           N  
ATOM   1387  NH2 ARG A 131     -10.126  20.241  -5.111  1.00  0.00           N1+
ATOM   1388  H   ARG A 131     -12.261  19.782 -10.684  1.00  0.00           H  
ATOM   1389  HA  ARG A 131     -13.518  19.305  -8.933  1.00  0.00           H  
ATOM   1390  HB2 ARG A 131     -13.509  22.180  -8.046  1.00  0.00           H  
ATOM   1391  HB3 ARG A 131     -13.498  20.722  -7.068  1.00  0.00           H  
ATOM   1392  HG2 ARG A 131     -11.199  21.865  -8.700  1.00  0.00           H  
ATOM   1393  HG3 ARG A 131     -11.325  21.805  -6.961  1.00  0.00           H  
ATOM   1394  HD2 ARG A 131     -11.092  19.403  -8.823  1.00  0.00           H  
ATOM   1395  HD3 ARG A 131      -9.768  20.088  -7.920  1.00  0.00           H  
ATOM   1396  HE  ARG A 131     -11.619  18.151  -6.979  1.00  0.00           H  
ATOM   1397 HH11 ARG A 131     -11.004  18.629  -3.606  1.00  0.00           H  
ATOM   1398 HH12 ARG A 131     -11.917  17.693  -4.784  1.00  0.00           H  
ATOM   1399 HH21 ARG A 131     -10.081  20.511  -4.139  1.00  0.00           H  
ATOM   1400 HH22 ARG A 131      -9.599  20.767  -5.794  1.00  0.00           H  
ATOM   1401  N   GLU A 132     -15.616  20.346 -10.640  1.00  0.00           N  
ATOM   1402  CA  GLU A 132     -17.029  20.364 -11.040  1.00  0.00           C  
ATOM   1403  C   GLU A 132     -17.754  19.078 -10.621  1.00  0.00           C  
ATOM   1404  O   GLU A 132     -17.150  18.006 -10.643  1.00  0.00           O  
ATOM   1405  CB  GLU A 132     -17.136  20.531 -12.558  1.00  0.00           C  
ATOM   1406  CG  GLU A 132     -16.415  21.786 -13.065  1.00  0.00           C  
ATOM   1407  CD  GLU A 132     -16.933  22.187 -14.444  1.00  0.00           C  
ATOM   1408  OE1 GLU A 132     -16.125  22.205 -15.399  1.00  0.00           O  
ATOM   1409  OE2 GLU A 132     -18.151  22.469 -14.565  1.00  0.00           O1-
ATOM   1410  H   GLU A 132     -14.921  20.171 -11.351  1.00  0.00           H  
ATOM   1411  HA  GLU A 132     -17.523  21.213 -10.565  1.00  0.00           H  
ATOM   1412  HB2 GLU A 132     -16.721  19.655 -13.058  1.00  0.00           H  
ATOM   1413  HB3 GLU A 132     -18.195  20.593 -12.807  1.00  0.00           H  
ATOM   1414  HG2 GLU A 132     -15.341  21.603 -13.097  1.00  0.00           H  
ATOM   1415  HG3 GLU A 132     -16.606  22.607 -12.374  1.00  0.00           H  
ATOM   1416  N   ALA A 133     -19.040  19.160 -10.267  1.00  0.00           N  
ATOM   1417  CA  ALA A 133     -19.839  18.042  -9.746  1.00  0.00           C  
ATOM   1418  C   ALA A 133     -21.360  18.254  -9.933  1.00  0.00           C  
ATOM   1419  O   ALA A 133     -21.789  19.280 -10.466  1.00  0.00           O  
ATOM   1420  CB  ALA A 133     -19.485  17.876  -8.260  1.00  0.00           C  
ATOM   1421  H   ALA A 133     -19.504  20.053 -10.351  1.00  0.00           H  
ATOM   1422  HA  ALA A 133     -19.569  17.129 -10.277  1.00  0.00           H  
ATOM   1423  HB1 ALA A 133     -18.412  17.718  -8.156  1.00  0.00           H  
ATOM   1424  HB2 ALA A 133     -19.768  18.771  -7.706  1.00  0.00           H  
ATOM   1425  HB3 ALA A 133     -20.007  17.016  -7.840  1.00  0.00           H  
ATOM   1426  N   GLN A 134     -22.171  17.290  -9.478  1.00  0.00           N  
ATOM   1427  CA  GLN A 134     -23.649  17.350  -9.510  1.00  0.00           C  
ATOM   1428  C   GLN A 134     -24.331  16.720  -8.268  1.00  0.00           C  
ATOM   1429  O   GLN A 134     -25.395  17.160  -7.832  1.00  0.00           O  
ATOM   1430  CB  GLN A 134     -24.119  16.750 -10.853  1.00  0.00           C  
ATOM   1431  CG  GLN A 134     -25.630  16.788 -11.121  1.00  0.00           C  
ATOM   1432  CD  GLN A 134     -26.212  18.202 -11.260  1.00  0.00           C  
ATOM   1433  NE2 GLN A 134     -25.712  19.031 -12.143  1.00  0.00           N  
ATOM   1434  OE1 GLN A 134     -27.155  18.567 -10.570  1.00  0.00           O  
ATOM   1435  H   GLN A 134     -21.725  16.456  -9.123  1.00  0.00           H  
ATOM   1436  HA  GLN A 134     -23.951  18.398  -9.505  1.00  0.00           H  
ATOM   1437  HB2 GLN A 134     -23.609  17.264 -11.668  1.00  0.00           H  
ATOM   1438  HB3 GLN A 134     -23.805  15.707 -10.884  1.00  0.00           H  
ATOM   1439  HG2 GLN A 134     -25.825  16.259 -12.055  1.00  0.00           H  
ATOM   1440  HG3 GLN A 134     -26.161  16.268 -10.325  1.00  0.00           H  
ATOM   1441 HE21 GLN A 134     -26.097  19.961 -12.227  1.00  0.00           H  
ATOM   1442 HE22 GLN A 134     -24.979  18.759 -12.783  1.00  0.00           H  
ATOM   1443  N   PHE A 135     -23.676  15.742  -7.633  1.00  0.00           N  
ATOM   1444  CA  PHE A 135     -24.098  15.068  -6.393  1.00  0.00           C  
ATOM   1445  C   PHE A 135     -22.882  14.842  -5.474  1.00  0.00           C  
ATOM   1446  O   PHE A 135     -21.751  15.152  -5.856  1.00  0.00           O  
ATOM   1447  CB  PHE A 135     -24.814  13.743  -6.727  1.00  0.00           C  
ATOM   1448  CG  PHE A 135     -26.118  13.877  -7.493  1.00  0.00           C  
ATOM   1449  CD1 PHE A 135     -27.316  14.123  -6.795  1.00  0.00           C  
ATOM   1450  CD2 PHE A 135     -26.148  13.724  -8.893  1.00  0.00           C  
ATOM   1451  CE1 PHE A 135     -28.531  14.238  -7.493  1.00  0.00           C  
ATOM   1452  CE2 PHE A 135     -27.365  13.835  -9.590  1.00  0.00           C  
ATOM   1453  CZ  PHE A 135     -28.555  14.100  -8.892  1.00  0.00           C  
ATOM   1454  H   PHE A 135     -22.785  15.452  -8.009  1.00  0.00           H  
ATOM   1455  HA  PHE A 135     -24.797  15.702  -5.848  1.00  0.00           H  
ATOM   1456  HB2 PHE A 135     -24.137  13.106  -7.296  1.00  0.00           H  
ATOM   1457  HB3 PHE A 135     -25.034  13.219  -5.798  1.00  0.00           H  
ATOM   1458  HD1 PHE A 135     -27.302  14.217  -5.719  1.00  0.00           H  
ATOM   1459  HD2 PHE A 135     -25.238  13.520  -9.438  1.00  0.00           H  
ATOM   1460  HE1 PHE A 135     -29.449  14.425  -6.956  1.00  0.00           H  
ATOM   1461  HE2 PHE A 135     -27.386  13.718 -10.664  1.00  0.00           H  
ATOM   1462  HZ  PHE A 135     -29.488  14.192  -9.429  1.00  0.00           H  
ATOM   1463  N   GLY A 136     -23.081  14.297  -4.274  1.00  0.00           N  
ATOM   1464  CA  GLY A 136     -21.981  13.932  -3.380  1.00  0.00           C  
ATOM   1465  C   GLY A 136     -22.407  13.269  -2.069  1.00  0.00           C  
ATOM   1466  O   GLY A 136     -23.555  12.850  -1.902  1.00  0.00           O  
ATOM   1467  H   GLY A 136     -24.025  14.125  -3.956  1.00  0.00           H  
ATOM   1468  HA2 GLY A 136     -21.313  13.242  -3.895  1.00  0.00           H  
ATOM   1469  HA3 GLY A 136     -21.408  14.828  -3.141  1.00  0.00           H  
ATOM   1470  N   THR A 137     -21.448  13.190  -1.149  1.00  0.00           N  
ATOM   1471  CA  THR A 137     -21.512  12.451   0.117  1.00  0.00           C  
ATOM   1472  C   THR A 137     -20.855  13.253   1.242  1.00  0.00           C  
ATOM   1473  O   THR A 137     -19.760  13.793   1.058  1.00  0.00           O  
ATOM   1474  CB  THR A 137     -20.851  11.069  -0.044  1.00  0.00           C  
ATOM   1475  OG1 THR A 137     -21.602  10.261  -0.916  1.00  0.00           O  
ATOM   1476  CG2 THR A 137     -20.676  10.284   1.254  1.00  0.00           C  
ATOM   1477  H   THR A 137     -20.565  13.628  -1.368  1.00  0.00           H  
ATOM   1478  HA  THR A 137     -22.558  12.288   0.378  1.00  0.00           H  
ATOM   1479  HB  THR A 137     -19.864  11.213  -0.484  1.00  0.00           H  
ATOM   1480 HG21 THR A 137     -19.922  10.762   1.879  1.00  0.00           H  
ATOM   1481 HG22 THR A 137     -21.623  10.231   1.791  1.00  0.00           H  
ATOM   1482 HG23 THR A 137     -20.344   9.271   1.027  1.00  0.00           H  
ATOM   1483  HG1 THR A 137     -20.981   9.744  -1.433  1.00  0.00           H  
ATOM   1484  N   THR A 138     -21.499  13.339   2.408  1.00  0.00           N  
ATOM   1485  CA  THR A 138     -20.920  13.953   3.617  1.00  0.00           C  
ATOM   1486  C   THR A 138     -20.005  12.961   4.331  1.00  0.00           C  
ATOM   1487  O   THR A 138     -20.208  11.747   4.254  1.00  0.00           O  
ATOM   1488  CB  THR A 138     -21.979  14.473   4.607  1.00  0.00           C  
ATOM   1489  OG1 THR A 138     -22.686  13.411   5.203  1.00  0.00           O  
ATOM   1490  CG2 THR A 138     -23.015  15.394   3.966  1.00  0.00           C  
ATOM   1491  H   THR A 138     -22.369  12.835   2.513  1.00  0.00           H  
ATOM   1492  HA  THR A 138     -20.314  14.808   3.317  1.00  0.00           H  
ATOM   1493  HB  THR A 138     -21.466  15.028   5.392  1.00  0.00           H  
ATOM   1494 HG21 THR A 138     -22.511  16.191   3.420  1.00  0.00           H  
ATOM   1495 HG22 THR A 138     -23.652  14.826   3.288  1.00  0.00           H  
ATOM   1496 HG23 THR A 138     -23.639  15.837   4.742  1.00  0.00           H  
ATOM   1497  HG1 THR A 138     -23.256  13.790   5.876  1.00  0.00           H  
ATOM   1498  N   ALA A 139     -19.005  13.466   5.049  1.00  0.00           N  
ATOM   1499  CA  ALA A 139     -18.047  12.666   5.802  1.00  0.00           C  
ATOM   1500  C   ALA A 139     -17.613  13.372   7.091  1.00  0.00           C  
ATOM   1501  O   ALA A 139     -17.632  14.597   7.166  1.00  0.00           O  
ATOM   1502  CB  ALA A 139     -16.854  12.340   4.896  1.00  0.00           C  
ATOM   1503  H   ALA A 139     -18.872  14.467   5.067  1.00  0.00           H  
ATOM   1504  HA  ALA A 139     -18.531  11.735   6.095  1.00  0.00           H  
ATOM   1505  HB1 ALA A 139     -17.209  11.835   3.997  1.00  0.00           H  
ATOM   1506  HB2 ALA A 139     -16.348  13.262   4.611  1.00  0.00           H  
ATOM   1507  HB3 ALA A 139     -16.154  11.692   5.423  1.00  0.00           H  
ATOM   1508  N   GLU A 140     -17.207  12.599   8.094  1.00  0.00           N  
ATOM   1509  CA  GLU A 140     -16.911  13.072   9.448  1.00  0.00           C  
ATOM   1510  C   GLU A 140     -15.568  12.517   9.947  1.00  0.00           C  
ATOM   1511  O   GLU A 140     -15.241  11.349   9.713  1.00  0.00           O  
ATOM   1512  CB  GLU A 140     -18.106  12.738  10.360  1.00  0.00           C  
ATOM   1513  CG  GLU A 140     -17.935  13.096  11.849  1.00  0.00           C  
ATOM   1514  CD  GLU A 140     -19.099  12.574  12.707  1.00  0.00           C  
ATOM   1515  OE1 GLU A 140     -19.756  11.589  12.305  1.00  0.00           O  
ATOM   1516  OE2 GLU A 140     -19.354  13.107  13.814  1.00  0.00           O1-
ATOM   1517  H   GLU A 140     -17.205  11.599   7.947  1.00  0.00           H  
ATOM   1518  HA  GLU A 140     -16.824  14.158   9.433  1.00  0.00           H  
ATOM   1519  HB2 GLU A 140     -18.993  13.244   9.979  1.00  0.00           H  
ATOM   1520  HB3 GLU A 140     -18.270  11.663  10.280  1.00  0.00           H  
ATOM   1521  HG2 GLU A 140     -17.858  14.179  11.944  1.00  0.00           H  
ATOM   1522  HG3 GLU A 140     -17.013  12.652  12.222  1.00  0.00           H  
ATOM   1523  N   ILE A 141     -14.771  13.359  10.610  1.00  0.00           N  
ATOM   1524  CA  ILE A 141     -13.440  12.997  11.118  1.00  0.00           C  
ATOM   1525  C   ILE A 141     -13.555  12.241  12.449  1.00  0.00           C  
ATOM   1526  O   ILE A 141     -14.084  12.777  13.423  1.00  0.00           O  
ATOM   1527  CB  ILE A 141     -12.522  14.242  11.216  1.00  0.00           C  
ATOM   1528  CG1 ILE A 141     -12.337  14.930   9.842  1.00  0.00           C  
ATOM   1529  CG2 ILE A 141     -11.167  13.875  11.852  1.00  0.00           C  
ATOM   1530  CD1 ILE A 141     -11.629  16.290   9.911  1.00  0.00           C  
ATOM   1531  H   ILE A 141     -15.093  14.305  10.752  1.00  0.00           H  
ATOM   1532  HA  ILE A 141     -12.976  12.320  10.401  1.00  0.00           H  
ATOM   1533  HB  ILE A 141     -13.004  14.959  11.881  1.00  0.00           H  
ATOM   1534 HG12 ILE A 141     -11.777  14.271   9.178  1.00  0.00           H  
ATOM   1535 HG13 ILE A 141     -13.314  15.109   9.393  1.00  0.00           H  
ATOM   1536 HG21 ILE A 141     -11.302  13.516  12.872  1.00  0.00           H  
ATOM   1537 HG22 ILE A 141     -10.680  13.101  11.260  1.00  0.00           H  
ATOM   1538 HG23 ILE A 141     -10.512  14.744  11.906  1.00  0.00           H  
ATOM   1539 HD11 ILE A 141     -12.139  16.939  10.624  1.00  0.00           H  
ATOM   1540 HD12 ILE A 141     -10.586  16.169  10.204  1.00  0.00           H  
ATOM   1541 HD13 ILE A 141     -11.657  16.759   8.928  1.00  0.00           H  
ATOM   1542  N   TYR A 142     -13.001  11.027  12.518  1.00  0.00           N  
ATOM   1543  CA  TYR A 142     -12.977  10.201  13.731  1.00  0.00           C  
ATOM   1544  C   TYR A 142     -11.578  10.006  14.327  1.00  0.00           C  
ATOM   1545  O   TYR A 142     -11.468   9.404  15.393  1.00  0.00           O  
ATOM   1546  CB  TYR A 142     -13.767   8.895  13.546  1.00  0.00           C  
ATOM   1547  CG  TYR A 142     -13.140   7.808  12.682  1.00  0.00           C  
ATOM   1548  CD1 TYR A 142     -12.241   6.875  13.241  1.00  0.00           C  
ATOM   1549  CD2 TYR A 142     -13.551   7.656  11.344  1.00  0.00           C  
ATOM   1550  CE1 TYR A 142     -11.786   5.779  12.476  1.00  0.00           C  
ATOM   1551  CE2 TYR A 142     -13.089   6.569  10.576  1.00  0.00           C  
ATOM   1552  CZ  TYR A 142     -12.224   5.615  11.144  1.00  0.00           C  
ATOM   1553  OH  TYR A 142     -11.846   4.530  10.410  1.00  0.00           O  
ATOM   1554  H   TYR A 142     -12.543  10.656  11.697  1.00  0.00           H  
ATOM   1555  HA  TYR A 142     -13.516  10.745  14.506  1.00  0.00           H  
ATOM   1556  HB2 TYR A 142     -13.940   8.472  14.536  1.00  0.00           H  
ATOM   1557  HB3 TYR A 142     -14.750   9.143  13.147  1.00  0.00           H  
ATOM   1558  HD1 TYR A 142     -11.913   6.987  14.264  1.00  0.00           H  
ATOM   1559  HD2 TYR A 142     -14.240   8.370  10.915  1.00  0.00           H  
ATOM   1560  HE1 TYR A 142     -11.116   5.052  12.912  1.00  0.00           H  
ATOM   1561  HE2 TYR A 142     -13.404   6.445   9.550  1.00  0.00           H  
ATOM   1562  HH  TYR A 142     -12.295   4.512   9.561  1.00  0.00           H  
ATOM   1563  N   ALA A 143     -10.525  10.546  13.703  1.00  0.00           N  
ATOM   1564  CA  ALA A 143      -9.205  10.685  14.316  1.00  0.00           C  
ATOM   1565  C   ALA A 143      -8.333  11.772  13.667  1.00  0.00           C  
ATOM   1566  O   ALA A 143      -8.535  12.093  12.496  1.00  0.00           O  
ATOM   1567  CB  ALA A 143      -8.482   9.342  14.251  1.00  0.00           C  
ATOM   1568  H   ALA A 143     -10.656  10.934  12.780  1.00  0.00           H  
ATOM   1569  HA  ALA A 143      -9.356  10.967  15.358  1.00  0.00           H  
ATOM   1570  HB1 ALA A 143      -9.140   8.527  14.555  1.00  0.00           H  
ATOM   1571  HB2 ALA A 143      -8.118   9.180  13.237  1.00  0.00           H  
ATOM   1572  HB3 ALA A 143      -7.633   9.374  14.933  1.00  0.00           H  
ATOM   1573  N   TYR A 144      -7.346  12.292  14.403  1.00  0.00           N  
ATOM   1574  CA  TYR A 144      -6.418  13.353  13.979  1.00  0.00           C  
ATOM   1575  C   TYR A 144      -5.040  13.227  14.651  1.00  0.00           C  
ATOM   1576  O   TYR A 144      -4.958  12.929  15.844  1.00  0.00           O  
ATOM   1577  CB  TYR A 144      -7.055  14.712  14.316  1.00  0.00           C  
ATOM   1578  CG  TYR A 144      -6.216  15.956  14.066  1.00  0.00           C  
ATOM   1579  CD1 TYR A 144      -5.415  16.502  15.093  1.00  0.00           C  
ATOM   1580  CD2 TYR A 144      -6.314  16.627  12.832  1.00  0.00           C  
ATOM   1581  CE1 TYR A 144      -4.722  17.715  14.889  1.00  0.00           C  
ATOM   1582  CE2 TYR A 144      -5.620  17.832  12.627  1.00  0.00           C  
ATOM   1583  CZ  TYR A 144      -4.834  18.387  13.652  1.00  0.00           C  
ATOM   1584  OH  TYR A 144      -4.225  19.574  13.409  1.00  0.00           O  
ATOM   1585  H   TYR A 144      -7.250  11.957  15.351  1.00  0.00           H  
ATOM   1586  HA  TYR A 144      -6.275  13.291  12.900  1.00  0.00           H  
ATOM   1587  HB2 TYR A 144      -7.979  14.805  13.746  1.00  0.00           H  
ATOM   1588  HB3 TYR A 144      -7.324  14.707  15.372  1.00  0.00           H  
ATOM   1589  HD1 TYR A 144      -5.351  16.004  16.049  1.00  0.00           H  
ATOM   1590  HD2 TYR A 144      -6.940  16.235  12.044  1.00  0.00           H  
ATOM   1591  HE1 TYR A 144      -4.126  18.143  15.681  1.00  0.00           H  
ATOM   1592  HE2 TYR A 144      -5.688  18.361  11.688  1.00  0.00           H  
ATOM   1593  HH  TYR A 144      -3.568  19.838  14.056  1.00  0.00           H  
ATOM   1594  N   ARG A 145      -3.953  13.505  13.914  1.00  0.00           N  
ATOM   1595  CA  ARG A 145      -2.644  13.857  14.503  1.00  0.00           C  
ATOM   1596  C   ARG A 145      -1.769  14.687  13.552  1.00  0.00           C  
ATOM   1597  O   ARG A 145      -1.792  14.501  12.336  1.00  0.00           O  
ATOM   1598  CB  ARG A 145      -1.915  12.597  15.028  1.00  0.00           C  
ATOM   1599  CG  ARG A 145      -0.668  12.942  15.865  1.00  0.00           C  
ATOM   1600  CD  ARG A 145       0.084  11.722  16.409  1.00  0.00           C  
ATOM   1601  NE  ARG A 145       0.573  10.812  15.360  1.00  0.00           N  
ATOM   1602  CZ  ARG A 145       1.426  11.062  14.386  1.00  0.00           C  
ATOM   1603  NH1 ARG A 145       2.001  12.204  14.164  1.00  0.00           N  
ATOM   1604  NH2 ARG A 145       1.739  10.136  13.542  1.00  0.00           N1+
ATOM   1605  H   ARG A 145      -4.081  13.639  12.921  1.00  0.00           H  
ATOM   1606  HA  ARG A 145      -2.855  14.490  15.365  1.00  0.00           H  
ATOM   1607  HB2 ARG A 145      -2.589  12.013  15.655  1.00  0.00           H  
ATOM   1608  HB3 ARG A 145      -1.626  11.981  14.176  1.00  0.00           H  
ATOM   1609  HG2 ARG A 145      -0.981  13.549  16.715  1.00  0.00           H  
ATOM   1610  HG3 ARG A 145       0.031  13.533  15.274  1.00  0.00           H  
ATOM   1611  HD2 ARG A 145      -0.589  11.166  17.062  1.00  0.00           H  
ATOM   1612  HD3 ARG A 145       0.926  12.063  17.012  1.00  0.00           H  
ATOM   1613  HE  ARG A 145       0.231   9.862  15.393  1.00  0.00           H  
ATOM   1614 HH11 ARG A 145       1.716  13.050  14.638  1.00  0.00           H  
ATOM   1615 HH12 ARG A 145       2.503  12.281  13.291  1.00  0.00           H  
ATOM   1616 HH21 ARG A 145       1.265   9.248  13.627  1.00  0.00           H  
ATOM   1617 HH22 ARG A 145       2.298  10.409  12.747  1.00  0.00           H  
ATOM   1618  N   GLU A 146      -0.959  15.576  14.121  1.00  0.00           N  
ATOM   1619  CA  GLU A 146       0.001  16.433  13.409  1.00  0.00           C  
ATOM   1620  C   GLU A 146       1.400  15.813  13.255  1.00  0.00           C  
ATOM   1621  O   GLU A 146       1.831  15.004  14.082  1.00  0.00           O  
ATOM   1622  CB  GLU A 146       0.146  17.775  14.148  1.00  0.00           C  
ATOM   1623  CG  GLU A 146      -1.207  18.445  14.412  1.00  0.00           C  
ATOM   1624  CD  GLU A 146      -1.115  19.942  14.719  1.00  0.00           C  
ATOM   1625  OE1 GLU A 146      -2.182  20.590  14.737  1.00  0.00           O  
ATOM   1626  OE2 GLU A 146      -0.009  20.493  14.934  1.00  0.00           O1-
ATOM   1627  H   GLU A 146      -1.021  15.692  15.123  1.00  0.00           H  
ATOM   1628  HA  GLU A 146      -0.386  16.643  12.412  1.00  0.00           H  
ATOM   1629  HB2 GLU A 146       0.658  17.622  15.097  1.00  0.00           H  
ATOM   1630  HB3 GLU A 146       0.756  18.432  13.527  1.00  0.00           H  
ATOM   1631  HG2 GLU A 146      -1.696  17.939  15.244  1.00  0.00           H  
ATOM   1632  HG3 GLU A 146      -1.825  18.316  13.524  1.00  0.00           H  
ATOM   1633  N   GLU A 147       2.135  16.289  12.250  1.00  0.00           N  
ATOM   1634  CA  GLU A 147       3.605  16.291  12.143  1.00  0.00           C  
ATOM   1635  C   GLU A 147       4.044  17.728  11.771  1.00  0.00           C  
ATOM   1636  O   GLU A 147       3.226  18.525  11.309  1.00  0.00           O  
ATOM   1637  CB  GLU A 147       4.122  15.200  11.173  1.00  0.00           C  
ATOM   1638  CG  GLU A 147       4.284  13.816  11.844  1.00  0.00           C  
ATOM   1639  CD  GLU A 147       3.700  12.630  11.054  1.00  0.00           C  
ATOM   1640  OE1 GLU A 147       3.033  11.771  11.684  1.00  0.00           O  
ATOM   1641  OE2 GLU A 147       3.899  12.534   9.825  1.00  0.00           O1-
ATOM   1642  H   GLU A 147       1.675  16.929  11.618  1.00  0.00           H  
ATOM   1643  HA  GLU A 147       4.036  16.090  13.124  1.00  0.00           H  
ATOM   1644  HB2 GLU A 147       3.433  15.128  10.331  1.00  0.00           H  
ATOM   1645  HB3 GLU A 147       5.094  15.501  10.783  1.00  0.00           H  
ATOM   1646  HG2 GLU A 147       3.821  13.833  12.830  1.00  0.00           H  
ATOM   1647  HG3 GLU A 147       5.346  13.636  12.010  1.00  0.00           H  
ATOM   1648  N   GLN A 148       5.293  18.115  12.042  1.00  0.00           N  
ATOM   1649  CA  GLN A 148       5.731  19.529  12.027  1.00  0.00           C  
ATOM   1650  C   GLN A 148       7.186  19.691  11.543  1.00  0.00           C  
ATOM   1651  O   GLN A 148       7.941  20.543  12.028  1.00  0.00           O  
ATOM   1652  CB  GLN A 148       5.502  20.170  13.410  1.00  0.00           C  
ATOM   1653  CG  GLN A 148       4.032  20.217  13.861  1.00  0.00           C  
ATOM   1654  CD  GLN A 148       3.837  21.000  15.152  1.00  0.00           C  
ATOM   1655  OE1 GLN A 148       4.782  21.420  15.818  1.00  0.00           O  
ATOM   1656  NE2 GLN A 148       2.619  21.192  15.593  1.00  0.00           N  
ATOM   1657  H   GLN A 148       5.950  17.423  12.374  1.00  0.00           H  
ATOM   1658  HA  GLN A 148       5.117  20.076  11.312  1.00  0.00           H  
ATOM   1659  HB2 GLN A 148       6.092  19.632  14.152  1.00  0.00           H  
ATOM   1660  HB3 GLN A 148       5.858  21.199  13.371  1.00  0.00           H  
ATOM   1661  HG2 GLN A 148       3.649  19.208  14.017  1.00  0.00           H  
ATOM   1662  HG3 GLN A 148       3.441  20.700  13.083  1.00  0.00           H  
ATOM   1663 HE21 GLN A 148       1.809  20.838  15.104  1.00  0.00           H  
ATOM   1664 HE22 GLN A 148       2.482  21.815  16.377  1.00  0.00           H  
ATOM   1665  N   ASP A 149       7.596  18.821  10.621  1.00  0.00           N  
ATOM   1666  CA  ASP A 149       8.982  18.572  10.224  1.00  0.00           C  
ATOM   1667  C   ASP A 149       9.715  19.825   9.722  1.00  0.00           C  
ATOM   1668  O   ASP A 149       9.452  20.319   8.630  1.00  0.00           O  
ATOM   1669  CB  ASP A 149       9.007  17.460   9.161  1.00  0.00           C  
ATOM   1670  CG  ASP A 149       8.473  16.114   9.652  1.00  0.00           C  
ATOM   1671  OD1 ASP A 149       8.232  15.246   8.788  1.00  0.00           O  
ATOM   1672  OD2 ASP A 149       8.362  15.923  10.890  1.00  0.00           O1-
ATOM   1673  H   ASP A 149       6.889  18.223  10.217  1.00  0.00           H  
ATOM   1674  HA  ASP A 149       9.522  18.202  11.095  1.00  0.00           H  
ATOM   1675  HB2 ASP A 149      10.033  17.308   8.826  1.00  0.00           H  
ATOM   1676  HB3 ASP A 149       8.419  17.777   8.299  1.00  0.00           H  
ATOM   1677  N   PHE A 150      10.670  20.325  10.514  1.00  0.00           N  
ATOM   1678  CA  PHE A 150      11.613  21.393  10.134  1.00  0.00           C  
ATOM   1679  C   PHE A 150      10.944  22.679   9.591  1.00  0.00           C  
ATOM   1680  O   PHE A 150      11.539  23.401   8.793  1.00  0.00           O  
ATOM   1681  CB  PHE A 150      12.717  20.817   9.223  1.00  0.00           C  
ATOM   1682  CG  PHE A 150      13.432  19.625   9.841  1.00  0.00           C  
ATOM   1683  CD1 PHE A 150      14.568  19.821  10.647  1.00  0.00           C  
ATOM   1684  CD2 PHE A 150      12.909  18.327   9.682  1.00  0.00           C  
ATOM   1685  CE1 PHE A 150      15.154  18.731  11.315  1.00  0.00           C  
ATOM   1686  CE2 PHE A 150      13.470  17.244  10.379  1.00  0.00           C  
ATOM   1687  CZ  PHE A 150      14.591  17.448  11.203  1.00  0.00           C  
ATOM   1688  H   PHE A 150      10.798  19.889  11.416  1.00  0.00           H  
ATOM   1689  HA  PHE A 150      12.108  21.706  11.053  1.00  0.00           H  
ATOM   1690  HB2 PHE A 150      12.279  20.519   8.271  1.00  0.00           H  
ATOM   1691  HB3 PHE A 150      13.453  21.595   9.016  1.00  0.00           H  
ATOM   1692  HD1 PHE A 150      14.984  20.811  10.765  1.00  0.00           H  
ATOM   1693  HD2 PHE A 150      12.052  18.172   9.043  1.00  0.00           H  
ATOM   1694  HE1 PHE A 150      16.028  18.884  11.931  1.00  0.00           H  
ATOM   1695  HE2 PHE A 150      13.029  16.262  10.291  1.00  0.00           H  
ATOM   1696  HZ  PHE A 150      15.015  16.621  11.753  1.00  0.00           H  
ATOM   1697  N   GLY A 151       9.715  22.980  10.033  1.00  0.00           N  
ATOM   1698  CA  GLY A 151       8.923  24.130   9.570  1.00  0.00           C  
ATOM   1699  C   GLY A 151       7.894  23.812   8.479  1.00  0.00           C  
ATOM   1700  O   GLY A 151       7.333  24.728   7.874  1.00  0.00           O  
ATOM   1701  H   GLY A 151       9.272  22.324  10.660  1.00  0.00           H  
ATOM   1702  HA2 GLY A 151       8.380  24.541  10.421  1.00  0.00           H  
ATOM   1703  HA3 GLY A 151       9.589  24.905   9.193  1.00  0.00           H  
ATOM   1704  N   ILE A 152       7.636  22.532   8.204  1.00  0.00           N  
ATOM   1705  CA  ILE A 152       6.560  22.069   7.318  1.00  0.00           C  
ATOM   1706  C   ILE A 152       5.334  21.711   8.159  1.00  0.00           C  
ATOM   1707  O   ILE A 152       5.413  20.875   9.059  1.00  0.00           O  
ATOM   1708  CB  ILE A 152       7.046  20.919   6.399  1.00  0.00           C  
ATOM   1709  CG1 ILE A 152       8.304  21.351   5.607  1.00  0.00           C  
ATOM   1710  CG2 ILE A 152       5.930  20.435   5.455  1.00  0.00           C  
ATOM   1711  CD1 ILE A 152       8.828  20.293   4.631  1.00  0.00           C  
ATOM   1712  H   ILE A 152       8.194  21.817   8.648  1.00  0.00           H  
ATOM   1713  HA  ILE A 152       6.276  22.886   6.655  1.00  0.00           H  
ATOM   1714  HB  ILE A 152       7.319  20.078   7.037  1.00  0.00           H  
ATOM   1715 HG12 ILE A 152       8.079  22.260   5.048  1.00  0.00           H  
ATOM   1716 HG13 ILE A 152       9.113  21.576   6.302  1.00  0.00           H  
ATOM   1717 HG21 ILE A 152       5.762  21.173   4.671  1.00  0.00           H  
ATOM   1718 HG22 ILE A 152       6.215  19.489   4.994  1.00  0.00           H  
ATOM   1719 HG23 ILE A 152       4.997  20.272   5.995  1.00  0.00           H  
ATOM   1720 HD11 ILE A 152       8.939  19.337   5.142  1.00  0.00           H  
ATOM   1721 HD12 ILE A 152       8.135  20.191   3.795  1.00  0.00           H  
ATOM   1722 HD13 ILE A 152       9.796  20.608   4.241  1.00  0.00           H  
ATOM   1723  N   GLU A 153       4.192  22.341   7.881  1.00  0.00           N  
ATOM   1724  CA  GLU A 153       2.906  22.035   8.526  1.00  0.00           C  
ATOM   1725  C   GLU A 153       2.301  20.788   7.872  1.00  0.00           C  
ATOM   1726  O   GLU A 153       2.142  20.741   6.647  1.00  0.00           O  
ATOM   1727  CB  GLU A 153       1.952  23.242   8.415  1.00  0.00           C  
ATOM   1728  CG  GLU A 153       2.445  24.518   9.111  1.00  0.00           C  
ATOM   1729  CD  GLU A 153       1.700  24.805  10.424  1.00  0.00           C  
ATOM   1730  OE1 GLU A 153       1.058  25.878  10.546  1.00  0.00           O  
ATOM   1731  OE2 GLU A 153       1.742  23.990  11.370  1.00  0.00           O1-
ATOM   1732  H   GLU A 153       4.181  22.984   7.102  1.00  0.00           H  
ATOM   1733  HA  GLU A 153       3.072  21.831   9.583  1.00  0.00           H  
ATOM   1734  HB2 GLU A 153       1.809  23.463   7.357  1.00  0.00           H  
ATOM   1735  HB3 GLU A 153       0.979  22.962   8.818  1.00  0.00           H  
ATOM   1736  HG2 GLU A 153       2.289  25.355   8.430  1.00  0.00           H  
ATOM   1737  HG3 GLU A 153       3.514  24.464   9.314  1.00  0.00           H  
ATOM   1738  N   ILE A 154       1.960  19.779   8.684  1.00  0.00           N  
ATOM   1739  CA  ILE A 154       1.514  18.447   8.235  1.00  0.00           C  
ATOM   1740  C   ILE A 154       0.387  17.900   9.133  1.00  0.00           C  
ATOM   1741  O   ILE A 154       0.458  17.968  10.362  1.00  0.00           O  
ATOM   1742  CB  ILE A 154       2.702  17.454   8.131  1.00  0.00           C  
ATOM   1743  CG1 ILE A 154       3.874  17.988   7.269  1.00  0.00           C  
ATOM   1744  CG2 ILE A 154       2.228  16.072   7.664  1.00  0.00           C  
ATOM   1745  CD1 ILE A 154       5.071  17.041   7.124  1.00  0.00           C  
ATOM   1746  H   ILE A 154       2.110  19.900   9.675  1.00  0.00           H  
ATOM   1747  HA  ILE A 154       1.100  18.562   7.233  1.00  0.00           H  
ATOM   1748  HB  ILE A 154       3.105  17.311   9.133  1.00  0.00           H  
ATOM   1749 HG12 ILE A 154       3.502  18.253   6.279  1.00  0.00           H  
ATOM   1750 HG13 ILE A 154       4.257  18.892   7.740  1.00  0.00           H  
ATOM   1751 HG21 ILE A 154       1.477  15.689   8.355  1.00  0.00           H  
ATOM   1752 HG22 ILE A 154       1.794  16.147   6.667  1.00  0.00           H  
ATOM   1753 HG23 ILE A 154       3.058  15.365   7.651  1.00  0.00           H  
ATOM   1754 HD11 ILE A 154       5.395  16.694   8.105  1.00  0.00           H  
ATOM   1755 HD12 ILE A 154       4.812  16.187   6.498  1.00  0.00           H  
ATOM   1756 HD13 ILE A 154       5.896  17.573   6.651  1.00  0.00           H  
ATOM   1757  N   VAL A 155      -0.639  17.292   8.535  1.00  0.00           N  
ATOM   1758  CA  VAL A 155      -1.797  16.683   9.226  1.00  0.00           C  
ATOM   1759  C   VAL A 155      -2.140  15.321   8.630  1.00  0.00           C  
ATOM   1760  O   VAL A 155      -1.955  15.080   7.439  1.00  0.00           O  
ATOM   1761  CB  VAL A 155      -3.005  17.650   9.239  1.00  0.00           C  
ATOM   1762  CG1 VAL A 155      -4.372  16.996   9.484  1.00  0.00           C  
ATOM   1763  CG2 VAL A 155      -2.818  18.712  10.329  1.00  0.00           C  
ATOM   1764  H   VAL A 155      -0.621  17.242   7.526  1.00  0.00           H  
ATOM   1765  HA  VAL A 155      -1.524  16.497  10.264  1.00  0.00           H  
ATOM   1766  HB  VAL A 155      -3.060  18.152   8.273  1.00  0.00           H  
ATOM   1767 HG11 VAL A 155      -4.613  16.302   8.679  1.00  0.00           H  
ATOM   1768 HG12 VAL A 155      -4.377  16.469  10.439  1.00  0.00           H  
ATOM   1769 HG13 VAL A 155      -5.144  17.765   9.493  1.00  0.00           H  
ATOM   1770 HG21 VAL A 155      -2.821  18.240  11.311  1.00  0.00           H  
ATOM   1771 HG22 VAL A 155      -1.869  19.232  10.199  1.00  0.00           H  
ATOM   1772 HG23 VAL A 155      -3.628  19.439  10.285  1.00  0.00           H  
ATOM   1773  N   LYS A 156      -2.662  14.427   9.475  1.00  0.00           N  
ATOM   1774  CA  LYS A 156      -3.252  13.137   9.096  1.00  0.00           C  
ATOM   1775  C   LYS A 156      -4.536  12.916   9.873  1.00  0.00           C  
ATOM   1776  O   LYS A 156      -4.640  13.331  11.026  1.00  0.00           O  
ATOM   1777  CB  LYS A 156      -2.283  11.961   9.314  1.00  0.00           C  
ATOM   1778  CG  LYS A 156      -0.964  12.069   8.542  1.00  0.00           C  
ATOM   1779  CD  LYS A 156       0.138  12.788   9.323  1.00  0.00           C  
ATOM   1780  CE  LYS A 156       1.330  13.046   8.408  1.00  0.00           C  
ATOM   1781  NZ  LYS A 156       2.047  11.802   8.090  1.00  0.00           N1+
ATOM   1782  H   LYS A 156      -2.713  14.670  10.454  1.00  0.00           H  
ATOM   1783  HA  LYS A 156      -3.512  13.172   8.038  1.00  0.00           H  
ATOM   1784  HB2 LYS A 156      -2.076  11.852  10.379  1.00  0.00           H  
ATOM   1785  HB3 LYS A 156      -2.789  11.056   8.978  1.00  0.00           H  
ATOM   1786  HG2 LYS A 156      -0.617  11.062   8.310  1.00  0.00           H  
ATOM   1787  HG3 LYS A 156      -1.143  12.583   7.597  1.00  0.00           H  
ATOM   1788  HD2 LYS A 156       0.451  12.192  10.180  1.00  0.00           H  
ATOM   1789  HD3 LYS A 156      -0.209  13.751   9.700  1.00  0.00           H  
ATOM   1790  HE2 LYS A 156       2.016  13.705   8.940  1.00  0.00           H  
ATOM   1791  HE3 LYS A 156       1.000  13.557   7.503  1.00  0.00           H  
ATOM   1792  HZ1 LYS A 156       1.754  11.057   8.706  1.00  0.00           H  
ATOM   1793  HZ2 LYS A 156       1.922  11.513   7.131  1.00  0.00           H  
ATOM   1794  HZ3 LYS A 156       3.014  11.961   8.335  1.00  0.00           H  
ATOM   1795  N   VAL A 157      -5.491  12.240   9.240  1.00  0.00           N  
ATOM   1796  CA  VAL A 157      -6.808  11.932   9.824  1.00  0.00           C  
ATOM   1797  C   VAL A 157      -7.304  10.562   9.379  1.00  0.00           C  
ATOM   1798  O   VAL A 157      -6.871  10.019   8.356  1.00  0.00           O  
ATOM   1799  CB  VAL A 157      -7.872  13.006   9.505  1.00  0.00           C  
ATOM   1800  CG1 VAL A 157      -7.534  14.384  10.074  1.00  0.00           C  
ATOM   1801  CG2 VAL A 157      -8.175  13.161   8.014  1.00  0.00           C  
ATOM   1802  H   VAL A 157      -5.304  11.901   8.308  1.00  0.00           H  
ATOM   1803  HA  VAL A 157      -6.693  11.890  10.907  1.00  0.00           H  
ATOM   1804  HB  VAL A 157      -8.806  12.693   9.972  1.00  0.00           H  
ATOM   1805 HG11 VAL A 157      -7.371  14.282  11.147  1.00  0.00           H  
ATOM   1806 HG12 VAL A 157      -6.641  14.792   9.601  1.00  0.00           H  
ATOM   1807 HG13 VAL A 157      -8.367  15.066   9.905  1.00  0.00           H  
ATOM   1808 HG21 VAL A 157      -7.336  13.662   7.531  1.00  0.00           H  
ATOM   1809 HG22 VAL A 157      -8.362  12.195   7.547  1.00  0.00           H  
ATOM   1810 HG23 VAL A 157      -9.064  13.780   7.892  1.00  0.00           H  
ATOM   1811  N   LYS A 158      -8.272  10.052  10.145  1.00  0.00           N  
ATOM   1812  CA  LYS A 158      -9.117   8.901   9.818  1.00  0.00           C  
ATOM   1813  C   LYS A 158     -10.564   9.396   9.837  1.00  0.00           C  
ATOM   1814  O   LYS A 158     -10.983  10.024  10.811  1.00  0.00           O  
ATOM   1815  CB  LYS A 158      -8.847   7.709  10.768  1.00  0.00           C  
ATOM   1816  CG  LYS A 158      -7.356   7.290  10.814  1.00  0.00           C  
ATOM   1817  CD  LYS A 158      -7.013   6.137  11.778  1.00  0.00           C  
ATOM   1818  CE  LYS A 158      -7.321   6.487  13.239  1.00  0.00           C  
ATOM   1819  NZ  LYS A 158      -6.878   5.451  14.202  1.00  0.00           N1+
ATOM   1820  H   LYS A 158      -8.522  10.587  10.965  1.00  0.00           H  
ATOM   1821  HA  LYS A 158      -8.894   8.575   8.802  1.00  0.00           H  
ATOM   1822  HB2 LYS A 158      -9.197   7.971  11.766  1.00  0.00           H  
ATOM   1823  HB3 LYS A 158      -9.439   6.857  10.433  1.00  0.00           H  
ATOM   1824  HG2 LYS A 158      -7.043   7.001   9.811  1.00  0.00           H  
ATOM   1825  HG3 LYS A 158      -6.755   8.151  11.109  1.00  0.00           H  
ATOM   1826  HD2 LYS A 158      -5.947   5.930  11.689  1.00  0.00           H  
ATOM   1827  HD3 LYS A 158      -7.569   5.246  11.489  1.00  0.00           H  
ATOM   1828  HE2 LYS A 158      -8.396   6.632  13.346  1.00  0.00           H  
ATOM   1829  HE3 LYS A 158      -6.837   7.431  13.489  1.00  0.00           H  
ATOM   1830  HZ1 LYS A 158      -7.077   4.512  13.886  1.00  0.00           H  
ATOM   1831  HZ2 LYS A 158      -5.896   5.523  14.427  1.00  0.00           H  
ATOM   1832  HZ3 LYS A 158      -7.369   5.587  15.074  1.00  0.00           H  
ATOM   1833  N   ALA A 159     -11.315   9.184   8.759  1.00  0.00           N  
ATOM   1834  CA  ALA A 159     -12.647   9.763   8.552  1.00  0.00           C  
ATOM   1835  C   ALA A 159     -13.600   8.761   7.882  1.00  0.00           C  
ATOM   1836  O   ALA A 159     -13.150   7.732   7.377  1.00  0.00           O  
ATOM   1837  CB  ALA A 159     -12.493  11.055   7.741  1.00  0.00           C  
ATOM   1838  H   ALA A 159     -10.902   8.693   7.979  1.00  0.00           H  
ATOM   1839  HA  ALA A 159     -13.085  10.018   9.517  1.00  0.00           H  
ATOM   1840  HB1 ALA A 159     -11.846  11.753   8.272  1.00  0.00           H  
ATOM   1841  HB2 ALA A 159     -12.056  10.834   6.767  1.00  0.00           H  
ATOM   1842  HB3 ALA A 159     -13.471  11.515   7.599  1.00  0.00           H  
ATOM   1843  N   ILE A 160     -14.909   9.030   7.883  1.00  0.00           N  
ATOM   1844  CA  ILE A 160     -15.939   8.096   7.387  1.00  0.00           C  
ATOM   1845  C   ILE A 160     -17.138   8.828   6.759  1.00  0.00           C  
ATOM   1846  O   ILE A 160     -17.581   9.851   7.276  1.00  0.00           O  
ATOM   1847  CB  ILE A 160     -16.357   7.122   8.517  1.00  0.00           C  
ATOM   1848  CG1 ILE A 160     -17.347   6.047   8.014  1.00  0.00           C  
ATOM   1849  CG2 ILE A 160     -16.976   7.873   9.708  1.00  0.00           C  
ATOM   1850  CD1 ILE A 160     -17.623   4.932   9.030  1.00  0.00           C  
ATOM   1851  H   ILE A 160     -15.221   9.876   8.337  1.00  0.00           H  
ATOM   1852  HA  ILE A 160     -15.485   7.501   6.594  1.00  0.00           H  
ATOM   1853  HB  ILE A 160     -15.460   6.607   8.861  1.00  0.00           H  
ATOM   1854 HG12 ILE A 160     -18.297   6.508   7.745  1.00  0.00           H  
ATOM   1855 HG13 ILE A 160     -16.928   5.580   7.123  1.00  0.00           H  
ATOM   1856 HG21 ILE A 160     -16.353   8.711  10.018  1.00  0.00           H  
ATOM   1857 HG22 ILE A 160     -17.955   8.264   9.429  1.00  0.00           H  
ATOM   1858 HG23 ILE A 160     -17.079   7.206  10.564  1.00  0.00           H  
ATOM   1859 HD11 ILE A 160     -16.683   4.511   9.385  1.00  0.00           H  
ATOM   1860 HD12 ILE A 160     -18.189   5.318   9.878  1.00  0.00           H  
ATOM   1861 HD13 ILE A 160     -18.208   4.146   8.553  1.00  0.00           H  
ATOM   1862  N   GLY A 161     -17.669   8.304   5.649  1.00  0.00           N  
ATOM   1863  CA  GLY A 161     -18.871   8.831   4.987  1.00  0.00           C  
ATOM   1864  C   GLY A 161     -20.173   8.574   5.770  1.00  0.00           C  
ATOM   1865  O   GLY A 161     -20.344   7.487   6.329  1.00  0.00           O  
ATOM   1866  H   GLY A 161     -17.217   7.495   5.248  1.00  0.00           H  
ATOM   1867  HA2 GLY A 161     -18.746   9.904   4.844  1.00  0.00           H  
ATOM   1868  HA3 GLY A 161     -18.972   8.377   4.001  1.00  0.00           H  
ATOM   1869  N   ARG A 162     -21.116   9.534   5.775  1.00  0.00           N  
ATOM   1870  CA  ARG A 162     -22.330   9.518   6.627  1.00  0.00           C  
ATOM   1871  C   ARG A 162     -23.672   9.676   5.891  1.00  0.00           C  
ATOM   1872  O   ARG A 162     -24.567   8.885   6.161  1.00  0.00           O  
ATOM   1873  CB  ARG A 162     -22.214  10.558   7.761  1.00  0.00           C  
ATOM   1874  CG  ARG A 162     -20.995  10.451   8.695  1.00  0.00           C  
ATOM   1875  CD  ARG A 162     -20.923   9.143   9.505  1.00  0.00           C  
ATOM   1876  NE  ARG A 162     -20.155   9.357  10.745  1.00  0.00           N  
ATOM   1877  CZ  ARG A 162     -19.693   8.483  11.617  1.00  0.00           C  
ATOM   1878  NH1 ARG A 162     -19.113   8.921  12.685  1.00  0.00           N  
ATOM   1879  NH2 ARG A 162     -19.797   7.195  11.501  1.00  0.00           N1+
ATOM   1880  H   ARG A 162     -20.913  10.373   5.249  1.00  0.00           H  
ATOM   1881  HA  ARG A 162     -22.404   8.540   7.104  1.00  0.00           H  
ATOM   1882  HB2 ARG A 162     -22.196  11.552   7.313  1.00  0.00           H  
ATOM   1883  HB3 ARG A 162     -23.112  10.500   8.375  1.00  0.00           H  
ATOM   1884  HG2 ARG A 162     -21.062  11.284   9.394  1.00  0.00           H  
ATOM   1885  HG3 ARG A 162     -20.073  10.575   8.128  1.00  0.00           H  
ATOM   1886  HD2 ARG A 162     -20.460   8.366   8.897  1.00  0.00           H  
ATOM   1887  HD3 ARG A 162     -21.933   8.829   9.770  1.00  0.00           H  
ATOM   1888  HE  ARG A 162     -20.026  10.314  11.040  1.00  0.00           H  
ATOM   1889 HH11 ARG A 162     -18.879   8.291  13.439  1.00  0.00           H  
ATOM   1890 HH12 ARG A 162     -19.107   9.918  12.842  1.00  0.00           H  
ATOM   1891 HH21 ARG A 162     -20.243   6.781  10.695  1.00  0.00           H  
ATOM   1892 HH22 ARG A 162     -19.497   6.617  12.273  1.00  0.00           H  
ATOM   1893  N   GLN A 163     -23.833  10.642   4.979  1.00  0.00           N  
ATOM   1894  CA  GLN A 163     -25.102  10.933   4.269  1.00  0.00           C  
ATOM   1895  C   GLN A 163     -24.875  11.336   2.801  1.00  0.00           C  
ATOM   1896  O   GLN A 163     -23.742  11.576   2.386  1.00  0.00           O  
ATOM   1897  CB  GLN A 163     -25.892  12.047   4.985  1.00  0.00           C  
ATOM   1898  CG  GLN A 163     -26.405  11.701   6.389  1.00  0.00           C  
ATOM   1899  CD  GLN A 163     -26.919  12.960   7.067  1.00  0.00           C  
ATOM   1900  OE1 GLN A 163     -26.149  13.741   7.603  1.00  0.00           O  
ATOM   1901  NE2 GLN A 163     -28.201  13.242   7.038  1.00  0.00           N  
ATOM   1902  H   GLN A 163     -23.063  11.273   4.813  1.00  0.00           H  
ATOM   1903  HA  GLN A 163     -25.724  10.038   4.261  1.00  0.00           H  
ATOM   1904  HB2 GLN A 163     -25.255  12.929   5.054  1.00  0.00           H  
ATOM   1905  HB3 GLN A 163     -26.755  12.331   4.383  1.00  0.00           H  
ATOM   1906  HG2 GLN A 163     -25.596  11.299   7.000  1.00  0.00           H  
ATOM   1907  HG3 GLN A 163     -27.198  10.956   6.320  1.00  0.00           H  
ATOM   1908 HE21 GLN A 163     -28.849  12.688   6.496  1.00  0.00           H  
ATOM   1909 HE22 GLN A 163     -28.428  14.200   7.262  1.00  0.00           H  
ATOM   1910  N   ARG A 164     -25.952  11.435   2.007  1.00  0.00           N  
ATOM   1911  CA  ARG A 164     -25.935  11.785   0.566  1.00  0.00           C  
ATOM   1912  C   ARG A 164     -26.403  13.228   0.327  1.00  0.00           C  
ATOM   1913  O   ARG A 164     -27.196  13.739   1.115  1.00  0.00           O  
ATOM   1914  CB  ARG A 164     -26.834  10.818  -0.224  1.00  0.00           C  
ATOM   1915  CG  ARG A 164     -26.620   9.318   0.051  1.00  0.00           C  
ATOM   1916  CD  ARG A 164     -27.466   8.451  -0.896  1.00  0.00           C  
ATOM   1917  NE  ARG A 164     -28.904   8.787  -0.840  1.00  0.00           N  
ATOM   1918  CZ  ARG A 164     -29.681   9.131  -1.853  1.00  0.00           C  
ATOM   1919  NH1 ARG A 164     -29.277   9.141  -3.091  1.00  0.00           N  
ATOM   1920  NH2 ARG A 164     -30.911   9.477  -1.624  1.00  0.00           N1+
ATOM   1921  H   ARG A 164     -26.854  11.296   2.440  1.00  0.00           H  
ATOM   1922  HA  ARG A 164     -24.918  11.701   0.182  1.00  0.00           H  
ATOM   1923  HB2 ARG A 164     -27.868  11.057   0.025  1.00  0.00           H  
ATOM   1924  HB3 ARG A 164     -26.688  11.004  -1.288  1.00  0.00           H  
ATOM   1925  HG2 ARG A 164     -26.900   9.089   1.080  1.00  0.00           H  
ATOM   1926  HG3 ARG A 164     -25.567   9.071  -0.087  1.00  0.00           H  
ATOM   1927  HD2 ARG A 164     -27.336   7.403  -0.628  1.00  0.00           H  
ATOM   1928  HD3 ARG A 164     -27.079   8.583  -1.907  1.00  0.00           H  
ATOM   1929  HE  ARG A 164     -29.344   8.781   0.069  1.00  0.00           H  
ATOM   1930 HH11 ARG A 164     -29.866   9.520  -3.820  1.00  0.00           H  
ATOM   1931 HH12 ARG A 164     -28.363   8.789  -3.335  1.00  0.00           H  
ATOM   1932 HH21 ARG A 164     -31.277   9.435  -0.684  1.00  0.00           H  
ATOM   1933 HH22 ARG A 164     -31.549   9.565  -2.402  1.00  0.00           H  
ATOM   1934  N   PHE A 165     -25.995  13.874  -0.770  1.00  0.00           N  
ATOM   1935  CA  PHE A 165     -26.498  15.206  -1.150  1.00  0.00           C  
ATOM   1936  C   PHE A 165     -26.537  15.471  -2.668  1.00  0.00           C  
ATOM   1937  O   PHE A 165     -25.816  14.845  -3.449  1.00  0.00           O  
ATOM   1938  CB  PHE A 165     -25.715  16.304  -0.409  1.00  0.00           C  
ATOM   1939  CG  PHE A 165     -24.243  16.451  -0.749  1.00  0.00           C  
ATOM   1940  CD1 PHE A 165     -23.841  17.049  -1.960  1.00  0.00           C  
ATOM   1941  CD2 PHE A 165     -23.267  16.049   0.181  1.00  0.00           C  
ATOM   1942  CE1 PHE A 165     -22.477  17.218  -2.246  1.00  0.00           C  
ATOM   1943  CE2 PHE A 165     -21.903  16.246  -0.093  1.00  0.00           C  
ATOM   1944  CZ  PHE A 165     -21.509  16.817  -1.313  1.00  0.00           C  
ATOM   1945  H   PHE A 165     -25.304  13.437  -1.363  1.00  0.00           H  
ATOM   1946  HA  PHE A 165     -27.527  15.281  -0.800  1.00  0.00           H  
ATOM   1947  HB2 PHE A 165     -26.195  17.265  -0.598  1.00  0.00           H  
ATOM   1948  HB3 PHE A 165     -25.807  16.120   0.662  1.00  0.00           H  
ATOM   1949  HD1 PHE A 165     -24.579  17.388  -2.672  1.00  0.00           H  
ATOM   1950  HD2 PHE A 165     -23.568  15.598   1.115  1.00  0.00           H  
ATOM   1951  HE1 PHE A 165     -22.170  17.661  -3.182  1.00  0.00           H  
ATOM   1952  HE2 PHE A 165     -21.158  15.955   0.632  1.00  0.00           H  
ATOM   1953  HZ  PHE A 165     -20.460  16.946  -1.537  1.00  0.00           H  
ATOM   1954  N   LYS A 166     -27.344  16.461  -3.077  1.00  0.00           N  
ATOM   1955  CA  LYS A 166     -27.322  17.097  -4.409  1.00  0.00           C  
ATOM   1956  C   LYS A 166     -26.618  18.455  -4.347  1.00  0.00           C  
ATOM   1957  O   LYS A 166     -26.833  19.215  -3.405  1.00  0.00           O  
ATOM   1958  CB  LYS A 166     -28.739  17.184  -5.020  1.00  0.00           C  
ATOM   1959  CG  LYS A 166     -28.767  18.146  -6.221  1.00  0.00           C  
ATOM   1960  CD  LYS A 166     -29.993  18.034  -7.129  1.00  0.00           C  
ATOM   1961  CE  LYS A 166     -30.127  19.250  -8.066  1.00  0.00           C  
ATOM   1962  NZ  LYS A 166     -28.843  19.659  -8.699  1.00  0.00           N1+
ATOM   1963  H   LYS A 166     -27.929  16.889  -2.373  1.00  0.00           H  
ATOM   1964  HA  LYS A 166     -26.732  16.476  -5.084  1.00  0.00           H  
ATOM   1965  HB2 LYS A 166     -29.442  17.544  -4.269  1.00  0.00           H  
ATOM   1966  HB3 LYS A 166     -29.052  16.190  -5.340  1.00  0.00           H  
ATOM   1967  HG2 LYS A 166     -27.891  17.958  -6.840  1.00  0.00           H  
ATOM   1968  HG3 LYS A 166     -28.724  19.165  -5.835  1.00  0.00           H  
ATOM   1969  HD2 LYS A 166     -30.892  17.972  -6.515  1.00  0.00           H  
ATOM   1970  HD3 LYS A 166     -29.916  17.123  -7.723  1.00  0.00           H  
ATOM   1971  HE2 LYS A 166     -30.526  20.086  -7.492  1.00  0.00           H  
ATOM   1972  HE3 LYS A 166     -30.856  19.006  -8.839  1.00  0.00           H  
ATOM   1973  HZ1 LYS A 166     -28.182  20.030  -8.032  1.00  0.00           H  
ATOM   1974  HZ2 LYS A 166     -28.386  18.895  -9.175  1.00  0.00           H  
ATOM   1975  HZ3 LYS A 166     -28.992  20.353  -9.417  1.00  0.00           H  
ATOM   1976  N   VAL A 167     -25.808  18.770  -5.360  1.00  0.00           N  
ATOM   1977  CA  VAL A 167     -25.134  20.068  -5.510  1.00  0.00           C  
ATOM   1978  C   VAL A 167     -26.081  21.120  -6.101  1.00  0.00           C  
ATOM   1979  O   VAL A 167     -26.936  20.799  -6.933  1.00  0.00           O  
ATOM   1980  CB  VAL A 167     -23.837  19.918  -6.329  1.00  0.00           C  
ATOM   1981  CG1 VAL A 167     -23.114  21.244  -6.572  1.00  0.00           C  
ATOM   1982  CG2 VAL A 167     -22.842  18.968  -5.649  1.00  0.00           C  
ATOM   1983  H   VAL A 167     -25.735  18.122  -6.131  1.00  0.00           H  
ATOM   1984  HA  VAL A 167     -24.847  20.421  -4.519  1.00  0.00           H  
ATOM   1985  HB  VAL A 167     -24.095  19.493  -7.299  1.00  0.00           H  
ATOM   1986 HG11 VAL A 167     -23.741  21.932  -7.139  1.00  0.00           H  
ATOM   1987 HG12 VAL A 167     -22.817  21.704  -5.630  1.00  0.00           H  
ATOM   1988 HG13 VAL A 167     -22.231  21.050  -7.182  1.00  0.00           H  
ATOM   1989 HG21 VAL A 167     -22.532  19.386  -4.691  1.00  0.00           H  
ATOM   1990 HG22 VAL A 167     -23.291  17.987  -5.494  1.00  0.00           H  
ATOM   1991 HG23 VAL A 167     -21.965  18.844  -6.284  1.00  0.00           H  
ATOM   1992  N   LEU A 168     -25.942  22.373  -5.656  1.00  0.00           N  
ATOM   1993  CA  LEU A 168     -26.748  23.528  -6.077  1.00  0.00           C  
ATOM   1994  C   LEU A 168     -25.901  24.798  -6.332  1.00  0.00           C  
ATOM   1995  O   LEU A 168     -26.397  25.741  -6.950  1.00  0.00           O  
ATOM   1996  CB  LEU A 168     -27.858  23.777  -5.032  1.00  0.00           C  
ATOM   1997  CG  LEU A 168     -28.830  22.603  -4.775  1.00  0.00           C  
ATOM   1998  CD1 LEU A 168     -29.663  22.863  -3.520  1.00  0.00           C  
ATOM   1999  CD2 LEU A 168     -29.790  22.396  -5.947  1.00  0.00           C  
ATOM   2000  H   LEU A 168     -25.273  22.534  -4.917  1.00  0.00           H  
ATOM   2001  HA  LEU A 168     -27.223  23.297  -7.031  1.00  0.00           H  
ATOM   2002  HB2 LEU A 168     -27.362  24.019  -4.092  1.00  0.00           H  
ATOM   2003  HB3 LEU A 168     -28.436  24.650  -5.337  1.00  0.00           H  
ATOM   2004  HG  LEU A 168     -28.272  21.683  -4.601  1.00  0.00           H  
ATOM   2005 HD11 LEU A 168     -29.008  23.005  -2.660  1.00  0.00           H  
ATOM   2006 HD12 LEU A 168     -30.295  23.739  -3.663  1.00  0.00           H  
ATOM   2007 HD13 LEU A 168     -30.302  22.001  -3.332  1.00  0.00           H  
ATOM   2008 HD21 LEU A 168     -30.377  23.299  -6.115  1.00  0.00           H  
ATOM   2009 HD22 LEU A 168     -29.228  22.166  -6.852  1.00  0.00           H  
ATOM   2010 HD23 LEU A 168     -30.464  21.569  -5.725  1.00  0.00           H  
ATOM   2011  N   GLU A 169     -24.641  24.837  -5.882  1.00  0.00           N  
ATOM   2012  CA  GLU A 169     -23.555  25.705  -6.386  1.00  0.00           C  
ATOM   2013  C   GLU A 169     -22.179  25.153  -5.938  1.00  0.00           C  
ATOM   2014  O   GLU A 169     -22.120  24.342  -5.008  1.00  0.00           O  
ATOM   2015  CB  GLU A 169     -23.738  27.165  -5.923  1.00  0.00           C  
ATOM   2016  CG  GLU A 169     -23.322  27.455  -4.472  1.00  0.00           C  
ATOM   2017  CD  GLU A 169     -21.903  28.008  -4.282  1.00  0.00           C  
ATOM   2018  OE1 GLU A 169     -21.478  28.130  -3.109  1.00  0.00           O  
ATOM   2019  OE2 GLU A 169     -21.234  28.388  -5.269  1.00  0.00           O1-
ATOM   2020  H   GLU A 169     -24.346  24.111  -5.246  1.00  0.00           H  
ATOM   2021  HA  GLU A 169     -23.582  25.691  -7.476  1.00  0.00           H  
ATOM   2022  HB2 GLU A 169     -23.208  27.822  -6.612  1.00  0.00           H  
ATOM   2023  HB3 GLU A 169     -24.788  27.438  -6.033  1.00  0.00           H  
ATOM   2024  HG2 GLU A 169     -23.429  26.539  -3.890  1.00  0.00           H  
ATOM   2025  HG3 GLU A 169     -24.020  28.187  -4.066  1.00  0.00           H  
ATOM   2026  N   LEU A 170     -21.091  25.621  -6.562  1.00  0.00           N  
ATOM   2027  CA  LEU A 170     -19.696  25.234  -6.287  1.00  0.00           C  
ATOM   2028  C   LEU A 170     -18.767  26.458  -6.318  1.00  0.00           C  
ATOM   2029  O   LEU A 170     -18.858  27.280  -7.236  1.00  0.00           O  
ATOM   2030  CB  LEU A 170     -19.205  24.189  -7.312  1.00  0.00           C  
ATOM   2031  CG  LEU A 170     -19.943  22.841  -7.307  1.00  0.00           C  
ATOM   2032  CD1 LEU A 170     -19.485  21.988  -8.489  1.00  0.00           C  
ATOM   2033  CD2 LEU A 170     -19.668  22.051  -6.025  1.00  0.00           C  
ATOM   2034  H   LEU A 170     -21.213  26.360  -7.239  1.00  0.00           H  
ATOM   2035  HA  LEU A 170     -19.633  24.801  -5.289  1.00  0.00           H  
ATOM   2036  HB2 LEU A 170     -19.297  24.627  -8.306  1.00  0.00           H  
ATOM   2037  HB3 LEU A 170     -18.146  24.000  -7.139  1.00  0.00           H  
ATOM   2038  HG  LEU A 170     -21.014  23.015  -7.411  1.00  0.00           H  
ATOM   2039 HD11 LEU A 170     -19.649  22.533  -9.418  1.00  0.00           H  
ATOM   2040 HD12 LEU A 170     -18.426  21.752  -8.387  1.00  0.00           H  
ATOM   2041 HD13 LEU A 170     -20.072  21.070  -8.515  1.00  0.00           H  
ATOM   2042 HD21 LEU A 170     -18.593  21.958  -5.867  1.00  0.00           H  
ATOM   2043 HD22 LEU A 170     -20.111  22.577  -5.180  1.00  0.00           H  
ATOM   2044 HD23 LEU A 170     -20.113  21.058  -6.090  1.00  0.00           H  
ATOM   2045  N   ARG A 171     -17.857  26.553  -5.338  1.00  0.00           N  
ATOM   2046  CA  ARG A 171     -16.926  27.681  -5.153  1.00  0.00           C  
ATOM   2047  C   ARG A 171     -15.609  27.272  -4.480  1.00  0.00           C  
ATOM   2048  O   ARG A 171     -15.436  26.131  -4.049  1.00  0.00           O  
ATOM   2049  CB  ARG A 171     -17.659  28.803  -4.382  1.00  0.00           C  
ATOM   2050  CG  ARG A 171     -17.834  28.525  -2.878  1.00  0.00           C  
ATOM   2051  CD  ARG A 171     -18.642  29.643  -2.203  1.00  0.00           C  
ATOM   2052  NE  ARG A 171     -18.767  29.446  -0.744  1.00  0.00           N  
ATOM   2053  CZ  ARG A 171     -19.455  28.507  -0.119  1.00  0.00           C  
ATOM   2054  NH1 ARG A 171     -20.301  27.714  -0.707  1.00  0.00           N  
ATOM   2055  NH2 ARG A 171     -19.290  28.343   1.156  1.00  0.00           N1+
ATOM   2056  H   ARG A 171     -17.825  25.810  -4.655  1.00  0.00           H  
ATOM   2057  HA  ARG A 171     -16.663  28.056  -6.142  1.00  0.00           H  
ATOM   2058  HB2 ARG A 171     -17.098  29.731  -4.494  1.00  0.00           H  
ATOM   2059  HB3 ARG A 171     -18.639  28.965  -4.831  1.00  0.00           H  
ATOM   2060  HG2 ARG A 171     -18.356  27.578  -2.748  1.00  0.00           H  
ATOM   2061  HG3 ARG A 171     -16.858  28.463  -2.397  1.00  0.00           H  
ATOM   2062  HD2 ARG A 171     -18.143  30.595  -2.387  1.00  0.00           H  
ATOM   2063  HD3 ARG A 171     -19.628  29.691  -2.665  1.00  0.00           H  
ATOM   2064  HE  ARG A 171     -18.155  29.997  -0.159  1.00  0.00           H  
ATOM   2065 HH11 ARG A 171     -20.778  26.985  -0.197  1.00  0.00           H  
ATOM   2066 HH12 ARG A 171     -20.554  27.880  -1.670  1.00  0.00           H  
ATOM   2067 HH21 ARG A 171     -18.701  28.994   1.656  1.00  0.00           H  
ATOM   2068 HH22 ARG A 171     -19.612  27.494   1.598  1.00  0.00           H  
ATOM   2069  N   THR A 172     -14.693  28.233  -4.351  1.00  0.00           N  
ATOM   2070  CA  THR A 172     -13.390  28.089  -3.676  1.00  0.00           C  
ATOM   2071  C   THR A 172     -13.123  29.273  -2.747  1.00  0.00           C  
ATOM   2072  O   THR A 172     -13.324  30.428  -3.129  1.00  0.00           O  
ATOM   2073  CB  THR A 172     -12.247  27.886  -4.691  1.00  0.00           C  
ATOM   2074  OG1 THR A 172     -12.466  26.733  -5.467  1.00  0.00           O  
ATOM   2075  CG2 THR A 172     -10.876  27.729  -4.038  1.00  0.00           C  
ATOM   2076  H   THR A 172     -14.898  29.124  -4.781  1.00  0.00           H  
ATOM   2077  HA  THR A 172     -13.416  27.196  -3.052  1.00  0.00           H  
ATOM   2078  HB  THR A 172     -12.211  28.748  -5.357  1.00  0.00           H  
ATOM   2079 HG21 THR A 172     -10.586  28.649  -3.529  1.00  0.00           H  
ATOM   2080 HG22 THR A 172     -10.889  26.898  -3.333  1.00  0.00           H  
ATOM   2081 HG23 THR A 172     -10.133  27.527  -4.809  1.00  0.00           H  
ATOM   2082  HG1 THR A 172     -13.166  26.950  -6.088  1.00  0.00           H  
ATOM   2083  N   GLN A 173     -12.677  29.010  -1.519  1.00  0.00           N  
ATOM   2084  CA  GLN A 173     -12.394  30.032  -0.504  1.00  0.00           C  
ATOM   2085  C   GLN A 173     -11.095  30.796  -0.804  1.00  0.00           C  
ATOM   2086  O   GLN A 173     -10.301  30.367  -1.643  1.00  0.00           O  
ATOM   2087  CB  GLN A 173     -12.311  29.352   0.879  1.00  0.00           C  
ATOM   2088  CG  GLN A 173     -13.558  28.541   1.258  1.00  0.00           C  
ATOM   2089  CD  GLN A 173     -14.846  29.346   1.149  1.00  0.00           C  
ATOM   2090  OE1 GLN A 173     -15.547  29.351   0.145  1.00  0.00           O  
ATOM   2091  NE2 GLN A 173     -15.202  30.093   2.163  1.00  0.00           N  
ATOM   2092  H   GLN A 173     -12.481  28.048  -1.281  1.00  0.00           H  
ATOM   2093  HA  GLN A 173     -13.208  30.757  -0.492  1.00  0.00           H  
ATOM   2094  HB2 GLN A 173     -11.446  28.689   0.901  1.00  0.00           H  
ATOM   2095  HB3 GLN A 173     -12.162  30.120   1.638  1.00  0.00           H  
ATOM   2096  HG2 GLN A 173     -13.643  27.661   0.619  1.00  0.00           H  
ATOM   2097  HG3 GLN A 173     -13.441  28.190   2.283  1.00  0.00           H  
ATOM   2098 HE21 GLN A 173     -14.657  30.129   3.012  1.00  0.00           H  
ATOM   2099 HE22 GLN A 173     -16.100  30.554   2.123  1.00  0.00           H  
ATOM   2100  N   SER A 174     -10.821  31.886  -0.070  1.00  0.00           N  
ATOM   2101  CA  SER A 174      -9.502  32.549  -0.089  1.00  0.00           C  
ATOM   2102  C   SER A 174      -8.357  31.539   0.058  1.00  0.00           C  
ATOM   2103  O   SER A 174      -7.338  31.630  -0.628  1.00  0.00           O  
ATOM   2104  CB  SER A 174      -9.411  33.579   1.053  1.00  0.00           C  
ATOM   2105  OG  SER A 174      -9.694  33.013   2.327  1.00  0.00           O  
ATOM   2106  H   SER A 174     -11.502  32.224   0.595  1.00  0.00           H  
ATOM   2107  HA  SER A 174      -9.387  33.073  -1.038  1.00  0.00           H  
ATOM   2108  HB2 SER A 174     -10.123  34.381   0.859  1.00  0.00           H  
ATOM   2109  HB3 SER A 174      -8.409  34.006   1.064  1.00  0.00           H  
ATOM   2110  HG  SER A 174      -8.948  32.508   2.660  1.00  0.00           H  
ATOM   2111  N   ASP A 175      -8.579  30.541   0.911  1.00  0.00           N  
ATOM   2112  CA  ASP A 175      -7.602  29.577   1.407  1.00  0.00           C  
ATOM   2113  C   ASP A 175      -7.238  28.446   0.425  1.00  0.00           C  
ATOM   2114  O   ASP A 175      -6.437  27.580   0.760  1.00  0.00           O  
ATOM   2115  CB  ASP A 175      -8.125  29.026   2.752  1.00  0.00           C  
ATOM   2116  CG  ASP A 175      -8.555  30.105   3.755  1.00  0.00           C  
ATOM   2117  OD1 ASP A 175      -8.065  31.255   3.685  1.00  0.00           O  
ATOM   2118  OD2 ASP A 175      -9.431  29.818   4.606  1.00  0.00           O1-
ATOM   2119  H   ASP A 175      -9.468  30.573   1.391  1.00  0.00           H  
ATOM   2120  HA  ASP A 175      -6.682  30.127   1.605  1.00  0.00           H  
ATOM   2121  HB2 ASP A 175      -7.357  28.405   3.214  1.00  0.00           H  
ATOM   2122  HB3 ASP A 175      -8.982  28.385   2.544  1.00  0.00           H  
ATOM   2123  N   GLY A 176      -7.840  28.398  -0.773  1.00  0.00           N  
ATOM   2124  CA  GLY A 176      -7.626  27.295  -1.734  1.00  0.00           C  
ATOM   2125  C   GLY A 176      -8.345  25.983  -1.368  1.00  0.00           C  
ATOM   2126  O   GLY A 176      -8.161  24.963  -2.031  1.00  0.00           O  
ATOM   2127  H   GLY A 176      -8.481  29.136  -1.024  1.00  0.00           H  
ATOM   2128  HA2 GLY A 176      -7.987  27.608  -2.714  1.00  0.00           H  
ATOM   2129  HA3 GLY A 176      -6.560  27.085  -1.811  1.00  0.00           H  
ATOM   2130  N   ILE A 177      -9.183  26.019  -0.328  1.00  0.00           N  
ATOM   2131  CA  ILE A 177     -10.138  24.971   0.053  1.00  0.00           C  
ATOM   2132  C   ILE A 177     -11.434  25.192  -0.736  1.00  0.00           C  
ATOM   2133  O   ILE A 177     -11.909  26.325  -0.863  1.00  0.00           O  
ATOM   2134  CB  ILE A 177     -10.317  24.959   1.596  1.00  0.00           C  
ATOM   2135  CG2 ILE A 177     -11.649  24.349   2.066  1.00  0.00           C  
ATOM   2136  CG1 ILE A 177      -9.187  24.180   2.313  1.00  0.00           C  
ATOM   2137  CD1 ILE A 177      -7.768  24.729   2.135  1.00  0.00           C  
ATOM   2138  H   ILE A 177      -9.226  26.893   0.177  1.00  0.00           H  
ATOM   2139  HA  ILE A 177      -9.740  24.002  -0.248  1.00  0.00           H  
ATOM   2140  HB  ILE A 177     -10.303  25.990   1.951  1.00  0.00           H  
ATOM   2141 HG12 ILE A 177      -9.392  24.178   3.383  1.00  0.00           H  
ATOM   2142 HG13 ILE A 177      -9.198  23.145   1.973  1.00  0.00           H  
ATOM   2143 HG21 ILE A 177     -12.493  24.910   1.664  1.00  0.00           H  
ATOM   2144 HG22 ILE A 177     -11.726  23.310   1.744  1.00  0.00           H  
ATOM   2145 HG23 ILE A 177     -11.719  24.385   3.153  1.00  0.00           H  
ATOM   2146 HD11 ILE A 177      -7.440  24.623   1.101  1.00  0.00           H  
ATOM   2147 HD12 ILE A 177      -7.733  25.777   2.434  1.00  0.00           H  
ATOM   2148 HD13 ILE A 177      -7.085  24.157   2.763  1.00  0.00           H  
ATOM   2149  N   GLN A 178     -12.015  24.116  -1.260  1.00  0.00           N  
ATOM   2150  CA  GLN A 178     -13.246  24.150  -2.046  1.00  0.00           C  
ATOM   2151  C   GLN A 178     -14.473  24.089  -1.129  1.00  0.00           C  
ATOM   2152  O   GLN A 178     -14.406  23.648   0.017  1.00  0.00           O  
ATOM   2153  CB  GLN A 178     -13.258  23.049  -3.124  1.00  0.00           C  
ATOM   2154  CG  GLN A 178     -12.146  23.205  -4.176  1.00  0.00           C  
ATOM   2155  CD  GLN A 178     -10.754  22.875  -3.643  1.00  0.00           C  
ATOM   2156  OE1 GLN A 178     -10.564  21.981  -2.829  1.00  0.00           O  
ATOM   2157  NE2 GLN A 178      -9.726  23.549  -4.094  1.00  0.00           N  
ATOM   2158  H   GLN A 178     -11.622  23.207  -1.062  1.00  0.00           H  
ATOM   2159  HA  GLN A 178     -13.295  25.103  -2.573  1.00  0.00           H  
ATOM   2160  HB2 GLN A 178     -13.166  22.070  -2.653  1.00  0.00           H  
ATOM   2161  HB3 GLN A 178     -14.216  23.085  -3.642  1.00  0.00           H  
ATOM   2162  HG2 GLN A 178     -12.358  22.533  -5.008  1.00  0.00           H  
ATOM   2163  HG3 GLN A 178     -12.161  24.225  -4.561  1.00  0.00           H  
ATOM   2164 HE21 GLN A 178      -9.843  24.214  -4.845  1.00  0.00           H  
ATOM   2165 HE22 GLN A 178      -8.869  23.532  -3.560  1.00  0.00           H  
ATOM   2166  N   GLN A 179     -15.609  24.555  -1.635  1.00  0.00           N  
ATOM   2167  CA  GLN A 179     -16.861  24.725  -0.901  1.00  0.00           C  
ATOM   2168  C   GLN A 179     -18.047  24.646  -1.873  1.00  0.00           C  
ATOM   2169  O   GLN A 179     -17.891  24.717  -3.094  1.00  0.00           O  
ATOM   2170  CB  GLN A 179     -16.830  26.089  -0.187  1.00  0.00           C  
ATOM   2171  CG  GLN A 179     -16.390  26.022   1.287  1.00  0.00           C  
ATOM   2172  CD  GLN A 179     -17.528  25.775   2.272  1.00  0.00           C  
ATOM   2173  OE1 GLN A 179     -18.689  25.607   1.920  1.00  0.00           O  
ATOM   2174  NE2 GLN A 179     -17.232  25.800   3.550  1.00  0.00           N  
ATOM   2175  H   GLN A 179     -15.602  24.890  -2.587  1.00  0.00           H  
ATOM   2176  HA  GLN A 179     -16.982  23.928  -0.168  1.00  0.00           H  
ATOM   2177  HB2 GLN A 179     -16.150  26.753  -0.720  1.00  0.00           H  
ATOM   2178  HB3 GLN A 179     -17.816  26.551  -0.246  1.00  0.00           H  
ATOM   2179  HG2 GLN A 179     -15.959  26.987   1.554  1.00  0.00           H  
ATOM   2180  HG3 GLN A 179     -15.610  25.275   1.433  1.00  0.00           H  
ATOM   2181 HE21 GLN A 179     -17.978  25.751   4.229  1.00  0.00           H  
ATOM   2182 HE22 GLN A 179     -16.285  25.998   3.840  1.00  0.00           H  
ATOM   2183  N   ALA A 180     -19.249  24.500  -1.320  1.00  0.00           N  
ATOM   2184  CA  ALA A 180     -20.474  24.300  -2.087  1.00  0.00           C  
ATOM   2185  C   ALA A 180     -21.707  24.828  -1.342  1.00  0.00           C  
ATOM   2186  O   ALA A 180     -21.627  25.199  -0.166  1.00  0.00           O  
ATOM   2187  CB  ALA A 180     -20.601  22.792  -2.363  1.00  0.00           C  
ATOM   2188  H   ALA A 180     -19.317  24.476  -0.313  1.00  0.00           H  
ATOM   2189  HA  ALA A 180     -20.407  24.830  -3.037  1.00  0.00           H  
ATOM   2190  HB1 ALA A 180     -19.705  22.431  -2.868  1.00  0.00           H  
ATOM   2191  HB2 ALA A 180     -20.715  22.251  -1.423  1.00  0.00           H  
ATOM   2192  HB3 ALA A 180     -21.464  22.594  -2.999  1.00  0.00           H  
ATOM   2193  N   LYS A 181     -22.862  24.790  -2.009  1.00  0.00           N  
ATOM   2194  CA  LYS A 181     -24.184  24.785  -1.369  1.00  0.00           C  
ATOM   2195  C   LYS A 181     -24.993  23.626  -1.934  1.00  0.00           C  
ATOM   2196  O   LYS A 181     -24.967  23.372  -3.140  1.00  0.00           O  
ATOM   2197  CB  LYS A 181     -24.870  26.167  -1.405  1.00  0.00           C  
ATOM   2198  CG  LYS A 181     -26.220  26.216  -0.662  1.00  0.00           C  
ATOM   2199  CD  LYS A 181     -27.440  26.035  -1.576  1.00  0.00           C  
ATOM   2200  CE  LYS A 181     -28.702  25.749  -0.751  1.00  0.00           C  
ATOM   2201  NZ  LYS A 181     -29.936  25.980  -1.545  1.00  0.00           N1+
ATOM   2202  H   LYS A 181     -22.816  24.568  -2.994  1.00  0.00           H  
ATOM   2203  HA  LYS A 181     -24.031  24.556  -0.315  1.00  0.00           H  
ATOM   2204  HB2 LYS A 181     -25.037  26.472  -2.438  1.00  0.00           H  
ATOM   2205  HB3 LYS A 181     -24.197  26.893  -0.949  1.00  0.00           H  
ATOM   2206  HG2 LYS A 181     -26.304  27.195  -0.189  1.00  0.00           H  
ATOM   2207  HG3 LYS A 181     -26.232  25.466   0.129  1.00  0.00           H  
ATOM   2208  HD2 LYS A 181     -27.271  25.200  -2.256  1.00  0.00           H  
ATOM   2209  HD3 LYS A 181     -27.570  26.946  -2.160  1.00  0.00           H  
ATOM   2210  HE2 LYS A 181     -28.704  26.399   0.124  1.00  0.00           H  
ATOM   2211  HE3 LYS A 181     -28.660  24.717  -0.403  1.00  0.00           H  
ATOM   2212  HZ1 LYS A 181     -30.102  26.972  -1.642  1.00  0.00           H  
ATOM   2213  HZ2 LYS A 181     -29.877  25.600  -2.479  1.00  0.00           H  
ATOM   2214  HZ3 LYS A 181     -30.753  25.581  -1.105  1.00  0.00           H  
ATOM   2215  N   VAL A 182     -25.658  22.885  -1.055  1.00  0.00           N  
ATOM   2216  CA  VAL A 182     -26.184  21.540  -1.326  1.00  0.00           C  
ATOM   2217  C   VAL A 182     -27.530  21.340  -0.626  1.00  0.00           C  
ATOM   2218  O   VAL A 182     -27.950  22.169   0.186  1.00  0.00           O  
ATOM   2219  CB  VAL A 182     -25.156  20.450  -0.912  1.00  0.00           C  
ATOM   2220  CG1 VAL A 182     -23.750  20.690  -1.479  1.00  0.00           C  
ATOM   2221  CG2 VAL A 182     -25.023  20.244   0.603  1.00  0.00           C  
ATOM   2222  H   VAL A 182     -25.661  23.193  -0.094  1.00  0.00           H  
ATOM   2223  HA  VAL A 182     -26.362  21.440  -2.397  1.00  0.00           H  
ATOM   2224  HB  VAL A 182     -25.501  19.498  -1.316  1.00  0.00           H  
ATOM   2225 HG11 VAL A 182     -23.803  20.847  -2.557  1.00  0.00           H  
ATOM   2226 HG12 VAL A 182     -23.288  21.557  -1.007  1.00  0.00           H  
ATOM   2227 HG13 VAL A 182     -23.122  19.820  -1.283  1.00  0.00           H  
ATOM   2228 HG21 VAL A 182     -24.661  21.157   1.077  1.00  0.00           H  
ATOM   2229 HG22 VAL A 182     -25.981  19.959   1.036  1.00  0.00           H  
ATOM   2230 HG23 VAL A 182     -24.313  19.441   0.801  1.00  0.00           H  
ATOM   2231  N   GLN A 183     -28.188  20.218  -0.914  1.00  0.00           N  
ATOM   2232  CA  GLN A 183     -29.345  19.729  -0.159  1.00  0.00           C  
ATOM   2233  C   GLN A 183     -29.192  18.227   0.130  1.00  0.00           C  
ATOM   2234  O   GLN A 183     -28.808  17.464  -0.761  1.00  0.00           O  
ATOM   2235  CB  GLN A 183     -30.659  20.120  -0.859  1.00  0.00           C  
ATOM   2236  CG  GLN A 183     -31.922  19.747  -0.058  1.00  0.00           C  
ATOM   2237  CD  GLN A 183     -33.188  19.555  -0.887  1.00  0.00           C  
ATOM   2238  OE1 GLN A 183     -33.193  19.517  -2.109  1.00  0.00           O  
ATOM   2239  NE2 GLN A 183     -34.317  19.411  -0.231  1.00  0.00           N  
ATOM   2240  H   GLN A 183     -27.822  19.621  -1.642  1.00  0.00           H  
ATOM   2241  HA  GLN A 183     -29.342  20.230   0.809  1.00  0.00           H  
ATOM   2242  HB2 GLN A 183     -30.669  21.193  -1.046  1.00  0.00           H  
ATOM   2243  HB3 GLN A 183     -30.675  19.606  -1.821  1.00  0.00           H  
ATOM   2244  HG2 GLN A 183     -32.104  20.522   0.687  1.00  0.00           H  
ATOM   2245  HG3 GLN A 183     -31.767  18.810   0.478  1.00  0.00           H  
ATOM   2246 HE21 GLN A 183     -34.296  19.425   0.779  1.00  0.00           H  
ATOM   2247 HE22 GLN A 183     -35.087  18.984  -0.724  1.00  0.00           H  
ATOM   2248  N   ILE A 184     -29.447  17.814   1.374  1.00  0.00           N  
ATOM   2249  CA  ILE A 184     -29.234  16.442   1.854  1.00  0.00           C  
ATOM   2250  C   ILE A 184     -30.342  15.505   1.347  1.00  0.00           C  
ATOM   2251  O   ILE A 184     -31.514  15.876   1.363  1.00  0.00           O  
ATOM   2252  CB  ILE A 184     -29.094  16.421   3.395  1.00  0.00           C  
ATOM   2253  CG1 ILE A 184     -28.048  17.418   3.952  1.00  0.00           C  
ATOM   2254  CG2 ILE A 184     -28.823  14.998   3.916  1.00  0.00           C  
ATOM   2255  CD1 ILE A 184     -26.615  17.244   3.429  1.00  0.00           C  
ATOM   2256  H   ILE A 184     -29.813  18.489   2.030  1.00  0.00           H  
ATOM   2257  HA  ILE A 184     -28.293  16.083   1.437  1.00  0.00           H  
ATOM   2258  HB  ILE A 184     -30.055  16.732   3.804  1.00  0.00           H  
ATOM   2259 HG12 ILE A 184     -28.371  18.436   3.735  1.00  0.00           H  
ATOM   2260 HG13 ILE A 184     -28.027  17.323   5.038  1.00  0.00           H  
ATOM   2261 HG21 ILE A 184     -29.635  14.318   3.660  1.00  0.00           H  
ATOM   2262 HG22 ILE A 184     -27.893  14.605   3.504  1.00  0.00           H  
ATOM   2263 HG23 ILE A 184     -28.742  15.023   5.003  1.00  0.00           H  
ATOM   2264 HD11 ILE A 184     -26.259  16.230   3.608  1.00  0.00           H  
ATOM   2265 HD12 ILE A 184     -26.582  17.465   2.362  1.00  0.00           H  
ATOM   2266 HD13 ILE A 184     -25.955  17.941   3.945  1.00  0.00           H  
ATOM   2267  N   LEU A 185     -30.000  14.288   0.917  1.00  0.00           N  
ATOM   2268  CA  LEU A 185     -30.921  13.360   0.244  1.00  0.00           C  
ATOM   2269  C   LEU A 185     -31.264  12.149   1.142  1.00  0.00           C  
ATOM   2270  O   LEU A 185     -30.335  11.443   1.546  1.00  0.00           O  
ATOM   2271  CB  LEU A 185     -30.341  12.925  -1.114  1.00  0.00           C  
ATOM   2272  CG  LEU A 185     -30.045  14.062  -2.109  1.00  0.00           C  
ATOM   2273  CD1 LEU A 185     -29.296  13.486  -3.310  1.00  0.00           C  
ATOM   2274  CD2 LEU A 185     -31.314  14.741  -2.617  1.00  0.00           C  
ATOM   2275  H   LEU A 185     -29.037  14.003   1.029  1.00  0.00           H  
ATOM   2276  HA  LEU A 185     -31.838  13.900   0.009  1.00  0.00           H  
ATOM   2277  HB2 LEU A 185     -29.413  12.383  -0.927  1.00  0.00           H  
ATOM   2278  HB3 LEU A 185     -31.042  12.234  -1.582  1.00  0.00           H  
ATOM   2279  HG  LEU A 185     -29.414  14.816  -1.640  1.00  0.00           H  
ATOM   2280 HD11 LEU A 185     -28.360  13.031  -2.986  1.00  0.00           H  
ATOM   2281 HD12 LEU A 185     -29.909  12.733  -3.804  1.00  0.00           H  
ATOM   2282 HD13 LEU A 185     -29.075  14.281  -4.024  1.00  0.00           H  
ATOM   2283 HD21 LEU A 185     -31.963  14.001  -3.085  1.00  0.00           H  
ATOM   2284 HD22 LEU A 185     -31.840  15.221  -1.791  1.00  0.00           H  
ATOM   2285 HD23 LEU A 185     -31.057  15.508  -3.347  1.00  0.00           H  
ATOM   2286  N   PRO A 186     -32.554  11.881   1.447  1.00  0.00           N  
ATOM   2287  CA  PRO A 186     -32.996  10.807   2.351  1.00  0.00           C  
ATOM   2288  C   PRO A 186     -32.590   9.360   2.010  1.00  0.00           C  
ATOM   2289  O   PRO A 186     -31.997   9.068   0.966  1.00  0.00           O  
ATOM   2290  CB  PRO A 186     -34.527  10.924   2.397  1.00  0.00           C  
ATOM   2291  CG  PRO A 186     -34.771  12.409   2.177  1.00  0.00           C  
ATOM   2292  CD  PRO A 186     -33.690  12.759   1.160  1.00  0.00           C  
ATOM   2293  HA  PRO A 186     -32.606  11.029   3.344  1.00  0.00           H  
ATOM   2294  HB2 PRO A 186     -34.971  10.360   1.577  1.00  0.00           H  
ATOM   2295  HB3 PRO A 186     -34.932  10.591   3.352  1.00  0.00           H  
ATOM   2296  HG2 PRO A 186     -34.609  12.960   3.103  1.00  0.00           H  
ATOM   2297  HG3 PRO A 186     -35.769  12.597   1.781  1.00  0.00           H  
ATOM   2298  HD2 PRO A 186     -33.438  13.813   1.277  1.00  0.00           H  
ATOM   2299  HD3 PRO A 186     -34.055  12.568   0.151  1.00  0.00           H  
ATOM   2300  N   GLU A 187     -32.973   8.448   2.911  1.00  0.00           N  
ATOM   2301  CA  GLU A 187     -32.733   7.003   2.855  1.00  0.00           C  
ATOM   2302  C   GLU A 187     -33.951   6.217   3.382  1.00  0.00           C  
ATOM   2303  O   GLU A 187     -34.392   6.433   4.513  1.00  0.00           O  
ATOM   2304  CB  GLU A 187     -31.458   6.670   3.646  1.00  0.00           C  
ATOM   2305  CG  GLU A 187     -31.136   5.169   3.734  1.00  0.00           C  
ATOM   2306  CD  GLU A 187     -30.785   4.550   2.378  1.00  0.00           C  
ATOM   2307  OE1 GLU A 187     -30.333   5.284   1.471  1.00  0.00           O  
ATOM   2308  OE2 GLU A 187     -30.922   3.320   2.198  1.00  0.00           O1-
ATOM   2309  H   GLU A 187     -33.477   8.773   3.724  1.00  0.00           H  
ATOM   2310  HA  GLU A 187     -32.558   6.719   1.818  1.00  0.00           H  
ATOM   2311  HB2 GLU A 187     -30.616   7.196   3.197  1.00  0.00           H  
ATOM   2312  HB3 GLU A 187     -31.576   7.045   4.663  1.00  0.00           H  
ATOM   2313  HG2 GLU A 187     -31.970   4.632   4.185  1.00  0.00           H  
ATOM   2314  HG3 GLU A 187     -30.275   5.059   4.395  1.00  0.00           H  
ATOM   2315  N   CYS A 188     -34.493   5.287   2.587  1.00  0.00           N  
ATOM   2316  CA  CYS A 188     -35.786   4.641   2.848  1.00  0.00           C  
ATOM   2317  C   CYS A 188     -35.693   3.111   3.010  1.00  0.00           C  
ATOM   2318  O   CYS A 188     -35.124   2.419   2.161  1.00  0.00           O  
ATOM   2319  CB  CYS A 188     -36.754   5.061   1.734  1.00  0.00           C  
ATOM   2320  SG  CYS A 188     -38.372   4.271   1.970  1.00  0.00           S  
ATOM   2321  H   CYS A 188     -34.080   5.158   1.675  1.00  0.00           H  
ATOM   2322  HA  CYS A 188     -36.200   5.033   3.777  1.00  0.00           H  
ATOM   2323  HB2 CYS A 188     -36.348   4.759   0.768  1.00  0.00           H  
ATOM   2324  HB3 CYS A 188     -36.871   6.145   1.736  1.00  0.00           H  
ATOM   2325  HG  CYS A 188     -38.825   5.107   2.909  1.00  0.00           H  
ATOM   2326  N   VAL A 189     -36.311   2.564   4.064  1.00  0.00           N  
ATOM   2327  CA  VAL A 189     -36.439   1.118   4.331  1.00  0.00           C  
ATOM   2328  C   VAL A 189     -37.852   0.792   4.836  1.00  0.00           C  
ATOM   2329  O   VAL A 189     -38.487   1.622   5.489  1.00  0.00           O  
ATOM   2330  CB  VAL A 189     -35.327   0.599   5.272  1.00  0.00           C  
ATOM   2331  CG1 VAL A 189     -35.399  -0.917   5.501  1.00  0.00           C  
ATOM   2332  CG2 VAL A 189     -33.920   0.935   4.760  1.00  0.00           C  
ATOM   2333  H   VAL A 189     -36.746   3.188   4.729  1.00  0.00           H  
ATOM   2334  HA  VAL A 189     -36.322   0.593   3.383  1.00  0.00           H  
ATOM   2335  HB  VAL A 189     -35.452   1.078   6.243  1.00  0.00           H  
ATOM   2336 HG11 VAL A 189     -36.324  -1.185   6.011  1.00  0.00           H  
ATOM   2337 HG12 VAL A 189     -35.331  -1.448   4.551  1.00  0.00           H  
ATOM   2338 HG13 VAL A 189     -34.576  -1.233   6.142  1.00  0.00           H  
ATOM   2339 HG21 VAL A 189     -33.809   0.594   3.731  1.00  0.00           H  
ATOM   2340 HG22 VAL A 189     -33.758   2.013   4.796  1.00  0.00           H  
ATOM   2341 HG23 VAL A 189     -33.165   0.460   5.387  1.00  0.00           H  
ATOM   2342  N   LEU A 190     -38.364  -0.403   4.523  1.00  0.00           N  
ATOM   2343  CA  LEU A 190     -39.782  -0.772   4.635  1.00  0.00           C  
ATOM   2344  C   LEU A 190     -39.968  -2.134   5.345  1.00  0.00           C  
ATOM   2345  O   LEU A 190     -39.091  -3.000   5.233  1.00  0.00           O  
ATOM   2346  CB  LEU A 190     -40.427  -0.794   3.228  1.00  0.00           C  
ATOM   2347  CG  LEU A 190     -40.265   0.477   2.366  1.00  0.00           C  
ATOM   2348  CD1 LEU A 190     -40.705   0.185   0.930  1.00  0.00           C  
ATOM   2349  CD2 LEU A 190     -41.110   1.632   2.900  1.00  0.00           C  
ATOM   2350  H   LEU A 190     -37.752  -1.090   4.107  1.00  0.00           H  
ATOM   2351  HA  LEU A 190     -40.286  -0.013   5.232  1.00  0.00           H  
ATOM   2352  HB2 LEU A 190     -39.997  -1.633   2.682  1.00  0.00           H  
ATOM   2353  HB3 LEU A 190     -41.491  -1.009   3.325  1.00  0.00           H  
ATOM   2354  HG  LEU A 190     -39.220   0.783   2.336  1.00  0.00           H  
ATOM   2355 HD11 LEU A 190     -40.078  -0.595   0.499  1.00  0.00           H  
ATOM   2356 HD12 LEU A 190     -41.747  -0.135   0.914  1.00  0.00           H  
ATOM   2357 HD13 LEU A 190     -40.602   1.085   0.325  1.00  0.00           H  
ATOM   2358 HD21 LEU A 190     -42.166   1.369   2.856  1.00  0.00           H  
ATOM   2359 HD22 LEU A 190     -40.819   1.870   3.923  1.00  0.00           H  
ATOM   2360 HD23 LEU A 190     -40.945   2.516   2.283  1.00  0.00           H  
ATOM   2361  N   PRO A 191     -41.107  -2.355   6.035  1.00  0.00           N  
ATOM   2362  CA  PRO A 191     -41.457  -3.641   6.645  1.00  0.00           C  
ATOM   2363  C   PRO A 191     -41.876  -4.666   5.574  1.00  0.00           C  
ATOM   2364  O   PRO A 191     -41.815  -4.400   4.372  1.00  0.00           O  
ATOM   2365  CB  PRO A 191     -42.611  -3.289   7.595  1.00  0.00           C  
ATOM   2366  CG  PRO A 191     -43.353  -2.202   6.824  1.00  0.00           C  
ATOM   2367  CD  PRO A 191     -42.194  -1.401   6.236  1.00  0.00           C  
ATOM   2368  HA  PRO A 191     -40.619  -4.041   7.217  1.00  0.00           H  
ATOM   2369  HB2 PRO A 191     -43.258  -4.137   7.820  1.00  0.00           H  
ATOM   2370  HB3 PRO A 191     -42.214  -2.869   8.519  1.00  0.00           H  
ATOM   2371  HG2 PRO A 191     -43.978  -1.592   7.476  1.00  0.00           H  
ATOM   2372  HG3 PRO A 191     -43.943  -2.644   6.020  1.00  0.00           H  
ATOM   2373  HD2 PRO A 191     -41.878  -0.638   6.948  1.00  0.00           H  
ATOM   2374  HD3 PRO A 191     -42.507  -0.935   5.302  1.00  0.00           H  
ATOM   2375  N   SER A 192     -42.342  -5.846   5.996  1.00  0.00           N  
ATOM   2376  CA  SER A 192     -43.016  -6.779   5.085  1.00  0.00           C  
ATOM   2377  C   SER A 192     -44.205  -6.122   4.376  1.00  0.00           C  
ATOM   2378  O   SER A 192     -45.049  -5.487   5.018  1.00  0.00           O  
ATOM   2379  CB  SER A 192     -43.498  -8.023   5.832  1.00  0.00           C  
ATOM   2380  OG  SER A 192     -44.180  -8.877   4.934  1.00  0.00           O  
ATOM   2381  H   SER A 192     -42.311  -6.064   6.982  1.00  0.00           H  
ATOM   2382  HA  SER A 192     -42.297  -7.098   4.330  1.00  0.00           H  
ATOM   2383  HB2 SER A 192     -44.174  -7.734   6.636  1.00  0.00           H  
ATOM   2384  HB3 SER A 192     -42.635  -8.536   6.257  1.00  0.00           H  
ATOM   2385  HG  SER A 192     -44.154  -9.775   5.271  1.00  0.00           H  
ATOM   2386  N   THR A 193     -44.309  -6.341   3.062  1.00  0.00           N  
ATOM   2387  CA  THR A 193     -45.447  -5.928   2.216  1.00  0.00           C  
ATOM   2388  C   THR A 193     -46.783  -6.469   2.730  1.00  0.00           C  
ATOM   2389  O   THR A 193     -47.823  -5.863   2.489  1.00  0.00           O  
ATOM   2390  CB  THR A 193     -45.251  -6.429   0.776  1.00  0.00           C  
ATOM   2391  OG1 THR A 193     -45.137  -7.837   0.767  1.00  0.00           O  
ATOM   2392  CG2 THR A 193     -43.991  -5.869   0.123  1.00  0.00           C  
ATOM   2393  H   THR A 193     -43.585  -6.884   2.614  1.00  0.00           H  
ATOM   2394  HA  THR A 193     -45.512  -4.840   2.204  1.00  0.00           H  
ATOM   2395  HB  THR A 193     -46.115  -6.137   0.179  1.00  0.00           H  
ATOM   2396 HG21 THR A 193     -44.011  -4.780   0.164  1.00  0.00           H  
ATOM   2397 HG22 THR A 193     -43.097  -6.231   0.630  1.00  0.00           H  
ATOM   2398 HG23 THR A 193     -43.955  -6.174  -0.923  1.00  0.00           H  
ATOM   2399  HG1 THR A 193     -45.113  -8.127  -0.148  1.00  0.00           H  
ATOM   2400  N   MET A 194     -46.765  -7.569   3.493  1.00  0.00           N  
ATOM   2401  CA  MET A 194     -47.953  -8.112   4.153  1.00  0.00           C  
ATOM   2402  C   MET A 194     -48.605  -7.094   5.091  1.00  0.00           C  
ATOM   2403  O   MET A 194     -49.827  -7.056   5.185  1.00  0.00           O  
ATOM   2404  CB  MET A 194     -47.591  -9.381   4.932  1.00  0.00           C  
ATOM   2405  CG  MET A 194     -46.942 -10.475   4.077  1.00  0.00           C  
ATOM   2406  SD  MET A 194     -47.964 -11.208   2.773  1.00  0.00           S  
ATOM   2407  CE  MET A 194     -47.591 -10.144   1.348  1.00  0.00           C  
ATOM   2408  H   MET A 194     -45.876  -8.021   3.647  1.00  0.00           H  
ATOM   2409  HA  MET A 194     -48.694  -8.380   3.400  1.00  0.00           H  
ATOM   2410  HB2 MET A 194     -48.500  -9.787   5.376  1.00  0.00           H  
ATOM   2411  HB3 MET A 194     -46.907  -9.122   5.739  1.00  0.00           H  
ATOM   2412  HG2 MET A 194     -46.673 -11.280   4.761  1.00  0.00           H  
ATOM   2413  HG3 MET A 194     -46.019 -10.105   3.632  1.00  0.00           H  
ATOM   2414  HE1 MET A 194     -47.904  -9.117   1.539  1.00  0.00           H  
ATOM   2415  HE2 MET A 194     -46.520 -10.163   1.143  1.00  0.00           H  
ATOM   2416  HE3 MET A 194     -48.128 -10.507   0.471  1.00  0.00           H  
ATOM   2417  N   SER A 195     -47.824  -6.223   5.739  1.00  0.00           N  
ATOM   2418  CA  SER A 195     -48.301  -5.288   6.769  1.00  0.00           C  
ATOM   2419  C   SER A 195     -49.210  -4.149   6.260  1.00  0.00           C  
ATOM   2420  O   SER A 195     -49.578  -3.271   7.036  1.00  0.00           O  
ATOM   2421  CB  SER A 195     -47.118  -4.765   7.587  1.00  0.00           C  
ATOM   2422  OG  SER A 195     -46.294  -3.869   6.863  1.00  0.00           O  
ATOM   2423  H   SER A 195     -46.836  -6.226   5.527  1.00  0.00           H  
ATOM   2424  HA  SER A 195     -48.918  -5.864   7.458  1.00  0.00           H  
ATOM   2425  HB2 SER A 195     -46.517  -5.606   7.934  1.00  0.00           H  
ATOM   2426  HB3 SER A 195     -47.516  -4.247   8.460  1.00  0.00           H  
ATOM   2427  HG  SER A 195     -45.850  -4.356   6.165  1.00  0.00           H  
ATOM   2428  N   ALA A 196     -49.622  -4.186   4.989  1.00  0.00           N  
ATOM   2429  CA  ALA A 196     -50.662  -3.329   4.409  1.00  0.00           C  
ATOM   2430  C   ALA A 196     -51.721  -4.109   3.593  1.00  0.00           C  
ATOM   2431  O   ALA A 196     -52.511  -3.500   2.867  1.00  0.00           O  
ATOM   2432  CB  ALA A 196     -49.978  -2.204   3.622  1.00  0.00           C  
ATOM   2433  H   ALA A 196     -49.218  -4.891   4.389  1.00  0.00           H  
ATOM   2434  HA  ALA A 196     -51.211  -2.861   5.227  1.00  0.00           H  
ATOM   2435  HB1 ALA A 196     -49.258  -1.693   4.261  1.00  0.00           H  
ATOM   2436  HB2 ALA A 196     -49.465  -2.618   2.755  1.00  0.00           H  
ATOM   2437  HB3 ALA A 196     -50.727  -1.484   3.292  1.00  0.00           H  
ATOM   2438  N   VAL A 197     -51.745  -5.447   3.707  1.00  0.00           N  
ATOM   2439  CA  VAL A 197     -52.679  -6.365   3.018  1.00  0.00           C  
ATOM   2440  C   VAL A 197     -53.086  -7.573   3.896  1.00  0.00           C  
ATOM   2441  O   VAL A 197     -53.675  -8.528   3.391  1.00  0.00           O  
ATOM   2442  CB  VAL A 197     -52.124  -6.830   1.645  1.00  0.00           C  
ATOM   2443  CG1 VAL A 197     -51.710  -5.677   0.723  1.00  0.00           C  
ATOM   2444  CG2 VAL A 197     -50.925  -7.779   1.757  1.00  0.00           C  
ATOM   2445  H   VAL A 197     -51.046  -5.869   4.302  1.00  0.00           H  
ATOM   2446  HA  VAL A 197     -53.600  -5.815   2.825  1.00  0.00           H  
ATOM   2447  HB  VAL A 197     -52.921  -7.370   1.135  1.00  0.00           H  
ATOM   2448 HG11 VAL A 197     -52.531  -4.967   0.620  1.00  0.00           H  
ATOM   2449 HG12 VAL A 197     -50.842  -5.156   1.127  1.00  0.00           H  
ATOM   2450 HG13 VAL A 197     -51.439  -6.064  -0.259  1.00  0.00           H  
ATOM   2451 HG21 VAL A 197     -50.086  -7.243   2.200  1.00  0.00           H  
ATOM   2452 HG22 VAL A 197     -51.172  -8.649   2.366  1.00  0.00           H  
ATOM   2453 HG23 VAL A 197     -50.639  -8.127   0.765  1.00  0.00           H  
ATOM   2454  N   GLN A 198     -52.800  -7.548   5.201  1.00  0.00           N  
ATOM   2455  CA  GLN A 198     -52.958  -8.660   6.158  1.00  0.00           C  
ATOM   2456  C   GLN A 198     -53.589  -8.178   7.475  1.00  0.00           C  
ATOM   2457  O   GLN A 198     -53.562  -6.980   7.769  1.00  0.00           O  
ATOM   2458  CB  GLN A 198     -51.581  -9.339   6.341  1.00  0.00           C  
ATOM   2459  CG  GLN A 198     -51.467 -10.503   7.338  1.00  0.00           C  
ATOM   2460  CD  GLN A 198     -50.014 -10.936   7.510  1.00  0.00           C  
ATOM   2461  NE2 GLN A 198     -49.234 -10.199   8.268  1.00  0.00           N  
ATOM   2462  OE1 GLN A 198     -49.552 -11.927   6.957  1.00  0.00           O  
ATOM   2463  H   GLN A 198     -52.373  -6.706   5.562  1.00  0.00           H  
ATOM   2464  HA  GLN A 198     -53.635  -9.399   5.729  1.00  0.00           H  
ATOM   2465  HB2 GLN A 198     -51.224  -9.678   5.368  1.00  0.00           H  
ATOM   2466  HB3 GLN A 198     -50.901  -8.570   6.708  1.00  0.00           H  
ATOM   2467  HG2 GLN A 198     -52.076 -11.341   6.999  1.00  0.00           H  
ATOM   2468  HG3 GLN A 198     -51.829 -10.191   8.317  1.00  0.00           H  
ATOM   2469 HE21 GLN A 198     -48.286 -10.494   8.454  1.00  0.00           H  
ATOM   2470 HE22 GLN A 198     -49.623  -9.366   8.686  1.00  0.00           H  
ATOM   2471  N   LEU A 199     -54.159  -9.096   8.268  1.00  0.00           N  
ATOM   2472  CA  LEU A 199     -54.859  -8.804   9.529  1.00  0.00           C  
ATOM   2473  C   LEU A 199     -54.151  -9.366  10.777  1.00  0.00           C  
ATOM   2474  O   LEU A 199     -53.232 -10.188  10.721  1.00  0.00           O  
ATOM   2475  CB  LEU A 199     -56.347  -9.227   9.438  1.00  0.00           C  
ATOM   2476  CG  LEU A 199     -57.281  -8.419   8.509  1.00  0.00           C  
ATOM   2477  CD1 LEU A 199     -57.179  -6.910   8.725  1.00  0.00           C  
ATOM   2478  CD2 LEU A 199     -57.125  -8.722   7.021  1.00  0.00           C  
ATOM   2479  H   LEU A 199     -54.124 -10.062   7.977  1.00  0.00           H  
ATOM   2480  HA  LEU A 199     -54.852  -7.725   9.683  1.00  0.00           H  
ATOM   2481  HB2 LEU A 199     -56.398 -10.280   9.162  1.00  0.00           H  
ATOM   2482  HB3 LEU A 199     -56.776  -9.146  10.437  1.00  0.00           H  
ATOM   2483  HG  LEU A 199     -58.298  -8.708   8.776  1.00  0.00           H  
ATOM   2484 HD11 LEU A 199     -57.243  -6.673   9.787  1.00  0.00           H  
ATOM   2485 HD12 LEU A 199     -56.231  -6.534   8.341  1.00  0.00           H  
ATOM   2486 HD13 LEU A 199     -57.987  -6.410   8.191  1.00  0.00           H  
ATOM   2487 HD21 LEU A 199     -56.188  -8.317   6.637  1.00  0.00           H  
ATOM   2488 HD22 LEU A 199     -57.154  -9.798   6.854  1.00  0.00           H  
ATOM   2489 HD23 LEU A 199     -57.942  -8.260   6.466  1.00  0.00           H  
ATOM   2490  N   GLU A 200     -54.590  -8.865  11.928  1.00  0.00           N  
ATOM   2491  CA  GLU A 200     -53.868  -8.831  13.206  1.00  0.00           C  
ATOM   2492  C   GLU A 200     -53.345 -10.163  13.752  1.00  0.00           C  
ATOM   2493  O   GLU A 200     -52.258 -10.172  14.337  1.00  0.00           O  
ATOM   2494  CB  GLU A 200     -54.757  -8.156  14.261  1.00  0.00           C  
ATOM   2495  CG  GLU A 200     -54.923  -6.631  14.129  1.00  0.00           C  
ATOM   2496  CD  GLU A 200     -54.553  -6.061  12.760  1.00  0.00           C  
ATOM   2497  OE1 GLU A 200     -53.391  -5.628  12.588  1.00  0.00           O  
ATOM   2498  OE2 GLU A 200     -55.408  -6.082  11.851  1.00  0.00           O1-
ATOM   2499  H   GLU A 200     -55.334  -8.188  11.840  1.00  0.00           H  
ATOM   2500  HA  GLU A 200     -52.987  -8.200  13.082  1.00  0.00           H  
ATOM   2501  HB2 GLU A 200     -54.346  -8.361  15.249  1.00  0.00           H  
ATOM   2502  HB3 GLU A 200     -55.747  -8.609  14.207  1.00  0.00           H  
ATOM   2503  HG2 GLU A 200     -54.262  -6.182  14.871  1.00  0.00           H  
ATOM   2504  HG3 GLU A 200     -55.945  -6.356  14.390  1.00  0.00           H  
ATOM   2505  N   SER A 201     -54.030 -11.291  13.543  1.00  0.00           N  
ATOM   2506  CA  SER A 201     -53.543 -12.588  14.035  1.00  0.00           C  
ATOM   2507  C   SER A 201     -52.266 -13.061  13.317  1.00  0.00           C  
ATOM   2508  O   SER A 201     -51.579 -13.944  13.839  1.00  0.00           O  
ATOM   2509  CB  SER A 201     -54.667 -13.626  14.019  1.00  0.00           C  
ATOM   2510  OG  SER A 201     -55.063 -13.979  12.708  1.00  0.00           O  
ATOM   2511  H   SER A 201     -54.919 -11.250  13.065  1.00  0.00           H  
ATOM   2512  HA  SER A 201     -53.270 -12.449  15.081  1.00  0.00           H  
ATOM   2513  HB2 SER A 201     -55.524 -13.224  14.559  1.00  0.00           H  
ATOM   2514  HB3 SER A 201     -54.331 -14.522  14.540  1.00  0.00           H  
ATOM   2515  HG  SER A 201     -54.471 -14.671  12.402  1.00  0.00           H  
ATOM   2516  N   LEU A 202     -51.900 -12.424  12.193  1.00  0.00           N  
ATOM   2517  CA  LEU A 202     -50.605 -12.556  11.511  1.00  0.00           C  
ATOM   2518  C   LEU A 202     -49.782 -11.254  11.504  1.00  0.00           C  
ATOM   2519  O   LEU A 202     -48.554 -11.329  11.470  1.00  0.00           O  
ATOM   2520  CB  LEU A 202     -50.797 -13.135  10.097  1.00  0.00           C  
ATOM   2521  CG  LEU A 202     -51.412 -14.547  10.029  1.00  0.00           C  
ATOM   2522  CD1 LEU A 202     -51.557 -14.962   8.567  1.00  0.00           C  
ATOM   2523  CD2 LEU A 202     -50.542 -15.599  10.724  1.00  0.00           C  
ATOM   2524  H   LEU A 202     -52.551 -11.749  11.818  1.00  0.00           H  
ATOM   2525  HA  LEU A 202     -49.994 -13.267  12.067  1.00  0.00           H  
ATOM   2526  HB2 LEU A 202     -51.440 -12.454   9.539  1.00  0.00           H  
ATOM   2527  HB3 LEU A 202     -49.825 -13.160   9.605  1.00  0.00           H  
ATOM   2528  HG  LEU A 202     -52.401 -14.538  10.487  1.00  0.00           H  
ATOM   2529 HD11 LEU A 202     -52.196 -14.246   8.050  1.00  0.00           H  
ATOM   2530 HD12 LEU A 202     -50.580 -14.987   8.084  1.00  0.00           H  
ATOM   2531 HD13 LEU A 202     -52.024 -15.945   8.507  1.00  0.00           H  
ATOM   2532 HD21 LEU A 202     -49.527 -15.568  10.328  1.00  0.00           H  
ATOM   2533 HD22 LEU A 202     -50.524 -15.413  11.798  1.00  0.00           H  
ATOM   2534 HD23 LEU A 202     -50.967 -16.590  10.563  1.00  0.00           H  
ATOM   2535  N   ASN A 203     -50.379 -10.065  11.633  1.00  0.00           N  
ATOM   2536  CA  ASN A 203     -49.591  -8.843  11.885  1.00  0.00           C  
ATOM   2537  C   ASN A 203     -48.849  -8.892  13.238  1.00  0.00           C  
ATOM   2538  O   ASN A 203     -47.760  -8.333  13.351  1.00  0.00           O  
ATOM   2539  CB  ASN A 203     -50.425  -7.563  11.711  1.00  0.00           C  
ATOM   2540  CG  ASN A 203     -51.119  -7.463  10.366  1.00  0.00           C  
ATOM   2541  ND2 ASN A 203     -52.220  -6.761  10.295  1.00  0.00           N  
ATOM   2542  OD1 ASN A 203     -50.681  -8.019   9.368  1.00  0.00           O  
ATOM   2543  H   ASN A 203     -51.385 -10.004  11.569  1.00  0.00           H  
ATOM   2544  HA  ASN A 203     -48.809  -8.792  11.127  1.00  0.00           H  
ATOM   2545  HB2 ASN A 203     -49.769  -6.698  11.814  1.00  0.00           H  
ATOM   2546  HB3 ASN A 203     -51.160  -7.491  12.513  1.00  0.00           H  
ATOM   2547 HD21 ASN A 203     -52.675  -6.683   9.396  1.00  0.00           H  
ATOM   2548 HD22 ASN A 203     -52.605  -6.311  11.113  1.00  0.00           H  
ATOM   2549  N   LYS A 204     -49.345  -9.663  14.219  1.00  0.00           N  
ATOM   2550  CA  LYS A 204     -48.640  -9.992  15.475  1.00  0.00           C  
ATOM   2551  C   LYS A 204     -47.521 -11.041  15.316  1.00  0.00           C  
ATOM   2552  O   LYS A 204     -46.928 -11.444  16.314  1.00  0.00           O  
ATOM   2553  CB  LYS A 204     -49.675 -10.362  16.558  1.00  0.00           C  
ATOM   2554  CG  LYS A 204     -50.292 -11.770  16.436  1.00  0.00           C  
ATOM   2555  CD  LYS A 204     -49.767 -12.755  17.497  1.00  0.00           C  
ATOM   2556  CE  LYS A 204     -50.549 -14.073  17.475  1.00  0.00           C  
ATOM   2557  NZ  LYS A 204     -50.257 -14.862  16.257  1.00  0.00           N1+
ATOM   2558  H   LYS A 204     -50.290 -10.000  14.104  1.00  0.00           H  
ATOM   2559  HA  LYS A 204     -48.139  -9.084  15.811  1.00  0.00           H  
ATOM   2560  HB2 LYS A 204     -50.482  -9.630  16.537  1.00  0.00           H  
ATOM   2561  HB3 LYS A 204     -49.205 -10.263  17.537  1.00  0.00           H  
ATOM   2562  HG2 LYS A 204     -50.117 -12.169  15.436  1.00  0.00           H  
ATOM   2563  HG3 LYS A 204     -51.370 -11.675  16.573  1.00  0.00           H  
ATOM   2564  HD2 LYS A 204     -49.889 -12.304  18.482  1.00  0.00           H  
ATOM   2565  HD3 LYS A 204     -48.706 -12.953  17.344  1.00  0.00           H  
ATOM   2566  HE2 LYS A 204     -51.613 -13.845  17.534  1.00  0.00           H  
ATOM   2567  HE3 LYS A 204     -50.284 -14.651  18.360  1.00  0.00           H  
ATOM   2568  HZ1 LYS A 204     -50.404 -14.319  15.418  1.00  0.00           H  
ATOM   2569  HZ2 LYS A 204     -49.304 -15.198  16.255  1.00  0.00           H  
ATOM   2570  HZ3 LYS A 204     -50.867 -15.662  16.168  1.00  0.00           H  
ATOM   2571  N   CYS A 205     -47.230 -11.486  14.088  1.00  0.00           N  
ATOM   2572  CA  CYS A 205     -46.210 -12.493  13.756  1.00  0.00           C  
ATOM   2573  C   CYS A 205     -45.006 -11.923  12.986  1.00  0.00           C  
ATOM   2574  O   CYS A 205     -44.175 -12.695  12.507  1.00  0.00           O  
ATOM   2575  CB  CYS A 205     -46.838 -13.668  12.985  1.00  0.00           C  
ATOM   2576  SG  CYS A 205     -48.220 -14.418  13.881  1.00  0.00           S  
ATOM   2577  H   CYS A 205     -47.780 -11.125  13.321  1.00  0.00           H  
ATOM   2578  HA  CYS A 205     -45.807 -12.893  14.686  1.00  0.00           H  
ATOM   2579  HB2 CYS A 205     -46.076 -14.429  12.812  1.00  0.00           H  
ATOM   2580  HB3 CYS A 205     -47.180 -13.323  12.009  1.00  0.00           H  
ATOM   2581  HG  CYS A 205     -48.551 -15.284  12.918  1.00  0.00           H  
ATOM   2582  N   GLN A 206     -44.865 -10.599  12.861  1.00  0.00           N  
ATOM   2583  CA  GLN A 206     -43.776  -9.956  12.109  1.00  0.00           C  
ATOM   2584  C   GLN A 206     -42.503  -9.809  12.969  1.00  0.00           C  
ATOM   2585  O   GLN A 206     -41.890  -8.742  13.045  1.00  0.00           O  
ATOM   2586  CB  GLN A 206     -44.269  -8.648  11.454  1.00  0.00           C  
ATOM   2587  CG  GLN A 206     -45.502  -8.809  10.540  1.00  0.00           C  
ATOM   2588  CD  GLN A 206     -45.441 -10.026   9.622  1.00  0.00           C  
ATOM   2589  OE1 GLN A 206     -44.522 -10.186   8.832  1.00  0.00           O  
ATOM   2590  NE2 GLN A 206     -46.398 -10.927   9.697  1.00  0.00           N  
ATOM   2591  H   GLN A 206     -45.489  -9.993  13.374  1.00  0.00           H  
ATOM   2592  HA  GLN A 206     -43.500 -10.629  11.297  1.00  0.00           H  
ATOM   2593  HB2 GLN A 206     -44.498  -7.915  12.227  1.00  0.00           H  
ATOM   2594  HB3 GLN A 206     -43.455  -8.251  10.847  1.00  0.00           H  
ATOM   2595  HG2 GLN A 206     -45.609  -7.915   9.925  1.00  0.00           H  
ATOM   2596  HG3 GLN A 206     -46.391  -8.884  11.166  1.00  0.00           H  
ATOM   2597 HE21 GLN A 206     -47.113 -10.857  10.407  1.00  0.00           H  
ATOM   2598 HE22 GLN A 206     -46.238 -11.829   9.271  1.00  0.00           H  
ATOM   2599  N   ILE A 207     -42.139 -10.911  13.635  1.00  0.00           N  
ATOM   2600  CA  ILE A 207     -41.154 -11.071  14.716  1.00  0.00           C  
ATOM   2601  C   ILE A 207     -40.374 -12.371  14.466  1.00  0.00           C  
ATOM   2602  O   ILE A 207     -40.992 -13.423  14.252  1.00  0.00           O  
ATOM   2603  CB  ILE A 207     -41.884 -11.070  16.084  1.00  0.00           C  
ATOM   2604  CG1 ILE A 207     -42.478  -9.682  16.423  1.00  0.00           C  
ATOM   2605  CG2 ILE A 207     -40.964 -11.571  17.209  1.00  0.00           C  
ATOM   2606  CD1 ILE A 207     -43.549  -9.728  17.520  1.00  0.00           C  
ATOM   2607  H   ILE A 207     -42.668 -11.740  13.404  1.00  0.00           H  
ATOM   2608  HA  ILE A 207     -40.450 -10.239  14.696  1.00  0.00           H  
ATOM   2609  HB  ILE A 207     -42.712 -11.775  16.010  1.00  0.00           H  
ATOM   2610 HG12 ILE A 207     -41.677  -9.008  16.728  1.00  0.00           H  
ATOM   2611 HG13 ILE A 207     -42.956  -9.254  15.542  1.00  0.00           H  
ATOM   2612 HG21 ILE A 207     -40.714 -12.622  17.068  1.00  0.00           H  
ATOM   2613 HG22 ILE A 207     -40.044 -10.986  17.214  1.00  0.00           H  
ATOM   2614 HG23 ILE A 207     -41.455 -11.477  18.178  1.00  0.00           H  
ATOM   2615 HD11 ILE A 207     -44.349 -10.408  17.228  1.00  0.00           H  
ATOM   2616 HD12 ILE A 207     -43.119 -10.057  18.465  1.00  0.00           H  
ATOM   2617 HD13 ILE A 207     -43.970  -8.731  17.654  1.00  0.00           H  
ATOM   2618  N   PHE A 208     -39.039 -12.316  14.447  1.00  0.00           N  
ATOM   2619  CA  PHE A 208     -38.217 -13.228  13.638  1.00  0.00           C  
ATOM   2620  C   PHE A 208     -36.961 -13.779  14.359  1.00  0.00           C  
ATOM   2621  O   PHE A 208     -35.922 -13.111  14.385  1.00  0.00           O  
ATOM   2622  CB  PHE A 208     -37.855 -12.490  12.331  1.00  0.00           C  
ATOM   2623  CG  PHE A 208     -39.024 -11.962  11.510  1.00  0.00           C  
ATOM   2624  CD1 PHE A 208     -40.127 -12.786  11.209  1.00  0.00           C  
ATOM   2625  CD2 PHE A 208     -39.009 -10.633  11.047  1.00  0.00           C  
ATOM   2626  CE1 PHE A 208     -41.217 -12.275  10.483  1.00  0.00           C  
ATOM   2627  CE2 PHE A 208     -40.089 -10.128  10.302  1.00  0.00           C  
ATOM   2628  CZ  PHE A 208     -41.195 -10.947  10.027  1.00  0.00           C  
ATOM   2629  H   PHE A 208     -38.587 -11.498  14.830  1.00  0.00           H  
ATOM   2630  HA  PHE A 208     -38.819 -14.090  13.352  1.00  0.00           H  
ATOM   2631  HB2 PHE A 208     -37.206 -11.652  12.583  1.00  0.00           H  
ATOM   2632  HB3 PHE A 208     -37.274 -13.157  11.693  1.00  0.00           H  
ATOM   2633  HD1 PHE A 208     -40.152 -13.809  11.555  1.00  0.00           H  
ATOM   2634  HD2 PHE A 208     -38.166  -9.993  11.260  1.00  0.00           H  
ATOM   2635  HE1 PHE A 208     -42.077 -12.896  10.280  1.00  0.00           H  
ATOM   2636  HE2 PHE A 208     -40.065  -9.108   9.948  1.00  0.00           H  
ATOM   2637  HZ  PHE A 208     -42.034 -10.556   9.471  1.00  0.00           H  
ATOM   2638  N   PRO A 209     -37.007 -15.016  14.897  1.00  0.00           N  
ATOM   2639  CA  PRO A 209     -35.856 -15.685  15.517  1.00  0.00           C  
ATOM   2640  C   PRO A 209     -34.675 -15.971  14.571  1.00  0.00           C  
ATOM   2641  O   PRO A 209     -34.872 -16.199  13.370  1.00  0.00           O  
ATOM   2642  CB  PRO A 209     -36.412 -16.972  16.130  1.00  0.00           C  
ATOM   2643  CG  PRO A 209     -37.845 -16.576  16.473  1.00  0.00           C  
ATOM   2644  CD  PRO A 209     -38.229 -15.721  15.265  1.00  0.00           C  
ATOM   2645  HA  PRO A 209     -35.502 -15.047  16.327  1.00  0.00           H  
ATOM   2646  HB2 PRO A 209     -36.418 -17.773  15.391  1.00  0.00           H  
ATOM   2647  HB3 PRO A 209     -35.851 -17.270  17.016  1.00  0.00           H  
ATOM   2648  HG2 PRO A 209     -37.858 -15.967  17.377  1.00  0.00           H  
ATOM   2649  HG3 PRO A 209     -38.498 -17.442  16.580  1.00  0.00           H  
ATOM   2650  HD2 PRO A 209     -39.024 -15.030  15.546  1.00  0.00           H  
ATOM   2651  HD3 PRO A 209     -38.553 -16.360  14.444  1.00  0.00           H  
ATOM   2652  N   SER A 210     -33.461 -15.988  15.128  1.00  0.00           N  
ATOM   2653  CA  SER A 210     -32.173 -16.013  14.413  1.00  0.00           C  
ATOM   2654  C   SER A 210     -31.805 -17.383  13.800  1.00  0.00           C  
ATOM   2655  O   SER A 210     -32.552 -18.361  13.932  1.00  0.00           O  
ATOM   2656  CB  SER A 210     -31.084 -15.467  15.352  1.00  0.00           C  
ATOM   2657  OG  SER A 210     -29.870 -15.231  14.663  1.00  0.00           O  
ATOM   2658  H   SER A 210     -33.416 -15.915  16.135  1.00  0.00           H  
ATOM   2659  HA  SER A 210     -32.248 -15.313  13.581  1.00  0.00           H  
ATOM   2660  HB2 SER A 210     -31.425 -14.530  15.792  1.00  0.00           H  
ATOM   2661  HB3 SER A 210     -30.906 -16.186  16.151  1.00  0.00           H  
ATOM   2662  HG  SER A 210     -29.239 -14.867  15.288  1.00  0.00           H  
ATOM   2663  N   LYS A 211     -30.674 -17.446  13.082  1.00  0.00           N  
ATOM   2664  CA  LYS A 211     -30.258 -18.548  12.194  1.00  0.00           C  
ATOM   2665  C   LYS A 211     -29.763 -19.797  12.962  1.00  0.00           C  
ATOM   2666  O   LYS A 211     -29.158 -19.658  14.027  1.00  0.00           O  
ATOM   2667  CB  LYS A 211     -29.207 -18.014  11.187  1.00  0.00           C  
ATOM   2668  CG  LYS A 211     -27.780 -17.827  11.747  1.00  0.00           C  
ATOM   2669  CD  LYS A 211     -26.746 -17.396  10.686  1.00  0.00           C  
ATOM   2670  CE  LYS A 211     -25.356 -17.350  11.341  1.00  0.00           C  
ATOM   2671  NZ  LYS A 211     -24.247 -17.066  10.395  1.00  0.00           N1+
ATOM   2672  H   LYS A 211     -30.062 -16.646  13.152  1.00  0.00           H  
ATOM   2673  HA  LYS A 211     -31.139 -18.832  11.619  1.00  0.00           H  
ATOM   2674  HB2 LYS A 211     -29.555 -17.067  10.774  1.00  0.00           H  
ATOM   2675  HB3 LYS A 211     -29.150 -18.722  10.360  1.00  0.00           H  
ATOM   2676  HG2 LYS A 211     -27.437 -18.769  12.175  1.00  0.00           H  
ATOM   2677  HG3 LYS A 211     -27.807 -17.079  12.539  1.00  0.00           H  
ATOM   2678  HD2 LYS A 211     -27.006 -16.413  10.294  1.00  0.00           H  
ATOM   2679  HD3 LYS A 211     -26.740 -18.122   9.873  1.00  0.00           H  
ATOM   2680  HE2 LYS A 211     -25.174 -18.313  11.817  1.00  0.00           H  
ATOM   2681  HE3 LYS A 211     -25.361 -16.594  12.126  1.00  0.00           H  
ATOM   2682  HZ1 LYS A 211     -24.161 -17.726   9.635  1.00  0.00           H  
ATOM   2683  HZ2 LYS A 211     -24.250 -16.125  10.028  1.00  0.00           H  
ATOM   2684  HZ3 LYS A 211     -23.371 -17.079  10.897  1.00  0.00           H  
ATOM   2685  N   PRO A 212     -29.989 -21.024  12.450  1.00  0.00           N  
ATOM   2686  CA  PRO A 212     -29.267 -22.233  12.859  1.00  0.00           C  
ATOM   2687  C   PRO A 212     -27.900 -22.309  12.148  1.00  0.00           C  
ATOM   2688  O   PRO A 212     -27.524 -21.401  11.401  1.00  0.00           O  
ATOM   2689  CB  PRO A 212     -30.204 -23.371  12.438  1.00  0.00           C  
ATOM   2690  CG  PRO A 212     -30.739 -22.853  11.107  1.00  0.00           C  
ATOM   2691  CD  PRO A 212     -30.965 -21.374  11.429  1.00  0.00           C  
ATOM   2692  HA  PRO A 212     -29.113 -22.260  13.938  1.00  0.00           H  
ATOM   2693  HB2 PRO A 212     -29.691 -24.326  12.325  1.00  0.00           H  
ATOM   2694  HB3 PRO A 212     -31.019 -23.464  13.156  1.00  0.00           H  
ATOM   2695  HG2 PRO A 212     -31.663 -23.358  10.823  1.00  0.00           H  
ATOM   2696  HG3 PRO A 212     -29.986 -22.962  10.326  1.00  0.00           H  
ATOM   2697  HD2 PRO A 212     -31.958 -21.257  11.862  1.00  0.00           H  
ATOM   2698  HD3 PRO A 212     -30.865 -20.761  10.533  1.00  0.00           H  
ATOM   2699  N   VAL A 213     -27.169 -23.411  12.361  1.00  0.00           N  
ATOM   2700  CA  VAL A 213     -25.818 -23.646  11.819  1.00  0.00           C  
ATOM   2701  C   VAL A 213     -25.677 -23.290  10.330  1.00  0.00           C  
ATOM   2702  O   VAL A 213     -26.523 -23.616   9.483  1.00  0.00           O  
ATOM   2703  CB  VAL A 213     -25.347 -25.090  12.111  1.00  0.00           C  
ATOM   2704  CG1 VAL A 213     -26.205 -26.168  11.431  1.00  0.00           C  
ATOM   2705  CG2 VAL A 213     -23.911 -25.334  11.636  1.00  0.00           C  
ATOM   2706  H   VAL A 213     -27.539 -24.115  12.983  1.00  0.00           H  
ATOM   2707  HA  VAL A 213     -25.148 -22.985  12.368  1.00  0.00           H  
ATOM   2708  HB  VAL A 213     -25.370 -25.247  13.189  1.00  0.00           H  
ATOM   2709 HG11 VAL A 213     -27.255 -26.044  11.694  1.00  0.00           H  
ATOM   2710 HG12 VAL A 213     -26.090 -26.123  10.348  1.00  0.00           H  
ATOM   2711 HG13 VAL A 213     -25.880 -27.153  11.765  1.00  0.00           H  
ATOM   2712 HG21 VAL A 213     -23.842 -25.318  10.548  1.00  0.00           H  
ATOM   2713 HG22 VAL A 213     -23.250 -24.572  12.050  1.00  0.00           H  
ATOM   2714 HG23 VAL A 213     -23.578 -26.309  11.990  1.00  0.00           H  
ATOM   2715  N   SER A 214     -24.561 -22.628  10.023  1.00  0.00           N  
ATOM   2716  CA  SER A 214     -24.187 -22.146   8.698  1.00  0.00           C  
ATOM   2717  C   SER A 214     -22.690 -22.341   8.456  1.00  0.00           C  
ATOM   2718  O   SER A 214     -21.881 -22.286   9.385  1.00  0.00           O  
ATOM   2719  CB  SER A 214     -24.624 -20.681   8.541  1.00  0.00           C  
ATOM   2720  OG  SER A 214     -23.861 -19.796   9.329  1.00  0.00           O  
ATOM   2721  H   SER A 214     -23.924 -22.397  10.772  1.00  0.00           H  
ATOM   2722  HA  SER A 214     -24.714 -22.742   7.953  1.00  0.00           H  
ATOM   2723  HB2 SER A 214     -24.520 -20.388   7.496  1.00  0.00           H  
ATOM   2724  HB3 SER A 214     -25.671 -20.587   8.829  1.00  0.00           H  
ATOM   2725  HG  SER A 214     -23.873 -20.103  10.239  1.00  0.00           H  
ATOM   2726  N   ARG A 215     -22.329 -22.581   7.193  1.00  0.00           N  
ATOM   2727  CA  ARG A 215     -20.950 -22.780   6.725  1.00  0.00           C  
ATOM   2728  C   ARG A 215     -20.806 -22.157   5.345  1.00  0.00           C  
ATOM   2729  O   ARG A 215     -21.689 -22.335   4.510  1.00  0.00           O  
ATOM   2730  CB  ARG A 215     -20.546 -24.269   6.783  1.00  0.00           C  
ATOM   2731  CG  ARG A 215     -20.995 -25.159   5.607  1.00  0.00           C  
ATOM   2732  CD  ARG A 215     -22.515 -25.343   5.463  1.00  0.00           C  
ATOM   2733  NE  ARG A 215     -23.065 -26.225   6.507  1.00  0.00           N  
ATOM   2734  CZ  ARG A 215     -24.333 -26.415   6.823  1.00  0.00           C  
ATOM   2735  NH1 ARG A 215     -24.646 -27.421   7.580  1.00  0.00           N  
ATOM   2736  NH2 ARG A 215     -25.309 -25.661   6.418  1.00  0.00           N1+
ATOM   2737  H   ARG A 215     -23.053 -22.599   6.489  1.00  0.00           H  
ATOM   2738  HA  ARG A 215     -20.278 -22.243   7.395  1.00  0.00           H  
ATOM   2739  HB2 ARG A 215     -19.457 -24.303   6.803  1.00  0.00           H  
ATOM   2740  HB3 ARG A 215     -20.892 -24.704   7.721  1.00  0.00           H  
ATOM   2741  HG2 ARG A 215     -20.603 -24.749   4.676  1.00  0.00           H  
ATOM   2742  HG3 ARG A 215     -20.534 -26.138   5.734  1.00  0.00           H  
ATOM   2743  HD2 ARG A 215     -23.010 -24.372   5.469  1.00  0.00           H  
ATOM   2744  HD3 ARG A 215     -22.705 -25.803   4.493  1.00  0.00           H  
ATOM   2745  HE  ARG A 215     -22.425 -26.880   6.932  1.00  0.00           H  
ATOM   2746 HH11 ARG A 215     -25.609 -27.722   7.620  1.00  0.00           H  
ATOM   2747 HH12 ARG A 215     -23.907 -28.026   7.911  1.00  0.00           H  
ATOM   2748 HH21 ARG A 215     -26.230 -25.863   6.781  1.00  0.00           H  
ATOM   2749 HH22 ARG A 215     -25.121 -24.821   5.890  1.00  0.00           H  
ATOM   2750  N   GLU A 216     -19.738 -21.400   5.128  1.00  0.00           N  
ATOM   2751  CA  GLU A 216     -19.520 -20.608   3.907  1.00  0.00           C  
ATOM   2752  C   GLU A 216     -20.771 -19.800   3.491  1.00  0.00           C  
ATOM   2753  O   GLU A 216     -21.181 -19.810   2.328  1.00  0.00           O  
ATOM   2754  CB  GLU A 216     -18.913 -21.475   2.785  1.00  0.00           C  
ATOM   2755  CG  GLU A 216     -17.687 -22.320   3.191  1.00  0.00           C  
ATOM   2756  CD  GLU A 216     -16.851 -21.705   4.326  1.00  0.00           C  
ATOM   2757  OE1 GLU A 216     -16.299 -20.591   4.153  1.00  0.00           O  
ATOM   2758  OE2 GLU A 216     -16.780 -22.310   5.419  1.00  0.00           O1-
ATOM   2759  H   GLU A 216     -19.018 -21.384   5.836  1.00  0.00           H  
ATOM   2760  HA  GLU A 216     -18.774 -19.852   4.151  1.00  0.00           H  
ATOM   2761  HB2 GLU A 216     -18.608 -20.806   1.980  1.00  0.00           H  
ATOM   2762  HB3 GLU A 216     -19.677 -22.143   2.386  1.00  0.00           H  
ATOM   2763  HG2 GLU A 216     -17.065 -22.482   2.311  1.00  0.00           H  
ATOM   2764  HG3 GLU A 216     -18.049 -23.296   3.516  1.00  0.00           H  
ATOM   2765  N   ASP A 217     -21.410 -19.157   4.478  1.00  0.00           N  
ATOM   2766  CA  ASP A 217     -22.707 -18.462   4.405  1.00  0.00           C  
ATOM   2767  C   ASP A 217     -23.935 -19.284   3.953  1.00  0.00           C  
ATOM   2768  O   ASP A 217     -25.058 -18.780   3.987  1.00  0.00           O  
ATOM   2769  CB  ASP A 217     -22.565 -17.091   3.721  1.00  0.00           C  
ATOM   2770  CG  ASP A 217     -21.805 -16.117   4.623  1.00  0.00           C  
ATOM   2771  OD1 ASP A 217     -20.588 -15.899   4.400  1.00  0.00           O  
ATOM   2772  OD2 ASP A 217     -22.455 -15.591   5.560  1.00  0.00           O1-
ATOM   2773  H   ASP A 217     -20.969 -19.152   5.387  1.00  0.00           H  
ATOM   2774  HA  ASP A 217     -22.956 -18.235   5.442  1.00  0.00           H  
ATOM   2775  HB2 ASP A 217     -23.556 -16.679   3.532  1.00  0.00           H  
ATOM   2776  HB3 ASP A 217     -22.059 -17.200   2.762  1.00  0.00           H  
ATOM   2777  N   GLN A 218     -23.792 -20.574   3.634  1.00  0.00           N  
ATOM   2778  CA  GLN A 218     -24.926 -21.490   3.467  1.00  0.00           C  
ATOM   2779  C   GLN A 218     -25.466 -21.929   4.836  1.00  0.00           C  
ATOM   2780  O   GLN A 218     -25.098 -22.973   5.389  1.00  0.00           O  
ATOM   2781  CB  GLN A 218     -24.574 -22.671   2.547  1.00  0.00           C  
ATOM   2782  CG  GLN A 218     -24.286 -22.263   1.091  1.00  0.00           C  
ATOM   2783  CD  GLN A 218     -25.487 -21.708   0.320  1.00  0.00           C  
ATOM   2784  NE2 GLN A 218     -25.326 -21.341  -0.930  1.00  0.00           N  
ATOM   2785  OE1 GLN A 218     -26.599 -21.560   0.809  1.00  0.00           O  
ATOM   2786  H   GLN A 218     -22.860 -20.962   3.614  1.00  0.00           H  
ATOM   2787  HA  GLN A 218     -25.740 -20.944   2.989  1.00  0.00           H  
ATOM   2788  HB2 GLN A 218     -23.700 -23.185   2.945  1.00  0.00           H  
ATOM   2789  HB3 GLN A 218     -25.404 -23.378   2.547  1.00  0.00           H  
ATOM   2790  HG2 GLN A 218     -23.483 -21.526   1.070  1.00  0.00           H  
ATOM   2791  HG3 GLN A 218     -23.938 -23.151   0.563  1.00  0.00           H  
ATOM   2792 HE21 GLN A 218     -26.144 -21.017  -1.426  1.00  0.00           H  
ATOM   2793 HE22 GLN A 218     -24.405 -21.303  -1.343  1.00  0.00           H  
ATOM   2794  N   CYS A 219     -26.363 -21.109   5.391  1.00  0.00           N  
ATOM   2795  CA  CYS A 219     -27.221 -21.503   6.505  1.00  0.00           C  
ATOM   2796  C   CYS A 219     -28.164 -22.640   6.093  1.00  0.00           C  
ATOM   2797  O   CYS A 219     -28.650 -22.694   4.965  1.00  0.00           O  
ATOM   2798  CB  CYS A 219     -27.968 -20.283   7.055  1.00  0.00           C  
ATOM   2799  SG  CYS A 219     -28.930 -20.782   8.514  1.00  0.00           S  
ATOM   2800  H   CYS A 219     -26.523 -20.220   4.940  1.00  0.00           H  
ATOM   2801  HA  CYS A 219     -26.596 -21.902   7.303  1.00  0.00           H  
ATOM   2802  HB2 CYS A 219     -28.647 -19.897   6.295  1.00  0.00           H  
ATOM   2803  HB3 CYS A 219     -27.265 -19.496   7.328  1.00  0.00           H  
ATOM   2804  HG  CYS A 219     -27.945 -20.906   9.408  1.00  0.00           H  
ATOM   2805  N   SER A 220     -28.403 -23.566   7.021  1.00  0.00           N  
ATOM   2806  CA  SER A 220     -29.131 -24.810   6.767  1.00  0.00           C  
ATOM   2807  C   SER A 220     -30.592 -24.535   6.379  1.00  0.00           C  
ATOM   2808  O   SER A 220     -31.389 -24.057   7.188  1.00  0.00           O  
ATOM   2809  CB  SER A 220     -28.996 -25.727   7.984  1.00  0.00           C  
ATOM   2810  OG  SER A 220     -27.615 -25.885   8.269  1.00  0.00           O  
ATOM   2811  H   SER A 220     -28.002 -23.429   7.937  1.00  0.00           H  
ATOM   2812  HA  SER A 220     -28.650 -25.315   5.929  1.00  0.00           H  
ATOM   2813  HB2 SER A 220     -29.435 -26.699   7.757  1.00  0.00           H  
ATOM   2814  HB3 SER A 220     -29.505 -25.293   8.844  1.00  0.00           H  
ATOM   2815  HG  SER A 220     -27.325 -25.155   8.822  1.00  0.00           H  
ATOM   2816  N   TYR A 221     -30.929 -24.834   5.119  1.00  0.00           N  
ATOM   2817  CA  TYR A 221     -32.050 -24.262   4.350  1.00  0.00           C  
ATOM   2818  C   TYR A 221     -33.464 -24.437   4.931  1.00  0.00           C  
ATOM   2819  O   TYR A 221     -34.418 -23.827   4.435  1.00  0.00           O  
ATOM   2820  CB  TYR A 221     -32.037 -24.862   2.931  1.00  0.00           C  
ATOM   2821  CG  TYR A 221     -30.672 -25.009   2.288  1.00  0.00           C  
ATOM   2822  CD1 TYR A 221     -29.989 -26.238   2.383  1.00  0.00           C  
ATOM   2823  CE1 TYR A 221     -28.709 -26.379   1.820  1.00  0.00           C  
ATOM   2824  CZ  TYR A 221     -28.114 -25.292   1.147  1.00  0.00           C  
ATOM   2825  OH  TYR A 221     -26.868 -25.423   0.620  1.00  0.00           O  
ATOM   2826  CE2 TYR A 221     -28.813 -24.074   1.022  1.00  0.00           C  
ATOM   2827  CD2 TYR A 221     -30.089 -23.929   1.599  1.00  0.00           C  
ATOM   2828  H   TYR A 221     -30.202 -25.248   4.553  1.00  0.00           H  
ATOM   2829  HA  TYR A 221     -31.870 -23.191   4.263  1.00  0.00           H  
ATOM   2830  HB2 TYR A 221     -32.491 -25.852   2.969  1.00  0.00           H  
ATOM   2831  HB3 TYR A 221     -32.660 -24.242   2.287  1.00  0.00           H  
ATOM   2832  HD1 TYR A 221     -30.448 -27.082   2.877  1.00  0.00           H  
ATOM   2833  HD2 TYR A 221     -30.616 -22.990   1.515  1.00  0.00           H  
ATOM   2834  HE1 TYR A 221     -28.188 -27.322   1.893  1.00  0.00           H  
ATOM   2835  HE2 TYR A 221     -28.359 -23.253   0.489  1.00  0.00           H  
ATOM   2836  HH  TYR A 221     -26.370 -26.077   1.115  1.00  0.00           H  
ATOM   2837  N   LYS A 222     -33.645 -25.268   5.966  1.00  0.00           N  
ATOM   2838  CA  LYS A 222     -34.948 -25.452   6.619  1.00  0.00           C  
ATOM   2839  C   LYS A 222     -35.426 -24.168   7.307  1.00  0.00           C  
ATOM   2840  O   LYS A 222     -36.620 -23.879   7.278  1.00  0.00           O  
ATOM   2841  CB  LYS A 222     -34.898 -26.666   7.565  1.00  0.00           C  
ATOM   2842  CG  LYS A 222     -36.215 -26.962   8.306  1.00  0.00           C  
ATOM   2843  CD  LYS A 222     -37.366 -27.283   7.342  1.00  0.00           C  
ATOM   2844  CE  LYS A 222     -38.608 -27.744   8.106  1.00  0.00           C  
ATOM   2845  NZ  LYS A 222     -39.752 -27.933   7.186  1.00  0.00           N1+
ATOM   2846  H   LYS A 222     -32.820 -25.683   6.376  1.00  0.00           H  
ATOM   2847  HA  LYS A 222     -35.682 -25.656   5.840  1.00  0.00           H  
ATOM   2848  HB2 LYS A 222     -34.126 -26.489   8.314  1.00  0.00           H  
ATOM   2849  HB3 LYS A 222     -34.612 -27.553   6.999  1.00  0.00           H  
ATOM   2850  HG2 LYS A 222     -36.490 -26.117   8.938  1.00  0.00           H  
ATOM   2851  HG3 LYS A 222     -36.054 -27.827   8.949  1.00  0.00           H  
ATOM   2852  HD2 LYS A 222     -37.055 -28.076   6.662  1.00  0.00           H  
ATOM   2853  HD3 LYS A 222     -37.615 -26.394   6.762  1.00  0.00           H  
ATOM   2854  HE2 LYS A 222     -38.865 -27.001   8.861  1.00  0.00           H  
ATOM   2855  HE3 LYS A 222     -38.378 -28.680   8.615  1.00  0.00           H  
ATOM   2856  HZ1 LYS A 222     -40.001 -27.057   6.750  1.00  0.00           H  
ATOM   2857  HZ2 LYS A 222     -39.536 -28.595   6.455  1.00  0.00           H  
ATOM   2858  HZ3 LYS A 222     -40.568 -28.304   7.652  1.00  0.00           H  
ATOM   2859  N   TRP A 223     -34.512 -23.360   7.853  1.00  0.00           N  
ATOM   2860  CA  TRP A 223     -34.864 -22.051   8.416  1.00  0.00           C  
ATOM   2861  C   TRP A 223     -35.340 -21.087   7.325  1.00  0.00           C  
ATOM   2862  O   TRP A 223     -36.347 -20.419   7.538  1.00  0.00           O  
ATOM   2863  CB  TRP A 223     -33.701 -21.510   9.249  1.00  0.00           C  
ATOM   2864  CG  TRP A 223     -33.864 -20.169   9.910  1.00  0.00           C  
ATOM   2865  CD1 TRP A 223     -34.068 -19.981  11.235  1.00  0.00           C  
ATOM   2866  CD2 TRP A 223     -33.780 -18.824   9.336  1.00  0.00           C  
ATOM   2867  NE1 TRP A 223     -34.025 -18.636  11.530  1.00  0.00           N  
ATOM   2868  CE2 TRP A 223     -33.838 -17.872  10.400  1.00  0.00           C  
ATOM   2869  CE3 TRP A 223     -33.634 -18.298   8.031  1.00  0.00           C  
ATOM   2870  CZ2 TRP A 223     -33.701 -16.493  10.196  1.00  0.00           C  
ATOM   2871  CZ3 TRP A 223     -33.546 -16.912   7.809  1.00  0.00           C  
ATOM   2872  CH2 TRP A 223     -33.568 -16.011   8.884  1.00  0.00           C  
ATOM   2873  H   TRP A 223     -33.538 -23.626   7.812  1.00  0.00           H  
ATOM   2874  HA  TRP A 223     -35.704 -22.184   9.097  1.00  0.00           H  
ATOM   2875  HB2 TRP A 223     -33.503 -22.242  10.033  1.00  0.00           H  
ATOM   2876  HB3 TRP A 223     -32.808 -21.465   8.626  1.00  0.00           H  
ATOM   2877  HD1 TRP A 223     -34.184 -20.773  11.961  1.00  0.00           H  
ATOM   2878  HE1 TRP A 223     -33.972 -18.280  12.474  1.00  0.00           H  
ATOM   2879  HE3 TRP A 223     -33.579 -18.968   7.186  1.00  0.00           H  
ATOM   2880  HZ2 TRP A 223     -33.690 -15.808  11.030  1.00  0.00           H  
ATOM   2881  HZ3 TRP A 223     -33.446 -16.531   6.804  1.00  0.00           H  
ATOM   2882  HH2 TRP A 223     -33.478 -14.951   8.696  1.00  0.00           H  
ATOM   2883  N   TRP A 224     -34.725 -21.066   6.133  1.00  0.00           N  
ATOM   2884  CA  TRP A 224     -35.258 -20.302   4.994  1.00  0.00           C  
ATOM   2885  C   TRP A 224     -36.646 -20.780   4.550  1.00  0.00           C  
ATOM   2886  O   TRP A 224     -37.517 -19.944   4.307  1.00  0.00           O  
ATOM   2887  CB  TRP A 224     -34.284 -20.277   3.807  1.00  0.00           C  
ATOM   2888  CG  TRP A 224     -33.241 -19.206   3.887  1.00  0.00           C  
ATOM   2889  CD1 TRP A 224     -31.906 -19.378   3.745  1.00  0.00           C  
ATOM   2890  CD2 TRP A 224     -33.438 -17.770   4.080  1.00  0.00           C  
ATOM   2891  NE1 TRP A 224     -31.271 -18.157   3.862  1.00  0.00           N  
ATOM   2892  CE2 TRP A 224     -32.160 -17.142   4.117  1.00  0.00           C  
ATOM   2893  CE3 TRP A 224     -34.564 -16.927   4.222  1.00  0.00           C  
ATOM   2894  CZ2 TRP A 224     -31.995 -15.773   4.353  1.00  0.00           C  
ATOM   2895  CZ3 TRP A 224     -34.409 -15.541   4.415  1.00  0.00           C  
ATOM   2896  CH2 TRP A 224     -33.133 -14.967   4.502  1.00  0.00           C  
ATOM   2897  H   TRP A 224     -33.831 -21.525   6.030  1.00  0.00           H  
ATOM   2898  HA  TRP A 224     -35.393 -19.274   5.328  1.00  0.00           H  
ATOM   2899  HB2 TRP A 224     -33.806 -21.251   3.701  1.00  0.00           H  
ATOM   2900  HB3 TRP A 224     -34.849 -20.091   2.894  1.00  0.00           H  
ATOM   2901  HD1 TRP A 224     -31.421 -20.326   3.567  1.00  0.00           H  
ATOM   2902  HE1 TRP A 224     -30.291 -17.992   3.681  1.00  0.00           H  
ATOM   2903  HE3 TRP A 224     -35.558 -17.346   4.172  1.00  0.00           H  
ATOM   2904  HZ2 TRP A 224     -31.002 -15.352   4.411  1.00  0.00           H  
ATOM   2905  HZ3 TRP A 224     -35.274 -14.902   4.508  1.00  0.00           H  
ATOM   2906  HH2 TRP A 224     -33.038 -13.906   4.679  1.00  0.00           H  
ATOM   2907  N   GLN A 225     -36.901 -22.093   4.511  1.00  0.00           N  
ATOM   2908  CA  GLN A 225     -38.244 -22.613   4.219  1.00  0.00           C  
ATOM   2909  C   GLN A 225     -39.282 -22.129   5.247  1.00  0.00           C  
ATOM   2910  O   GLN A 225     -40.377 -21.704   4.874  1.00  0.00           O  
ATOM   2911  CB  GLN A 225     -38.202 -24.145   4.079  1.00  0.00           C  
ATOM   2912  CG  GLN A 225     -39.583 -24.767   3.797  1.00  0.00           C  
ATOM   2913  CD  GLN A 225     -40.462 -25.011   5.026  1.00  0.00           C  
ATOM   2914  OE1 GLN A 225     -40.018 -25.374   6.106  1.00  0.00           O  
ATOM   2915  NE2 GLN A 225     -41.759 -24.866   4.900  1.00  0.00           N  
ATOM   2916  H   GLN A 225     -36.140 -22.737   4.672  1.00  0.00           H  
ATOM   2917  HA  GLN A 225     -38.553 -22.206   3.256  1.00  0.00           H  
ATOM   2918  HB2 GLN A 225     -37.546 -24.385   3.242  1.00  0.00           H  
ATOM   2919  HB3 GLN A 225     -37.774 -24.594   4.976  1.00  0.00           H  
ATOM   2920  HG2 GLN A 225     -40.115 -24.135   3.085  1.00  0.00           H  
ATOM   2921  HG3 GLN A 225     -39.431 -25.734   3.317  1.00  0.00           H  
ATOM   2922 HE21 GLN A 225     -42.357 -25.118   5.674  1.00  0.00           H  
ATOM   2923 HE22 GLN A 225     -42.134 -24.618   3.995  1.00  0.00           H  
ATOM   2924  N   LYS A 226     -38.931 -22.133   6.540  1.00  0.00           N  
ATOM   2925  CA  LYS A 226     -39.781 -21.592   7.613  1.00  0.00           C  
ATOM   2926  C   LYS A 226     -39.945 -20.068   7.486  1.00  0.00           C  
ATOM   2927  O   LYS A 226     -41.074 -19.578   7.594  1.00  0.00           O  
ATOM   2928  CB  LYS A 226     -39.229 -22.019   8.990  1.00  0.00           C  
ATOM   2929  CG  LYS A 226     -39.240 -23.545   9.233  1.00  0.00           C  
ATOM   2930  CD  LYS A 226     -40.602 -24.149   9.625  1.00  0.00           C  
ATOM   2931  CE  LYS A 226     -41.153 -23.653  10.971  1.00  0.00           C  
ATOM   2932  NZ  LYS A 226     -40.309 -24.057  12.122  1.00  0.00           N1+
ATOM   2933  H   LYS A 226     -38.038 -22.537   6.784  1.00  0.00           H  
ATOM   2934  HA  LYS A 226     -40.777 -22.019   7.492  1.00  0.00           H  
ATOM   2935  HB2 LYS A 226     -39.791 -21.519   9.779  1.00  0.00           H  
ATOM   2936  HB3 LYS A 226     -38.197 -21.674   9.066  1.00  0.00           H  
ATOM   2937  HG2 LYS A 226     -38.521 -23.774  10.020  1.00  0.00           H  
ATOM   2938  HG3 LYS A 226     -38.898 -24.063   8.337  1.00  0.00           H  
ATOM   2939  HD2 LYS A 226     -40.503 -25.234   9.663  1.00  0.00           H  
ATOM   2940  HD3 LYS A 226     -41.324 -23.917   8.842  1.00  0.00           H  
ATOM   2941  HE2 LYS A 226     -42.157 -24.056  11.105  1.00  0.00           H  
ATOM   2942  HE3 LYS A 226     -41.242 -22.567  10.939  1.00  0.00           H  
ATOM   2943  HZ1 LYS A 226     -40.296 -25.057  12.264  1.00  0.00           H  
ATOM   2944  HZ2 LYS A 226     -39.364 -23.710  12.033  1.00  0.00           H  
ATOM   2945  HZ3 LYS A 226     -40.656 -23.634  12.971  1.00  0.00           H  
ATOM   2946  N   TYR A 227     -38.870 -19.321   7.221  1.00  0.00           N  
ATOM   2947  CA  TYR A 227     -38.868 -17.864   7.012  1.00  0.00           C  
ATOM   2948  C   TYR A 227     -39.808 -17.451   5.874  1.00  0.00           C  
ATOM   2949  O   TYR A 227     -40.616 -16.535   6.047  1.00  0.00           O  
ATOM   2950  CB  TYR A 227     -37.438 -17.369   6.739  1.00  0.00           C  
ATOM   2951  CG  TYR A 227     -37.344 -15.872   6.485  1.00  0.00           C  
ATOM   2952  CD1 TYR A 227     -37.755 -15.334   5.247  1.00  0.00           C  
ATOM   2953  CD2 TYR A 227     -36.839 -15.014   7.482  1.00  0.00           C  
ATOM   2954  CE1 TYR A 227     -37.710 -13.948   5.021  1.00  0.00           C  
ATOM   2955  CE2 TYR A 227     -36.795 -13.623   7.260  1.00  0.00           C  
ATOM   2956  CZ  TYR A 227     -37.228 -13.092   6.028  1.00  0.00           C  
ATOM   2957  OH  TYR A 227     -37.170 -11.759   5.806  1.00  0.00           O  
ATOM   2958  H   TYR A 227     -37.980 -19.795   7.164  1.00  0.00           H  
ATOM   2959  HA  TYR A 227     -39.212 -17.374   7.923  1.00  0.00           H  
ATOM   2960  HB2 TYR A 227     -36.803 -17.630   7.585  1.00  0.00           H  
ATOM   2961  HB3 TYR A 227     -37.047 -17.884   5.862  1.00  0.00           H  
ATOM   2962  HD1 TYR A 227     -38.097 -15.980   4.452  1.00  0.00           H  
ATOM   2963  HD2 TYR A 227     -36.462 -15.428   8.406  1.00  0.00           H  
ATOM   2964  HE1 TYR A 227     -38.023 -13.539   4.072  1.00  0.00           H  
ATOM   2965  HE2 TYR A 227     -36.412 -12.947   8.010  1.00  0.00           H  
ATOM   2966  HH  TYR A 227     -37.058 -11.552   4.876  1.00  0.00           H  
ATOM   2967  N   GLN A 228     -39.778 -18.184   4.754  1.00  0.00           N  
ATOM   2968  CA  GLN A 228     -40.625 -17.980   3.570  1.00  0.00           C  
ATOM   2969  C   GLN A 228     -42.112 -18.376   3.803  1.00  0.00           C  
ATOM   2970  O   GLN A 228     -42.898 -18.564   2.873  1.00  0.00           O  
ATOM   2971  CB  GLN A 228     -39.905 -18.595   2.349  1.00  0.00           C  
ATOM   2972  CG  GLN A 228     -40.508 -18.274   0.964  1.00  0.00           C  
ATOM   2973  CD  GLN A 228     -39.468 -17.887  -0.101  1.00  0.00           C  
ATOM   2974  OE1 GLN A 228     -39.658 -16.967  -0.884  1.00  0.00           O  
ATOM   2975  NE2 GLN A 228     -38.340 -18.553  -0.209  1.00  0.00           N  
ATOM   2976  H   GLN A 228     -39.069 -18.899   4.683  1.00  0.00           H  
ATOM   2977  HA  GLN A 228     -40.644 -16.904   3.393  1.00  0.00           H  
ATOM   2978  HB2 GLN A 228     -38.880 -18.225   2.371  1.00  0.00           H  
ATOM   2979  HB3 GLN A 228     -39.861 -19.677   2.468  1.00  0.00           H  
ATOM   2980  HG2 GLN A 228     -41.191 -17.430   1.063  1.00  0.00           H  
ATOM   2981  HG3 GLN A 228     -41.074 -19.137   0.613  1.00  0.00           H  
ATOM   2982 HE21 GLN A 228     -38.130 -19.347   0.379  1.00  0.00           H  
ATOM   2983 HE22 GLN A 228     -37.651 -18.177  -0.844  1.00  0.00           H  
ATOM   2984  N   LYS A 229     -42.504 -18.443   5.084  1.00  0.00           N  
ATOM   2985  CA  LYS A 229     -43.866 -18.369   5.632  1.00  0.00           C  
ATOM   2986  C   LYS A 229     -43.959 -17.358   6.790  1.00  0.00           C  
ATOM   2987  O   LYS A 229     -44.917 -16.591   6.804  1.00  0.00           O  
ATOM   2988  CB  LYS A 229     -44.366 -19.783   5.980  1.00  0.00           C  
ATOM   2989  CG  LYS A 229     -45.729 -19.812   6.701  1.00  0.00           C  
ATOM   2990  CD  LYS A 229     -46.173 -21.262   6.948  1.00  0.00           C  
ATOM   2991  CE  LYS A 229     -47.373 -21.379   7.898  1.00  0.00           C  
ATOM   2992  NZ  LYS A 229     -48.662 -21.133   7.212  1.00  0.00           N1+
ATOM   2993  H   LYS A 229     -41.747 -18.408   5.752  1.00  0.00           H  
ATOM   2994  HA  LYS A 229     -44.525 -17.977   4.857  1.00  0.00           H  
ATOM   2995  HB2 LYS A 229     -43.628 -20.267   6.618  1.00  0.00           H  
ATOM   2996  HB3 LYS A 229     -44.437 -20.358   5.057  1.00  0.00           H  
ATOM   2997  HG2 LYS A 229     -46.475 -19.301   6.093  1.00  0.00           H  
ATOM   2998  HG3 LYS A 229     -45.641 -19.303   7.660  1.00  0.00           H  
ATOM   2999  HD2 LYS A 229     -45.343 -21.806   7.399  1.00  0.00           H  
ATOM   3000  HD3 LYS A 229     -46.412 -21.738   5.997  1.00  0.00           H  
ATOM   3001  HE2 LYS A 229     -47.241 -20.689   8.731  1.00  0.00           H  
ATOM   3002  HE3 LYS A 229     -47.382 -22.390   8.306  1.00  0.00           H  
ATOM   3003  HZ1 LYS A 229     -48.705 -20.207   6.810  1.00  0.00           H  
ATOM   3004  HZ2 LYS A 229     -48.797 -21.783   6.451  1.00  0.00           H  
ATOM   3005  HZ3 LYS A 229     -49.441 -21.236   7.845  1.00  0.00           H  
ATOM   3006  N   ARG A 230     -42.957 -17.276   7.693  1.00  0.00           N  
ATOM   3007  CA  ARG A 230     -42.894 -16.296   8.812  1.00  0.00           C  
ATOM   3008  C   ARG A 230     -43.274 -14.869   8.406  1.00  0.00           C  
ATOM   3009  O   ARG A 230     -44.080 -14.250   9.095  1.00  0.00           O  
ATOM   3010  CB  ARG A 230     -41.492 -16.207   9.461  1.00  0.00           C  
ATOM   3011  CG  ARG A 230     -41.005 -17.452  10.217  1.00  0.00           C  
ATOM   3012  CD  ARG A 230     -39.970 -17.134  11.311  1.00  0.00           C  
ATOM   3013  NE  ARG A 230     -38.769 -16.401  10.834  1.00  0.00           N  
ATOM   3014  CZ  ARG A 230     -37.562 -16.466  11.382  1.00  0.00           C  
ATOM   3015  NH1 ARG A 230     -36.638 -15.589  11.121  1.00  0.00           N  
ATOM   3016  NH2 ARG A 230     -37.209 -17.380  12.233  1.00  0.00           N1+
ATOM   3017  H   ARG A 230     -42.208 -17.948   7.607  1.00  0.00           H  
ATOM   3018  HA  ARG A 230     -43.612 -16.588   9.579  1.00  0.00           H  
ATOM   3019  HB2 ARG A 230     -40.754 -15.936   8.706  1.00  0.00           H  
ATOM   3020  HB3 ARG A 230     -41.524 -15.385  10.177  1.00  0.00           H  
ATOM   3021  HG2 ARG A 230     -41.858 -17.934  10.695  1.00  0.00           H  
ATOM   3022  HG3 ARG A 230     -40.563 -18.163   9.519  1.00  0.00           H  
ATOM   3023  HD2 ARG A 230     -40.457 -16.540  12.084  1.00  0.00           H  
ATOM   3024  HD3 ARG A 230     -39.679 -18.082  11.764  1.00  0.00           H  
ATOM   3025  HE  ARG A 230     -38.901 -15.686  10.133  1.00  0.00           H  
ATOM   3026 HH11 ARG A 230     -35.750 -15.674  11.594  1.00  0.00           H  
ATOM   3027 HH12 ARG A 230     -36.759 -14.815  10.483  1.00  0.00           H  
ATOM   3028 HH21 ARG A 230     -36.292 -17.317  12.651  1.00  0.00           H  
ATOM   3029 HH22 ARG A 230     -37.786 -18.193  12.395  1.00  0.00           H  
ATOM   3030  N   LYS A 231     -42.695 -14.348   7.316  1.00  0.00           N  
ATOM   3031  CA  LYS A 231     -42.816 -12.926   6.922  1.00  0.00           C  
ATOM   3032  C   LYS A 231     -43.800 -12.669   5.768  1.00  0.00           C  
ATOM   3033  O   LYS A 231     -44.240 -11.537   5.572  1.00  0.00           O  
ATOM   3034  CB  LYS A 231     -41.393 -12.362   6.714  1.00  0.00           C  
ATOM   3035  CG  LYS A 231     -41.322 -10.846   6.454  1.00  0.00           C  
ATOM   3036  CD  LYS A 231     -39.864 -10.365   6.384  1.00  0.00           C  
ATOM   3037  CE  LYS A 231     -39.711  -8.838   6.378  1.00  0.00           C  
ATOM   3038  NZ  LYS A 231     -38.296  -8.449   6.154  1.00  0.00           N1+
ATOM   3039  H   LYS A 231     -42.031 -14.930   6.826  1.00  0.00           H  
ATOM   3040  HA  LYS A 231     -43.241 -12.371   7.759  1.00  0.00           H  
ATOM   3041  HB2 LYS A 231     -40.804 -12.584   7.603  1.00  0.00           H  
ATOM   3042  HB3 LYS A 231     -40.929 -12.879   5.874  1.00  0.00           H  
ATOM   3043  HG2 LYS A 231     -41.815 -10.606   5.512  1.00  0.00           H  
ATOM   3044  HG3 LYS A 231     -41.832 -10.326   7.265  1.00  0.00           H  
ATOM   3045  HD2 LYS A 231     -39.436 -10.758   5.462  1.00  0.00           H  
ATOM   3046  HD3 LYS A 231     -39.308 -10.763   7.233  1.00  0.00           H  
ATOM   3047  HE2 LYS A 231     -40.066  -8.435   7.326  1.00  0.00           H  
ATOM   3048  HE3 LYS A 231     -40.321  -8.430   5.572  1.00  0.00           H  
ATOM   3049  HZ1 LYS A 231     -37.662  -8.813   6.851  1.00  0.00           H  
ATOM   3050  HZ2 LYS A 231     -37.967  -8.832   5.279  1.00  0.00           H  
ATOM   3051  HZ3 LYS A 231     -38.154  -7.451   6.091  1.00  0.00           H  
ATOM   3052  N   PHE A 232     -44.188 -13.722   5.037  1.00  0.00           N  
ATOM   3053  CA  PHE A 232     -44.902 -13.649   3.751  1.00  0.00           C  
ATOM   3054  C   PHE A 232     -45.988 -14.731   3.562  1.00  0.00           C  
ATOM   3055  O   PHE A 232     -46.187 -15.226   2.453  1.00  0.00           O  
ATOM   3056  CB  PHE A 232     -43.885 -13.623   2.591  1.00  0.00           C  
ATOM   3057  CG  PHE A 232     -42.909 -12.461   2.628  1.00  0.00           C  
ATOM   3058  CD1 PHE A 232     -43.355 -11.160   2.325  1.00  0.00           C  
ATOM   3059  CD2 PHE A 232     -41.558 -12.677   2.957  1.00  0.00           C  
ATOM   3060  CE1 PHE A 232     -42.460 -10.078   2.369  1.00  0.00           C  
ATOM   3061  CE2 PHE A 232     -40.663 -11.595   2.998  1.00  0.00           C  
ATOM   3062  CZ  PHE A 232     -41.114 -10.294   2.712  1.00  0.00           C  
ATOM   3063  H   PHE A 232     -43.867 -14.630   5.343  1.00  0.00           H  
ATOM   3064  HA  PHE A 232     -45.436 -12.699   3.713  1.00  0.00           H  
ATOM   3065  HB2 PHE A 232     -43.331 -14.561   2.585  1.00  0.00           H  
ATOM   3066  HB3 PHE A 232     -44.422 -13.560   1.645  1.00  0.00           H  
ATOM   3067  HD1 PHE A 232     -44.387 -10.988   2.057  1.00  0.00           H  
ATOM   3068  HD2 PHE A 232     -41.201 -13.674   3.168  1.00  0.00           H  
ATOM   3069  HE1 PHE A 232     -42.809  -9.082   2.138  1.00  0.00           H  
ATOM   3070  HE2 PHE A 232     -39.627 -11.765   3.247  1.00  0.00           H  
ATOM   3071  HZ  PHE A 232     -40.423  -9.464   2.751  1.00  0.00           H  
ATOM   3072  N   HIS A 233     -46.717 -15.120   4.617  1.00  0.00           N  
ATOM   3073  CA  HIS A 233     -47.781 -16.137   4.506  1.00  0.00           C  
ATOM   3074  C   HIS A 233     -48.894 -15.723   3.528  1.00  0.00           C  
ATOM   3075  O   HIS A 233     -49.299 -16.507   2.668  1.00  0.00           O  
ATOM   3076  CB  HIS A 233     -48.378 -16.461   5.887  1.00  0.00           C  
ATOM   3077  CG  HIS A 233     -49.491 -17.469   5.751  1.00  0.00           C  
ATOM   3078  CD2 HIS A 233     -50.824 -17.181   5.679  1.00  0.00           C  
ATOM   3079  ND1 HIS A 233     -49.308 -18.834   5.522  1.00  0.00           N  
ATOM   3080  NE2 HIS A 233     -51.456 -18.358   5.349  1.00  0.00           N  
ATOM   3081  CE1 HIS A 233     -50.526 -19.318   5.233  1.00  0.00           C  
ATOM   3082  H   HIS A 233     -46.556 -14.680   5.512  1.00  0.00           H  
ATOM   3083  HA  HIS A 233     -47.353 -17.057   4.107  1.00  0.00           H  
ATOM   3084  HB2 HIS A 233     -48.768 -15.551   6.343  1.00  0.00           H  
ATOM   3085  HB3 HIS A 233     -47.603 -16.871   6.535  1.00  0.00           H  
ATOM   3086  HD2 HIS A 233     -51.280 -16.208   5.789  1.00  0.00           H  
ATOM   3087  HE2 HIS A 233     -52.431 -18.485   5.121  1.00  0.00           H  
ATOM   3088  HE1 HIS A 233     -50.736 -20.339   4.949  1.00  0.00           H  
ATOM   3089  N   CYS A 234     -49.369 -14.478   3.614  1.00  0.00           N  
ATOM   3090  CA  CYS A 234     -50.471 -13.998   2.772  1.00  0.00           C  
ATOM   3091  C   CYS A 234     -50.050 -13.659   1.329  1.00  0.00           C  
ATOM   3092  O   CYS A 234     -50.899 -13.322   0.509  1.00  0.00           O  
ATOM   3093  CB  CYS A 234     -51.213 -12.845   3.465  1.00  0.00           C  
ATOM   3094  SG  CYS A 234     -51.794 -13.382   5.100  1.00  0.00           S  
ATOM   3095  H   CYS A 234     -48.999 -13.860   4.321  1.00  0.00           H  
ATOM   3096  HA  CYS A 234     -51.188 -14.813   2.676  1.00  0.00           H  
ATOM   3097  HB2 CYS A 234     -52.074 -12.562   2.859  1.00  0.00           H  
ATOM   3098  HB3 CYS A 234     -50.568 -11.972   3.566  1.00  0.00           H  
ATOM   3099  HG  CYS A 234     -50.736 -12.968   5.804  1.00  0.00           H  
ATOM   3100  N   ALA A 235     -48.764 -13.780   0.977  1.00  0.00           N  
ATOM   3101  CA  ALA A 235     -48.270 -13.466  -0.364  1.00  0.00           C  
ATOM   3102  C   ALA A 235     -48.891 -14.366  -1.444  1.00  0.00           C  
ATOM   3103  O   ALA A 235     -49.121 -13.892  -2.552  1.00  0.00           O  
ATOM   3104  CB  ALA A 235     -46.747 -13.573  -0.350  1.00  0.00           C  
ATOM   3105  H   ALA A 235     -48.095 -14.083   1.670  1.00  0.00           H  
ATOM   3106  HA  ALA A 235     -48.542 -12.439  -0.608  1.00  0.00           H  
ATOM   3107  HB1 ALA A 235     -46.325 -12.818   0.313  1.00  0.00           H  
ATOM   3108  HB2 ALA A 235     -46.457 -14.566  -0.006  1.00  0.00           H  
ATOM   3109  HB3 ALA A 235     -46.358 -13.423  -1.358  1.00  0.00           H  
ATOM   3110  N   ASN A 236     -49.236 -15.615  -1.099  1.00  0.00           N  
ATOM   3111  CA  ASN A 236     -49.918 -16.611  -1.948  1.00  0.00           C  
ATOM   3112  C   ASN A 236     -51.383 -16.258  -2.336  1.00  0.00           C  
ATOM   3113  O   ASN A 236     -52.140 -17.122  -2.791  1.00  0.00           O  
ATOM   3114  CB  ASN A 236     -49.851 -17.995  -1.261  1.00  0.00           C  
ATOM   3115  CG  ASN A 236     -48.511 -18.388  -0.663  1.00  0.00           C  
ATOM   3116  OD1 ASN A 236     -47.633 -18.910  -1.334  1.00  0.00           O  
ATOM   3117  ND2 ASN A 236     -48.291 -18.156   0.612  1.00  0.00           N  
ATOM   3118  H   ASN A 236     -49.017 -15.893  -0.153  1.00  0.00           H  
ATOM   3119  HA  ASN A 236     -49.366 -16.672  -2.886  1.00  0.00           H  
ATOM   3120  HB2 ASN A 236     -50.108 -18.759  -1.995  1.00  0.00           H  
ATOM   3121  HB3 ASN A 236     -50.601 -18.037  -0.472  1.00  0.00           H  
ATOM   3122 HD21 ASN A 236     -47.473 -18.556   1.050  1.00  0.00           H  
ATOM   3123 HD22 ASN A 236     -48.985 -17.725   1.207  1.00  0.00           H  
ATOM   3124  N   LEU A 237     -51.797 -15.007  -2.110  1.00  0.00           N  
ATOM   3125  CA  LEU A 237     -53.160 -14.477  -2.217  1.00  0.00           C  
ATOM   3126  C   LEU A 237     -53.162 -13.105  -2.934  1.00  0.00           C  
ATOM   3127  O   LEU A 237     -54.026 -12.266  -2.673  1.00  0.00           O  
ATOM   3128  CB  LEU A 237     -53.798 -14.390  -0.807  1.00  0.00           C  
ATOM   3129  CG  LEU A 237     -53.719 -15.644   0.091  1.00  0.00           C  
ATOM   3130  CD1 LEU A 237     -54.047 -15.278   1.536  1.00  0.00           C  
ATOM   3131  CD2 LEU A 237     -54.707 -16.726  -0.345  1.00  0.00           C  
ATOM   3132  H   LEU A 237     -51.099 -14.363  -1.767  1.00  0.00           H  
ATOM   3133  HA  LEU A 237     -53.759 -15.154  -2.826  1.00  0.00           H  
ATOM   3134  HB2 LEU A 237     -53.307 -13.571  -0.281  1.00  0.00           H  
ATOM   3135  HB3 LEU A 237     -54.846 -14.109  -0.914  1.00  0.00           H  
ATOM   3136  HG  LEU A 237     -52.711 -16.057   0.087  1.00  0.00           H  
ATOM   3137 HD11 LEU A 237     -53.357 -14.510   1.884  1.00  0.00           H  
ATOM   3138 HD12 LEU A 237     -55.057 -14.873   1.597  1.00  0.00           H  
ATOM   3139 HD13 LEU A 237     -53.951 -16.152   2.181  1.00  0.00           H  
ATOM   3140 HD21 LEU A 237     -55.721 -16.328  -0.353  1.00  0.00           H  
ATOM   3141 HD22 LEU A 237     -54.456 -17.065  -1.350  1.00  0.00           H  
ATOM   3142 HD23 LEU A 237     -54.653 -17.574   0.338  1.00  0.00           H  
ATOM   3143  N   THR A 238     -52.168 -12.846  -3.794  1.00  0.00           N  
ATOM   3144  CA  THR A 238     -51.848 -11.512  -4.358  1.00  0.00           C  
ATOM   3145  C   THR A 238     -51.388 -11.591  -5.824  1.00  0.00           C  
ATOM   3146  O   THR A 238     -51.291 -12.686  -6.387  1.00  0.00           O  
ATOM   3147  CB  THR A 238     -50.766 -10.798  -3.518  1.00  0.00           C  
ATOM   3148  OG1 THR A 238     -49.495 -11.386  -3.718  1.00  0.00           O  
ATOM   3149  CG2 THR A 238     -51.028 -10.750  -2.015  1.00  0.00           C  
ATOM   3150  H   THR A 238     -51.541 -13.605  -4.020  1.00  0.00           H  
ATOM   3151  HA  THR A 238     -52.744 -10.891  -4.336  1.00  0.00           H  
ATOM   3152  HB  THR A 238     -50.707  -9.767  -3.866  1.00  0.00           H  
ATOM   3153 HG21 THR A 238     -52.003 -10.300  -1.829  1.00  0.00           H  
ATOM   3154 HG22 THR A 238     -51.002 -11.752  -1.586  1.00  0.00           H  
ATOM   3155 HG23 THR A 238     -50.265 -10.138  -1.533  1.00  0.00           H  
ATOM   3156  HG1 THR A 238     -49.507 -12.279  -3.364  1.00  0.00           H  
ATOM   3157  N   SER A 239     -51.054 -10.452  -6.446  1.00  0.00           N  
ATOM   3158  CA  SER A 239     -50.541 -10.368  -7.829  1.00  0.00           C  
ATOM   3159  C   SER A 239     -49.265 -11.188  -8.100  1.00  0.00           C  
ATOM   3160  O   SER A 239     -48.944 -11.456  -9.263  1.00  0.00           O  
ATOM   3161  CB  SER A 239     -50.207  -8.913  -8.191  1.00  0.00           C  
ATOM   3162  OG  SER A 239     -51.281  -8.023  -7.934  1.00  0.00           O  
ATOM   3163  H   SER A 239     -51.202  -9.575  -5.967  1.00  0.00           H  
ATOM   3164  HA  SER A 239     -51.314 -10.721  -8.510  1.00  0.00           H  
ATOM   3165  HB2 SER A 239     -49.947  -8.860  -9.248  1.00  0.00           H  
ATOM   3166  HB3 SER A 239     -49.345  -8.589  -7.607  1.00  0.00           H  
ATOM   3167  HG  SER A 239     -51.098  -7.219  -8.427  1.00  0.00           H  
ATOM   3168  N   TRP A 240     -48.535 -11.610  -7.058  1.00  0.00           N  
ATOM   3169  CA  TRP A 240     -47.189 -12.186  -7.174  1.00  0.00           C  
ATOM   3170  C   TRP A 240     -46.994 -13.446  -6.307  1.00  0.00           C  
ATOM   3171  O   TRP A 240     -47.601 -13.552  -5.237  1.00  0.00           O  
ATOM   3172  CB  TRP A 240     -46.132 -11.126  -6.819  1.00  0.00           C  
ATOM   3173  CG  TRP A 240     -46.398  -9.708  -7.233  1.00  0.00           C  
ATOM   3174  CD1 TRP A 240     -46.716  -8.700  -6.390  1.00  0.00           C  
ATOM   3175  CD2 TRP A 240     -46.384  -9.113  -8.569  1.00  0.00           C  
ATOM   3176  NE1 TRP A 240     -46.920  -7.536  -7.103  1.00  0.00           N  
ATOM   3177  CE2 TRP A 240     -46.740  -7.735  -8.453  1.00  0.00           C  
ATOM   3178  CE3 TRP A 240     -46.120  -9.601  -9.868  1.00  0.00           C  
ATOM   3179  CZ2 TRP A 240     -46.855  -6.890  -9.567  1.00  0.00           C  
ATOM   3180  CZ3 TRP A 240     -46.240  -8.761 -10.994  1.00  0.00           C  
ATOM   3181  CH2 TRP A 240     -46.610  -7.413 -10.848  1.00  0.00           C  
ATOM   3182  H   TRP A 240     -48.884 -11.441  -6.126  1.00  0.00           H  
ATOM   3183  HA  TRP A 240     -47.037 -12.466  -8.217  1.00  0.00           H  
ATOM   3184  HB2 TRP A 240     -45.991 -11.132  -5.738  1.00  0.00           H  
ATOM   3185  HB3 TRP A 240     -45.187 -11.434  -7.266  1.00  0.00           H  
ATOM   3186  HD1 TRP A 240     -46.803  -8.792  -5.318  1.00  0.00           H  
ATOM   3187  HE1 TRP A 240     -47.185  -6.664  -6.667  1.00  0.00           H  
ATOM   3188  HE3 TRP A 240     -45.842 -10.637  -9.992  1.00  0.00           H  
ATOM   3189  HZ2 TRP A 240     -47.141  -5.857  -9.436  1.00  0.00           H  
ATOM   3190  HZ3 TRP A 240     -46.067  -9.158 -11.983  1.00  0.00           H  
ATOM   3191  HH2 TRP A 240     -46.719  -6.784 -11.719  1.00  0.00           H  
ATOM   3192  N   PRO A 241     -46.123 -14.387  -6.717  1.00  0.00           N  
ATOM   3193  CA  PRO A 241     -45.684 -15.507  -5.882  1.00  0.00           C  
ATOM   3194  C   PRO A 241     -44.640 -15.052  -4.843  1.00  0.00           C  
ATOM   3195  O   PRO A 241     -44.011 -13.999  -4.985  1.00  0.00           O  
ATOM   3196  CB  PRO A 241     -45.110 -16.514  -6.882  1.00  0.00           C  
ATOM   3197  CG  PRO A 241     -44.483 -15.613  -7.942  1.00  0.00           C  
ATOM   3198  CD  PRO A 241     -45.470 -14.450  -8.020  1.00  0.00           C  
ATOM   3199  HA  PRO A 241     -46.534 -15.951  -5.365  1.00  0.00           H  
ATOM   3200  HB2 PRO A 241     -44.376 -17.180  -6.429  1.00  0.00           H  
ATOM   3201  HB3 PRO A 241     -45.922 -17.089  -7.327  1.00  0.00           H  
ATOM   3202  HG2 PRO A 241     -44.395 -16.119  -8.904  1.00  0.00           H  
ATOM   3203  HG3 PRO A 241     -43.514 -15.250  -7.601  1.00  0.00           H  
ATOM   3204  HD2 PRO A 241     -46.216 -14.658  -8.788  1.00  0.00           H  
ATOM   3205  HD3 PRO A 241     -44.938 -13.528  -8.252  1.00  0.00           H  
ATOM   3206  N   ARG A 242     -44.404 -15.864  -3.800  1.00  0.00           N  
ATOM   3207  CA  ARG A 242     -43.436 -15.549  -2.725  1.00  0.00           C  
ATOM   3208  C   ARG A 242     -42.025 -15.286  -3.242  1.00  0.00           C  
ATOM   3209  O   ARG A 242     -41.388 -14.357  -2.747  1.00  0.00           O  
ATOM   3210  CB  ARG A 242     -43.409 -16.666  -1.672  1.00  0.00           C  
ATOM   3211  CG  ARG A 242     -44.536 -16.480  -0.648  1.00  0.00           C  
ATOM   3212  CD  ARG A 242     -44.520 -17.601   0.388  1.00  0.00           C  
ATOM   3213  NE  ARG A 242     -45.141 -18.821  -0.142  1.00  0.00           N  
ATOM   3214  CZ  ARG A 242     -44.863 -20.076   0.140  1.00  0.00           C  
ATOM   3215  NH1 ARG A 242     -45.583 -21.013  -0.401  1.00  0.00           N  
ATOM   3216  NH2 ARG A 242     -43.913 -20.424   0.957  1.00  0.00           N1+
ATOM   3217  H   ARG A 242     -44.888 -16.749  -3.769  1.00  0.00           H  
ATOM   3218  HA  ARG A 242     -43.734 -14.623  -2.235  1.00  0.00           H  
ATOM   3219  HB2 ARG A 242     -43.494 -17.641  -2.153  1.00  0.00           H  
ATOM   3220  HB3 ARG A 242     -42.460 -16.636  -1.136  1.00  0.00           H  
ATOM   3221  HG2 ARG A 242     -45.504 -16.447  -1.147  1.00  0.00           H  
ATOM   3222  HG3 ARG A 242     -44.367 -15.536  -0.129  1.00  0.00           H  
ATOM   3223  HD2 ARG A 242     -45.073 -17.274   1.268  1.00  0.00           H  
ATOM   3224  HD3 ARG A 242     -43.484 -17.785   0.675  1.00  0.00           H  
ATOM   3225  HE  ARG A 242     -45.924 -18.698  -0.768  1.00  0.00           H  
ATOM   3226 HH11 ARG A 242     -46.362 -20.754  -0.990  1.00  0.00           H  
ATOM   3227 HH12 ARG A 242     -45.381 -21.983  -0.201  1.00  0.00           H  
ATOM   3228 HH21 ARG A 242     -43.422 -19.718   1.486  1.00  0.00           H  
ATOM   3229 HH22 ARG A 242     -43.756 -21.407   1.131  1.00  0.00           H  
ATOM   3230  N   TRP A 243     -41.555 -16.021  -4.253  1.00  0.00           N  
ATOM   3231  CA  TRP A 243     -40.214 -15.796  -4.811  1.00  0.00           C  
ATOM   3232  C   TRP A 243     -40.018 -14.390  -5.400  1.00  0.00           C  
ATOM   3233  O   TRP A 243     -38.884 -13.922  -5.434  1.00  0.00           O  
ATOM   3234  CB  TRP A 243     -39.858 -16.882  -5.833  1.00  0.00           C  
ATOM   3235  CG  TRP A 243     -40.585 -16.875  -7.144  1.00  0.00           C  
ATOM   3236  CD1 TRP A 243     -41.576 -17.729  -7.477  1.00  0.00           C  
ATOM   3237  CD2 TRP A 243     -40.381 -16.035  -8.330  1.00  0.00           C  
ATOM   3238  NE1 TRP A 243     -41.981 -17.504  -8.775  1.00  0.00           N  
ATOM   3239  CE2 TRP A 243     -41.284 -16.468  -9.352  1.00  0.00           C  
ATOM   3240  CE3 TRP A 243     -39.509 -14.971  -8.668  1.00  0.00           C  
ATOM   3241  CZ2 TRP A 243     -41.323 -15.883 -10.624  1.00  0.00           C  
ATOM   3242  CZ3 TRP A 243     -39.538 -14.380  -9.949  1.00  0.00           C  
ATOM   3243  CH2 TRP A 243     -40.440 -14.835 -10.926  1.00  0.00           C  
ATOM   3244  H   TRP A 243     -42.111 -16.795  -4.589  1.00  0.00           H  
ATOM   3245  HA  TRP A 243     -39.504 -15.888  -3.989  1.00  0.00           H  
ATOM   3246  HB2 TRP A 243     -38.794 -16.790  -6.053  1.00  0.00           H  
ATOM   3247  HB3 TRP A 243     -39.993 -17.856  -5.362  1.00  0.00           H  
ATOM   3248  HD1 TRP A 243     -41.973 -18.500  -6.833  1.00  0.00           H  
ATOM   3249  HE1 TRP A 243     -42.665 -18.086  -9.237  1.00  0.00           H  
ATOM   3250  HE3 TRP A 243     -38.802 -14.610  -7.935  1.00  0.00           H  
ATOM   3251  HZ2 TRP A 243     -42.022 -16.242 -11.366  1.00  0.00           H  
ATOM   3252  HZ3 TRP A 243     -38.856 -13.577 -10.185  1.00  0.00           H  
ATOM   3253  HH2 TRP A 243     -40.451 -14.385 -11.908  1.00  0.00           H  
ATOM   3254  N   LEU A 244     -41.088 -13.698  -5.818  1.00  0.00           N  
ATOM   3255  CA  LEU A 244     -41.009 -12.329  -6.339  1.00  0.00           C  
ATOM   3256  C   LEU A 244     -40.829 -11.307  -5.209  1.00  0.00           C  
ATOM   3257  O   LEU A 244     -39.957 -10.446  -5.298  1.00  0.00           O  
ATOM   3258  CB  LEU A 244     -42.218 -12.067  -7.261  1.00  0.00           C  
ATOM   3259  CG  LEU A 244     -42.347 -10.680  -7.929  1.00  0.00           C  
ATOM   3260  CD1 LEU A 244     -42.754  -9.539  -6.995  1.00  0.00           C  
ATOM   3261  CD2 LEU A 244     -41.073 -10.289  -8.678  1.00  0.00           C  
ATOM   3262  H   LEU A 244     -42.002 -14.121  -5.734  1.00  0.00           H  
ATOM   3263  HA  LEU A 244     -40.114 -12.260  -6.958  1.00  0.00           H  
ATOM   3264  HB2 LEU A 244     -42.190 -12.812  -8.056  1.00  0.00           H  
ATOM   3265  HB3 LEU A 244     -43.128 -12.246  -6.688  1.00  0.00           H  
ATOM   3266  HG  LEU A 244     -43.141 -10.775  -8.670  1.00  0.00           H  
ATOM   3267 HD11 LEU A 244     -43.559  -9.855  -6.332  1.00  0.00           H  
ATOM   3268 HD12 LEU A 244     -41.911  -9.192  -6.397  1.00  0.00           H  
ATOM   3269 HD13 LEU A 244     -43.107  -8.698  -7.591  1.00  0.00           H  
ATOM   3270 HD21 LEU A 244     -40.269 -10.082  -7.971  1.00  0.00           H  
ATOM   3271 HD22 LEU A 244     -40.765 -11.092  -9.347  1.00  0.00           H  
ATOM   3272 HD23 LEU A 244     -41.262  -9.389  -9.264  1.00  0.00           H  
ATOM   3273  N   TYR A 245     -41.572 -11.437  -4.104  1.00  0.00           N  
ATOM   3274  CA  TYR A 245     -41.326 -10.640  -2.890  1.00  0.00           C  
ATOM   3275  C   TYR A 245     -39.902 -10.868  -2.348  1.00  0.00           C  
ATOM   3276  O   TYR A 245     -39.249  -9.928  -1.897  1.00  0.00           O  
ATOM   3277  CB  TYR A 245     -42.378 -10.960  -1.818  1.00  0.00           C  
ATOM   3278  CG  TYR A 245     -43.792 -10.541  -2.179  1.00  0.00           C  
ATOM   3279  CD1 TYR A 245     -44.173  -9.189  -2.056  1.00  0.00           C  
ATOM   3280  CD2 TYR A 245     -44.727 -11.494  -2.630  1.00  0.00           C  
ATOM   3281  CE1 TYR A 245     -45.496  -8.801  -2.346  1.00  0.00           C  
ATOM   3282  CE2 TYR A 245     -46.051 -11.111  -2.916  1.00  0.00           C  
ATOM   3283  CZ  TYR A 245     -46.440  -9.764  -2.760  1.00  0.00           C  
ATOM   3284  OH  TYR A 245     -47.718  -9.384  -3.014  1.00  0.00           O  
ATOM   3285  H   TYR A 245     -42.281 -12.157  -4.079  1.00  0.00           H  
ATOM   3286  HA  TYR A 245     -41.407  -9.583  -3.143  1.00  0.00           H  
ATOM   3287  HB2 TYR A 245     -42.359 -12.029  -1.603  1.00  0.00           H  
ATOM   3288  HB3 TYR A 245     -42.100 -10.445  -0.899  1.00  0.00           H  
ATOM   3289  HD1 TYR A 245     -43.444  -8.455  -1.747  1.00  0.00           H  
ATOM   3290  HD2 TYR A 245     -44.428 -12.524  -2.757  1.00  0.00           H  
ATOM   3291  HE1 TYR A 245     -45.802  -7.767  -2.270  1.00  0.00           H  
ATOM   3292  HE2 TYR A 245     -46.767 -11.842  -3.261  1.00  0.00           H  
ATOM   3293  HH  TYR A 245     -48.275 -10.122  -3.272  1.00  0.00           H  
ATOM   3294  N   SER A 246     -39.370 -12.084  -2.490  1.00  0.00           N  
ATOM   3295  CA  SER A 246     -37.972 -12.440  -2.200  1.00  0.00           C  
ATOM   3296  C   SER A 246     -36.932 -11.806  -3.152  1.00  0.00           C  
ATOM   3297  O   SER A 246     -35.733 -12.063  -3.015  1.00  0.00           O  
ATOM   3298  CB  SER A 246     -37.853 -13.966  -2.125  1.00  0.00           C  
ATOM   3299  OG  SER A 246     -38.670 -14.418  -1.057  1.00  0.00           O  
ATOM   3300  H   SER A 246     -39.981 -12.831  -2.790  1.00  0.00           H  
ATOM   3301  HA  SER A 246     -37.737 -12.058  -1.206  1.00  0.00           H  
ATOM   3302  HB2 SER A 246     -36.817 -14.257  -1.952  1.00  0.00           H  
ATOM   3303  HB3 SER A 246     -38.187 -14.410  -3.063  1.00  0.00           H  
ATOM   3304  HG  SER A 246     -38.793 -15.369  -1.102  1.00  0.00           H  
ATOM   3305  N   LEU A 247     -37.349 -10.928  -4.078  1.00  0.00           N  
ATOM   3306  CA  LEU A 247     -36.484 -10.014  -4.845  1.00  0.00           C  
ATOM   3307  C   LEU A 247     -36.492  -8.566  -4.304  1.00  0.00           C  
ATOM   3308  O   LEU A 247     -35.837  -7.710  -4.898  1.00  0.00           O  
ATOM   3309  CB  LEU A 247     -36.817 -10.056  -6.353  1.00  0.00           C  
ATOM   3310  CG  LEU A 247     -36.920 -11.443  -7.013  1.00  0.00           C  
ATOM   3311  CD1 LEU A 247     -37.127 -11.279  -8.519  1.00  0.00           C  
ATOM   3312  CD2 LEU A 247     -35.668 -12.298  -6.804  1.00  0.00           C  
ATOM   3313  H   LEU A 247     -38.343 -10.837  -4.228  1.00  0.00           H  
ATOM   3314  HA  LEU A 247     -35.453 -10.351  -4.739  1.00  0.00           H  
ATOM   3315  HB2 LEU A 247     -37.763  -9.538  -6.510  1.00  0.00           H  
ATOM   3316  HB3 LEU A 247     -36.048  -9.492  -6.879  1.00  0.00           H  
ATOM   3317  HG  LEU A 247     -37.784 -11.970  -6.607  1.00  0.00           H  
ATOM   3318 HD11 LEU A 247     -38.027 -10.693  -8.706  1.00  0.00           H  
ATOM   3319 HD12 LEU A 247     -36.270 -10.773  -8.964  1.00  0.00           H  
ATOM   3320 HD13 LEU A 247     -37.238 -12.258  -8.985  1.00  0.00           H  
ATOM   3321 HD21 LEU A 247     -34.785 -11.756  -7.142  1.00  0.00           H  
ATOM   3322 HD22 LEU A 247     -35.581 -12.565  -5.750  1.00  0.00           H  
ATOM   3323 HD23 LEU A 247     -35.759 -13.221  -7.377  1.00  0.00           H  
ATOM   3324  N   TYR A 248     -37.194  -8.301  -3.192  1.00  0.00           N  
ATOM   3325  CA  TYR A 248     -37.309  -6.991  -2.515  1.00  0.00           C  
ATOM   3326  C   TYR A 248     -37.274  -7.088  -0.970  1.00  0.00           C  
ATOM   3327  O   TYR A 248     -37.148  -6.075  -0.278  1.00  0.00           O  
ATOM   3328  CB  TYR A 248     -38.589  -6.272  -2.974  1.00  0.00           C  
ATOM   3329  CG  TYR A 248     -38.740  -6.092  -4.473  1.00  0.00           C  
ATOM   3330  CD1 TYR A 248     -38.234  -4.942  -5.113  1.00  0.00           C  
ATOM   3331  CD2 TYR A 248     -39.391  -7.084  -5.230  1.00  0.00           C  
ATOM   3332  CE1 TYR A 248     -38.352  -4.800  -6.512  1.00  0.00           C  
ATOM   3333  CE2 TYR A 248     -39.500  -6.952  -6.625  1.00  0.00           C  
ATOM   3334  CZ  TYR A 248     -38.968  -5.819  -7.272  1.00  0.00           C  
ATOM   3335  OH  TYR A 248     -39.062  -5.735  -8.624  1.00  0.00           O  
ATOM   3336  H   TYR A 248     -37.758  -9.052  -2.821  1.00  0.00           H  
ATOM   3337  HA  TYR A 248     -36.464  -6.368  -2.810  1.00  0.00           H  
ATOM   3338  HB2 TYR A 248     -39.446  -6.835  -2.606  1.00  0.00           H  
ATOM   3339  HB3 TYR A 248     -38.620  -5.289  -2.505  1.00  0.00           H  
ATOM   3340  HD1 TYR A 248     -37.742  -4.172  -4.538  1.00  0.00           H  
ATOM   3341  HD2 TYR A 248     -39.797  -7.957  -4.741  1.00  0.00           H  
ATOM   3342  HE1 TYR A 248     -37.956  -3.921  -6.998  1.00  0.00           H  
ATOM   3343  HE2 TYR A 248     -39.986  -7.720  -7.209  1.00  0.00           H  
ATOM   3344  HH  TYR A 248     -38.671  -4.943  -9.000  1.00  0.00           H  
ATOM   3345  N   ASP A 249     -37.379  -8.293  -0.403  1.00  0.00           N  
ATOM   3346  CA  ASP A 249     -37.160  -8.555   1.022  1.00  0.00           C  
ATOM   3347  C   ASP A 249     -35.680  -8.393   1.406  1.00  0.00           C  
ATOM   3348  O   ASP A 249     -34.829  -9.128   0.902  1.00  0.00           O  
ATOM   3349  CB  ASP A 249     -37.638  -9.969   1.369  1.00  0.00           C  
ATOM   3350  CG  ASP A 249     -37.406 -10.248   2.854  1.00  0.00           C  
ATOM   3351  OD1 ASP A 249     -37.840  -9.414   3.674  1.00  0.00           O  
ATOM   3352  OD2 ASP A 249     -36.795 -11.283   3.203  1.00  0.00           O1-
ATOM   3353  H   ASP A 249     -37.621  -9.082  -0.986  1.00  0.00           H  
ATOM   3354  HA  ASP A 249     -37.755  -7.854   1.608  1.00  0.00           H  
ATOM   3355  HB2 ASP A 249     -37.105 -10.698   0.759  1.00  0.00           H  
ATOM   3356  HB3 ASP A 249     -38.701 -10.054   1.145  1.00  0.00           H  
ATOM   3357  N   ALA A 250     -35.367  -7.452   2.300  1.00  0.00           N  
ATOM   3358  CA  ALA A 250     -33.988  -7.097   2.639  1.00  0.00           C  
ATOM   3359  C   ALA A 250     -33.184  -8.291   3.181  1.00  0.00           C  
ATOM   3360  O   ALA A 250     -32.109  -8.590   2.663  1.00  0.00           O  
ATOM   3361  CB  ALA A 250     -34.009  -5.915   3.617  1.00  0.00           C  
ATOM   3362  H   ALA A 250     -36.112  -6.905   2.707  1.00  0.00           H  
ATOM   3363  HA  ALA A 250     -33.491  -6.767   1.727  1.00  0.00           H  
ATOM   3364  HB1 ALA A 250     -34.518  -5.066   3.162  1.00  0.00           H  
ATOM   3365  HB2 ALA A 250     -34.525  -6.194   4.535  1.00  0.00           H  
ATOM   3366  HB3 ALA A 250     -32.987  -5.625   3.861  1.00  0.00           H  
ATOM   3367  N   GLU A 251     -33.703  -9.017   4.174  1.00  0.00           N  
ATOM   3368  CA  GLU A 251     -33.047 -10.212   4.723  1.00  0.00           C  
ATOM   3369  C   GLU A 251     -32.815 -11.313   3.673  1.00  0.00           C  
ATOM   3370  O   GLU A 251     -31.756 -11.947   3.681  1.00  0.00           O  
ATOM   3371  CB  GLU A 251     -33.870 -10.777   5.887  1.00  0.00           C  
ATOM   3372  CG  GLU A 251     -34.017  -9.841   7.099  1.00  0.00           C  
ATOM   3373  CD  GLU A 251     -35.311  -9.020   7.060  1.00  0.00           C  
ATOM   3374  OE1 GLU A 251     -36.271  -9.340   7.801  1.00  0.00           O  
ATOM   3375  OE2 GLU A 251     -35.368  -8.022   6.307  1.00  0.00           O1-
ATOM   3376  H   GLU A 251     -34.549  -8.688   4.616  1.00  0.00           H  
ATOM   3377  HA  GLU A 251     -32.064  -9.934   5.104  1.00  0.00           H  
ATOM   3378  HB2 GLU A 251     -34.855 -11.055   5.511  1.00  0.00           H  
ATOM   3379  HB3 GLU A 251     -33.385 -11.690   6.233  1.00  0.00           H  
ATOM   3380  HG2 GLU A 251     -33.151  -9.182   7.162  1.00  0.00           H  
ATOM   3381  HG3 GLU A 251     -34.017 -10.456   7.999  1.00  0.00           H  
ATOM   3382  N   THR A 252     -33.770 -11.537   2.759  1.00  0.00           N  
ATOM   3383  CA  THR A 252     -33.643 -12.549   1.693  1.00  0.00           C  
ATOM   3384  C   THR A 252     -32.713 -12.110   0.552  1.00  0.00           C  
ATOM   3385  O   THR A 252     -32.108 -12.954  -0.111  1.00  0.00           O  
ATOM   3386  CB  THR A 252     -35.018 -12.990   1.162  1.00  0.00           C  
ATOM   3387  OG1 THR A 252     -35.827 -13.495   2.198  1.00  0.00           O  
ATOM   3388  CG2 THR A 252     -34.931 -14.086   0.103  1.00  0.00           C  
ATOM   3389  H   THR A 252     -34.631 -11.014   2.828  1.00  0.00           H  
ATOM   3390  HA  THR A 252     -33.183 -13.435   2.130  1.00  0.00           H  
ATOM   3391  HB  THR A 252     -35.518 -12.130   0.717  1.00  0.00           H  
ATOM   3392 HG21 THR A 252     -34.658 -13.651  -0.858  1.00  0.00           H  
ATOM   3393 HG22 THR A 252     -34.187 -14.826   0.397  1.00  0.00           H  
ATOM   3394 HG23 THR A 252     -35.900 -14.575   0.001  1.00  0.00           H  
ATOM   3395  HG1 THR A 252     -36.143 -12.725   2.676  1.00  0.00           H  
ATOM   3396  N   LEU A 253     -32.542 -10.805   0.315  1.00  0.00           N  
ATOM   3397  CA  LEU A 253     -31.491 -10.267  -0.564  1.00  0.00           C  
ATOM   3398  C   LEU A 253     -30.107 -10.418   0.088  1.00  0.00           C  
ATOM   3399  O   LEU A 253     -29.172 -10.897  -0.558  1.00  0.00           O  
ATOM   3400  CB  LEU A 253     -31.797  -8.797  -0.912  1.00  0.00           C  
ATOM   3401  CG  LEU A 253     -33.025  -8.600  -1.825  1.00  0.00           C  
ATOM   3402  CD1 LEU A 253     -33.515  -7.155  -1.759  1.00  0.00           C  
ATOM   3403  CD2 LEU A 253     -32.683  -8.893  -3.287  1.00  0.00           C  
ATOM   3404  H   LEU A 253     -33.123 -10.149   0.818  1.00  0.00           H  
ATOM   3405  HA  LEU A 253     -31.464 -10.843  -1.489  1.00  0.00           H  
ATOM   3406  HB2 LEU A 253     -31.955  -8.249   0.017  1.00  0.00           H  
ATOM   3407  HB3 LEU A 253     -30.926  -8.364  -1.405  1.00  0.00           H  
ATOM   3408  HG  LEU A 253     -33.836  -9.261  -1.520  1.00  0.00           H  
ATOM   3409 HD11 LEU A 253     -33.842  -6.925  -0.745  1.00  0.00           H  
ATOM   3410 HD12 LEU A 253     -32.712  -6.477  -2.048  1.00  0.00           H  
ATOM   3411 HD13 LEU A 253     -34.355  -7.022  -2.441  1.00  0.00           H  
ATOM   3412 HD21 LEU A 253     -31.942  -8.176  -3.639  1.00  0.00           H  
ATOM   3413 HD22 LEU A 253     -32.282  -9.902  -3.384  1.00  0.00           H  
ATOM   3414 HD23 LEU A 253     -33.579  -8.803  -3.901  1.00  0.00           H  
ATOM   3415  N   MET A 254     -29.985 -10.091   1.382  1.00  0.00           N  
ATOM   3416  CA  MET A 254     -28.736 -10.236   2.142  1.00  0.00           C  
ATOM   3417  C   MET A 254     -28.229 -11.687   2.218  1.00  0.00           C  
ATOM   3418  O   MET A 254     -27.021 -11.882   2.337  1.00  0.00           O  
ATOM   3419  CB  MET A 254     -28.851  -9.587   3.533  1.00  0.00           C  
ATOM   3420  CG  MET A 254     -28.920  -8.054   3.435  1.00  0.00           C  
ATOM   3421  SD  MET A 254     -28.882  -7.142   5.007  1.00  0.00           S  
ATOM   3422  CE  MET A 254     -30.460  -7.629   5.748  1.00  0.00           C  
ATOM   3423  H   MET A 254     -30.786  -9.695   1.852  1.00  0.00           H  
ATOM   3424  HA  MET A 254     -27.966  -9.683   1.603  1.00  0.00           H  
ATOM   3425  HB2 MET A 254     -27.969  -9.847   4.119  1.00  0.00           H  
ATOM   3426  HB3 MET A 254     -29.734  -9.969   4.046  1.00  0.00           H  
ATOM   3427  HG2 MET A 254     -29.815  -7.761   2.886  1.00  0.00           H  
ATOM   3428  HG3 MET A 254     -28.060  -7.720   2.854  1.00  0.00           H  
ATOM   3429  HE1 MET A 254     -31.274  -7.404   5.060  1.00  0.00           H  
ATOM   3430  HE2 MET A 254     -30.445  -8.696   5.970  1.00  0.00           H  
ATOM   3431  HE3 MET A 254     -30.611  -7.077   6.676  1.00  0.00           H  
ATOM   3432  N   ASP A 255     -29.093 -12.699   2.054  1.00  0.00           N  
ATOM   3433  CA  ASP A 255     -28.683 -14.100   1.840  1.00  0.00           C  
ATOM   3434  C   ASP A 255     -27.685 -14.245   0.679  1.00  0.00           C  
ATOM   3435  O   ASP A 255     -26.620 -14.844   0.829  1.00  0.00           O  
ATOM   3436  CB  ASP A 255     -29.916 -14.960   1.522  1.00  0.00           C  
ATOM   3437  CG  ASP A 255     -29.587 -16.457   1.497  1.00  0.00           C  
ATOM   3438  OD1 ASP A 255     -29.128 -17.001   2.524  1.00  0.00           O  
ATOM   3439  OD2 ASP A 255     -29.787 -17.116   0.444  1.00  0.00           O1-
ATOM   3440  H   ASP A 255     -30.080 -12.482   2.057  1.00  0.00           H  
ATOM   3441  HA  ASP A 255     -28.210 -14.477   2.747  1.00  0.00           H  
ATOM   3442  HB2 ASP A 255     -30.319 -14.674   0.551  1.00  0.00           H  
ATOM   3443  HB3 ASP A 255     -30.692 -14.772   2.264  1.00  0.00           H  
ATOM   3444  N   ARG A 256     -28.007 -13.662  -0.484  1.00  0.00           N  
ATOM   3445  CA  ARG A 256     -27.152 -13.735  -1.677  1.00  0.00           C  
ATOM   3446  C   ARG A 256     -25.957 -12.798  -1.560  1.00  0.00           C  
ATOM   3447  O   ARG A 256     -24.872 -13.165  -1.997  1.00  0.00           O  
ATOM   3448  CB  ARG A 256     -27.952 -13.484  -2.969  1.00  0.00           C  
ATOM   3449  CG  ARG A 256     -29.045 -14.535  -3.213  1.00  0.00           C  
ATOM   3450  CD  ARG A 256     -30.441 -14.052  -2.806  1.00  0.00           C  
ATOM   3451  NE  ARG A 256     -31.090 -13.262  -3.872  1.00  0.00           N  
ATOM   3452  CZ  ARG A 256     -32.317 -12.785  -3.831  1.00  0.00           C  
ATOM   3453  NH1 ARG A 256     -33.044 -12.814  -2.758  1.00  0.00           N  
ATOM   3454  NH2 ARG A 256     -32.853 -12.266  -4.890  1.00  0.00           N1+
ATOM   3455  H   ARG A 256     -28.839 -13.090  -0.508  1.00  0.00           H  
ATOM   3456  HA  ARG A 256     -26.726 -14.736  -1.740  1.00  0.00           H  
ATOM   3457  HB2 ARG A 256     -28.398 -12.489  -2.940  1.00  0.00           H  
ATOM   3458  HB3 ARG A 256     -27.256 -13.521  -3.808  1.00  0.00           H  
ATOM   3459  HG2 ARG A 256     -28.800 -15.430  -2.642  1.00  0.00           H  
ATOM   3460  HG3 ARG A 256     -29.056 -14.810  -4.267  1.00  0.00           H  
ATOM   3461  HD2 ARG A 256     -30.370 -13.464  -1.891  1.00  0.00           H  
ATOM   3462  HD3 ARG A 256     -31.056 -14.929  -2.600  1.00  0.00           H  
ATOM   3463  HE  ARG A 256     -30.608 -13.154  -4.753  1.00  0.00           H  
ATOM   3464 HH11 ARG A 256     -32.629 -13.122  -1.890  1.00  0.00           H  
ATOM   3465 HH12 ARG A 256     -34.000 -12.488  -2.780  1.00  0.00           H  
ATOM   3466 HH21 ARG A 256     -32.300 -12.236  -5.735  1.00  0.00           H  
ATOM   3467 HH22 ARG A 256     -33.807 -11.937  -4.864  1.00  0.00           H  
ATOM   3468  N   ILE A 257     -26.124 -11.630  -0.938  1.00  0.00           N  
ATOM   3469  CA  ILE A 257     -25.027 -10.670  -0.746  1.00  0.00           C  
ATOM   3470  C   ILE A 257     -23.938 -11.251   0.162  1.00  0.00           C  
ATOM   3471  O   ILE A 257     -22.768 -11.204  -0.210  1.00  0.00           O  
ATOM   3472  CB  ILE A 257     -25.556  -9.303  -0.267  1.00  0.00           C  
ATOM   3473  CG1 ILE A 257     -26.493  -8.694  -1.334  1.00  0.00           C  
ATOM   3474  CG2 ILE A 257     -24.408  -8.336   0.073  1.00  0.00           C  
ATOM   3475  CD1 ILE A 257     -27.417  -7.616  -0.781  1.00  0.00           C  
ATOM   3476  H   ILE A 257     -27.053 -11.388  -0.623  1.00  0.00           H  
ATOM   3477  HA  ILE A 257     -24.555 -10.504  -1.714  1.00  0.00           H  
ATOM   3478  HB  ILE A 257     -26.121  -9.470   0.649  1.00  0.00           H  
ATOM   3479 HG12 ILE A 257     -25.897  -8.276  -2.146  1.00  0.00           H  
ATOM   3480 HG13 ILE A 257     -27.145  -9.460  -1.753  1.00  0.00           H  
ATOM   3481 HG21 ILE A 257     -23.817  -8.707   0.910  1.00  0.00           H  
ATOM   3482 HG22 ILE A 257     -23.766  -8.208  -0.798  1.00  0.00           H  
ATOM   3483 HG23 ILE A 257     -24.801  -7.357   0.346  1.00  0.00           H  
ATOM   3484 HD11 ILE A 257     -28.106  -8.057  -0.061  1.00  0.00           H  
ATOM   3485 HD12 ILE A 257     -26.839  -6.828  -0.298  1.00  0.00           H  
ATOM   3486 HD13 ILE A 257     -27.990  -7.183  -1.600  1.00  0.00           H  
ATOM   3487  N   LYS A 258     -24.308 -11.892   1.285  1.00  0.00           N  
ATOM   3488  CA  LYS A 258     -23.388 -12.712   2.096  1.00  0.00           C  
ATOM   3489  C   LYS A 258     -22.669 -13.747   1.229  1.00  0.00           C  
ATOM   3490  O   LYS A 258     -21.446 -13.747   1.163  1.00  0.00           O  
ATOM   3491  CB  LYS A 258     -24.149 -13.447   3.214  1.00  0.00           C  
ATOM   3492  CG  LYS A 258     -24.371 -12.641   4.502  1.00  0.00           C  
ATOM   3493  CD  LYS A 258     -25.186 -13.493   5.498  1.00  0.00           C  
ATOM   3494  CE  LYS A 258     -24.850 -13.254   6.978  1.00  0.00           C  
ATOM   3495  NZ  LYS A 258     -23.489 -13.731   7.315  1.00  0.00           N1+
ATOM   3496  H   LYS A 258     -25.283 -11.873   1.549  1.00  0.00           H  
ATOM   3497  HA  LYS A 258     -22.613 -12.082   2.533  1.00  0.00           H  
ATOM   3498  HB2 LYS A 258     -23.568 -14.327   3.489  1.00  0.00           H  
ATOM   3499  HB3 LYS A 258     -25.109 -13.796   2.834  1.00  0.00           H  
ATOM   3500  HG2 LYS A 258     -24.905 -11.716   4.286  1.00  0.00           H  
ATOM   3501  HG3 LYS A 258     -23.397 -12.396   4.925  1.00  0.00           H  
ATOM   3502  HD2 LYS A 258     -25.031 -14.553   5.295  1.00  0.00           H  
ATOM   3503  HD3 LYS A 258     -26.244 -13.286   5.336  1.00  0.00           H  
ATOM   3504  HE2 LYS A 258     -25.572 -13.804   7.582  1.00  0.00           H  
ATOM   3505  HE3 LYS A 258     -24.950 -12.195   7.220  1.00  0.00           H  
ATOM   3506  HZ1 LYS A 258     -23.421 -14.029   8.277  1.00  0.00           H  
ATOM   3507  HZ2 LYS A 258     -23.194 -14.495   6.724  1.00  0.00           H  
ATOM   3508  HZ3 LYS A 258     -22.814 -12.989   7.195  1.00  0.00           H  
ATOM   3509  N   LYS A 259     -23.415 -14.615   0.539  1.00  0.00           N  
ATOM   3510  CA  LYS A 259     -22.855 -15.767  -0.193  1.00  0.00           C  
ATOM   3511  C   LYS A 259     -21.994 -15.391  -1.405  1.00  0.00           C  
ATOM   3512  O   LYS A 259     -21.091 -16.154  -1.747  1.00  0.00           O  
ATOM   3513  CB  LYS A 259     -23.990 -16.711  -0.598  1.00  0.00           C  
ATOM   3514  CG  LYS A 259     -24.679 -17.352   0.614  1.00  0.00           C  
ATOM   3515  CD  LYS A 259     -26.017 -17.976   0.210  1.00  0.00           C  
ATOM   3516  CE  LYS A 259     -26.695 -18.497   1.472  1.00  0.00           C  
ATOM   3517  NZ  LYS A 259     -27.981 -19.156   1.175  1.00  0.00           N1+
ATOM   3518  H   LYS A 259     -24.419 -14.539   0.624  1.00  0.00           H  
ATOM   3519  HA  LYS A 259     -22.192 -16.311   0.479  1.00  0.00           H  
ATOM   3520  HB2 LYS A 259     -24.716 -16.156  -1.192  1.00  0.00           H  
ATOM   3521  HB3 LYS A 259     -23.576 -17.513  -1.210  1.00  0.00           H  
ATOM   3522  HG2 LYS A 259     -24.028 -18.122   1.029  1.00  0.00           H  
ATOM   3523  HG3 LYS A 259     -24.860 -16.608   1.389  1.00  0.00           H  
ATOM   3524  HD2 LYS A 259     -25.846 -18.788  -0.497  1.00  0.00           H  
ATOM   3525  HD3 LYS A 259     -26.654 -17.224  -0.257  1.00  0.00           H  
ATOM   3526  HE2 LYS A 259     -26.861 -17.658   2.148  1.00  0.00           H  
ATOM   3527  HE3 LYS A 259     -26.023 -19.200   1.966  1.00  0.00           H  
ATOM   3528  HZ1 LYS A 259     -28.585 -18.514   0.682  1.00  0.00           H  
ATOM   3529  HZ2 LYS A 259     -27.830 -20.020   0.673  1.00  0.00           H  
ATOM   3530  HZ3 LYS A 259     -28.463 -19.337   2.044  1.00  0.00           H  
ATOM   3531  N   GLN A 260     -22.235 -14.246  -2.044  1.00  0.00           N  
ATOM   3532  CA  GLN A 260     -21.404 -13.743  -3.148  1.00  0.00           C  
ATOM   3533  C   GLN A 260     -20.218 -12.902  -2.638  1.00  0.00           C  
ATOM   3534  O   GLN A 260     -19.131 -13.005  -3.195  1.00  0.00           O  
ATOM   3535  CB  GLN A 260     -22.279 -13.042  -4.203  1.00  0.00           C  
ATOM   3536  CG  GLN A 260     -23.275 -14.020  -4.859  1.00  0.00           C  
ATOM   3537  CD  GLN A 260     -23.703 -13.636  -6.275  1.00  0.00           C  
ATOM   3538  OE1 GLN A 260     -23.172 -14.115  -7.267  1.00  0.00           O  
ATOM   3539  NE2 GLN A 260     -24.703 -12.795  -6.429  1.00  0.00           N  
ATOM   3540  H   GLN A 260     -23.043 -13.705  -1.770  1.00  0.00           H  
ATOM   3541  HA  GLN A 260     -20.953 -14.595  -3.657  1.00  0.00           H  
ATOM   3542  HB2 GLN A 260     -22.829 -12.223  -3.740  1.00  0.00           H  
ATOM   3543  HB3 GLN A 260     -21.619 -12.641  -4.973  1.00  0.00           H  
ATOM   3544  HG2 GLN A 260     -24.162 -14.120  -4.234  1.00  0.00           H  
ATOM   3545  HG3 GLN A 260     -22.813 -15.005  -4.922  1.00  0.00           H  
ATOM   3546 HE21 GLN A 260     -25.141 -12.369  -5.625  1.00  0.00           H  
ATOM   3547 HE22 GLN A 260     -25.053 -12.651  -7.366  1.00  0.00           H  
ATOM   3548  N   LEU A 261     -20.345 -12.175  -1.517  1.00  0.00           N  
ATOM   3549  CA  LEU A 261     -19.185 -11.607  -0.806  1.00  0.00           C  
ATOM   3550  C   LEU A 261     -18.272 -12.699  -0.210  1.00  0.00           C  
ATOM   3551  O   LEU A 261     -17.063 -12.509  -0.095  1.00  0.00           O  
ATOM   3552  CB  LEU A 261     -19.688 -10.600   0.250  1.00  0.00           C  
ATOM   3553  CG  LEU A 261     -18.610  -9.959   1.148  1.00  0.00           C  
ATOM   3554  CD1 LEU A 261     -17.597  -9.137   0.348  1.00  0.00           C  
ATOM   3555  CD2 LEU A 261     -19.281  -9.023   2.156  1.00  0.00           C  
ATOM   3556  H   LEU A 261     -21.258 -12.060  -1.100  1.00  0.00           H  
ATOM   3557  HA  LEU A 261     -18.582 -11.061  -1.532  1.00  0.00           H  
ATOM   3558  HB2 LEU A 261     -20.239  -9.809  -0.258  1.00  0.00           H  
ATOM   3559  HB3 LEU A 261     -20.383 -11.124   0.906  1.00  0.00           H  
ATOM   3560  HG  LEU A 261     -18.077 -10.730   1.704  1.00  0.00           H  
ATOM   3561 HD11 LEU A 261     -17.032  -9.800  -0.306  1.00  0.00           H  
ATOM   3562 HD12 LEU A 261     -18.115  -8.391  -0.254  1.00  0.00           H  
ATOM   3563 HD13 LEU A 261     -16.900  -8.642   1.025  1.00  0.00           H  
ATOM   3564 HD21 LEU A 261     -19.843  -8.249   1.634  1.00  0.00           H  
ATOM   3565 HD22 LEU A 261     -19.965  -9.597   2.782  1.00  0.00           H  
ATOM   3566 HD23 LEU A 261     -18.533  -8.556   2.797  1.00  0.00           H  
ATOM   3567  N   ARG A 262     -18.833 -13.872   0.112  1.00  0.00           N  
ATOM   3568  CA  ARG A 262     -18.113 -15.065   0.584  1.00  0.00           C  
ATOM   3569  C   ARG A 262     -17.306 -15.786  -0.502  1.00  0.00           C  
ATOM   3570  O   ARG A 262     -16.466 -16.622  -0.181  1.00  0.00           O  
ATOM   3571  CB  ARG A 262     -19.099 -15.963   1.356  1.00  0.00           C  
ATOM   3572  CG  ARG A 262     -18.534 -17.231   2.020  1.00  0.00           C  
ATOM   3573  CD  ARG A 262     -17.363 -16.895   2.950  1.00  0.00           C  
ATOM   3574  NE  ARG A 262     -17.121 -17.919   3.977  1.00  0.00           N  
ATOM   3575  CZ  ARG A 262     -17.521 -17.871   5.232  1.00  0.00           C  
ATOM   3576  NH1 ARG A 262     -18.433 -17.051   5.648  1.00  0.00           N  
ATOM   3577  NH2 ARG A 262     -17.011 -18.685   6.103  1.00  0.00           N1+
ATOM   3578  H   ARG A 262     -19.843 -13.901   0.117  1.00  0.00           H  
ATOM   3579  HA  ARG A 262     -17.365 -14.713   1.295  1.00  0.00           H  
ATOM   3580  HB2 ARG A 262     -19.560 -15.356   2.136  1.00  0.00           H  
ATOM   3581  HB3 ARG A 262     -19.890 -16.277   0.674  1.00  0.00           H  
ATOM   3582  HG2 ARG A 262     -19.337 -17.674   2.610  1.00  0.00           H  
ATOM   3583  HG3 ARG A 262     -18.219 -17.956   1.270  1.00  0.00           H  
ATOM   3584  HD2 ARG A 262     -16.459 -16.782   2.351  1.00  0.00           H  
ATOM   3585  HD3 ARG A 262     -17.565 -15.942   3.439  1.00  0.00           H  
ATOM   3586  HE  ARG A 262     -16.530 -18.706   3.750  1.00  0.00           H  
ATOM   3587 HH11 ARG A 262     -18.649 -16.976   6.632  1.00  0.00           H  
ATOM   3588 HH12 ARG A 262     -19.023 -16.545   5.003  1.00  0.00           H  
ATOM   3589 HH21 ARG A 262     -16.390 -19.406   5.764  1.00  0.00           H  
ATOM   3590 HH22 ARG A 262     -17.274 -18.637   7.077  1.00  0.00           H  
ATOM   3591  N   GLU A 263     -17.466 -15.415  -1.774  1.00  0.00           N  
ATOM   3592  CA  GLU A 263     -16.475 -15.735  -2.816  1.00  0.00           C  
ATOM   3593  C   GLU A 263     -15.122 -15.056  -2.534  1.00  0.00           C  
ATOM   3594  O   GLU A 263     -14.091 -15.496  -3.041  1.00  0.00           O  
ATOM   3595  CB  GLU A 263     -16.983 -15.322  -4.212  1.00  0.00           C  
ATOM   3596  CG  GLU A 263     -18.326 -15.969  -4.592  1.00  0.00           C  
ATOM   3597  CD  GLU A 263     -18.801 -15.545  -5.988  1.00  0.00           C  
ATOM   3598  OE1 GLU A 263     -18.055 -15.742  -6.970  1.00  0.00           O  
ATOM   3599  OE2 GLU A 263     -19.955 -15.077  -6.135  1.00  0.00           O1-
ATOM   3600  H   GLU A 263     -18.191 -14.749  -1.999  1.00  0.00           H  
ATOM   3601  HA  GLU A 263     -16.294 -16.810  -2.822  1.00  0.00           H  
ATOM   3602  HB2 GLU A 263     -16.235 -15.617  -4.948  1.00  0.00           H  
ATOM   3603  HB3 GLU A 263     -17.082 -14.237  -4.251  1.00  0.00           H  
ATOM   3604  HG2 GLU A 263     -19.081 -15.713  -3.849  1.00  0.00           H  
ATOM   3605  HG3 GLU A 263     -18.205 -17.052  -4.575  1.00  0.00           H  
ATOM   3606  N   TRP A 264     -15.117 -14.014  -1.691  1.00  0.00           N  
ATOM   3607  CA  TRP A 264     -13.977 -13.156  -1.359  1.00  0.00           C  
ATOM   3608  C   TRP A 264     -13.591 -13.245   0.124  1.00  0.00           C  
ATOM   3609  O   TRP A 264     -13.073 -12.283   0.694  1.00  0.00           O  
ATOM   3610  CB  TRP A 264     -14.277 -11.708  -1.800  1.00  0.00           C  
ATOM   3611  CG  TRP A 264     -14.749 -11.482  -3.208  1.00  0.00           C  
ATOM   3612  CD1 TRP A 264     -14.531 -12.317  -4.250  1.00  0.00           C  
ATOM   3613  CD2 TRP A 264     -15.466 -10.337  -3.771  1.00  0.00           C  
ATOM   3614  NE1 TRP A 264     -15.087 -11.792  -5.393  1.00  0.00           N  
ATOM   3615  CE2 TRP A 264     -15.646 -10.555  -5.172  1.00  0.00           C  
ATOM   3616  CE3 TRP A 264     -15.976  -9.126  -3.249  1.00  0.00           C  
ATOM   3617  CZ2 TRP A 264     -16.267  -9.611  -6.009  1.00  0.00           C  
ATOM   3618  CZ3 TRP A 264     -16.595  -8.168  -4.081  1.00  0.00           C  
ATOM   3619  CH2 TRP A 264     -16.741  -8.409  -5.457  1.00  0.00           C  
ATOM   3620  H   TRP A 264     -16.007 -13.713  -1.320  1.00  0.00           H  
ATOM   3621  HA  TRP A 264     -13.114 -13.511  -1.921  1.00  0.00           H  
ATOM   3622  HB2 TRP A 264     -15.032 -11.292  -1.133  1.00  0.00           H  
ATOM   3623  HB3 TRP A 264     -13.371 -11.117  -1.663  1.00  0.00           H  
ATOM   3624  HD1 TRP A 264     -13.985 -13.247  -4.202  1.00  0.00           H  
ATOM   3625  HE1 TRP A 264     -15.009 -12.273  -6.278  1.00  0.00           H  
ATOM   3626  HE3 TRP A 264     -15.888  -8.934  -2.190  1.00  0.00           H  
ATOM   3627  HZ2 TRP A 264     -16.374  -9.802  -7.066  1.00  0.00           H  
ATOM   3628  HZ3 TRP A 264     -16.958  -7.245  -3.654  1.00  0.00           H  
ATOM   3629  HH2 TRP A 264     -17.216  -7.676  -6.093  1.00  0.00           H  
ATOM   3630  N   ASP A 265     -13.858 -14.369   0.795  1.00  0.00           N  
ATOM   3631  CA  ASP A 265     -13.670 -14.523   2.244  1.00  0.00           C  
ATOM   3632  C   ASP A 265     -13.360 -15.974   2.650  1.00  0.00           C  
ATOM   3633  O   ASP A 265     -13.529 -16.903   1.859  1.00  0.00           O  
ATOM   3634  CB  ASP A 265     -14.924 -13.986   2.950  1.00  0.00           C  
ATOM   3635  CG  ASP A 265     -14.743 -13.665   4.435  1.00  0.00           C  
ATOM   3636  OD1 ASP A 265     -15.752 -13.300   5.066  1.00  0.00           O  
ATOM   3637  OD2 ASP A 265     -13.591 -13.698   4.927  1.00  0.00           O1-
ATOM   3638  H   ASP A 265     -14.245 -15.154   0.291  1.00  0.00           H  
ATOM   3639  HA  ASP A 265     -12.816 -13.918   2.550  1.00  0.00           H  
ATOM   3640  HB2 ASP A 265     -15.732 -14.709   2.840  1.00  0.00           H  
ATOM   3641  HB3 ASP A 265     -15.237 -13.066   2.458  1.00  0.00           H  
ATOM   3642  N   GLU A 266     -12.906 -16.168   3.890  1.00  0.00           N  
ATOM   3643  CA  GLU A 266     -12.445 -17.454   4.430  1.00  0.00           C  
ATOM   3644  C   GLU A 266     -13.036 -17.748   5.819  1.00  0.00           C  
ATOM   3645  O   GLU A 266     -13.526 -18.856   6.036  1.00  0.00           O  
ATOM   3646  CB  GLU A 266     -10.902 -17.529   4.415  1.00  0.00           C  
ATOM   3647  CG  GLU A 266     -10.280 -17.179   3.045  1.00  0.00           C  
ATOM   3648  CD  GLU A 266      -8.837 -17.661   2.831  1.00  0.00           C  
ATOM   3649  OE1 GLU A 266      -8.256 -18.392   3.667  1.00  0.00           O  
ATOM   3650  OE2 GLU A 266      -8.247 -17.342   1.770  1.00  0.00           O1-
ATOM   3651  H   GLU A 266     -12.864 -15.352   4.483  1.00  0.00           H  
ATOM   3652  HA  GLU A 266     -12.805 -18.254   3.783  1.00  0.00           H  
ATOM   3653  HB2 GLU A 266     -10.493 -16.858   5.171  1.00  0.00           H  
ATOM   3654  HB3 GLU A 266     -10.635 -18.552   4.679  1.00  0.00           H  
ATOM   3655  HG2 GLU A 266     -10.317 -16.098   2.906  1.00  0.00           H  
ATOM   3656  HG3 GLU A 266     -10.889 -17.637   2.265  1.00  0.00           H  
ATOM   3657  N   ASN A 267     -13.048 -16.778   6.748  1.00  0.00           N  
ATOM   3658  CA  ASN A 267     -13.872 -16.809   7.971  1.00  0.00           C  
ATOM   3659  C   ASN A 267     -14.005 -15.404   8.607  1.00  0.00           C  
ATOM   3660  O   ASN A 267     -13.221 -14.502   8.308  1.00  0.00           O  
ATOM   3661  CB  ASN A 267     -13.318 -17.829   8.999  1.00  0.00           C  
ATOM   3662  CG  ASN A 267     -12.237 -17.309   9.930  1.00  0.00           C  
ATOM   3663  OD1 ASN A 267     -12.481 -17.088  11.105  1.00  0.00           O  
ATOM   3664  ND2 ASN A 267     -11.028 -17.094   9.481  1.00  0.00           N  
ATOM   3665  H   ASN A 267     -12.610 -15.894   6.529  1.00  0.00           H  
ATOM   3666  HA  ASN A 267     -14.872 -17.135   7.685  1.00  0.00           H  
ATOM   3667  HB2 ASN A 267     -14.146 -18.162   9.626  1.00  0.00           H  
ATOM   3668  HB3 ASN A 267     -12.931 -18.714   8.494  1.00  0.00           H  
ATOM   3669 HD21 ASN A 267     -10.744 -17.340   8.544  1.00  0.00           H  
ATOM   3670 HD22 ASN A 267     -10.354 -16.792  10.171  1.00  0.00           H  
ATOM   3671  N   LEU A 268     -14.958 -15.231   9.531  1.00  0.00           N  
ATOM   3672  CA  LEU A 268     -15.053 -14.104  10.484  1.00  0.00           C  
ATOM   3673  C   LEU A 268     -15.242 -12.680   9.898  1.00  0.00           C  
ATOM   3674  O   LEU A 268     -15.239 -11.691  10.638  1.00  0.00           O  
ATOM   3675  CB  LEU A 268     -13.934 -14.280  11.540  1.00  0.00           C  
ATOM   3676  CG  LEU A 268     -13.833 -13.308  12.729  1.00  0.00           C  
ATOM   3677  CD1 LEU A 268     -15.112 -13.291  13.571  1.00  0.00           C  
ATOM   3678  CD2 LEU A 268     -12.668 -13.745  13.621  1.00  0.00           C  
ATOM   3679  H   LEU A 268     -15.599 -15.999   9.672  1.00  0.00           H  
ATOM   3680  HA  LEU A 268     -15.987 -14.273  11.018  1.00  0.00           H  
ATOM   3681  HB2 LEU A 268     -14.043 -15.282  11.955  1.00  0.00           H  
ATOM   3682  HB3 LEU A 268     -12.977 -14.245  11.018  1.00  0.00           H  
ATOM   3683  HG  LEU A 268     -13.615 -12.298  12.383  1.00  0.00           H  
ATOM   3684 HD11 LEU A 268     -15.931 -12.885  12.978  1.00  0.00           H  
ATOM   3685 HD12 LEU A 268     -15.369 -14.302  13.887  1.00  0.00           H  
ATOM   3686 HD13 LEU A 268     -14.969 -12.650  14.441  1.00  0.00           H  
ATOM   3687 HD21 LEU A 268     -12.777 -14.793  13.902  1.00  0.00           H  
ATOM   3688 HD22 LEU A 268     -11.739 -13.644  13.060  1.00  0.00           H  
ATOM   3689 HD23 LEU A 268     -12.610 -13.107  14.503  1.00  0.00           H  
ATOM   3690  N   LYS A 269     -15.506 -12.552   8.592  1.00  0.00           N  
ATOM   3691  CA  LYS A 269     -16.005 -11.314   7.958  1.00  0.00           C  
ATOM   3692  C   LYS A 269     -17.339 -11.544   7.247  1.00  0.00           C  
ATOM   3693  O   LYS A 269     -17.574 -11.059   6.146  1.00  0.00           O  
ATOM   3694  CB  LYS A 269     -14.893 -10.598   7.162  1.00  0.00           C  
ATOM   3695  CG  LYS A 269     -15.276  -9.161   6.738  1.00  0.00           C  
ATOM   3696  CD  LYS A 269     -15.041  -8.786   5.266  1.00  0.00           C  
ATOM   3697  CE  LYS A 269     -16.077  -9.346   4.277  1.00  0.00           C  
ATOM   3698  NZ  LYS A 269     -15.845 -10.767   3.936  1.00  0.00           N1+
ATOM   3699  H   LYS A 269     -15.395 -13.367   8.006  1.00  0.00           H  
ATOM   3700  HA  LYS A 269     -16.267 -10.619   8.757  1.00  0.00           H  
ATOM   3701  HB2 LYS A 269     -14.635 -11.199   6.290  1.00  0.00           H  
ATOM   3702  HB3 LYS A 269     -13.999 -10.541   7.783  1.00  0.00           H  
ATOM   3703  HG2 LYS A 269     -14.680  -8.481   7.347  1.00  0.00           H  
ATOM   3704  HG3 LYS A 269     -16.316  -8.951   6.988  1.00  0.00           H  
ATOM   3705  HD2 LYS A 269     -14.032  -9.072   4.967  1.00  0.00           H  
ATOM   3706  HD3 LYS A 269     -15.106  -7.700   5.212  1.00  0.00           H  
ATOM   3707  HE2 LYS A 269     -16.044  -8.753   3.363  1.00  0.00           H  
ATOM   3708  HE3 LYS A 269     -17.069  -9.238   4.715  1.00  0.00           H  
ATOM   3709  HZ1 LYS A 269     -16.583 -11.149   3.362  1.00  0.00           H  
ATOM   3710  HZ2 LYS A 269     -14.947 -10.902   3.494  1.00  0.00           H  
ATOM   3711  HZ3 LYS A 269     -15.890 -11.348   4.761  1.00  0.00           H  
ATOM   3712  N   ASP A 270     -18.217 -12.310   7.889  1.00  0.00           N  
ATOM   3713  CA  ASP A 270     -19.489 -12.786   7.338  1.00  0.00           C  
ATOM   3714  C   ASP A 270     -20.695 -12.332   8.174  1.00  0.00           C  
ATOM   3715  O   ASP A 270     -21.618 -11.728   7.631  1.00  0.00           O  
ATOM   3716  CB  ASP A 270     -19.445 -14.318   7.172  1.00  0.00           C  
ATOM   3717  CG  ASP A 270     -18.981 -15.138   8.389  1.00  0.00           C  
ATOM   3718  OD1 ASP A 270     -18.692 -14.572   9.468  1.00  0.00           O  
ATOM   3719  OD2 ASP A 270     -18.909 -16.383   8.263  1.00  0.00           O1-
ATOM   3720  H   ASP A 270     -17.931 -12.719   8.767  1.00  0.00           H  
ATOM   3721  HA  ASP A 270     -19.632 -12.364   6.343  1.00  0.00           H  
ATOM   3722  HB2 ASP A 270     -18.763 -14.524   6.347  1.00  0.00           H  
ATOM   3723  HB3 ASP A 270     -20.439 -14.656   6.881  1.00  0.00           H  
ATOM   3724  N   ASP A 271     -20.689 -12.582   9.482  1.00  0.00           N  
ATOM   3725  CA  ASP A 271     -21.689 -12.079  10.431  1.00  0.00           C  
ATOM   3726  C   ASP A 271     -21.264 -10.773  11.125  1.00  0.00           C  
ATOM   3727  O   ASP A 271     -22.105 -10.044  11.649  1.00  0.00           O  
ATOM   3728  CB  ASP A 271     -21.977 -13.135  11.509  1.00  0.00           C  
ATOM   3729  CG  ASP A 271     -22.593 -14.451  11.029  1.00  0.00           C  
ATOM   3730  OD1 ASP A 271     -23.237 -14.502   9.953  1.00  0.00           O  
ATOM   3731  OD2 ASP A 271     -22.476 -15.443  11.789  1.00  0.00           O1-
ATOM   3732  H   ASP A 271     -19.952 -13.182   9.825  1.00  0.00           H  
ATOM   3733  HA  ASP A 271     -22.625 -11.874   9.911  1.00  0.00           H  
ATOM   3734  HB2 ASP A 271     -22.661 -12.705  12.240  1.00  0.00           H  
ATOM   3735  HB3 ASP A 271     -21.041 -13.353  12.023  1.00  0.00           H  
ATOM   3736  N   SER A 272     -19.967 -10.461  11.147  1.00  0.00           N  
ATOM   3737  CA  SER A 272     -19.379  -9.388  11.962  1.00  0.00           C  
ATOM   3738  C   SER A 272     -19.633  -7.963  11.443  1.00  0.00           C  
ATOM   3739  O   SER A 272     -19.269  -6.998  12.120  1.00  0.00           O  
ATOM   3740  CB  SER A 272     -17.878  -9.678  12.113  1.00  0.00           C  
ATOM   3741  OG  SER A 272     -17.259  -9.708  10.842  1.00  0.00           O  
ATOM   3742  H   SER A 272     -19.329 -11.055  10.637  1.00  0.00           H  
ATOM   3743  HA  SER A 272     -19.821  -9.441  12.957  1.00  0.00           H  
ATOM   3744  HB2 SER A 272     -17.412  -8.911  12.732  1.00  0.00           H  
ATOM   3745  HB3 SER A 272     -17.748 -10.645  12.599  1.00  0.00           H  
ATOM   3746  HG  SER A 272     -16.410 -10.147  10.935  1.00  0.00           H  
ATOM   3747  N   LEU A 273     -20.269  -7.814  10.274  1.00  0.00           N  
ATOM   3748  CA  LEU A 273     -20.594  -6.545   9.598  1.00  0.00           C  
ATOM   3749  C   LEU A 273     -21.590  -5.665  10.399  1.00  0.00           C  
ATOM   3750  O   LEU A 273     -22.299  -6.189  11.264  1.00  0.00           O  
ATOM   3751  CB  LEU A 273     -21.168  -6.866   8.196  1.00  0.00           C  
ATOM   3752  CG  LEU A 273     -20.192  -7.338   7.103  1.00  0.00           C  
ATOM   3753  CD1 LEU A 273     -19.096  -6.308   6.814  1.00  0.00           C  
ATOM   3754  CD2 LEU A 273     -19.531  -8.684   7.391  1.00  0.00           C  
ATOM   3755  H   LEU A 273     -20.567  -8.666   9.820  1.00  0.00           H  
ATOM   3756  HA  LEU A 273     -19.669  -5.977   9.491  1.00  0.00           H  
ATOM   3757  HB2 LEU A 273     -21.949  -7.619   8.308  1.00  0.00           H  
ATOM   3758  HB3 LEU A 273     -21.664  -5.978   7.805  1.00  0.00           H  
ATOM   3759  HG  LEU A 273     -20.774  -7.457   6.189  1.00  0.00           H  
ATOM   3760 HD11 LEU A 273     -19.547  -5.339   6.601  1.00  0.00           H  
ATOM   3761 HD12 LEU A 273     -18.420  -6.217   7.664  1.00  0.00           H  
ATOM   3762 HD13 LEU A 273     -18.522  -6.623   5.943  1.00  0.00           H  
ATOM   3763 HD21 LEU A 273     -18.800  -8.597   8.195  1.00  0.00           H  
ATOM   3764 HD22 LEU A 273     -20.293  -9.417   7.657  1.00  0.00           H  
ATOM   3765 HD23 LEU A 273     -19.026  -9.024   6.487  1.00  0.00           H  
ATOM   3766  N   PRO A 274     -21.686  -4.345  10.114  1.00  0.00           N  
ATOM   3767  CA  PRO A 274     -22.560  -3.396  10.813  1.00  0.00           C  
ATOM   3768  C   PRO A 274     -23.991  -3.880  11.093  1.00  0.00           C  
ATOM   3769  O   PRO A 274     -24.698  -4.318  10.184  1.00  0.00           O  
ATOM   3770  CB  PRO A 274     -22.582  -2.149   9.919  1.00  0.00           C  
ATOM   3771  CG  PRO A 274     -21.163  -2.130   9.366  1.00  0.00           C  
ATOM   3772  CD  PRO A 274     -20.886  -3.615   9.129  1.00  0.00           C  
ATOM   3773  HA  PRO A 274     -22.085  -3.134  11.758  1.00  0.00           H  
ATOM   3774  HB2 PRO A 274     -23.289  -2.279   9.099  1.00  0.00           H  
ATOM   3775  HB3 PRO A 274     -22.815  -1.245  10.481  1.00  0.00           H  
ATOM   3776  HG2 PRO A 274     -20.474  -1.739  10.115  1.00  0.00           H  
ATOM   3777  HG3 PRO A 274     -21.094  -1.555   8.442  1.00  0.00           H  
ATOM   3778  HD2 PRO A 274     -19.821  -3.815   9.246  1.00  0.00           H  
ATOM   3779  HD3 PRO A 274     -21.210  -3.876   8.121  1.00  0.00           H  
ATOM   3780  N   SER A 275     -24.444  -3.773  12.347  1.00  0.00           N  
ATOM   3781  CA  SER A 275     -25.797  -4.154  12.788  1.00  0.00           C  
ATOM   3782  C   SER A 275     -26.836  -3.068  12.452  1.00  0.00           C  
ATOM   3783  O   SER A 275     -27.487  -2.506  13.336  1.00  0.00           O  
ATOM   3784  CB  SER A 275     -25.775  -4.553  14.273  1.00  0.00           C  
ATOM   3785  OG  SER A 275     -25.453  -3.454  15.115  1.00  0.00           O  
ATOM   3786  H   SER A 275     -23.806  -3.456  13.063  1.00  0.00           H  
ATOM   3787  HA  SER A 275     -26.091  -5.046  12.236  1.00  0.00           H  
ATOM   3788  HB2 SER A 275     -26.757  -4.937  14.550  1.00  0.00           H  
ATOM   3789  HB3 SER A 275     -25.041  -5.345  14.423  1.00  0.00           H  
ATOM   3790  HG  SER A 275     -26.175  -2.829  15.017  1.00  0.00           H  
ATOM   3791  N   ASN A 276     -26.946  -2.742  11.160  1.00  0.00           N  
ATOM   3792  CA  ASN A 276     -27.942  -1.850  10.552  1.00  0.00           C  
ATOM   3793  C   ASN A 276     -27.976  -2.096   9.023  1.00  0.00           C  
ATOM   3794  O   ASN A 276     -26.957  -1.858   8.374  1.00  0.00           O  
ATOM   3795  CB  ASN A 276     -27.556  -0.386  10.866  1.00  0.00           C  
ATOM   3796  CG  ASN A 276     -28.419   0.654  10.167  1.00  0.00           C  
ATOM   3797  OD1 ASN A 276     -29.376   0.363   9.464  1.00  0.00           O  
ATOM   3798  ND2 ASN A 276     -28.089   1.911  10.316  1.00  0.00           N  
ATOM   3799  H   ASN A 276     -26.313  -3.207  10.524  1.00  0.00           H  
ATOM   3800  HA  ASN A 276     -28.921  -2.046  10.990  1.00  0.00           H  
ATOM   3801  HB2 ASN A 276     -26.521  -0.215  10.571  1.00  0.00           H  
ATOM   3802  HB3 ASN A 276     -27.630  -0.210  11.939  1.00  0.00           H  
ATOM   3803 HD21 ASN A 276     -28.631   2.614   9.834  1.00  0.00           H  
ATOM   3804 HD22 ASN A 276     -27.309   2.164  10.906  1.00  0.00           H  
ATOM   3805  N   PRO A 277     -29.105  -2.516   8.412  1.00  0.00           N  
ATOM   3806  CA  PRO A 277     -29.217  -2.719   6.958  1.00  0.00           C  
ATOM   3807  C   PRO A 277     -28.862  -1.500   6.084  1.00  0.00           C  
ATOM   3808  O   PRO A 277     -28.414  -1.662   4.946  1.00  0.00           O  
ATOM   3809  CB  PRO A 277     -30.668  -3.152   6.727  1.00  0.00           C  
ATOM   3810  CG  PRO A 277     -31.013  -3.879   8.026  1.00  0.00           C  
ATOM   3811  CD  PRO A 277     -30.309  -3.013   9.069  1.00  0.00           C  
ATOM   3812  HA  PRO A 277     -28.563  -3.545   6.680  1.00  0.00           H  
ATOM   3813  HB2 PRO A 277     -31.313  -2.280   6.615  1.00  0.00           H  
ATOM   3814  HB3 PRO A 277     -30.758  -3.809   5.862  1.00  0.00           H  
ATOM   3815  HG2 PRO A 277     -30.579  -4.879   8.018  1.00  0.00           H  
ATOM   3816  HG3 PRO A 277     -32.088  -3.924   8.195  1.00  0.00           H  
ATOM   3817  HD2 PRO A 277     -30.069  -3.615   9.945  1.00  0.00           H  
ATOM   3818  HD3 PRO A 277     -30.943  -2.172   9.348  1.00  0.00           H  
ATOM   3819  N   ILE A 278     -29.028  -0.278   6.605  1.00  0.00           N  
ATOM   3820  CA  ILE A 278     -28.617   0.958   5.921  1.00  0.00           C  
ATOM   3821  C   ILE A 278     -27.089   1.010   5.813  1.00  0.00           C  
ATOM   3822  O   ILE A 278     -26.556   0.987   4.704  1.00  0.00           O  
ATOM   3823  CB  ILE A 278     -29.244   2.204   6.588  1.00  0.00           C  
ATOM   3824  CG1 ILE A 278     -30.778   2.186   6.400  1.00  0.00           C  
ATOM   3825  CG2 ILE A 278     -28.611   3.498   6.053  1.00  0.00           C  
ATOM   3826  CD1 ILE A 278     -31.532   3.297   7.144  1.00  0.00           C  
ATOM   3827  H   ILE A 278     -29.375  -0.201   7.551  1.00  0.00           H  
ATOM   3828  HA  ILE A 278     -28.989   0.922   4.897  1.00  0.00           H  
ATOM   3829  HB  ILE A 278     -29.032   2.169   7.657  1.00  0.00           H  
ATOM   3830 HG12 ILE A 278     -31.010   2.261   5.337  1.00  0.00           H  
ATOM   3831 HG13 ILE A 278     -31.171   1.236   6.763  1.00  0.00           H  
ATOM   3832 HG21 ILE A 278     -27.561   3.553   6.342  1.00  0.00           H  
ATOM   3833 HG22 ILE A 278     -28.691   3.516   4.966  1.00  0.00           H  
ATOM   3834 HG23 ILE A 278     -29.098   4.378   6.472  1.00  0.00           H  
ATOM   3835 HD11 ILE A 278     -31.265   3.282   8.201  1.00  0.00           H  
ATOM   3836 HD12 ILE A 278     -31.300   4.274   6.721  1.00  0.00           H  
ATOM   3837 HD13 ILE A 278     -32.605   3.130   7.044  1.00  0.00           H  
ATOM   3838  N   ASP A 279     -26.381   0.999   6.946  1.00  0.00           N  
ATOM   3839  CA  ASP A 279     -24.913   0.964   6.969  1.00  0.00           C  
ATOM   3840  C   ASP A 279     -24.333  -0.271   6.257  1.00  0.00           C  
ATOM   3841  O   ASP A 279     -23.295  -0.158   5.613  1.00  0.00           O  
ATOM   3842  CB  ASP A 279     -24.366   1.009   8.405  1.00  0.00           C  
ATOM   3843  CG  ASP A 279     -24.658   2.271   9.226  1.00  0.00           C  
ATOM   3844  OD1 ASP A 279     -25.387   3.197   8.811  1.00  0.00           O  
ATOM   3845  OD2 ASP A 279     -24.110   2.353  10.347  1.00  0.00           O1-
ATOM   3846  H   ASP A 279     -26.872   1.048   7.828  1.00  0.00           H  
ATOM   3847  HA  ASP A 279     -24.541   1.843   6.443  1.00  0.00           H  
ATOM   3848  HB2 ASP A 279     -23.284   0.896   8.355  1.00  0.00           H  
ATOM   3849  HB3 ASP A 279     -24.756   0.149   8.949  1.00  0.00           H  
ATOM   3850  N   PHE A 280     -24.993  -1.434   6.331  1.00  0.00           N  
ATOM   3851  CA  PHE A 280     -24.578  -2.660   5.636  1.00  0.00           C  
ATOM   3852  C   PHE A 280     -24.606  -2.485   4.111  1.00  0.00           C  
ATOM   3853  O   PHE A 280     -23.588  -2.685   3.451  1.00  0.00           O  
ATOM   3854  CB  PHE A 280     -25.466  -3.832   6.091  1.00  0.00           C  
ATOM   3855  CG  PHE A 280     -25.111  -5.182   5.488  1.00  0.00           C  
ATOM   3856  CD1 PHE A 280     -25.545  -5.526   4.192  1.00  0.00           C  
ATOM   3857  CD2 PHE A 280     -24.360  -6.111   6.234  1.00  0.00           C  
ATOM   3858  CE1 PHE A 280     -25.207  -6.772   3.637  1.00  0.00           C  
ATOM   3859  CE2 PHE A 280     -24.030  -7.364   5.683  1.00  0.00           C  
ATOM   3860  CZ  PHE A 280     -24.448  -7.692   4.381  1.00  0.00           C  
ATOM   3861  H   PHE A 280     -25.811  -1.476   6.922  1.00  0.00           H  
ATOM   3862  HA  PHE A 280     -23.549  -2.886   5.915  1.00  0.00           H  
ATOM   3863  HB2 PHE A 280     -25.412  -3.908   7.177  1.00  0.00           H  
ATOM   3864  HB3 PHE A 280     -26.501  -3.608   5.832  1.00  0.00           H  
ATOM   3865  HD1 PHE A 280     -26.138  -4.836   3.610  1.00  0.00           H  
ATOM   3866  HD2 PHE A 280     -24.045  -5.868   7.238  1.00  0.00           H  
ATOM   3867  HE1 PHE A 280     -25.535  -7.017   2.637  1.00  0.00           H  
ATOM   3868  HE2 PHE A 280     -23.460  -8.076   6.261  1.00  0.00           H  
ATOM   3869  HZ  PHE A 280     -24.192  -8.650   3.954  1.00  0.00           H  
ATOM   3870  N   SER A 281     -25.748  -2.073   3.547  1.00  0.00           N  
ATOM   3871  CA  SER A 281     -25.899  -1.878   2.094  1.00  0.00           C  
ATOM   3872  C   SER A 281     -24.993  -0.747   1.581  1.00  0.00           C  
ATOM   3873  O   SER A 281     -24.369  -0.873   0.527  1.00  0.00           O  
ATOM   3874  CB  SER A 281     -27.379  -1.646   1.753  1.00  0.00           C  
ATOM   3875  OG  SER A 281     -27.889  -0.447   2.320  1.00  0.00           O  
ATOM   3876  H   SER A 281     -26.545  -1.906   4.144  1.00  0.00           H  
ATOM   3877  HA  SER A 281     -25.592  -2.790   1.583  1.00  0.00           H  
ATOM   3878  HB2 SER A 281     -27.965  -2.487   2.123  1.00  0.00           H  
ATOM   3879  HB3 SER A 281     -27.496  -1.607   0.670  1.00  0.00           H  
ATOM   3880  HG  SER A 281     -27.965  -0.600   3.265  1.00  0.00           H  
ATOM   3881  N   TYR A 282     -24.829   0.338   2.347  1.00  0.00           N  
ATOM   3882  CA  TYR A 282     -23.843   1.381   2.046  1.00  0.00           C  
ATOM   3883  C   TYR A 282     -22.390   0.853   2.101  1.00  0.00           C  
ATOM   3884  O   TYR A 282     -21.606   1.138   1.192  1.00  0.00           O  
ATOM   3885  CB  TYR A 282     -24.049   2.573   2.996  1.00  0.00           C  
ATOM   3886  CG  TYR A 282     -25.170   3.557   2.677  1.00  0.00           C  
ATOM   3887  CD1 TYR A 282     -25.342   4.060   1.370  1.00  0.00           C  
ATOM   3888  CD2 TYR A 282     -25.952   4.086   3.723  1.00  0.00           C  
ATOM   3889  CE1 TYR A 282     -26.298   5.062   1.109  1.00  0.00           C  
ATOM   3890  CE2 TYR A 282     -26.907   5.091   3.467  1.00  0.00           C  
ATOM   3891  CZ  TYR A 282     -27.091   5.575   2.157  1.00  0.00           C  
ATOM   3892  OH  TYR A 282     -28.029   6.530   1.906  1.00  0.00           O  
ATOM   3893  H   TYR A 282     -25.389   0.433   3.182  1.00  0.00           H  
ATOM   3894  HA  TYR A 282     -24.000   1.717   1.021  1.00  0.00           H  
ATOM   3895  HB2 TYR A 282     -24.167   2.197   4.012  1.00  0.00           H  
ATOM   3896  HB3 TYR A 282     -23.131   3.160   2.990  1.00  0.00           H  
ATOM   3897  HD1 TYR A 282     -24.735   3.683   0.560  1.00  0.00           H  
ATOM   3898  HD2 TYR A 282     -25.810   3.726   4.731  1.00  0.00           H  
ATOM   3899  HE1 TYR A 282     -26.432   5.436   0.105  1.00  0.00           H  
ATOM   3900  HE2 TYR A 282     -27.498   5.502   4.273  1.00  0.00           H  
ATOM   3901  HH  TYR A 282     -28.881   6.125   1.731  1.00  0.00           H  
ATOM   3902  N   ARG A 283     -22.025   0.030   3.098  1.00  0.00           N  
ATOM   3903  CA  ARG A 283     -20.698  -0.604   3.196  1.00  0.00           C  
ATOM   3904  C   ARG A 283     -20.418  -1.530   2.012  1.00  0.00           C  
ATOM   3905  O   ARG A 283     -19.325  -1.465   1.454  1.00  0.00           O  
ATOM   3906  CB  ARG A 283     -20.545  -1.311   4.562  1.00  0.00           C  
ATOM   3907  CG  ARG A 283     -19.242  -2.110   4.788  1.00  0.00           C  
ATOM   3908  CD  ARG A 283     -18.033  -1.231   5.157  1.00  0.00           C  
ATOM   3909  NE  ARG A 283     -16.883  -1.416   4.252  1.00  0.00           N  
ATOM   3910  CZ  ARG A 283     -16.568  -0.689   3.196  1.00  0.00           C  
ATOM   3911  NH1 ARG A 283     -15.590  -1.052   2.423  1.00  0.00           N  
ATOM   3912  NH2 ARG A 283     -17.192   0.406   2.876  1.00  0.00           N1+
ATOM   3913  H   ARG A 283     -22.694  -0.155   3.832  1.00  0.00           H  
ATOM   3914  HA  ARG A 283     -19.953   0.189   3.139  1.00  0.00           H  
ATOM   3915  HB2 ARG A 283     -20.647  -0.575   5.359  1.00  0.00           H  
ATOM   3916  HB3 ARG A 283     -21.370  -2.016   4.668  1.00  0.00           H  
ATOM   3917  HG2 ARG A 283     -19.415  -2.788   5.624  1.00  0.00           H  
ATOM   3918  HG3 ARG A 283     -19.018  -2.732   3.921  1.00  0.00           H  
ATOM   3919  HD2 ARG A 283     -18.332  -0.184   5.208  1.00  0.00           H  
ATOM   3920  HD3 ARG A 283     -17.716  -1.502   6.164  1.00  0.00           H  
ATOM   3921  HE  ARG A 283     -16.306  -2.227   4.418  1.00  0.00           H  
ATOM   3922 HH11 ARG A 283     -15.480  -0.667   1.495  1.00  0.00           H  
ATOM   3923 HH12 ARG A 283     -15.071  -1.883   2.666  1.00  0.00           H  
ATOM   3924 HH21 ARG A 283     -17.016   0.826   1.975  1.00  0.00           H  
ATOM   3925 HH22 ARG A 283     -17.898   0.774   3.498  1.00  0.00           H  
ATOM   3926  N   VAL A 284     -21.383  -2.348   1.579  1.00  0.00           N  
ATOM   3927  CA  VAL A 284     -21.235  -3.231   0.403  1.00  0.00           C  
ATOM   3928  C   VAL A 284     -21.134  -2.435  -0.904  1.00  0.00           C  
ATOM   3929  O   VAL A 284     -20.254  -2.718  -1.722  1.00  0.00           O  
ATOM   3930  CB  VAL A 284     -22.335  -4.310   0.348  1.00  0.00           C  
ATOM   3931  CG1 VAL A 284     -22.236  -5.163  -0.926  1.00  0.00           C  
ATOM   3932  CG2 VAL A 284     -22.238  -5.256   1.553  1.00  0.00           C  
ATOM   3933  H   VAL A 284     -22.250  -2.372   2.097  1.00  0.00           H  
ATOM   3934  HA  VAL A 284     -20.289  -3.762   0.509  1.00  0.00           H  
ATOM   3935  HB  VAL A 284     -23.305  -3.812   0.369  1.00  0.00           H  
ATOM   3936 HG11 VAL A 284     -22.406  -4.550  -1.811  1.00  0.00           H  
ATOM   3937 HG12 VAL A 284     -21.260  -5.643  -0.991  1.00  0.00           H  
ATOM   3938 HG13 VAL A 284     -23.016  -5.924  -0.908  1.00  0.00           H  
ATOM   3939 HG21 VAL A 284     -21.289  -5.791   1.542  1.00  0.00           H  
ATOM   3940 HG22 VAL A 284     -22.327  -4.700   2.487  1.00  0.00           H  
ATOM   3941 HG23 VAL A 284     -23.059  -5.972   1.514  1.00  0.00           H  
ATOM   3942  N   ALA A 285     -21.922  -1.366  -1.064  1.00  0.00           N  
ATOM   3943  CA  ALA A 285     -21.782  -0.386  -2.151  1.00  0.00           C  
ATOM   3944  C   ALA A 285     -20.403   0.322  -2.194  1.00  0.00           C  
ATOM   3945  O   ALA A 285     -20.040   0.947  -3.195  1.00  0.00           O  
ATOM   3946  CB  ALA A 285     -22.932   0.620  -2.019  1.00  0.00           C  
ATOM   3947  H   ALA A 285     -22.662  -1.213  -0.393  1.00  0.00           H  
ATOM   3948  HA  ALA A 285     -21.892  -0.918  -3.096  1.00  0.00           H  
ATOM   3949  HB1 ALA A 285     -23.882   0.102  -2.148  1.00  0.00           H  
ATOM   3950  HB2 ALA A 285     -22.910   1.089  -1.035  1.00  0.00           H  
ATOM   3951  HB3 ALA A 285     -22.838   1.398  -2.776  1.00  0.00           H  
ATOM   3952  N   ALA A 286     -19.611   0.172  -1.129  1.00  0.00           N  
ATOM   3953  CA  ALA A 286     -18.230   0.620  -0.997  1.00  0.00           C  
ATOM   3954  C   ALA A 286     -17.236  -0.533  -0.701  1.00  0.00           C  
ATOM   3955  O   ALA A 286     -16.125  -0.279  -0.232  1.00  0.00           O  
ATOM   3956  CB  ALA A 286     -18.212   1.777   0.003  1.00  0.00           C  
ATOM   3957  H   ALA A 286     -20.023  -0.263  -0.316  1.00  0.00           H  
ATOM   3958  HA  ALA A 286     -17.911   1.030  -1.955  1.00  0.00           H  
ATOM   3959  HB1 ALA A 286     -18.757   2.627  -0.409  1.00  0.00           H  
ATOM   3960  HB2 ALA A 286     -18.697   1.479   0.932  1.00  0.00           H  
ATOM   3961  HB3 ALA A 286     -17.182   2.078   0.194  1.00  0.00           H  
ATOM   3962  N   CYS A 287     -17.623  -1.778  -1.013  1.00  0.00           N  
ATOM   3963  CA  CYS A 287     -16.774  -2.979  -1.101  1.00  0.00           C  
ATOM   3964  C   CYS A 287     -16.701  -3.519  -2.539  1.00  0.00           C  
ATOM   3965  O   CYS A 287     -15.691  -4.106  -2.916  1.00  0.00           O  
ATOM   3966  CB  CYS A 287     -17.317  -4.104  -0.204  1.00  0.00           C  
ATOM   3967  SG  CYS A 287     -17.137  -3.744   1.559  1.00  0.00           S  
ATOM   3968  H   CYS A 287     -18.592  -1.894  -1.270  1.00  0.00           H  
ATOM   3969  HA  CYS A 287     -15.757  -2.742  -0.790  1.00  0.00           H  
ATOM   3970  HB2 CYS A 287     -16.761  -5.017  -0.419  1.00  0.00           H  
ATOM   3971  HB3 CYS A 287     -18.365  -4.287  -0.439  1.00  0.00           H  
ATOM   3972  HG  CYS A 287     -17.972  -2.701   1.575  1.00  0.00           H  
ATOM   3973  N   LEU A 288     -17.758  -3.333  -3.339  1.00  0.00           N  
ATOM   3974  CA  LEU A 288     -17.805  -3.755  -4.740  1.00  0.00           C  
ATOM   3975  C   LEU A 288     -16.873  -2.887  -5.617  1.00  0.00           C  
ATOM   3976  O   LEU A 288     -17.061  -1.666  -5.665  1.00  0.00           O  
ATOM   3977  CB  LEU A 288     -19.261  -3.685  -5.244  1.00  0.00           C  
ATOM   3978  CG  LEU A 288     -20.214  -4.705  -4.589  1.00  0.00           C  
ATOM   3979  CD1 LEU A 288     -21.666  -4.352  -4.906  1.00  0.00           C  
ATOM   3980  CD2 LEU A 288     -19.946  -6.121  -5.101  1.00  0.00           C  
ATOM   3981  H   LEU A 288     -18.585  -2.901  -2.953  1.00  0.00           H  
ATOM   3982  HA  LEU A 288     -17.480  -4.794  -4.791  1.00  0.00           H  
ATOM   3983  HB2 LEU A 288     -19.638  -2.679  -5.059  1.00  0.00           H  
ATOM   3984  HB3 LEU A 288     -19.267  -3.844  -6.322  1.00  0.00           H  
ATOM   3985  HG  LEU A 288     -20.089  -4.696  -3.507  1.00  0.00           H  
ATOM   3986 HD11 LEU A 288     -21.900  -3.365  -4.508  1.00  0.00           H  
ATOM   3987 HD12 LEU A 288     -21.826  -4.361  -5.984  1.00  0.00           H  
ATOM   3988 HD13 LEU A 288     -22.329  -5.081  -4.439  1.00  0.00           H  
ATOM   3989 HD21 LEU A 288     -19.985  -6.143  -6.191  1.00  0.00           H  
ATOM   3990 HD22 LEU A 288     -18.964  -6.460  -4.770  1.00  0.00           H  
ATOM   3991 HD23 LEU A 288     -20.698  -6.803  -4.706  1.00  0.00           H  
ATOM   3992  N   PRO A 289     -15.886  -3.470  -6.328  1.00  0.00           N  
ATOM   3993  CA  PRO A 289     -15.066  -2.741  -7.293  1.00  0.00           C  
ATOM   3994  C   PRO A 289     -15.878  -2.409  -8.554  1.00  0.00           C  
ATOM   3995  O   PRO A 289     -16.377  -3.294  -9.250  1.00  0.00           O  
ATOM   3996  CB  PRO A 289     -13.868  -3.650  -7.572  1.00  0.00           C  
ATOM   3997  CG  PRO A 289     -14.443  -5.052  -7.378  1.00  0.00           C  
ATOM   3998  CD  PRO A 289     -15.449  -4.859  -6.246  1.00  0.00           C  
ATOM   3999  HA  PRO A 289     -14.706  -1.815  -6.845  1.00  0.00           H  
ATOM   4000  HB2 PRO A 289     -13.468  -3.510  -8.576  1.00  0.00           H  
ATOM   4001  HB3 PRO A 289     -13.097  -3.462  -6.824  1.00  0.00           H  
ATOM   4002  HG2 PRO A 289     -13.675  -5.778  -7.112  1.00  0.00           H  
ATOM   4003  HG3 PRO A 289     -14.966  -5.366  -8.282  1.00  0.00           H  
ATOM   4004  HD2 PRO A 289     -14.960  -5.031  -5.288  1.00  0.00           H  
ATOM   4005  HD3 PRO A 289     -16.281  -5.552  -6.374  1.00  0.00           H  
ATOM   4006  N   ILE A 290     -16.000  -1.112  -8.836  1.00  0.00           N  
ATOM   4007  CA  ILE A 290     -16.873  -0.518  -9.859  1.00  0.00           C  
ATOM   4008  C   ILE A 290     -16.235   0.763 -10.410  1.00  0.00           C  
ATOM   4009  O   ILE A 290     -15.439   1.409  -9.727  1.00  0.00           O  
ATOM   4010  CB  ILE A 290     -18.275  -0.223  -9.273  1.00  0.00           C  
ATOM   4011  CG1 ILE A 290     -18.243   0.814  -8.123  1.00  0.00           C  
ATOM   4012  CG2 ILE A 290     -19.000  -1.521  -8.872  1.00  0.00           C  
ATOM   4013  CD1 ILE A 290     -19.608   1.086  -7.482  1.00  0.00           C  
ATOM   4014  H   ILE A 290     -15.520  -0.457  -8.235  1.00  0.00           H  
ATOM   4015  HA  ILE A 290     -16.987  -1.218 -10.686  1.00  0.00           H  
ATOM   4016  HB  ILE A 290     -18.851   0.229 -10.079  1.00  0.00           H  
ATOM   4017 HG12 ILE A 290     -17.566   0.473  -7.339  1.00  0.00           H  
ATOM   4018 HG13 ILE A 290     -17.862   1.758  -8.512  1.00  0.00           H  
ATOM   4019 HG21 ILE A 290     -18.896  -2.266  -9.661  1.00  0.00           H  
ATOM   4020 HG22 ILE A 290     -18.588  -1.920  -7.945  1.00  0.00           H  
ATOM   4021 HG23 ILE A 290     -20.063  -1.324  -8.734  1.00  0.00           H  
ATOM   4022 HD11 ILE A 290     -20.334   1.367  -8.246  1.00  0.00           H  
ATOM   4023 HD12 ILE A 290     -19.960   0.202  -6.950  1.00  0.00           H  
ATOM   4024 HD13 ILE A 290     -19.515   1.902  -6.766  1.00  0.00           H  
ATOM   4025  N   ASP A 291     -16.582   1.155 -11.631  1.00  0.00           N  
ATOM   4026  CA  ASP A 291     -16.093   2.389 -12.256  1.00  0.00           C  
ATOM   4027  C   ASP A 291     -16.748   3.649 -11.649  1.00  0.00           C  
ATOM   4028  O   ASP A 291     -17.616   3.598 -10.776  1.00  0.00           O  
ATOM   4029  CB  ASP A 291     -16.363   2.328 -13.764  1.00  0.00           C  
ATOM   4030  CG  ASP A 291     -17.859   2.183 -13.999  1.00  0.00           C  
ATOM   4031  OD1 ASP A 291     -18.337   1.033 -13.905  1.00  0.00           O  
ATOM   4032  OD2 ASP A 291     -18.508   3.241 -14.157  1.00  0.00           O1-
ATOM   4033  H   ASP A 291     -17.276   0.640 -12.154  1.00  0.00           H  
ATOM   4034  HA  ASP A 291     -15.015   2.460 -12.107  1.00  0.00           H  
ATOM   4035  HB2 ASP A 291     -15.838   1.475 -14.195  1.00  0.00           H  
ATOM   4036  HB3 ASP A 291     -15.989   3.227 -14.254  1.00  0.00           H  
ATOM   4037  N   ASP A 292     -16.316   4.812 -12.132  1.00  0.00           N  
ATOM   4038  CA  ASP A 292     -16.709   6.137 -11.644  1.00  0.00           C  
ATOM   4039  C   ASP A 292     -17.977   6.704 -12.307  1.00  0.00           C  
ATOM   4040  O   ASP A 292     -18.258   7.893 -12.163  1.00  0.00           O  
ATOM   4041  CB  ASP A 292     -15.505   7.087 -11.700  1.00  0.00           C  
ATOM   4042  CG  ASP A 292     -14.269   6.453 -11.073  1.00  0.00           C  
ATOM   4043  OD1 ASP A 292     -14.047   6.634  -9.854  1.00  0.00           O  
ATOM   4044  OD2 ASP A 292     -13.542   5.717 -11.780  1.00  0.00           O1-
ATOM   4045  H   ASP A 292     -15.648   4.789 -12.889  1.00  0.00           H  
ATOM   4046  HA  ASP A 292     -16.959   6.029 -10.588  1.00  0.00           H  
ATOM   4047  HB2 ASP A 292     -15.742   8.017 -11.182  1.00  0.00           H  
ATOM   4048  HB3 ASP A 292     -15.289   7.314 -12.744  1.00  0.00           H  
ATOM   4049  N   VAL A 293     -18.756   5.868 -12.999  1.00  0.00           N  
ATOM   4050  CA  VAL A 293     -20.122   6.164 -13.461  1.00  0.00           C  
ATOM   4051  C   VAL A 293     -21.111   5.224 -12.776  1.00  0.00           C  
ATOM   4052  O   VAL A 293     -22.099   5.689 -12.213  1.00  0.00           O  
ATOM   4053  CB  VAL A 293     -20.233   6.134 -14.997  1.00  0.00           C  
ATOM   4054  CG1 VAL A 293     -21.670   6.365 -15.476  1.00  0.00           C  
ATOM   4055  CG2 VAL A 293     -19.327   7.180 -15.652  1.00  0.00           C  
ATOM   4056  H   VAL A 293     -18.417   4.934 -13.182  1.00  0.00           H  
ATOM   4057  HA  VAL A 293     -20.392   7.172 -13.147  1.00  0.00           H  
ATOM   4058  HB  VAL A 293     -19.923   5.150 -15.350  1.00  0.00           H  
ATOM   4059 HG11 VAL A 293     -22.330   5.586 -15.094  1.00  0.00           H  
ATOM   4060 HG12 VAL A 293     -22.023   7.337 -15.131  1.00  0.00           H  
ATOM   4061 HG13 VAL A 293     -21.704   6.334 -16.565  1.00  0.00           H  
ATOM   4062 HG21 VAL A 293     -19.585   8.179 -15.299  1.00  0.00           H  
ATOM   4063 HG22 VAL A 293     -18.284   6.971 -15.415  1.00  0.00           H  
ATOM   4064 HG23 VAL A 293     -19.443   7.138 -16.735  1.00  0.00           H  
ATOM   4065  N   LEU A 294     -20.799   3.928 -12.696  1.00  0.00           N  
ATOM   4066  CA  LEU A 294     -21.515   2.953 -11.869  1.00  0.00           C  
ATOM   4067  C   LEU A 294     -21.521   3.354 -10.380  1.00  0.00           C  
ATOM   4068  O   LEU A 294     -22.552   3.262  -9.718  1.00  0.00           O  
ATOM   4069  CB  LEU A 294     -20.903   1.570 -12.145  1.00  0.00           C  
ATOM   4070  CG  LEU A 294     -21.417   0.384 -11.313  1.00  0.00           C  
ATOM   4071  CD1 LEU A 294     -22.930   0.221 -11.345  1.00  0.00           C  
ATOM   4072  CD2 LEU A 294     -20.808  -0.909 -11.856  1.00  0.00           C  
ATOM   4073  H   LEU A 294     -20.012   3.595 -13.233  1.00  0.00           H  
ATOM   4074  HA  LEU A 294     -22.551   2.922 -12.207  1.00  0.00           H  
ATOM   4075  HB2 LEU A 294     -21.043   1.344 -13.202  1.00  0.00           H  
ATOM   4076  HB3 LEU A 294     -19.832   1.645 -11.959  1.00  0.00           H  
ATOM   4077  HG  LEU A 294     -21.111   0.513 -10.275  1.00  0.00           H  
ATOM   4078 HD11 LEU A 294     -23.397   1.067 -10.839  1.00  0.00           H  
ATOM   4079 HD12 LEU A 294     -23.280   0.180 -12.376  1.00  0.00           H  
ATOM   4080 HD13 LEU A 294     -23.218  -0.694 -10.827  1.00  0.00           H  
ATOM   4081 HD21 LEU A 294     -21.212  -1.121 -12.846  1.00  0.00           H  
ATOM   4082 HD22 LEU A 294     -19.728  -0.794 -11.953  1.00  0.00           H  
ATOM   4083 HD23 LEU A 294     -21.029  -1.740 -11.186  1.00  0.00           H  
ATOM   4084  N   ARG A 295     -20.416   3.906  -9.851  1.00  0.00           N  
ATOM   4085  CA  ARG A 295     -20.375   4.526  -8.505  1.00  0.00           C  
ATOM   4086  C   ARG A 295     -21.362   5.695  -8.346  1.00  0.00           C  
ATOM   4087  O   ARG A 295     -21.909   5.871  -7.259  1.00  0.00           O  
ATOM   4088  CB  ARG A 295     -18.915   4.904  -8.168  1.00  0.00           C  
ATOM   4089  CG  ARG A 295     -18.675   5.736  -6.894  1.00  0.00           C  
ATOM   4090  CD  ARG A 295     -19.161   5.108  -5.576  1.00  0.00           C  
ATOM   4091  NE  ARG A 295     -18.468   3.858  -5.197  1.00  0.00           N  
ATOM   4092  CZ  ARG A 295     -17.249   3.753  -4.697  1.00  0.00           C  
ATOM   4093  NH1 ARG A 295     -16.484   4.773  -4.478  1.00  0.00           N  
ATOM   4094  NH2 ARG A 295     -16.735   2.601  -4.385  1.00  0.00           N1+
ATOM   4095  H   ARG A 295     -19.573   3.891 -10.406  1.00  0.00           H  
ATOM   4096  HA  ARG A 295     -20.706   3.777  -7.786  1.00  0.00           H  
ATOM   4097  HB2 ARG A 295     -18.322   3.992  -8.102  1.00  0.00           H  
ATOM   4098  HB3 ARG A 295     -18.521   5.487  -9.001  1.00  0.00           H  
ATOM   4099  HG2 ARG A 295     -19.170   6.700  -7.011  1.00  0.00           H  
ATOM   4100  HG3 ARG A 295     -17.606   5.936  -6.814  1.00  0.00           H  
ATOM   4101  HD2 ARG A 295     -20.228   4.905  -5.662  1.00  0.00           H  
ATOM   4102  HD3 ARG A 295     -19.029   5.843  -4.782  1.00  0.00           H  
ATOM   4103  HE  ARG A 295     -18.997   3.000  -5.261  1.00  0.00           H  
ATOM   4104 HH11 ARG A 295     -16.841   5.718  -4.505  1.00  0.00           H  
ATOM   4105 HH12 ARG A 295     -15.544   4.620  -4.144  1.00  0.00           H  
ATOM   4106 HH21 ARG A 295     -17.274   1.751  -4.465  1.00  0.00           H  
ATOM   4107 HH22 ARG A 295     -15.823   2.632  -3.952  1.00  0.00           H  
ATOM   4108  N   ILE A 296     -21.638   6.457  -9.407  1.00  0.00           N  
ATOM   4109  CA  ILE A 296     -22.612   7.566  -9.395  1.00  0.00           C  
ATOM   4110  C   ILE A 296     -24.048   7.030  -9.511  1.00  0.00           C  
ATOM   4111  O   ILE A 296     -24.902   7.382  -8.697  1.00  0.00           O  
ATOM   4112  CB  ILE A 296     -22.256   8.640 -10.456  1.00  0.00           C  
ATOM   4113  CG1 ILE A 296     -20.844   9.214 -10.180  1.00  0.00           C  
ATOM   4114  CG2 ILE A 296     -23.330   9.744 -10.508  1.00  0.00           C  
ATOM   4115  CD1 ILE A 296     -20.366  10.269 -11.187  1.00  0.00           C  
ATOM   4116  H   ILE A 296     -21.217   6.210 -10.291  1.00  0.00           H  
ATOM   4117  HA  ILE A 296     -22.553   8.058  -8.424  1.00  0.00           H  
ATOM   4118  HB  ILE A 296     -22.238   8.164 -11.436  1.00  0.00           H  
ATOM   4119 HG12 ILE A 296     -20.821   9.648  -9.181  1.00  0.00           H  
ATOM   4120 HG13 ILE A 296     -20.118   8.402 -10.204  1.00  0.00           H  
ATOM   4121 HG21 ILE A 296     -24.305   9.322 -10.753  1.00  0.00           H  
ATOM   4122 HG22 ILE A 296     -23.391  10.260  -9.550  1.00  0.00           H  
ATOM   4123 HG23 ILE A 296     -23.098  10.463 -11.294  1.00  0.00           H  
ATOM   4124 HD11 ILE A 296     -20.438   9.874 -12.200  1.00  0.00           H  
ATOM   4125 HD12 ILE A 296     -20.961  11.179 -11.106  1.00  0.00           H  
ATOM   4126 HD13 ILE A 296     -19.326  10.520 -10.979  1.00  0.00           H  
ATOM   4127  N   GLN A 297     -24.290   6.101 -10.440  1.00  0.00           N  
ATOM   4128  CA  GLN A 297     -25.538   5.334 -10.571  1.00  0.00           C  
ATOM   4129  C   GLN A 297     -25.909   4.534  -9.306  1.00  0.00           C  
ATOM   4130  O   GLN A 297     -27.077   4.196  -9.122  1.00  0.00           O  
ATOM   4131  CB  GLN A 297     -25.400   4.360 -11.750  1.00  0.00           C  
ATOM   4132  CG  GLN A 297     -25.416   5.013 -13.142  1.00  0.00           C  
ATOM   4133  CD  GLN A 297     -26.811   5.437 -13.608  1.00  0.00           C  
ATOM   4134  OE1 GLN A 297     -27.823   5.338 -12.917  1.00  0.00           O  
ATOM   4135  NE2 GLN A 297     -26.939   5.946 -14.812  1.00  0.00           N  
ATOM   4136  H   GLN A 297     -23.546   5.884 -11.087  1.00  0.00           H  
ATOM   4137  HA  GLN A 297     -26.359   6.023 -10.769  1.00  0.00           H  
ATOM   4138  HB2 GLN A 297     -24.467   3.807 -11.636  1.00  0.00           H  
ATOM   4139  HB3 GLN A 297     -26.208   3.631 -11.699  1.00  0.00           H  
ATOM   4140  HG2 GLN A 297     -24.751   5.876 -13.160  1.00  0.00           H  
ATOM   4141  HG3 GLN A 297     -25.032   4.289 -13.860  1.00  0.00           H  
ATOM   4142 HE21 GLN A 297     -27.850   6.237 -15.134  1.00  0.00           H  
ATOM   4143 HE22 GLN A 297     -26.115   6.104 -15.375  1.00  0.00           H  
ATOM   4144  N   LEU A 298     -24.946   4.263  -8.422  1.00  0.00           N  
ATOM   4145  CA  LEU A 298     -25.150   3.631  -7.119  1.00  0.00           C  
ATOM   4146  C   LEU A 298     -25.340   4.654  -5.982  1.00  0.00           C  
ATOM   4147  O   LEU A 298     -26.184   4.449  -5.110  1.00  0.00           O  
ATOM   4148  CB  LEU A 298     -24.003   2.626  -6.922  1.00  0.00           C  
ATOM   4149  CG  LEU A 298     -23.950   1.872  -5.586  1.00  0.00           C  
ATOM   4150  CD1 LEU A 298     -25.217   1.071  -5.295  1.00  0.00           C  
ATOM   4151  CD2 LEU A 298     -22.773   0.897  -5.651  1.00  0.00           C  
ATOM   4152  H   LEU A 298     -23.995   4.418  -8.726  1.00  0.00           H  
ATOM   4153  HA  LEU A 298     -26.073   3.052  -7.164  1.00  0.00           H  
ATOM   4154  HB2 LEU A 298     -24.060   1.897  -7.731  1.00  0.00           H  
ATOM   4155  HB3 LEU A 298     -23.061   3.163  -7.030  1.00  0.00           H  
ATOM   4156  HG  LEU A 298     -23.789   2.577  -4.771  1.00  0.00           H  
ATOM   4157 HD11 LEU A 298     -26.070   1.741  -5.189  1.00  0.00           H  
ATOM   4158 HD12 LEU A 298     -25.403   0.371  -6.109  1.00  0.00           H  
ATOM   4159 HD13 LEU A 298     -25.096   0.510  -4.368  1.00  0.00           H  
ATOM   4160 HD21 LEU A 298     -22.835   0.288  -6.553  1.00  0.00           H  
ATOM   4161 HD22 LEU A 298     -21.836   1.453  -5.649  1.00  0.00           H  
ATOM   4162 HD23 LEU A 298     -22.788   0.227  -4.791  1.00  0.00           H  
ATOM   4163  N   LEU A 299     -24.639   5.796  -6.000  1.00  0.00           N  
ATOM   4164  CA  LEU A 299     -24.890   6.925  -5.082  1.00  0.00           C  
ATOM   4165  C   LEU A 299     -26.280   7.570  -5.290  1.00  0.00           C  
ATOM   4166  O   LEU A 299     -26.891   8.054  -4.334  1.00  0.00           O  
ATOM   4167  CB  LEU A 299     -23.730   7.934  -5.203  1.00  0.00           C  
ATOM   4168  CG  LEU A 299     -23.897   9.236  -4.390  1.00  0.00           C  
ATOM   4169  CD1 LEU A 299     -23.956   8.981  -2.882  1.00  0.00           C  
ATOM   4170  CD2 LEU A 299     -22.714  10.163  -4.663  1.00  0.00           C  
ATOM   4171  H   LEU A 299     -23.922   5.907  -6.703  1.00  0.00           H  
ATOM   4172  HA  LEU A 299     -24.884   6.535  -4.064  1.00  0.00           H  
ATOM   4173  HB2 LEU A 299     -22.804   7.443  -4.904  1.00  0.00           H  
ATOM   4174  HB3 LEU A 299     -23.635   8.211  -6.253  1.00  0.00           H  
ATOM   4175  HG  LEU A 299     -24.805   9.751  -4.702  1.00  0.00           H  
ATOM   4176 HD11 LEU A 299     -24.807   8.347  -2.635  1.00  0.00           H  
ATOM   4177 HD12 LEU A 299     -23.034   8.506  -2.546  1.00  0.00           H  
ATOM   4178 HD13 LEU A 299     -24.067   9.931  -2.359  1.00  0.00           H  
ATOM   4179 HD21 LEU A 299     -21.784   9.693  -4.344  1.00  0.00           H  
ATOM   4180 HD22 LEU A 299     -22.668  10.383  -5.730  1.00  0.00           H  
ATOM   4181 HD23 LEU A 299     -22.852  11.094  -4.113  1.00  0.00           H  
ATOM   4182  N   LYS A 300     -26.813   7.499  -6.518  1.00  0.00           N  
ATOM   4183  CA  LYS A 300     -28.213   7.791  -6.890  1.00  0.00           C  
ATOM   4184  C   LYS A 300     -29.251   7.121  -5.982  1.00  0.00           C  
ATOM   4185  O   LYS A 300     -30.359   7.632  -5.829  1.00  0.00           O  
ATOM   4186  CB  LYS A 300     -28.399   7.315  -8.346  1.00  0.00           C  
ATOM   4187  CG  LYS A 300     -29.829   7.375  -8.919  1.00  0.00           C  
ATOM   4188  CD  LYS A 300     -29.946   6.669 -10.278  1.00  0.00           C  
ATOM   4189  CE  LYS A 300     -30.014   5.140 -10.153  1.00  0.00           C  
ATOM   4190  NZ  LYS A 300     -30.178   4.509 -11.482  1.00  0.00           N1+
ATOM   4191  H   LYS A 300     -26.193   7.206  -7.258  1.00  0.00           H  
ATOM   4192  HA  LYS A 300     -28.388   8.866  -6.840  1.00  0.00           H  
ATOM   4193  HB2 LYS A 300     -28.077   6.274  -8.383  1.00  0.00           H  
ATOM   4194  HB3 LYS A 300     -27.737   7.891  -8.993  1.00  0.00           H  
ATOM   4195  HG2 LYS A 300     -30.110   8.422  -9.035  1.00  0.00           H  
ATOM   4196  HG3 LYS A 300     -30.541   6.899  -8.245  1.00  0.00           H  
ATOM   4197  HD2 LYS A 300     -29.088   6.942 -10.892  1.00  0.00           H  
ATOM   4198  HD3 LYS A 300     -30.853   7.020 -10.770  1.00  0.00           H  
ATOM   4199  HE2 LYS A 300     -30.856   4.874  -9.514  1.00  0.00           H  
ATOM   4200  HE3 LYS A 300     -29.102   4.776  -9.679  1.00  0.00           H  
ATOM   4201  HZ1 LYS A 300     -31.031   4.831 -11.917  1.00  0.00           H  
ATOM   4202  HZ2 LYS A 300     -29.389   4.711 -12.078  1.00  0.00           H  
ATOM   4203  HZ3 LYS A 300     -30.291   3.507 -11.428  1.00  0.00           H  
ATOM   4204  N   ILE A 301     -28.925   5.963  -5.408  1.00  0.00           N  
ATOM   4205  CA  ILE A 301     -29.882   5.124  -4.688  1.00  0.00           C  
ATOM   4206  C   ILE A 301     -30.042   5.570  -3.228  1.00  0.00           C  
ATOM   4207  O   ILE A 301     -29.081   5.543  -2.458  1.00  0.00           O  
ATOM   4208  CB  ILE A 301     -29.526   3.629  -4.852  1.00  0.00           C  
ATOM   4209  CG1 ILE A 301     -29.564   3.224  -6.347  1.00  0.00           C  
ATOM   4210  CG2 ILE A 301     -30.477   2.791  -3.991  1.00  0.00           C  
ATOM   4211  CD1 ILE A 301     -29.230   1.754  -6.634  1.00  0.00           C  
ATOM   4212  H   ILE A 301     -27.980   5.623  -5.513  1.00  0.00           H  
ATOM   4213  HA  ILE A 301     -30.855   5.254  -5.162  1.00  0.00           H  
ATOM   4214  HB  ILE A 301     -28.516   3.463  -4.477  1.00  0.00           H  
ATOM   4215 HG12 ILE A 301     -30.554   3.437  -6.751  1.00  0.00           H  
ATOM   4216 HG13 ILE A 301     -28.841   3.826  -6.896  1.00  0.00           H  
ATOM   4217 HG21 ILE A 301     -30.292   2.966  -2.931  1.00  0.00           H  
ATOM   4218 HG22 ILE A 301     -31.505   3.057  -4.236  1.00  0.00           H  
ATOM   4219 HG23 ILE A 301     -30.319   1.729  -4.176  1.00  0.00           H  
ATOM   4220 HD11 ILE A 301     -28.300   1.478  -6.137  1.00  0.00           H  
ATOM   4221 HD12 ILE A 301     -30.036   1.102  -6.296  1.00  0.00           H  
ATOM   4222 HD13 ILE A 301     -29.108   1.617  -7.709  1.00  0.00           H  
ATOM   4223  N   GLY A 302     -31.269   5.934  -2.845  1.00  0.00           N  
ATOM   4224  CA  GLY A 302     -31.663   6.334  -1.486  1.00  0.00           C  
ATOM   4225  C   GLY A 302     -32.580   5.335  -0.784  1.00  0.00           C  
ATOM   4226  O   GLY A 302     -33.551   5.733  -0.138  1.00  0.00           O  
ATOM   4227  H   GLY A 302     -31.986   5.958  -3.557  1.00  0.00           H  
ATOM   4228  HA2 GLY A 302     -30.779   6.468  -0.863  1.00  0.00           H  
ATOM   4229  HA3 GLY A 302     -32.195   7.284  -1.529  1.00  0.00           H  
ATOM   4230  N   SER A 303     -32.335   4.039  -0.956  1.00  0.00           N  
ATOM   4231  CA  SER A 303     -33.075   2.983  -0.266  1.00  0.00           C  
ATOM   4232  C   SER A 303     -32.294   1.676  -0.279  1.00  0.00           C  
ATOM   4233  O   SER A 303     -31.919   1.212  -1.354  1.00  0.00           O  
ATOM   4234  CB  SER A 303     -34.439   2.768  -0.944  1.00  0.00           C  
ATOM   4235  OG  SER A 303     -35.116   1.666  -0.366  1.00  0.00           O  
ATOM   4236  H   SER A 303     -31.540   3.771  -1.518  1.00  0.00           H  
ATOM   4237  HA  SER A 303     -33.231   3.282   0.770  1.00  0.00           H  
ATOM   4238  HB2 SER A 303     -34.289   2.575  -2.006  1.00  0.00           H  
ATOM   4239  HB3 SER A 303     -35.049   3.665  -0.838  1.00  0.00           H  
ATOM   4240  HG  SER A 303     -35.271   1.908   0.550  1.00  0.00           H  
ATOM   4241  N   ALA A 304     -32.112   1.026   0.873  1.00  0.00           N  
ATOM   4242  CA  ALA A 304     -31.549  -0.326   0.927  1.00  0.00           C  
ATOM   4243  C   ALA A 304     -32.371  -1.329   0.089  1.00  0.00           C  
ATOM   4244  O   ALA A 304     -31.808  -2.228  -0.524  1.00  0.00           O  
ATOM   4245  CB  ALA A 304     -31.425  -0.769   2.390  1.00  0.00           C  
ATOM   4246  H   ALA A 304     -32.283   1.526   1.733  1.00  0.00           H  
ATOM   4247  HA  ALA A 304     -30.543  -0.293   0.508  1.00  0.00           H  
ATOM   4248  HB1 ALA A 304     -30.894  -0.011   2.966  1.00  0.00           H  
ATOM   4249  HB2 ALA A 304     -32.413  -0.936   2.820  1.00  0.00           H  
ATOM   4250  HB3 ALA A 304     -30.860  -1.700   2.437  1.00  0.00           H  
ATOM   4251  N   ILE A 305     -33.691  -1.142  -0.025  1.00  0.00           N  
ATOM   4252  CA  ILE A 305     -34.585  -2.002  -0.827  1.00  0.00           C  
ATOM   4253  C   ILE A 305     -34.401  -1.802  -2.347  1.00  0.00           C  
ATOM   4254  O   ILE A 305     -34.822  -2.645  -3.134  1.00  0.00           O  
ATOM   4255  CB  ILE A 305     -36.040  -1.862  -0.306  1.00  0.00           C  
ATOM   4256  CG1 ILE A 305     -36.098  -2.430   1.134  1.00  0.00           C  
ATOM   4257  CG2 ILE A 305     -37.097  -2.524  -1.209  1.00  0.00           C  
ATOM   4258  CD1 ILE A 305     -37.431  -2.207   1.850  1.00  0.00           C  
ATOM   4259  H   ILE A 305     -34.094  -0.339   0.435  1.00  0.00           H  
ATOM   4260  HA  ILE A 305     -34.290  -3.036  -0.651  1.00  0.00           H  
ATOM   4261  HB  ILE A 305     -36.280  -0.800  -0.260  1.00  0.00           H  
ATOM   4262 HG12 ILE A 305     -35.891  -3.500   1.107  1.00  0.00           H  
ATOM   4263 HG13 ILE A 305     -35.331  -1.960   1.749  1.00  0.00           H  
ATOM   4264 HG21 ILE A 305     -37.105  -2.050  -2.190  1.00  0.00           H  
ATOM   4265 HG22 ILE A 305     -36.878  -3.586  -1.326  1.00  0.00           H  
ATOM   4266 HG23 ILE A 305     -38.098  -2.400  -0.796  1.00  0.00           H  
ATOM   4267 HD11 ILE A 305     -37.688  -1.148   1.816  1.00  0.00           H  
ATOM   4268 HD12 ILE A 305     -38.222  -2.795   1.385  1.00  0.00           H  
ATOM   4269 HD13 ILE A 305     -37.334  -2.523   2.889  1.00  0.00           H  
ATOM   4270  N   GLN A 306     -33.705  -0.742  -2.769  1.00  0.00           N  
ATOM   4271  CA  GLN A 306     -33.151  -0.586  -4.123  1.00  0.00           C  
ATOM   4272  C   GLN A 306     -31.673  -1.028  -4.178  1.00  0.00           C  
ATOM   4273  O   GLN A 306     -31.239  -1.700  -5.114  1.00  0.00           O  
ATOM   4274  CB  GLN A 306     -33.316   0.882  -4.557  1.00  0.00           C  
ATOM   4275  CG  GLN A 306     -34.757   1.288  -4.903  1.00  0.00           C  
ATOM   4276  CD  GLN A 306     -34.874   2.682  -5.528  1.00  0.00           C  
ATOM   4277  OE1 GLN A 306     -33.928   3.455  -5.643  1.00  0.00           O  
ATOM   4278  NE2 GLN A 306     -36.059   3.063  -5.954  1.00  0.00           N  
ATOM   4279  H   GLN A 306     -33.426  -0.062  -2.077  1.00  0.00           H  
ATOM   4280  HA  GLN A 306     -33.692  -1.216  -4.829  1.00  0.00           H  
ATOM   4281  HB2 GLN A 306     -32.971   1.525  -3.748  1.00  0.00           H  
ATOM   4282  HB3 GLN A 306     -32.684   1.061  -5.427  1.00  0.00           H  
ATOM   4283  HG2 GLN A 306     -35.374   1.250  -4.005  1.00  0.00           H  
ATOM   4284  HG3 GLN A 306     -35.157   0.571  -5.620  1.00  0.00           H  
ATOM   4285 HE21 GLN A 306     -36.172   3.985  -6.350  1.00  0.00           H  
ATOM   4286 HE22 GLN A 306     -36.870   2.504  -5.729  1.00  0.00           H  
ATOM   4287  N   ARG A 307     -30.878  -0.684  -3.157  1.00  0.00           N  
ATOM   4288  CA  ARG A 307     -29.420  -0.880  -3.137  1.00  0.00           C  
ATOM   4289  C   ARG A 307     -29.030  -2.357  -3.085  1.00  0.00           C  
ATOM   4290  O   ARG A 307     -28.261  -2.792  -3.933  1.00  0.00           O  
ATOM   4291  CB  ARG A 307     -28.819  -0.049  -1.996  1.00  0.00           C  
ATOM   4292  CG  ARG A 307     -27.300   0.160  -2.105  1.00  0.00           C  
ATOM   4293  CD  ARG A 307     -26.756   0.928  -0.894  1.00  0.00           C  
ATOM   4294  NE  ARG A 307     -27.345   2.274  -0.805  1.00  0.00           N  
ATOM   4295  CZ  ARG A 307     -28.330   2.679  -0.027  1.00  0.00           C  
ATOM   4296  NH1 ARG A 307     -28.793   2.005   0.986  1.00  0.00           N  
ATOM   4297  NH2 ARG A 307     -28.906   3.809  -0.284  1.00  0.00           N1+
ATOM   4298  H   ARG A 307     -31.291  -0.148  -2.408  1.00  0.00           H  
ATOM   4299  HA  ARG A 307     -29.017  -0.502  -4.076  1.00  0.00           H  
ATOM   4300  HB2 ARG A 307     -29.303   0.928  -1.991  1.00  0.00           H  
ATOM   4301  HB3 ARG A 307     -29.034  -0.546  -1.050  1.00  0.00           H  
ATOM   4302  HG2 ARG A 307     -27.091   0.731  -3.010  1.00  0.00           H  
ATOM   4303  HG3 ARG A 307     -26.785  -0.797  -2.187  1.00  0.00           H  
ATOM   4304  HD2 ARG A 307     -25.674   1.019  -0.992  1.00  0.00           H  
ATOM   4305  HD3 ARG A 307     -26.959   0.361   0.015  1.00  0.00           H  
ATOM   4306  HE  ARG A 307     -26.986   2.964  -1.449  1.00  0.00           H  
ATOM   4307 HH11 ARG A 307     -28.333   1.164   1.303  1.00  0.00           H  
ATOM   4308 HH12 ARG A 307     -29.554   2.404   1.517  1.00  0.00           H  
ATOM   4309 HH21 ARG A 307     -28.621   4.385  -1.063  1.00  0.00           H  
ATOM   4310 HH22 ARG A 307     -29.562   4.184   0.386  1.00  0.00           H  
ATOM   4311  N   LEU A 308     -29.677  -3.142  -2.219  1.00  0.00           N  
ATOM   4312  CA  LEU A 308     -29.502  -4.597  -2.095  1.00  0.00           C  
ATOM   4313  C   LEU A 308     -29.890  -5.365  -3.384  1.00  0.00           C  
ATOM   4314  O   LEU A 308     -29.528  -6.529  -3.546  1.00  0.00           O  
ATOM   4315  CB  LEU A 308     -30.320  -5.099  -0.884  1.00  0.00           C  
ATOM   4316  CG  LEU A 308     -29.953  -4.519   0.503  1.00  0.00           C  
ATOM   4317  CD1 LEU A 308     -31.067  -4.850   1.502  1.00  0.00           C  
ATOM   4318  CD2 LEU A 308     -28.667  -5.096   1.080  1.00  0.00           C  
ATOM   4319  H   LEU A 308     -30.317  -2.696  -1.578  1.00  0.00           H  
ATOM   4320  HA  LEU A 308     -28.448  -4.801  -1.907  1.00  0.00           H  
ATOM   4321  HB2 LEU A 308     -31.366  -4.864  -1.083  1.00  0.00           H  
ATOM   4322  HB3 LEU A 308     -30.233  -6.184  -0.831  1.00  0.00           H  
ATOM   4323  HG  LEU A 308     -29.844  -3.435   0.450  1.00  0.00           H  
ATOM   4324 HD11 LEU A 308     -32.008  -4.421   1.158  1.00  0.00           H  
ATOM   4325 HD12 LEU A 308     -31.171  -5.931   1.595  1.00  0.00           H  
ATOM   4326 HD13 LEU A 308     -30.822  -4.427   2.476  1.00  0.00           H  
ATOM   4327 HD21 LEU A 308     -28.746  -6.180   1.157  1.00  0.00           H  
ATOM   4328 HD22 LEU A 308     -27.829  -4.831   0.435  1.00  0.00           H  
ATOM   4329 HD23 LEU A 308     -28.479  -4.687   2.072  1.00  0.00           H  
ATOM   4330  N   ARG A 309     -30.604  -4.731  -4.329  1.00  0.00           N  
ATOM   4331  CA  ARG A 309     -30.862  -5.269  -5.680  1.00  0.00           C  
ATOM   4332  C   ARG A 309     -29.776  -4.852  -6.671  1.00  0.00           C  
ATOM   4333  O   ARG A 309     -29.345  -5.684  -7.468  1.00  0.00           O  
ATOM   4334  CB  ARG A 309     -32.254  -4.844  -6.173  1.00  0.00           C  
ATOM   4335  CG  ARG A 309     -33.394  -5.502  -5.379  1.00  0.00           C  
ATOM   4336  CD  ARG A 309     -34.732  -4.789  -5.613  1.00  0.00           C  
ATOM   4337  NE  ARG A 309     -35.064  -4.599  -7.032  1.00  0.00           N  
ATOM   4338  CZ  ARG A 309     -35.380  -5.496  -7.938  1.00  0.00           C  
ATOM   4339  NH1 ARG A 309     -35.482  -5.114  -9.173  1.00  0.00           N  
ATOM   4340  NH2 ARG A 309     -35.588  -6.748  -7.651  1.00  0.00           N1+
ATOM   4341  H   ARG A 309     -30.890  -3.782  -4.135  1.00  0.00           H  
ATOM   4342  HA  ARG A 309     -30.834  -6.358  -5.646  1.00  0.00           H  
ATOM   4343  HB2 ARG A 309     -32.345  -3.760  -6.105  1.00  0.00           H  
ATOM   4344  HB3 ARG A 309     -32.357  -5.121  -7.222  1.00  0.00           H  
ATOM   4345  HG2 ARG A 309     -33.180  -5.454  -4.311  1.00  0.00           H  
ATOM   4346  HG3 ARG A 309     -33.473  -6.550  -5.667  1.00  0.00           H  
ATOM   4347  HD2 ARG A 309     -34.644  -3.794  -5.176  1.00  0.00           H  
ATOM   4348  HD3 ARG A 309     -35.535  -5.313  -5.094  1.00  0.00           H  
ATOM   4349  HE  ARG A 309     -34.977  -3.653  -7.374  1.00  0.00           H  
ATOM   4350 HH11 ARG A 309     -35.604  -5.765  -9.935  1.00  0.00           H  
ATOM   4351 HH12 ARG A 309     -35.288  -4.141  -9.363  1.00  0.00           H  
ATOM   4352 HH21 ARG A 309     -35.604  -7.023  -6.679  1.00  0.00           H  
ATOM   4353 HH22 ARG A 309     -35.774  -7.395  -8.403  1.00  0.00           H  
ATOM   4354  N   CYS A 310     -29.298  -3.612  -6.599  1.00  0.00           N  
ATOM   4355  CA  CYS A 310     -28.165  -3.129  -7.391  1.00  0.00           C  
ATOM   4356  C   CYS A 310     -26.852  -3.862  -7.046  1.00  0.00           C  
ATOM   4357  O   CYS A 310     -26.108  -4.252  -7.945  1.00  0.00           O  
ATOM   4358  CB  CYS A 310     -28.048  -1.619  -7.167  1.00  0.00           C  
ATOM   4359  SG  CYS A 310     -26.686  -0.964  -8.164  1.00  0.00           S  
ATOM   4360  H   CYS A 310     -29.732  -2.973  -5.947  1.00  0.00           H  
ATOM   4361  HA  CYS A 310     -28.366  -3.301  -8.448  1.00  0.00           H  
ATOM   4362  HB2 CYS A 310     -27.860  -1.410  -6.113  1.00  0.00           H  
ATOM   4363  HB3 CYS A 310     -28.977  -1.138  -7.472  1.00  0.00           H  
ATOM   4364  HG  CYS A 310     -25.746  -1.824  -7.764  1.00  0.00           H  
ATOM   4365  N   GLU A 311     -26.578  -4.104  -5.758  1.00  0.00           N  
ATOM   4366  CA  GLU A 311     -25.435  -4.904  -5.290  1.00  0.00           C  
ATOM   4367  C   GLU A 311     -25.438  -6.298  -5.937  1.00  0.00           C  
ATOM   4368  O   GLU A 311     -24.406  -6.770  -6.415  1.00  0.00           O  
ATOM   4369  CB  GLU A 311     -25.464  -5.045  -3.753  1.00  0.00           C  
ATOM   4370  CG  GLU A 311     -25.268  -3.729  -2.974  1.00  0.00           C  
ATOM   4371  CD  GLU A 311     -25.830  -3.832  -1.545  1.00  0.00           C  
ATOM   4372  OE1 GLU A 311     -26.658  -2.975  -1.159  1.00  0.00           O  
ATOM   4373  OE2 GLU A 311     -25.440  -4.780  -0.831  1.00  0.00           O1-
ATOM   4374  H   GLU A 311     -27.192  -3.711  -5.059  1.00  0.00           H  
ATOM   4375  HA  GLU A 311     -24.505  -4.413  -5.578  1.00  0.00           H  
ATOM   4376  HB2 GLU A 311     -26.428  -5.473  -3.477  1.00  0.00           H  
ATOM   4377  HB3 GLU A 311     -24.688  -5.746  -3.445  1.00  0.00           H  
ATOM   4378  HG2 GLU A 311     -25.754  -2.908  -3.500  1.00  0.00           H  
ATOM   4379  HG3 GLU A 311     -24.204  -3.492  -2.940  1.00  0.00           H  
ATOM   4380  N   LEU A 312     -26.611  -6.936  -6.026  1.00  0.00           N  
ATOM   4381  CA  LEU A 312     -26.756  -8.235  -6.680  1.00  0.00           C  
ATOM   4382  C   LEU A 312     -26.690  -8.170  -8.207  1.00  0.00           C  
ATOM   4383  O   LEU A 312     -26.159  -9.106  -8.790  1.00  0.00           O  
ATOM   4384  CB  LEU A 312     -28.023  -8.949  -6.187  1.00  0.00           C  
ATOM   4385  CG  LEU A 312     -27.930  -9.404  -4.720  1.00  0.00           C  
ATOM   4386  CD1 LEU A 312     -29.276  -9.972  -4.278  1.00  0.00           C  
ATOM   4387  CD2 LEU A 312     -26.876 -10.503  -4.541  1.00  0.00           C  
ATOM   4388  H   LEU A 312     -27.426  -6.502  -5.616  1.00  0.00           H  
ATOM   4389  HA  LEU A 312     -25.894  -8.840  -6.398  1.00  0.00           H  
ATOM   4390  HB2 LEU A 312     -28.873  -8.277  -6.305  1.00  0.00           H  
ATOM   4391  HB3 LEU A 312     -28.196  -9.827  -6.809  1.00  0.00           H  
ATOM   4392  HG  LEU A 312     -27.680  -8.556  -4.082  1.00  0.00           H  
ATOM   4393 HD11 LEU A 312     -30.041  -9.209  -4.424  1.00  0.00           H  
ATOM   4394 HD12 LEU A 312     -29.526 -10.856  -4.865  1.00  0.00           H  
ATOM   4395 HD13 LEU A 312     -29.238 -10.221  -3.217  1.00  0.00           H  
ATOM   4396 HD21 LEU A 312     -27.074 -11.325  -5.229  1.00  0.00           H  
ATOM   4397 HD22 LEU A 312     -25.879 -10.101  -4.717  1.00  0.00           H  
ATOM   4398 HD23 LEU A 312     -26.899 -10.865  -3.513  1.00  0.00           H  
ATOM   4399  N   ASP A 313     -27.131  -7.097  -8.873  1.00  0.00           N  
ATOM   4400  CA  ASP A 313     -26.879  -6.939 -10.318  1.00  0.00           C  
ATOM   4401  C   ASP A 313     -25.364  -6.924 -10.595  1.00  0.00           C  
ATOM   4402  O   ASP A 313     -24.892  -7.590 -11.512  1.00  0.00           O  
ATOM   4403  CB  ASP A 313     -27.590  -5.682 -10.857  1.00  0.00           C  
ATOM   4404  CG  ASP A 313     -27.609  -5.560 -12.392  1.00  0.00           C  
ATOM   4405  OD1 ASP A 313     -27.251  -6.516 -13.120  1.00  0.00           O  
ATOM   4406  OD2 ASP A 313     -28.011  -4.494 -12.912  1.00  0.00           O1-
ATOM   4407  H   ASP A 313     -27.556  -6.340  -8.358  1.00  0.00           H  
ATOM   4408  HA  ASP A 313     -27.291  -7.807 -10.833  1.00  0.00           H  
ATOM   4409  HB2 ASP A 313     -27.114  -4.795 -10.439  1.00  0.00           H  
ATOM   4410  HB3 ASP A 313     -28.623  -5.699 -10.511  1.00  0.00           H  
ATOM   4411  N   ILE A 314     -24.576  -6.250  -9.749  1.00  0.00           N  
ATOM   4412  CA  ILE A 314     -23.107  -6.222  -9.840  1.00  0.00           C  
ATOM   4413  C   ILE A 314     -22.481  -7.605  -9.563  1.00  0.00           C  
ATOM   4414  O   ILE A 314     -21.635  -8.066 -10.331  1.00  0.00           O  
ATOM   4415  CB  ILE A 314     -22.541  -5.101  -8.935  1.00  0.00           C  
ATOM   4416  CG2 ILE A 314     -21.002  -5.119  -8.922  1.00  0.00           C  
ATOM   4417  CG1 ILE A 314     -23.056  -3.700  -9.351  1.00  0.00           C  
ATOM   4418  CD1 ILE A 314     -22.935  -2.649  -8.240  1.00  0.00           C  
ATOM   4419  H   ILE A 314     -25.021  -5.730  -9.006  1.00  0.00           H  
ATOM   4420  HA  ILE A 314     -22.841  -5.968 -10.866  1.00  0.00           H  
ATOM   4421  HB  ILE A 314     -22.883  -5.298  -7.919  1.00  0.00           H  
ATOM   4422 HG12 ILE A 314     -22.508  -3.362 -10.230  1.00  0.00           H  
ATOM   4423 HG13 ILE A 314     -24.109  -3.748  -9.628  1.00  0.00           H  
ATOM   4424 HG21 ILE A 314     -20.632  -6.062  -8.518  1.00  0.00           H  
ATOM   4425 HG22 ILE A 314     -20.619  -4.995  -9.935  1.00  0.00           H  
ATOM   4426 HG23 ILE A 314     -20.611  -4.317  -8.296  1.00  0.00           H  
ATOM   4427 HD11 ILE A 314     -23.519  -2.959  -7.374  1.00  0.00           H  
ATOM   4428 HD12 ILE A 314     -21.895  -2.515  -7.940  1.00  0.00           H  
ATOM   4429 HD13 ILE A 314     -23.323  -1.695  -8.598  1.00  0.00           H  
ATOM   4430  N   MET A 315     -22.911  -8.309  -8.509  1.00  0.00           N  
ATOM   4431  CA  MET A 315     -22.403  -9.655  -8.171  1.00  0.00           C  
ATOM   4432  C   MET A 315     -22.829 -10.750  -9.177  1.00  0.00           C  
ATOM   4433  O   MET A 315     -22.088 -11.716  -9.396  1.00  0.00           O  
ATOM   4434  CB  MET A 315     -22.857 -10.037  -6.754  1.00  0.00           C  
ATOM   4435  CG  MET A 315     -22.268  -9.164  -5.640  1.00  0.00           C  
ATOM   4436  SD  MET A 315     -23.023  -9.491  -4.025  1.00  0.00           S  
ATOM   4437  CE  MET A 315     -21.732  -8.893  -2.906  1.00  0.00           C  
ATOM   4438  H   MET A 315     -23.585  -7.876  -7.893  1.00  0.00           H  
ATOM   4439  HA  MET A 315     -21.314  -9.625  -8.181  1.00  0.00           H  
ATOM   4440  HB2 MET A 315     -22.550 -11.065  -6.563  1.00  0.00           H  
ATOM   4441  HB3 MET A 315     -23.945  -9.988  -6.710  1.00  0.00           H  
ATOM   4442  HG2 MET A 315     -22.397  -8.109  -5.880  1.00  0.00           H  
ATOM   4443  HG3 MET A 315     -21.199  -9.368  -5.581  1.00  0.00           H  
ATOM   4444  HE1 MET A 315     -20.770  -9.322  -3.185  1.00  0.00           H  
ATOM   4445  HE2 MET A 315     -21.681  -7.805  -2.951  1.00  0.00           H  
ATOM   4446  HE3 MET A 315     -21.970  -9.194  -1.886  1.00  0.00           H  
ATOM   4447  N   ASN A 316     -23.996 -10.596  -9.812  1.00  0.00           N  
ATOM   4448  CA  ASN A 316     -24.481 -11.447 -10.904  1.00  0.00           C  
ATOM   4449  C   ASN A 316     -23.817 -11.113 -12.256  1.00  0.00           C  
ATOM   4450  O   ASN A 316     -23.645 -12.017 -13.078  1.00  0.00           O  
ATOM   4451  CB  ASN A 316     -26.010 -11.343 -11.004  1.00  0.00           C  
ATOM   4452  CG  ASN A 316     -26.805 -11.804  -9.792  1.00  0.00           C  
ATOM   4453  OD1 ASN A 316     -26.356 -12.524  -8.907  1.00  0.00           O  
ATOM   4454  ND2 ASN A 316     -28.053 -11.406  -9.734  1.00  0.00           N  
ATOM   4455  H   ASN A 316     -24.588  -9.829  -9.528  1.00  0.00           H  
ATOM   4456  HA  ASN A 316     -24.238 -12.485 -10.674  1.00  0.00           H  
ATOM   4457  HB2 ASN A 316     -26.352 -11.909 -11.870  1.00  0.00           H  
ATOM   4458  HB3 ASN A 316     -26.260 -10.297 -11.185  1.00  0.00           H  
ATOM   4459 HD21 ASN A 316     -28.400 -10.790 -10.456  1.00  0.00           H  
ATOM   4460 HD22 ASN A 316     -28.577 -11.562  -8.885  1.00  0.00           H  
ATOM   4461  N   LYS A 317     -23.420  -9.850 -12.487  1.00  0.00           N  
ATOM   4462  CA  LYS A 317     -22.559  -9.421 -13.603  1.00  0.00           C  
ATOM   4463  C   LYS A 317     -21.169 -10.056 -13.498  1.00  0.00           C  
ATOM   4464  O   LYS A 317     -20.871 -10.983 -14.249  1.00  0.00           O  
ATOM   4465  CB  LYS A 317     -22.446  -7.879 -13.668  1.00  0.00           C  
ATOM   4466  CG  LYS A 317     -23.597  -7.160 -14.384  1.00  0.00           C  
ATOM   4467  CD  LYS A 317     -23.571  -5.657 -14.044  1.00  0.00           C  
ATOM   4468  CE  LYS A 317     -24.414  -4.766 -14.961  1.00  0.00           C  
ATOM   4469  NZ  LYS A 317     -25.781  -5.290 -15.147  1.00  0.00           N1+
ATOM   4470  H   LYS A 317     -23.716  -9.140 -11.832  1.00  0.00           H  
ATOM   4471  HA  LYS A 317     -22.984  -9.773 -14.543  1.00  0.00           H  
ATOM   4472  HB2 LYS A 317     -21.526  -7.604 -14.183  1.00  0.00           H  
ATOM   4473  HB3 LYS A 317     -22.369  -7.490 -12.652  1.00  0.00           H  
ATOM   4474  HG2 LYS A 317     -24.555  -7.590 -14.089  1.00  0.00           H  
ATOM   4475  HG3 LYS A 317     -23.465  -7.294 -15.457  1.00  0.00           H  
ATOM   4476  HD2 LYS A 317     -22.543  -5.296 -14.096  1.00  0.00           H  
ATOM   4477  HD3 LYS A 317     -23.917  -5.528 -13.018  1.00  0.00           H  
ATOM   4478  HE2 LYS A 317     -23.932  -4.693 -15.936  1.00  0.00           H  
ATOM   4479  HE3 LYS A 317     -24.458  -3.765 -14.533  1.00  0.00           H  
ATOM   4480  HZ1 LYS A 317     -26.176  -5.688 -14.307  1.00  0.00           H  
ATOM   4481  HZ2 LYS A 317     -26.420  -4.587 -15.490  1.00  0.00           H  
ATOM   4482  HZ3 LYS A 317     -25.769  -5.995 -15.870  1.00  0.00           H  
ATOM   4483  N   CYS A 318     -20.314  -9.550 -12.607  1.00  0.00           N  
ATOM   4484  CA  CYS A 318     -18.857  -9.664 -12.722  1.00  0.00           C  
ATOM   4485  C   CYS A 318     -18.326 -11.099 -12.888  1.00  0.00           C  
ATOM   4486  O   CYS A 318     -18.250 -11.859 -11.924  1.00  0.00           O  
ATOM   4487  CB  CYS A 318     -18.209  -8.989 -11.498  1.00  0.00           C  
ATOM   4488  SG  CYS A 318     -18.524  -7.204 -11.503  1.00  0.00           S  
ATOM   4489  H   CYS A 318     -20.680  -8.896 -11.930  1.00  0.00           H  
ATOM   4490  HA  CYS A 318     -18.544  -9.104 -13.603  1.00  0.00           H  
ATOM   4491  HB2 CYS A 318     -17.133  -9.163 -11.517  1.00  0.00           H  
ATOM   4492  HB3 CYS A 318     -18.616  -9.432 -10.589  1.00  0.00           H  
ATOM   4493  HG  CYS A 318     -17.738  -6.914 -12.544  1.00  0.00           H  
ATOM   4494  N   THR A 319     -17.879 -11.429 -14.103  1.00  0.00           N  
ATOM   4495  CA  THR A 319     -16.920 -12.520 -14.359  1.00  0.00           C  
ATOM   4496  C   THR A 319     -15.493 -11.975 -14.237  1.00  0.00           C  
ATOM   4497  O   THR A 319     -14.630 -12.603 -13.620  1.00  0.00           O  
ATOM   4498  CB  THR A 319     -17.144 -13.171 -15.742  1.00  0.00           C  
ATOM   4499  OG1 THR A 319     -16.881 -12.262 -16.787  1.00  0.00           O  
ATOM   4500  CG2 THR A 319     -18.578 -13.662 -15.924  1.00  0.00           C  
ATOM   4501  H   THR A 319     -18.106 -10.833 -14.886  1.00  0.00           H  
ATOM   4502  HA  THR A 319     -17.041 -13.297 -13.605  1.00  0.00           H  
ATOM   4503  HB  THR A 319     -16.467 -14.019 -15.839  1.00  0.00           H  
ATOM   4504 HG21 THR A 319     -18.848 -14.321 -15.099  1.00  0.00           H  
ATOM   4505 HG22 THR A 319     -19.278 -12.826 -15.950  1.00  0.00           H  
ATOM   4506 HG23 THR A 319     -18.655 -14.219 -16.858  1.00  0.00           H  
ATOM   4507  HG1 THR A 319     -16.892 -12.750 -17.613  1.00  0.00           H  
ATOM   4508  N   SER A 320     -15.269 -10.758 -14.747  1.00  0.00           N  
ATOM   4509  CA  SER A 320     -13.966 -10.109 -14.893  1.00  0.00           C  
ATOM   4510  C   SER A 320     -13.998  -8.634 -14.463  1.00  0.00           C  
ATOM   4511  O   SER A 320     -15.063  -8.020 -14.341  1.00  0.00           O  
ATOM   4512  CB  SER A 320     -13.505 -10.285 -16.342  1.00  0.00           C  
ATOM   4513  OG  SER A 320     -12.169  -9.866 -16.513  1.00  0.00           O  
ATOM   4514  H   SER A 320     -16.037 -10.301 -15.216  1.00  0.00           H  
ATOM   4515  HA  SER A 320     -13.237 -10.616 -14.261  1.00  0.00           H  
ATOM   4516  HB2 SER A 320     -14.150  -9.698 -16.997  1.00  0.00           H  
ATOM   4517  HB3 SER A 320     -13.582 -11.335 -16.623  1.00  0.00           H  
ATOM   4518  HG  SER A 320     -11.655 -10.638 -16.759  1.00  0.00           H  
ATOM   4519  N   LEU A 321     -12.818  -8.061 -14.225  1.00  0.00           N  
ATOM   4520  CA  LEU A 321     -12.592  -6.647 -13.919  1.00  0.00           C  
ATOM   4521  C   LEU A 321     -11.452  -6.142 -14.803  1.00  0.00           C  
ATOM   4522  O   LEU A 321     -10.376  -6.743 -14.838  1.00  0.00           O  
ATOM   4523  CB  LEU A 321     -12.276  -6.438 -12.427  1.00  0.00           C  
ATOM   4524  CG  LEU A 321     -13.355  -6.884 -11.424  1.00  0.00           C  
ATOM   4525  CD1 LEU A 321     -12.814  -6.698 -10.009  1.00  0.00           C  
ATOM   4526  CD2 LEU A 321     -14.638  -6.059 -11.528  1.00  0.00           C  
ATOM   4527  H   LEU A 321     -12.000  -8.637 -14.362  1.00  0.00           H  
ATOM   4528  HA  LEU A 321     -13.487  -6.078 -14.171  1.00  0.00           H  
ATOM   4529  HB2 LEU A 321     -11.364  -6.992 -12.208  1.00  0.00           H  
ATOM   4530  HB3 LEU A 321     -12.067  -5.380 -12.266  1.00  0.00           H  
ATOM   4531  HG  LEU A 321     -13.589  -7.939 -11.569  1.00  0.00           H  
ATOM   4532 HD11 LEU A 321     -11.906  -7.287  -9.880  1.00  0.00           H  
ATOM   4533 HD12 LEU A 321     -12.592  -5.647  -9.824  1.00  0.00           H  
ATOM   4534 HD13 LEU A 321     -13.558  -7.047  -9.292  1.00  0.00           H  
ATOM   4535 HD21 LEU A 321     -14.419  -4.996 -11.431  1.00  0.00           H  
ATOM   4536 HD22 LEU A 321     -15.112  -6.250 -12.491  1.00  0.00           H  
ATOM   4537 HD23 LEU A 321     -15.334  -6.356 -10.744  1.00  0.00           H  
ATOM   4538  N   CYS A 322     -11.688  -5.039 -15.507  1.00  0.00           N  
ATOM   4539  CA  CYS A 322     -10.957  -4.652 -16.712  1.00  0.00           C  
ATOM   4540  C   CYS A 322     -10.459  -3.200 -16.645  1.00  0.00           C  
ATOM   4541  O   CYS A 322     -10.905  -2.422 -15.805  1.00  0.00           O  
ATOM   4542  CB  CYS A 322     -11.880  -4.892 -17.919  1.00  0.00           C  
ATOM   4543  SG  CYS A 322     -12.472  -6.611 -17.974  1.00  0.00           S  
ATOM   4544  H   CYS A 322     -12.565  -4.560 -15.362  1.00  0.00           H  
ATOM   4545  HA  CYS A 322     -10.081  -5.293 -16.818  1.00  0.00           H  
ATOM   4546  HB2 CYS A 322     -11.349  -4.660 -18.842  1.00  0.00           H  
ATOM   4547  HB3 CYS A 322     -12.738  -4.223 -17.849  1.00  0.00           H  
ATOM   4548  HG  CYS A 322     -11.897  -6.977 -19.122  1.00  0.00           H  
ATOM   4549  N   CYS A 323      -9.524  -2.814 -17.517  1.00  0.00           N  
ATOM   4550  CA  CYS A 323      -8.945  -1.465 -17.542  1.00  0.00           C  
ATOM   4551  C   CYS A 323      -9.759  -0.490 -18.416  1.00  0.00           C  
ATOM   4552  O   CYS A 323      -9.938  -0.760 -19.605  1.00  0.00           O  
ATOM   4553  CB  CYS A 323      -7.487  -1.576 -18.007  1.00  0.00           C  
ATOM   4554  SG  CYS A 323      -6.745   0.074 -18.180  1.00  0.00           S  
ATOM   4555  H   CYS A 323      -9.207  -3.496 -18.192  1.00  0.00           H  
ATOM   4556  HA  CYS A 323      -8.939  -1.071 -16.526  1.00  0.00           H  
ATOM   4557  HB2 CYS A 323      -7.459  -2.080 -18.973  1.00  0.00           H  
ATOM   4558  HB3 CYS A 323      -6.917  -2.164 -17.287  1.00  0.00           H  
ATOM   4559  HG  CYS A 323      -6.816   0.425 -16.893  1.00  0.00           H  
ATOM   4560  N   LYS A 324     -10.184   0.666 -17.869  1.00  0.00           N  
ATOM   4561  CA  LYS A 324     -11.018   1.676 -18.569  1.00  0.00           C  
ATOM   4562  C   LYS A 324     -10.542   1.995 -19.993  1.00  0.00           C  
ATOM   4563  O   LYS A 324     -11.326   1.864 -20.934  1.00  0.00           O  
ATOM   4564  CB  LYS A 324     -11.077   3.004 -17.788  1.00  0.00           C  
ATOM   4565  CG  LYS A 324     -11.899   2.967 -16.493  1.00  0.00           C  
ATOM   4566  CD  LYS A 324     -12.113   4.410 -16.002  1.00  0.00           C  
ATOM   4567  CE  LYS A 324     -13.140   4.528 -14.871  1.00  0.00           C  
ATOM   4568  NZ  LYS A 324     -12.645   3.926 -13.616  1.00  0.00           N1+
ATOM   4569  H   LYS A 324      -9.955   0.827 -16.898  1.00  0.00           H  
ATOM   4570  HA  LYS A 324     -12.032   1.290 -18.666  1.00  0.00           H  
ATOM   4571  HB2 LYS A 324     -10.066   3.341 -17.559  1.00  0.00           H  
ATOM   4572  HB3 LYS A 324     -11.528   3.745 -18.447  1.00  0.00           H  
ATOM   4573  HG2 LYS A 324     -12.868   2.511 -16.695  1.00  0.00           H  
ATOM   4574  HG3 LYS A 324     -11.376   2.383 -15.735  1.00  0.00           H  
ATOM   4575  HD2 LYS A 324     -12.485   5.013 -16.830  1.00  0.00           H  
ATOM   4576  HD3 LYS A 324     -11.161   4.836 -15.684  1.00  0.00           H  
ATOM   4577  HE2 LYS A 324     -14.074   4.062 -15.186  1.00  0.00           H  
ATOM   4578  HE3 LYS A 324     -13.331   5.589 -14.709  1.00  0.00           H  
ATOM   4579  HZ1 LYS A 324     -12.764   2.923 -13.608  1.00  0.00           H  
ATOM   4580  HZ2 LYS A 324     -11.665   4.139 -13.496  1.00  0.00           H  
ATOM   4581  HZ3 LYS A 324     -13.107   4.340 -12.819  1.00  0.00           H  
ATOM   4582  N   GLN A 325      -9.260   2.356 -20.135  1.00  0.00           N  
ATOM   4583  CA  GLN A 325      -8.586   2.724 -21.394  1.00  0.00           C  
ATOM   4584  C   GLN A 325      -8.750   1.675 -22.506  1.00  0.00           C  
ATOM   4585  O   GLN A 325      -8.764   2.029 -23.685  1.00  0.00           O  
ATOM   4586  CB  GLN A 325      -7.102   3.014 -21.065  1.00  0.00           C  
ATOM   4587  CG  GLN A 325      -6.067   3.101 -22.209  1.00  0.00           C  
ATOM   4588  CD  GLN A 325      -6.183   4.279 -23.173  1.00  0.00           C  
ATOM   4589  OE1 GLN A 325      -5.277   5.094 -23.294  1.00  0.00           O  
ATOM   4590  NE2 GLN A 325      -7.253   4.399 -23.918  1.00  0.00           N  
ATOM   4591  H   GLN A 325      -8.719   2.421 -19.284  1.00  0.00           H  
ATOM   4592  HA  GLN A 325      -9.027   3.652 -21.760  1.00  0.00           H  
ATOM   4593  HB2 GLN A 325      -7.054   3.940 -20.491  1.00  0.00           H  
ATOM   4594  HB3 GLN A 325      -6.753   2.216 -20.409  1.00  0.00           H  
ATOM   4595  HG2 GLN A 325      -6.087   2.181 -22.794  1.00  0.00           H  
ATOM   4596  HG3 GLN A 325      -5.085   3.172 -21.742  1.00  0.00           H  
ATOM   4597 HE21 GLN A 325      -7.336   5.198 -24.531  1.00  0.00           H  
ATOM   4598 HE22 GLN A 325      -7.955   3.673 -23.929  1.00  0.00           H  
ATOM   4599  N   CYS A 326      -8.923   0.401 -22.149  1.00  0.00           N  
ATOM   4600  CA  CYS A 326      -9.010  -0.729 -23.079  1.00  0.00           C  
ATOM   4601  C   CYS A 326     -10.301  -1.556 -22.881  1.00  0.00           C  
ATOM   4602  O   CYS A 326     -10.355  -2.722 -23.269  1.00  0.00           O  
ATOM   4603  CB  CYS A 326      -7.714  -1.550 -22.984  1.00  0.00           C  
ATOM   4604  SG  CYS A 326      -6.240  -0.540 -23.305  1.00  0.00           S  
ATOM   4605  H   CYS A 326      -8.983   0.184 -21.164  1.00  0.00           H  
ATOM   4606  HA  CYS A 326      -9.072  -0.340 -24.095  1.00  0.00           H  
ATOM   4607  HB2 CYS A 326      -7.746  -2.360 -23.712  1.00  0.00           H  
ATOM   4608  HB3 CYS A 326      -7.635  -1.974 -21.983  1.00  0.00           H  
ATOM   4609  HG  CYS A 326      -6.413  -0.449 -24.626  1.00  0.00           H  
ATOM   4610  N   GLN A 327     -11.314  -0.946 -22.251  1.00  0.00           N  
ATOM   4611  CA  GLN A 327     -12.666  -1.432 -21.943  1.00  0.00           C  
ATOM   4612  C   GLN A 327     -12.762  -2.875 -21.411  1.00  0.00           C  
ATOM   4613  O   GLN A 327     -12.872  -3.068 -20.205  1.00  0.00           O  
ATOM   4614  CB  GLN A 327     -13.640  -1.114 -23.091  1.00  0.00           C  
ATOM   4615  CG  GLN A 327     -15.112  -1.418 -22.742  1.00  0.00           C  
ATOM   4616  CD  GLN A 327     -15.993  -0.174 -22.845  1.00  0.00           C  
ATOM   4617  OE1 GLN A 327     -16.241   0.535 -21.874  1.00  0.00           O  
ATOM   4618  NE2 GLN A 327     -16.464   0.156 -24.025  1.00  0.00           N  
ATOM   4619  H   GLN A 327     -11.123  -0.006 -21.936  1.00  0.00           H  
ATOM   4620  HA  GLN A 327     -12.998  -0.820 -21.104  1.00  0.00           H  
ATOM   4621  HB2 GLN A 327     -13.539  -0.059 -23.344  1.00  0.00           H  
ATOM   4622  HB3 GLN A 327     -13.358  -1.693 -23.970  1.00  0.00           H  
ATOM   4623  HG2 GLN A 327     -15.492  -2.179 -23.424  1.00  0.00           H  
ATOM   4624  HG3 GLN A 327     -15.200  -1.811 -21.730  1.00  0.00           H  
ATOM   4625 HE21 GLN A 327     -16.243  -0.415 -24.828  1.00  0.00           H  
ATOM   4626 HE22 GLN A 327     -17.084   0.950 -24.092  1.00  0.00           H  
ATOM   4627  N   GLU A 328     -12.732  -3.889 -22.284  1.00  0.00           N  
ATOM   4628  CA  GLU A 328     -12.900  -5.303 -21.906  1.00  0.00           C  
ATOM   4629  C   GLU A 328     -11.590  -5.985 -21.461  1.00  0.00           C  
ATOM   4630  O   GLU A 328     -11.604  -7.138 -21.036  1.00  0.00           O  
ATOM   4631  CB  GLU A 328     -13.542  -6.117 -23.045  1.00  0.00           C  
ATOM   4632  CG  GLU A 328     -14.640  -5.405 -23.862  1.00  0.00           C  
ATOM   4633  CD  GLU A 328     -14.118  -4.639 -25.094  1.00  0.00           C  
ATOM   4634  OE1 GLU A 328     -12.943  -4.812 -25.504  1.00  0.00           O  
ATOM   4635  OE2 GLU A 328     -14.901  -3.855 -25.677  1.00  0.00           O1-
ATOM   4636  H   GLU A 328     -12.566  -3.675 -23.257  1.00  0.00           H  
ATOM   4637  HA  GLU A 328     -13.579  -5.352 -21.054  1.00  0.00           H  
ATOM   4638  HB2 GLU A 328     -13.998  -6.994 -22.587  1.00  0.00           H  
ATOM   4639  HB3 GLU A 328     -12.763  -6.489 -23.710  1.00  0.00           H  
ATOM   4640  HG2 GLU A 328     -15.202  -4.736 -23.210  1.00  0.00           H  
ATOM   4641  HG3 GLU A 328     -15.336  -6.165 -24.217  1.00  0.00           H  
ATOM   4642  N   THR A 329     -10.451  -5.288 -21.559  1.00  0.00           N  
ATOM   4643  CA  THR A 329      -9.113  -5.820 -21.235  1.00  0.00           C  
ATOM   4644  C   THR A 329      -8.980  -6.175 -19.752  1.00  0.00           C  
ATOM   4645  O   THR A 329      -8.830  -5.290 -18.905  1.00  0.00           O  
ATOM   4646  CB  THR A 329      -8.034  -4.824 -21.676  1.00  0.00           C  
ATOM   4647  OG1 THR A 329      -8.017  -4.765 -23.084  1.00  0.00           O  
ATOM   4648  CG2 THR A 329      -6.601  -5.148 -21.244  1.00  0.00           C  
ATOM   4649  H   THR A 329     -10.523  -4.345 -21.912  1.00  0.00           H  
ATOM   4650  HA  THR A 329      -8.960  -6.733 -21.810  1.00  0.00           H  
ATOM   4651  HB  THR A 329      -8.294  -3.844 -21.278  1.00  0.00           H  
ATOM   4652 HG21 THR A 329      -6.513  -5.139 -20.158  1.00  0.00           H  
ATOM   4653 HG22 THR A 329      -6.314  -6.128 -21.625  1.00  0.00           H  
ATOM   4654 HG23 THR A 329      -5.925  -4.398 -21.655  1.00  0.00           H  
ATOM   4655  HG1 THR A 329      -8.894  -4.524 -23.392  1.00  0.00           H  
ATOM   4656  N   GLU A 330      -9.050  -7.473 -19.451  1.00  0.00           N  
ATOM   4657  CA  GLU A 330      -9.030  -8.072 -18.112  1.00  0.00           C  
ATOM   4658  C   GLU A 330      -7.779  -7.728 -17.289  1.00  0.00           C  
ATOM   4659  O   GLU A 330      -6.661  -7.711 -17.804  1.00  0.00           O  
ATOM   4660  CB  GLU A 330      -9.186  -9.599 -18.261  1.00  0.00           C  
ATOM   4661  CG  GLU A 330      -8.945 -10.387 -16.960  1.00  0.00           C  
ATOM   4662  CD  GLU A 330      -9.502 -11.811 -17.022  1.00  0.00           C  
ATOM   4663  OE1 GLU A 330     -10.727 -11.953 -17.253  1.00  0.00           O  
ATOM   4664  OE2 GLU A 330      -8.714 -12.763 -16.818  1.00  0.00           O1-
ATOM   4665  H   GLU A 330      -9.206  -8.100 -20.227  1.00  0.00           H  
ATOM   4666  HA  GLU A 330      -9.895  -7.710 -17.557  1.00  0.00           H  
ATOM   4667  HB2 GLU A 330     -10.192  -9.795 -18.631  1.00  0.00           H  
ATOM   4668  HB3 GLU A 330      -8.478  -9.961 -19.006  1.00  0.00           H  
ATOM   4669  HG2 GLU A 330      -9.430  -9.867 -16.134  1.00  0.00           H  
ATOM   4670  HG3 GLU A 330      -7.875 -10.415 -16.756  1.00  0.00           H  
ATOM   4671  N   ILE A 331      -7.968  -7.533 -15.983  1.00  0.00           N  
ATOM   4672  CA  ILE A 331      -6.921  -7.281 -14.984  1.00  0.00           C  
ATOM   4673  C   ILE A 331      -7.019  -8.253 -13.790  1.00  0.00           C  
ATOM   4674  O   ILE A 331      -6.006  -8.585 -13.179  1.00  0.00           O  
ATOM   4675  CB  ILE A 331      -6.936  -5.789 -14.565  1.00  0.00           C  
ATOM   4676  CG1 ILE A 331      -6.806  -4.788 -15.742  1.00  0.00           C  
ATOM   4677  CG2 ILE A 331      -5.881  -5.491 -13.491  1.00  0.00           C  
ATOM   4678  CD1 ILE A 331      -5.454  -4.779 -16.470  1.00  0.00           C  
ATOM   4679  H   ILE A 331      -8.924  -7.510 -15.660  1.00  0.00           H  
ATOM   4680  HA  ILE A 331      -5.952  -7.475 -15.445  1.00  0.00           H  
ATOM   4681  HB  ILE A 331      -7.907  -5.600 -14.108  1.00  0.00           H  
ATOM   4682 HG12 ILE A 331      -7.591  -4.984 -16.472  1.00  0.00           H  
ATOM   4683 HG13 ILE A 331      -6.986  -3.784 -15.357  1.00  0.00           H  
ATOM   4684 HG21 ILE A 331      -6.067  -6.086 -12.597  1.00  0.00           H  
ATOM   4685 HG22 ILE A 331      -4.885  -5.731 -13.865  1.00  0.00           H  
ATOM   4686 HG23 ILE A 331      -5.934  -4.440 -13.211  1.00  0.00           H  
ATOM   4687 HD11 ILE A 331      -4.670  -4.406 -15.811  1.00  0.00           H  
ATOM   4688 HD12 ILE A 331      -5.191  -5.782 -16.806  1.00  0.00           H  
ATOM   4689 HD13 ILE A 331      -5.516  -4.125 -17.340  1.00  0.00           H  
ATOM   4690  N   THR A 332      -8.211  -8.758 -13.459  1.00  0.00           N  
ATOM   4691  CA  THR A 332      -8.432  -9.869 -12.506  1.00  0.00           C  
ATOM   4692  C   THR A 332      -9.846 -10.448 -12.707  1.00  0.00           C  
ATOM   4693  O   THR A 332     -10.629  -9.891 -13.478  1.00  0.00           O  
ATOM   4694  CB  THR A 332      -8.203  -9.388 -11.054  1.00  0.00           C  
ATOM   4695  OG1 THR A 332      -8.175 -10.473 -10.154  1.00  0.00           O  
ATOM   4696  CG2 THR A 332      -9.296  -8.443 -10.554  1.00  0.00           C  
ATOM   4697  H   THR A 332      -9.026  -8.436 -13.961  1.00  0.00           H  
ATOM   4698  HA  THR A 332      -7.717 -10.664 -12.719  1.00  0.00           H  
ATOM   4699  HB  THR A 332      -7.243  -8.876 -10.987  1.00  0.00           H  
ATOM   4700 HG21 THR A 332      -9.355  -7.572 -11.206  1.00  0.00           H  
ATOM   4701 HG22 THR A 332     -10.259  -8.952 -10.524  1.00  0.00           H  
ATOM   4702 HG23 THR A 332      -9.051  -8.106  -9.546  1.00  0.00           H  
ATOM   4703  HG1 THR A 332      -7.308 -10.885 -10.177  1.00  0.00           H  
ATOM   4704  N   THR A 333     -10.204 -11.531 -12.010  1.00  0.00           N  
ATOM   4705  CA  THR A 333     -11.522 -12.191 -12.119  1.00  0.00           C  
ATOM   4706  C   THR A 333     -12.236 -12.263 -10.768  1.00  0.00           C  
ATOM   4707  O   THR A 333     -11.591 -12.210  -9.718  1.00  0.00           O  
ATOM   4708  CB  THR A 333     -11.443 -13.578 -12.783  1.00  0.00           C  
ATOM   4709  OG1 THR A 333     -10.887 -14.552 -11.925  1.00  0.00           O  
ATOM   4710  CG2 THR A 333     -10.666 -13.603 -14.092  1.00  0.00           C  
ATOM   4711  H   THR A 333      -9.558 -11.893 -11.324  1.00  0.00           H  
ATOM   4712  HA  THR A 333     -12.162 -11.588 -12.764  1.00  0.00           H  
ATOM   4713  HB  THR A 333     -12.464 -13.890 -13.002  1.00  0.00           H  
ATOM   4714 HG21 THR A 333     -11.075 -12.854 -14.769  1.00  0.00           H  
ATOM   4715 HG22 THR A 333      -9.609 -13.397 -13.921  1.00  0.00           H  
ATOM   4716 HG23 THR A 333     -10.768 -14.585 -14.554  1.00  0.00           H  
ATOM   4717  HG1 THR A 333      -9.937 -14.418 -11.894  1.00  0.00           H  
ATOM   4718  N   LYS A 334     -13.574 -12.406 -10.763  1.00  0.00           N  
ATOM   4719  CA  LYS A 334     -14.349 -12.478  -9.502  1.00  0.00           C  
ATOM   4720  C   LYS A 334     -13.870 -13.607  -8.577  1.00  0.00           C  
ATOM   4721  O   LYS A 334     -13.950 -13.479  -7.360  1.00  0.00           O  
ATOM   4722  CB  LYS A 334     -15.875 -12.529  -9.777  1.00  0.00           C  
ATOM   4723  CG  LYS A 334     -16.680 -12.692  -8.471  1.00  0.00           C  
ATOM   4724  CD  LYS A 334     -18.207 -12.533  -8.539  1.00  0.00           C  
ATOM   4725  CE  LYS A 334     -18.886 -13.710  -9.246  1.00  0.00           C  
ATOM   4726  NZ  LYS A 334     -20.222 -13.996  -8.665  1.00  0.00           N1+
ATOM   4727  H   LYS A 334     -14.060 -12.459 -11.647  1.00  0.00           H  
ATOM   4728  HA  LYS A 334     -14.154 -11.561  -8.947  1.00  0.00           H  
ATOM   4729  HB2 LYS A 334     -16.101 -13.359 -10.447  1.00  0.00           H  
ATOM   4730  HB3 LYS A 334     -16.169 -11.600 -10.265  1.00  0.00           H  
ATOM   4731  HG2 LYS A 334     -16.318 -11.938  -7.772  1.00  0.00           H  
ATOM   4732  HG3 LYS A 334     -16.474 -13.671  -8.039  1.00  0.00           H  
ATOM   4733  HD2 LYS A 334     -18.467 -11.601  -9.041  1.00  0.00           H  
ATOM   4734  HD3 LYS A 334     -18.565 -12.483  -7.511  1.00  0.00           H  
ATOM   4735  HE2 LYS A 334     -18.260 -14.592  -9.119  1.00  0.00           H  
ATOM   4736  HE3 LYS A 334     -18.958 -13.491 -10.311  1.00  0.00           H  
ATOM   4737  HZ1 LYS A 334     -20.122 -14.332  -7.718  1.00  0.00           H  
ATOM   4738  HZ2 LYS A 334     -20.819 -13.181  -8.658  1.00  0.00           H  
ATOM   4739  HZ3 LYS A 334     -20.696 -14.719  -9.187  1.00  0.00           H  
ATOM   4740  N   ASN A 335     -13.307 -14.671  -9.148  1.00  0.00           N  
ATOM   4741  CA  ASN A 335     -12.821 -15.864  -8.450  1.00  0.00           C  
ATOM   4742  C   ASN A 335     -11.516 -15.655  -7.636  1.00  0.00           C  
ATOM   4743  O   ASN A 335     -11.027 -16.609  -7.033  1.00  0.00           O  
ATOM   4744  CB  ASN A 335     -12.673 -17.027  -9.463  1.00  0.00           C  
ATOM   4745  CG  ASN A 335     -13.600 -16.968 -10.669  1.00  0.00           C  
ATOM   4746  ND2 ASN A 335     -13.177 -16.347 -11.747  1.00  0.00           N  
ATOM   4747  OD1 ASN A 335     -14.730 -17.435 -10.661  1.00  0.00           O  
ATOM   4748  H   ASN A 335     -13.235 -14.658 -10.155  1.00  0.00           H  
ATOM   4749  HA  ASN A 335     -13.587 -16.149  -7.729  1.00  0.00           H  
ATOM   4750  HB2 ASN A 335     -11.649 -17.036  -9.837  1.00  0.00           H  
ATOM   4751  HB3 ASN A 335     -12.835 -17.972  -8.945  1.00  0.00           H  
ATOM   4752 HD21 ASN A 335     -13.781 -16.345 -12.556  1.00  0.00           H  
ATOM   4753 HD22 ASN A 335     -12.250 -15.947 -11.787  1.00  0.00           H  
ATOM   4754  N   GLU A 336     -10.917 -14.455  -7.637  1.00  0.00           N  
ATOM   4755  CA  GLU A 336      -9.526 -14.224  -7.181  1.00  0.00           C  
ATOM   4756  C   GLU A 336      -9.348 -13.054  -6.195  1.00  0.00           C  
ATOM   4757  O   GLU A 336      -8.233 -12.781  -5.738  1.00  0.00           O  
ATOM   4758  CB  GLU A 336      -8.613 -14.064  -8.408  1.00  0.00           C  
ATOM   4759  CG  GLU A 336      -8.677 -15.275  -9.349  1.00  0.00           C  
ATOM   4760  CD  GLU A 336      -7.735 -15.091 -10.532  1.00  0.00           C  
ATOM   4761  OE1 GLU A 336      -8.168 -14.551 -11.579  1.00  0.00           O  
ATOM   4762  OE2 GLU A 336      -6.565 -15.519 -10.412  1.00  0.00           O1-
ATOM   4763  H   GLU A 336     -11.355 -13.714  -8.165  1.00  0.00           H  
ATOM   4764  HA  GLU A 336      -9.181 -15.104  -6.639  1.00  0.00           H  
ATOM   4765  HB2 GLU A 336      -8.904 -13.169  -8.959  1.00  0.00           H  
ATOM   4766  HB3 GLU A 336      -7.583 -13.942  -8.071  1.00  0.00           H  
ATOM   4767  HG2 GLU A 336      -9.691 -15.415  -9.723  1.00  0.00           H  
ATOM   4768  HG3 GLU A 336      -8.398 -16.171  -8.795  1.00  0.00           H  
ATOM   4769  N   ILE A 337     -10.441 -12.375  -5.843  1.00  0.00           N  
ATOM   4770  CA  ILE A 337     -10.508 -11.283  -4.860  1.00  0.00           C  
ATOM   4771  C   ILE A 337     -10.621 -11.870  -3.441  1.00  0.00           C  
ATOM   4772  O   ILE A 337     -11.263 -12.904  -3.273  1.00  0.00           O  
ATOM   4773  CB  ILE A 337     -11.689 -10.359  -5.233  1.00  0.00           C  
ATOM   4774  CG1 ILE A 337     -11.532  -9.713  -6.631  1.00  0.00           C  
ATOM   4775  CG2 ILE A 337     -11.990  -9.297  -4.162  1.00  0.00           C  
ATOM   4776  CD1 ILE A 337     -12.864  -9.263  -7.239  1.00  0.00           C  
ATOM   4777  H   ILE A 337     -11.319 -12.706  -6.217  1.00  0.00           H  
ATOM   4778  HA  ILE A 337      -9.589 -10.698  -4.907  1.00  0.00           H  
ATOM   4779  HB  ILE A 337     -12.563 -11.008  -5.288  1.00  0.00           H  
ATOM   4780 HG12 ILE A 337     -10.870  -8.849  -6.567  1.00  0.00           H  
ATOM   4781 HG13 ILE A 337     -11.089 -10.422  -7.329  1.00  0.00           H  
ATOM   4782 HG21 ILE A 337     -12.229  -9.773  -3.212  1.00  0.00           H  
ATOM   4783 HG22 ILE A 337     -11.130  -8.639  -4.034  1.00  0.00           H  
ATOM   4784 HG23 ILE A 337     -12.862  -8.710  -4.450  1.00  0.00           H  
ATOM   4785 HD11 ILE A 337     -13.572 -10.091  -7.235  1.00  0.00           H  
ATOM   4786 HD12 ILE A 337     -13.280  -8.422  -6.684  1.00  0.00           H  
ATOM   4787 HD13 ILE A 337     -12.694  -8.962  -8.273  1.00  0.00           H  
ATOM   4788  N   PHE A 338     -10.031 -11.247  -2.409  1.00  0.00           N  
ATOM   4789  CA  PHE A 338     -10.157 -11.746  -1.026  1.00  0.00           C  
ATOM   4790  C   PHE A 338     -10.043 -10.665   0.065  1.00  0.00           C  
ATOM   4791  O   PHE A 338      -9.409  -9.625  -0.114  1.00  0.00           O  
ATOM   4792  CB  PHE A 338      -9.189 -12.919  -0.769  1.00  0.00           C  
ATOM   4793  CG  PHE A 338      -7.764 -12.551  -0.397  1.00  0.00           C  
ATOM   4794  CD1 PHE A 338      -6.927 -11.922  -1.335  1.00  0.00           C  
ATOM   4795  CD2 PHE A 338      -7.262 -12.867   0.881  1.00  0.00           C  
ATOM   4796  CE1 PHE A 338      -5.601 -11.602  -0.998  1.00  0.00           C  
ATOM   4797  CE2 PHE A 338      -5.932 -12.558   1.215  1.00  0.00           C  
ATOM   4798  CZ  PHE A 338      -5.100 -11.924   0.275  1.00  0.00           C  
ATOM   4799  H   PHE A 338      -9.537 -10.381  -2.568  1.00  0.00           H  
ATOM   4800  HA  PHE A 338     -11.162 -12.157  -0.938  1.00  0.00           H  
ATOM   4801  HB2 PHE A 338      -9.609 -13.517   0.039  1.00  0.00           H  
ATOM   4802  HB3 PHE A 338      -9.162 -13.567  -1.645  1.00  0.00           H  
ATOM   4803  HD1 PHE A 338      -7.306 -11.689  -2.319  1.00  0.00           H  
ATOM   4804  HD2 PHE A 338      -7.892 -13.358   1.608  1.00  0.00           H  
ATOM   4805  HE1 PHE A 338      -4.969 -11.109  -1.722  1.00  0.00           H  
ATOM   4806  HE2 PHE A 338      -5.554 -12.809   2.195  1.00  0.00           H  
ATOM   4807  HZ  PHE A 338      -4.079 -11.681   0.533  1.00  0.00           H  
ATOM   4808  N   SER A 339     -10.676 -10.930   1.213  1.00  0.00           N  
ATOM   4809  CA  SER A 339     -10.802 -10.043   2.383  1.00  0.00           C  
ATOM   4810  C   SER A 339      -9.495  -9.932   3.186  1.00  0.00           C  
ATOM   4811  O   SER A 339      -9.365 -10.503   4.269  1.00  0.00           O  
ATOM   4812  CB  SER A 339     -11.957 -10.521   3.284  1.00  0.00           C  
ATOM   4813  OG  SER A 339     -13.208 -10.461   2.611  1.00  0.00           O  
ATOM   4814  H   SER A 339     -11.201 -11.792   1.243  1.00  0.00           H  
ATOM   4815  HA  SER A 339     -11.053  -9.042   2.032  1.00  0.00           H  
ATOM   4816  HB2 SER A 339     -12.001  -9.884   4.168  1.00  0.00           H  
ATOM   4817  HB3 SER A 339     -11.770 -11.545   3.609  1.00  0.00           H  
ATOM   4818  HG  SER A 339     -13.166 -11.090   1.886  1.00  0.00           H  
ATOM   4819  N   LEU A 340      -8.522  -9.182   2.661  1.00  0.00           N  
ATOM   4820  CA  LEU A 340      -7.211  -8.946   3.293  1.00  0.00           C  
ATOM   4821  C   LEU A 340      -7.216  -7.750   4.280  1.00  0.00           C  
ATOM   4822  O   LEU A 340      -6.244  -7.489   4.979  1.00  0.00           O  
ATOM   4823  CB  LEU A 340      -6.164  -8.908   2.152  1.00  0.00           C  
ATOM   4824  CG  LEU A 340      -4.647  -8.891   2.449  1.00  0.00           C  
ATOM   4825  CD1 LEU A 340      -4.045  -7.499   2.631  1.00  0.00           C  
ATOM   4826  CD2 LEU A 340      -4.238  -9.808   3.604  1.00  0.00           C  
ATOM   4827  H   LEU A 340      -8.667  -8.818   1.730  1.00  0.00           H  
ATOM   4828  HA  LEU A 340      -6.980  -9.819   3.903  1.00  0.00           H  
ATOM   4829  HB2 LEU A 340      -6.345  -9.790   1.537  1.00  0.00           H  
ATOM   4830  HB3 LEU A 340      -6.387  -8.048   1.521  1.00  0.00           H  
ATOM   4831  HG  LEU A 340      -4.168  -9.294   1.556  1.00  0.00           H  
ATOM   4832 HD11 LEU A 340      -4.276  -6.881   1.763  1.00  0.00           H  
ATOM   4833 HD12 LEU A 340      -4.418  -7.016   3.534  1.00  0.00           H  
ATOM   4834 HD13 LEU A 340      -2.962  -7.586   2.716  1.00  0.00           H  
ATOM   4835 HD21 LEU A 340      -4.601  -9.411   4.552  1.00  0.00           H  
ATOM   4836 HD22 LEU A 340      -4.652 -10.804   3.447  1.00  0.00           H  
ATOM   4837 HD23 LEU A 340      -3.151  -9.878   3.644  1.00  0.00           H  
ATOM   4838  N   SER A 341      -8.342  -7.036   4.381  1.00  0.00           N  
ATOM   4839  CA  SER A 341      -8.528  -5.835   5.203  1.00  0.00           C  
ATOM   4840  C   SER A 341      -9.883  -5.868   5.918  1.00  0.00           C  
ATOM   4841  O   SER A 341     -10.874  -6.328   5.348  1.00  0.00           O  
ATOM   4842  CB  SER A 341      -8.362  -4.596   4.320  1.00  0.00           C  
ATOM   4843  OG  SER A 341      -8.582  -3.400   5.040  1.00  0.00           O  
ATOM   4844  H   SER A 341      -9.139  -7.341   3.840  1.00  0.00           H  
ATOM   4845  HA  SER A 341      -7.750  -5.793   5.966  1.00  0.00           H  
ATOM   4846  HB2 SER A 341      -9.070  -4.647   3.493  1.00  0.00           H  
ATOM   4847  HB3 SER A 341      -7.350  -4.587   3.914  1.00  0.00           H  
ATOM   4848  HG  SER A 341      -8.274  -2.677   4.489  1.00  0.00           H  
ATOM   4849  N   LEU A 342      -9.942  -5.391   7.167  1.00  0.00           N  
ATOM   4850  CA  LEU A 342     -11.145  -5.482   8.010  1.00  0.00           C  
ATOM   4851  C   LEU A 342     -12.334  -4.652   7.479  1.00  0.00           C  
ATOM   4852  O   LEU A 342     -13.492  -4.985   7.731  1.00  0.00           O  
ATOM   4853  CB  LEU A 342     -10.753  -5.151   9.465  1.00  0.00           C  
ATOM   4854  CG  LEU A 342     -11.909  -5.176  10.485  1.00  0.00           C
[truncated: 471,231 more chars]
