# Supplementary material for: PROTAC-Mediated Ternary Complex Stability with Ricin Toxin A: A Computational Perspective
Source: ACS Omega. 2026 Feb 9;11(7):11685–99. doi: 10.1021/acsomega.5c10223 (PMC12946957; doi:10.1021/acsomega.5c10223)
Supplement: Supplementary file 2 [file ao5c10223_si_002.zip › Suppl_mat/DM_input_files/CRBN/5A.pdb]

HEADER    Protein cereblon                                            
REMARK  99                                                                      
REMARK  99 MOE v2024.06 (Chemical Computing Group ULC) Tue Sep 30 10:20:49 2025 
REMARK  99                                                                      
SEQRES   1 A  399  PRO ASN ILE ILE ASN PHE ASP THR SER LEU PRO THR SER
SEQRES   2 A  399  HIS THR TYR LEU GLY ALA ASP MET GLU GLU PHE HIS GLY
SEQRES   3 A  399  ARG THR LEU HIS ASP ASP ASP SER CYS GLN VAL ILE PRO
SEQRES   4 A  399  VAL LEU PRO GLN VAL MET MET ILE LEU ILE PRO GLY GLN
SEQRES   5 A  399  THR LEU PRO LEU GLN LEU PHE HIS PRO GLN GLU VAL SER
SEQRES   6 A  399  MET VAL ARG ASN LEU ILE GLN LYS ASP ARG THR PHE ALA
SEQRES   7 A  399  VAL LEU ALA TYR SER ASN VAL GLN GLU ARG GLU ALA GLN
SEQRES   8 A  399  PHE GLY THR THR ALA GLU ILE TYR ALA TYR ARG GLU GLU
SEQRES   9 A  399  GLN ASP PHE GLY ILE GLU ILE VAL LYS VAL LYS ALA ILE
SEQRES  10 A  399  GLY ARG GLN ARG PHE LYS VAL LEU GLU LEU ARG THR GLN
SEQRES  11 A  399  SER ASP GLY ILE GLN GLN ALA LYS VAL GLN ILE LEU PRO
SEQRES  12 A  399  GLU CYS VAL LEU PRO SER THR MET SER ALA VAL GLN LEU
SEQRES  13 A  399  GLU SER LEU ASN LYS CYS GLN ILE PHE PRO SER LYS PRO
SEQRES  14 A  399  VAL SER ARG GLU ASP GLN CYS SER TYR LYS TRP TRP GLN
SEQRES  15 A  399  LYS TYR GLN LYS ARG LYS PHE HIS CYS ALA ASN LEU THR
SEQRES  16 A  399  SER TRP PRO ARG TRP LEU TYR SER LEU TYR ASP ALA GLU
SEQRES  17 A  399  THR LEU MET ASP ARG ILE LYS LYS GLN LEU ARG GLU TRP
SEQRES  18 A  399  ASP GLU ASN LEU LYS ASP ASP SER LEU PRO SER ASN PRO
SEQRES  19 A  399  ILE ASP PHE SER TYR ARG VAL ALA ALA CYS LEU PRO ILE
SEQRES  20 A  399  ASP ASP VAL LEU ARG ILE GLN LEU LEU LYS ILE GLY SER
SEQRES  21 A  399  ALA ILE GLN ARG LEU ARG CYS GLU LEU ASP ILE MET ASN
SEQRES  22 A  399  LYS CYS THR SER LEU CYS CYS LYS GLN CYS GLN GLU THR
SEQRES  23 A  399  GLU ILE THR THR LYS ASN GLU ILE PHE SER LEU SER LEU
SEQRES  24 A  399  CYS GLY PRO MET ALA ALA TYR VAL ASN PRO HIS GLY TYR
SEQRES  25 A  399  VAL HIS GLU THR LEU THR VAL TYR LYS ALA CYS ASN LEU
SEQRES  26 A  399  ASN LEU ILE GLY ARG PRO SER THR GLU HIS SER TRP PHE
SEQRES  27 A  399  PRO GLY TYR ALA TRP THR VAL ALA GLN CYS LYS ILE CYS
SEQRES  28 A  399  ALA SER HIS ILE GLY TRP LYS PHE THR ALA THR LYS LYS
SEQRES  29 A  399  ASP MET SER PRO GLN LYS PHE TRP GLY LEU THR ARG SER
SEQRES  30 A  399  ALA LEU LEU PRO THR ILE PRO ASP THR GLU ASP GLU ILE
SEQRES  31 A  399  SER PRO ASP LYS VAL ILE LEU CYS LEU
HELIX    1   1 SER A   52  SER A   56  1               Generated by MOE    5
HELIX    2   2 THR A   58  LEU A   60  5               Generated by MOE    3
HELIX    3   3 GLU A  106  ILE A  114  1               Generated by MOE    9
HELIX    4   4 VAL A  128  GLU A  130  5               Generated by MOE    3
HELIX    5   5 ASP A  149  GLY A  151  5               Generated by MOE    3
HELIX    6   6 GLU A  200  ASN A  203  1               Generated by MOE    4
HELIX    7   7 TYR A  221  TYR A  227  1               Generated by MOE    7
HELIX    8   8 HIS A  233  LEU A  237  5               Generated by MOE    5
HELIX    9   9 ARG A  242  TYR A  245  1               Generated by MOE    4
HELIX   10  10 ALA A  250  LEU A  261  1               Generated by MOE   12
HELIX   11  11 PRO A  277  ALA A  285  1               Generated by MOE    9
HELIX   12  12 LEU A  294  LYS A  300  1               Generated by MOE    7
HELIX   13  13 ALA A  304  LYS A  317  1               Generated by MOE   14
HELIX   14  14 LYS A  334  GLU A  336  5               Generated by MOE    3
HELIX   15  15 ARG A  419  ALA A  421  5               Generated by MOE    3
HELIX   16  16 VAL A   18  LEU A   32  1               Generated by MOE   15
HELIX   17  17 GLU A   99  GLU A  102  1               Generated by MOE    4
HELIX   18  18 ALA A  103  HIS A  106  5               Generated by MOE    4
HELIX   19  19 TYR A  123  LEU A  129  1               Generated by MOE    7
HELIX   20  20 ARG A  134  ASN A  136  5               Generated by MOE    3
HELIX   21  21 ASN A  141  TYR A  153  1               Generated by MOE   13
HELIX   22  22 TYR A  154  THR A  156  5               Generated by MOE    3
HELIX   23  23 LEU A  161  MET A  174  1               Generated by MOE   14
HELIX   24  24 SER A  176  ARG A  180  1               Generated by MOE    5
HELIX   25  25 GLN A  182  ILE A  192  1               Generated by MOE   11
HELIX   26  26 PRO A  202  GLU A  208  1               Generated by MOE    7
HELIX   27  27 TRP A  211  GLN A  219  1               Generated by MOE    9
SHEET    1       GLU A  65  GLU A  66                  Generated by MOE
SHEET    2       CYS A  78  PRO A  82                  Generated by MOE
SHEET    3       VAL A  83  VAL A  83                  Generated by MOE
SHEET    4       THR A  96  LEU A 101                  Generated by MOE
SHEET    5       THR A 119  PHE A 120                  Generated by MOE
SHEET    6       ALA A 121  ALA A 121                  Generated by MOE
SHEET    7       VAL A 122  ASN A 127                  Generated by MOE
SHEET    8       GLU A 132  GLU A 147                  Generated by MOE
SHEET    9       ILE A 154  ILE A 160                  Generated by MOE
SHEET   10       GLY A 161  GLY A 161                  Generated by MOE
SHEET   11       ARG A 162  THR A 172                  Generated by MOE
SHEET   12       GLN A 178  LEU A 185                  Generated by MOE
SHEET   13       SER A 214  ARG A 215                  Generated by MOE
SHEET   14       GLN A 218  CYS A 219                  Generated by MOE
SHEET   15       SER A 320  CYS A 323                  Generated by MOE
SHEET   16       GLU A 330  THR A 333                  Generated by MOE
SHEET   17       MET A 346  VAL A 350                  Generated by MOE
SHEET   18       VAL A 356  VAL A 362                  Generated by MOE
SHEET   19       LEU A 368  SER A 375                  Generated by MOE
SHEET   20       TYR A 384  CYS A 391                  Generated by MOE
SHEET   21       SER A 396  ALA A 404                  Generated by MOE
SHEET   22       LYS A 413  THR A 418                  Generated by MOE
SHEET   23       LEU A 422  THR A 425                  Generated by MOE
SHEET   24       ILE A   8  THR A  12                  Generated by MOE
SHEET   25       VAL A  38  ARG A  39                  Generated by MOE
SHEET   26       ILE A  42  PRO A  43                  Generated by MOE
SHEET   27       PHE A  57  ILE A  58                  Generated by MOE
SHEET   28       LEU A  59  SER A  63                  Generated by MOE
SHEET   29       SER A  69  ASP A  75                  Generated by MOE
SHEET   30       TYR A  80  ALA A  86                  Generated by MOE
SHEET   31       SER A  89  PHE A  92                  Generated by MOE
SHEET   32       ASN A 113  THR A 116                  Generated by MOE
SHEET   33       ALA A 225  GLN A 233                  Generated by MOE
SHEET   34       LYS A 239  ASP A 244                  Generated by MOE
ATOM      1  N   PRO A  44      -9.183  21.844  -0.420  1.00  0.00           N1+
ATOM      2  CA  PRO A  44      -8.144  21.425  -1.379  1.00  0.00           C  
ATOM      3  C   PRO A  44      -8.718  20.849  -2.680  1.00  0.00           C  
ATOM      4  O   PRO A  44      -9.921  20.757  -2.810  1.00  0.00           O  
ATOM      5  CB  PRO A  44      -7.232  20.452  -0.620  1.00  0.00           C  
ATOM      6  CG  PRO A  44      -7.404  20.842   0.857  1.00  0.00           C  
ATOM      7  CD  PRO A  44      -8.427  21.977   0.834  1.00  0.00           C  
ATOM      8  H2  PRO A  44      -9.610  22.716  -0.699  1.00  0.00           H  
ATOM      9  H3  PRO A  44      -9.907  21.146  -0.329  1.00  0.00           H  
ATOM     10  HA  PRO A  44      -7.556  22.305  -1.643  1.00  0.00           H  
ATOM     11  HB2 PRO A  44      -7.563  19.425  -0.775  1.00  0.00           H  
ATOM     12  HB3 PRO A  44      -6.197  20.566  -0.944  1.00  0.00           H  
ATOM     13  HG2 PRO A  44      -6.466  21.184   1.295  1.00  0.00           H  
ATOM     14  HG3 PRO A  44      -7.792  19.999   1.429  1.00  0.00           H  
ATOM     15  HD2 PRO A  44      -7.898  22.930   0.832  1.00  0.00           H  
ATOM     16  HD3 PRO A  44      -9.084  21.935   1.703  1.00  0.00           H  
ATOM     17  N   ASN A  45      -7.842  20.456  -3.647  1.00  0.00           N  
ATOM     18  CA  ASN A  45      -8.173  19.810  -4.923  1.00  0.00           C  
ATOM     19  C   ASN A  45      -7.014  18.891  -5.375  1.00  0.00           C  
ATOM     20  O   ASN A  45      -5.912  18.960  -4.821  1.00  0.00           O  
ATOM     21  CB  ASN A  45      -8.484  20.912  -5.956  1.00  0.00           C  
ATOM     22  CG  ASN A  45      -9.001  20.410  -7.293  1.00  0.00           C  
ATOM     23  OD1 ASN A  45      -9.573  19.333  -7.414  1.00  0.00           O  
ATOM     24  ND2 ASN A  45      -8.803  21.176  -8.334  1.00  0.00           N  
ATOM     25  H   ASN A  45      -6.855  20.604  -3.489  1.00  0.00           H  
ATOM     26  HA  ASN A  45      -9.060  19.190  -4.789  1.00  0.00           H  
ATOM     27  HB2 ASN A  45      -9.230  21.596  -5.551  1.00  0.00           H  
ATOM     28  HB3 ASN A  45      -7.570  21.477  -6.136  1.00  0.00           H  
ATOM     29 HD21 ASN A  45      -9.191  20.907  -9.226  1.00  0.00           H  
ATOM     30 HD22 ASN A  45      -8.308  22.051  -8.238  1.00  0.00           H  
ATOM     31  N   ILE A  46      -7.249  18.053  -6.387  1.00  0.00           N  
ATOM     32  CA  ILE A  46      -6.258  17.143  -6.971  1.00  0.00           C  
ATOM     33  C   ILE A  46      -5.524  17.819  -8.143  1.00  0.00           C  
ATOM     34  O   ILE A  46      -6.143  18.510  -8.956  1.00  0.00           O  
ATOM     35  CB  ILE A  46      -6.879  15.766  -7.326  1.00  0.00           C  
ATOM     36  CG2 ILE A  46      -5.868  14.880  -8.079  1.00  0.00           C  
ATOM     37  CG1 ILE A  46      -7.365  14.960  -6.094  1.00  0.00           C  
ATOM     38  CD1 ILE A  46      -8.639  15.465  -5.404  1.00  0.00           C  
ATOM     39  H   ILE A  46      -8.157  18.090  -6.828  1.00  0.00           H  
ATOM     40  HA  ILE A  46      -5.508  16.943  -6.205  1.00  0.00           H  
ATOM     41  HB  ILE A  46      -7.728  15.928  -7.990  1.00  0.00           H  
ATOM     42 HG12 ILE A  46      -7.582  13.942  -6.419  1.00  0.00           H  
ATOM     43 HG13 ILE A  46      -6.562  14.907  -5.359  1.00  0.00           H  
ATOM     44 HG21 ILE A  46      -5.601  15.328  -9.036  1.00  0.00           H  
ATOM     45 HG22 ILE A  46      -4.973  14.741  -7.472  1.00  0.00           H  
ATOM     46 HG23 ILE A  46      -6.309  13.907  -8.293  1.00  0.00           H  
ATOM     47 HD11 ILE A  46      -8.431  16.357  -4.814  1.00  0.00           H  
ATOM     48 HD12 ILE A  46      -9.408  15.678  -6.146  1.00  0.00           H  
ATOM     49 HD13 ILE A  46      -9.006  14.693  -4.728  1.00  0.00           H  
ATOM     50  N   ILE A  47      -4.202  17.621  -8.228  1.00  0.00           N  
ATOM     51  CA  ILE A  47      -3.328  18.113  -9.311  1.00  0.00           C  
ATOM     52  C   ILE A  47      -2.235  17.071  -9.599  1.00  0.00           C  
ATOM     53  O   ILE A  47      -1.687  16.492  -8.660  1.00  0.00           O  
ATOM     54  CB  ILE A  47      -2.717  19.512  -9.002  1.00  0.00           C  
ATOM     55  CG2 ILE A  47      -1.815  19.989 -10.156  1.00  0.00           C  
ATOM     56  CG1 ILE A  47      -3.772  20.596  -8.655  1.00  0.00           C  
ATOM     57  CD1 ILE A  47      -3.186  21.916  -8.136  1.00  0.00           C  
ATOM     58  H   ILE A  47      -3.775  17.038  -7.523  1.00  0.00           H  
ATOM     59  HA  ILE A  47      -3.930  18.215 -10.213  1.00  0.00           H  
ATOM     60  HB  ILE A  47      -2.069  19.396  -8.133  1.00  0.00           H  
ATOM     61 HG12 ILE A  47      -4.382  20.798  -9.535  1.00  0.00           H  
ATOM     62 HG13 ILE A  47      -4.428  20.229  -7.865  1.00  0.00           H  
ATOM     63 HG21 ILE A  47      -0.995  19.289 -10.317  1.00  0.00           H  
ATOM     64 HG22 ILE A  47      -2.390  20.094 -11.076  1.00  0.00           H  
ATOM     65 HG23 ILE A  47      -1.340  20.940  -9.915  1.00  0.00           H  
ATOM     66 HD11 ILE A  47      -2.553  21.728  -7.269  1.00  0.00           H  
ATOM     67 HD12 ILE A  47      -2.599  22.412  -8.909  1.00  0.00           H  
ATOM     68 HD13 ILE A  47      -4.000  22.578  -7.840  1.00  0.00           H  
ATOM     69  N   ASN A  48      -1.925  16.829 -10.880  1.00  0.00           N  
ATOM     70  CA  ASN A  48      -0.848  15.943 -11.369  1.00  0.00           C  
ATOM     71  C   ASN A  48      -0.844  14.516 -10.779  1.00  0.00           C  
ATOM     72  O   ASN A  48       0.204  13.895 -10.581  1.00  0.00           O  
ATOM     73  CB  ASN A  48       0.511  16.672 -11.352  1.00  0.00           C  
ATOM     74  CG  ASN A  48       0.544  17.909 -12.242  1.00  0.00           C  
ATOM     75  ND2 ASN A  48       1.690  18.523 -12.392  1.00  0.00           N  
ATOM     76  OD1 ASN A  48      -0.437  18.325 -12.843  1.00  0.00           O  
ATOM     77  H   ASN A  48      -2.391  17.385 -11.582  1.00  0.00           H  
ATOM     78  HA  ASN A  48      -1.071  15.778 -12.424  1.00  0.00           H  
ATOM     79  HB2 ASN A  48       0.759  16.972 -10.334  1.00  0.00           H  
ATOM     80  HB3 ASN A  48       1.291  15.997 -11.706  1.00  0.00           H  
ATOM     81 HD21 ASN A  48       1.711  19.330 -12.999  1.00  0.00           H  
ATOM     82 HD22 ASN A  48       2.509  18.211 -11.892  1.00  0.00           H  
ATOM     83  N   PHE A  49      -2.041  13.985 -10.534  1.00  0.00           N  
ATOM     84  CA  PHE A  49      -2.302  12.646 -10.010  1.00  0.00           C  
ATOM     85  C   PHE A  49      -3.587  12.082 -10.641  1.00  0.00           C  
ATOM     86  O   PHE A  49      -4.490  12.838 -11.009  1.00  0.00           O  
ATOM     87  CB  PHE A  49      -2.362  12.722  -8.474  1.00  0.00           C  
ATOM     88  CG  PHE A  49      -2.556  11.394  -7.763  1.00  0.00           C  
ATOM     89  CD1 PHE A  49      -1.439  10.647  -7.339  1.00  0.00           C  
ATOM     90  CD2 PHE A  49      -3.854  10.904  -7.516  1.00  0.00           C  
ATOM     91  CE1 PHE A  49      -1.619   9.434  -6.652  1.00  0.00           C  
ATOM     92  CE2 PHE A  49      -4.027   9.676  -6.855  1.00  0.00           C  
ATOM     93  CZ  PHE A  49      -2.912   8.947  -6.413  1.00  0.00           C  
ATOM     94  H   PHE A  49      -2.853  14.553 -10.731  1.00  0.00           H  
ATOM     95  HA  PHE A  49      -1.480  11.986 -10.287  1.00  0.00           H  
ATOM     96  HB2 PHE A  49      -1.438  13.171  -8.111  1.00  0.00           H  
ATOM     97  HB3 PHE A  49      -3.174  13.390  -8.187  1.00  0.00           H  
ATOM     98  HD1 PHE A  49      -0.439  11.004  -7.538  1.00  0.00           H  
ATOM     99  HD2 PHE A  49      -4.717  11.468  -7.839  1.00  0.00           H  
ATOM    100  HE1 PHE A  49      -0.756   8.878  -6.316  1.00  0.00           H  
ATOM    101  HE2 PHE A  49      -5.025   9.297  -6.686  1.00  0.00           H  
ATOM    102  HZ  PHE A  49      -3.049   8.009  -5.895  1.00  0.00           H  
ATOM    103  N   ASP A  50      -3.670  10.758 -10.760  1.00  0.00           N  
ATOM    104  CA  ASP A  50      -4.709  10.015 -11.482  1.00  0.00           C  
ATOM    105  C   ASP A  50      -5.445   9.076 -10.514  1.00  0.00           C  
ATOM    106  O   ASP A  50      -4.848   8.160  -9.948  1.00  0.00           O  
ATOM    107  CB  ASP A  50      -4.025   9.284 -12.654  1.00  0.00           C  
ATOM    108  CG  ASP A  50      -4.868   8.230 -13.380  1.00  0.00           C  
ATOM    109  OD1 ASP A  50      -6.080   8.095 -13.101  1.00  0.00           O  
ATOM    110  OD2 ASP A  50      -4.282   7.520 -14.226  1.00  0.00           O1-
ATOM    111  H   ASP A  50      -2.906  10.205 -10.398  1.00  0.00           H  
ATOM    112  HA  ASP A  50      -5.442  10.703 -11.903  1.00  0.00           H  
ATOM    113  HB2 ASP A  50      -3.133   8.784 -12.275  1.00  0.00           H  
ATOM    114  HB3 ASP A  50      -3.700  10.030 -13.379  1.00  0.00           H  
ATOM    115  N   THR A  51      -6.748   9.288 -10.320  1.00  0.00           N  
ATOM    116  CA  THR A  51      -7.575   8.506  -9.381  1.00  0.00           C  
ATOM    117  C   THR A  51      -8.044   7.162  -9.957  1.00  0.00           C  
ATOM    118  O   THR A  51      -8.579   6.332  -9.218  1.00  0.00           O  
ATOM    119  CB  THR A  51      -8.751   9.336  -8.839  1.00  0.00           C  
ATOM    120  OG1 THR A  51      -9.653   9.688  -9.866  1.00  0.00           O  
ATOM    121  CG2 THR A  51      -8.280  10.637  -8.183  1.00  0.00           C  
ATOM    122  H   THR A  51      -7.193  10.031 -10.839  1.00  0.00           H  
ATOM    123  HA  THR A  51      -6.953   8.255  -8.522  1.00  0.00           H  
ATOM    124  HB  THR A  51      -9.282   8.744  -8.094  1.00  0.00           H  
ATOM    125 HG21 THR A  51      -7.518  10.417  -7.435  1.00  0.00           H  
ATOM    126 HG22 THR A  51      -7.861  11.316  -8.926  1.00  0.00           H  
ATOM    127 HG23 THR A  51      -9.122  11.128  -7.696  1.00  0.00           H  
ATOM    128  HG1 THR A  51     -10.391  10.125  -9.435  1.00  0.00           H  
ATOM    129  N   SER A  52      -7.792   6.884 -11.241  1.00  0.00           N  
ATOM    130  CA  SER A  52      -7.965   5.551 -11.836  1.00  0.00           C  
ATOM    131  C   SER A  52      -6.735   4.651 -11.611  1.00  0.00           C  
ATOM    132  O   SER A  52      -6.842   3.421 -11.626  1.00  0.00           O  
ATOM    133  CB  SER A  52      -8.351   5.666 -13.316  1.00  0.00           C  
ATOM    134  OG  SER A  52      -7.268   5.997 -14.164  1.00  0.00           O  
ATOM    135  H   SER A  52      -7.343   7.588 -11.809  1.00  0.00           H  
ATOM    136  HA  SER A  52      -8.815   5.072 -11.350  1.00  0.00           H  
ATOM    137  HB2 SER A  52      -9.139   6.412 -13.423  1.00  0.00           H  
ATOM    138  HB3 SER A  52      -8.751   4.705 -13.639  1.00  0.00           H  
ATOM    139  HG  SER A  52      -6.865   6.815 -13.865  1.00  0.00           H  
ATOM    140  N   LEU A  53      -5.564   5.233 -11.324  1.00  0.00           N  
ATOM    141  CA  LEU A  53      -4.317   4.485 -11.149  1.00  0.00           C  
ATOM    142  C   LEU A  53      -4.262   3.649  -9.842  1.00  0.00           C  
ATOM    143  O   LEU A  53      -3.949   2.459  -9.933  1.00  0.00           O  
ATOM    144  CB  LEU A  53      -3.128   5.431 -11.415  1.00  0.00           C  
ATOM    145  CG  LEU A  53      -1.735   4.796 -11.289  1.00  0.00           C  
ATOM    146  CD1 LEU A  53      -1.494   3.764 -12.389  1.00  0.00           C  
ATOM    147  CD2 LEU A  53      -0.655   5.868 -11.431  1.00  0.00           C  
ATOM    148  H   LEU A  53      -5.523   6.242 -11.320  1.00  0.00           H  
ATOM    149  HA  LEU A  53      -4.295   3.750 -11.953  1.00  0.00           H  
ATOM    150  HB2 LEU A  53      -3.230   5.846 -12.418  1.00  0.00           H  
ATOM    151  HB3 LEU A  53      -3.179   6.270 -10.721  1.00  0.00           H  
ATOM    152  HG  LEU A  53      -1.637   4.317 -10.315  1.00  0.00           H  
ATOM    153 HD11 LEU A  53      -2.217   2.953 -12.301  1.00  0.00           H  
ATOM    154 HD12 LEU A  53      -1.587   4.228 -13.371  1.00  0.00           H  
ATOM    155 HD13 LEU A  53      -0.489   3.354 -12.290  1.00  0.00           H  
ATOM    156 HD21 LEU A  53      -0.757   6.383 -12.386  1.00  0.00           H  
ATOM    157 HD22 LEU A  53      -0.756   6.600 -10.629  1.00  0.00           H  
ATOM    158 HD23 LEU A  53       0.336   5.418 -11.372  1.00  0.00           H  
ATOM    159  N   PRO A  54      -4.639   4.162  -8.647  1.00  0.00           N  
ATOM    160  CA  PRO A  54      -4.750   3.350  -7.427  1.00  0.00           C  
ATOM    161  C   PRO A  54      -5.727   2.173  -7.536  1.00  0.00           C  
ATOM    162  O   PRO A  54      -5.385   1.059  -7.150  1.00  0.00           O  
ATOM    163  CB  PRO A  54      -5.173   4.321  -6.319  1.00  0.00           C  
ATOM    164  CG  PRO A  54      -4.515   5.617  -6.773  1.00  0.00           C  
ATOM    165  CD  PRO A  54      -4.737   5.568  -8.285  1.00  0.00           C  
ATOM    166  HA  PRO A  54      -3.763   2.957  -7.184  1.00  0.00           H  
ATOM    167  HB2 PRO A  54      -6.256   4.449  -6.308  1.00  0.00           H  
ATOM    168  HB3 PRO A  54      -4.814   4.003  -5.341  1.00  0.00           H  
ATOM    169  HG2 PRO A  54      -3.448   5.588  -6.552  1.00  0.00           H  
ATOM    170  HG3 PRO A  54      -4.982   6.492  -6.320  1.00  0.00           H  
ATOM    171  HD2 PRO A  54      -3.962   6.162  -8.769  1.00  0.00           H  
ATOM    172  HD3 PRO A  54      -5.728   5.948  -8.531  1.00  0.00           H  
ATOM    173  N   THR A  55      -6.920   2.381  -8.110  1.00  0.00           N  
ATOM    174  CA  THR A  55      -7.923   1.308  -8.299  1.00  0.00           C  
ATOM    175  C   THR A  55      -7.484   0.274  -9.350  1.00  0.00           C  
ATOM    176  O   THR A  55      -7.970  -0.857  -9.333  1.00  0.00           O  
ATOM    177  CB  THR A  55      -9.311   1.903  -8.609  1.00  0.00           C  
ATOM    178  OG1 THR A  55     -10.310   0.917  -8.673  1.00  0.00           O  
ATOM    179  CG2 THR A  55      -9.367   2.583  -9.972  1.00  0.00           C  
ATOM    180  H   THR A  55      -7.145   3.315  -8.425  1.00  0.00           H  
ATOM    181  HA  THR A  55      -8.007   0.767  -7.356  1.00  0.00           H  
ATOM    182  HB  THR A  55      -9.583   2.623  -7.837  1.00  0.00           H  
ATOM    183 HG21 THR A  55      -8.834   3.531  -9.905  1.00  0.00           H  
ATOM    184 HG22 THR A  55      -8.932   1.956 -10.750  1.00  0.00           H  
ATOM    185 HG23 THR A  55     -10.404   2.761 -10.256  1.00  0.00           H  
ATOM    186  HG1 THR A  55     -10.360   0.461  -7.830  1.00  0.00           H  
ATOM    187  N   SER A  56      -6.522   0.613 -10.220  1.00  0.00           N  
ATOM    188  CA  SER A  56      -5.878  -0.342 -11.135  1.00  0.00           C  
ATOM    189  C   SER A  56      -4.910  -1.297 -10.413  1.00  0.00           C  
ATOM    190  O   SER A  56      -4.597  -2.359 -10.954  1.00  0.00           O  
ATOM    191  CB  SER A  56      -5.130   0.402 -12.252  1.00  0.00           C  
ATOM    192  OG  SER A  56      -5.992   1.238 -13.002  1.00  0.00           O  
ATOM    193  H   SER A  56      -6.185   1.565 -10.216  1.00  0.00           H  
ATOM    194  HA  SER A  56      -6.651  -0.951 -11.603  1.00  0.00           H  
ATOM    195  HB2 SER A  56      -4.687  -0.330 -12.926  1.00  0.00           H  
ATOM    196  HB3 SER A  56      -4.324   1.001 -11.828  1.00  0.00           H  
ATOM    197  HG  SER A  56      -6.344   1.934 -12.442  1.00  0.00           H  
ATOM    198  N   HIS A  57      -4.453  -0.946  -9.198  1.00  0.00           N  
ATOM    199  CA  HIS A  57      -3.485  -1.679  -8.361  1.00  0.00           C  
ATOM    200  C   HIS A  57      -2.165  -2.020  -9.078  1.00  0.00           C  
ATOM    201  O   HIS A  57      -1.674  -3.148  -9.022  1.00  0.00           O  
ATOM    202  CB  HIS A  57      -4.142  -2.888  -7.668  1.00  0.00           C  
ATOM    203  CG  HIS A  57      -5.362  -2.559  -6.847  1.00  0.00           C  
ATOM    204  ND1 HIS A  57      -5.359  -2.075  -5.536  1.00  0.00           N  
ATOM    205  CD2 HIS A  57      -6.652  -2.665  -7.272  1.00  0.00           C  
ATOM    206  CE1 HIS A  57      -6.649  -1.872  -5.215  1.00  0.00           C  
ATOM    207  NE2 HIS A  57      -7.445  -2.224  -6.238  1.00  0.00           N  
ATOM    208  H   HIS A  57      -4.823  -0.094  -8.800  1.00  0.00           H  
ATOM    209  HA  HIS A  57      -3.207  -0.995  -7.559  1.00  0.00           H  
ATOM    210  HB2 HIS A  57      -3.412  -3.352  -7.004  1.00  0.00           H  
ATOM    211  HB3 HIS A  57      -4.417  -3.623  -8.425  1.00  0.00           H  
ATOM    212  HD2 HIS A  57      -6.979  -2.994  -8.246  1.00  0.00           H  
ATOM    213  HE2 HIS A  57      -8.448  -2.114  -6.279  1.00  0.00           H  
ATOM    214  HE1 HIS A  57      -6.993  -1.478  -4.270  1.00  0.00           H  
ATOM    215  N   THR A  58      -1.556  -1.052  -9.767  1.00  0.00           N  
ATOM    216  CA  THR A  58      -0.304  -1.249 -10.537  1.00  0.00           C  
ATOM    217  C   THR A  58       0.927  -1.552  -9.672  1.00  0.00           C  
ATOM    218  O   THR A  58       1.949  -2.002 -10.187  1.00  0.00           O  
ATOM    219  CB  THR A  58      -0.005  -0.029 -11.412  1.00  0.00           C  
ATOM    220  OG1 THR A  58       0.178   1.104 -10.595  1.00  0.00           O  
ATOM    221  CG2 THR A  58      -1.139   0.262 -12.391  1.00  0.00           C  
ATOM    222  H   THR A  58      -1.974  -0.133  -9.794  1.00  0.00           H  
ATOM    223  HA  THR A  58      -0.435  -2.101 -11.203  1.00  0.00           H  
ATOM    224  HB  THR A  58       0.908  -0.211 -11.978  1.00  0.00           H  
ATOM    225 HG21 THR A  58      -1.348  -0.628 -12.984  1.00  0.00           H  
ATOM    226 HG22 THR A  58      -2.040   0.563 -11.857  1.00  0.00           H  
ATOM    227 HG23 THR A  58      -0.836   1.064 -13.063  1.00  0.00           H  
ATOM    228  HG1 THR A  58       0.599   1.775 -11.137  1.00  0.00           H  
ATOM    229  N   TYR A  59       0.849  -1.389  -8.348  1.00  0.00           N  
ATOM    230  CA  TYR A  59       1.896  -1.831  -7.418  1.00  0.00           C  
ATOM    231  C   TYR A  59       2.081  -3.365  -7.406  1.00  0.00           C  
ATOM    232  O   TYR A  59       3.135  -3.854  -6.994  1.00  0.00           O  
ATOM    233  CB  TYR A  59       1.599  -1.270  -6.020  1.00  0.00           C  
ATOM    234  CG  TYR A  59       0.277  -1.723  -5.428  1.00  0.00           C  
ATOM    235  CD1 TYR A  59       0.204  -2.959  -4.761  1.00  0.00           C  
ATOM    236  CD2 TYR A  59      -0.875  -0.918  -5.546  1.00  0.00           C  
ATOM    237  CE1 TYR A  59      -1.014  -3.394  -4.209  1.00  0.00           C  
ATOM    238  CE2 TYR A  59      -2.100  -1.359  -5.006  1.00  0.00           C  
ATOM    239  CZ  TYR A  59      -2.171  -2.601  -4.334  1.00  0.00           C  
ATOM    240  OH  TYR A  59      -3.348  -3.039  -3.818  1.00  0.00           O  
ATOM    241  H   TYR A  59       0.005  -0.986  -7.965  1.00  0.00           H  
ATOM    242  HA  TYR A  59       2.844  -1.406  -7.747  1.00  0.00           H  
ATOM    243  HB2 TYR A  59       2.404  -1.562  -5.346  1.00  0.00           H  
ATOM    244  HB3 TYR A  59       1.610  -0.181  -6.072  1.00  0.00           H  
ATOM    245  HD1 TYR A  59       1.086  -3.576  -4.678  1.00  0.00           H  
ATOM    246  HD2 TYR A  59      -0.818   0.040  -6.041  1.00  0.00           H  
ATOM    247  HE1 TYR A  59      -1.070  -4.339  -3.690  1.00  0.00           H  
ATOM    248  HE2 TYR A  59      -2.984  -0.746  -5.097  1.00  0.00           H  
ATOM    249  HH  TYR A  59      -4.080  -2.681  -4.325  1.00  0.00           H  
ATOM    250  N   LEU A  60       1.096  -4.135  -7.894  1.00  0.00           N  
ATOM    251  CA  LEU A  60       1.164  -5.598  -8.012  1.00  0.00           C  
ATOM    252  C   LEU A  60       2.148  -6.091  -9.093  1.00  0.00           C  
ATOM    253  O   LEU A  60       2.603  -7.232  -9.012  1.00  0.00           O  
ATOM    254  CB  LEU A  60      -0.245  -6.149  -8.311  1.00  0.00           C  
ATOM    255  CG  LEU A  60      -1.331  -5.843  -7.262  1.00  0.00           C  
ATOM    256  CD1 LEU A  60      -2.690  -6.319  -7.774  1.00  0.00           C  
ATOM    257  CD2 LEU A  60      -1.075  -6.553  -5.939  1.00  0.00           C  
ATOM    258  H   LEU A  60       0.250  -3.679  -8.204  1.00  0.00           H  
ATOM    259  HA  LEU A  60       1.508  -6.011  -7.064  1.00  0.00           H  
ATOM    260  HB2 LEU A  60      -0.566  -5.739  -9.269  1.00  0.00           H  
ATOM    261  HB3 LEU A  60      -0.177  -7.230  -8.430  1.00  0.00           H  
ATOM    262  HG  LEU A  60      -1.383  -4.770  -7.072  1.00  0.00           H  
ATOM    263 HD11 LEU A  60      -2.892  -5.862  -8.742  1.00  0.00           H  
ATOM    264 HD12 LEU A  60      -2.701  -7.404  -7.877  1.00  0.00           H  
ATOM    265 HD13 LEU A  60      -3.473  -6.017  -7.077  1.00  0.00           H  
ATOM    266 HD21 LEU A  60      -1.038  -7.630  -6.107  1.00  0.00           H  
ATOM    267 HD22 LEU A  60      -0.135  -6.208  -5.508  1.00  0.00           H  
ATOM    268 HD23 LEU A  60      -1.884  -6.322  -5.247  1.00  0.00           H  
ATOM    269  N   GLY A  61       2.482  -5.269 -10.095  1.00  0.00           N  
ATOM    270  CA  GLY A  61       3.373  -5.651 -11.196  1.00  0.00           C  
ATOM    271  C   GLY A  61       3.040  -4.940 -12.513  1.00  0.00           C  
ATOM    272  O   GLY A  61       2.619  -3.787 -12.512  1.00  0.00           O  
ATOM    273  H   GLY A  61       2.102  -4.334 -10.115  1.00  0.00           H  
ATOM    274  HA2 GLY A  61       4.400  -5.408 -10.925  1.00  0.00           H  
ATOM    275  HA3 GLY A  61       3.308  -6.727 -11.360  1.00  0.00           H  
ATOM    276  N   ALA A  62       3.241  -5.635 -13.634  1.00  0.00           N  
ATOM    277  CA  ALA A  62       2.954  -5.140 -14.982  1.00  0.00           C  
ATOM    278  C   ALA A  62       1.508  -5.489 -15.422  1.00  0.00           C  
ATOM    279  O   ALA A  62       0.591  -5.509 -14.599  1.00  0.00           O  
ATOM    280  CB  ALA A  62       4.063  -5.674 -15.906  1.00  0.00           C  
ATOM    281  H   ALA A  62       3.570  -6.587 -13.558  1.00  0.00           H  
ATOM    282  HA  ALA A  62       3.026  -4.052 -14.986  1.00  0.00           H  
ATOM    283  HB1 ALA A  62       5.041  -5.409 -15.503  1.00  0.00           H  
ATOM    284  HB2 ALA A  62       3.995  -6.759 -15.987  1.00  0.00           H  
ATOM    285  HB3 ALA A  62       3.976  -5.231 -16.898  1.00  0.00           H  
ATOM    286  N   ASP A  63       1.300  -5.752 -16.715  1.00  0.00           N  
ATOM    287  CA  ASP A  63       0.038  -6.227 -17.303  1.00  0.00           C  
ATOM    288  C   ASP A  63      -0.480  -7.542 -16.672  1.00  0.00           C  
ATOM    289  O   ASP A  63       0.277  -8.272 -16.025  1.00  0.00           O  
ATOM    290  CB  ASP A  63       0.291  -6.410 -18.809  1.00  0.00           C  
ATOM    291  CG  ASP A  63      -0.964  -6.800 -19.589  1.00  0.00           C  
ATOM    292  OD1 ASP A  63      -1.968  -6.053 -19.527  1.00  0.00           O  
ATOM    293  OD2 ASP A  63      -0.949  -7.858 -20.251  1.00  0.00           O1-
ATOM    294  H   ASP A  63       2.088  -5.673 -17.342  1.00  0.00           H  
ATOM    295  HA  ASP A  63      -0.725  -5.460 -17.168  1.00  0.00           H  
ATOM    296  HB2 ASP A  63       1.057  -7.172 -18.952  1.00  0.00           H  
ATOM    297  HB3 ASP A  63       0.667  -5.473 -19.219  1.00  0.00           H  
ATOM    298  N   MET A  64      -1.751  -7.888 -16.898  1.00  0.00           N  
ATOM    299  CA  MET A  64      -2.385  -9.112 -16.384  1.00  0.00           C  
ATOM    300  C   MET A  64      -3.263  -9.809 -17.433  1.00  0.00           C  
ATOM    301  O   MET A  64      -3.914  -9.145 -18.239  1.00  0.00           O  
ATOM    302  CB  MET A  64      -3.217  -8.805 -15.125  1.00  0.00           C  
ATOM    303  CG  MET A  64      -2.423  -8.204 -13.960  1.00  0.00           C  
ATOM    304  SD  MET A  64      -3.345  -8.178 -12.396  1.00  0.00           S  
ATOM    305  CE  MET A  64      -1.962  -8.054 -11.236  1.00  0.00           C  
ATOM    306  H   MET A  64      -2.314  -7.295 -17.489  1.00  0.00           H  
ATOM    307  HA  MET A  64      -1.610  -9.825 -16.099  1.00  0.00           H  
ATOM    308  HB2 MET A  64      -3.671  -9.735 -14.781  1.00  0.00           H  
ATOM    309  HB3 MET A  64      -4.022  -8.118 -15.385  1.00  0.00           H  
ATOM    310  HG2 MET A  64      -2.118  -7.188 -14.213  1.00  0.00           H  
ATOM    311  HG3 MET A  64      -1.519  -8.797 -13.818  1.00  0.00           H  
ATOM    312  HE1 MET A  64      -1.354  -8.957 -11.293  1.00  0.00           H  
ATOM    313  HE2 MET A  64      -1.347  -7.189 -11.485  1.00  0.00           H  
ATOM    314  HE3 MET A  64      -2.346  -7.945 -10.222  1.00  0.00           H  
ATOM    315  N   GLU A  65      -3.316 -11.141 -17.376  1.00  0.00           N  
ATOM    316  CA  GLU A  65      -4.285 -11.989 -18.084  1.00  0.00           C  
ATOM    317  C   GLU A  65      -5.699 -11.727 -17.533  1.00  0.00           C  
ATOM    318  O   GLU A  65      -5.853 -11.590 -16.320  1.00  0.00           O  
ATOM    319  CB  GLU A  65      -3.832 -13.461 -17.931  1.00  0.00           C  
ATOM    320  CG  GLU A  65      -4.822 -14.545 -18.399  1.00  0.00           C  
ATOM    321  CD  GLU A  65      -4.311 -15.981 -18.148  1.00  0.00           C  
ATOM    322  OE1 GLU A  65      -3.084 -16.186 -17.979  1.00  0.00           O  
ATOM    323  OE2 GLU A  65      -5.138 -16.921 -18.144  1.00  0.00           O1-
ATOM    324  H   GLU A  65      -2.789 -11.593 -16.643  1.00  0.00           H  
ATOM    325  HA  GLU A  65      -4.285 -11.732 -19.144  1.00  0.00           H  
ATOM    326  HB2 GLU A  65      -2.898 -13.579 -18.479  1.00  0.00           H  
ATOM    327  HB3 GLU A  65      -3.627 -13.644 -16.876  1.00  0.00           H  
ATOM    328  HG2 GLU A  65      -5.007 -14.408 -19.465  1.00  0.00           H  
ATOM    329  HG3 GLU A  65      -5.767 -14.412 -17.872  1.00  0.00           H  
ATOM    330  N   GLU A  66      -6.726 -11.638 -18.385  1.00  0.00           N  
ATOM    331  CA  GLU A  66      -8.063 -11.153 -17.995  1.00  0.00           C  
ATOM    332  C   GLU A  66      -9.219 -12.112 -18.293  1.00  0.00           C  
ATOM    333  O   GLU A  66      -9.185 -12.896 -19.246  1.00  0.00           O  
ATOM    334  CB  GLU A  66      -8.395  -9.830 -18.690  1.00  0.00           C  
ATOM    335  CG  GLU A  66      -7.406  -8.681 -18.489  1.00  0.00           C  
ATOM    336  CD  GLU A  66      -7.990  -7.385 -19.061  1.00  0.00           C  
ATOM    337  OE1 GLU A  66      -7.728  -6.292 -18.497  1.00  0.00           O  
ATOM    338  OE2 GLU A  66      -8.736  -7.438 -20.070  1.00  0.00           O1-
ATOM    339  H   GLU A  66      -6.548 -11.765 -19.371  1.00  0.00           H  
ATOM    340  HA  GLU A  66      -8.072 -10.966 -16.921  1.00  0.00           H  
ATOM    341  HB2 GLU A  66      -8.502 -10.024 -19.757  1.00  0.00           H  
ATOM    342  HB3 GLU A  66      -9.363  -9.495 -18.314  1.00  0.00           H  
ATOM    343  HG2 GLU A  66      -6.470  -8.909 -19.000  1.00  0.00           H  
ATOM    344  HG3 GLU A  66      -7.212  -8.559 -17.424  1.00  0.00           H  
ATOM    345  N   PHE A  67     -10.303 -11.966 -17.524  1.00  0.00           N  
ATOM    346  CA  PHE A  67     -11.524 -12.758 -17.647  1.00  0.00           C  
ATOM    347  C   PHE A  67     -12.781 -11.884 -17.490  1.00  0.00           C  
ATOM    348  O   PHE A  67     -12.927 -11.177 -16.495  1.00  0.00           O  
ATOM    349  CB  PHE A  67     -11.510 -13.902 -16.621  1.00  0.00           C  
ATOM    350  CG  PHE A  67     -10.180 -14.605 -16.391  1.00  0.00           C  
ATOM    351  CD1 PHE A  67      -9.630 -15.443 -17.379  1.00  0.00           C  
ATOM    352  CD2 PHE A  67      -9.481 -14.409 -15.183  1.00  0.00           C  
ATOM    353  CE1 PHE A  67      -8.386 -16.067 -17.168  1.00  0.00           C  
ATOM    354  CE2 PHE A  67      -8.250 -15.052 -14.964  1.00  0.00           C  
ATOM    355  CZ  PHE A  67      -7.697 -15.875 -15.960  1.00  0.00           C  
ATOM    356  H   PHE A  67     -10.266 -11.286 -16.777  1.00  0.00           H  
ATOM    357  HA  PHE A  67     -11.551 -13.208 -18.640  1.00  0.00           H  
ATOM    358  HB2 PHE A  67     -11.840 -13.491 -15.667  1.00  0.00           H  
ATOM    359  HB3 PHE A  67     -12.247 -14.643 -16.930  1.00  0.00           H  
ATOM    360  HD1 PHE A  67     -10.145 -15.585 -18.317  1.00  0.00           H  
ATOM    361  HD2 PHE A  67      -9.886 -13.756 -14.424  1.00  0.00           H  
ATOM    362  HE1 PHE A  67      -7.946 -16.677 -17.944  1.00  0.00           H  
ATOM    363  HE2 PHE A  67      -7.717 -14.903 -14.036  1.00  0.00           H  
ATOM    364  HZ  PHE A  67      -6.736 -16.345 -15.812  1.00  0.00           H  
ATOM    365  N   HIS A  68     -13.707 -11.964 -18.455  1.00  0.00           N  
ATOM    366  CA  HIS A  68     -14.911 -11.114 -18.550  1.00  0.00           C  
ATOM    367  C   HIS A  68     -16.229 -11.923 -18.569  1.00  0.00           C  
ATOM    368  O   HIS A  68     -17.324 -11.353 -18.583  1.00  0.00           O  
ATOM    369  CB  HIS A  68     -14.772 -10.163 -19.759  1.00  0.00           C  
ATOM    370  CG  HIS A  68     -13.574  -9.234 -19.718  1.00  0.00           C  
ATOM    371  ND1 HIS A  68     -13.587  -7.910 -19.257  1.00  0.00           N  
ATOM    372  CD2 HIS A  68     -12.304  -9.544 -20.121  1.00  0.00           C  
ATOM    373  CE1 HIS A  68     -12.317  -7.476 -19.371  1.00  0.00           C  
ATOM    374  NE2 HIS A  68     -11.529  -8.428 -19.889  1.00  0.00           N  
ATOM    375  H   HIS A  68     -13.509 -12.561 -19.245  1.00  0.00           H  
ATOM    376  HA  HIS A  68     -14.965 -10.486 -17.661  1.00  0.00           H  
ATOM    377  HB2 HIS A  68     -15.668  -9.544 -19.819  1.00  0.00           H  
ATOM    378  HB3 HIS A  68     -14.722 -10.754 -20.673  1.00  0.00           H  
ATOM    379  HD2 HIS A  68     -11.973 -10.485 -20.535  1.00  0.00           H  
ATOM    380  HE2 HIS A  68     -10.537  -8.324 -20.052  1.00  0.00           H  
ATOM    381  HE1 HIS A  68     -11.971  -6.492 -19.089  1.00  0.00           H  
ATOM    382  N   GLY A  69     -16.151 -13.258 -18.559  1.00  0.00           N  
ATOM    383  CA  GLY A  69     -17.281 -14.164 -18.303  1.00  0.00           C  
ATOM    384  C   GLY A  69     -17.512 -14.340 -16.800  1.00  0.00           C  
ATOM    385  O   GLY A  69     -16.571 -14.183 -16.013  1.00  0.00           O  
ATOM    386  H   GLY A  69     -15.230 -13.671 -18.604  1.00  0.00           H  
ATOM    387  HA2 GLY A  69     -18.187 -13.764 -18.759  1.00  0.00           H  
ATOM    388  HA3 GLY A  69     -17.085 -15.140 -18.747  1.00  0.00           H  
ATOM    389  N   ARG A  70     -18.752 -14.629 -16.378  1.00  0.00           N  
ATOM    390  CA  ARG A  70     -19.210 -14.341 -15.004  1.00  0.00           C  
ATOM    391  C   ARG A  70     -19.824 -15.524 -14.252  1.00  0.00           C  
ATOM    392  O   ARG A  70     -20.798 -16.115 -14.723  1.00  0.00           O  
ATOM    393  CB  ARG A  70     -20.078 -13.076 -15.034  1.00  0.00           C  
ATOM    394  CG  ARG A  70     -20.624 -12.618 -13.674  1.00  0.00           C  
ATOM    395  CD  ARG A  70     -21.272 -11.248 -13.891  1.00  0.00           C  
ATOM    396  NE  ARG A  70     -21.916 -10.691 -12.690  1.00  0.00           N  
ATOM    397  CZ  ARG A  70     -22.651  -9.591 -12.688  1.00  0.00           C  
ATOM    398  NH1 ARG A  70     -23.213  -9.173 -11.596  1.00  0.00           N  
ATOM    399  NH2 ARG A  70     -22.844  -8.879 -13.760  1.00  0.00           N1+
ATOM    400  H   ARG A  70     -19.449 -14.866 -17.069  1.00  0.00           H  
ATOM    401  HA  ARG A  70     -18.337 -14.053 -14.419  1.00  0.00           H  
ATOM    402  HB2 ARG A  70     -19.479 -12.270 -15.457  1.00  0.00           H  
ATOM    403  HB3 ARG A  70     -20.925 -13.252 -15.698  1.00  0.00           H  
ATOM    404  HG2 ARG A  70     -21.370 -13.328 -13.315  1.00  0.00           H  
ATOM    405  HG3 ARG A  70     -19.811 -12.533 -12.953  1.00  0.00           H  
ATOM    406  HD2 ARG A  70     -20.508 -10.551 -14.235  1.00  0.00           H  
ATOM    407  HD3 ARG A  70     -22.025 -11.350 -14.672  1.00  0.00           H  
ATOM    408  HE  ARG A  70     -21.847 -11.203 -11.822  1.00  0.00           H  
ATOM    409 HH11 ARG A  70     -23.837  -8.381 -11.646  1.00  0.00           H  
ATOM    410 HH12 ARG A  70     -23.098  -9.663 -10.720  1.00  0.00           H  
ATOM    411 HH21 ARG A  70     -23.421  -8.051 -13.724  1.00  0.00           H  
ATOM    412 HH22 ARG A  70     -22.449  -9.179 -14.640  1.00  0.00           H  
ATOM    413  N   THR A  71     -19.286 -15.848 -13.078  1.00  0.00           N  
ATOM    414  CA  THR A  71     -19.719 -16.988 -12.247  1.00  0.00           C  
ATOM    415  C   THR A  71     -20.697 -16.573 -11.143  1.00  0.00           C  
ATOM    416  O   THR A  71     -20.355 -15.782 -10.259  1.00  0.00           O  
ATOM    417  CB  THR A  71     -18.509 -17.745 -11.681  1.00  0.00           C  
ATOM    418  OG1 THR A  71     -17.732 -18.274 -12.734  1.00  0.00           O  
ATOM    419  CG2 THR A  71     -18.905 -18.914 -10.773  1.00  0.00           C  
ATOM    420  H   THR A  71     -18.456 -15.345 -12.799  1.00  0.00           H  
ATOM    421  HA  THR A  71     -20.239 -17.701 -12.887  1.00  0.00           H  
ATOM    422  HB  THR A  71     -17.897 -17.043 -11.115  1.00  0.00           H  
ATOM    423 HG21 THR A  71     -19.398 -18.545  -9.874  1.00  0.00           H  
ATOM    424 HG22 THR A  71     -19.571 -19.593 -11.304  1.00  0.00           H  
ATOM    425 HG23 THR A  71     -18.014 -19.464 -10.469  1.00  0.00           H  
ATOM    426  HG1 THR A  71     -16.893 -18.520 -12.339  1.00  0.00           H  
ATOM    427  N   LEU A  72     -21.910 -17.132 -11.180  1.00  0.00           N  
ATOM    428  CA  LEU A  72     -23.031 -16.857 -10.269  1.00  0.00           C  
ATOM    429  C   LEU A  72     -23.856 -18.131 -10.023  1.00  0.00           C  
ATOM    430  O   LEU A  72     -23.740 -19.113 -10.758  1.00  0.00           O  
ATOM    431  CB  LEU A  72     -23.933 -15.738 -10.838  1.00  0.00           C  
ATOM    432  CG  LEU A  72     -23.299 -14.343 -10.967  1.00  0.00           C  
ATOM    433  CD1 LEU A  72     -24.260 -13.408 -11.700  1.00  0.00           C  
ATOM    434  CD2 LEU A  72     -23.008 -13.714  -9.605  1.00  0.00           C  
ATOM    435  H   LEU A  72     -22.094 -17.826 -11.890  1.00  0.00           H  
ATOM    436  HA  LEU A  72     -22.641 -16.543  -9.301  1.00  0.00           H  
ATOM    437  HB2 LEU A  72     -24.273 -16.055 -11.824  1.00  0.00           H  
ATOM    438  HB3 LEU A  72     -24.818 -15.644 -10.208  1.00  0.00           H  
ATOM    439  HG  LEU A  72     -22.375 -14.402 -11.542  1.00  0.00           H  
ATOM    440 HD11 LEU A  72     -24.446 -13.785 -12.705  1.00  0.00           H  
ATOM    441 HD12 LEU A  72     -25.206 -13.351 -11.160  1.00  0.00           H  
ATOM    442 HD13 LEU A  72     -23.838 -12.406 -11.776  1.00  0.00           H  
ATOM    443 HD21 LEU A  72     -23.936 -13.606  -9.043  1.00  0.00           H  
ATOM    444 HD22 LEU A  72     -22.319 -14.346  -9.045  1.00  0.00           H  
ATOM    445 HD23 LEU A  72     -22.553 -12.733  -9.742  1.00  0.00           H  
ATOM    446  N   HIS A  73     -24.707 -18.094  -9.001  1.00  0.00           N  
ATOM    447  CA  HIS A  73     -25.472 -19.224  -8.466  1.00  0.00           C  
ATOM    448  C   HIS A  73     -26.915 -18.823  -8.132  1.00  0.00           C  
ATOM    449  O   HIS A  73     -27.216 -17.637  -7.975  1.00  0.00           O  
ATOM    450  CB  HIS A  73     -24.754 -19.752  -7.214  1.00  0.00           C  
ATOM    451  CG  HIS A  73     -23.309 -20.136  -7.430  1.00  0.00           C  
ATOM    452  ND1 HIS A  73     -22.868 -21.323  -8.014  1.00  0.00           N  
ATOM    453  CD2 HIS A  73     -22.223 -19.376  -7.106  1.00  0.00           C  
ATOM    454  CE1 HIS A  73     -21.528 -21.260  -8.025  1.00  0.00           C  
ATOM    455  NE2 HIS A  73     -21.113 -20.101  -7.484  1.00  0.00           N  
ATOM    456  H   HIS A  73     -24.720 -17.248  -8.450  1.00  0.00           H  
ATOM    457  HA  HIS A  73     -25.510 -20.026  -9.204  1.00  0.00           H  
ATOM    458  HB2 HIS A  73     -25.293 -20.624  -6.843  1.00  0.00           H  
ATOM    459  HB3 HIS A  73     -24.794 -18.985  -6.440  1.00  0.00           H  
ATOM    460  HD2 HIS A  73     -22.248 -18.396  -6.653  1.00  0.00           H  
ATOM    461  HE2 HIS A  73     -20.147 -19.824  -7.382  1.00  0.00           H  
ATOM    462  HE1 HIS A  73     -20.880 -22.032  -8.414  1.00  0.00           H  
ATOM    463  N   ASP A  74     -27.805 -19.806  -8.003  1.00  0.00           N  
ATOM    464  CA  ASP A  74     -29.174 -19.629  -7.504  1.00  0.00           C  
ATOM    465  C   ASP A  74     -29.221 -19.028  -6.085  1.00  0.00           C  
ATOM    466  O   ASP A  74     -28.389 -19.331  -5.228  1.00  0.00           O  
ATOM    467  CB  ASP A  74     -29.896 -20.990  -7.477  1.00  0.00           C  
ATOM    468  CG  ASP A  74     -30.385 -21.554  -8.807  1.00  0.00           C  
ATOM    469  OD1 ASP A  74     -30.295 -20.880  -9.855  1.00  0.00           O  
ATOM    470  OD2 ASP A  74     -30.958 -22.673  -8.780  1.00  0.00           O1-
ATOM    471  H   ASP A  74     -27.512 -20.749  -8.216  1.00  0.00           H  
ATOM    472  HA  ASP A  74     -29.706 -18.952  -8.172  1.00  0.00           H  
ATOM    473  HB2 ASP A  74     -30.761 -20.918  -6.818  1.00  0.00           H  
ATOM    474  HB3 ASP A  74     -29.206 -21.725  -7.064  1.00  0.00           H  
ATOM    475  N   ASP A  75     -30.243 -18.224  -5.802  1.00  0.00           N  
ATOM    476  CA  ASP A  75     -30.526 -17.706  -4.460  1.00  0.00           C  
ATOM    477  C   ASP A  75     -31.162 -18.777  -3.550  1.00  0.00           C  
ATOM    478  O   ASP A  75     -31.926 -19.626  -4.021  1.00  0.00           O  
ATOM    479  CB  ASP A  75     -31.378 -16.432  -4.539  1.00  0.00           C  
ATOM    480  CG  ASP A  75     -31.079 -15.582  -5.779  1.00  0.00           C  
ATOM    481  OD1 ASP A  75     -30.274 -14.625  -5.679  1.00  0.00           O  
ATOM    482  OD2 ASP A  75     -31.625 -15.902  -6.864  1.00  0.00           O1-
ATOM    483  H   ASP A  75     -30.859 -17.917  -6.541  1.00  0.00           H  
ATOM    484  HA  ASP A  75     -29.574 -17.416  -4.016  1.00  0.00           H  
ATOM    485  HB2 ASP A  75     -31.186 -15.853  -3.636  1.00  0.00           H  
ATOM    486  HB3 ASP A  75     -32.433 -16.707  -4.557  1.00  0.00           H  
ATOM    487  N   ASP A  76     -30.824 -18.769  -2.253  1.00  0.00           N  
ATOM    488  CA  ASP A  76     -31.139 -19.840  -1.288  1.00  0.00           C  
ATOM    489  C   ASP A  76     -30.706 -21.248  -1.758  1.00  0.00           C  
ATOM    490  O   ASP A  76     -31.330 -22.261  -1.422  1.00  0.00           O  
ATOM    491  CB  ASP A  76     -32.579 -19.727  -0.747  1.00  0.00           C  
ATOM    492  CG  ASP A  76     -32.823 -18.483   0.116  1.00  0.00           C  
ATOM    493  OD1 ASP A  76     -31.902 -18.054   0.845  1.00  0.00           O  
ATOM    494  OD2 ASP A  76     -33.971 -17.967   0.122  1.00  0.00           O1-
ATOM    495  H   ASP A  76     -30.217 -18.039  -1.910  1.00  0.00           H  
ATOM    496  HA  ASP A  76     -30.498 -19.662  -0.424  1.00  0.00           H  
ATOM    497  HB2 ASP A  76     -32.785 -20.589  -0.113  1.00  0.00           H  
ATOM    498  HB3 ASP A  76     -33.280 -19.742  -1.581  1.00  0.00           H  
ATOM    499  N   SER A  77     -29.612 -21.323  -2.527  1.00  0.00           N  
ATOM    500  CA  SER A  77     -29.015 -22.571  -3.025  1.00  0.00           C  
ATOM    501  C   SER A  77     -27.855 -23.055  -2.161  1.00  0.00           C  
ATOM    502  O   SER A  77     -27.161 -22.256  -1.532  1.00  0.00           O  
ATOM    503  CB  SER A  77     -28.558 -22.427  -4.475  1.00  0.00           C  
ATOM    504  OG  SER A  77     -27.385 -21.645  -4.610  1.00  0.00           O  
ATOM    505  H   SER A  77     -29.159 -20.456  -2.777  1.00  0.00           H  
ATOM    506  HA  SER A  77     -29.783 -23.345  -3.016  1.00  0.00           H  
ATOM    507  HB2 SER A  77     -29.380 -21.979  -5.033  1.00  0.00           H  
ATOM    508  HB3 SER A  77     -28.347 -23.413  -4.887  1.00  0.00           H  
ATOM    509  HG  SER A  77     -27.672 -20.744  -4.772  1.00  0.00           H  
ATOM    510  N   CYS A  78     -27.620 -24.368  -2.156  1.00  0.00           N  
ATOM    511  CA  CYS A  78     -26.481 -24.973  -1.468  1.00  0.00           C  
ATOM    512  C   CYS A  78     -25.250 -25.041  -2.381  1.00  0.00           C  
ATOM    513  O   CYS A  78     -25.340 -25.503  -3.521  1.00  0.00           O  
ATOM    514  CB  CYS A  78     -26.869 -26.356  -0.939  1.00  0.00           C  
ATOM    515  SG  CYS A  78     -27.882 -26.168   0.555  1.00  0.00           S  
ATOM    516  H   CYS A  78     -28.204 -24.961  -2.728  1.00  0.00           H  
ATOM    517  HA  CYS A  78     -26.217 -24.353  -0.611  1.00  0.00           H  
ATOM    518  HB2 CYS A  78     -25.964 -26.910  -0.691  1.00  0.00           H  
ATOM    519  HB3 CYS A  78     -27.414 -26.915  -1.699  1.00  0.00           H  
ATOM    520  HG  CYS A  78     -28.944 -25.608  -0.031  1.00  0.00           H  
ATOM    521  N   GLN A  79     -24.091 -24.640  -1.859  1.00  0.00           N  
ATOM    522  CA  GLN A  79     -22.814 -24.547  -2.578  1.00  0.00           C  
ATOM    523  C   GLN A  79     -21.649 -25.043  -1.704  1.00  0.00           C  
ATOM    524  O   GLN A  79     -21.771 -25.065  -0.476  1.00  0.00           O  
ATOM    525  CB  GLN A  79     -22.588 -23.087  -3.030  1.00  0.00           C  
ATOM    526  CG  GLN A  79     -23.694 -22.488  -3.919  1.00  0.00           C  
ATOM    527  CD  GLN A  79     -23.955 -23.248  -5.214  1.00  0.00           C  
ATOM    528  OE1 GLN A  79     -23.119 -23.981  -5.725  1.00  0.00           O  
ATOM    529  NE2 GLN A  79     -25.117 -23.099  -5.804  1.00  0.00           N  
ATOM    530  H   GLN A  79     -24.096 -24.295  -0.910  1.00  0.00           H  
ATOM    531  HA  GLN A  79     -22.843 -25.184  -3.462  1.00  0.00           H  
ATOM    532  HB2 GLN A  79     -22.499 -22.460  -2.142  1.00  0.00           H  
ATOM    533  HB3 GLN A  79     -21.642 -23.023  -3.567  1.00  0.00           H  
ATOM    534  HG2 GLN A  79     -23.406 -21.473  -4.190  1.00  0.00           H  
ATOM    535  HG3 GLN A  79     -24.624 -22.429  -3.353  1.00  0.00           H  
ATOM    536 HE21 GLN A  79     -25.205 -23.487  -6.732  1.00  0.00           H  
ATOM    537 HE22 GLN A  79     -25.843 -22.529  -5.394  1.00  0.00           H  
ATOM    538  N   VAL A  80     -20.521 -25.408  -2.326  1.00  0.00           N  
ATOM    539  CA  VAL A  80     -19.270 -25.812  -1.653  1.00  0.00           C  
ATOM    540  C   VAL A  80     -18.076 -25.128  -2.322  1.00  0.00           C  
ATOM    541  O   VAL A  80     -17.833 -25.324  -3.518  1.00  0.00           O  
ATOM    542  CB  VAL A  80     -19.093 -27.345  -1.546  1.00  0.00           C  
ATOM    543  CG1 VAL A  80     -17.752 -27.726  -0.901  1.00  0.00           C  
ATOM    544  CG2 VAL A  80     -20.213 -28.016  -0.744  1.00  0.00           C  
ATOM    545  H   VAL A  80     -20.496 -25.342  -3.333  1.00  0.00           H  
ATOM    546  HA  VAL A  80     -19.318 -25.442  -0.629  1.00  0.00           H  
ATOM    547  HB  VAL A  80     -19.108 -27.771  -2.549  1.00  0.00           H  
ATOM    548 HG11 VAL A  80     -16.917 -27.358  -1.496  1.00  0.00           H  
ATOM    549 HG12 VAL A  80     -17.686 -27.306   0.103  1.00  0.00           H  
ATOM    550 HG13 VAL A  80     -17.668 -28.811  -0.844  1.00  0.00           H  
ATOM    551 HG21 VAL A  80     -20.214 -27.630   0.275  1.00  0.00           H  
ATOM    552 HG22 VAL A  80     -21.178 -27.825  -1.214  1.00  0.00           H  
ATOM    553 HG23 VAL A  80     -20.052 -29.094  -0.718  1.00  0.00           H  
ATOM    554  N   ILE A  81     -17.365 -24.285  -1.564  1.00  0.00           N  
ATOM    555  CA  ILE A  81     -16.425 -23.281  -2.093  1.00  0.00           C  
ATOM    556  C   ILE A  81     -15.180 -23.136  -1.179  1.00  0.00           C  
ATOM    557  O   ILE A  81     -15.341 -23.117   0.047  1.00  0.00           O  
ATOM    558  CB  ILE A  81     -17.166 -21.928  -2.324  1.00  0.00           C  
ATOM    559  CG1 ILE A  81     -18.405 -22.061  -3.249  1.00  0.00           C  
ATOM    560  CG2 ILE A  81     -16.223 -20.835  -2.856  1.00  0.00           C  
ATOM    561  CD1 ILE A  81     -19.170 -20.759  -3.533  1.00  0.00           C  
ATOM    562  H   ILE A  81     -17.565 -24.252  -0.575  1.00  0.00           H  
ATOM    563  HA  ILE A  81     -16.085 -23.632  -3.068  1.00  0.00           H  
ATOM    564  HB  ILE A  81     -17.524 -21.590  -1.351  1.00  0.00           H  
ATOM    565 HG12 ILE A  81     -18.097 -22.495  -4.201  1.00  0.00           H  
ATOM    566 HG13 ILE A  81     -19.122 -22.737  -2.785  1.00  0.00           H  
ATOM    567 HG21 ILE A  81     -15.354 -20.727  -2.207  1.00  0.00           H  
ATOM    568 HG22 ILE A  81     -15.904 -21.078  -3.869  1.00  0.00           H  
ATOM    569 HG23 ILE A  81     -16.732 -19.871  -2.872  1.00  0.00           H  
ATOM    570 HD11 ILE A  81     -19.413 -20.259  -2.595  1.00  0.00           H  
ATOM    571 HD12 ILE A  81     -18.579 -20.096  -4.164  1.00  0.00           H  
ATOM    572 HD13 ILE A  81     -20.096 -20.995  -4.058  1.00  0.00           H  
ATOM    573  N   PRO A  82     -13.950 -23.011  -1.730  1.00  0.00           N  
ATOM    574  CA  PRO A  82     -12.722 -22.849  -0.945  1.00  0.00           C  
ATOM    575  C   PRO A  82     -12.562 -21.460  -0.305  1.00  0.00           C  
ATOM    576  O   PRO A  82     -13.062 -20.454  -0.814  1.00  0.00           O  
ATOM    577  CB  PRO A  82     -11.568 -23.139  -1.912  1.00  0.00           C  
ATOM    578  CG  PRO A  82     -12.145 -22.732  -3.266  1.00  0.00           C  
ATOM    579  CD  PRO A  82     -13.609 -23.147  -3.143  1.00  0.00           C  
ATOM    580  HA  PRO A  82     -12.706 -23.596  -0.151  1.00  0.00           H  
ATOM    581  HB2 PRO A  82     -10.668 -22.574  -1.670  1.00  0.00           H  
ATOM    582  HB3 PRO A  82     -11.347 -24.206  -1.913  1.00  0.00           H  
ATOM    583  HG2 PRO A  82     -11.647 -23.243  -4.090  1.00  0.00           H  
ATOM    584  HG3 PRO A  82     -12.078 -21.651  -3.387  1.00  0.00           H  
ATOM    585  HD2 PRO A  82     -13.721 -24.191  -3.437  1.00  0.00           H  
ATOM    586  HD3 PRO A  82     -14.226 -22.513  -3.780  1.00  0.00           H  
ATOM    587  N   VAL A  83     -11.785 -21.409   0.782  1.00  0.00           N  
ATOM    588  CA  VAL A  83     -11.460 -20.211   1.574  1.00  0.00           C  
ATOM    589  C   VAL A  83      -9.951 -20.141   1.830  1.00  0.00           C  
ATOM    590  O   VAL A  83      -9.360 -21.087   2.351  1.00  0.00           O  
ATOM    591  CB  VAL A  83     -12.260 -20.172   2.895  1.00  0.00           C  
ATOM    592  CG1 VAL A  83     -11.859 -18.987   3.786  1.00  0.00           C  
ATOM    593  CG2 VAL A  83     -13.777 -20.115   2.673  1.00  0.00           C  
ATOM    594  H   VAL A  83     -11.404 -22.284   1.114  1.00  0.00           H  
ATOM    595  HA  VAL A  83     -11.743 -19.327   1.002  1.00  0.00           H  
ATOM    596  HB  VAL A  83     -12.046 -21.086   3.450  1.00  0.00           H  
ATOM    597 HG11 VAL A  83     -10.814 -19.067   4.086  1.00  0.00           H  
ATOM    598 HG12 VAL A  83     -12.013 -18.050   3.250  1.00  0.00           H  
ATOM    599 HG13 VAL A  83     -12.466 -18.985   4.691  1.00  0.00           H  
ATOM    600 HG21 VAL A  83     -14.035 -19.204   2.133  1.00  0.00           H  
ATOM    601 HG22 VAL A  83     -14.108 -20.981   2.098  1.00  0.00           H  
ATOM    602 HG23 VAL A  83     -14.294 -20.124   3.632  1.00  0.00           H  
ATOM    603  N   LEU A  84      -9.318 -19.020   1.468  1.00  0.00           N  
ATOM    604  CA  LEU A  84      -7.865 -18.834   1.588  1.00  0.00           C  
ATOM    605  C   LEU A  84      -7.435 -18.646   3.065  1.00  0.00           C  
ATOM    606  O   LEU A  84      -7.929 -17.714   3.714  1.00  0.00           O  
ATOM    607  CB  LEU A  84      -7.416 -17.651   0.711  1.00  0.00           C  
ATOM    608  CG  LEU A  84      -7.463 -17.928  -0.804  1.00  0.00           C  
ATOM    609  CD1 LEU A  84      -7.376 -16.620  -1.591  1.00  0.00           C  
ATOM    610  CD2 LEU A  84      -6.291 -18.808  -1.246  1.00  0.00           C  
ATOM    611  H   LEU A  84      -9.867 -18.260   1.093  1.00  0.00           H  
ATOM    612  HA  LEU A  84      -7.394 -19.733   1.190  1.00  0.00           H  
ATOM    613  HB2 LEU A  84      -8.058 -16.800   0.938  1.00  0.00           H  
ATOM    614  HB3 LEU A  84      -6.396 -17.378   0.981  1.00  0.00           H  
ATOM    615  HG  LEU A  84      -8.400 -18.420  -1.063  1.00  0.00           H  
ATOM    616 HD11 LEU A  84      -8.211 -15.972  -1.324  1.00  0.00           H  
ATOM    617 HD12 LEU A  84      -6.436 -16.116  -1.369  1.00  0.00           H  
ATOM    618 HD13 LEU A  84      -7.429 -16.828  -2.660  1.00  0.00           H  
ATOM    619 HD21 LEU A  84      -5.351 -18.337  -0.959  1.00  0.00           H  
ATOM    620 HD22 LEU A  84      -6.351 -19.787  -0.771  1.00  0.00           H  
ATOM    621 HD23 LEU A  84      -6.306 -18.935  -2.328  1.00  0.00           H  
ATOM    622  N   PRO A  85      -6.533 -19.492   3.613  1.00  0.00           N  
ATOM    623  CA  PRO A  85      -6.224 -19.542   5.045  1.00  0.00           C  
ATOM    624  C   PRO A  85      -5.756 -18.238   5.702  1.00  0.00           C  
ATOM    625  O   PRO A  85      -6.054 -18.023   6.878  1.00  0.00           O  
ATOM    626  CB  PRO A  85      -5.186 -20.658   5.242  1.00  0.00           C  
ATOM    627  CG  PRO A  85      -4.844 -21.170   3.842  1.00  0.00           C  
ATOM    628  CD  PRO A  85      -5.963 -20.655   2.950  1.00  0.00           C  
ATOM    629  HA  PRO A  85      -7.135 -19.844   5.562  1.00  0.00           H  
ATOM    630  HB2 PRO A  85      -4.291 -20.293   5.745  1.00  0.00           H  
ATOM    631  HB3 PRO A  85      -5.625 -21.465   5.827  1.00  0.00           H  
ATOM    632  HG2 PRO A  85      -4.780 -22.258   3.814  1.00  0.00           H  
ATOM    633  HG3 PRO A  85      -3.903 -20.734   3.508  1.00  0.00           H  
ATOM    634  HD2 PRO A  85      -6.731 -21.423   2.849  1.00  0.00           H  
ATOM    635  HD3 PRO A  85      -5.555 -20.398   1.973  1.00  0.00           H  
ATOM    636  N   GLN A  86      -5.061 -17.352   4.975  1.00  0.00           N  
ATOM    637  CA  GLN A  86      -4.536 -16.092   5.536  1.00  0.00           C  
ATOM    638  C   GLN A  86      -5.293 -14.822   5.094  1.00  0.00           C  
ATOM    639  O   GLN A  86      -4.982 -13.734   5.585  1.00  0.00           O  
ATOM    640  CB  GLN A  86      -3.020 -15.961   5.304  1.00  0.00           C  
ATOM    641  CG  GLN A  86      -2.169 -17.185   5.707  1.00  0.00           C  
ATOM    642  CD  GLN A  86      -1.813 -18.077   4.522  1.00  0.00           C  
ATOM    643  OE1 GLN A  86      -2.096 -19.264   4.505  1.00  0.00           O  
ATOM    644  NE2 GLN A  86      -1.195 -17.537   3.497  1.00  0.00           N  
ATOM    645  H   GLN A  86      -4.812 -17.604   4.029  1.00  0.00           H  
ATOM    646  HA  GLN A  86      -4.660 -16.125   6.619  1.00  0.00           H  
ATOM    647  HB2 GLN A  86      -2.840 -15.697   4.262  1.00  0.00           H  
ATOM    648  HB3 GLN A  86      -2.669 -15.122   5.904  1.00  0.00           H  
ATOM    649  HG2 GLN A  86      -2.679 -17.767   6.474  1.00  0.00           H  
ATOM    650  HG3 GLN A  86      -1.232 -16.823   6.130  1.00  0.00           H  
ATOM    651 HE21 GLN A  86      -1.011 -16.544   3.491  1.00  0.00           H  
ATOM    652 HE22 GLN A  86      -1.271 -18.028   2.617  1.00  0.00           H  
ATOM    653  N   VAL A  87      -6.295 -14.922   4.209  1.00  0.00           N  
ATOM    654  CA  VAL A  87      -7.039 -13.750   3.704  1.00  0.00           C  
ATOM    655  C   VAL A  87      -8.052 -13.245   4.733  1.00  0.00           C  
ATOM    656  O   VAL A  87      -8.975 -13.976   5.094  1.00  0.00           O  
ATOM    657  CB  VAL A  87      -7.678 -14.015   2.327  1.00  0.00           C  
ATOM    658  CG1 VAL A  87      -8.582 -12.867   1.852  1.00  0.00           C  
ATOM    659  CG2 VAL A  87      -6.586 -14.224   1.273  1.00  0.00           C  
ATOM    660  H   VAL A  87      -6.559 -15.841   3.884  1.00  0.00           H  
ATOM    661  HA  VAL A  87      -6.319 -12.948   3.542  1.00  0.00           H  
ATOM    662  HB  VAL A  87      -8.285 -14.918   2.388  1.00  0.00           H  
ATOM    663 HG11 VAL A  87      -9.445 -12.766   2.510  1.00  0.00           H  
ATOM    664 HG12 VAL A  87      -8.022 -11.932   1.836  1.00  0.00           H  
ATOM    665 HG13 VAL A  87      -8.950 -13.081   0.849  1.00  0.00           H  
ATOM    666 HG21 VAL A  87      -5.944 -13.345   1.220  1.00  0.00           H  
ATOM    667 HG22 VAL A  87      -5.971 -15.087   1.530  1.00  0.00           H  
ATOM    668 HG23 VAL A  87      -7.038 -14.395   0.296  1.00  0.00           H  
ATOM    669  N   MET A  88      -7.895 -11.995   5.187  1.00  0.00           N  
ATOM    670  CA  MET A  88      -8.644 -11.420   6.318  1.00  0.00           C  
ATOM    671  C   MET A  88      -9.155 -10.001   6.016  1.00  0.00           C  
ATOM    672  O   MET A  88      -8.589  -9.007   6.465  1.00  0.00           O  
ATOM    673  CB  MET A  88      -7.784 -11.459   7.602  1.00  0.00           C  
ATOM    674  CG  MET A  88      -7.350 -12.866   8.032  1.00  0.00           C  
ATOM    675  SD  MET A  88      -8.709 -13.997   8.426  1.00  0.00           S  
ATOM    676  CE  MET A  88      -7.789 -15.552   8.539  1.00  0.00           C  
ATOM    677  H   MET A  88      -7.108 -11.467   4.838  1.00  0.00           H  
ATOM    678  HA  MET A  88      -9.527 -12.030   6.505  1.00  0.00           H  
ATOM    679  HB2 MET A  88      -6.887 -10.860   7.448  1.00  0.00           H  
ATOM    680  HB3 MET A  88      -8.352 -11.014   8.419  1.00  0.00           H  
ATOM    681  HG2 MET A  88      -6.753 -13.310   7.235  1.00  0.00           H  
ATOM    682  HG3 MET A  88      -6.712 -12.778   8.911  1.00  0.00           H  
ATOM    683  HE1 MET A  88      -7.327 -15.774   7.577  1.00  0.00           H  
ATOM    684  HE2 MET A  88      -7.018 -15.468   9.304  1.00  0.00           H  
ATOM    685  HE3 MET A  88      -8.471 -16.361   8.802  1.00  0.00           H  
ATOM    686  N   MET A  89     -10.242  -9.895   5.246  1.00  0.00           N  
ATOM    687  CA  MET A  89     -10.950  -8.637   4.963  1.00  0.00           C  
ATOM    688  C   MET A  89     -12.424  -8.918   4.628  1.00  0.00           C  
ATOM    689  O   MET A  89     -12.717  -9.885   3.928  1.00  0.00           O  
ATOM    690  CB  MET A  89     -10.200  -7.861   3.862  1.00  0.00           C  
ATOM    691  CG  MET A  89     -10.915  -6.605   3.352  1.00  0.00           C  
ATOM    692  SD  MET A  89     -12.168  -6.911   2.077  1.00  0.00           S  
ATOM    693  CE  MET A  89     -13.223  -5.466   2.340  1.00  0.00           C  
ATOM    694  H   MET A  89     -10.655 -10.741   4.878  1.00  0.00           H  
ATOM    695  HA  MET A  89     -10.937  -8.024   5.865  1.00  0.00           H  
ATOM    696  HB2 MET A  89     -10.012  -8.521   3.015  1.00  0.00           H  
ATOM    697  HB3 MET A  89      -9.236  -7.556   4.269  1.00  0.00           H  
ATOM    698  HG2 MET A  89     -10.170  -5.932   2.927  1.00  0.00           H  
ATOM    699  HG3 MET A  89     -11.372  -6.096   4.201  1.00  0.00           H  
ATOM    700  HE1 MET A  89     -13.525  -5.418   3.386  1.00  0.00           H  
ATOM    701  HE2 MET A  89     -12.681  -4.560   2.068  1.00  0.00           H  
ATOM    702  HE3 MET A  89     -14.116  -5.554   1.721  1.00  0.00           H  
ATOM    703  N   ILE A  90     -13.362  -8.104   5.130  1.00  0.00           N  
ATOM    704  CA  ILE A  90     -14.803  -8.407   5.051  1.00  0.00           C  
ATOM    705  C   ILE A  90     -15.413  -7.866   3.744  1.00  0.00           C  
ATOM    706  O   ILE A  90     -15.959  -6.758   3.720  1.00  0.00           O  
ATOM    707  CB  ILE A  90     -15.563  -7.976   6.332  1.00  0.00           C  
ATOM    708  CG1 ILE A  90     -14.894  -8.486   7.630  1.00  0.00           C  
ATOM    709  CG2 ILE A  90     -17.030  -8.446   6.238  1.00  0.00           C  
ATOM    710  CD1 ILE A  90     -15.512  -7.910   8.914  1.00  0.00           C  
ATOM    711  H   ILE A  90     -13.070  -7.295   5.659  1.00  0.00           H  
ATOM    712  HA  ILE A  90     -14.906  -9.491   5.009  1.00  0.00           H  
ATOM    713  HB  ILE A  90     -15.555  -6.887   6.369  1.00  0.00           H  
ATOM    714 HG12 ILE A  90     -14.947  -9.574   7.664  1.00  0.00           H  
ATOM    715 HG13 ILE A  90     -13.843  -8.200   7.638  1.00  0.00           H  
ATOM    716 HG21 ILE A  90     -17.535  -7.973   5.395  1.00  0.00           H  
ATOM    717 HG22 ILE A  90     -17.062  -9.528   6.110  1.00  0.00           H  
ATOM    718 HG23 ILE A  90     -17.582  -8.196   7.144  1.00  0.00           H  
ATOM    719 HD11 ILE A  90     -15.566  -6.823   8.852  1.00  0.00           H  
ATOM    720 HD12 ILE A  90     -16.507  -8.322   9.081  1.00  0.00           H  
ATOM    721 HD13 ILE A  90     -14.886  -8.179   9.765  1.00  0.00           H  
ATOM    722  N   LEU A  91     -15.266  -8.645   2.665  1.00  0.00           N  
ATOM    723  CA  LEU A  91     -15.670  -8.309   1.289  1.00  0.00           C  
ATOM    724  C   LEU A  91     -17.187  -8.117   1.108  1.00  0.00           C  
ATOM    725  O   LEU A  91     -18.011  -8.724   1.795  1.00  0.00           O  
ATOM    726  CB  LEU A  91     -15.195  -9.418   0.317  1.00  0.00           C  
ATOM    727  CG  LEU A  91     -14.091  -9.007  -0.675  1.00  0.00           C  
ATOM    728  CD1 LEU A  91     -13.804 -10.199  -1.590  1.00  0.00           C  
ATOM    729  CD2 LEU A  91     -14.509  -7.843  -1.580  1.00  0.00           C  
ATOM    730  H   LEU A  91     -14.742  -9.497   2.801  1.00  0.00           H  
ATOM    731  HA  LEU A  91     -15.192  -7.364   1.033  1.00  0.00           H  
ATOM    732  HB2 LEU A  91     -14.833 -10.271   0.892  1.00  0.00           H  
ATOM    733  HB3 LEU A  91     -16.044  -9.779  -0.262  1.00  0.00           H  
ATOM    734  HG  LEU A  91     -13.184  -8.741  -0.133  1.00  0.00           H  
ATOM    735 HD11 LEU A  91     -13.485 -11.054  -0.994  1.00  0.00           H  
ATOM    736 HD12 LEU A  91     -14.701 -10.462  -2.150  1.00  0.00           H  
ATOM    737 HD13 LEU A  91     -13.011  -9.946  -2.294  1.00  0.00           H  
ATOM    738 HD21 LEU A  91     -15.461  -8.057  -2.066  1.00  0.00           H  
ATOM    739 HD22 LEU A  91     -14.592  -6.924  -0.999  1.00  0.00           H  
ATOM    740 HD23 LEU A  91     -13.754  -7.678  -2.349  1.00  0.00           H  
ATOM    741  N   ILE A  92     -17.537  -7.330   0.087  1.00  0.00           N  
ATOM    742  CA  ILE A  92     -18.904  -6.942  -0.290  1.00  0.00           C  
ATOM    743  C   ILE A  92     -19.129  -7.136  -1.810  1.00  0.00           C  
ATOM    744  O   ILE A  92     -18.184  -6.956  -2.581  1.00  0.00           O  
ATOM    745  CB  ILE A  92     -19.165  -5.490   0.190  1.00  0.00           C  
ATOM    746  CG1 ILE A  92     -18.969  -5.367   1.721  1.00  0.00           C  
ATOM    747  CG2 ILE A  92     -20.545  -4.971  -0.240  1.00  0.00           C  
ATOM    748  CD1 ILE A  92     -19.374  -4.015   2.309  1.00  0.00           C  
ATOM    749  H   ILE A  92     -16.793  -6.877  -0.423  1.00  0.00           H  
ATOM    750  HA  ILE A  92     -19.602  -7.591   0.238  1.00  0.00           H  
ATOM    751  HB  ILE A  92     -18.428  -4.846  -0.290  1.00  0.00           H  
ATOM    752 HG12 ILE A  92     -19.539  -6.146   2.227  1.00  0.00           H  
ATOM    753 HG13 ILE A  92     -17.915  -5.515   1.957  1.00  0.00           H  
ATOM    754 HG21 ILE A  92     -20.674  -5.048  -1.320  1.00  0.00           H  
ATOM    755 HG22 ILE A  92     -21.321  -5.537   0.276  1.00  0.00           H  
ATOM    756 HG23 ILE A  92     -20.644  -3.913   0.000  1.00  0.00           H  
ATOM    757 HD11 ILE A  92     -18.881  -3.215   1.757  1.00  0.00           H  
ATOM    758 HD12 ILE A  92     -20.456  -3.890   2.270  1.00  0.00           H  
ATOM    759 HD13 ILE A  92     -19.066  -3.969   3.354  1.00  0.00           H  
ATOM    760  N   PRO A  93     -20.340  -7.491  -2.291  1.00  0.00           N  
ATOM    761  CA  PRO A  93     -20.656  -7.500  -3.722  1.00  0.00           C  
ATOM    762  C   PRO A  93     -20.246  -6.215  -4.467  1.00  0.00           C  
ATOM    763  O   PRO A  93     -20.431  -5.101  -3.976  1.00  0.00           O  
ATOM    764  CB  PRO A  93     -22.162  -7.764  -3.801  1.00  0.00           C  
ATOM    765  CG  PRO A  93     -22.397  -8.650  -2.579  1.00  0.00           C  
ATOM    766  CD  PRO A  93     -21.478  -8.009  -1.538  1.00  0.00           C  
ATOM    767  HA  PRO A  93     -20.138  -8.347  -4.170  1.00  0.00           H  
ATOM    768  HB2 PRO A  93     -22.715  -6.831  -3.687  1.00  0.00           H  
ATOM    769  HB3 PRO A  93     -22.438  -8.266  -4.728  1.00  0.00           H  
ATOM    770  HG2 PRO A  93     -22.070  -9.668  -2.788  1.00  0.00           H  
ATOM    771  HG3 PRO A  93     -23.440  -8.634  -2.262  1.00  0.00           H  
ATOM    772  HD2 PRO A  93     -21.171  -8.752  -0.803  1.00  0.00           H  
ATOM    773  HD3 PRO A  93     -22.007  -7.189  -1.053  1.00  0.00           H  
ATOM    774  N   GLY A  94     -19.651  -6.358  -5.652  1.00  0.00           N  
ATOM    775  CA  GLY A  94     -19.151  -5.250  -6.477  1.00  0.00           C  
ATOM    776  C   GLY A  94     -17.800  -4.652  -6.050  1.00  0.00           C  
ATOM    777  O   GLY A  94     -17.199  -3.918  -6.841  1.00  0.00           O  
ATOM    778  H   GLY A  94     -19.508  -7.294  -6.003  1.00  0.00           H  
ATOM    779  HA2 GLY A  94     -19.055  -5.601  -7.505  1.00  0.00           H  
ATOM    780  HA3 GLY A  94     -19.886  -4.445  -6.466  1.00  0.00           H  
ATOM    781  N   GLN A  95     -17.286  -4.971  -4.857  1.00  0.00           N  
ATOM    782  CA  GLN A  95     -16.020  -4.440  -4.333  1.00  0.00           C  
ATOM    783  C   GLN A  95     -14.815  -5.244  -4.849  1.00  0.00           C  
ATOM    784  O   GLN A  95     -14.847  -6.475  -4.823  1.00  0.00           O  
ATOM    785  CB  GLN A  95     -16.093  -4.402  -2.797  1.00  0.00           C  
ATOM    786  CG  GLN A  95     -14.842  -3.852  -2.094  1.00  0.00           C  
ATOM    787  CD  GLN A  95     -14.978  -3.889  -0.572  1.00  0.00           C  
ATOM    788  OE1 GLN A  95     -15.680  -4.704   0.007  1.00  0.00           O  
ATOM    789  NE2 GLN A  95     -14.305  -3.011   0.140  1.00  0.00           N  
ATOM    790  H   GLN A  95     -17.810  -5.587  -4.252  1.00  0.00           H  
ATOM    791  HA  GLN A  95     -15.912  -3.410  -4.672  1.00  0.00           H  
ATOM    792  HB2 GLN A  95     -16.952  -3.804  -2.492  1.00  0.00           H  
ATOM    793  HB3 GLN A  95     -16.242  -5.422  -2.443  1.00  0.00           H  
ATOM    794  HG2 GLN A  95     -14.680  -2.823  -2.414  1.00  0.00           H  
ATOM    795  HG3 GLN A  95     -13.968  -4.444  -2.365  1.00  0.00           H  
ATOM    796 HE21 GLN A  95     -13.763  -2.290  -0.313  1.00  0.00           H  
ATOM    797 HE22 GLN A  95     -14.441  -3.040   1.140  1.00  0.00           H  
ATOM    798  N   THR A  96     -13.746  -4.572  -5.293  1.00  0.00           N  
ATOM    799  CA  THR A  96     -12.485  -5.242  -5.667  1.00  0.00           C  
ATOM    800  C   THR A  96     -11.655  -5.620  -4.437  1.00  0.00           C  
ATOM    801  O   THR A  96     -11.519  -4.836  -3.496  1.00  0.00           O  
ATOM    802  CB  THR A  96     -11.647  -4.431  -6.682  1.00  0.00           C  
ATOM    803  OG1 THR A  96     -12.165  -4.584  -7.986  1.00  0.00           O  
ATOM    804  CG2 THR A  96     -10.186  -4.881  -6.814  1.00  0.00           C  
ATOM    805  H   THR A  96     -13.780  -3.563  -5.309  1.00  0.00           H  
ATOM    806  HA  THR A  96     -12.753  -6.171  -6.170  1.00  0.00           H  
ATOM    807  HB  THR A  96     -11.664  -3.378  -6.403  1.00  0.00           H  
ATOM    808 HG21 THR A  96      -9.643  -4.684  -5.889  1.00  0.00           H  
ATOM    809 HG22 THR A  96     -10.138  -5.942  -7.058  1.00  0.00           H  
ATOM    810 HG23 THR A  96      -9.696  -4.317  -7.607  1.00  0.00           H  
ATOM    811  HG1 THR A  96     -12.950  -4.041  -8.085  1.00  0.00           H  
ATOM    812  N   LEU A  97     -11.017  -6.789  -4.498  1.00  0.00           N  
ATOM    813  CA  LEU A  97      -9.984  -7.260  -3.584  1.00  0.00           C  
ATOM    814  C   LEU A  97      -8.729  -7.661  -4.392  1.00  0.00           C  
ATOM    815  O   LEU A  97      -8.785  -8.638  -5.147  1.00  0.00           O  
ATOM    816  CB  LEU A  97     -10.562  -8.388  -2.706  1.00  0.00           C  
ATOM    817  CG  LEU A  97      -9.533  -9.131  -1.834  1.00  0.00           C  
ATOM    818  CD1 LEU A  97      -8.901  -8.219  -0.783  1.00  0.00           C  
ATOM    819  CD2 LEU A  97     -10.200 -10.296  -1.101  1.00  0.00           C  
ATOM    820  H   LEU A  97     -11.214  -7.376  -5.296  1.00  0.00           H  
ATOM    821  HA  LEU A  97      -9.724  -6.448  -2.905  1.00  0.00           H  
ATOM    822  HB2 LEU A  97     -11.338  -7.970  -2.065  1.00  0.00           H  
ATOM    823  HB3 LEU A  97     -11.024  -9.120  -3.368  1.00  0.00           H  
ATOM    824  HG  LEU A  97      -8.747  -9.539  -2.470  1.00  0.00           H  
ATOM    825 HD11 LEU A  97      -8.311  -7.439  -1.266  1.00  0.00           H  
ATOM    826 HD12 LEU A  97      -9.672  -7.767  -0.160  1.00  0.00           H  
ATOM    827 HD13 LEU A  97      -8.225  -8.804  -0.159  1.00  0.00           H  
ATOM    828 HD21 LEU A  97     -10.969  -9.922  -0.426  1.00  0.00           H  
ATOM    829 HD22 LEU A  97     -10.648 -10.977  -1.824  1.00  0.00           H  
ATOM    830 HD23 LEU A  97      -9.453 -10.841  -0.524  1.00  0.00           H  
ATOM    831  N   PRO A  98      -7.609  -6.922  -4.279  1.00  0.00           N  
ATOM    832  CA  PRO A  98      -6.316  -7.343  -4.814  1.00  0.00           C  
ATOM    833  C   PRO A  98      -5.646  -8.335  -3.846  1.00  0.00           C  
ATOM    834  O   PRO A  98      -5.786  -8.206  -2.630  1.00  0.00           O  
ATOM    835  CB  PRO A  98      -5.527  -6.038  -4.947  1.00  0.00           C  
ATOM    836  CG  PRO A  98      -5.995  -5.246  -3.727  1.00  0.00           C  
ATOM    837  CD  PRO A  98      -7.473  -5.620  -3.629  1.00  0.00           C  
ATOM    838  HA  PRO A  98      -6.427  -7.808  -5.794  1.00  0.00           H  
ATOM    839  HB2 PRO A  98      -4.450  -6.206  -4.932  1.00  0.00           H  
ATOM    840  HB3 PRO A  98      -5.823  -5.519  -5.859  1.00  0.00           H  
ATOM    841  HG2 PRO A  98      -5.865  -4.172  -3.862  1.00  0.00           H  
ATOM    842  HG3 PRO A  98      -5.469  -5.579  -2.832  1.00  0.00           H  
ATOM    843  HD2 PRO A  98      -8.072  -4.880  -4.160  1.00  0.00           H  
ATOM    844  HD3 PRO A  98      -7.767  -5.657  -2.580  1.00  0.00           H  
ATOM    845  N   LEU A  99      -4.884  -9.301  -4.367  1.00  0.00           N  
ATOM    846  CA  LEU A  99      -4.144 -10.287  -3.565  1.00  0.00           C  
ATOM    847  C   LEU A  99      -2.771 -10.615  -4.171  1.00  0.00           C  
ATOM    848  O   LEU A  99      -2.551 -10.491  -5.378  1.00  0.00           O  
ATOM    849  CB  LEU A  99      -4.971 -11.575  -3.349  1.00  0.00           C  
ATOM    850  CG  LEU A  99      -6.240 -11.446  -2.489  1.00  0.00           C  
ATOM    851  CD1 LEU A  99      -7.025 -12.759  -2.529  1.00  0.00           C  
ATOM    852  CD2 LEU A  99      -5.913 -11.147  -1.024  1.00  0.00           C  
ATOM    853  H   LEU A  99      -4.802  -9.359  -5.372  1.00  0.00           H  
ATOM    854  HA  LEU A  99      -3.948  -9.852  -2.585  1.00  0.00           H  
ATOM    855  HB2 LEU A  99      -5.269 -11.945  -4.330  1.00  0.00           H  
ATOM    856  HB3 LEU A  99      -4.333 -12.334  -2.895  1.00  0.00           H  
ATOM    857  HG  LEU A  99      -6.878 -10.660  -2.894  1.00  0.00           H  
ATOM    858 HD11 LEU A  99      -7.307 -12.987  -3.557  1.00  0.00           H  
ATOM    859 HD12 LEU A  99      -6.417 -13.572  -2.133  1.00  0.00           H  
ATOM    860 HD13 LEU A  99      -7.933 -12.664  -1.933  1.00  0.00           H  
ATOM    861 HD21 LEU A  99      -5.242 -11.908  -0.623  1.00  0.00           H  
ATOM    862 HD22 LEU A  99      -5.438 -10.170  -0.938  1.00  0.00           H  
ATOM    863 HD23 LEU A  99      -6.831 -11.129  -0.437  1.00  0.00           H  
ATOM    864  N   GLN A 100      -1.864 -11.076  -3.306  1.00  0.00           N  
ATOM    865  CA  GLN A 100      -0.504 -11.530  -3.619  1.00  0.00           C  
ATOM    866  C   GLN A 100      -0.227 -12.811  -2.828  1.00  0.00           C  
ATOM    867  O   GLN A 100      -0.591 -12.888  -1.655  1.00  0.00           O  
ATOM    868  CB  GLN A 100       0.543 -10.447  -3.292  1.00  0.00           C  
ATOM    869  CG  GLN A 100       0.272  -9.126  -4.020  1.00  0.00           C  
ATOM    870  CD  GLN A 100       1.500  -8.231  -4.136  1.00  0.00           C  
ATOM    871  OE1 GLN A 100       2.052  -8.027  -5.206  1.00  0.00           O  
ATOM    872  NE2 GLN A 100       1.980  -7.657  -3.059  1.00  0.00           N  
ATOM    873  H   GLN A 100      -2.151 -11.197  -2.345  1.00  0.00           H  
ATOM    874  HA  GLN A 100      -0.442 -11.762  -4.682  1.00  0.00           H  
ATOM    875  HB2 GLN A 100       0.569 -10.263  -2.218  1.00  0.00           H  
ATOM    876  HB3 GLN A 100       1.519 -10.822  -3.599  1.00  0.00           H  
ATOM    877  HG2 GLN A 100      -0.518  -8.583  -3.500  1.00  0.00           H  
ATOM    878  HG3 GLN A 100      -0.074  -9.350  -5.030  1.00  0.00           H  
ATOM    879 HE21 GLN A 100       1.605  -7.839  -2.140  1.00  0.00           H  
ATOM    880 HE22 GLN A 100       2.716  -6.978  -3.195  1.00  0.00           H  
ATOM    881  N   LEU A 101       0.398 -13.805  -3.459  1.00  0.00           N  
ATOM    882  CA  LEU A 101       0.583 -15.157  -2.923  1.00  0.00           C  
ATOM    883  C   LEU A 101       1.960 -15.716  -3.302  1.00  0.00           C  
ATOM    884  O   LEU A 101       2.462 -15.451  -4.389  1.00  0.00           O  
ATOM    885  CB  LEU A 101      -0.519 -16.100  -3.457  1.00  0.00           C  
ATOM    886  CG  LEU A 101      -1.980 -15.734  -3.129  1.00  0.00           C  
ATOM    887  CD1 LEU A 101      -2.922 -16.666  -3.892  1.00  0.00           C  
ATOM    888  CD2 LEU A 101      -2.283 -15.881  -1.639  1.00  0.00           C  
ATOM    889  H   LEU A 101       0.687 -13.654  -4.415  1.00  0.00           H  
ATOM    890  HA  LEU A 101       0.522 -15.123  -1.836  1.00  0.00           H  
ATOM    891  HB2 LEU A 101      -0.418 -16.139  -4.542  1.00  0.00           H  
ATOM    892  HB3 LEU A 101      -0.328 -17.104  -3.078  1.00  0.00           H  
ATOM    893  HG  LEU A 101      -2.190 -14.712  -3.442  1.00  0.00           H  
ATOM    894 HD11 LEU A 101      -2.763 -16.556  -4.965  1.00  0.00           H  
ATOM    895 HD12 LEU A 101      -2.740 -17.703  -3.609  1.00  0.00           H  
ATOM    896 HD13 LEU A 101      -3.957 -16.411  -3.662  1.00  0.00           H  
ATOM    897 HD21 LEU A 101      -2.083 -16.902  -1.314  1.00  0.00           H  
ATOM    898 HD22 LEU A 101      -1.666 -15.195  -1.059  1.00  0.00           H  
ATOM    899 HD23 LEU A 101      -3.330 -15.646  -1.446  1.00  0.00           H  
ATOM    900  N   PHE A 102       2.527 -16.535  -2.416  1.00  0.00           N  
ATOM    901  CA  PHE A 102       3.719 -17.371  -2.660  1.00  0.00           C  
ATOM    902  C   PHE A 102       3.653 -18.724  -1.917  1.00  0.00           C  
ATOM    903  O   PHE A 102       4.499 -19.597  -2.110  1.00  0.00           O  
ATOM    904  CB  PHE A 102       4.985 -16.575  -2.303  1.00  0.00           C  
ATOM    905  CG  PHE A 102       5.106 -16.199  -0.838  1.00  0.00           C  
ATOM    906  CD1 PHE A 102       5.743 -17.073   0.064  1.00  0.00           C  
ATOM    907  CD2 PHE A 102       4.568 -14.984  -0.371  1.00  0.00           C  
ATOM    908  CE1 PHE A 102       5.824 -16.742   1.428  1.00  0.00           C  
ATOM    909  CE2 PHE A 102       4.644 -14.656   0.994  1.00  0.00           C  
ATOM    910  CZ  PHE A 102       5.268 -15.538   1.894  1.00  0.00           C  
ATOM    911  H   PHE A 102       2.106 -16.578  -1.499  1.00  0.00           H  
ATOM    912  HA  PHE A 102       3.771 -17.604  -3.724  1.00  0.00           H  
ATOM    913  HB2 PHE A 102       5.859 -17.161  -2.588  1.00  0.00           H  
ATOM    914  HB3 PHE A 102       5.005 -15.664  -2.902  1.00  0.00           H  
ATOM    915  HD1 PHE A 102       6.169 -18.001  -0.289  1.00  0.00           H  
ATOM    916  HD2 PHE A 102       4.091 -14.303  -1.061  1.00  0.00           H  
ATOM    917  HE1 PHE A 102       6.313 -17.413   2.119  1.00  0.00           H  
ATOM    918  HE2 PHE A 102       4.223 -13.729   1.355  1.00  0.00           H  
ATOM    919  HZ  PHE A 102       5.324 -15.290   2.944  1.00  0.00           H  
ATOM    920  N   HIS A 103       2.626 -18.917  -1.076  1.00  0.00           N  
ATOM    921  CA  HIS A 103       2.356 -20.139  -0.315  1.00  0.00           C  
ATOM    922  C   HIS A 103       2.187 -21.344  -1.263  1.00  0.00           C  
ATOM    923  O   HIS A 103       1.362 -21.268  -2.181  1.00  0.00           O  
ATOM    924  CB  HIS A 103       1.089 -19.881   0.518  1.00  0.00           C  
ATOM    925  CG  HIS A 103       0.572 -21.026   1.355  1.00  0.00           C  
ATOM    926  ND1 HIS A 103       0.277 -22.321   0.909  1.00  0.00           N  
ATOM    927  CD2 HIS A 103       0.236 -20.927   2.673  1.00  0.00           C  
ATOM    928  CE1 HIS A 103      -0.222 -22.965   1.981  1.00  0.00           C  
ATOM    929  NE2 HIS A 103      -0.259 -22.152   3.049  1.00  0.00           N  
ATOM    930  H   HIS A 103       1.943 -18.177  -0.988  1.00  0.00           H  
ATOM    931  HA  HIS A 103       3.191 -20.310   0.365  1.00  0.00           H  
ATOM    932  HB2 HIS A 103       0.289 -19.573  -0.155  1.00  0.00           H  
ATOM    933  HB3 HIS A 103       1.284 -19.040   1.184  1.00  0.00           H  
ATOM    934  HD2 HIS A 103       0.314 -20.044   3.289  1.00  0.00           H  
ATOM    935  HE2 HIS A 103      -0.635 -22.381   3.958  1.00  0.00           H  
ATOM    936  HE1 HIS A 103      -0.556 -23.992   1.989  1.00  0.00           H  
ATOM    937  N   PRO A 104       2.927 -22.456  -1.061  1.00  0.00           N  
ATOM    938  CA  PRO A 104       3.048 -23.549  -2.033  1.00  0.00           C  
ATOM    939  C   PRO A 104       1.772 -24.362  -2.290  1.00  0.00           C  
ATOM    940  O   PRO A 104       1.784 -25.269  -3.123  1.00  0.00           O  
ATOM    941  CB  PRO A 104       4.192 -24.433  -1.520  1.00  0.00           C  
ATOM    942  CG  PRO A 104       4.202 -24.171  -0.017  1.00  0.00           C  
ATOM    943  CD  PRO A 104       3.823 -22.696   0.062  1.00  0.00           C  
ATOM    944  HA  PRO A 104       3.344 -23.123  -2.992  1.00  0.00           H  
ATOM    945  HB2 PRO A 104       4.042 -25.490  -1.742  1.00  0.00           H  
ATOM    946  HB3 PRO A 104       5.133 -24.093  -1.951  1.00  0.00           H  
ATOM    947  HG2 PRO A 104       5.181 -24.362   0.423  1.00  0.00           H  
ATOM    948  HG3 PRO A 104       3.435 -24.774   0.469  1.00  0.00           H  
ATOM    949  HD2 PRO A 104       4.716 -22.082  -0.052  1.00  0.00           H  
ATOM    950  HD3 PRO A 104       3.336 -22.487   1.015  1.00  0.00           H  
ATOM    951  N   GLN A 105       0.667 -24.067  -1.602  1.00  0.00           N  
ATOM    952  CA  GLN A 105      -0.634 -24.704  -1.825  1.00  0.00           C  
ATOM    953  C   GLN A 105      -1.748 -23.683  -2.100  1.00  0.00           C  
ATOM    954  O   GLN A 105      -2.650 -24.006  -2.865  1.00  0.00           O  
ATOM    955  CB  GLN A 105      -0.990 -25.659  -0.676  1.00  0.00           C  
ATOM    956  CG  GLN A 105       0.071 -26.708  -0.278  1.00  0.00           C  
ATOM    957  CD  GLN A 105       0.167 -27.911  -1.215  1.00  0.00           C  
ATOM    958  NE2 GLN A 105       0.813 -27.804  -2.354  1.00  0.00           N  
ATOM    959  OE1 GLN A 105      -0.331 -28.994  -0.930  1.00  0.00           O  
ATOM    960  H   GLN A 105       0.724 -23.337  -0.907  1.00  0.00           H  
ATOM    961  HA  GLN A 105      -0.578 -25.313  -2.728  1.00  0.00           H  
ATOM    962  HB2 GLN A 105      -1.198 -25.048   0.202  1.00  0.00           H  
ATOM    963  HB3 GLN A 105      -1.912 -26.180  -0.933  1.00  0.00           H  
ATOM    964  HG2 GLN A 105       1.052 -26.242  -0.185  1.00  0.00           H  
ATOM    965  HG3 GLN A 105      -0.192 -27.087   0.709  1.00  0.00           H  
ATOM    966 HE21 GLN A 105       0.989 -28.641  -2.892  1.00  0.00           H  
ATOM    967 HE22 GLN A 105       1.227 -26.926  -2.632  1.00  0.00           H  
ATOM    968  N   GLU A 106      -1.695 -22.442  -1.588  1.00  0.00           N  
ATOM    969  CA  GLU A 106      -2.627 -21.393  -2.052  1.00  0.00           C  
ATOM    970  C   GLU A 106      -2.378 -21.053  -3.529  1.00  0.00           C  
ATOM    971  O   GLU A 106      -3.333 -20.967  -4.300  1.00  0.00           O  
ATOM    972  CB  GLU A 106      -2.544 -20.102  -1.222  1.00  0.00           C  
ATOM    973  CG  GLU A 106      -3.006 -20.227   0.238  1.00  0.00           C  
ATOM    974  CD  GLU A 106      -2.936 -18.867   0.954  1.00  0.00           C  
ATOM    975  OE1 GLU A 106      -1.855 -18.233   0.916  1.00  0.00           O  
ATOM    976  OE2 GLU A 106      -3.954 -18.410   1.530  1.00  0.00           O1-
ATOM    977  H   GLU A 106      -0.981 -22.206  -0.915  1.00  0.00           H  
ATOM    978  HA  GLU A 106      -3.648 -21.770  -1.979  1.00  0.00           H  
ATOM    979  HB2 GLU A 106      -1.521 -19.728  -1.266  1.00  0.00           H  
ATOM    980  HB3 GLU A 106      -3.179 -19.358  -1.701  1.00  0.00           H  
ATOM    981  HG2 GLU A 106      -2.375 -20.947   0.760  1.00  0.00           H  
ATOM    982  HG3 GLU A 106      -4.029 -20.603   0.248  1.00  0.00           H  
ATOM    983  N   VAL A 107      -1.109 -20.917  -3.942  1.00  0.00           N  
ATOM    984  CA  VAL A 107      -0.724 -20.657  -5.343  1.00  0.00           C  
ATOM    985  C   VAL A 107      -1.287 -21.723  -6.284  1.00  0.00           C  
ATOM    986  O   VAL A 107      -1.975 -21.400  -7.253  1.00  0.00           O  
ATOM    987  CB  VAL A 107       0.813 -20.536  -5.473  1.00  0.00           C  
ATOM    988  CG1 VAL A 107       1.312 -20.584  -6.924  1.00  0.00           C  
ATOM    989  CG2 VAL A 107       1.309 -19.233  -4.832  1.00  0.00           C  
ATOM    990  H   VAL A 107      -0.372 -21.016  -3.259  1.00  0.00           H  
ATOM    991  HA  VAL A 107      -1.163 -19.708  -5.653  1.00  0.00           H  
ATOM    992  HB  VAL A 107       1.272 -21.373  -4.947  1.00  0.00           H  
ATOM    993 HG11 VAL A 107       1.170 -21.581  -7.341  1.00  0.00           H  
ATOM    994 HG12 VAL A 107       0.768 -19.861  -7.531  1.00  0.00           H  
ATOM    995 HG13 VAL A 107       2.377 -20.358  -6.960  1.00  0.00           H  
ATOM    996 HG21 VAL A 107       0.915 -18.374  -5.375  1.00  0.00           H  
ATOM    997 HG22 VAL A 107       0.995 -19.181  -3.790  1.00  0.00           H  
ATOM    998 HG23 VAL A 107       2.398 -19.207  -4.867  1.00  0.00           H  
ATOM    999  N   SER A 108      -1.051 -23.004  -5.988  1.00  0.00           N  
ATOM   1000  CA  SER A 108      -1.529 -24.091  -6.845  1.00  0.00           C  
ATOM   1001  C   SER A 108      -3.035 -24.321  -6.710  1.00  0.00           C  
ATOM   1002  O   SER A 108      -3.670 -24.672  -7.701  1.00  0.00           O  
ATOM   1003  CB  SER A 108      -0.717 -25.359  -6.603  1.00  0.00           C  
ATOM   1004  OG  SER A 108      -0.940 -25.899  -5.316  1.00  0.00           O  
ATOM   1005  H   SER A 108      -0.524 -23.234  -5.158  1.00  0.00           H  
ATOM   1006  HA  SER A 108      -1.348 -23.803  -7.881  1.00  0.00           H  
ATOM   1007  HB2 SER A 108       0.339 -25.116  -6.715  1.00  0.00           H  
ATOM   1008  HB3 SER A 108      -0.981 -26.105  -7.353  1.00  0.00           H  
ATOM   1009  HG  SER A 108      -0.155 -26.410  -5.107  1.00  0.00           H  
ATOM   1010  N   MET A 109      -3.653 -24.064  -5.551  1.00  0.00           N  
ATOM   1011  CA  MET A 109      -5.113 -24.115  -5.415  1.00  0.00           C  
ATOM   1012  C   MET A 109      -5.796 -23.073  -6.309  1.00  0.00           C  
ATOM   1013  O   MET A 109      -6.772 -23.411  -6.983  1.00  0.00           O  
ATOM   1014  CB  MET A 109      -5.524 -24.037  -3.932  1.00  0.00           C  
ATOM   1015  CG  MET A 109      -7.031 -24.169  -3.660  1.00  0.00           C  
ATOM   1016  SD  MET A 109      -8.140 -22.798  -4.110  1.00  0.00           S  
ATOM   1017  CE  MET A 109      -7.552 -21.501  -2.990  1.00  0.00           C  
ATOM   1018  H   MET A 109      -3.102 -23.833  -4.737  1.00  0.00           H  
ATOM   1019  HA  MET A 109      -5.439 -25.089  -5.780  1.00  0.00           H  
ATOM   1020  HB2 MET A 109      -5.164 -23.101  -3.505  1.00  0.00           H  
ATOM   1021  HB3 MET A 109      -5.034 -24.856  -3.407  1.00  0.00           H  
ATOM   1022  HG2 MET A 109      -7.154 -24.352  -2.592  1.00  0.00           H  
ATOM   1023  HG3 MET A 109      -7.381 -25.066  -4.171  1.00  0.00           H  
ATOM   1024  HE1 MET A 109      -7.644 -21.833  -1.956  1.00  0.00           H  
ATOM   1025  HE2 MET A 109      -6.508 -21.271  -3.205  1.00  0.00           H  
ATOM   1026  HE3 MET A 109      -8.151 -20.602  -3.133  1.00  0.00           H  
ATOM   1027  N   VAL A 110      -5.240 -21.855  -6.383  1.00  0.00           N  
ATOM   1028  CA  VAL A 110      -5.708 -20.779  -7.274  1.00  0.00           C  
ATOM   1029  C   VAL A 110      -5.451 -21.087  -8.755  1.00  0.00           C  
ATOM   1030  O   VAL A 110      -6.375 -20.918  -9.554  1.00  0.00           O  
ATOM   1031  CB  VAL A 110      -5.156 -19.405  -6.841  1.00  0.00           C  
ATOM   1032  CG1 VAL A 110      -5.493 -18.295  -7.844  1.00  0.00           C  
ATOM   1033  CG2 VAL A 110      -5.741 -18.986  -5.484  1.00  0.00           C  
ATOM   1034  H   VAL A 110      -4.451 -21.657  -5.783  1.00  0.00           H  
ATOM   1035  HA  VAL A 110      -6.791 -20.721  -7.164  1.00  0.00           H  
ATOM   1036  HB  VAL A 110      -4.072 -19.467  -6.755  1.00  0.00           H  
ATOM   1037 HG11 VAL A 110      -5.025 -18.508  -8.805  1.00  0.00           H  
ATOM   1038 HG12 VAL A 110      -6.573 -18.231  -7.980  1.00  0.00           H  
ATOM   1039 HG13 VAL A 110      -5.113 -17.339  -7.481  1.00  0.00           H  
ATOM   1040 HG21 VAL A 110      -6.825 -18.889  -5.553  1.00  0.00           H  
ATOM   1041 HG22 VAL A 110      -5.499 -19.727  -4.723  1.00  0.00           H  
ATOM   1042 HG23 VAL A 110      -5.312 -18.032  -5.177  1.00  0.00           H  
ATOM   1043  N   ARG A 111      -4.274 -21.612  -9.144  1.00  0.00           N  
ATOM   1044  CA  ARG A 111      -4.059 -22.159 -10.508  1.00  0.00           C  
ATOM   1045  C   ARG A 111      -5.136 -23.191 -10.845  1.00  0.00           C  
ATOM   1046  O   ARG A 111      -5.870 -23.047 -11.817  1.00  0.00           O  
ATOM   1047  CB  ARG A 111      -2.666 -22.795 -10.661  1.00  0.00           C  
ATOM   1048  CG  ARG A 111      -1.510 -21.786 -10.689  1.00  0.00           C  
ATOM   1049  CD  ARG A 111      -0.184 -22.553 -10.756  1.00  0.00           C  
ATOM   1050  NE  ARG A 111       0.983 -21.658 -10.738  1.00  0.00           N  
ATOM   1051  CZ  ARG A 111       2.175 -21.951 -10.248  1.00  0.00           C  
ATOM   1052  NH1 ARG A 111       2.487 -23.111  -9.754  1.00  0.00           N  
ATOM   1053  NH2 ARG A 111       3.122 -21.074 -10.244  1.00  0.00           N1+
ATOM   1054  H   ARG A 111      -3.523 -21.659  -8.470  1.00  0.00           H  
ATOM   1055  HA  ARG A 111      -4.147 -21.353 -11.237  1.00  0.00           H  
ATOM   1056  HB2 ARG A 111      -2.507 -23.506  -9.851  1.00  0.00           H  
ATOM   1057  HB3 ARG A 111      -2.643 -23.350 -11.599  1.00  0.00           H  
ATOM   1058  HG2 ARG A 111      -1.527 -21.162  -9.795  1.00  0.00           H  
ATOM   1059  HG3 ARG A 111      -1.608 -21.154 -11.571  1.00  0.00           H  
ATOM   1060  HD2 ARG A 111      -0.159 -23.147 -11.669  1.00  0.00           H  
ATOM   1061  HD3 ARG A 111      -0.139 -23.226  -9.900  1.00  0.00           H  
ATOM   1062  HE  ARG A 111       0.897 -20.763 -11.197  1.00  0.00           H  
ATOM   1063 HH11 ARG A 111       1.868 -23.891  -9.925  1.00  0.00           H  
ATOM   1064 HH12 ARG A 111       3.454 -23.235  -9.490  1.00  0.00           H  
ATOM   1065 HH21 ARG A 111       2.949 -20.200 -10.718  1.00  0.00           H  
ATOM   1066 HH22 ARG A 111       4.044 -21.375  -9.962  1.00  0.00           H  
ATOM   1067  N   ASN A 112      -5.324 -24.177  -9.971  1.00  0.00           N  
ATOM   1068  CA  ASN A 112      -6.374 -25.195 -10.064  1.00  0.00           C  
ATOM   1069  C   ASN A 112      -7.809 -24.668  -9.815  1.00  0.00           C  
ATOM   1070  O   ASN A 112      -8.720 -25.474  -9.651  1.00  0.00           O  
ATOM   1071  CB  ASN A 112      -5.982 -26.405  -9.187  1.00  0.00           C  
ATOM   1072  CG  ASN A 112      -4.685 -27.059  -9.642  1.00  0.00           C  
ATOM   1073  OD1 ASN A 112      -4.486 -27.299 -10.824  1.00  0.00           O  
ATOM   1074  ND2 ASN A 112      -3.778 -27.408  -8.762  1.00  0.00           N  
ATOM   1075  H   ASN A 112      -4.701 -24.216  -9.177  1.00  0.00           H  
ATOM   1076  HA  ASN A 112      -6.386 -25.542 -11.097  1.00  0.00           H  
ATOM   1077  HB2 ASN A 112      -5.885 -26.077  -8.152  1.00  0.00           H  
ATOM   1078  HB3 ASN A 112      -6.762 -27.164  -9.234  1.00  0.00           H  
ATOM   1079 HD21 ASN A 112      -2.912 -27.801  -9.102  1.00  0.00           H  
ATOM   1080 HD22 ASN A 112      -3.868 -27.173  -7.783  1.00  0.00           H  
ATOM   1081  N   LEU A 113      -8.036 -23.348  -9.827  1.00  0.00           N  
ATOM   1082  CA  LEU A 113      -9.344 -22.688  -9.709  1.00  0.00           C  
ATOM   1083  C   LEU A 113      -9.627 -21.728 -10.877  1.00  0.00           C  
ATOM   1084  O   LEU A 113     -10.774 -21.624 -11.319  1.00  0.00           O  
ATOM   1085  CB  LEU A 113      -9.447 -22.024  -8.324  1.00  0.00           C  
ATOM   1086  CG  LEU A 113     -10.733 -21.222  -8.071  1.00  0.00           C  
ATOM   1087  CD1 LEU A 113     -11.950 -22.144  -8.020  1.00  0.00           C  
ATOM   1088  CD2 LEU A 113     -10.617 -20.482  -6.741  1.00  0.00           C  
ATOM   1089  H   LEU A 113      -7.230 -22.744  -9.909  1.00  0.00           H  
ATOM   1090  HA  LEU A 113     -10.117 -23.455  -9.761  1.00  0.00           H  
ATOM   1091  HB2 LEU A 113      -9.349 -22.786  -7.551  1.00  0.00           H  
ATOM   1092  HB3 LEU A 113      -8.608 -21.336  -8.223  1.00  0.00           H  
ATOM   1093  HG  LEU A 113     -10.874 -20.480  -8.857  1.00  0.00           H  
ATOM   1094 HD11 LEU A 113     -12.073 -22.666  -8.969  1.00  0.00           H  
ATOM   1095 HD12 LEU A 113     -11.846 -22.871  -7.215  1.00  0.00           H  
ATOM   1096 HD13 LEU A 113     -12.855 -21.560  -7.852  1.00  0.00           H  
ATOM   1097 HD21 LEU A 113     -10.502 -21.191  -5.922  1.00  0.00           H  
ATOM   1098 HD22 LEU A 113      -9.759 -19.810  -6.761  1.00  0.00           H  
ATOM   1099 HD23 LEU A 113     -11.519 -19.891  -6.580  1.00  0.00           H  
ATOM   1100  N   ILE A 114      -8.595 -21.099 -11.456  1.00  0.00           N  
ATOM   1101  CA  ILE A 114      -8.699 -20.489 -12.796  1.00  0.00           C  
ATOM   1102  C   ILE A 114      -8.837 -21.560 -13.898  1.00  0.00           C  
ATOM   1103  O   ILE A 114      -9.226 -21.214 -15.009  1.00  0.00           O  
ATOM   1104  CB  ILE A 114      -7.571 -19.472 -13.088  1.00  0.00           C  
ATOM   1105  CG2 ILE A 114      -7.523 -18.383 -11.998  1.00  0.00           C  
ATOM   1106  CG1 ILE A 114      -6.195 -20.132 -13.322  1.00  0.00           C  
ATOM   1107  CD1 ILE A 114      -5.142 -19.178 -13.896  1.00  0.00           C  
ATOM   1108  H   ILE A 114      -7.690 -21.126 -11.009  1.00  0.00           H  
ATOM   1109  HA  ILE A 114      -9.631 -19.923 -12.817  1.00  0.00           H  
ATOM   1110  HB  ILE A 114      -7.844 -18.973 -14.017  1.00  0.00           H  
ATOM   1111 HG12 ILE A 114      -5.829 -20.519 -12.371  1.00  0.00           H  
ATOM   1112 HG13 ILE A 114      -6.293 -20.965 -14.018  1.00  0.00           H  
ATOM   1113 HG21 ILE A 114      -8.524 -17.987 -11.822  1.00  0.00           H  
ATOM   1114 HG22 ILE A 114      -7.127 -18.791 -11.069  1.00  0.00           H  
ATOM   1115 HG23 ILE A 114      -6.883 -17.561 -12.319  1.00  0.00           H  
ATOM   1116 HD11 ILE A 114      -5.487 -18.768 -14.845  1.00  0.00           H  
ATOM   1117 HD12 ILE A 114      -4.945 -18.364 -13.198  1.00  0.00           H  
ATOM   1118 HD13 ILE A 114      -4.214 -19.725 -14.064  1.00  0.00           H  
ATOM   1119  N   GLN A 115      -8.606 -22.841 -13.576  1.00  0.00           N  
ATOM   1120  CA  GLN A 115      -9.003 -24.015 -14.372  1.00  0.00           C  
ATOM   1121  C   GLN A 115     -10.333 -24.653 -13.896  1.00  0.00           C  
ATOM   1122  O   GLN A 115     -10.538 -25.857 -14.048  1.00  0.00           O  
ATOM   1123  CB  GLN A 115      -7.856 -25.047 -14.448  1.00  0.00           C  
ATOM   1124  CG  GLN A 115      -6.471 -24.527 -14.871  1.00  0.00           C  
ATOM   1125  CD  GLN A 115      -6.421 -23.679 -16.137  1.00  0.00           C  
ATOM   1126  OE1 GLN A 115      -7.313 -23.668 -16.968  1.00  0.00           O  
ATOM   1127  NE2 GLN A 115      -5.340 -22.967 -16.349  1.00  0.00           N  
ATOM   1128  H   GLN A 115      -8.139 -23.013 -12.697  1.00  0.00           H  
ATOM   1129  HA  GLN A 115      -9.201 -23.677 -15.389  1.00  0.00           H  
ATOM   1130  HB2 GLN A 115      -7.750 -25.521 -13.472  1.00  0.00           H  
ATOM   1131  HB3 GLN A 115      -8.145 -25.823 -15.158  1.00  0.00           H  
ATOM   1132  HG2 GLN A 115      -5.805 -25.379 -15.009  1.00  0.00           H  
ATOM   1133  HG3 GLN A 115      -6.057 -23.928 -14.060  1.00  0.00           H  
ATOM   1134 HE21 GLN A 115      -5.314 -22.376 -17.168  1.00  0.00           H  
ATOM   1135 HE22 GLN A 115      -4.585 -22.992 -15.678  1.00  0.00           H  
ATOM   1136  N   LYS A 116     -11.235 -23.861 -13.297  1.00  0.00           N  
ATOM   1137  CA  LYS A 116     -12.610 -24.246 -12.918  1.00  0.00           C  
ATOM   1138  C   LYS A 116     -13.595 -23.142 -13.321  1.00  0.00           C  
ATOM   1139  O   LYS A 116     -13.915 -23.002 -14.494  1.00  0.00           O  
ATOM   1140  CB  LYS A 116     -12.733 -24.644 -11.431  1.00  0.00           C  
ATOM   1141  CG  LYS A 116     -11.952 -25.884 -10.980  1.00  0.00           C  
ATOM   1142  CD  LYS A 116     -12.424 -26.284  -9.567  1.00  0.00           C  
ATOM   1143  CE  LYS A 116     -11.779 -27.572  -9.045  1.00  0.00           C  
ATOM   1144  NZ  LYS A 116     -10.382 -27.367  -8.603  1.00  0.00           N1+
ATOM   1145  H   LYS A 116     -10.972 -22.897 -13.155  1.00  0.00           H  
ATOM   1146  HA  LYS A 116     -12.904 -25.113 -13.510  1.00  0.00           H  
ATOM   1147  HB2 LYS A 116     -13.789 -24.822 -11.230  1.00  0.00           H  
ATOM   1148  HB3 LYS A 116     -12.414 -23.803 -10.815  1.00  0.00           H  
ATOM   1149  HG2 LYS A 116     -10.884 -25.664 -10.980  1.00  0.00           H  
ATOM   1150  HG3 LYS A 116     -12.141 -26.704 -11.673  1.00  0.00           H  
ATOM   1151  HD2 LYS A 116     -13.499 -26.460  -9.605  1.00  0.00           H  
ATOM   1152  HD3 LYS A 116     -12.243 -25.469  -8.866  1.00  0.00           H  
ATOM   1153  HE2 LYS A 116     -11.820 -28.320  -9.837  1.00  0.00           H  
ATOM   1154  HE3 LYS A 116     -12.369 -27.950  -8.210  1.00  0.00           H  
ATOM   1155  HZ1 LYS A 116      -9.858 -26.837  -9.285  1.00  0.00           H  
ATOM   1156  HZ2 LYS A 116     -10.333 -26.860  -7.731  1.00  0.00           H  
ATOM   1157  HZ3 LYS A 116      -9.911 -28.253  -8.489  1.00  0.00           H  
ATOM   1158  N   ASP A 117     -14.037 -22.325 -12.366  1.00  0.00           N  
ATOM   1159  CA  ASP A 117     -14.992 -21.220 -12.534  1.00  0.00           C  
ATOM   1160  C   ASP A 117     -14.548 -19.953 -11.766  1.00  0.00           C  
ATOM   1161  O   ASP A 117     -15.347 -19.051 -11.486  1.00  0.00           O  
ATOM   1162  CB  ASP A 117     -16.410 -21.700 -12.175  1.00  0.00           C  
ATOM   1163  CG  ASP A 117     -16.522 -22.363 -10.799  1.00  0.00           C  
ATOM   1164  OD1 ASP A 117     -15.614 -22.198  -9.956  1.00  0.00           O  
ATOM   1165  OD2 ASP A 117     -17.523 -23.095 -10.593  1.00  0.00           O1-
ATOM   1166  H   ASP A 117     -13.795 -22.559 -11.414  1.00  0.00           H  
ATOM   1167  HA  ASP A 117     -15.010 -20.933 -13.586  1.00  0.00           H  
ATOM   1168  HB2 ASP A 117     -16.713 -22.428 -12.928  1.00  0.00           H  
ATOM   1169  HB3 ASP A 117     -17.110 -20.867 -12.237  1.00  0.00           H  
ATOM   1170  N   ARG A 118     -13.239 -19.874 -11.472  1.00  0.00           N  
ATOM   1171  CA  ARG A 118     -12.499 -18.708 -10.956  1.00  0.00           C  
ATOM   1172  C   ARG A 118     -13.008 -18.115  -9.631  1.00  0.00           C  
ATOM   1173  O   ARG A 118     -12.724 -16.951  -9.340  1.00  0.00           O  
ATOM   1174  CB  ARG A 118     -12.364 -17.625 -12.047  1.00  0.00           C  
ATOM   1175  CG  ARG A 118     -12.169 -18.116 -13.498  1.00  0.00           C  
ATOM   1176  CD  ARG A 118     -11.726 -16.984 -14.438  1.00  0.00           C  
ATOM   1177  NE  ARG A 118     -12.479 -15.740 -14.190  1.00  0.00           N  
ATOM   1178  CZ  ARG A 118     -13.707 -15.436 -14.552  1.00  0.00           C  
ATOM   1179  NH1 ARG A 118     -14.388 -16.094 -15.439  1.00  0.00           N  
ATOM   1180  NH2 ARG A 118     -14.274 -14.419 -13.993  1.00  0.00           N1+
ATOM   1181  H   ARG A 118     -12.686 -20.689 -11.696  1.00  0.00           H  
ATOM   1182  HA  ARG A 118     -11.491 -19.057 -10.734  1.00  0.00           H  
ATOM   1183  HB2 ARG A 118     -13.267 -17.015 -12.020  1.00  0.00           H  
ATOM   1184  HB3 ARG A 118     -11.521 -16.988 -11.781  1.00  0.00           H  
ATOM   1185  HG2 ARG A 118     -13.112 -18.522 -13.867  1.00  0.00           H  
ATOM   1186  HG3 ARG A 118     -11.421 -18.908 -13.530  1.00  0.00           H  
ATOM   1187  HD2 ARG A 118     -11.835 -17.304 -15.474  1.00  0.00           H  
ATOM   1188  HD3 ARG A 118     -10.668 -16.788 -14.264  1.00  0.00           H  
ATOM   1189  HE  ARG A 118     -12.059 -15.073 -13.558  1.00  0.00           H  
ATOM   1190 HH11 ARG A 118     -15.292 -15.729 -15.700  1.00  0.00           H  
ATOM   1191 HH12 ARG A 118     -13.910 -16.773 -16.015  1.00  0.00           H  
ATOM   1192 HH21 ARG A 118     -13.740 -13.873 -13.332  1.00  0.00           H  
ATOM   1193 HH22 ARG A 118     -15.278 -14.326 -14.047  1.00  0.00           H  
ATOM   1194  N   THR A 119     -13.755 -18.891  -8.842  1.00  0.00           N  
ATOM   1195  CA  THR A 119     -14.590 -18.382  -7.740  1.00  0.00           C  
ATOM   1196  C   THR A 119     -14.259 -18.994  -6.380  1.00  0.00           C  
ATOM   1197  O   THR A 119     -14.125 -20.206  -6.244  1.00  0.00           O  
ATOM   1198  CB  THR A 119     -16.079 -18.518  -8.093  1.00  0.00           C  
ATOM   1199  OG1 THR A 119     -16.356 -17.687  -9.194  1.00  0.00           O  
ATOM   1200  CG2 THR A 119     -17.041 -18.116  -6.975  1.00  0.00           C  
ATOM   1201  H   THR A 119     -13.895 -19.851  -9.122  1.00  0.00           H  
ATOM   1202  HA  THR A 119     -14.408 -17.312  -7.647  1.00  0.00           H  
ATOM   1203  HB  THR A 119     -16.286 -19.552  -8.370  1.00  0.00           H  
ATOM   1204 HG21 THR A 119     -16.933 -18.788  -6.123  1.00  0.00           H  
ATOM   1205 HG22 THR A 119     -16.840 -17.092  -6.661  1.00  0.00           H  
ATOM   1206 HG23 THR A 119     -18.065 -18.189  -7.341  1.00  0.00           H  
ATOM   1207  HG1 THR A 119     -15.937 -18.087  -9.960  1.00  0.00           H  
ATOM   1208  N   PHE A 120     -14.153 -18.151  -5.357  1.00  0.00           N  
ATOM   1209  CA  PHE A 120     -13.791 -18.516  -3.986  1.00  0.00           C  
ATOM   1210  C   PHE A 120     -14.690 -17.792  -2.973  1.00  0.00           C  
ATOM   1211  O   PHE A 120     -15.581 -17.023  -3.346  1.00  0.00           O  
ATOM   1212  CB  PHE A 120     -12.287 -18.270  -3.760  1.00  0.00           C  
ATOM   1213  CG  PHE A 120     -11.829 -16.819  -3.790  1.00  0.00           C  
ATOM   1214  CD1 PHE A 120     -11.611 -16.170  -5.022  1.00  0.00           C  
ATOM   1215  CD2 PHE A 120     -11.575 -16.130  -2.588  1.00  0.00           C  
ATOM   1216  CE1 PHE A 120     -11.144 -14.843  -5.051  1.00  0.00           C  
ATOM   1217  CE2 PHE A 120     -11.098 -14.806  -2.618  1.00  0.00           C  
ATOM   1218  CZ  PHE A 120     -10.882 -14.162  -3.850  1.00  0.00           C  
ATOM   1219  H   PHE A 120     -14.337 -17.173  -5.531  1.00  0.00           H  
ATOM   1220  HA  PHE A 120     -13.960 -19.584  -3.849  1.00  0.00           H  
ATOM   1221  HB2 PHE A 120     -12.009 -18.702  -2.798  1.00  0.00           H  
ATOM   1222  HB3 PHE A 120     -11.727 -18.823  -4.513  1.00  0.00           H  
ATOM   1223  HD1 PHE A 120     -11.802 -16.689  -5.949  1.00  0.00           H  
ATOM   1224  HD2 PHE A 120     -11.738 -16.617  -1.638  1.00  0.00           H  
ATOM   1225  HE1 PHE A 120     -10.985 -14.351  -5.999  1.00  0.00           H  
ATOM   1226  HE2 PHE A 120     -10.896 -14.285  -1.695  1.00  0.00           H  
ATOM   1227  HZ  PHE A 120     -10.516 -13.146  -3.872  1.00  0.00           H  
ATOM   1228  N   ALA A 121     -14.476 -18.051  -1.686  1.00  0.00           N  
ATOM   1229  CA  ALA A 121     -15.277 -17.515  -0.593  1.00  0.00           C  
ATOM   1230  C   ALA A 121     -14.414 -16.767   0.431  1.00  0.00           C  
ATOM   1231  O   ALA A 121     -13.253 -17.103   0.675  1.00  0.00           O  
ATOM   1232  CB  ALA A 121     -16.100 -18.655   0.018  1.00  0.00           C  
ATOM   1233  H   ALA A 121     -13.759 -18.716  -1.434  1.00  0.00           H  
ATOM   1234  HA  ALA A 121     -15.983 -16.785  -0.989  1.00  0.00           H  
ATOM   1235  HB1 ALA A 121     -16.884 -18.961  -0.675  1.00  0.00           H  
ATOM   1236  HB2 ALA A 121     -15.459 -19.511   0.231  1.00  0.00           H  
ATOM   1237  HB3 ALA A 121     -16.561 -18.326   0.950  1.00  0.00           H  
ATOM   1238  N   VAL A 122     -15.018 -15.750   1.045  1.00  0.00           N  
ATOM   1239  CA  VAL A 122     -14.435 -14.923   2.107  1.00  0.00           C  
ATOM   1240  C   VAL A 122     -15.458 -14.770   3.232  1.00  0.00           C  
ATOM   1241  O   VAL A 122     -16.652 -14.623   2.967  1.00  0.00           O  
ATOM   1242  CB  VAL A 122     -13.917 -13.580   1.550  1.00  0.00           C  
ATOM   1243  CG1 VAL A 122     -13.394 -12.654   2.650  1.00  0.00           C  
ATOM   1244  CG2 VAL A 122     -12.794 -13.784   0.523  1.00  0.00           C  
ATOM   1245  H   VAL A 122     -15.948 -15.498   0.742  1.00  0.00           H  
ATOM   1246  HA  VAL A 122     -13.577 -15.450   2.524  1.00  0.00           H  
ATOM   1247  HB  VAL A 122     -14.741 -13.068   1.053  1.00  0.00           H  
ATOM   1248 HG11 VAL A 122     -14.198 -12.364   3.326  1.00  0.00           H  
ATOM   1249 HG12 VAL A 122     -12.601 -13.144   3.215  1.00  0.00           H  
ATOM   1250 HG13 VAL A 122     -12.994 -11.747   2.198  1.00  0.00           H  
ATOM   1251 HG21 VAL A 122     -11.990 -14.375   0.962  1.00  0.00           H  
ATOM   1252 HG22 VAL A 122     -13.182 -14.302  -0.354  1.00  0.00           H  
ATOM   1253 HG23 VAL A 122     -12.396 -12.821   0.203  1.00  0.00           H  
ATOM   1254  N   LEU A 123     -15.009 -14.849   4.486  1.00  0.00           N  
ATOM   1255  CA  LEU A 123     -15.871 -15.035   5.656  1.00  0.00           C  
ATOM   1256  C   LEU A 123     -16.012 -13.768   6.503  1.00  0.00           C  
ATOM   1257  O   LEU A 123     -15.053 -13.031   6.714  1.00  0.00           O  
ATOM   1258  CB  LEU A 123     -15.345 -16.205   6.514  1.00  0.00           C  
ATOM   1259  CG  LEU A 123     -15.441 -17.598   5.865  1.00  0.00           C  
ATOM   1260  CD1 LEU A 123     -14.659 -18.618   6.690  1.00  0.00           C  
ATOM   1261  CD2 LEU A 123     -16.891 -18.081   5.792  1.00  0.00           C  
ATOM   1262  H   LEU A 123     -14.011 -14.853   4.644  1.00  0.00           H  
ATOM   1263  HA  LEU A 123     -16.875 -15.291   5.317  1.00  0.00           H  
ATOM   1264  HB2 LEU A 123     -14.302 -16.001   6.754  1.00  0.00           H  
ATOM   1265  HB3 LEU A 123     -15.892 -16.224   7.456  1.00  0.00           H  
ATOM   1266  HG  LEU A 123     -15.021 -17.569   4.859  1.00  0.00           H  
ATOM   1267 HD11 LEU A 123     -13.609 -18.329   6.731  1.00  0.00           H  
ATOM   1268 HD12 LEU A 123     -15.049 -18.665   7.707  1.00  0.00           H  
ATOM   1269 HD13 LEU A 123     -14.732 -19.604   6.231  1.00  0.00           H  
ATOM   1270 HD21 LEU A 123     -17.306 -18.177   6.795  1.00  0.00           H  
ATOM   1271 HD22 LEU A 123     -17.493 -17.367   5.230  1.00  0.00           H  
ATOM   1272 HD23 LEU A 123     -16.930 -19.048   5.292  1.00  0.00           H  
ATOM   1273  N   ALA A 124     -17.212 -13.583   7.048  1.00  0.00           N  
ATOM   1274  CA  ALA A 124     -17.463 -12.746   8.210  1.00  0.00           C  
ATOM   1275  C   ALA A 124     -17.204 -13.601   9.463  1.00  0.00           C  
ATOM   1276  O   ALA A 124     -18.099 -14.286   9.976  1.00  0.00           O  
ATOM   1277  CB  ALA A 124     -18.891 -12.190   8.121  1.00  0.00           C  
ATOM   1278  H   ALA A 124     -17.951 -14.220   6.786  1.00  0.00           H  
ATOM   1279  HA  ALA A 124     -16.770 -11.905   8.219  1.00  0.00           H  
ATOM   1280  HB1 ALA A 124     -18.987 -11.556   7.239  1.00  0.00           H  
ATOM   1281  HB2 ALA A 124     -19.610 -13.006   8.064  1.00  0.00           H  
ATOM   1282  HB3 ALA A 124     -19.103 -11.602   9.013  1.00  0.00           H  
ATOM   1283  N   TYR A 125     -15.951 -13.586   9.919  1.00  0.00           N  
ATOM   1284  CA  TYR A 125     -15.526 -14.204  11.170  1.00  0.00           C  
ATOM   1285  C   TYR A 125     -16.065 -13.409  12.368  1.00  0.00           C  
ATOM   1286  O   TYR A 125     -15.998 -12.180  12.386  1.00  0.00           O  
ATOM   1287  CB  TYR A 125     -13.993 -14.285  11.249  1.00  0.00           C  
ATOM   1288  CG  TYR A 125     -13.298 -15.174  10.230  1.00  0.00           C  
ATOM   1289  CD1 TYR A 125     -13.237 -16.564  10.443  1.00  0.00           C  
ATOM   1290  CD2 TYR A 125     -12.639 -14.610   9.119  1.00  0.00           C  
ATOM   1291  CE1 TYR A 125     -12.491 -17.385   9.574  1.00  0.00           C  
ATOM   1292  CE2 TYR A 125     -11.886 -15.426   8.251  1.00  0.00           C  
ATOM   1293  CZ  TYR A 125     -11.792 -16.814   8.489  1.00  0.00           C  
ATOM   1294  OH  TYR A 125     -11.025 -17.606   7.692  1.00  0.00           O  
ATOM   1295  H   TYR A 125     -15.294 -12.973   9.458  1.00  0.00           H  
ATOM   1296  HA  TYR A 125     -15.927 -15.217  11.214  1.00  0.00           H  
ATOM   1297  HB2 TYR A 125     -13.582 -13.279  11.174  1.00  0.00           H  
ATOM   1298  HB3 TYR A 125     -13.725 -14.656  12.238  1.00  0.00           H  
ATOM   1299  HD1 TYR A 125     -13.766 -16.998  11.278  1.00  0.00           H  
ATOM   1300  HD2 TYR A 125     -12.694 -13.546   8.944  1.00  0.00           H  
ATOM   1301  HE1 TYR A 125     -12.455 -18.452   9.733  1.00  0.00           H  
ATOM   1302  HE2 TYR A 125     -11.365 -14.987   7.412  1.00  0.00           H  
ATOM   1303  HH  TYR A 125     -10.625 -17.107   6.976  1.00  0.00           H  
ATOM   1304  N   SER A 126     -16.548 -14.108  13.396  1.00  0.00           N  
ATOM   1305  CA  SER A 126     -16.962 -13.497  14.669  1.00  0.00           C  
ATOM   1306  C   SER A 126     -15.859 -13.554  15.724  1.00  0.00           C  
ATOM   1307  O   SER A 126     -15.734 -12.621  16.516  1.00  0.00           O  
ATOM   1308  CB  SER A 126     -18.234 -14.154  15.211  1.00  0.00           C  
ATOM   1309  OG  SER A 126     -19.290 -14.042  14.274  1.00  0.00           O  
ATOM   1310  H   SER A 126     -16.565 -15.114  13.309  1.00  0.00           H  
ATOM   1311  HA  SER A 126     -17.186 -12.443  14.506  1.00  0.00           H  
ATOM   1312  HB2 SER A 126     -18.520 -13.669  16.145  1.00  0.00           H  
ATOM   1313  HB3 SER A 126     -18.042 -15.208  15.411  1.00  0.00           H  
ATOM   1314  HG  SER A 126     -19.414 -13.109  14.086  1.00  0.00           H  
ATOM   1315  N   ASN A 127     -15.039 -14.612  15.715  1.00  0.00           N  
ATOM   1316  CA  ASN A 127     -13.960 -14.845  16.680  1.00  0.00           C  
ATOM   1317  C   ASN A 127     -12.655 -15.091  15.913  1.00  0.00           C  
ATOM   1318  O   ASN A 127     -12.400 -16.200  15.435  1.00  0.00           O  
ATOM   1319  CB  ASN A 127     -14.299 -16.001  17.646  1.00  0.00           C  
ATOM   1320  CG  ASN A 127     -15.638 -15.940  18.363  1.00  0.00           C  
ATOM   1321  OD1 ASN A 127     -16.382 -14.969  18.347  1.00  0.00           O  
ATOM   1322  ND2 ASN A 127     -15.993 -17.006  19.028  1.00  0.00           N  
ATOM   1323  H   ASN A 127     -15.179 -15.312  15.000  1.00  0.00           H  
ATOM   1324  HA  ASN A 127     -13.826 -13.950  17.288  1.00  0.00           H  
ATOM   1325  HB2 ASN A 127     -14.286 -16.935  17.084  1.00  0.00           H  
ATOM   1326  HB3 ASN A 127     -13.518 -16.069  18.403  1.00  0.00           H  
ATOM   1327 HD21 ASN A 127     -15.462 -17.863  18.959  1.00  0.00           H  
ATOM   1328 HD22 ASN A 127     -16.910 -17.057  19.449  1.00  0.00           H  
ATOM   1329  N   VAL A 128     -11.840 -14.040  15.770  1.00  0.00           N  
ATOM   1330  CA  VAL A 128     -10.647 -14.037  14.903  1.00  0.00           C  
ATOM   1331  C   VAL A 128      -9.684 -15.173  15.256  1.00  0.00           C  
ATOM   1332  O   VAL A 128      -9.280 -15.933  14.375  1.00  0.00           O  
ATOM   1333  CB  VAL A 128      -9.941 -12.663  14.938  1.00  0.00           C  
ATOM   1334  CG1 VAL A 128      -8.629 -12.639  14.145  1.00  0.00           C  
ATOM   1335  CG2 VAL A 128     -10.861 -11.557  14.404  1.00  0.00           C  
ATOM   1336  H   VAL A 128     -12.095 -13.173  16.220  1.00  0.00           H  
ATOM   1337  HA  VAL A 128     -10.977 -14.202  13.878  1.00  0.00           H  
ATOM   1338  HB  VAL A 128      -9.699 -12.423  15.974  1.00  0.00           H  
ATOM   1339 HG11 VAL A 128      -7.896 -13.310  14.594  1.00  0.00           H  
ATOM   1340 HG12 VAL A 128      -8.806 -12.944  13.114  1.00  0.00           H  
ATOM   1341 HG13 VAL A 128      -8.211 -11.632  14.150  1.00  0.00           H  
ATOM   1342 HG21 VAL A 128     -11.153 -11.780  13.378  1.00  0.00           H  
ATOM   1343 HG22 VAL A 128     -11.756 -11.469  15.019  1.00  0.00           H  
ATOM   1344 HG23 VAL A 128     -10.338 -10.601  14.422  1.00  0.00           H  
ATOM   1345  N   GLN A 129      -9.394 -15.330  16.550  1.00  0.00           N  
ATOM   1346  CA  GLN A 129      -8.453 -16.314  17.097  1.00  0.00           C  
ATOM   1347  C   GLN A 129      -8.939 -17.783  17.022  1.00  0.00           C  
ATOM   1348  O   GLN A 129      -8.161 -18.704  17.256  1.00  0.00           O  
ATOM   1349  CB  GLN A 129      -8.104 -15.843  18.520  1.00  0.00           C  
ATOM   1350  CG  GLN A 129      -7.069 -16.703  19.261  1.00  0.00           C  
ATOM   1351  CD  GLN A 129      -6.516 -16.024  20.515  1.00  0.00           C  
ATOM   1352  OE1 GLN A 129      -7.111 -15.123  21.100  1.00  0.00           O  
ATOM   1353  NE2 GLN A 129      -5.359 -16.431  20.985  1.00  0.00           N  
ATOM   1354  H   GLN A 129      -9.818 -14.687  17.203  1.00  0.00           H  
ATOM   1355  HA  GLN A 129      -7.542 -16.271  16.499  1.00  0.00           H  
ATOM   1356  HB2 GLN A 129      -7.712 -14.829  18.447  1.00  0.00           H  
ATOM   1357  HB3 GLN A 129      -9.016 -15.812  19.116  1.00  0.00           H  
ATOM   1358  HG2 GLN A 129      -7.526 -17.650  19.547  1.00  0.00           H  
ATOM   1359  HG3 GLN A 129      -6.238 -16.910  18.587  1.00  0.00           H  
ATOM   1360 HE21 GLN A 129      -4.944 -17.266  20.598  1.00  0.00           H  
ATOM   1361 HE22 GLN A 129      -4.936 -15.967  21.776  1.00  0.00           H  
ATOM   1362  N   GLU A 130     -10.205 -18.020  16.659  1.00  0.00           N  
ATOM   1363  CA  GLU A 130     -10.867 -19.341  16.688  1.00  0.00           C  
ATOM   1364  C   GLU A 130     -11.316 -19.827  15.290  1.00  0.00           C  
ATOM   1365  O   GLU A 130     -11.844 -20.934  15.145  1.00  0.00           O  
ATOM   1366  CB  GLU A 130     -12.079 -19.279  17.637  1.00  0.00           C  
ATOM   1367  CG  GLU A 130     -11.820 -18.709  19.043  1.00  0.00           C  
ATOM   1368  CD  GLU A 130     -10.795 -19.511  19.853  1.00  0.00           C  
ATOM   1369  OE1 GLU A 130     -10.927 -20.753  19.957  1.00  0.00           O  
ATOM   1370  OE2 GLU A 130      -9.874 -18.902  20.439  1.00  0.00           O1-
ATOM   1371  H   GLU A 130     -10.785 -17.220  16.451  1.00  0.00           H  
ATOM   1372  HA  GLU A 130     -10.178 -20.091  17.076  1.00  0.00           H  
ATOM   1373  HB2 GLU A 130     -12.499 -20.279  17.742  1.00  0.00           H  
ATOM   1374  HB3 GLU A 130     -12.839 -18.656  17.166  1.00  0.00           H  
ATOM   1375  HG2 GLU A 130     -12.765 -18.701  19.587  1.00  0.00           H  
ATOM   1376  HG3 GLU A 130     -11.501 -17.671  18.960  1.00  0.00           H  
ATOM   1377  N   ARG A 131     -11.132 -18.986  14.257  1.00  0.00           N  
ATOM   1378  CA  ARG A 131     -11.667 -19.142  12.885  1.00  0.00           C  
ATOM   1379  C   ARG A 131     -13.205 -19.288  12.795  1.00  0.00           C  
ATOM   1380  O   ARG A 131     -13.717 -19.656  11.743  1.00  0.00           O  
ATOM   1381  CB  ARG A 131     -10.932 -20.266  12.113  1.00  0.00           C  
ATOM   1382  CG  ARG A 131      -9.391 -20.213  12.074  1.00  0.00           C  
ATOM   1383  CD  ARG A 131      -8.790 -19.087  11.213  1.00  0.00           C  
ATOM   1384  NE  ARG A 131      -9.191 -19.158   9.791  1.00  0.00           N  
ATOM   1385  CZ  ARG A 131      -8.733 -19.979   8.859  1.00  0.00           C  
ATOM   1386  NH1 ARG A 131      -9.227 -19.918   7.659  1.00  0.00           N  
ATOM   1387  NH2 ARG A 131      -7.811 -20.879   9.041  1.00  0.00           N1+
ATOM   1388  H   ARG A 131     -10.643 -18.129  14.475  1.00  0.00           H  
ATOM   1389  HA  ARG A 131     -11.459 -18.212  12.355  1.00  0.00           H  
ATOM   1390  HB2 ARG A 131     -11.221 -21.214  12.567  1.00  0.00           H  
ATOM   1391  HB3 ARG A 131     -11.298 -20.294  11.087  1.00  0.00           H  
ATOM   1392  HG2 ARG A 131      -9.007 -20.118  13.089  1.00  0.00           H  
ATOM   1393  HG3 ARG A 131      -9.032 -21.166  11.685  1.00  0.00           H  
ATOM   1394  HD2 ARG A 131      -9.099 -18.126  11.624  1.00  0.00           H  
ATOM   1395  HD3 ARG A 131      -7.704 -19.139  11.287  1.00  0.00           H  
ATOM   1396  HE  ARG A 131      -9.874 -18.486   9.472  1.00  0.00           H  
ATOM   1397 HH11 ARG A 131      -8.876 -20.567   6.969  1.00  0.00           H  
ATOM   1398 HH12 ARG A 131      -9.916 -19.215   7.435  1.00  0.00           H  
ATOM   1399 HH21 ARG A 131      -7.539 -21.460   8.261  1.00  0.00           H  
ATOM   1400 HH22 ARG A 131      -7.293 -20.940   9.906  1.00  0.00           H  
ATOM   1401  N   GLU A 132     -13.960 -18.975  13.851  1.00  0.00           N  
ATOM   1402  CA  GLU A 132     -15.432 -19.064  13.840  1.00  0.00           C  
ATOM   1403  C   GLU A 132     -16.071 -17.973  12.967  1.00  0.00           C  
ATOM   1404  O   GLU A 132     -15.724 -16.796  13.090  1.00  0.00           O  
ATOM   1405  CB  GLU A 132     -16.027 -18.968  15.253  1.00  0.00           C  
ATOM   1406  CG  GLU A 132     -15.589 -20.094  16.195  1.00  0.00           C  
ATOM   1407  CD  GLU A 132     -16.262 -19.942  17.564  1.00  0.00           C  
ATOM   1408  OE1 GLU A 132     -17.510 -20.054  17.660  1.00  0.00           O  
ATOM   1409  OE2 GLU A 132     -15.559 -19.688  18.564  1.00  0.00           O1-
ATOM   1410  H   GLU A 132     -13.494 -18.649  14.686  1.00  0.00           H  
ATOM   1411  HA  GLU A 132     -15.709 -20.033  13.425  1.00  0.00           H  
ATOM   1412  HB2 GLU A 132     -15.755 -18.007  15.690  1.00  0.00           H  
ATOM   1413  HB3 GLU A 132     -17.113 -18.998  15.166  1.00  0.00           H  
ATOM   1414  HG2 GLU A 132     -14.505 -20.073  16.305  1.00  0.00           H  
ATOM   1415  HG3 GLU A 132     -15.870 -21.053  15.760  1.00  0.00           H  
ATOM   1416  N   ALA A 133     -17.044 -18.352  12.134  1.00  0.00           N  
ATOM   1417  CA  ALA A 133     -17.746 -17.490  11.179  1.00  0.00           C  
ATOM   1418  C   ALA A 133     -19.200 -17.951  10.968  1.00  0.00           C  
ATOM   1419  O   ALA A 133     -19.533 -19.099  11.255  1.00  0.00           O  
ATOM   1420  CB  ALA A 133     -16.975 -17.507   9.851  1.00  0.00           C  
ATOM   1421  H   ALA A 133     -17.320 -19.323  12.127  1.00  0.00           H  
ATOM   1422  HA  ALA A 133     -17.771 -16.469  11.561  1.00  0.00           H  
ATOM   1423  HB1 ALA A 133     -15.948 -17.177  10.006  1.00  0.00           H  
ATOM   1424  HB2 ALA A 133     -16.962 -18.518   9.446  1.00  0.00           H  
ATOM   1425  HB3 ALA A 133     -17.458 -16.841   9.136  1.00  0.00           H  
ATOM   1426  N   GLN A 134     -20.051 -17.067  10.433  1.00  0.00           N  
ATOM   1427  CA  GLN A 134     -21.492 -17.335  10.254  1.00  0.00           C  
ATOM   1428  C   GLN A 134     -22.054 -16.921   8.881  1.00  0.00           C  
ATOM   1429  O   GLN A 134     -22.991 -17.537   8.373  1.00  0.00           O  
ATOM   1430  CB  GLN A 134     -22.254 -16.684  11.424  1.00  0.00           C  
ATOM   1431  CG  GLN A 134     -23.773 -16.936  11.431  1.00  0.00           C  
ATOM   1432  CD  GLN A 134     -24.140 -18.419  11.415  1.00  0.00           C  
ATOM   1433  NE2 GLN A 134     -23.532 -19.231  12.249  1.00  0.00           N  
ATOM   1434  OE1 GLN A 134     -24.969 -18.870  10.634  1.00  0.00           O  
ATOM   1435  H   GLN A 134     -19.690 -16.146  10.232  1.00  0.00           H  
ATOM   1436  HA  GLN A 134     -21.651 -18.412  10.320  1.00  0.00           H  
ATOM   1437  HB2 GLN A 134     -21.833 -17.045  12.362  1.00  0.00           H  
ATOM   1438  HB3 GLN A 134     -22.092 -15.606  11.388  1.00  0.00           H  
ATOM   1439  HG2 GLN A 134     -24.195 -16.482  12.328  1.00  0.00           H  
ATOM   1440  HG3 GLN A 134     -24.229 -16.457  10.563  1.00  0.00           H  
ATOM   1441 HE21 GLN A 134     -23.686 -20.224  12.152  1.00  0.00           H  
ATOM   1442 HE22 GLN A 134     -22.849 -18.883  12.907  1.00  0.00           H  
ATOM   1443  N   PHE A 135     -21.444 -15.917   8.251  1.00  0.00           N  
ATOM   1444  CA  PHE A 135     -21.832 -15.355   6.955  1.00  0.00           C  
ATOM   1445  C   PHE A 135     -20.584 -15.104   6.097  1.00  0.00           C  
ATOM   1446  O   PHE A 135     -19.455 -15.250   6.573  1.00  0.00           O  
ATOM   1447  CB  PHE A 135     -22.652 -14.068   7.166  1.00  0.00           C  
ATOM   1448  CG  PHE A 135     -24.017 -14.252   7.803  1.00  0.00           C  
ATOM   1449  CD1 PHE A 135     -25.104 -14.666   7.011  1.00  0.00           C  
ATOM   1450  CD2 PHE A 135     -24.220 -13.966   9.167  1.00  0.00           C  
ATOM   1451  CE1 PHE A 135     -26.385 -14.799   7.576  1.00  0.00           C  
ATOM   1452  CE2 PHE A 135     -25.501 -14.104   9.735  1.00  0.00           C  
ATOM   1453  CZ  PHE A 135     -26.582 -14.521   8.939  1.00  0.00           C  
ATOM   1454  H   PHE A 135     -20.622 -15.515   8.680  1.00  0.00           H  
ATOM   1455  HA  PHE A 135     -22.454 -16.070   6.417  1.00  0.00           H  
ATOM   1456  HB2 PHE A 135     -22.068 -13.370   7.767  1.00  0.00           H  
ATOM   1457  HB3 PHE A 135     -22.811 -13.592   6.199  1.00  0.00           H  
ATOM   1458  HD1 PHE A 135     -24.954 -14.871   5.962  1.00  0.00           H  
ATOM   1459  HD2 PHE A 135     -23.394 -13.638   9.781  1.00  0.00           H  
ATOM   1460  HE1 PHE A 135     -27.222 -15.107   6.966  1.00  0.00           H  
ATOM   1461  HE2 PHE A 135     -25.657 -13.890  10.782  1.00  0.00           H  
ATOM   1462  HZ  PHE A 135     -27.567 -14.621   9.371  1.00  0.00           H  
ATOM   1463  N   GLY A 136     -20.767 -14.713   4.839  1.00  0.00           N  
ATOM   1464  CA  GLY A 136     -19.660 -14.339   3.963  1.00  0.00           C  
ATOM   1465  C   GLY A 136     -20.088 -13.854   2.582  1.00  0.00           C  
ATOM   1466  O   GLY A 136     -21.272 -13.607   2.328  1.00  0.00           O  
ATOM   1467  H   GLY A 136     -21.707 -14.682   4.471  1.00  0.00           H  
ATOM   1468  HA2 GLY A 136     -19.077 -13.546   4.431  1.00  0.00           H  
ATOM   1469  HA3 GLY A 136     -19.003 -15.200   3.840  1.00  0.00           H  
ATOM   1470  N   THR A 137     -19.105 -13.729   1.695  1.00  0.00           N  
ATOM   1471  CA  THR A 137     -19.222 -13.149   0.351  1.00  0.00           C  
ATOM   1472  C   THR A 137     -18.460 -14.012  -0.658  1.00  0.00           C  
ATOM   1473  O   THR A 137     -17.319 -14.402  -0.397  1.00  0.00           O  
ATOM   1474  CB  THR A 137     -18.745 -11.682   0.361  1.00  0.00           C  
ATOM   1475  OG1 THR A 137     -19.600 -10.894   1.159  1.00  0.00           O  
ATOM   1476  CG2 THR A 137     -18.679 -11.019  -1.014  1.00  0.00           C  
ATOM   1477  H   THR A 137     -18.181 -14.008   1.993  1.00  0.00           H  
ATOM   1478  HA  THR A 137     -20.272 -13.142   0.057  1.00  0.00           H  
ATOM   1479  HB  THR A 137     -17.747 -11.649   0.798  1.00  0.00           H  
ATOM   1480 HG21 THR A 137     -17.904 -11.493  -1.617  1.00  0.00           H  
ATOM   1481 HG22 THR A 137     -19.643 -11.102  -1.516  1.00  0.00           H  
ATOM   1482 HG23 THR A 137     -18.429  -9.964  -0.903  1.00  0.00           H  
ATOM   1483  HG1 THR A 137     -19.102 -10.117   1.422  1.00  0.00           H  
ATOM   1484  N   THR A 138     -19.071 -14.331  -1.803  1.00  0.00           N  
ATOM   1485  CA  THR A 138     -18.378 -15.007  -2.913  1.00  0.00           C  
ATOM   1486  C   THR A 138     -17.548 -13.986  -3.682  1.00  0.00           C  
ATOM   1487  O   THR A 138     -17.953 -12.830  -3.830  1.00  0.00           O  
ATOM   1488  CB  THR A 138     -19.304 -15.770  -3.881  1.00  0.00           C  
ATOM   1489  OG1 THR A 138     -20.067 -14.908  -4.696  1.00  0.00           O  
ATOM   1490  CG2 THR A 138     -20.279 -16.708  -3.168  1.00  0.00           C  
ATOM   1491  H   THR A 138     -19.990 -13.953  -1.982  1.00  0.00           H  
ATOM   1492  HA  THR A 138     -17.692 -15.741  -2.492  1.00  0.00           H  
ATOM   1493  HB  THR A 138     -18.673 -16.372  -4.536  1.00  0.00           H  
ATOM   1494 HG21 THR A 138     -19.727 -17.384  -2.515  1.00  0.00           H  
ATOM   1495 HG22 THR A 138     -20.994 -16.131  -2.582  1.00  0.00           H  
ATOM   1496 HG23 THR A 138     -20.822 -17.294  -3.909  1.00  0.00           H  
ATOM   1497  HG1 THR A 138     -20.044 -15.270  -5.584  1.00  0.00           H  
ATOM   1498  N   ALA A 139     -16.393 -14.408  -4.184  1.00  0.00           N  
ATOM   1499  CA  ALA A 139     -15.441 -13.554  -4.879  1.00  0.00           C  
ATOM   1500  C   ALA A 139     -14.926 -14.243  -6.145  1.00  0.00           C  
ATOM   1501  O   ALA A 139     -14.713 -15.454  -6.163  1.00  0.00           O  
ATOM   1502  CB  ALA A 139     -14.323 -13.162  -3.908  1.00  0.00           C  
ATOM   1503  H   ALA A 139     -16.116 -15.367  -4.034  1.00  0.00           H  
ATOM   1504  HA  ALA A 139     -15.948 -12.640  -5.189  1.00  0.00           H  
ATOM   1505  HB1 ALA A 139     -14.751 -12.672  -3.033  1.00  0.00           H  
ATOM   1506  HB2 ALA A 139     -13.789 -14.056  -3.586  1.00  0.00           H  
ATOM   1507  HB3 ALA A 139     -13.627 -12.482  -4.398  1.00  0.00           H  
ATOM   1508  N   GLU A 140     -14.729 -13.467  -7.205  1.00  0.00           N  
ATOM   1509  CA  GLU A 140     -14.427 -13.959  -8.549  1.00  0.00           C  
ATOM   1510  C   GLU A 140     -13.192 -13.258  -9.122  1.00  0.00           C  
ATOM   1511  O   GLU A 140     -13.140 -12.029  -9.153  1.00  0.00           O  
ATOM   1512  CB  GLU A 140     -15.679 -13.795  -9.430  1.00  0.00           C  
ATOM   1513  CG  GLU A 140     -15.435 -14.184 -10.894  1.00  0.00           C  
ATOM   1514  CD  GLU A 140     -16.477 -13.630 -11.869  1.00  0.00           C  
ATOM   1515  OE1 GLU A 140     -16.886 -12.447 -11.792  1.00  0.00           O  
ATOM   1516  OE2 GLU A 140     -16.833 -14.368 -12.808  1.00  0.00           O1-
ATOM   1517  H   GLU A 140     -14.937 -12.483  -7.115  1.00  0.00           H  
ATOM   1518  HA  GLU A 140     -14.207 -15.026  -8.505  1.00  0.00           H  
ATOM   1519  HB2 GLU A 140     -16.494 -14.397  -9.030  1.00  0.00           H  
ATOM   1520  HB3 GLU A 140     -15.978 -12.747  -9.389  1.00  0.00           H  
ATOM   1521  HG2 GLU A 140     -15.392 -15.271 -10.962  1.00  0.00           H  
ATOM   1522  HG3 GLU A 140     -14.471 -13.800 -11.228  1.00  0.00           H  
ATOM   1523  N   ILE A 141     -12.202 -14.023  -9.589  1.00  0.00           N  
ATOM   1524  CA  ILE A 141     -10.996 -13.470 -10.224  1.00  0.00           C  
ATOM   1525  C   ILE A 141     -11.332 -12.905 -11.613  1.00  0.00           C  
ATOM   1526  O   ILE A 141     -11.982 -13.581 -12.416  1.00  0.00           O  
ATOM   1527  CB  ILE A 141      -9.846 -14.509 -10.253  1.00  0.00           C  
ATOM   1528  CG1 ILE A 141      -9.457 -14.933  -8.816  1.00  0.00           C  
ATOM   1529  CG2 ILE A 141      -8.624 -13.988 -11.037  1.00  0.00           C  
ATOM   1530  CD1 ILE A 141      -8.425 -16.064  -8.739  1.00  0.00           C  
ATOM   1531  H   ILE A 141     -12.307 -15.026  -9.542  1.00  0.00           H  
ATOM   1532  HA  ILE A 141     -10.649 -12.634  -9.617  1.00  0.00           H  
ATOM   1533  HB  ILE A 141     -10.211 -15.393 -10.774  1.00  0.00           H  
ATOM   1534 HG12 ILE A 141      -9.063 -14.069  -8.281  1.00  0.00           H  
ATOM   1535 HG13 ILE A 141     -10.347 -15.279  -8.289  1.00  0.00           H  
ATOM   1536 HG21 ILE A 141      -8.892 -13.754 -12.068  1.00  0.00           H  
ATOM   1537 HG22 ILE A 141      -8.224 -13.094 -10.559  1.00  0.00           H  
ATOM   1538 HG23 ILE A 141      -7.843 -14.748 -11.081  1.00  0.00           H  
ATOM   1539 HD11 ILE A 141      -8.761 -16.915  -9.331  1.00  0.00           H  
ATOM   1540 HD12 ILE A 141      -7.454 -15.726  -9.099  1.00  0.00           H  
ATOM   1541 HD13 ILE A 141      -8.317 -16.377  -7.701  1.00  0.00           H  
ATOM   1542  N   TYR A 142     -10.848 -11.698 -11.915  1.00  0.00           N  
ATOM   1543  CA  TYR A 142     -11.020 -11.033 -13.217  1.00  0.00           C  
ATOM   1544  C   TYR A 142      -9.690 -10.638 -13.878  1.00  0.00           C  
ATOM   1545  O   TYR A 142      -9.669 -10.405 -15.084  1.00  0.00           O  
ATOM   1546  CB  TYR A 142     -11.980  -9.842 -13.082  1.00  0.00           C  
ATOM   1547  CG  TYR A 142     -11.466  -8.671 -12.259  1.00  0.00           C  
ATOM   1548  CD1 TYR A 142     -10.539  -7.765 -12.815  1.00  0.00           C  
ATOM   1549  CD2 TYR A 142     -11.947  -8.461 -10.952  1.00  0.00           C  
ATOM   1550  CE1 TYR A 142     -10.093  -6.658 -12.067  1.00  0.00           C  
ATOM   1551  CE2 TYR A 142     -11.513  -7.348 -10.206  1.00  0.00           C  
ATOM   1552  CZ  TYR A 142     -10.586  -6.445 -10.763  1.00  0.00           C  
ATOM   1553  OH  TYR A 142     -10.178  -5.368 -10.046  1.00  0.00           O  
ATOM   1554  H   TYR A 142     -10.349 -11.193 -11.197  1.00  0.00           H  
ATOM   1555  HA  TYR A 142     -11.492 -11.728 -13.911  1.00  0.00           H  
ATOM   1556  HB2 TYR A 142     -12.210  -9.477 -14.083  1.00  0.00           H  
ATOM   1557  HB3 TYR A 142     -12.918 -10.199 -12.656  1.00  0.00           H  
ATOM   1558  HD1 TYR A 142     -10.177  -7.911 -13.821  1.00  0.00           H  
ATOM   1559  HD2 TYR A 142     -12.659  -9.153 -10.526  1.00  0.00           H  
ATOM   1560  HE1 TYR A 142      -9.393  -5.954 -12.492  1.00  0.00           H  
ATOM   1561  HE2 TYR A 142     -11.887  -7.168  -9.209  1.00  0.00           H  
ATOM   1562  HH  TYR A 142     -10.853  -5.094  -9.420  1.00  0.00           H  
ATOM   1563  N   ALA A 143      -8.586 -10.603 -13.121  1.00  0.00           N  
ATOM   1564  CA  ALA A 143      -7.240 -10.396 -13.652  1.00  0.00           C  
ATOM   1565  C   ALA A 143      -6.185 -11.208 -12.874  1.00  0.00           C  
ATOM   1566  O   ALA A 143      -6.308 -11.385 -11.656  1.00  0.00           O  
ATOM   1567  CB  ALA A 143      -6.927  -8.897 -13.695  1.00  0.00           C  
ATOM   1568  H   ALA A 143      -8.670 -10.755 -12.126  1.00  0.00           H  
ATOM   1569  HA  ALA A 143      -7.240 -10.759 -14.680  1.00  0.00           H  
ATOM   1570  HB1 ALA A 143      -7.688  -8.375 -14.274  1.00  0.00           H  
ATOM   1571  HB2 ALA A 143      -6.893  -8.496 -12.681  1.00  0.00           H  
ATOM   1572  HB3 ALA A 143      -5.961  -8.742 -14.176  1.00  0.00           H  
ATOM   1573  N   TYR A 144      -5.158 -11.701 -13.573  1.00  0.00           N  
ATOM   1574  CA  TYR A 144      -4.207 -12.710 -13.091  1.00  0.00           C  
ATOM   1575  C   TYR A 144      -2.782 -12.500 -13.635  1.00  0.00           C  
ATOM   1576  O   TYR A 144      -2.596 -12.125 -14.793  1.00  0.00           O  
ATOM   1577  CB  TYR A 144      -4.757 -14.088 -13.498  1.00  0.00           C  
ATOM   1578  CG  TYR A 144      -4.014 -15.272 -12.913  1.00  0.00           C  
ATOM   1579  CD1 TYR A 144      -3.009 -15.936 -13.644  1.00  0.00           C  
ATOM   1580  CD2 TYR A 144      -4.350 -15.714 -11.622  1.00  0.00           C  
ATOM   1581  CE1 TYR A 144      -2.323 -17.025 -13.067  1.00  0.00           C  
ATOM   1582  CE2 TYR A 144      -3.646 -16.778 -11.034  1.00  0.00           C  
ATOM   1583  CZ  TYR A 144      -2.631 -17.440 -11.752  1.00  0.00           C  
ATOM   1584  OH  TYR A 144      -1.979 -18.476 -11.163  1.00  0.00           O  
ATOM   1585  H   TYR A 144      -5.142 -11.511 -14.565  1.00  0.00           H  
ATOM   1586  HA  TYR A 144      -4.160 -12.665 -12.003  1.00  0.00           H  
ATOM   1587  HB2 TYR A 144      -5.793 -14.153 -13.166  1.00  0.00           H  
ATOM   1588  HB3 TYR A 144      -4.756 -14.167 -14.585  1.00  0.00           H  
ATOM   1589  HD1 TYR A 144      -2.768 -15.619 -14.648  1.00  0.00           H  
ATOM   1590  HD2 TYR A 144      -5.149 -15.228 -11.081  1.00  0.00           H  
ATOM   1591  HE1 TYR A 144      -1.568 -17.551 -13.632  1.00  0.00           H  
ATOM   1592  HE2 TYR A 144      -3.871 -17.101 -10.029  1.00  0.00           H  
ATOM   1593  HH  TYR A 144      -1.221 -18.776 -11.669  1.00  0.00           H  
ATOM   1594  N   ARG A 145      -1.761 -12.752 -12.807  1.00  0.00           N  
ATOM   1595  CA  ARG A 145      -0.336 -12.662 -13.170  1.00  0.00           C  
ATOM   1596  C   ARG A 145       0.522 -13.602 -12.322  1.00  0.00           C  
ATOM   1597  O   ARG A 145       0.306 -13.730 -11.119  1.00  0.00           O  
ATOM   1598  CB  ARG A 145       0.114 -11.190 -13.047  1.00  0.00           C  
ATOM   1599  CG  ARG A 145       1.618 -10.913 -13.214  1.00  0.00           C  
ATOM   1600  CD  ARG A 145       2.077 -11.082 -14.666  1.00  0.00           C  
ATOM   1601  NE  ARG A 145       3.546 -11.158 -14.745  1.00  0.00           N  
ATOM   1602  CZ  ARG A 145       4.346 -10.459 -15.528  1.00  0.00           C  
ATOM   1603  NH1 ARG A 145       5.626 -10.546 -15.394  1.00  0.00           N  
ATOM   1604  NH2 ARG A 145       3.954  -9.653 -16.467  1.00  0.00           N1+
ATOM   1605  H   ARG A 145      -1.972 -12.987 -11.847  1.00  0.00           H  
ATOM   1606  HA  ARG A 145      -0.228 -12.975 -14.208  1.00  0.00           H  
ATOM   1607  HB2 ARG A 145      -0.426 -10.604 -13.791  1.00  0.00           H  
ATOM   1608  HB3 ARG A 145      -0.174 -10.832 -12.059  1.00  0.00           H  
ATOM   1609  HG2 ARG A 145       1.816  -9.884 -12.915  1.00  0.00           H  
ATOM   1610  HG3 ARG A 145       2.195 -11.563 -12.557  1.00  0.00           H  
ATOM   1611  HD2 ARG A 145       1.650 -11.992 -15.088  1.00  0.00           H  
ATOM   1612  HD3 ARG A 145       1.698 -10.237 -15.240  1.00  0.00           H  
ATOM   1613  HE  ARG A 145       3.990 -11.848 -14.156  1.00  0.00           H  
ATOM   1614 HH11 ARG A 145       6.023 -11.248 -14.786  1.00  0.00           H  
ATOM   1615 HH12 ARG A 145       6.228 -10.023 -16.014  1.00  0.00           H  
ATOM   1616 HH21 ARG A 145       2.997  -9.704 -16.786  1.00  0.00           H  
ATOM   1617 HH22 ARG A 145       4.660  -9.183 -17.016  1.00  0.00           H  
ATOM   1618  N   GLU A 146       1.541 -14.194 -12.935  1.00  0.00           N  
ATOM   1619  CA  GLU A 146       2.521 -15.062 -12.274  1.00  0.00           C  
ATOM   1620  C   GLU A 146       3.927 -14.458 -12.300  1.00  0.00           C  
ATOM   1621  O   GLU A 146       4.275 -13.674 -13.190  1.00  0.00           O  
ATOM   1622  CB  GLU A 146       2.541 -16.457 -12.910  1.00  0.00           C  
ATOM   1623  CG  GLU A 146       1.182 -17.178 -12.835  1.00  0.00           C  
ATOM   1624  CD  GLU A 146       1.243 -18.623 -12.324  1.00  0.00           C  
ATOM   1625  OE1 GLU A 146       0.199 -19.312 -12.401  1.00  0.00           O  
ATOM   1626  OE2 GLU A 146       2.299 -19.082 -11.837  1.00  0.00           O1-
ATOM   1627  H   GLU A 146       1.672 -14.030 -13.923  1.00  0.00           H  
ATOM   1628  HA  GLU A 146       2.253 -15.192 -11.225  1.00  0.00           H  
ATOM   1629  HB2 GLU A 146       2.839 -16.378 -13.955  1.00  0.00           H  
ATOM   1630  HB3 GLU A 146       3.319 -17.025 -12.401  1.00  0.00           H  
ATOM   1631  HG2 GLU A 146       0.737 -17.166 -13.830  1.00  0.00           H  
ATOM   1632  HG3 GLU A 146       0.514 -16.626 -12.174  1.00  0.00           H  
ATOM   1633  N   GLU A 147       4.746 -14.857 -11.335  1.00  0.00           N  
ATOM   1634  CA  GLU A 147       6.132 -14.444 -11.153  1.00  0.00           C  
ATOM   1635  C   GLU A 147       6.960 -15.638 -10.661  1.00  0.00           C  
ATOM   1636  O   GLU A 147       6.669 -16.237  -9.629  1.00  0.00           O  
ATOM   1637  CB  GLU A 147       6.158 -13.192 -10.268  1.00  0.00           C  
ATOM   1638  CG  GLU A 147       7.560 -12.732  -9.863  1.00  0.00           C  
ATOM   1639  CD  GLU A 147       7.562 -11.286  -9.343  1.00  0.00           C  
ATOM   1640  OE1 GLU A 147       8.623 -10.628  -9.412  1.00  0.00           O  
ATOM   1641  OE2 GLU A 147       6.527 -10.788  -8.840  1.00  0.00           O1-
ATOM   1642  H   GLU A 147       4.384 -15.474 -10.623  1.00  0.00           H  
ATOM   1643  HA  GLU A 147       6.553 -14.166 -12.119  1.00  0.00           H  
ATOM   1644  HB2 GLU A 147       5.567 -13.366  -9.369  1.00  0.00           H  
ATOM   1645  HB3 GLU A 147       5.679 -12.389 -10.828  1.00  0.00           H  
ATOM   1646  HG2 GLU A 147       8.209 -12.793 -10.736  1.00  0.00           H  
ATOM   1647  HG3 GLU A 147       7.955 -13.399  -9.096  1.00  0.00           H  
ATOM   1648  N   GLN A 148       7.950 -16.037 -11.459  1.00  0.00           N  
ATOM   1649  CA  GLN A 148       8.619 -17.344 -11.379  1.00  0.00           C  
ATOM   1650  C   GLN A 148      10.151 -17.211 -11.543  1.00  0.00           C  
ATOM   1651  O   GLN A 148      10.843 -18.153 -11.931  1.00  0.00           O  
ATOM   1652  CB  GLN A 148       7.981 -18.330 -12.390  1.00  0.00           C  
ATOM   1653  CG  GLN A 148       6.455 -18.553 -12.262  1.00  0.00           C  
ATOM   1654  CD  GLN A 148       5.852 -19.355 -13.426  1.00  0.00           C  
ATOM   1655  OE1 GLN A 148       6.514 -19.708 -14.390  1.00  0.00           O  
ATOM   1656  NE2 GLN A 148       4.572 -19.658 -13.418  1.00  0.00           N  
ATOM   1657  H   GLN A 148       8.158 -15.472 -12.270  1.00  0.00           H  
ATOM   1658  HA  GLN A 148       8.458 -17.750 -10.381  1.00  0.00           H  
ATOM   1659  HB2 GLN A 148       8.194 -17.949 -13.388  1.00  0.00           H  
ATOM   1660  HB3 GLN A 148       8.472 -19.298 -12.292  1.00  0.00           H  
ATOM   1661  HG2 GLN A 148       5.935 -17.595 -12.242  1.00  0.00           H  
ATOM   1662  HG3 GLN A 148       6.245 -19.072 -11.327  1.00  0.00           H  
ATOM   1663 HE21 GLN A 148       3.942 -19.369 -12.683  1.00  0.00           H  
ATOM   1664 HE22 GLN A 148       4.222 -20.233 -14.171  1.00  0.00           H  
ATOM   1665  N   ASP A 149      10.693 -16.014 -11.291  1.00  0.00           N  
ATOM   1666  CA  ASP A 149      12.125 -15.696 -11.350  1.00  0.00           C  
ATOM   1667  C   ASP A 149      12.936 -16.294 -10.185  1.00  0.00           C  
ATOM   1668  O   ASP A 149      12.402 -16.607  -9.120  1.00  0.00           O  
ATOM   1669  CB  ASP A 149      12.322 -14.176 -11.450  1.00  0.00           C  
ATOM   1670  CG  ASP A 149      11.846 -13.627 -12.796  1.00  0.00           C  
ATOM   1671  OD1 ASP A 149      12.686 -13.587 -13.726  1.00  0.00           O  
ATOM   1672  OD2 ASP A 149      10.661 -13.257 -12.923  1.00  0.00           O1-
ATOM   1673  H   ASP A 149      10.071 -15.282 -10.976  1.00  0.00           H  
ATOM   1674  HA  ASP A 149      12.522 -16.124 -12.271  1.00  0.00           H  
ATOM   1675  HB2 ASP A 149      13.381 -13.946 -11.336  1.00  0.00           H  
ATOM   1676  HB3 ASP A 149      11.785 -13.684 -10.639  1.00  0.00           H  
ATOM   1677  N   PHE A 150      14.253 -16.451 -10.386  1.00  0.00           N  
ATOM   1678  CA  PHE A 150      15.219 -16.964  -9.395  1.00  0.00           C  
ATOM   1679  C   PHE A 150      14.910 -18.382  -8.838  1.00  0.00           C  
ATOM   1680  O   PHE A 150      15.574 -18.863  -7.915  1.00  0.00           O  
ATOM   1681  CB  PHE A 150      15.445 -15.857  -8.342  1.00  0.00           C  
ATOM   1682  CG  PHE A 150      16.477 -16.134  -7.267  1.00  0.00           C  
ATOM   1683  CD1 PHE A 150      17.852 -16.058  -7.558  1.00  0.00           C  
ATOM   1684  CD2 PHE A 150      16.057 -16.448  -5.961  1.00  0.00           C  
ATOM   1685  CE1 PHE A 150      18.798 -16.305  -6.547  1.00  0.00           C  
ATOM   1686  CE2 PHE A 150      17.003 -16.696  -4.953  1.00  0.00           C  
ATOM   1687  CZ  PHE A 150      18.375 -16.625  -5.245  1.00  0.00           C  
ATOM   1688  H   PHE A 150      14.615 -16.211 -11.298  1.00  0.00           H  
ATOM   1689  HA  PHE A 150      16.166 -17.082  -9.920  1.00  0.00           H  
ATOM   1690  HB2 PHE A 150      15.746 -14.948  -8.863  1.00  0.00           H  
ATOM   1691  HB3 PHE A 150      14.496 -15.641  -7.852  1.00  0.00           H  
ATOM   1692  HD1 PHE A 150      18.186 -15.812  -8.555  1.00  0.00           H  
ATOM   1693  HD2 PHE A 150      15.004 -16.504  -5.732  1.00  0.00           H  
ATOM   1694  HE1 PHE A 150      19.853 -16.249  -6.772  1.00  0.00           H  
ATOM   1695  HE2 PHE A 150      16.676 -16.941  -3.953  1.00  0.00           H  
ATOM   1696  HZ  PHE A 150      19.098 -16.816  -4.465  1.00  0.00           H  
ATOM   1697  N   GLY A 151      13.939 -19.095  -9.419  1.00  0.00           N  
ATOM   1698  CA  GLY A 151      13.454 -20.400  -8.952  1.00  0.00           C  
ATOM   1699  C   GLY A 151      12.409 -20.337  -7.828  1.00  0.00           C  
ATOM   1700  O   GLY A 151      12.083 -21.373  -7.242  1.00  0.00           O  
ATOM   1701  H   GLY A 151      13.464 -18.672 -10.204  1.00  0.00           H  
ATOM   1702  HA2 GLY A 151      12.991 -20.911  -9.796  1.00  0.00           H  
ATOM   1703  HA3 GLY A 151      14.295 -21.001  -8.606  1.00  0.00           H  
ATOM   1704  N   ILE A 152      11.871 -19.152  -7.531  1.00  0.00           N  
ATOM   1705  CA  ILE A 152      10.766 -18.916  -6.586  1.00  0.00           C  
ATOM   1706  C   ILE A 152       9.414 -19.017  -7.330  1.00  0.00           C  
ATOM   1707  O   ILE A 152       9.379 -19.017  -8.558  1.00  0.00           O  
ATOM   1708  CB  ILE A 152      11.046 -17.585  -5.826  1.00  0.00           C  
ATOM   1709  CG1 ILE A 152      12.272 -17.782  -4.897  1.00  0.00           C  
ATOM   1710  CG2 ILE A 152       9.849 -17.027  -5.037  1.00  0.00           C  
ATOM   1711  CD1 ILE A 152      12.694 -16.549  -4.081  1.00  0.00           C  
ATOM   1712  H   ILE A 152      12.161 -18.358  -8.084  1.00  0.00           H  
ATOM   1713  HA  ILE A 152      10.758 -19.713  -5.842  1.00  0.00           H  
ATOM   1714  HB  ILE A 152      11.305 -16.828  -6.566  1.00  0.00           H  
ATOM   1715 HG12 ILE A 152      12.064 -18.593  -4.199  1.00  0.00           H  
ATOM   1716 HG13 ILE A 152      13.131 -18.079  -5.500  1.00  0.00           H  
ATOM   1717 HG21 ILE A 152       9.023 -16.816  -5.716  1.00  0.00           H  
ATOM   1718 HG22 ILE A 152       9.538 -17.733  -4.267  1.00  0.00           H  
ATOM   1719 HG23 ILE A 152      10.107 -16.079  -4.566  1.00  0.00           H  
ATOM   1720 HD11 ILE A 152      12.803 -15.686  -4.738  1.00  0.00           H  
ATOM   1721 HD12 ILE A 152      11.958 -16.332  -3.307  1.00  0.00           H  
ATOM   1722 HD13 ILE A 152      13.649 -16.750  -3.594  1.00  0.00           H  
ATOM   1723  N   GLU A 153       8.291 -19.119  -6.612  1.00  0.00           N  
ATOM   1724  CA  GLU A 153       6.937 -19.051  -7.186  1.00  0.00           C  
ATOM   1725  C   GLU A 153       6.064 -18.030  -6.445  1.00  0.00           C  
ATOM   1726  O   GLU A 153       5.860 -18.127  -5.232  1.00  0.00           O  
ATOM   1727  CB  GLU A 153       6.254 -20.427  -7.207  1.00  0.00           C  
ATOM   1728  CG  GLU A 153       6.911 -21.431  -8.160  1.00  0.00           C  
ATOM   1729  CD  GLU A 153       5.963 -22.604  -8.421  1.00  0.00           C  
ATOM   1730  OE1 GLU A 153       5.256 -22.611  -9.455  1.00  0.00           O  
ATOM   1731  OE2 GLU A 153       5.893 -23.534  -7.585  1.00  0.00           O1-
ATOM   1732  H   GLU A 153       8.365 -19.162  -5.605  1.00  0.00           H  
ATOM   1733  HA  GLU A 153       7.007 -18.711  -8.219  1.00  0.00           H  
ATOM   1734  HB2 GLU A 153       6.236 -20.842  -6.199  1.00  0.00           H  
ATOM   1735  HB3 GLU A 153       5.223 -20.279  -7.530  1.00  0.00           H  
ATOM   1736  HG2 GLU A 153       7.845 -21.789  -7.727  1.00  0.00           H  
ATOM   1737  HG3 GLU A 153       7.133 -20.935  -9.105  1.00  0.00           H  
ATOM   1738  N   ILE A 154       5.539 -17.063  -7.198  1.00  0.00           N  
ATOM   1739  CA  ILE A 154       4.740 -15.916  -6.757  1.00  0.00           C  
ATOM   1740  C   ILE A 154       3.569 -15.705  -7.732  1.00  0.00           C  
ATOM   1741  O   ILE A 154       3.690 -15.914  -8.940  1.00  0.00           O  
ATOM   1742  CB  ILE A 154       5.638 -14.656  -6.619  1.00  0.00           C  
ATOM   1743  CG1 ILE A 154       6.665 -14.764  -5.467  1.00  0.00           C  
ATOM   1744  CG2 ILE A 154       4.827 -13.355  -6.452  1.00  0.00           C  
ATOM   1745  CD1 ILE A 154       7.885 -13.852  -5.653  1.00  0.00           C  
ATOM   1746  H   ILE A 154       5.792 -17.048  -8.176  1.00  0.00           H  
ATOM   1747  HA  ILE A 154       4.325 -16.145  -5.776  1.00  0.00           H  
ATOM   1748  HB  ILE A 154       6.203 -14.569  -7.547  1.00  0.00           H  
ATOM   1749 HG12 ILE A 154       6.176 -14.522  -4.523  1.00  0.00           H  
ATOM   1750 HG13 ILE A 154       7.038 -15.785  -5.390  1.00  0.00           H  
ATOM   1751 HG21 ILE A 154       4.217 -13.178  -7.338  1.00  0.00           H  
ATOM   1752 HG22 ILE A 154       4.190 -13.424  -5.570  1.00  0.00           H  
ATOM   1753 HG23 ILE A 154       5.498 -12.502  -6.347  1.00  0.00           H  
ATOM   1754 HD11 ILE A 154       8.405 -14.115  -6.574  1.00  0.00           H  
ATOM   1755 HD12 ILE A 154       7.587 -12.804  -5.695  1.00  0.00           H  
ATOM   1756 HD13 ILE A 154       8.567 -13.989  -4.814  1.00  0.00           H  
ATOM   1757  N   VAL A 155       2.424 -15.254  -7.222  1.00  0.00           N  
ATOM   1758  CA  VAL A 155       1.210 -14.942  -7.993  1.00  0.00           C  
ATOM   1759  C   VAL A 155       0.573 -13.647  -7.486  1.00  0.00           C  
ATOM   1760  O   VAL A 155       0.595 -13.362  -6.287  1.00  0.00           O  
ATOM   1761  CB  VAL A 155       0.232 -16.142  -8.001  1.00  0.00           C  
ATOM   1762  CG1 VAL A 155      -1.153 -15.820  -8.572  1.00  0.00           C  
ATOM   1763  CG2 VAL A 155       0.799 -17.322  -8.799  1.00  0.00           C  
ATOM   1764  H   VAL A 155       2.388 -15.123  -6.221  1.00  0.00           H  
ATOM   1765  HA  VAL A 155       1.497 -14.759  -9.029  1.00  0.00           H  
ATOM   1766  HB  VAL A 155       0.084 -16.471  -6.972  1.00  0.00           H  
ATOM   1767 HG11 VAL A 155      -1.651 -15.076  -7.950  1.00  0.00           H  
ATOM   1768 HG12 VAL A 155      -1.065 -15.454  -9.595  1.00  0.00           H  
ATOM   1769 HG13 VAL A 155      -1.768 -16.720  -8.575  1.00  0.00           H  
ATOM   1770 HG21 VAL A 155       1.065 -16.996  -9.805  1.00  0.00           H  
ATOM   1771 HG22 VAL A 155       1.689 -17.717  -8.310  1.00  0.00           H  
ATOM   1772 HG23 VAL A 155       0.060 -18.119  -8.876  1.00  0.00           H  
ATOM   1773  N   LYS A 156      -0.019 -12.864  -8.393  1.00  0.00           N  
ATOM   1774  CA  LYS A 156      -0.809 -11.661  -8.097  1.00  0.00           C  
ATOM   1775  C   LYS A 156      -2.122 -11.701  -8.864  1.00  0.00           C  
ATOM   1776  O   LYS A 156      -2.150 -12.074 -10.035  1.00  0.00           O  
ATOM   1777  CB  LYS A 156      -0.051 -10.359  -8.406  1.00  0.00           C  
ATOM   1778  CG  LYS A 156       1.206 -10.113  -7.560  1.00  0.00           C  
ATOM   1779  CD  LYS A 156       2.508 -10.560  -8.237  1.00  0.00           C  
ATOM   1780  CE  LYS A 156       3.740 -10.266  -7.371  1.00  0.00           C  
ATOM   1781  NZ  LYS A 156       3.951  -8.818  -7.132  1.00  0.00           N1+
ATOM   1782  H   LYS A 156       0.007 -13.170  -9.356  1.00  0.00           H  
ATOM   1783  HA  LYS A 156      -1.059 -11.659  -7.036  1.00  0.00           H  
ATOM   1784  HB2 LYS A 156       0.202 -10.321  -9.465  1.00  0.00           H  
ATOM   1785  HB3 LYS A 156      -0.739  -9.537  -8.207  1.00  0.00           H  
ATOM   1786  HG2 LYS A 156       1.265  -9.037  -7.393  1.00  0.00           H  
ATOM   1787  HG3 LYS A 156       1.108 -10.607  -6.593  1.00  0.00           H  
ATOM   1788  HD2 LYS A 156       2.616 -10.050  -9.195  1.00  0.00           H  
ATOM   1789  HD3 LYS A 156       2.469 -11.633  -8.426  1.00  0.00           H  
ATOM   1790  HE2 LYS A 156       4.609 -10.671  -7.890  1.00  0.00           H  
ATOM   1791  HE3 LYS A 156       3.652 -10.793  -6.420  1.00  0.00           H  
ATOM   1792  HZ1 LYS A 156       3.767  -8.280  -7.967  1.00  0.00           H  
ATOM   1793  HZ2 LYS A 156       3.339  -8.463  -6.411  1.00  0.00           H  
ATOM   1794  HZ3 LYS A 156       4.904  -8.638  -6.850  1.00  0.00           H  
ATOM   1795  N   VAL A 157      -3.211 -11.302  -8.212  1.00  0.00           N  
ATOM   1796  CA  VAL A 157      -4.564 -11.368  -8.786  1.00  0.00           C  
ATOM   1797  C   VAL A 157      -5.398 -10.167  -8.360  1.00  0.00           C  
ATOM   1798  O   VAL A 157      -5.141  -9.536  -7.331  1.00  0.00           O  
ATOM   1799  CB  VAL A 157      -5.295 -12.692  -8.442  1.00  0.00           C  
ATOM   1800  CG1 VAL A 157      -4.443 -13.938  -8.690  1.00  0.00           C  
ATOM   1801  CG2 VAL A 157      -5.789 -12.777  -6.994  1.00  0.00           C  
ATOM   1802  H   VAL A 157      -3.109 -10.955  -7.269  1.00  0.00           H  
ATOM   1803  HA  VAL A 157      -4.477 -11.323  -9.871  1.00  0.00           H  
ATOM   1804  HB  VAL A 157      -6.170 -12.759  -9.089  1.00  0.00           H  
ATOM   1805 HG11 VAL A 157      -3.980 -13.877  -9.675  1.00  0.00           H  
ATOM   1806 HG12 VAL A 157      -3.660 -14.015  -7.936  1.00  0.00           H  
ATOM   1807 HG13 VAL A 157      -5.066 -14.831  -8.640  1.00  0.00           H  
ATOM   1808 HG21 VAL A 157      -4.929 -12.728  -6.326  1.00  0.00           H  
ATOM   1809 HG22 VAL A 157      -6.481 -11.966  -6.767  1.00  0.00           H  
ATOM   1810 HG23 VAL A 157      -6.308 -13.722  -6.837  1.00  0.00           H  
ATOM   1811  N   LYS A 158      -6.445  -9.896  -9.140  1.00  0.00           N  
ATOM   1812  CA  LYS A 158      -7.508  -8.947  -8.807  1.00  0.00           C  
ATOM   1813  C   LYS A 158      -8.853  -9.642  -8.986  1.00  0.00           C  
ATOM   1814  O   LYS A 158      -9.101 -10.305  -9.998  1.00  0.00           O  
ATOM   1815  CB  LYS A 158      -7.373  -7.632  -9.598  1.00  0.00           C  
ATOM   1816  CG  LYS A 158      -6.005  -6.959  -9.384  1.00  0.00           C  
ATOM   1817  CD  LYS A 158      -5.814  -5.634 -10.133  1.00  0.00           C  
ATOM   1818  CE  LYS A 158      -5.849  -5.787 -11.659  1.00  0.00           C  
ATOM   1819  NZ  LYS A 158      -4.913  -4.840 -12.308  1.00  0.00           N1+
ATOM   1820  H   LYS A 158      -6.550 -10.439  -9.985  1.00  0.00           H  
ATOM   1821  HA  LYS A 158      -7.423  -8.694  -7.750  1.00  0.00           H  
ATOM   1822  HB2 LYS A 158      -7.529  -7.833 -10.658  1.00  0.00           H  
ATOM   1823  HB3 LYS A 158      -8.150  -6.946  -9.260  1.00  0.00           H  
ATOM   1824  HG2 LYS A 158      -5.876  -6.769  -8.319  1.00  0.00           H  
ATOM   1825  HG3 LYS A 158      -5.210  -7.633  -9.704  1.00  0.00           H  
ATOM   1826  HD2 LYS A 158      -4.835  -5.249  -9.848  1.00  0.00           H  
ATOM   1827  HD3 LYS A 158      -6.571  -4.914  -9.820  1.00  0.00           H  
ATOM   1828  HE2 LYS A 158      -6.868  -5.628 -12.013  1.00  0.00           H  
ATOM   1829  HE3 LYS A 158      -5.555  -6.805 -11.916  1.00  0.00           H  
ATOM   1830  HZ1 LYS A 158      -5.073  -3.886 -12.018  1.00  0.00           H  
ATOM   1831  HZ2 LYS A 158      -3.965  -5.038 -12.021  1.00  0.00           H  
ATOM   1832  HZ3 LYS A 158      -4.952  -4.908 -13.315  1.00  0.00           H  
ATOM   1833  N   ALA A 159      -9.694  -9.518  -7.968  1.00  0.00           N  
ATOM   1834  CA  ALA A 159     -10.958 -10.228  -7.838  1.00  0.00           C  
ATOM   1835  C   ALA A 159     -12.058  -9.287  -7.341  1.00  0.00           C  
ATOM   1836  O   ALA A 159     -11.762  -8.223  -6.801  1.00  0.00           O  
ATOM   1837  CB  ALA A 159     -10.748 -11.433  -6.910  1.00  0.00           C  
ATOM   1838  H   ALA A 159      -9.411  -8.960  -7.175  1.00  0.00           H  
ATOM   1839  HA  ALA A 159     -11.259 -10.587  -8.822  1.00  0.00           H  
ATOM   1840  HB1 ALA A 159      -9.968 -12.080  -7.312  1.00  0.00           H  
ATOM   1841  HB2 ALA A 159     -10.449 -11.088  -5.920  1.00  0.00           H  
ATOM   1842  HB3 ALA A 159     -11.673 -12.002  -6.824  1.00  0.00           H  
ATOM   1843  N   ILE A 160     -13.321  -9.667  -7.521  1.00  0.00           N  
ATOM   1844  CA  ILE A 160     -14.489  -8.833  -7.212  1.00  0.00           C  
ATOM   1845  C   ILE A 160     -15.545  -9.647  -6.458  1.00  0.00           C  
ATOM   1846  O   ILE A 160     -15.788 -10.807  -6.791  1.00  0.00           O  
ATOM   1847  CB  ILE A 160     -15.008  -8.153  -8.504  1.00  0.00           C  
ATOM   1848  CG1 ILE A 160     -16.105  -7.112  -8.186  1.00  0.00           C  
ATOM   1849  CG2 ILE A 160     -15.549  -9.185  -9.517  1.00  0.00           C  
ATOM   1850  CD1 ILE A 160     -16.531  -6.271  -9.399  1.00  0.00           C  
ATOM   1851  H   ILE A 160     -13.486 -10.552  -7.978  1.00  0.00           H  
ATOM   1852  HA  ILE A 160     -14.166  -8.037  -6.541  1.00  0.00           H  
ATOM   1853  HB  ILE A 160     -14.173  -7.625  -8.964  1.00  0.00           H  
ATOM   1854 HG12 ILE A 160     -16.987  -7.609  -7.783  1.00  0.00           H  
ATOM   1855 HG13 ILE A 160     -15.721  -6.429  -7.429  1.00  0.00           H  
ATOM   1856 HG21 ILE A 160     -14.823  -9.981  -9.682  1.00  0.00           H  
ATOM   1857 HG22 ILE A 160     -16.471  -9.630  -9.145  1.00  0.00           H  
ATOM   1858 HG23 ILE A 160     -15.738  -8.710 -10.479  1.00  0.00           H  
ATOM   1859 HD11 ILE A 160     -15.655  -5.811  -9.858  1.00  0.00           H  
ATOM   1860 HD12 ILE A 160     -17.048  -6.889 -10.133  1.00  0.00           H  
ATOM   1861 HD13 ILE A 160     -17.212  -5.484  -9.075  1.00  0.00           H  
ATOM   1862  N   GLY A 161     -16.170  -9.059  -5.435  1.00  0.00           N  
ATOM   1863  CA  GLY A 161     -17.289  -9.688  -4.724  1.00  0.00           C  
ATOM   1864  C   GLY A 161     -18.521  -9.847  -5.625  1.00  0.00           C  
ATOM   1865  O   GLY A 161     -18.808  -8.961  -6.433  1.00  0.00           O  
ATOM   1866  H   GLY A 161     -15.886  -8.128  -5.165  1.00  0.00           H  
ATOM   1867  HA2 GLY A 161     -16.971 -10.666  -4.364  1.00  0.00           H  
ATOM   1868  HA3 GLY A 161     -17.564  -9.082  -3.860  1.00  0.00           H  
ATOM   1869  N   ARG A 162     -19.283 -10.942  -5.492  1.00  0.00           N  
ATOM   1870  CA  ARG A 162     -20.391 -11.279  -6.414  1.00  0.00           C  
ATOM   1871  C   ARG A 162     -21.729 -11.606  -5.765  1.00  0.00           C  
ATOM   1872  O   ARG A 162     -22.732 -11.067  -6.228  1.00  0.00           O  
ATOM   1873  CB  ARG A 162     -19.963 -12.409  -7.366  1.00  0.00           C  
ATOM   1874  CG  ARG A 162     -18.924 -12.009  -8.421  1.00  0.00           C  
ATOM   1875  CD  ARG A 162     -19.460 -10.886  -9.317  1.00  0.00           C  
ATOM   1876  NE  ARG A 162     -18.649 -10.738 -10.527  1.00  0.00           N  
ATOM   1877  CZ  ARG A 162     -18.693  -9.768 -11.412  1.00  0.00           C  
ATOM   1878  NH1 ARG A 162     -17.907  -9.869 -12.432  1.00  0.00           N  
ATOM   1879  NH2 ARG A 162     -19.495  -8.746 -11.297  1.00  0.00           N1+
ATOM   1880  H   ARG A 162     -18.979 -11.633  -4.821  1.00  0.00           H  
ATOM   1881  HA  ARG A 162     -20.618 -10.399  -7.016  1.00  0.00           H  
ATOM   1882  HB2 ARG A 162     -19.554 -13.228  -6.774  1.00  0.00           H  
ATOM   1883  HB3 ARG A 162     -20.843 -12.786  -7.887  1.00  0.00           H  
ATOM   1884  HG2 ARG A 162     -18.712 -12.885  -9.033  1.00  0.00           H  
ATOM   1885  HG3 ARG A 162     -17.999 -11.689  -7.940  1.00  0.00           H  
ATOM   1886  HD2 ARG A 162     -19.454  -9.949  -8.761  1.00  0.00           H  
ATOM   1887  HD3 ARG A 162     -20.483 -11.123  -9.610  1.00  0.00           H  
ATOM   1888  HE  ARG A 162     -17.988 -11.469 -10.747  1.00  0.00           H  
ATOM   1889 HH11 ARG A 162     -17.884  -9.198 -13.186  1.00  0.00           H  
ATOM   1890 HH12 ARG A 162     -17.327 -10.695 -12.479  1.00  0.00           H  
ATOM   1891 HH21 ARG A 162     -20.081  -8.670 -10.478  1.00  0.00           H  
ATOM   1892 HH22 ARG A 162     -19.560  -8.038 -12.015  1.00  0.00           H  
ATOM   1893  N   GLN A 163     -21.768 -12.443  -4.734  1.00  0.00           N  
ATOM   1894  CA  GLN A 163     -22.978 -12.826  -3.989  1.00  0.00           C  
ATOM   1895  C   GLN A 163     -22.648 -12.970  -2.496  1.00  0.00           C  
ATOM   1896  O   GLN A 163     -21.487 -12.878  -2.098  1.00  0.00           O  
ATOM   1897  CB  GLN A 163     -23.599 -14.126  -4.557  1.00  0.00           C  
ATOM   1898  CG  GLN A 163     -24.049 -14.005  -6.020  1.00  0.00           C  
ATOM   1899  CD  GLN A 163     -24.691 -15.282  -6.549  1.00  0.00           C  
ATOM   1900  OE1 GLN A 163     -24.017 -16.151  -7.077  1.00  0.00           O  
ATOM   1901  NE2 GLN A 163     -25.991 -15.449  -6.446  1.00  0.00           N  
ATOM   1902  H   GLN A 163     -20.906 -12.888  -4.453  1.00  0.00           H  
ATOM   1903  HA  GLN A 163     -23.722 -12.034  -4.075  1.00  0.00           H  
ATOM   1904  HB2 GLN A 163     -22.877 -14.937  -4.473  1.00  0.00           H  
ATOM   1905  HB3 GLN A 163     -24.472 -14.390  -3.961  1.00  0.00           H  
ATOM   1906  HG2 GLN A 163     -23.186 -13.785  -6.648  1.00  0.00           H  
ATOM   1907  HG3 GLN A 163     -24.761 -13.184  -6.107  1.00  0.00           H  
ATOM   1908 HE21 GLN A 163     -26.580 -14.748  -6.019  1.00  0.00           H  
ATOM   1909 HE22 GLN A 163     -26.403 -16.277  -6.851  1.00  0.00           H  
ATOM   1910  N   ARG A 164     -23.661 -13.206  -1.658  1.00  0.00           N  
ATOM   1911  CA  ARG A 164     -23.523 -13.404  -0.205  1.00  0.00           C  
ATOM   1912  C   ARG A 164     -23.929 -14.817   0.190  1.00  0.00           C  
ATOM   1913  O   ARG A 164     -24.657 -15.473  -0.554  1.00  0.00           O  
ATOM   1914  CB  ARG A 164     -24.355 -12.365   0.550  1.00  0.00           C  
ATOM   1915  CG  ARG A 164     -23.888 -10.918   0.319  1.00  0.00           C  
ATOM   1916  CD  ARG A 164     -24.671  -9.953   1.217  1.00  0.00           C  
ATOM   1917  NE  ARG A 164     -26.118 -10.093   0.994  1.00  0.00           N  
ATOM   1918  CZ  ARG A 164     -27.036 -10.520   1.830  1.00  0.00           C  
ATOM   1919  NH1 ARG A 164     -26.833 -10.600   3.110  1.00  0.00           N  
ATOM   1920  NH2 ARG A 164     -28.182 -10.889   1.344  1.00  0.00           N1+
ATOM   1921  H   ARG A 164     -24.585 -13.317  -2.050  1.00  0.00           H  
ATOM   1922  HA  ARG A 164     -22.482 -13.281   0.093  1.00  0.00           H  
ATOM   1923  HB2 ARG A 164     -25.391 -12.471   0.230  1.00  0.00           H  
ATOM   1924  HB3 ARG A 164     -24.311 -12.584   1.616  1.00  0.00           H  
ATOM   1925  HG2 ARG A 164     -24.047 -10.642  -0.724  1.00  0.00           H  
ATOM   1926  HG3 ARG A 164     -22.826 -10.836   0.549  1.00  0.00           H  
ATOM   1927  HD2 ARG A 164     -24.371  -8.931   0.986  1.00  0.00           H  
ATOM   1928  HD3 ARG A 164     -24.413 -10.167   2.255  1.00  0.00           H  
ATOM   1929  HE  ARG A 164     -26.451  -9.919   0.056  1.00  0.00           H  
ATOM   1930 HH11 ARG A 164     -27.590 -10.798   3.748  1.00  0.00           H  
ATOM   1931 HH12 ARG A 164     -25.991 -10.171   3.467  1.00  0.00           H  
ATOM   1932 HH21 ARG A 164     -28.321 -10.801   0.348  1.00  0.00           H  
ATOM   1933 HH22 ARG A 164     -28.914 -11.289   1.914  1.00  0.00           H  
ATOM   1934  N   PHE A 165     -23.481 -15.282   1.353  1.00  0.00           N  
ATOM   1935  CA  PHE A 165     -23.808 -16.618   1.848  1.00  0.00           C  
ATOM   1936  C   PHE A 165     -23.865 -16.725   3.380  1.00  0.00           C  
ATOM   1937  O   PHE A 165     -23.372 -15.858   4.102  1.00  0.00           O  
ATOM   1938  CB  PHE A 165     -22.837 -17.644   1.239  1.00  0.00           C  
ATOM   1939  CG  PHE A 165     -21.394 -17.551   1.702  1.00  0.00           C  
ATOM   1940  CD1 PHE A 165     -21.017 -18.046   2.966  1.00  0.00           C  
ATOM   1941  CD2 PHE A 165     -20.414 -17.007   0.851  1.00  0.00           C  
ATOM   1942  CE1 PHE A 165     -19.677 -17.990   3.379  1.00  0.00           C  
ATOM   1943  CE2 PHE A 165     -19.070 -16.966   1.259  1.00  0.00           C  
ATOM   1944  CZ  PHE A 165     -18.701 -17.451   2.524  1.00  0.00           C  
ATOM   1945  H   PHE A 165     -22.878 -14.697   1.914  1.00  0.00           H  
ATOM   1946  HA  PHE A 165     -24.805 -16.861   1.482  1.00  0.00           H  
ATOM   1947  HB2 PHE A 165     -23.206 -18.644   1.464  1.00  0.00           H  
ATOM   1948  HB3 PHE A 165     -22.865 -17.549   0.153  1.00  0.00           H  
ATOM   1949  HD1 PHE A 165     -21.752 -18.486   3.623  1.00  0.00           H  
ATOM   1950  HD2 PHE A 165     -20.692 -16.629  -0.122  1.00  0.00           H  
ATOM   1951  HE1 PHE A 165     -19.399 -18.371   4.351  1.00  0.00           H  
ATOM   1952  HE2 PHE A 165     -18.317 -16.560   0.599  1.00  0.00           H  
ATOM   1953  HZ  PHE A 165     -17.669 -17.407   2.839  1.00  0.00           H  
ATOM   1954  N   LYS A 166     -24.430 -17.840   3.856  1.00  0.00           N  
ATOM   1955  CA  LYS A 166     -24.542 -18.271   5.259  1.00  0.00           C  
ATOM   1956  C   LYS A 166     -23.891 -19.647   5.460  1.00  0.00           C  
ATOM   1957  O   LYS A 166     -23.970 -20.493   4.571  1.00  0.00           O  
ATOM   1958  CB  LYS A 166     -26.023 -18.215   5.668  1.00  0.00           C  
ATOM   1959  CG  LYS A 166     -26.318 -18.785   7.062  1.00  0.00           C  
ATOM   1960  CD  LYS A 166     -27.818 -18.674   7.366  1.00  0.00           C  
ATOM   1961  CE  LYS A 166     -28.157 -19.278   8.729  1.00  0.00           C  
ATOM   1962  NZ  LYS A 166     -27.635 -18.456   9.841  1.00  0.00           N1+
ATOM   1963  H   LYS A 166     -24.837 -18.453   3.164  1.00  0.00           H  
ATOM   1964  HA  LYS A 166     -24.003 -17.569   5.894  1.00  0.00           H  
ATOM   1965  HB2 LYS A 166     -26.606 -18.778   4.938  1.00  0.00           H  
ATOM   1966  HB3 LYS A 166     -26.354 -17.176   5.636  1.00  0.00           H  
ATOM   1967  HG2 LYS A 166     -25.746 -18.228   7.804  1.00  0.00           H  
ATOM   1968  HG3 LYS A 166     -26.032 -19.837   7.102  1.00  0.00           H  
ATOM   1969  HD2 LYS A 166     -28.376 -19.216   6.602  1.00  0.00           H  
ATOM   1970  HD3 LYS A 166     -28.126 -17.628   7.341  1.00  0.00           H  
ATOM   1971  HE2 LYS A 166     -27.747 -20.287   8.784  1.00  0.00           H  
ATOM   1972  HE3 LYS A 166     -29.240 -19.358   8.818  1.00  0.00           H  
ATOM   1973  HZ1 LYS A 166     -26.636 -18.315   9.781  1.00  0.00           H  
ATOM   1974  HZ2 LYS A 166     -28.108 -17.566   9.899  1.00  0.00           H  
ATOM   1975  HZ3 LYS A 166     -27.781 -18.925  10.723  1.00  0.00           H  
ATOM   1976  N   VAL A 167     -23.229 -19.866   6.596  1.00  0.00           N  
ATOM   1977  CA  VAL A 167     -22.408 -21.063   6.873  1.00  0.00           C  
ATOM   1978  C   VAL A 167     -23.240 -22.290   7.276  1.00  0.00           C  
ATOM   1979  O   VAL A 167     -24.176 -22.178   8.069  1.00  0.00           O  
ATOM   1980  CB  VAL A 167     -21.324 -20.733   7.924  1.00  0.00           C  
ATOM   1981  CG1 VAL A 167     -20.546 -21.959   8.416  1.00  0.00           C  
ATOM   1982  CG2 VAL A 167     -20.312 -19.720   7.365  1.00  0.00           C  
ATOM   1983  H   VAL A 167     -23.257 -19.142   7.301  1.00  0.00           H  
ATOM   1984  HA  VAL A 167     -21.887 -21.330   5.953  1.00  0.00           H  
ATOM   1985  HB  VAL A 167     -21.811 -20.285   8.790  1.00  0.00           H  
ATOM   1986 HG11 VAL A 167     -21.206 -22.642   8.952  1.00  0.00           H  
ATOM   1987 HG12 VAL A 167     -20.085 -22.479   7.577  1.00  0.00           H  
ATOM   1988 HG13 VAL A 167     -19.774 -21.641   9.116  1.00  0.00           H  
ATOM   1989 HG21 VAL A 167     -19.779 -20.152   6.518  1.00  0.00           H  
ATOM   1990 HG22 VAL A 167     -20.817 -18.810   7.042  1.00  0.00           H  
ATOM   1991 HG23 VAL A 167     -19.593 -19.457   8.141  1.00  0.00           H  
ATOM   1992  N   LEU A 168     -22.860 -23.472   6.771  1.00  0.00           N  
ATOM   1993  CA  LEU A 168     -23.488 -24.765   7.086  1.00  0.00           C  
ATOM   1994  C   LEU A 168     -22.477 -25.764   7.686  1.00  0.00           C  
ATOM   1995  O   LEU A 168     -22.748 -26.327   8.744  1.00  0.00           O  
ATOM   1996  CB  LEU A 168     -24.228 -25.321   5.848  1.00  0.00           C  
ATOM   1997  CG  LEU A 168     -25.232 -24.355   5.180  1.00  0.00           C  
ATOM   1998  CD1 LEU A 168     -25.717 -24.936   3.853  1.00  0.00           C  
ATOM   1999  CD2 LEU A 168     -26.458 -24.093   6.055  1.00  0.00           C  
ATOM   2000  H   LEU A 168     -22.115 -23.484   6.089  1.00  0.00           H  
ATOM   2001  HA  LEU A 168     -24.238 -24.613   7.862  1.00  0.00           H  
ATOM   2002  HB2 LEU A 168     -23.484 -25.611   5.107  1.00  0.00           H  
ATOM   2003  HB3 LEU A 168     -24.758 -26.227   6.141  1.00  0.00           H  
ATOM   2004  HG  LEU A 168     -24.747 -23.403   4.961  1.00  0.00           H  
ATOM   2005 HD11 LEU A 168     -24.873 -25.068   3.176  1.00  0.00           H  
ATOM   2006 HD12 LEU A 168     -26.216 -25.890   4.027  1.00  0.00           H  
ATOM   2007 HD13 LEU A 168     -26.429 -24.253   3.389  1.00  0.00           H  
ATOM   2008 HD21 LEU A 168     -26.972 -25.030   6.270  1.00  0.00           H  
ATOM   2009 HD22 LEU A 168     -26.154 -23.627   6.992  1.00  0.00           H  
ATOM   2010 HD23 LEU A 168     -27.137 -23.413   5.541  1.00  0.00           H  
ATOM   2011  N   GLU A 169     -21.295 -25.939   7.081  1.00  0.00           N  
ATOM   2012  CA  GLU A 169     -20.175 -26.716   7.660  1.00  0.00           C  
ATOM   2013  C   GLU A 169     -18.810 -26.196   7.165  1.00  0.00           C  
ATOM   2014  O   GLU A 169     -18.700 -25.700   6.042  1.00  0.00           O  
ATOM   2015  CB  GLU A 169     -20.355 -28.233   7.398  1.00  0.00           C  
ATOM   2016  CG  GLU A 169     -20.267 -28.677   5.922  1.00  0.00           C  
ATOM   2017  CD  GLU A 169     -19.327 -29.857   5.640  1.00  0.00           C  
ATOM   2018  OE1 GLU A 169     -19.688 -30.740   4.827  1.00  0.00           O  
ATOM   2019  OE2 GLU A 169     -18.187 -29.862   6.157  1.00  0.00           O1-
ATOM   2020  H   GLU A 169     -21.122 -25.456   6.211  1.00  0.00           H  
ATOM   2021  HA  GLU A 169     -20.194 -26.569   8.740  1.00  0.00           H  
ATOM   2022  HB2 GLU A 169     -19.590 -28.750   7.978  1.00  0.00           H  
ATOM   2023  HB3 GLU A 169     -21.316 -28.554   7.800  1.00  0.00           H  
ATOM   2024  HG2 GLU A 169     -19.898 -27.843   5.325  1.00  0.00           H  
ATOM   2025  HG3 GLU A 169     -21.272 -28.911   5.571  1.00  0.00           H  
ATOM   2026  N   LEU A 170     -17.754 -26.334   7.978  1.00  0.00           N  
ATOM   2027  CA  LEU A 170     -16.405 -25.781   7.736  1.00  0.00           C  
ATOM   2028  C   LEU A 170     -15.308 -26.834   7.977  1.00  0.00           C  
ATOM   2029  O   LEU A 170     -15.257 -27.421   9.062  1.00  0.00           O  
ATOM   2030  CB  LEU A 170     -16.148 -24.555   8.641  1.00  0.00           C  
ATOM   2031  CG  LEU A 170     -17.111 -23.363   8.513  1.00  0.00           C  
ATOM   2032  CD1 LEU A 170     -16.751 -22.299   9.554  1.00  0.00           C  
ATOM   2033  CD2 LEU A 170     -17.032 -22.711   7.134  1.00  0.00           C  
ATOM   2034  H   LEU A 170     -17.892 -26.818   8.854  1.00  0.00           H  
ATOM   2035  HA  LEU A 170     -16.322 -25.461   6.697  1.00  0.00           H  
ATOM   2036  HB2 LEU A 170     -16.177 -24.895   9.676  1.00  0.00           H  
ATOM   2037  HB3 LEU A 170     -15.135 -24.200   8.450  1.00  0.00           H  
ATOM   2038  HG  LEU A 170     -18.133 -23.694   8.696  1.00  0.00           H  
ATOM   2039 HD11 LEU A 170     -16.841 -22.722  10.555  1.00  0.00           H  
ATOM   2040 HD12 LEU A 170     -15.727 -21.956   9.406  1.00  0.00           H  
ATOM   2041 HD13 LEU A 170     -17.428 -21.449   9.474  1.00  0.00           H  
ATOM   2042 HD21 LEU A 170     -16.004 -22.421   6.913  1.00  0.00           H  
ATOM   2043 HD22 LEU A 170     -17.378 -23.421   6.383  1.00  0.00           H  
ATOM   2044 HD23 LEU A 170     -17.671 -21.828   7.101  1.00  0.00           H  
ATOM   2045  N   ARG A 171     -14.413 -27.040   7.003  1.00  0.00           N  
ATOM   2046  CA  ARG A 171     -13.382 -28.095   7.026  1.00  0.00           C  
ATOM   2047  C   ARG A 171     -12.068 -27.646   6.387  1.00  0.00           C  
ATOM   2048  O   ARG A 171     -11.994 -26.583   5.776  1.00  0.00           O  
ATOM   2049  CB  ARG A 171     -13.954 -29.361   6.355  1.00  0.00           C  
ATOM   2050  CG  ARG A 171     -13.990 -29.317   4.814  1.00  0.00           C  
ATOM   2051  CD  ARG A 171     -14.687 -30.578   4.296  1.00  0.00           C  
ATOM   2052  NE  ARG A 171     -14.888 -30.575   2.833  1.00  0.00           N  
ATOM   2053  CZ  ARG A 171     -16.034 -30.294   2.236  1.00  0.00           C  
ATOM   2054  NH1 ARG A 171     -16.942 -29.547   2.787  1.00  0.00           N  
ATOM   2055  NH2 ARG A 171     -16.332 -30.758   1.060  1.00  0.00           N1+
ATOM   2056  H   ARG A 171     -14.492 -26.486   6.162  1.00  0.00           H  
ATOM   2057  HA  ARG A 171     -13.158 -28.339   8.065  1.00  0.00           H  
ATOM   2058  HB2 ARG A 171     -13.351 -30.216   6.657  1.00  0.00           H  
ATOM   2059  HB3 ARG A 171     -14.964 -29.528   6.730  1.00  0.00           H  
ATOM   2060  HG2 ARG A 171     -14.534 -28.432   4.483  1.00  0.00           H  
ATOM   2061  HG3 ARG A 171     -12.978 -29.280   4.412  1.00  0.00           H  
ATOM   2062  HD2 ARG A 171     -14.082 -31.443   4.563  1.00  0.00           H  
ATOM   2063  HD3 ARG A 171     -15.649 -30.684   4.797  1.00  0.00           H  
ATOM   2064  HE  ARG A 171     -14.147 -30.967   2.270  1.00  0.00           H  
ATOM   2065 HH11 ARG A 171     -17.885 -29.567   2.424  1.00  0.00           H  
ATOM   2066 HH12 ARG A 171     -16.752 -29.072   3.657  1.00  0.00           H  
ATOM   2067 HH21 ARG A 171     -15.769 -31.467   0.614  1.00  0.00           H  
ATOM   2068 HH22 ARG A 171     -17.258 -30.574   0.700  1.00  0.00           H  
ATOM   2069  N   THR A 172     -11.043 -28.494   6.484  1.00  0.00           N  
ATOM   2070  CA  THR A 172      -9.711 -28.261   5.902  1.00  0.00           C  
ATOM   2071  C   THR A 172      -9.271 -29.438   5.034  1.00  0.00           C  
ATOM   2072  O   THR A 172      -9.379 -30.593   5.450  1.00  0.00           O  
ATOM   2073  CB  THR A 172      -8.662 -27.929   6.977  1.00  0.00           C  
ATOM   2074  OG1 THR A 172      -9.080 -26.846   7.779  1.00  0.00           O  
ATOM   2075  CG2 THR A 172      -7.309 -27.582   6.359  1.00  0.00           C  
ATOM   2076  H   THR A 172     -11.183 -29.346   7.007  1.00  0.00           H  
ATOM   2077  HA  THR A 172      -9.764 -27.392   5.246  1.00  0.00           H  
ATOM   2078  HB  THR A 172      -8.532 -28.798   7.623  1.00  0.00           H  
ATOM   2079 HG21 THR A 172      -6.870 -28.461   5.887  1.00  0.00           H  
ATOM   2080 HG22 THR A 172      -7.421 -26.787   5.622  1.00  0.00           H  
ATOM   2081 HG23 THR A 172      -6.625 -27.245   7.137  1.00  0.00           H  
ATOM   2082  HG1 THR A 172      -9.750 -27.208   8.364  1.00  0.00           H  
ATOM   2083  N   GLN A 173      -8.768 -29.151   3.835  1.00  0.00           N  
ATOM   2084  CA  GLN A 173      -8.285 -30.152   2.879  1.00  0.00           C  
ATOM   2085  C   GLN A 173      -6.822 -30.540   3.136  1.00  0.00           C  
ATOM   2086  O   GLN A 173      -6.079 -29.828   3.807  1.00  0.00           O  
ATOM   2087  CB  GLN A 173      -8.448 -29.607   1.448  1.00  0.00           C  
ATOM   2088  CG  GLN A 173      -9.901 -29.292   1.070  1.00  0.00           C  
ATOM   2089  CD  GLN A 173     -10.863 -30.453   1.314  1.00  0.00           C  
ATOM   2090  OE1 GLN A 173     -11.860 -30.336   2.013  1.00  0.00           O  
ATOM   2091  NE2 GLN A 173     -10.596 -31.616   0.766  1.00  0.00           N  
ATOM   2092  H   GLN A 173      -8.679 -28.179   3.573  1.00  0.00           H  
ATOM   2093  HA  GLN A 173      -8.883 -31.057   2.983  1.00  0.00           H  
ATOM   2094  HB2 GLN A 173      -7.854 -28.700   1.337  1.00  0.00           H  
ATOM   2095  HB3 GLN A 173      -8.061 -30.342   0.742  1.00  0.00           H  
ATOM   2096  HG2 GLN A 173     -10.237 -28.431   1.648  1.00  0.00           H  
ATOM   2097  HG3 GLN A 173      -9.939 -29.033   0.012  1.00  0.00           H  
ATOM   2098 HE21 GLN A 173      -9.830 -31.745   0.120  1.00  0.00           H  
ATOM   2099 HE22 GLN A 173     -11.265 -32.355   0.929  1.00  0.00           H  
ATOM   2100  N   SER A 174      -6.371 -31.626   2.504  1.00  0.00           N  
ATOM   2101  CA  SER A 174      -4.957 -32.036   2.455  1.00  0.00           C  
ATOM   2102  C   SER A 174      -4.047 -31.073   1.664  1.00  0.00           C  
ATOM   2103  O   SER A 174      -2.867 -31.360   1.481  1.00  0.00           O  
ATOM   2104  CB  SER A 174      -4.885 -33.464   1.906  1.00  0.00           C  
ATOM   2105  OG  SER A 174      -5.484 -33.545   0.622  1.00  0.00           O  
ATOM   2106  H   SER A 174      -7.020 -32.169   1.953  1.00  0.00           H  
ATOM   2107  HA  SER A 174      -4.576 -32.058   3.476  1.00  0.00           H  
ATOM   2108  HB2 SER A 174      -5.420 -34.126   2.587  1.00  0.00           H  
ATOM   2109  HB3 SER A 174      -3.848 -33.794   1.854  1.00  0.00           H  
ATOM   2110  HG  SER A 174      -4.914 -33.132  -0.030  1.00  0.00           H  
ATOM   2111  N   ASP A 175      -4.580 -29.931   1.228  1.00  0.00           N  
ATOM   2112  CA  ASP A 175      -3.843 -28.771   0.713  1.00  0.00           C  
ATOM   2113  C   ASP A 175      -3.480 -27.755   1.820  1.00  0.00           C  
ATOM   2114  O   ASP A 175      -2.758 -26.798   1.571  1.00  0.00           O  
ATOM   2115  CB  ASP A 175      -4.695 -28.059  -0.359  1.00  0.00           C  
ATOM   2116  CG  ASP A 175      -5.349 -28.989  -1.380  1.00  0.00           C  
ATOM   2117  OD1 ASP A 175      -6.567 -28.816  -1.636  1.00  0.00           O  
ATOM   2118  OD2 ASP A 175      -4.642 -29.885  -1.903  1.00  0.00           O1-
ATOM   2119  H   ASP A 175      -5.576 -29.817   1.348  1.00  0.00           H  
ATOM   2120  HA  ASP A 175      -2.915 -29.107   0.250  1.00  0.00           H  
ATOM   2121  HB2 ASP A 175      -4.071 -27.340  -0.890  1.00  0.00           H  
ATOM   2122  HB3 ASP A 175      -5.482 -27.503   0.151  1.00  0.00           H  
ATOM   2123  N   GLY A 176      -4.031 -27.902   3.032  1.00  0.00           N  
ATOM   2124  CA  GLY A 176      -3.982 -26.873   4.084  1.00  0.00           C  
ATOM   2125  C   GLY A 176      -4.936 -25.687   3.849  1.00  0.00           C  
ATOM   2126  O   GLY A 176      -4.972 -24.767   4.660  1.00  0.00           O  
ATOM   2127  H   GLY A 176      -4.585 -28.726   3.217  1.00  0.00           H  
ATOM   2128  HA2 GLY A 176      -4.245 -27.334   5.036  1.00  0.00           H  
ATOM   2129  HA3 GLY A 176      -2.966 -26.485   4.160  1.00  0.00           H  
ATOM   2130  N   ILE A 177      -5.715 -25.708   2.764  1.00  0.00           N  
ATOM   2131  CA  ILE A 177      -6.755 -24.722   2.432  1.00  0.00           C  
ATOM   2132  C   ILE A 177      -8.090 -25.152   3.059  1.00  0.00           C  
ATOM   2133  O   ILE A 177      -8.413 -26.344   3.104  1.00  0.00           O  
ATOM   2134  CB  ILE A 177      -6.813 -24.497   0.895  1.00  0.00           C  
ATOM   2135  CG2 ILE A 177      -8.156 -23.922   0.411  1.00  0.00           C  
ATOM   2136  CG1 ILE A 177      -5.708 -23.545   0.377  1.00  0.00           C  
ATOM   2137  CD1 ILE A 177      -4.263 -23.996   0.601  1.00  0.00           C  
ATOM   2138  H   ILE A 177      -5.607 -26.495   2.141  1.00  0.00           H  
ATOM   2139  HA  ILE A 177      -6.488 -23.769   2.890  1.00  0.00           H  
ATOM   2140  HB  ILE A 177      -6.691 -25.461   0.401  1.00  0.00           H  
ATOM   2141 HG12 ILE A 177      -5.835 -23.416  -0.698  1.00  0.00           H  
ATOM   2142 HG13 ILE A 177      -5.838 -22.565   0.837  1.00  0.00           H  
ATOM   2143 HG21 ILE A 177      -8.957 -24.637   0.598  1.00  0.00           H  
ATOM   2144 HG22 ILE A 177      -8.374 -22.983   0.920  1.00  0.00           H  
ATOM   2145 HG23 ILE A 177      -8.130 -23.744  -0.664  1.00  0.00           H  
ATOM   2146 HD11 ILE A 177      -4.024 -24.013   1.665  1.00  0.00           H  
ATOM   2147 HD12 ILE A 177      -4.113 -24.982   0.162  1.00  0.00           H  
ATOM   2148 HD13 ILE A 177      -3.592 -23.285   0.121  1.00  0.00           H  
ATOM   2149  N   GLN A 178      -8.877 -24.182   3.533  1.00  0.00           N  
ATOM   2150  CA  GLN A 178     -10.222 -24.432   4.053  1.00  0.00           C  
ATOM   2151  C   GLN A 178     -11.261 -24.552   2.925  1.00  0.00           C  
ATOM   2152  O   GLN A 178     -11.126 -23.978   1.845  1.00  0.00           O  
ATOM   2153  CB  GLN A 178     -10.628 -23.366   5.088  1.00  0.00           C  
ATOM   2154  CG  GLN A 178     -10.058 -23.630   6.493  1.00  0.00           C  
ATOM   2155  CD  GLN A 178      -8.571 -23.337   6.653  1.00  0.00           C  
ATOM   2156  OE1 GLN A 178      -8.119 -22.214   6.469  1.00  0.00           O  
ATOM   2157  NE2 GLN A 178      -7.779 -24.300   7.066  1.00  0.00           N  
ATOM   2158  H   GLN A 178      -8.589 -23.220   3.425  1.00  0.00           H  
ATOM   2159  HA  GLN A 178     -10.212 -25.394   4.565  1.00  0.00           H  
ATOM   2160  HB2 GLN A 178     -10.334 -22.374   4.745  1.00  0.00           H  
ATOM   2161  HB3 GLN A 178     -11.714 -23.374   5.182  1.00  0.00           H  
ATOM   2162  HG2 GLN A 178     -10.589 -22.995   7.202  1.00  0.00           H  
ATOM   2163  HG3 GLN A 178     -10.268 -24.662   6.775  1.00  0.00           H  
ATOM   2164 HE21 GLN A 178      -8.154 -25.222   7.238  1.00  0.00           H  
ATOM   2165 HE22 GLN A 178      -6.797 -24.108   7.202  1.00  0.00           H  
ATOM   2166  N   GLN A 179     -12.334 -25.280   3.216  1.00  0.00           N  
ATOM   2167  CA  GLN A 179     -13.524 -25.460   2.384  1.00  0.00           C  
ATOM   2168  C   GLN A 179     -14.765 -25.253   3.256  1.00  0.00           C  
ATOM   2169  O   GLN A 179     -14.741 -25.501   4.467  1.00  0.00           O  
ATOM   2170  CB  GLN A 179     -13.534 -26.851   1.722  1.00  0.00           C  
ATOM   2171  CG  GLN A 179     -12.525 -27.025   0.572  1.00  0.00           C  
ATOM   2172  CD  GLN A 179     -13.028 -26.586  -0.801  1.00  0.00           C  
ATOM   2173  OE1 GLN A 179     -14.136 -26.110  -0.984  1.00  0.00           O  
ATOM   2174  NE2 GLN A 179     -12.233 -26.750  -1.837  1.00  0.00           N  
ATOM   2175  H   GLN A 179     -12.371 -25.698   4.135  1.00  0.00           H  
ATOM   2176  HA  GLN A 179     -13.548 -24.703   1.600  1.00  0.00           H  
ATOM   2177  HB2 GLN A 179     -13.298 -27.588   2.489  1.00  0.00           H  
ATOM   2178  HB3 GLN A 179     -14.536 -27.081   1.359  1.00  0.00           H  
ATOM   2179  HG2 GLN A 179     -12.318 -28.092   0.485  1.00  0.00           H  
ATOM   2180  HG3 GLN A 179     -11.588 -26.516   0.798  1.00  0.00           H  
ATOM   2181 HE21 GLN A 179     -12.628 -26.531  -2.741  1.00  0.00           H  
ATOM   2182 HE22 GLN A 179     -11.291 -27.097  -1.730  1.00  0.00           H  
ATOM   2183  N   ALA A 180     -15.850 -24.794   2.639  1.00  0.00           N  
ATOM   2184  CA  ALA A 180     -17.086 -24.465   3.333  1.00  0.00           C  
ATOM   2185  C   ALA A 180     -18.307 -24.900   2.522  1.00  0.00           C  
ATOM   2186  O   ALA A 180     -18.390 -24.597   1.329  1.00  0.00           O  
ATOM   2187  CB  ALA A 180     -17.096 -22.955   3.613  1.00  0.00           C  
ATOM   2188  H   ALA A 180     -15.796 -24.576   1.655  1.00  0.00           H  
ATOM   2189  HA  ALA A 180     -17.112 -24.988   4.289  1.00  0.00           H  
ATOM   2190  HB1 ALA A 180     -16.232 -22.685   4.220  1.00  0.00           H  
ATOM   2191  HB2 ALA A 180     -17.056 -22.405   2.673  1.00  0.00           H  
ATOM   2192  HB3 ALA A 180     -18.008 -22.685   4.145  1.00  0.00           H  
ATOM   2193  N   LYS A 181     -19.281 -25.546   3.179  1.00  0.00           N  
ATOM   2194  CA  LYS A 181     -20.637 -25.707   2.636  1.00  0.00           C  
ATOM   2195  C   LYS A 181     -21.486 -24.539   3.106  1.00  0.00           C  
ATOM   2196  O   LYS A 181     -21.478 -24.206   4.295  1.00  0.00           O  
ATOM   2197  CB  LYS A 181     -21.261 -27.066   2.983  1.00  0.00           C  
ATOM   2198  CG  LYS A 181     -22.594 -27.325   2.261  1.00  0.00           C  
ATOM   2199  CD  LYS A 181     -23.187 -28.683   2.660  1.00  0.00           C  
ATOM   2200  CE  LYS A 181     -24.301 -29.136   1.705  1.00  0.00           C  
ATOM   2201  NZ  LYS A 181     -25.531 -28.317   1.825  1.00  0.00           N1+
ATOM   2202  H   LYS A 181     -19.130 -25.751   4.156  1.00  0.00           H  
ATOM   2203  HA  LYS A 181     -20.572 -25.653   1.549  1.00  0.00           H  
ATOM   2204  HB2 LYS A 181     -21.465 -27.079   4.054  1.00  0.00           H  
ATOM   2205  HB3 LYS A 181     -20.552 -27.858   2.740  1.00  0.00           H  
ATOM   2206  HG2 LYS A 181     -22.418 -27.314   1.185  1.00  0.00           H  
ATOM   2207  HG3 LYS A 181     -23.310 -26.539   2.503  1.00  0.00           H  
ATOM   2208  HD2 LYS A 181     -23.565 -28.638   3.681  1.00  0.00           H  
ATOM   2209  HD3 LYS A 181     -22.397 -29.433   2.629  1.00  0.00           H  
ATOM   2210  HE2 LYS A 181     -24.544 -30.174   1.930  1.00  0.00           H  
ATOM   2211  HE3 LYS A 181     -23.925 -29.103   0.683  1.00  0.00           H  
ATOM   2212  HZ1 LYS A 181     -25.926 -28.407   2.750  1.00  0.00           H  
ATOM   2213  HZ2 LYS A 181     -25.362 -27.334   1.661  1.00  0.00           H  
ATOM   2214  HZ3 LYS A 181     -26.234 -28.634   1.173  1.00  0.00           H  
ATOM   2215  N   VAL A 182     -22.207 -23.917   2.182  1.00  0.00           N  
ATOM   2216  CA  VAL A 182     -22.876 -22.633   2.410  1.00  0.00           C  
ATOM   2217  C   VAL A 182     -24.226 -22.581   1.700  1.00  0.00           C  
ATOM   2218  O   VAL A 182     -24.458 -23.304   0.729  1.00  0.00           O  
ATOM   2219  CB  VAL A 182     -21.969 -21.450   1.991  1.00  0.00           C  
ATOM   2220  CG1 VAL A 182     -20.568 -21.506   2.616  1.00  0.00           C  
ATOM   2221  CG2 VAL A 182     -21.809 -21.301   0.472  1.00  0.00           C  
ATOM   2222  H   VAL A 182     -22.176 -24.272   1.237  1.00  0.00           H  
ATOM   2223  HA  VAL A 182     -23.072 -22.529   3.477  1.00  0.00           H  
ATOM   2224  HB  VAL A 182     -22.444 -20.540   2.358  1.00  0.00           H  
ATOM   2225 HG11 VAL A 182     -20.648 -21.598   3.699  1.00  0.00           H  
ATOM   2226 HG12 VAL A 182     -20.002 -22.347   2.216  1.00  0.00           H  
ATOM   2227 HG13 VAL A 182     -20.020 -20.594   2.378  1.00  0.00           H  
ATOM   2228 HG21 VAL A 182     -21.359 -22.202   0.055  1.00  0.00           H  
ATOM   2229 HG22 VAL A 182     -22.775 -21.124  -0.001  1.00  0.00           H  
ATOM   2230 HG23 VAL A 182     -21.163 -20.450   0.252  1.00  0.00           H  
ATOM   2231  N   GLN A 183     -25.098 -21.692   2.176  1.00  0.00           N  
ATOM   2232  CA  GLN A 183     -26.330 -21.287   1.499  1.00  0.00           C  
ATOM   2233  C   GLN A 183     -26.150 -19.888   0.908  1.00  0.00           C  
ATOM   2234  O   GLN A 183     -25.852 -18.958   1.655  1.00  0.00           O  
ATOM   2235  CB  GLN A 183     -27.534 -21.395   2.453  1.00  0.00           C  
ATOM   2236  CG  GLN A 183     -28.809 -20.728   1.898  1.00  0.00           C  
ATOM   2237  CD  GLN A 183     -30.026 -20.893   2.805  1.00  0.00           C  
ATOM   2238  OE1 GLN A 183     -30.099 -21.764   3.669  1.00  0.00           O  
ATOM   2239  NE2 GLN A 183     -31.040 -20.074   2.651  1.00  0.00           N  
ATOM   2240  H   GLN A 183     -24.837 -21.183   3.008  1.00  0.00           H  
ATOM   2241  HA  GLN A 183     -26.520 -21.980   0.679  1.00  0.00           H  
ATOM   2242  HB2 GLN A 183     -27.733 -22.451   2.637  1.00  0.00           H  
ATOM   2243  HB3 GLN A 183     -27.283 -20.919   3.401  1.00  0.00           H  
ATOM   2244  HG2 GLN A 183     -29.046 -21.152   0.923  1.00  0.00           H  
ATOM   2245  HG3 GLN A 183     -28.634 -19.659   1.774  1.00  0.00           H  
ATOM   2246 HE21 GLN A 183     -31.040 -19.337   1.960  1.00  0.00           H  
ATOM   2247 HE22 GLN A 183     -31.802 -20.118   3.312  1.00  0.00           H  
ATOM   2248  N   ILE A 184     -26.336 -19.726  -0.403  1.00  0.00           N  
ATOM   2249  CA  ILE A 184     -26.327 -18.416  -1.081  1.00  0.00           C  
ATOM   2250  C   ILE A 184     -27.544 -17.588  -0.648  1.00  0.00           C  
ATOM   2251  O   ILE A 184     -28.622 -18.146  -0.467  1.00  0.00           O  
ATOM   2252  CB  ILE A 184     -26.271 -18.597  -2.617  1.00  0.00           C  
ATOM   2253  CG1 ILE A 184     -24.994 -19.328  -3.082  1.00  0.00           C  
ATOM   2254  CG2 ILE A 184     -26.454 -17.278  -3.391  1.00  0.00           C  
ATOM   2255  CD1 ILE A 184     -23.691 -18.516  -3.009  1.00  0.00           C  
ATOM   2256  H   ILE A 184     -26.585 -20.540  -0.947  1.00  0.00           H  
ATOM   2257  HA  ILE A 184     -25.435 -17.873  -0.769  1.00  0.00           H  
ATOM   2258  HB  ILE A 184     -27.113 -19.235  -2.885  1.00  0.00           H  
ATOM   2259 HG12 ILE A 184     -24.866 -20.236  -2.492  1.00  0.00           H  
ATOM   2260 HG13 ILE A 184     -25.139 -19.638  -4.117  1.00  0.00           H  
ATOM   2261 HG21 ILE A 184     -27.458 -16.878  -3.242  1.00  0.00           H  
ATOM   2262 HG22 ILE A 184     -25.726 -16.535  -3.067  1.00  0.00           H  
ATOM   2263 HG23 ILE A 184     -26.331 -17.462  -4.458  1.00  0.00           H  
ATOM   2264 HD11 ILE A 184     -23.730 -17.672  -3.698  1.00  0.00           H  
ATOM   2265 HD12 ILE A 184     -23.529 -18.153  -1.994  1.00  0.00           H  
ATOM   2266 HD13 ILE A 184     -22.854 -19.154  -3.292  1.00  0.00           H  
ATOM   2267  N   LEU A 185     -27.402 -16.269  -0.510  1.00  0.00           N  
ATOM   2268  CA  LEU A 185     -28.459 -15.373  -0.025  1.00  0.00           C  
ATOM   2269  C   LEU A 185     -28.950 -14.407  -1.127  1.00  0.00           C  
ATOM   2270  O   LEU A 185     -28.127 -13.879  -1.880  1.00  0.00           O  
ATOM   2271  CB  LEU A 185     -27.985 -14.626   1.235  1.00  0.00           C  
ATOM   2272  CG  LEU A 185     -27.574 -15.516   2.423  1.00  0.00           C  
ATOM   2273  CD1 LEU A 185     -27.008 -14.634   3.537  1.00  0.00           C  
ATOM   2274  CD2 LEU A 185     -28.743 -16.317   2.998  1.00  0.00           C  
ATOM   2275  H   LEU A 185     -26.502 -15.864  -0.723  1.00  0.00           H  
ATOM   2276  HA  LEU A 185     -29.306 -15.991   0.272  1.00  0.00           H  
ATOM   2277  HB2 LEU A 185     -27.134 -14.005   0.956  1.00  0.00           H  
ATOM   2278  HB3 LEU A 185     -28.785 -13.962   1.563  1.00  0.00           H  
ATOM   2279  HG  LEU A 185     -26.794 -16.211   2.113  1.00  0.00           H  
ATOM   2280 HD11 LEU A 185     -26.144 -14.079   3.173  1.00  0.00           H  
ATOM   2281 HD12 LEU A 185     -27.768 -13.935   3.887  1.00  0.00           H  
ATOM   2282 HD13 LEU A 185     -26.690 -15.260   4.371  1.00  0.00           H  
ATOM   2283 HD21 LEU A 185     -29.548 -15.649   3.303  1.00  0.00           H  
ATOM   2284 HD22 LEU A 185     -29.123 -17.013   2.249  1.00  0.00           H  
ATOM   2285 HD23 LEU A 185     -28.410 -16.896   3.860  1.00  0.00           H  
ATOM   2286  N   PRO A 186     -30.271 -14.150  -1.219  1.00  0.00           N  
ATOM   2287  CA  PRO A 186     -30.858 -13.220  -2.183  1.00  0.00           C  
ATOM   2288  C   PRO A 186     -30.655 -11.754  -1.787  1.00  0.00           C  
ATOM   2289  O   PRO A 186     -30.472 -11.420  -0.610  1.00  0.00           O  
ATOM   2290  CB  PRO A 186     -32.360 -13.540  -2.183  1.00  0.00           C  
ATOM   2291  CG  PRO A 186     -32.602 -13.956  -0.734  1.00  0.00           C  
ATOM   2292  CD  PRO A 186     -31.331 -14.737  -0.408  1.00  0.00           C  
ATOM   2293  HA  PRO A 186     -30.446 -13.390  -3.177  1.00  0.00           H  
ATOM   2294  HB2 PRO A 186     -32.972 -12.681  -2.460  1.00  0.00           H  
ATOM   2295  HB3 PRO A 186     -32.577 -14.375  -2.848  1.00  0.00           H  
ATOM   2296  HG2 PRO A 186     -33.496 -14.572  -0.635  1.00  0.00           H  
ATOM   2297  HG3 PRO A 186     -32.675 -13.074  -0.097  1.00  0.00           H  
ATOM   2298  HD2 PRO A 186     -31.463 -15.783  -0.684  1.00  0.00           H  
ATOM   2299  HD3 PRO A 186     -31.102 -14.650   0.654  1.00  0.00           H  
ATOM   2300  N   GLU A 187     -30.819 -10.881  -2.782  1.00  0.00           N  
ATOM   2301  CA  GLU A 187     -31.105  -9.459  -2.599  1.00  0.00           C  
ATOM   2302  C   GLU A 187     -32.550  -9.189  -3.038  1.00  0.00           C  
ATOM   2303  O   GLU A 187     -32.900  -9.437  -4.198  1.00  0.00           O  
ATOM   2304  CB  GLU A 187     -30.106  -8.598  -3.379  1.00  0.00           C  
ATOM   2305  CG  GLU A 187     -30.224  -7.104  -3.068  1.00  0.00           C  
ATOM   2306  CD  GLU A 187     -29.556  -6.696  -1.749  1.00  0.00           C  
ATOM   2307  OE1 GLU A 187     -28.832  -7.510  -1.127  1.00  0.00           O  
ATOM   2308  OE2 GLU A 187     -29.719  -5.530  -1.326  1.00  0.00           O1-
ATOM   2309  H   GLU A 187     -30.928 -11.250  -3.716  1.00  0.00           H  
ATOM   2310  HA  GLU A 187     -31.009  -9.206  -1.543  1.00  0.00           H  
ATOM   2311  HB2 GLU A 187     -29.084  -8.928  -3.192  1.00  0.00           H  
ATOM   2312  HB3 GLU A 187     -30.300  -8.741  -4.442  1.00  0.00           H  
ATOM   2313  HG2 GLU A 187     -31.269  -6.793  -3.077  1.00  0.00           H  
ATOM   2314  HG3 GLU A 187     -29.709  -6.576  -3.870  1.00  0.00           H  
ATOM   2315  N   CYS A 188     -33.395  -8.724  -2.119  1.00  0.00           N  
ATOM   2316  CA  CYS A 188     -34.838  -8.662  -2.326  1.00  0.00           C  
ATOM   2317  C   CYS A 188     -35.241  -7.438  -3.168  1.00  0.00           C  
ATOM   2318  O   CYS A 188     -35.111  -6.292  -2.727  1.00  0.00           O  
ATOM   2319  CB  CYS A 188     -35.524  -8.699  -0.954  1.00  0.00           C  
ATOM   2320  SG  CYS A 188     -37.262  -9.176  -1.155  1.00  0.00           S  
ATOM   2321  H   CYS A 188     -33.037  -8.499  -1.202  1.00  0.00           H  
ATOM   2322  HA  CYS A 188     -35.137  -9.558  -2.872  1.00  0.00           H  
ATOM   2323  HB2 CYS A 188     -35.457  -7.716  -0.489  1.00  0.00           H  
ATOM   2324  HB3 CYS A 188     -35.031  -9.428  -0.310  1.00  0.00           H  
ATOM   2325  HG  CYS A 188     -37.048 -10.494  -1.109  1.00  0.00           H  
ATOM   2326  N   VAL A 189     -35.768  -7.670  -4.374  1.00  0.00           N  
ATOM   2327  CA  VAL A 189     -36.171  -6.616  -5.323  1.00  0.00           C  
ATOM   2328  C   VAL A 189     -37.628  -6.220  -5.074  1.00  0.00           C  
ATOM   2329  O   VAL A 189     -38.534  -6.481  -5.866  1.00  0.00           O  
ATOM   2330  CB  VAL A 189     -35.795  -6.960  -6.781  1.00  0.00           C  
ATOM   2331  CG1 VAL A 189     -36.144  -5.849  -7.782  1.00  0.00           C  
ATOM   2332  CG2 VAL A 189     -34.283  -7.206  -6.877  1.00  0.00           C  
ATOM   2333  H   VAL A 189     -35.921  -8.630  -4.647  1.00  0.00           H  
ATOM   2334  HA  VAL A 189     -35.591  -5.723  -5.088  1.00  0.00           H  
ATOM   2335  HB  VAL A 189     -36.315  -7.869  -7.082  1.00  0.00           H  
ATOM   2336 HG11 VAL A 189     -37.217  -5.656  -7.801  1.00  0.00           H  
ATOM   2337 HG12 VAL A 189     -35.621  -4.932  -7.512  1.00  0.00           H  
ATOM   2338 HG13 VAL A 189     -35.842  -6.143  -8.787  1.00  0.00           H  
ATOM   2339 HG21 VAL A 189     -33.748  -6.385  -6.400  1.00  0.00           H  
ATOM   2340 HG22 VAL A 189     -34.022  -8.138  -6.376  1.00  0.00           H  
ATOM   2341 HG23 VAL A 189     -33.963  -7.257  -7.918  1.00  0.00           H  
ATOM   2342  N   LEU A 190     -37.847  -5.627  -3.898  1.00  0.00           N  
ATOM   2343  CA  LEU A 190     -39.156  -5.187  -3.416  1.00  0.00           C  
ATOM   2344  C   LEU A 190     -39.767  -4.103  -4.324  1.00  0.00           C  
ATOM   2345  O   LEU A 190     -39.062  -3.143  -4.667  1.00  0.00           O  
ATOM   2346  CB  LEU A 190     -39.013  -4.625  -1.990  1.00  0.00           C  
ATOM   2347  CG  LEU A 190     -38.573  -5.649  -0.932  1.00  0.00           C  
ATOM   2348  CD1 LEU A 190     -38.144  -4.911   0.335  1.00  0.00           C  
ATOM   2349  CD2 LEU A 190     -39.712  -6.605  -0.571  1.00  0.00           C  
ATOM   2350  H   LEU A 190     -37.047  -5.515  -3.292  1.00  0.00           H  
ATOM   2351  HA  LEU A 190     -39.811  -6.058  -3.394  1.00  0.00           H  
ATOM   2352  HB2 LEU A 190     -38.283  -3.817  -2.020  1.00  0.00           H  
ATOM   2353  HB3 LEU A 190     -39.965  -4.190  -1.683  1.00  0.00           H  
ATOM   2354  HG  LEU A 190     -37.720  -6.222  -1.295  1.00  0.00           H  
ATOM   2355 HD11 LEU A 190     -37.256  -4.318   0.118  1.00  0.00           H  
ATOM   2356 HD12 LEU A 190     -38.936  -4.246   0.677  1.00  0.00           H  
ATOM   2357 HD13 LEU A 190     -37.882  -5.636   1.106  1.00  0.00           H  
ATOM   2358 HD21 LEU A 190     -40.583  -6.052  -0.220  1.00  0.00           H  
ATOM   2359 HD22 LEU A 190     -39.991  -7.191  -1.446  1.00  0.00           H  
ATOM   2360 HD23 LEU A 190     -39.379  -7.300   0.200  1.00  0.00           H  
ATOM   2361  N   PRO A 191     -41.063  -4.190  -4.671  1.00  0.00           N  
ATOM   2362  CA  PRO A 191     -41.790  -3.092  -5.297  1.00  0.00           C  
ATOM   2363  C   PRO A 191     -42.154  -2.016  -4.254  1.00  0.00           C  
ATOM   2364  O   PRO A 191     -41.990  -2.198  -3.042  1.00  0.00           O  
ATOM   2365  CB  PRO A 191     -43.018  -3.775  -5.907  1.00  0.00           C  
ATOM   2366  CG  PRO A 191     -43.357  -4.833  -4.861  1.00  0.00           C  
ATOM   2367  CD  PRO A 191     -41.968  -5.310  -4.430  1.00  0.00           C  
ATOM   2368  HA  PRO A 191     -41.198  -2.637  -6.091  1.00  0.00           H  
ATOM   2369  HB2 PRO A 191     -43.842  -3.082  -6.074  1.00  0.00           H  
ATOM   2370  HB3 PRO A 191     -42.741  -4.265  -6.841  1.00  0.00           H  
ATOM   2371  HG2 PRO A 191     -43.954  -5.643  -5.280  1.00  0.00           H  
ATOM   2372  HG3 PRO A 191     -43.871  -4.367  -4.020  1.00  0.00           H  
ATOM   2373  HD2 PRO A 191     -41.665  -6.159  -5.043  1.00  0.00           H  
ATOM   2374  HD3 PRO A 191     -41.985  -5.593  -3.377  1.00  0.00           H  
ATOM   2375  N   SER A 192     -42.677  -0.883  -4.726  1.00  0.00           N  
ATOM   2376  CA  SER A 192     -43.151   0.218  -3.878  1.00  0.00           C  
ATOM   2377  C   SER A 192     -44.285  -0.219  -2.944  1.00  0.00           C  
ATOM   2378  O   SER A 192     -45.117  -1.053  -3.309  1.00  0.00           O  
ATOM   2379  CB  SER A 192     -43.606   1.383  -4.765  1.00  0.00           C  
ATOM   2380  OG  SER A 192     -44.200   2.422  -4.005  1.00  0.00           O  
ATOM   2381  H   SER A 192     -42.787  -0.799  -5.727  1.00  0.00           H  
ATOM   2382  HA  SER A 192     -42.323   0.566  -3.262  1.00  0.00           H  
ATOM   2383  HB2 SER A 192     -44.339   1.017  -5.485  1.00  0.00           H  
ATOM   2384  HB3 SER A 192     -42.745   1.775  -5.308  1.00  0.00           H  
ATOM   2385  HG  SER A 192     -44.306   3.184  -4.579  1.00  0.00           H  
ATOM   2386  N   THR A 193     -44.393   0.401  -1.766  1.00  0.00           N  
ATOM   2387  CA  THR A 193     -45.547   0.248  -0.854  1.00  0.00           C  
ATOM   2388  C   THR A 193     -46.879   0.634  -1.521  1.00  0.00           C  
ATOM   2389  O   THR A 193     -47.946   0.210  -1.076  1.00  0.00           O  
ATOM   2390  CB  THR A 193     -45.355   1.106   0.407  1.00  0.00           C  
ATOM   2391  OG1 THR A 193     -45.318   2.472   0.059  1.00  0.00           O  
ATOM   2392  CG2 THR A 193     -44.059   0.790   1.154  1.00  0.00           C  
ATOM   2393  H   THR A 193     -43.690   1.084  -1.521  1.00  0.00           H  
ATOM   2394  HA  THR A 193     -45.622  -0.796  -0.551  1.00  0.00           H  
ATOM   2395  HB  THR A 193     -46.196   0.934   1.079  1.00  0.00           H  
ATOM   2396 HG21 THR A 193     -44.006  -0.279   1.362  1.00  0.00           H  
ATOM   2397 HG22 THR A 193     -43.191   1.078   0.561  1.00  0.00           H  
ATOM   2398 HG23 THR A 193     -44.035   1.330   2.100  1.00  0.00           H  
ATOM   2399  HG1 THR A 193     -45.271   2.981   0.871  1.00  0.00           H  
ATOM   2400  N   MET A 194     -46.831   1.404  -2.614  1.00  0.00           N  
ATOM   2401  CA  MET A 194     -47.988   1.778  -3.433  1.00  0.00           C  
ATOM   2402  C   MET A 194     -48.449   0.676  -4.402  1.00  0.00           C  
ATOM   2403  O   MET A 194     -49.603   0.693  -4.823  1.00  0.00           O  
ATOM   2404  CB  MET A 194     -47.653   3.050  -4.220  1.00  0.00           C  
ATOM   2405  CG  MET A 194     -47.267   4.256  -3.357  1.00  0.00           C  
ATOM   2406  SD  MET A 194     -48.577   4.947  -2.301  1.00  0.00           S  
ATOM   2407  CE  MET A 194     -48.260   4.077  -0.737  1.00  0.00           C  
ATOM   2408  H   MET A 194     -45.923   1.747  -2.894  1.00  0.00           H  
ATOM   2409  HA  MET A 194     -48.831   2.002  -2.780  1.00  0.00           H  
ATOM   2410  HB2 MET A 194     -48.520   3.325  -4.819  1.00  0.00           H  
ATOM   2411  HB3 MET A 194     -46.832   2.837  -4.904  1.00  0.00           H  
ATOM   2412  HG2 MET A 194     -46.951   5.044  -4.041  1.00  0.00           H  
ATOM   2413  HG3 MET A 194     -46.404   3.998  -2.742  1.00  0.00           H  
ATOM   2414  HE1 MET A 194     -48.397   3.003  -0.866  1.00  0.00           H  
ATOM   2415  HE2 MET A 194     -47.241   4.277  -0.406  1.00  0.00           H  
ATOM   2416  HE3 MET A 194     -48.957   4.432   0.022  1.00  0.00           H  
ATOM   2417  N   SER A 195     -47.594  -0.298  -4.735  1.00  0.00           N  
ATOM   2418  CA  SER A 195     -47.820  -1.295  -5.805  1.00  0.00           C  
ATOM   2419  C   SER A 195     -49.044  -2.205  -5.616  1.00  0.00           C  
ATOM   2420  O   SER A 195     -49.476  -2.845  -6.570  1.00  0.00           O  
ATOM   2421  CB  SER A 195     -46.572  -2.168  -5.970  1.00  0.00           C  
ATOM   2422  OG  SER A 195     -46.319  -2.904  -4.788  1.00  0.00           O  
ATOM   2423  H   SER A 195     -46.692  -0.308  -4.281  1.00  0.00           H  
ATOM   2424  HA  SER A 195     -47.971  -0.758  -6.741  1.00  0.00           H  
ATOM   2425  HB2 SER A 195     -45.712  -1.538  -6.200  1.00  0.00           H  
ATOM   2426  HB3 SER A 195     -46.724  -2.861  -6.797  1.00  0.00           H  
ATOM   2427  HG  SER A 195     -45.873  -2.319  -4.171  1.00  0.00           H  
ATOM   2428  N   ALA A 196     -49.639  -2.246  -4.420  1.00  0.00           N  
ATOM   2429  CA  ALA A 196     -50.857  -3.006  -4.118  1.00  0.00           C  
ATOM   2430  C   ALA A 196     -52.091  -2.115  -3.844  1.00  0.00           C  
ATOM   2431  O   ALA A 196     -53.186  -2.638  -3.622  1.00  0.00           O  
ATOM   2432  CB  ALA A 196     -50.536  -3.960  -2.959  1.00  0.00           C  
ATOM   2433  H   ALA A 196     -49.199  -1.734  -3.669  1.00  0.00           H  
ATOM   2434  HA  ALA A 196     -51.117  -3.624  -4.978  1.00  0.00           H  
ATOM   2435  HB1 ALA A 196     -49.719  -4.623  -3.243  1.00  0.00           H  
ATOM   2436  HB2 ALA A 196     -50.248  -3.393  -2.073  1.00  0.00           H  
ATOM   2437  HB3 ALA A 196     -51.413  -4.563  -2.724  1.00  0.00           H  
ATOM   2438  N   VAL A 197     -51.926  -0.782  -3.852  1.00  0.00           N  
ATOM   2439  CA  VAL A 197     -52.891   0.203  -3.314  1.00  0.00           C  
ATOM   2440  C   VAL A 197     -52.951   1.518  -4.116  1.00  0.00           C  
ATOM   2441  O   VAL A 197     -53.511   2.502  -3.629  1.00  0.00           O  
ATOM   2442  CB  VAL A 197     -52.620   0.481  -1.816  1.00  0.00           C  
ATOM   2443  CG1 VAL A 197     -52.667  -0.781  -0.948  1.00  0.00           C  
ATOM   2444  CG2 VAL A 197     -51.274   1.182  -1.589  1.00  0.00           C  
ATOM   2445  H   VAL A 197     -51.025  -0.430  -4.144  1.00  0.00           H  
ATOM   2446  HA  VAL A 197     -53.887  -0.233  -3.388  1.00  0.00           H  
ATOM   2447  HB  VAL A 197     -53.406   1.140  -1.445  1.00  0.00           H  
ATOM   2448 HG11 VAL A 197     -53.587  -1.331  -1.148  1.00  0.00           H  
ATOM   2449 HG12 VAL A 197     -51.809  -1.424  -1.148  1.00  0.00           H  
ATOM   2450 HG13 VAL A 197     -52.658  -0.496   0.104  1.00  0.00           H  
ATOM   2451 HG21 VAL A 197     -50.464   0.564  -1.977  1.00  0.00           H  
ATOM   2452 HG22 VAL A 197     -51.262   2.154  -2.083  1.00  0.00           H  
ATOM   2453 HG23 VAL A 197     -51.113   1.336  -0.522  1.00  0.00           H  
ATOM   2454  N   GLN A 198     -52.428   1.551  -5.344  1.00  0.00           N  
ATOM   2455  CA  GLN A 198     -52.443   2.715  -6.243  1.00  0.00           C  
ATOM   2456  C   GLN A 198     -53.271   2.427  -7.513  1.00  0.00           C  
ATOM   2457  O   GLN A 198     -53.443   1.263  -7.885  1.00  0.00           O  
ATOM   2458  CB  GLN A 198     -50.993   3.209  -6.427  1.00  0.00           C  
ATOM   2459  CG  GLN A 198     -50.764   4.465  -7.288  1.00  0.00           C  
ATOM   2460  CD  GLN A 198     -49.774   5.442  -6.645  1.00  0.00           C  
ATOM   2461  NE2 GLN A 198     -48.487   5.186  -6.742  1.00  0.00           N  
ATOM   2462  OE1 GLN A 198     -50.154   6.429  -6.023  1.00  0.00           O  
ATOM   2463  H   GLN A 198     -51.977   0.714  -5.687  1.00  0.00           H  
ATOM   2464  HA  GLN A 198     -52.973   3.522  -5.737  1.00  0.00           H  
ATOM   2465  HB2 GLN A 198     -50.617   3.415  -5.424  1.00  0.00           H  
ATOM   2466  HB3 GLN A 198     -50.393   2.401  -6.843  1.00  0.00           H  
ATOM   2467  HG2 GLN A 198     -51.704   4.993  -7.452  1.00  0.00           H  
ATOM   2468  HG3 GLN A 198     -50.372   4.163  -8.259  1.00  0.00           H  
ATOM   2469 HE21 GLN A 198     -47.826   5.837  -6.342  1.00  0.00           H  
ATOM   2470 HE22 GLN A 198     -48.163   4.344  -7.194  1.00  0.00           H  
ATOM   2471  N   LEU A 199     -53.864   3.462  -8.124  1.00  0.00           N  
ATOM   2472  CA  LEU A 199     -54.978   3.336  -9.078  1.00  0.00           C  
ATOM   2473  C   LEU A 199     -54.580   3.648 -10.527  1.00  0.00           C  
ATOM   2474  O   LEU A 199     -53.817   4.573 -10.801  1.00  0.00           O  
ATOM   2475  CB  LEU A 199     -56.166   4.236  -8.660  1.00  0.00           C  
ATOM   2476  CG  LEU A 199     -57.017   3.857  -7.430  1.00  0.00           C  
ATOM   2477  CD1 LEU A 199     -57.670   2.486  -7.590  1.00  0.00           C  
ATOM   2478  CD2 LEU A 199     -56.280   3.913  -6.095  1.00  0.00           C  
ATOM   2479  H   LEU A 199     -53.612   4.394  -7.828  1.00  0.00           H  
ATOM   2480  HA  LEU A 199     -55.325   2.303  -9.073  1.00  0.00           H  
ATOM   2481  HB2 LEU A 199     -55.794   5.251  -8.516  1.00  0.00           H  
ATOM   2482  HB3 LEU A 199     -56.855   4.281  -9.503  1.00  0.00           H  
ATOM   2483  HG  LEU A 199     -57.821   4.590  -7.372  1.00  0.00           H  
ATOM   2484 HD11 LEU A 199     -58.246   2.457  -8.515  1.00  0.00           H  
ATOM   2485 HD12 LEU A 199     -56.915   1.700  -7.608  1.00  0.00           H  
ATOM   2486 HD13 LEU A 199     -58.343   2.303  -6.753  1.00  0.00           H  
ATOM   2487 HD21 LEU A 199     -55.535   3.119  -6.030  1.00  0.00           H  
ATOM   2488 HD22 LEU A 199     -55.801   4.885  -5.978  1.00  0.00           H  
ATOM   2489 HD23 LEU A 199     -56.997   3.775  -5.286  1.00  0.00           H  
ATOM   2490  N   GLU A 200     -55.184   2.924 -11.471  1.00  0.00           N  
ATOM   2491  CA  GLU A 200     -54.903   3.021 -12.913  1.00  0.00           C  
ATOM   2492  C   GLU A 200     -55.075   4.435 -13.494  1.00  0.00           C  
ATOM   2493  O   GLU A 200     -54.307   4.833 -14.374  1.00  0.00           O  
ATOM   2494  CB  GLU A 200     -55.802   2.026 -13.675  1.00  0.00           C  
ATOM   2495  CG  GLU A 200     -55.741   0.572 -13.176  1.00  0.00           C  
ATOM   2496  CD  GLU A 200     -54.336   0.167 -12.724  1.00  0.00           C  
ATOM   2497  OE1 GLU A 200     -53.387   0.312 -13.537  1.00  0.00           O  
ATOM   2498  OE2 GLU A 200     -54.182  -0.224 -11.547  1.00  0.00           O1-
ATOM   2499  H   GLU A 200     -55.778   2.166 -11.167  1.00  0.00           H  
ATOM   2500  HA  GLU A 200     -53.862   2.745 -13.080  1.00  0.00           H  
ATOM   2501  HB2 GLU A 200     -55.503   2.040 -14.723  1.00  0.00           H  
ATOM   2502  HB3 GLU A 200     -56.839   2.357 -13.615  1.00  0.00           H  
ATOM   2503  HG2 GLU A 200     -56.084  -0.094 -13.968  1.00  0.00           H  
ATOM   2504  HG3 GLU A 200     -56.428   0.472 -12.335  1.00  0.00           H  
ATOM   2505  N   SER A 201     -56.022   5.210 -12.957  1.00  0.00           N  
ATOM   2506  CA  SER A 201     -56.304   6.610 -13.314  1.00  0.00           C  
ATOM   2507  C   SER A 201     -55.206   7.596 -12.881  1.00  0.00           C  
ATOM   2508  O   SER A 201     -55.258   8.771 -13.247  1.00  0.00           O  
ATOM   2509  CB  SER A 201     -57.655   6.999 -12.699  1.00  0.00           C  
ATOM   2510  OG  SER A 201     -57.625   6.878 -11.283  1.00  0.00           O  
ATOM   2511  H   SER A 201     -56.594   4.806 -12.229  1.00  0.00           H  
ATOM   2512  HA  SER A 201     -56.390   6.679 -14.398  1.00  0.00           H  
ATOM   2513  HB2 SER A 201     -58.429   6.341 -13.095  1.00  0.00           H  
ATOM   2514  HB3 SER A 201     -57.900   8.024 -12.975  1.00  0.00           H  
ATOM   2515  HG  SER A 201     -57.700   7.759 -10.908  1.00  0.00           H  
ATOM   2516  N   LEU A 202     -54.203   7.122 -12.135  1.00  0.00           N  
ATOM   2517  CA  LEU A 202     -53.062   7.882 -11.617  1.00  0.00           C  
ATOM   2518  C   LEU A 202     -51.724   7.257 -12.045  1.00  0.00           C  
ATOM   2519  O   LEU A 202     -50.767   7.996 -12.282  1.00  0.00           O  
ATOM   2520  CB  LEU A 202     -53.178   7.985 -10.086  1.00  0.00           C  
ATOM   2521  CG  LEU A 202     -54.458   8.673  -9.569  1.00  0.00           C  
ATOM   2522  CD1 LEU A 202     -54.586   8.414  -8.071  1.00  0.00           C  
ATOM   2523  CD2 LEU A 202     -54.430  10.185  -9.802  1.00  0.00           C  
ATOM   2524  H   LEU A 202     -54.266   6.152 -11.859  1.00  0.00           H  
ATOM   2525  HA  LEU A 202     -53.079   8.890 -12.032  1.00  0.00           H  
ATOM   2526  HB2 LEU A 202     -53.140   6.974  -9.679  1.00  0.00           H  
ATOM   2527  HB3 LEU A 202     -52.311   8.521  -9.702  1.00  0.00           H  
ATOM   2528  HG  LEU A 202     -55.341   8.255 -10.053  1.00  0.00           H  
ATOM   2529 HD11 LEU A 202     -54.742   7.350  -7.896  1.00  0.00           H  
ATOM   2530 HD12 LEU A 202     -53.668   8.727  -7.574  1.00  0.00           H  
ATOM   2531 HD13 LEU A 202     -55.434   8.967  -7.665  1.00  0.00           H  
ATOM   2532 HD21 LEU A 202     -53.561  10.624  -9.312  1.00  0.00           H  
ATOM   2533 HD22 LEU A 202     -54.388  10.393 -10.871  1.00  0.00           H  
ATOM   2534 HD23 LEU A 202     -55.334  10.634  -9.392  1.00  0.00           H  
ATOM   2535  N   ASN A 203     -51.661   5.929 -12.217  1.00  0.00           N  
ATOM   2536  CA  ASN A 203     -50.509   5.216 -12.790  1.00  0.00           C  
ATOM   2537  C   ASN A 203     -50.037   5.833 -14.120  1.00  0.00           C  
ATOM   2538  O   ASN A 203     -48.834   5.979 -14.331  1.00  0.00           O  
ATOM   2539  CB  ASN A 203     -50.841   3.714 -12.960  1.00  0.00           C  
ATOM   2540  CG  ASN A 203     -51.119   2.978 -11.658  1.00  0.00           C  
ATOM   2541  ND2 ASN A 203     -51.712   1.808 -11.711  1.00  0.00           N  
ATOM   2542  OD1 ASN A 203     -50.796   3.436 -10.576  1.00  0.00           O  
ATOM   2543  H   ASN A 203     -52.435   5.374 -11.880  1.00  0.00           H  
ATOM   2544  HA  ASN A 203     -49.675   5.295 -12.093  1.00  0.00           H  
ATOM   2545  HB2 ASN A 203     -49.997   3.217 -13.438  1.00  0.00           H  
ATOM   2546  HB3 ASN A 203     -51.706   3.608 -13.615  1.00  0.00           H  
ATOM   2547 HD21 ASN A 203     -51.838   1.306 -10.843  1.00  0.00           H  
ATOM   2548 HD22 ASN A 203     -52.021   1.375 -12.569  1.00  0.00           H  
ATOM   2549  N   LYS A 204     -50.971   6.287 -14.974  1.00  0.00           N  
ATOM   2550  CA  LYS A 204     -50.695   6.917 -16.285  1.00  0.00           C  
ATOM   2551  C   LYS A 204     -49.953   8.269 -16.227  1.00  0.00           C  
ATOM   2552  O   LYS A 204     -49.786   8.911 -17.265  1.00  0.00           O  
ATOM   2553  CB  LYS A 204     -51.995   6.983 -17.114  1.00  0.00           C  
ATOM   2554  CG  LYS A 204     -52.963   8.138 -16.784  1.00  0.00           C  
ATOM   2555  CD  LYS A 204     -54.162   8.085 -17.744  1.00  0.00           C  
ATOM   2556  CE  LYS A 204     -55.224   9.177 -17.543  1.00  0.00           C  
ATOM   2557  NZ  LYS A 204     -54.691  10.551 -17.705  1.00  0.00           N1+
ATOM   2558  H   LYS A 204     -51.937   6.145 -14.715  1.00  0.00           H  
ATOM   2559  HA  LYS A 204     -50.018   6.248 -16.816  1.00  0.00           H  
ATOM   2560  HB2 LYS A 204     -52.526   6.037 -17.016  1.00  0.00           H  
ATOM   2561  HB3 LYS A 204     -51.706   7.081 -18.161  1.00  0.00           H  
ATOM   2562  HG2 LYS A 204     -52.454   9.093 -16.911  1.00  0.00           H  
ATOM   2563  HG3 LYS A 204     -53.310   8.045 -15.755  1.00  0.00           H  
ATOM   2564  HD2 LYS A 204     -54.648   7.116 -17.624  1.00  0.00           H  
ATOM   2565  HD3 LYS A 204     -53.801   8.142 -18.771  1.00  0.00           H  
ATOM   2566  HE2 LYS A 204     -55.671   9.074 -16.554  1.00  0.00           H  
ATOM   2567  HE3 LYS A 204     -56.009   9.015 -18.282  1.00  0.00           H  
ATOM   2568  HZ1 LYS A 204     -54.368  10.905 -16.816  1.00  0.00           H  
ATOM   2569  HZ2 LYS A 204     -53.953  10.587 -18.394  1.00  0.00           H  
ATOM   2570  HZ3 LYS A 204     -55.425  11.173 -18.012  1.00  0.00           H  
ATOM   2571  N   CYS A 205     -49.499   8.700 -15.047  1.00  0.00           N  
ATOM   2572  CA  CYS A 205     -48.834   9.985 -14.809  1.00  0.00           C  
ATOM   2573  C   CYS A 205     -47.530   9.887 -13.985  1.00  0.00           C  
ATOM   2574  O   CYS A 205     -46.929  10.922 -13.695  1.00  0.00           O  
ATOM   2575  CB  CYS A 205     -49.839  10.960 -14.168  1.00  0.00           C  
ATOM   2576  SG  CYS A 205     -51.379  11.105 -15.128  1.00  0.00           S  
ATOM   2577  H   CYS A 205     -49.706   8.126 -14.242  1.00  0.00           H  
ATOM   2578  HA  CYS A 205     -48.536  10.405 -15.770  1.00  0.00           H  
ATOM   2579  HB2 CYS A 205     -49.371  11.943 -14.107  1.00  0.00           H  
ATOM   2580  HB3 CYS A 205     -50.076  10.632 -13.156  1.00  0.00           H  
ATOM   2581  HG  CYS A 205     -51.703  12.336 -14.720  1.00  0.00           H  
ATOM   2582  N   GLN A 206     -47.068   8.683 -13.614  1.00  0.00           N  
ATOM   2583  CA  GLN A 206     -45.953   8.481 -12.662  1.00  0.00           C  
ATOM   2584  C   GLN A 206     -44.559   8.350 -13.310  1.00  0.00           C  
ATOM   2585  O   GLN A 206     -43.692   7.629 -12.815  1.00  0.00           O  
ATOM   2586  CB  GLN A 206     -46.287   7.364 -11.650  1.00  0.00           C  
ATOM   2587  CG  GLN A 206     -47.613   7.571 -10.894  1.00  0.00           C  
ATOM   2588  CD  GLN A 206     -47.832   9.009 -10.427  1.00  0.00           C  
ATOM   2589  OE1 GLN A 206     -46.947   9.649  -9.881  1.00  0.00           O  
ATOM   2590  NE2 GLN A 206     -48.998   9.572 -10.649  1.00  0.00           N  
ATOM   2591  H   GLN A 206     -47.559   7.860 -13.933  1.00  0.00           H  
ATOM   2592  HA  GLN A 206     -45.864   9.399 -12.082  1.00  0.00           H  
ATOM   2593  HB2 GLN A 206     -46.319   6.404 -12.166  1.00  0.00           H  
ATOM   2594  HB3 GLN A 206     -45.489   7.325 -10.910  1.00  0.00           H  
ATOM   2595  HG2 GLN A 206     -47.644   6.910 -10.028  1.00  0.00           H  
ATOM   2596  HG3 GLN A 206     -48.428   7.283 -11.558  1.00  0.00           H  
ATOM   2597 HE21 GLN A 206     -49.722   9.060 -11.132  1.00  0.00           H  
ATOM   2598 HE22 GLN A 206     -49.125  10.528 -10.351  1.00  0.00           H  
ATOM   2599  N   ILE A 207     -44.346   9.084 -14.403  1.00  0.00           N  
ATOM   2600  CA  ILE A 207     -43.070   9.259 -15.112  1.00  0.00           C  
ATOM   2601  C   ILE A 207     -42.905  10.759 -15.376  1.00  0.00           C  
ATOM   2602  O   ILE A 207     -43.868  11.418 -15.775  1.00  0.00           O  
ATOM   2603  CB  ILE A 207     -42.989   8.382 -16.389  1.00  0.00           C  
ATOM   2604  CG1 ILE A 207     -43.047   6.877 -16.033  1.00  0.00           C  
ATOM   2605  CG2 ILE A 207     -41.743   8.724 -17.230  1.00  0.00           C  
ATOM   2606  CD1 ILE A 207     -43.024   5.925 -17.237  1.00  0.00           C  
ATOM   2607  H   ILE A 207     -45.104   9.681 -14.702  1.00  0.00           H  
ATOM   2608  HA  ILE A 207     -42.258   8.957 -14.450  1.00  0.00           H  
ATOM   2609  HB  ILE A 207     -43.861   8.612 -17.001  1.00  0.00           H  
ATOM   2610 HG12 ILE A 207     -42.211   6.630 -15.378  1.00  0.00           H  
ATOM   2611 HG13 ILE A 207     -43.970   6.676 -15.490  1.00  0.00           H  
ATOM   2612 HG21 ILE A 207     -41.745   9.774 -17.525  1.00  0.00           H  
ATOM   2613 HG22 ILE A 207     -40.837   8.510 -16.663  1.00  0.00           H  
ATOM   2614 HG23 ILE A 207     -41.731   8.139 -18.150  1.00  0.00           H  
ATOM   2615 HD11 ILE A 207     -43.797   6.209 -17.951  1.00  0.00           H  
ATOM   2616 HD12 ILE A 207     -42.048   5.942 -17.722  1.00  0.00           H  
ATOM   2617 HD13 ILE A 207     -43.216   4.908 -16.893  1.00  0.00           H  
ATOM   2618  N   PHE A 208     -41.724  11.327 -15.133  1.00  0.00           N  
ATOM   2619  CA  PHE A 208     -41.582  12.760 -14.835  1.00  0.00           C  
ATOM   2620  C   PHE A 208     -40.533  13.490 -15.693  1.00  0.00           C  
ATOM   2621  O   PHE A 208     -39.632  12.854 -16.250  1.00  0.00           O  
ATOM   2622  CB  PHE A 208     -41.269  12.931 -13.338  1.00  0.00           C  
ATOM   2623  CG  PHE A 208     -42.161  12.155 -12.384  1.00  0.00           C  
ATOM   2624  CD1 PHE A 208     -43.538  12.445 -12.297  1.00  0.00           C  
ATOM   2625  CD2 PHE A 208     -41.614  11.129 -11.587  1.00  0.00           C  
ATOM   2626  CE1 PHE A 208     -44.357  11.719 -11.413  1.00  0.00           C  
ATOM   2627  CE2 PHE A 208     -42.432  10.416 -10.693  1.00  0.00           C  
ATOM   2628  CZ  PHE A 208     -43.801  10.714 -10.604  1.00  0.00           C  
ATOM   2629  H   PHE A 208     -40.950  10.722 -14.900  1.00  0.00           H  
ATOM   2630  HA  PHE A 208     -42.544  13.241 -15.012  1.00  0.00           H  
ATOM   2631  HB2 PHE A 208     -40.235  12.627 -13.173  1.00  0.00           H  
ATOM   2632  HB3 PHE A 208     -41.335  13.988 -13.080  1.00  0.00           H  
ATOM   2633  HD1 PHE A 208     -43.972  13.211 -12.922  1.00  0.00           H  
ATOM   2634  HD2 PHE A 208     -40.568  10.876 -11.672  1.00  0.00           H  
ATOM   2635  HE1 PHE A 208     -45.418  11.918 -11.368  1.00  0.00           H  
ATOM   2636  HE2 PHE A 208     -42.012   9.625 -10.090  1.00  0.00           H  
ATOM   2637  HZ  PHE A 208     -44.431  10.152  -9.930  1.00  0.00           H  
ATOM   2638  N   PRO A 209     -40.616  14.831 -15.791  1.00  0.00           N  
ATOM   2639  CA  PRO A 209     -39.494  15.676 -16.194  1.00  0.00           C  
ATOM   2640  C   PRO A 209     -38.242  15.438 -15.334  1.00  0.00           C  
ATOM   2641  O   PRO A 209     -38.354  15.216 -14.126  1.00  0.00           O  
ATOM   2642  CB  PRO A 209     -40.002  17.111 -16.036  1.00  0.00           C  
ATOM   2643  CG  PRO A 209     -41.502  16.971 -16.275  1.00  0.00           C  
ATOM   2644  CD  PRO A 209     -41.794  15.655 -15.556  1.00  0.00           C  
ATOM   2645  HA  PRO A 209     -39.265  15.484 -17.242  1.00  0.00           H  
ATOM   2646  HB2 PRO A 209     -39.837  17.462 -15.017  1.00  0.00           H  
ATOM   2647  HB3 PRO A 209     -39.533  17.787 -16.750  1.00  0.00           H  
ATOM   2648  HG2 PRO A 209     -41.703  16.868 -17.341  1.00  0.00           H  
ATOM   2649  HG3 PRO A 209     -42.064  17.802 -15.848  1.00  0.00           H  
ATOM   2650  HD2 PRO A 209     -42.695  15.201 -15.970  1.00  0.00           H  
ATOM   2651  HD3 PRO A 209     -41.913  15.836 -14.488  1.00  0.00           H  
ATOM   2652  N   SER A 210     -37.055  15.489 -15.944  1.00  0.00           N  
ATOM   2653  CA  SER A 210     -35.794  15.112 -15.282  1.00  0.00           C  
ATOM   2654  C   SER A 210     -35.454  15.973 -14.053  1.00  0.00           C  
ATOM   2655  O   SER A 210     -35.930  17.107 -13.919  1.00  0.00           O  
ATOM   2656  CB  SER A 210     -34.629  15.131 -16.280  1.00  0.00           C  
ATOM   2657  OG  SER A 210     -33.515  14.457 -15.721  1.00  0.00           O  
ATOM   2658  H   SER A 210     -37.027  15.725 -16.926  1.00  0.00           H  
ATOM   2659  HA  SER A 210     -35.909  14.085 -14.933  1.00  0.00           H  
ATOM   2660  HB2 SER A 210     -34.922  14.632 -17.204  1.00  0.00           H  
ATOM   2661  HB3 SER A 210     -34.365  16.162 -16.513  1.00  0.00           H  
ATOM   2662  HG  SER A 210     -32.706  14.907 -15.977  1.00  0.00           H  
ATOM   2663  N   LYS A 211     -34.605  15.449 -13.156  1.00  0.00           N  
ATOM   2664  CA  LYS A 211     -34.037  16.207 -12.026  1.00  0.00           C  
ATOM   2665  C   LYS A 211     -33.235  17.419 -12.571  1.00  0.00           C  
ATOM   2666  O   LYS A 211     -32.390  17.234 -13.454  1.00  0.00           O  
ATOM   2667  CB  LYS A 211     -33.246  15.254 -11.102  1.00  0.00           C  
ATOM   2668  CG  LYS A 211     -31.976  14.601 -11.686  1.00  0.00           C  
ATOM   2669  CD  LYS A 211     -31.425  13.542 -10.711  1.00  0.00           C  
ATOM   2670  CE  LYS A 211     -30.223  12.783 -11.295  1.00  0.00           C  
ATOM   2671  NZ  LYS A 211     -29.748  11.726 -10.367  1.00  0.00           N1+
ATOM   2672  H   LYS A 211     -34.264  14.515 -13.336  1.00  0.00           H  
ATOM   2673  HA  LYS A 211     -34.882  16.567 -11.440  1.00  0.00           H  
ATOM   2674  HB2 LYS A 211     -33.927  14.465 -10.783  1.00  0.00           H  
ATOM   2675  HB3 LYS A 211     -32.959  15.811 -10.211  1.00  0.00           H  
ATOM   2676  HG2 LYS A 211     -31.215  15.361 -11.862  1.00  0.00           H  
ATOM   2677  HG3 LYS A 211     -32.219  14.115 -12.631  1.00  0.00           H  
ATOM   2678  HD2 LYS A 211     -32.213  12.823 -10.486  1.00  0.00           H  
ATOM   2679  HD3 LYS A 211     -31.125  14.030  -9.783  1.00  0.00           H  
ATOM   2680  HE2 LYS A 211     -29.419  13.492 -11.493  1.00  0.00           H  
ATOM   2681  HE3 LYS A 211     -30.520  12.328 -12.239  1.00  0.00           H  
ATOM   2682  HZ1 LYS A 211     -29.450  12.115  -9.484  1.00  0.00           H  
ATOM   2683  HZ2 LYS A 211     -30.482  11.070 -10.141  1.00  0.00           H  
ATOM   2684  HZ3 LYS A 211     -28.966  11.205 -10.737  1.00  0.00           H  
ATOM   2685  N   PRO A 212     -33.537  18.665 -12.140  1.00  0.00           N  
ATOM   2686  CA  PRO A 212     -33.130  19.866 -12.876  1.00  0.00           C  
ATOM   2687  C   PRO A 212     -31.680  20.314 -12.656  1.00  0.00           C  
ATOM   2688  O   PRO A 212     -30.893  20.320 -13.601  1.00  0.00           O  
ATOM   2689  CB  PRO A 212     -34.153  20.951 -12.519  1.00  0.00           C  
ATOM   2690  CG  PRO A 212     -34.622  20.532 -11.129  1.00  0.00           C  
ATOM   2691  CD  PRO A 212     -34.612  19.010 -11.222  1.00  0.00           C  
ATOM   2692  HA  PRO A 212     -33.235  19.680 -13.945  1.00  0.00           H  
ATOM   2693  HB2 PRO A 212     -33.724  21.952 -12.522  1.00  0.00           H  
ATOM   2694  HB3 PRO A 212     -34.992  20.898 -13.214  1.00  0.00           H  
ATOM   2695  HG2 PRO A 212     -35.616  20.916 -10.900  1.00  0.00           H  
ATOM   2696  HG3 PRO A 212     -33.896  20.857 -10.385  1.00  0.00           H  
ATOM   2697  HD2 PRO A 212     -35.557  18.677 -11.652  1.00  0.00           H  
ATOM   2698  HD3 PRO A 212     -34.470  18.560 -10.239  1.00  0.00           H  
ATOM   2699  N   VAL A 213     -31.304  20.716 -11.437  1.00  0.00           N  
ATOM   2700  CA  VAL A 213     -30.000  21.343 -11.139  1.00  0.00           C  
ATOM   2701  C   VAL A 213     -29.617  21.212  -9.659  1.00  0.00           C  
ATOM   2702  O   VAL A 213     -30.469  21.394  -8.777  1.00  0.00           O  
ATOM   2703  CB  VAL A 213     -29.990  22.813 -11.623  1.00  0.00           C  
ATOM   2704  CG1 VAL A 213     -31.078  23.672 -10.962  1.00  0.00           C  
ATOM   2705  CG2 VAL A 213     -28.647  23.504 -11.364  1.00  0.00           C  
ATOM   2706  H   VAL A 213     -31.946  20.581 -10.668  1.00  0.00           H  
ATOM   2707  HA  VAL A 213     -29.242  20.808 -11.711  1.00  0.00           H  
ATOM   2708  HB  VAL A 213     -30.168  22.819 -12.698  1.00  0.00           H  
ATOM   2709 HG11 VAL A 213     -32.061  23.223 -11.101  1.00  0.00           H  
ATOM   2710 HG12 VAL A 213     -30.880  23.800  -9.898  1.00  0.00           H  
ATOM   2711 HG13 VAL A 213     -31.089  24.650 -11.444  1.00  0.00           H  
ATOM   2712 HG21 VAL A 213     -28.455  23.622 -10.298  1.00  0.00           H  
ATOM   2713 HG22 VAL A 213     -27.840  22.929 -11.819  1.00  0.00           H  
ATOM   2714 HG23 VAL A 213     -28.655  24.492 -11.825  1.00  0.00           H  
ATOM   2715  N   SER A 214     -28.335  20.927  -9.392  1.00  0.00           N  
ATOM   2716  CA  SER A 214     -27.809  20.539  -8.072  1.00  0.00           C  
ATOM   2717  C   SER A 214     -26.473  21.211  -7.704  1.00  0.00           C  
ATOM   2718  O   SER A 214     -25.645  21.509  -8.571  1.00  0.00           O  
ATOM   2719  CB  SER A 214     -27.681  19.008  -8.002  1.00  0.00           C  
ATOM   2720  OG  SER A 214     -26.592  18.586  -8.801  1.00  0.00           O  
ATOM   2721  H   SER A 214     -27.694  20.837 -10.167  1.00  0.00           H  
ATOM   2722  HA  SER A 214     -28.539  20.835  -7.320  1.00  0.00           H  
ATOM   2723  HB2 SER A 214     -27.512  18.702  -6.969  1.00  0.00           H  
ATOM   2724  HB3 SER A 214     -28.601  18.546  -8.358  1.00  0.00           H  
ATOM   2725  HG  SER A 214     -26.633  17.643  -8.976  1.00  0.00           H  
ATOM   2726  N   ARG A 215     -26.255  21.406  -6.395  1.00  0.00           N  
ATOM   2727  CA  ARG A 215     -25.016  21.897  -5.749  1.00  0.00           C  
ATOM   2728  C   ARG A 215     -24.892  21.260  -4.362  1.00  0.00           C  
ATOM   2729  O   ARG A 215     -25.922  21.077  -3.729  1.00  0.00           O  
ATOM   2730  CB  ARG A 215     -24.991  23.441  -5.680  1.00  0.00           C  
ATOM   2731  CG  ARG A 215     -25.791  24.118  -4.542  1.00  0.00           C  
ATOM   2732  CD  ARG A 215     -27.322  23.964  -4.617  1.00  0.00           C  
ATOM   2733  NE  ARG A 215     -27.888  24.719  -5.754  1.00  0.00           N  
ATOM   2734  CZ  ARG A 215     -28.829  24.346  -6.602  1.00  0.00           C  
ATOM   2735  NH1 ARG A 215     -29.181  25.144  -7.567  1.00  0.00           N  
ATOM   2736  NH2 ARG A 215     -29.444  23.198  -6.519  1.00  0.00           N1+
ATOM   2737  H   ARG A 215     -26.998  21.149  -5.761  1.00  0.00           H  
ATOM   2738  HA  ARG A 215     -24.160  21.578  -6.344  1.00  0.00           H  
ATOM   2739  HB2 ARG A 215     -23.950  23.735  -5.541  1.00  0.00           H  
ATOM   2740  HB3 ARG A 215     -25.309  23.853  -6.638  1.00  0.00           H  
ATOM   2741  HG2 ARG A 215     -25.452  23.731  -3.581  1.00  0.00           H  
ATOM   2742  HG3 ARG A 215     -25.546  25.180  -4.545  1.00  0.00           H  
ATOM   2743  HD2 ARG A 215     -27.577  22.906  -4.669  1.00  0.00           H  
ATOM   2744  HD3 ARG A 215     -27.744  24.365  -3.695  1.00  0.00           H  
ATOM   2745  HE  ARG A 215     -27.507  25.644  -5.895  1.00  0.00           H  
ATOM   2746 HH11 ARG A 215     -29.903  24.902  -8.231  1.00  0.00           H  
ATOM   2747 HH12 ARG A 215     -28.615  25.959  -7.755  1.00  0.00           H  
ATOM   2748 HH21 ARG A 215     -30.056  22.891  -7.262  1.00  0.00           H  
ATOM   2749 HH22 ARG A 215     -29.228  22.578  -5.752  1.00  0.00           H  
ATOM   2750  N   GLU A 216     -23.703  20.863  -3.903  1.00  0.00           N  
ATOM   2751  CA  GLU A 216     -23.555  19.962  -2.727  1.00  0.00           C  
ATOM   2752  C   GLU A 216     -24.402  18.665  -2.856  1.00  0.00           C  
ATOM   2753  O   GLU A 216     -24.830  18.077  -1.867  1.00  0.00           O  
ATOM   2754  CB  GLU A 216     -23.845  20.689  -1.392  1.00  0.00           C  
ATOM   2755  CG  GLU A 216     -23.262  22.097  -1.212  1.00  0.00           C  
ATOM   2756  CD  GLU A 216     -21.772  22.200  -1.536  1.00  0.00           C  
ATOM   2757  OE1 GLU A 216     -20.936  21.545  -0.880  1.00  0.00           O  
ATOM   2758  OE2 GLU A 216     -21.409  22.960  -2.464  1.00  0.00           O1-
ATOM   2759  H   GLU A 216     -22.872  21.117  -4.418  1.00  0.00           H  
ATOM   2760  HA  GLU A 216     -22.513  19.642  -2.695  1.00  0.00           H  
ATOM   2761  HB2 GLU A 216     -23.465  20.065  -0.583  1.00  0.00           H  
ATOM   2762  HB3 GLU A 216     -24.925  20.763  -1.260  1.00  0.00           H  
ATOM   2763  HG2 GLU A 216     -23.429  22.416  -0.183  1.00  0.00           H  
ATOM   2764  HG3 GLU A 216     -23.818  22.786  -1.849  1.00  0.00           H  
ATOM   2765  N   ASP A 217     -24.731  18.262  -4.092  1.00  0.00           N  
ATOM   2766  CA  ASP A 217     -25.807  17.316  -4.446  1.00  0.00           C  
ATOM   2767  C   ASP A 217     -27.227  17.646  -3.924  1.00  0.00           C  
ATOM   2768  O   ASP A 217     -28.171  16.900  -4.195  1.00  0.00           O  
ATOM   2769  CB  ASP A 217     -25.393  15.853  -4.216  1.00  0.00           C  
ATOM   2770  CG  ASP A 217     -24.561  15.302  -5.376  1.00  0.00           C  
ATOM   2771  OD1 ASP A 217     -23.801  16.043  -6.034  1.00  0.00           O  
ATOM   2772  OD2 ASP A 217     -24.747  14.118  -5.732  1.00  0.00           O1-
ATOM   2773  H   ASP A 217     -24.257  18.715  -4.860  1.00  0.00           H  
ATOM   2774  HA  ASP A 217     -25.924  17.415  -5.525  1.00  0.00           H  
ATOM   2775  HB2 ASP A 217     -26.284  15.234  -4.112  1.00  0.00           H  
ATOM   2776  HB3 ASP A 217     -24.821  15.778  -3.292  1.00  0.00           H  
ATOM   2777  N   GLN A 218     -27.445  18.802  -3.294  1.00  0.00           N  
ATOM   2778  CA  GLN A 218     -28.776  19.377  -3.100  1.00  0.00           C  
ATOM   2779  C   GLN A 218     -29.360  19.786  -4.456  1.00  0.00           C  
ATOM   2780  O   GLN A 218     -29.053  20.851  -5.004  1.00  0.00           O  
ATOM   2781  CB  GLN A 218     -28.740  20.560  -2.113  1.00  0.00           C  
ATOM   2782  CG  GLN A 218     -28.315  20.164  -0.689  1.00  0.00           C  
ATOM   2783  CD  GLN A 218     -29.474  19.721   0.204  1.00  0.00           C  
ATOM   2784  NE2 GLN A 218     -29.238  19.585   1.487  1.00  0.00           N  
ATOM   2785  OE1 GLN A 218     -30.600  19.483  -0.225  1.00  0.00           O  
ATOM   2786  H   GLN A 218     -26.650  19.388  -3.082  1.00  0.00           H  
ATOM   2787  HA  GLN A 218     -29.424  18.612  -2.672  1.00  0.00           H  
ATOM   2788  HB2 GLN A 218     -28.045  21.314  -2.482  1.00  0.00           H  
ATOM   2789  HB3 GLN A 218     -29.721  21.034  -2.082  1.00  0.00           H  
ATOM   2790  HG2 GLN A 218     -27.554  19.384  -0.710  1.00  0.00           H  
ATOM   2791  HG3 GLN A 218     -27.857  21.037  -0.224  1.00  0.00           H  
ATOM   2792 HE21 GLN A 218     -30.021  19.431   2.106  1.00  0.00           H  
ATOM   2793 HE22 GLN A 218     -28.331  19.809   1.871  1.00  0.00           H  
ATOM   2794  N   CYS A 219     -30.206  18.919  -5.019  1.00  0.00           N  
ATOM   2795  CA  CYS A 219     -31.061  19.240  -6.158  1.00  0.00           C  
ATOM   2796  C   CYS A 219     -32.109  20.303  -5.762  1.00  0.00           C  
ATOM   2797  O   CYS A 219     -32.291  20.610  -4.583  1.00  0.00           O  
ATOM   2798  CB  CYS A 219     -31.695  17.938  -6.677  1.00  0.00           C  
ATOM   2799  SG  CYS A 219     -32.514  18.192  -8.281  1.00  0.00           S  
ATOM   2800  H   CYS A 219     -30.319  18.023  -4.568  1.00  0.00           H  
ATOM   2801  HA  CYS A 219     -30.444  19.656  -6.954  1.00  0.00           H  
ATOM   2802  HB2 CYS A 219     -32.428  17.578  -5.954  1.00  0.00           H  
ATOM   2803  HB3 CYS A 219     -30.928  17.173  -6.800  1.00  0.00           H  
ATOM   2804  HG  CYS A 219     -31.436  18.086  -9.064  1.00  0.00           H  
ATOM   2805  N   SER A 220     -32.825  20.861  -6.736  1.00  0.00           N  
ATOM   2806  CA  SER A 220     -33.941  21.780  -6.490  1.00  0.00           C  
ATOM   2807  C   SER A 220     -35.047  21.102  -5.668  1.00  0.00           C  
ATOM   2808  O   SER A 220     -35.810  20.286  -6.186  1.00  0.00           O  
ATOM   2809  CB  SER A 220     -34.497  22.293  -7.815  1.00  0.00           C  
ATOM   2810  OG  SER A 220     -33.516  23.098  -8.453  1.00  0.00           O  
ATOM   2811  H   SER A 220     -32.652  20.535  -7.676  1.00  0.00           H  
ATOM   2812  HA  SER A 220     -33.577  22.638  -5.925  1.00  0.00           H  
ATOM   2813  HB2 SER A 220     -35.390  22.890  -7.630  1.00  0.00           H  
ATOM   2814  HB3 SER A 220     -34.774  21.450  -8.449  1.00  0.00           H  
ATOM   2815  HG  SER A 220     -32.756  22.552  -8.668  1.00  0.00           H  
ATOM   2816  N   TYR A 221     -35.121  21.461  -4.386  1.00  0.00           N  
ATOM   2817  CA  TYR A 221     -36.012  20.945  -3.339  1.00  0.00           C  
ATOM   2818  C   TYR A 221     -37.471  20.758  -3.788  1.00  0.00           C  
ATOM   2819  O   TYR A 221     -38.133  19.800  -3.372  1.00  0.00           O  
ATOM   2820  CB  TYR A 221     -35.966  21.925  -2.148  1.00  0.00           C  
ATOM   2821  CG  TYR A 221     -34.571  22.398  -1.768  1.00  0.00           C  
ATOM   2822  CD1 TYR A 221     -34.000  23.496  -2.447  1.00  0.00           C  
ATOM   2823  CE1 TYR A 221     -32.673  23.875  -2.177  1.00  0.00           C  
ATOM   2824  CZ  TYR A 221     -31.928  23.197  -1.194  1.00  0.00           C  
ATOM   2825  OH  TYR A 221     -30.650  23.580  -0.958  1.00  0.00           O  
ATOM   2826  CE2 TYR A 221     -32.516  22.135  -0.473  1.00  0.00           C  
ATOM   2827  CD2 TYR A 221     -33.833  21.729  -0.773  1.00  0.00           C  
ATOM   2828  H   TYR A 221     -34.408  22.099  -4.063  1.00  0.00           H  
ATOM   2829  HA  TYR A 221     -35.631  19.980  -3.006  1.00  0.00           H  
ATOM   2830  HB2 TYR A 221     -36.561  22.805  -2.393  1.00  0.00           H  
ATOM   2831  HB3 TYR A 221     -36.431  21.453  -1.282  1.00  0.00           H  
ATOM   2832  HD1 TYR A 221     -34.571  24.039  -3.186  1.00  0.00           H  
ATOM   2833  HD2 TYR A 221     -34.274  20.903  -0.234  1.00  0.00           H  
ATOM   2834  HE1 TYR A 221     -32.214  24.692  -2.713  1.00  0.00           H  
ATOM   2835  HE2 TYR A 221     -31.953  21.637   0.302  1.00  0.00           H  
ATOM   2836  HH  TYR A 221     -30.266  23.188  -0.170  1.00  0.00           H  
ATOM   2837  N   LYS A 222     -37.974  21.645  -4.657  1.00  0.00           N  
ATOM   2838  CA  LYS A 222     -39.340  21.597  -5.198  1.00  0.00           C  
ATOM   2839  C   LYS A 222     -39.616  20.368  -6.073  1.00  0.00           C  
ATOM   2840  O   LYS A 222     -40.746  19.882  -6.073  1.00  0.00           O  
ATOM   2841  CB  LYS A 222     -39.637  22.929  -5.916  1.00  0.00           C  
ATOM   2842  CG  LYS A 222     -41.049  23.058  -6.515  1.00  0.00           C  
ATOM   2843  CD  LYS A 222     -42.127  23.013  -5.421  1.00  0.00           C  
ATOM   2844  CE  LYS A 222     -43.521  23.240  -6.005  1.00  0.00           C  
ATOM   2845  NZ  LYS A 222     -44.539  23.260  -4.932  1.00  0.00           N1+
ATOM   2846  H   LYS A 222     -37.377  22.411  -4.937  1.00  0.00           H  
ATOM   2847  HA  LYS A 222     -40.015  21.514  -4.347  1.00  0.00           H  
ATOM   2848  HB2 LYS A 222     -38.919  23.055  -6.726  1.00  0.00           H  
ATOM   2849  HB3 LYS A 222     -39.481  23.746  -5.212  1.00  0.00           H  
ATOM   2850  HG2 LYS A 222     -41.225  22.268  -7.245  1.00  0.00           H  
ATOM   2851  HG3 LYS A 222     -41.115  24.015  -7.032  1.00  0.00           H  
ATOM   2852  HD2 LYS A 222     -41.916  23.790  -4.686  1.00  0.00           H  
ATOM   2853  HD3 LYS A 222     -42.111  22.042  -4.928  1.00  0.00           H  
ATOM   2854  HE2 LYS A 222     -43.741  22.443  -6.715  1.00  0.00           H  
ATOM   2855  HE3 LYS A 222     -43.533  24.187  -6.544  1.00  0.00           H  
ATOM   2856  HZ1 LYS A 222     -44.533  22.387  -4.423  1.00  0.00           H  
ATOM   2857  HZ2 LYS A 222     -44.341  23.988  -4.261  1.00  0.00           H  
ATOM   2858  HZ3 LYS A 222     -45.463  23.413  -5.310  1.00  0.00           H  
ATOM   2859  N   TRP A 223     -38.607  19.818  -6.757  1.00  0.00           N  
ATOM   2860  CA  TRP A 223     -38.753  18.584  -7.547  1.00  0.00           C  
ATOM   2861  C   TRP A 223     -39.101  17.406  -6.634  1.00  0.00           C  
ATOM   2862  O   TRP A 223     -40.068  16.692  -6.895  1.00  0.00           O  
ATOM   2863  CB  TRP A 223     -37.485  18.310  -8.373  1.00  0.00           C  
ATOM   2864  CG  TRP A 223     -37.621  17.249  -9.431  1.00  0.00           C  
ATOM   2865  CD1 TRP A 223     -37.760  17.496 -10.753  1.00  0.00           C  
ATOM   2866  CD2 TRP A 223     -37.640  15.786  -9.307  1.00  0.00           C  
ATOM   2867  NE1 TRP A 223     -37.863  16.309 -11.453  1.00  0.00           N  
ATOM   2868  CE2 TRP A 223     -37.819  15.225 -10.610  1.00  0.00           C  
ATOM   2869  CE3 TRP A 223     -37.522  14.865  -8.240  1.00  0.00           C  
ATOM   2870  CZ2 TRP A 223     -37.906  13.847 -10.844  1.00  0.00           C  
ATOM   2871  CZ3 TRP A 223     -37.600  13.476  -8.464  1.00  0.00           C  
ATOM   2872  CH2 TRP A 223     -37.793  12.963  -9.758  1.00  0.00           C  
ATOM   2873  H   TRP A 223     -37.686  20.223  -6.668  1.00  0.00           H  
ATOM   2874  HA  TRP A 223     -39.583  18.711  -8.242  1.00  0.00           H  
ATOM   2875  HB2 TRP A 223     -37.186  19.237  -8.863  1.00  0.00           H  
ATOM   2876  HB3 TRP A 223     -36.674  18.026  -7.702  1.00  0.00           H  
ATOM   2877  HD1 TRP A 223     -37.778  18.483 -11.193  1.00  0.00           H  
ATOM   2878  HE1 TRP A 223     -37.906  16.236 -12.459  1.00  0.00           H  
ATOM   2879  HE3 TRP A 223     -37.353  15.227  -7.237  1.00  0.00           H  
ATOM   2880  HZ2 TRP A 223     -38.037  13.473 -11.849  1.00  0.00           H  
ATOM   2881  HZ3 TRP A 223     -37.497  12.796  -7.632  1.00  0.00           H  
ATOM   2882  HH2 TRP A 223     -37.834  11.896  -9.918  1.00  0.00           H  
ATOM   2883  N   TRP A 224     -38.387  17.257  -5.512  1.00  0.00           N  
ATOM   2884  CA  TRP A 224     -38.707  16.257  -4.490  1.00  0.00           C  
ATOM   2885  C   TRP A 224     -40.063  16.517  -3.822  1.00  0.00           C  
ATOM   2886  O   TRP A 224     -40.828  15.575  -3.624  1.00  0.00           O  
ATOM   2887  CB  TRP A 224     -37.578  16.163  -3.460  1.00  0.00           C  
ATOM   2888  CG  TRP A 224     -36.308  15.570  -3.989  1.00  0.00           C  
ATOM   2889  CD1 TRP A 224     -35.097  16.175  -4.029  1.00  0.00           C  
ATOM   2890  CD2 TRP A 224     -36.101  14.224  -4.523  1.00  0.00           C  
ATOM   2891  NE1 TRP A 224     -34.168  15.305  -4.569  1.00  0.00           N  
ATOM   2892  CE2 TRP A 224     -34.747  14.117  -4.951  1.00  0.00           C  
ATOM   2893  CE3 TRP A 224     -36.914  13.079  -4.688  1.00  0.00           C  
ATOM   2894  CZ2 TRP A 224     -34.243  12.973  -5.583  1.00  0.00           C  
ATOM   2895  CZ3 TRP A 224     -36.406  11.908  -5.285  1.00  0.00           C  
ATOM   2896  CH2 TRP A 224     -35.080  11.860  -5.750  1.00  0.00           C  
ATOM   2897  H   TRP A 224     -37.594  17.862  -5.354  1.00  0.00           H  
ATOM   2898  HA  TRP A 224     -38.777  15.284  -4.976  1.00  0.00           H  
ATOM   2899  HB2 TRP A 224     -37.373  17.155  -3.058  1.00  0.00           H  
ATOM   2900  HB3 TRP A 224     -37.914  15.531  -2.639  1.00  0.00           H  
ATOM   2901  HD1 TRP A 224     -34.890  17.172  -3.670  1.00  0.00           H  
ATOM   2902  HE1 TRP A 224     -33.167  15.425  -4.513  1.00  0.00           H  
ATOM   2903  HE3 TRP A 224     -37.936  13.096  -4.338  1.00  0.00           H  
ATOM   2904  HZ2 TRP A 224     -33.218  12.950  -5.924  1.00  0.00           H  
ATOM   2905  HZ3 TRP A 224     -37.039  11.038  -5.388  1.00  0.00           H  
ATOM   2906  HH2 TRP A 224     -34.702  10.966  -6.223  1.00  0.00           H  
ATOM   2907  N   GLN A 225     -40.424  17.776  -3.548  1.00  0.00           N  
ATOM   2908  CA  GLN A 225     -41.732  18.099  -2.958  1.00  0.00           C  
ATOM   2909  C   GLN A 225     -42.915  17.768  -3.896  1.00  0.00           C  
ATOM   2910  O   GLN A 225     -43.986  17.373  -3.430  1.00  0.00           O  
ATOM   2911  CB  GLN A 225     -41.731  19.553  -2.455  1.00  0.00           C  
ATOM   2912  CG  GLN A 225     -42.953  19.900  -1.582  1.00  0.00           C  
ATOM   2913  CD  GLN A 225     -44.166  20.516  -2.283  1.00  0.00           C  
ATOM   2914  OE1 GLN A 225     -44.161  20.918  -3.442  1.00  0.00           O  
ATOM   2915  NE2 GLN A 225     -45.262  20.639  -1.566  1.00  0.00           N  
ATOM   2916  H   GLN A 225     -39.748  18.515  -3.681  1.00  0.00           H  
ATOM   2917  HA  GLN A 225     -41.849  17.460  -2.083  1.00  0.00           H  
ATOM   2918  HB2 GLN A 225     -40.841  19.689  -1.841  1.00  0.00           H  
ATOM   2919  HB3 GLN A 225     -41.658  20.241  -3.298  1.00  0.00           H  
ATOM   2920  HG2 GLN A 225     -43.268  19.011  -1.037  1.00  0.00           H  
ATOM   2921  HG3 GLN A 225     -42.628  20.624  -0.836  1.00  0.00           H  
ATOM   2922 HE21 GLN A 225     -46.070  21.090  -1.972  1.00  0.00           H  
ATOM   2923 HE22 GLN A 225     -45.264  20.312  -0.611  1.00  0.00           H  
ATOM   2924  N   LYS A 226     -42.707  17.852  -5.220  1.00  0.00           N  
ATOM   2925  CA  LYS A 226     -43.630  17.342  -6.250  1.00  0.00           C  
ATOM   2926  C   LYS A 226     -43.615  15.811  -6.332  1.00  0.00           C  
ATOM   2927  O   LYS A 226     -44.682  15.207  -6.308  1.00  0.00           O  
ATOM   2928  CB  LYS A 226     -43.300  17.971  -7.618  1.00  0.00           C  
ATOM   2929  CG  LYS A 226     -43.660  19.464  -7.724  1.00  0.00           C  
ATOM   2930  CD  LYS A 226     -45.171  19.740  -7.844  1.00  0.00           C  
ATOM   2931  CE  LYS A 226     -45.822  19.134  -9.098  1.00  0.00           C  
ATOM   2932  NZ  LYS A 226     -45.473  19.875 -10.332  1.00  0.00           N1+
ATOM   2933  H   LYS A 226     -41.834  18.260  -5.524  1.00  0.00           H  
ATOM   2934  HA  LYS A 226     -44.649  17.607  -5.966  1.00  0.00           H  
ATOM   2935  HB2 LYS A 226     -43.812  17.414  -8.403  1.00  0.00           H  
ATOM   2936  HB3 LYS A 226     -42.231  17.867  -7.801  1.00  0.00           H  
ATOM   2937  HG2 LYS A 226     -43.159  19.873  -8.601  1.00  0.00           H  
ATOM   2938  HG3 LYS A 226     -43.280  19.995  -6.851  1.00  0.00           H  
ATOM   2939  HD2 LYS A 226     -45.331  20.818  -7.842  1.00  0.00           H  
ATOM   2940  HD3 LYS A 226     -45.673  19.338  -6.964  1.00  0.00           H  
ATOM   2941  HE2 LYS A 226     -46.904  19.168  -8.975  1.00  0.00           H  
ATOM   2942  HE3 LYS A 226     -45.536  18.087  -9.194  1.00  0.00           H  
ATOM   2943  HZ1 LYS A 226     -45.871  20.802 -10.285  1.00  0.00           H  
ATOM   2944  HZ2 LYS A 226     -44.479  19.996 -10.461  1.00  0.00           H  
ATOM   2945  HZ3 LYS A 226     -45.875  19.418 -11.139  1.00  0.00           H  
ATOM   2946  N   TYR A 227     -42.444  15.178  -6.394  1.00  0.00           N  
ATOM   2947  CA  TYR A 227     -42.275  13.716  -6.431  1.00  0.00           C  
ATOM   2948  C   TYR A 227     -42.989  13.024  -5.257  1.00  0.00           C  
ATOM   2949  O   TYR A 227     -43.818  12.133  -5.468  1.00  0.00           O  
ATOM   2950  CB  TYR A 227     -40.769  13.432  -6.432  1.00  0.00           C  
ATOM   2951  CG  TYR A 227     -40.349  11.980  -6.337  1.00  0.00           C  
ATOM   2952  CD1 TYR A 227     -40.167  11.395  -5.071  1.00  0.00           C  
ATOM   2953  CD2 TYR A 227     -40.036  11.252  -7.502  1.00  0.00           C  
ATOM   2954  CE1 TYR A 227     -39.651  10.094  -4.964  1.00  0.00           C  
ATOM   2955  CE2 TYR A 227     -39.502   9.954  -7.397  1.00  0.00           C  
ATOM   2956  CZ  TYR A 227     -39.290   9.383  -6.124  1.00  0.00           C  
ATOM   2957  OH  TYR A 227     -38.740   8.148  -6.020  1.00  0.00           O  
ATOM   2958  H   TYR A 227     -41.607  15.742  -6.430  1.00  0.00           H  
ATOM   2959  HA  TYR A 227     -42.698  13.324  -7.356  1.00  0.00           H  
ATOM   2960  HB2 TYR A 227     -40.327  13.869  -7.328  1.00  0.00           H  
ATOM   2961  HB3 TYR A 227     -40.322  13.947  -5.582  1.00  0.00           H  
ATOM   2962  HD1 TYR A 227     -40.396  11.943  -4.169  1.00  0.00           H  
ATOM   2963  HD2 TYR A 227     -40.176  11.697  -8.476  1.00  0.00           H  
ATOM   2964  HE1 TYR A 227     -39.512   9.650  -3.990  1.00  0.00           H  
ATOM   2965  HE2 TYR A 227     -39.234   9.393  -8.280  1.00  0.00           H  
ATOM   2966  HH  TYR A 227     -38.437   7.982  -5.124  1.00  0.00           H  
ATOM   2967  N   GLN A 228     -42.762  13.518  -4.032  1.00  0.00           N  
ATOM   2968  CA  GLN A 228     -43.402  13.072  -2.788  1.00  0.00           C  
ATOM   2969  C   GLN A 228     -44.935  13.246  -2.788  1.00  0.00           C  
ATOM   2970  O   GLN A 228     -45.622  12.693  -1.930  1.00  0.00           O  
ATOM   2971  CB  GLN A 228     -42.724  13.802  -1.608  1.00  0.00           C  
ATOM   2972  CG  GLN A 228     -43.291  13.449  -0.221  1.00  0.00           C  
ATOM   2973  CD  GLN A 228     -42.573  14.162   0.914  1.00  0.00           C  
ATOM   2974  OE1 GLN A 228     -41.833  13.573   1.682  1.00  0.00           O  
ATOM   2975  NE2 GLN A 228     -42.791  15.443   1.087  1.00  0.00           N  
ATOM   2976  H   GLN A 228     -42.056  14.236  -3.945  1.00  0.00           H  
ATOM   2977  HA  GLN A 228     -43.202  12.006  -2.673  1.00  0.00           H  
ATOM   2978  HB2 GLN A 228     -41.660  13.564  -1.615  1.00  0.00           H  
ATOM   2979  HB3 GLN A 228     -42.829  14.877  -1.758  1.00  0.00           H  
ATOM   2980  HG2 GLN A 228     -43.223  12.372  -0.065  1.00  0.00           H  
ATOM   2981  HG3 GLN A 228     -44.337  13.748  -0.156  1.00  0.00           H  
ATOM   2982 HE21 GLN A 228     -43.451  15.950   0.514  1.00  0.00           H  
ATOM   2983 HE22 GLN A 228     -42.371  15.844   1.913  1.00  0.00           H  
ATOM   2984  N   LYS A 229     -45.508  13.982  -3.752  1.00  0.00           N  
ATOM   2985  CA  LYS A 229     -46.957  14.197  -3.922  1.00  0.00           C  
ATOM   2986  C   LYS A 229     -47.507  13.621  -5.244  1.00  0.00           C  
ATOM   2987  O   LYS A 229     -48.647  13.882  -5.603  1.00  0.00           O  
ATOM   2988  CB  LYS A 229     -47.294  15.670  -3.602  1.00  0.00           C  
ATOM   2989  CG  LYS A 229     -48.798  15.947  -3.404  1.00  0.00           C  
ATOM   2990  CD  LYS A 229     -49.085  17.352  -2.858  1.00  0.00           C  
ATOM   2991  CE  LYS A 229     -48.855  18.413  -3.937  1.00  0.00           C  
ATOM   2992  NZ  LYS A 229     -49.257  19.758  -3.468  1.00  0.00           N1+
ATOM   2993  H   LYS A 229     -44.895  14.428  -4.421  1.00  0.00           H  
ATOM   2994  HA  LYS A 229     -47.470  13.604  -3.165  1.00  0.00           H  
ATOM   2995  HB2 LYS A 229     -46.914  16.298  -4.407  1.00  0.00           H  
ATOM   2996  HB3 LYS A 229     -46.773  15.950  -2.687  1.00  0.00           H  
ATOM   2997  HG2 LYS A 229     -49.195  15.219  -2.696  1.00  0.00           H  
ATOM   2998  HG3 LYS A 229     -49.338  15.837  -4.344  1.00  0.00           H  
ATOM   2999  HD2 LYS A 229     -48.458  17.550  -1.989  1.00  0.00           H  
ATOM   3000  HD3 LYS A 229     -50.129  17.387  -2.546  1.00  0.00           H  
ATOM   3001  HE2 LYS A 229     -49.462  18.145  -4.801  1.00  0.00           H  
ATOM   3002  HE3 LYS A 229     -47.808  18.412  -4.239  1.00  0.00           H  
ATOM   3003  HZ1 LYS A 229     -50.133  19.722  -2.966  1.00  0.00           H  
ATOM   3004  HZ2 LYS A 229     -48.574  20.207  -2.876  1.00  0.00           H  
ATOM   3005  HZ3 LYS A 229     -49.436  20.378  -4.245  1.00  0.00           H  
ATOM   3006  N   ARG A 230     -46.712  12.794  -5.940  1.00  0.00           N  
ATOM   3007  CA  ARG A 230     -47.097  12.071  -7.169  1.00  0.00           C  
ATOM   3008  C   ARG A 230     -46.854  10.567  -7.044  1.00  0.00           C  
ATOM   3009  O   ARG A 230     -47.824   9.822  -6.930  1.00  0.00           O  
ATOM   3010  CB  ARG A 230     -46.450  12.700  -8.416  1.00  0.00           C  
ATOM   3011  CG  ARG A 230     -46.933  14.137  -8.675  1.00  0.00           C  
ATOM   3012  CD  ARG A 230     -46.459  14.674 -10.031  1.00  0.00           C  
ATOM   3013  NE  ARG A 230     -44.989  14.829 -10.118  1.00  0.00           N  
ATOM   3014  CZ  ARG A 230     -44.339  15.766 -10.787  1.00  0.00           C  
ATOM   3015  NH1 ARG A 230     -43.042  15.816 -10.811  1.00  0.00           N  
ATOM   3016  NH2 ARG A 230     -44.930  16.712 -11.448  1.00  0.00           N1+
ATOM   3017  H   ARG A 230     -45.770  12.675  -5.598  1.00  0.00           H  
ATOM   3018  HA  ARG A 230     -48.175  12.155  -7.307  1.00  0.00           H  
ATOM   3019  HB2 ARG A 230     -45.365  12.689  -8.310  1.00  0.00           H  
ATOM   3020  HB3 ARG A 230     -46.720  12.096  -9.283  1.00  0.00           H  
ATOM   3021  HG2 ARG A 230     -48.023  14.141  -8.675  1.00  0.00           H  
ATOM   3022  HG3 ARG A 230     -46.595  14.804  -7.882  1.00  0.00           H  
ATOM   3023  HD2 ARG A 230     -46.791  13.979 -10.803  1.00  0.00           H  
ATOM   3024  HD3 ARG A 230     -46.954  15.629 -10.202  1.00  0.00           H  
ATOM   3025  HE  ARG A 230     -44.423  14.111  -9.689  1.00  0.00           H  
ATOM   3026 HH11 ARG A 230     -42.598  16.558 -11.332  1.00  0.00           H  
ATOM   3027 HH12 ARG A 230     -42.478  15.097 -10.382  1.00  0.00           H  
ATOM   3028 HH21 ARG A 230     -44.354  17.355 -11.973  1.00  0.00           H  
ATOM   3029 HH22 ARG A 230     -45.931  16.719 -11.582  1.00  0.00           H  
ATOM   3030  N   LYS A 231     -45.594  10.119  -6.929  1.00  0.00           N  
ATOM   3031  CA  LYS A 231     -45.238   8.682  -6.825  1.00  0.00           C  
ATOM   3032  C   LYS A 231     -45.942   7.967  -5.658  1.00  0.00           C  
ATOM   3033  O   LYS A 231     -46.247   6.780  -5.741  1.00  0.00           O  
ATOM   3034  CB  LYS A 231     -43.702   8.537  -6.779  1.00  0.00           C  
ATOM   3035  CG  LYS A 231     -43.205   7.078  -6.699  1.00  0.00           C  
ATOM   3036  CD  LYS A 231     -41.672   7.019  -6.648  1.00  0.00           C  
ATOM   3037  CE  LYS A 231     -41.137   5.588  -6.798  1.00  0.00           C  
ATOM   3038  NZ  LYS A 231     -39.685   5.507  -6.499  1.00  0.00           N1+
ATOM   3039  H   LYS A 231     -44.848  10.800  -6.941  1.00  0.00           H  
ATOM   3040  HA  LYS A 231     -45.593   8.186  -7.728  1.00  0.00           H  
ATOM   3041  HB2 LYS A 231     -43.283   8.997  -7.674  1.00  0.00           H  
ATOM   3042  HB3 LYS A 231     -43.323   9.079  -5.912  1.00  0.00           H  
ATOM   3043  HG2 LYS A 231     -43.597   6.594  -5.804  1.00  0.00           H  
ATOM   3044  HG3 LYS A 231     -43.559   6.539  -7.578  1.00  0.00           H  
ATOM   3045  HD2 LYS A 231     -41.346   7.429  -5.692  1.00  0.00           H  
ATOM   3046  HD3 LYS A 231     -41.262   7.627  -7.455  1.00  0.00           H  
ATOM   3047  HE2 LYS A 231     -41.325   5.249  -7.816  1.00  0.00           H  
ATOM   3048  HE3 LYS A 231     -41.679   4.933  -6.116  1.00  0.00           H  
ATOM   3049  HZ1 LYS A 231     -39.142   6.223  -6.961  1.00  0.00           H  
ATOM   3050  HZ2 LYS A 231     -39.508   5.662  -5.517  1.00  0.00           H  
ATOM   3051  HZ3 LYS A 231     -39.291   4.607  -6.734  1.00  0.00           H  
ATOM   3052  N   PHE A 232     -46.260   8.722  -4.603  1.00  0.00           N  
ATOM   3053  CA  PHE A 232     -46.962   8.273  -3.396  1.00  0.00           C  
ATOM   3054  C   PHE A 232     -48.342   8.936  -3.212  1.00  0.00           C  
ATOM   3055  O   PHE A 232     -48.816   9.073  -2.085  1.00  0.00           O  
ATOM   3056  CB  PHE A 232     -46.027   8.405  -2.178  1.00  0.00           C  
ATOM   3057  CG  PHE A 232     -44.761   7.576  -2.292  1.00  0.00           C  
ATOM   3058  CD1 PHE A 232     -44.792   6.214  -1.937  1.00  0.00           C  
ATOM   3059  CD2 PHE A 232     -43.565   8.143  -2.775  1.00  0.00           C  
ATOM   3060  CE1 PHE A 232     -43.651   5.410  -2.102  1.00  0.00           C  
ATOM   3061  CE2 PHE A 232     -42.418   7.343  -2.925  1.00  0.00           C  
ATOM   3062  CZ  PHE A 232     -42.465   5.974  -2.603  1.00  0.00           C  
ATOM   3063  H   PHE A 232     -45.954   9.684  -4.637  1.00  0.00           H  
ATOM   3064  HA  PHE A 232     -47.178   7.211  -3.508  1.00  0.00           H  
ATOM   3065  HB2 PHE A 232     -45.762   9.454  -2.040  1.00  0.00           H  
ATOM   3066  HB3 PHE A 232     -46.559   8.082  -1.284  1.00  0.00           H  
ATOM   3067  HD1 PHE A 232     -45.697   5.782  -1.537  1.00  0.00           H  
ATOM   3068  HD2 PHE A 232     -43.520   9.191  -3.031  1.00  0.00           H  
ATOM   3069  HE1 PHE A 232     -43.683   4.363  -1.839  1.00  0.00           H  
ATOM   3070  HE2 PHE A 232     -41.498   7.780  -3.283  1.00  0.00           H  
ATOM   3071  HZ  PHE A 232     -41.587   5.358  -2.728  1.00  0.00           H  
ATOM   3072  N   HIS A 233     -49.015   9.359  -4.294  1.00  0.00           N  
ATOM   3073  CA  HIS A 233     -50.351   9.983  -4.235  1.00  0.00           C  
ATOM   3074  C   HIS A 233     -51.367   9.110  -3.481  1.00  0.00           C  
ATOM   3075  O   HIS A 233     -52.152   9.622  -2.686  1.00  0.00           O  
ATOM   3076  CB  HIS A 233     -50.835  10.291  -5.665  1.00  0.00           C  
ATOM   3077  CG  HIS A 233     -52.178  10.982  -5.748  1.00  0.00           C  
ATOM   3078  CD2 HIS A 233     -53.392  10.393  -5.550  1.00  0.00           C  
ATOM   3079  ND1 HIS A 233     -52.384  12.331  -6.051  1.00  0.00           N  
ATOM   3080  NE2 HIS A 233     -54.347  11.364  -5.745  1.00  0.00           N  
ATOM   3081  CE1 HIS A 233     -53.716  12.513  -6.036  1.00  0.00           C  
ATOM   3082  H   HIS A 233     -48.603   9.224  -5.207  1.00  0.00           H  
ATOM   3083  HA  HIS A 233     -50.283  10.927  -3.695  1.00  0.00           H  
ATOM   3084  HB2 HIS A 233     -50.887   9.364  -6.235  1.00  0.00           H  
ATOM   3085  HB3 HIS A 233     -50.102  10.938  -6.148  1.00  0.00           H  
ATOM   3086  HD2 HIS A 233     -53.568   9.359  -5.292  1.00  0.00           H  
ATOM   3087  HE2 HIS A 233     -55.347  11.236  -5.688  1.00  0.00           H  
ATOM   3088  HE1 HIS A 233     -54.211  13.452  -6.235  1.00  0.00           H  
ATOM   3089  N   CYS A 234     -51.326   7.787  -3.654  1.00  0.00           N  
ATOM   3090  CA  CYS A 234     -52.241   6.867  -2.970  1.00  0.00           C  
ATOM   3091  C   CYS A 234     -51.838   6.496  -1.529  1.00  0.00           C  
ATOM   3092  O   CYS A 234     -52.490   5.656  -0.916  1.00  0.00           O  
ATOM   3093  CB  CYS A 234     -52.541   5.662  -3.864  1.00  0.00           C  
ATOM   3094  SG  CYS A 234     -53.279   6.266  -5.413  1.00  0.00           S  
ATOM   3095  H   CYS A 234     -50.687   7.404  -4.336  1.00  0.00           H  
ATOM   3096  HA  CYS A 234     -53.192   7.387  -2.850  1.00  0.00           H  
ATOM   3097  HB2 CYS A 234     -53.246   5.002  -3.358  1.00  0.00           H  
ATOM   3098  HB3 CYS A 234     -51.626   5.106  -4.066  1.00  0.00           H  
ATOM   3099  HG  CYS A 234     -52.128   6.709  -5.925  1.00  0.00           H  
ATOM   3100  N   ALA A 235     -50.844   7.160  -0.924  1.00  0.00           N  
ATOM   3101  CA  ALA A 235     -50.579   7.046   0.517  1.00  0.00           C  
ATOM   3102  C   ALA A 235     -51.813   7.399   1.370  1.00  0.00           C  
ATOM   3103  O   ALA A 235     -52.017   6.811   2.429  1.00  0.00           O  
ATOM   3104  CB  ALA A 235     -49.431   7.984   0.869  1.00  0.00           C  
ATOM   3105  H   ALA A 235     -50.289   7.811  -1.461  1.00  0.00           H  
ATOM   3106  HA  ALA A 235     -50.289   6.022   0.752  1.00  0.00           H  
ATOM   3107  HB1 ALA A 235     -48.533   7.700   0.321  1.00  0.00           H  
ATOM   3108  HB2 ALA A 235     -49.732   8.997   0.600  1.00  0.00           H  
ATOM   3109  HB3 ALA A 235     -49.235   7.952   1.941  1.00  0.00           H  
ATOM   3110  N   ASN A 236     -52.670   8.298   0.870  1.00  0.00           N  
ATOM   3111  CA  ASN A 236     -53.968   8.661   1.456  1.00  0.00           C  
ATOM   3112  C   ASN A 236     -55.022   7.525   1.423  1.00  0.00           C  
ATOM   3113  O   ASN A 236     -56.162   7.724   1.852  1.00  0.00           O  
ATOM   3114  CB  ASN A 236     -54.478   9.953   0.789  1.00  0.00           C  
ATOM   3115  CG  ASN A 236     -53.422  11.041   0.668  1.00  0.00           C  
ATOM   3116  OD1 ASN A 236     -53.177  11.814   1.583  1.00  0.00           O  
ATOM   3117  ND2 ASN A 236     -52.736  11.141  -0.442  1.00  0.00           N  
ATOM   3118  H   ASN A 236     -52.408   8.750   0.006  1.00  0.00           H  
ATOM   3119  HA  ASN A 236     -53.794   8.881   2.509  1.00  0.00           H  
ATOM   3120  HB2 ASN A 236     -55.311  10.348   1.370  1.00  0.00           H  
ATOM   3121  HB3 ASN A 236     -54.852   9.719  -0.208  1.00  0.00           H  
ATOM   3122 HD21 ASN A 236     -52.156  11.958  -0.571  1.00  0.00           H  
ATOM   3123 HD22 ASN A 236     -52.954  10.574  -1.250  1.00  0.00           H  
ATOM   3124  N   LEU A 237     -54.637   6.337   0.943  1.00  0.00           N  
ATOM   3125  CA  LEU A 237     -55.370   5.065   0.964  1.00  0.00           C  
ATOM   3126  C   LEU A 237     -54.576   4.000   1.754  1.00  0.00           C  
ATOM   3127  O   LEU A 237     -54.652   2.799   1.488  1.00  0.00           O  
ATOM   3128  CB  LEU A 237     -55.723   4.638  -0.476  1.00  0.00           C  
ATOM   3129  CG  LEU A 237     -56.589   5.650  -1.250  1.00  0.00           C  
ATOM   3130  CD1 LEU A 237     -56.600   5.301  -2.737  1.00  0.00           C  
ATOM   3131  CD2 LEU A 237     -58.028   5.639  -0.737  1.00  0.00           C  
ATOM   3132  H   LEU A 237     -53.714   6.285   0.535  1.00  0.00           H  
ATOM   3133  HA  LEU A 237     -56.301   5.208   1.512  1.00  0.00           H  
ATOM   3134  HB2 LEU A 237     -54.793   4.478  -1.021  1.00  0.00           H  
ATOM   3135  HB3 LEU A 237     -56.246   3.682  -0.446  1.00  0.00           H  
ATOM   3136  HG  LEU A 237     -56.181   6.657  -1.151  1.00  0.00           H  
ATOM   3137 HD11 LEU A 237     -55.587   5.362  -3.136  1.00  0.00           H  
ATOM   3138 HD12 LEU A 237     -56.973   4.287  -2.876  1.00  0.00           H  
ATOM   3139 HD13 LEU A 237     -57.237   6.000  -3.278  1.00  0.00           H  
ATOM   3140 HD21 LEU A 237     -58.448   4.636  -0.817  1.00  0.00           H  
ATOM   3141 HD22 LEU A 237     -58.058   5.960   0.304  1.00  0.00           H  
ATOM   3142 HD23 LEU A 237     -58.633   6.327  -1.328  1.00  0.00           H  
ATOM   3143  N   THR A 238     -53.783   4.452   2.732  1.00  0.00           N  
ATOM   3144  CA  THR A 238     -52.939   3.630   3.611  1.00  0.00           C  
ATOM   3145  C   THR A 238     -52.960   4.156   5.047  1.00  0.00           C  
ATOM   3146  O   THR A 238     -53.527   5.212   5.333  1.00  0.00           O  
ATOM   3147  CB  THR A 238     -51.486   3.500   3.109  1.00  0.00           C  
ATOM   3148  OG1 THR A 238     -50.719   4.649   3.398  1.00  0.00           O  
ATOM   3149  CG2 THR A 238     -51.343   3.187   1.625  1.00  0.00           C  
ATOM   3150  H   THR A 238     -53.759   5.449   2.891  1.00  0.00           H  
ATOM   3151  HA  THR A 238     -53.359   2.624   3.640  1.00  0.00           H  
ATOM   3152  HB  THR A 238     -51.032   2.671   3.652  1.00  0.00           H  
ATOM   3153 HG21 THR A 238     -51.937   2.305   1.388  1.00  0.00           H  
ATOM   3154 HG22 THR A 238     -51.686   4.025   1.018  1.00  0.00           H  
ATOM   3155 HG23 THR A 238     -50.298   2.981   1.395  1.00  0.00           H  
ATOM   3156  HG1 THR A 238     -51.187   5.412   3.050  1.00  0.00           H  
ATOM   3157  N   SER A 239     -52.324   3.424   5.960  1.00  0.00           N  
ATOM   3158  CA  SER A 239     -52.229   3.782   7.380  1.00  0.00           C  
ATOM   3159  C   SER A 239     -51.169   4.857   7.686  1.00  0.00           C  
ATOM   3160  O   SER A 239     -50.949   5.161   8.856  1.00  0.00           O  
ATOM   3161  CB  SER A 239     -51.990   2.511   8.207  1.00  0.00           C  
ATOM   3162  OG  SER A 239     -53.056   1.590   8.020  1.00  0.00           O  
ATOM   3163  H   SER A 239     -51.904   2.555   5.666  1.00  0.00           H  
ATOM   3164  HA  SER A 239     -53.186   4.199   7.693  1.00  0.00           H  
ATOM   3165  HB2 SER A 239     -51.932   2.772   9.263  1.00  0.00           H  
ATOM   3166  HB3 SER A 239     -51.048   2.049   7.909  1.00  0.00           H  
ATOM   3167  HG  SER A 239     -53.090   1.313   7.101  1.00  0.00           H  
ATOM   3168  N   TRP A 240     -50.504   5.439   6.675  1.00  0.00           N  
ATOM   3169  CA  TRP A 240     -49.305   6.278   6.848  1.00  0.00           C  
ATOM   3170  C   TRP A 240     -49.278   7.497   5.898  1.00  0.00           C  
ATOM   3171  O   TRP A 240     -49.845   7.430   4.802  1.00  0.00           O  
ATOM   3172  CB  TRP A 240     -48.043   5.407   6.686  1.00  0.00           C  
ATOM   3173  CG  TRP A 240     -48.058   4.105   7.436  1.00  0.00           C  
ATOM   3174  CD1 TRP A 240     -48.137   2.875   6.876  1.00  0.00           C  
ATOM   3175  CD2 TRP A 240     -48.038   3.878   8.881  1.00  0.00           C  
ATOM   3176  NE1 TRP A 240     -48.208   1.914   7.864  1.00  0.00           N  
ATOM   3177  CE2 TRP A 240     -48.175   2.477   9.119  1.00  0.00           C  
ATOM   3178  CE3 TRP A 240     -47.931   4.711  10.016  1.00  0.00           C  
ATOM   3179  CZ2 TRP A 240     -48.246   1.935  10.409  1.00  0.00           C  
ATOM   3180  CZ3 TRP A 240     -47.992   4.176  11.318  1.00  0.00           C  
ATOM   3181  CH2 TRP A 240     -48.161   2.795  11.517  1.00  0.00           C  
ATOM   3182  H   TRP A 240     -50.786   5.232   5.728  1.00  0.00           H  
ATOM   3183  HA  TRP A 240     -49.310   6.654   7.871  1.00  0.00           H  
ATOM   3184  HB2 TRP A 240     -47.908   5.192   5.626  1.00  0.00           H  
ATOM   3185  HB3 TRP A 240     -47.173   5.978   7.012  1.00  0.00           H  
ATOM   3186  HD1 TRP A 240     -48.159   2.676   5.814  1.00  0.00           H  
ATOM   3187  HE1 TRP A 240     -48.311   0.927   7.677  1.00  0.00           H  
ATOM   3188  HE3 TRP A 240     -47.810   5.775   9.881  1.00  0.00           H  
ATOM   3189  HZ2 TRP A 240     -48.366   0.870  10.546  1.00  0.00           H  
ATOM   3190  HZ3 TRP A 240     -47.913   4.831  12.173  1.00  0.00           H  
ATOM   3191  HH2 TRP A 240     -48.223   2.398  12.519  1.00  0.00           H  
ATOM   3192  N   PRO A 241     -48.631   8.615   6.287  1.00  0.00           N  
ATOM   3193  CA  PRO A 241     -48.506   9.818   5.458  1.00  0.00           C  
ATOM   3194  C   PRO A 241     -47.377   9.695   4.419  1.00  0.00           C  
ATOM   3195  O   PRO A 241     -46.460   8.886   4.558  1.00  0.00           O  
ATOM   3196  CB  PRO A 241     -48.234  10.941   6.463  1.00  0.00           C  
ATOM   3197  CG  PRO A 241     -47.382  10.238   7.519  1.00  0.00           C  
ATOM   3198  CD  PRO A 241     -48.025   8.853   7.594  1.00  0.00           C  
ATOM   3199  HA  PRO A 241     -49.444  10.021   4.941  1.00  0.00           H  
ATOM   3200  HB2 PRO A 241     -47.708  11.783   6.015  1.00  0.00           H  
ATOM   3201  HB3 PRO A 241     -49.173  11.271   6.908  1.00  0.00           H  
ATOM   3202  HG2 PRO A 241     -47.423  10.750   8.480  1.00  0.00           H  
ATOM   3203  HG3 PRO A 241     -46.352  10.151   7.171  1.00  0.00           H  
ATOM   3204  HD2 PRO A 241     -48.801   8.857   8.359  1.00  0.00           H  
ATOM   3205  HD3 PRO A 241     -47.267   8.105   7.830  1.00  0.00           H  
ATOM   3206  N   ARG A 242     -47.401  10.543   3.381  1.00  0.00           N  
ATOM   3207  CA  ARG A 242     -46.418  10.527   2.277  1.00  0.00           C  
ATOM   3208  C   ARG A 242     -44.966  10.704   2.734  1.00  0.00           C  
ATOM   3209  O   ARG A 242     -44.094  10.035   2.188  1.00  0.00           O  
ATOM   3210  CB  ARG A 242     -46.803  11.561   1.202  1.00  0.00           C  
ATOM   3211  CG  ARG A 242     -48.093  11.131   0.484  1.00  0.00           C  
ATOM   3212  CD  ARG A 242     -48.575  11.993  -0.692  1.00  0.00           C  
ATOM   3213  NE  ARG A 242     -49.061  13.319  -0.276  1.00  0.00           N  
ATOM   3214  CZ  ARG A 242     -48.371  14.406  -0.004  1.00  0.00           C  
ATOM   3215  NH1 ARG A 242     -48.993  15.425   0.512  1.00  0.00           N  
ATOM   3216  NH2 ARG A 242     -47.093  14.497  -0.234  1.00  0.00           N1+
ATOM   3217  H   ARG A 242     -48.161  11.206   3.339  1.00  0.00           H  
ATOM   3218  HA  ARG A 242     -46.439   9.539   1.816  1.00  0.00           H  
ATOM   3219  HB2 ARG A 242     -46.936  12.536   1.671  1.00  0.00           H  
ATOM   3220  HB3 ARG A 242     -45.999  11.624   0.469  1.00  0.00           H  
ATOM   3221  HG2 ARG A 242     -48.905  11.062   1.208  1.00  0.00           H  
ATOM   3222  HG3 ARG A 242     -47.898  10.138   0.080  1.00  0.00           H  
ATOM   3223  HD2 ARG A 242     -49.408  11.468  -1.159  1.00  0.00           H  
ATOM   3224  HD3 ARG A 242     -47.794  12.071  -1.448  1.00  0.00           H  
ATOM   3225  HE  ARG A 242     -50.061  13.415  -0.178  1.00  0.00           H  
ATOM   3226 HH11 ARG A 242     -49.966  15.311   0.755  1.00  0.00           H  
ATOM   3227 HH12 ARG A 242     -48.506  16.275   0.756  1.00  0.00           H  
ATOM   3228 HH21 ARG A 242     -46.625  13.726  -0.689  1.00  0.00           H  
ATOM   3229 HH22 ARG A 242     -46.569  15.293   0.099  1.00  0.00           H  
ATOM   3230  N   TRP A 243     -44.700  11.529   3.751  1.00  0.00           N  
ATOM   3231  CA  TRP A 243     -43.336  11.708   4.273  1.00  0.00           C  
ATOM   3232  C   TRP A 243     -42.759  10.447   4.935  1.00  0.00           C  
ATOM   3233  O   TRP A 243     -41.541  10.291   4.955  1.00  0.00           O  
ATOM   3234  CB  TRP A 243     -43.273  12.912   5.223  1.00  0.00           C  
ATOM   3235  CG  TRP A 243     -44.018  12.791   6.521  1.00  0.00           C  
ATOM   3236  CD1 TRP A 243     -45.182  13.416   6.811  1.00  0.00           C  
ATOM   3237  CD2 TRP A 243     -43.666  12.033   7.723  1.00  0.00           C  
ATOM   3238  NE1 TRP A 243     -45.600  13.068   8.078  1.00  0.00           N  
ATOM   3239  CE2 TRP A 243     -44.713  12.203   8.678  1.00  0.00           C  
ATOM   3240  CE3 TRP A 243     -42.575  11.222   8.117  1.00  0.00           C  
ATOM   3241  CZ2 TRP A 243     -44.704  11.566   9.924  1.00  0.00           C  
ATOM   3242  CZ3 TRP A 243     -42.559  10.572   9.367  1.00  0.00           C  
ATOM   3243  CH2 TRP A 243     -43.624  10.735  10.268  1.00  0.00           C  
ATOM   3244  H   TRP A 243     -45.455  12.056   4.166  1.00  0.00           H  
ATOM   3245  HA  TRP A 243     -42.679  11.929   3.431  1.00  0.00           H  
ATOM   3246  HB2 TRP A 243     -42.225  13.090   5.464  1.00  0.00           H  
ATOM   3247  HB3 TRP A 243     -43.630  13.793   4.690  1.00  0.00           H  
ATOM   3248  HD1 TRP A 243     -45.700  14.097   6.152  1.00  0.00           H  
ATOM   3249  HE1 TRP A 243     -46.440  13.432   8.505  1.00  0.00           H  
ATOM   3250  HE3 TRP A 243     -41.741  11.095   7.442  1.00  0.00           H  
ATOM   3251  HZ2 TRP A 243     -45.527  11.724  10.606  1.00  0.00           H  
ATOM   3252  HZ3 TRP A 243     -41.725   9.942   9.637  1.00  0.00           H  
ATOM   3253  HH2 TRP A 243     -43.605  10.229  11.222  1.00  0.00           H  
ATOM   3254  N   LEU A 244     -43.590   9.520   5.434  1.00  0.00           N  
ATOM   3255  CA  LEU A 244     -43.106   8.256   6.005  1.00  0.00           C  
ATOM   3256  C   LEU A 244     -42.485   7.378   4.910  1.00  0.00           C  
ATOM   3257  O   LEU A 244     -41.418   6.798   5.104  1.00  0.00           O  
ATOM   3258  CB  LEU A 244     -44.247   7.592   6.810  1.00  0.00           C  
ATOM   3259  CG  LEU A 244     -44.018   6.197   7.434  1.00  0.00           C  
ATOM   3260  CD1 LEU A 244     -44.062   5.040   6.432  1.00  0.00           C  
ATOM   3261  CD2 LEU A 244     -42.731   6.121   8.256  1.00  0.00           C  
ATOM   3262  H   LEU A 244     -44.588   9.665   5.368  1.00  0.00           H  
ATOM   3263  HA  LEU A 244     -42.303   8.487   6.705  1.00  0.00           H  
ATOM   3264  HB2 LEU A 244     -44.504   8.271   7.623  1.00  0.00           H  
ATOM   3265  HB3 LEU A 244     -45.126   7.513   6.171  1.00  0.00           H  
ATOM   3266  HG  LEU A 244     -44.849   6.035   8.122  1.00  0.00           H  
ATOM   3267 HD11 LEU A 244     -44.922   5.147   5.772  1.00  0.00           H  
ATOM   3268 HD12 LEU A 244     -43.148   4.996   5.839  1.00  0.00           H  
ATOM   3269 HD13 LEU A 244     -44.157   4.101   6.977  1.00  0.00           H  
ATOM   3270 HD21 LEU A 244     -41.856   6.206   7.612  1.00  0.00           H  
ATOM   3271 HD22 LEU A 244     -42.721   6.924   8.993  1.00  0.00           H  
ATOM   3272 HD23 LEU A 244     -42.694   5.167   8.782  1.00  0.00           H  
ATOM   3273  N   TYR A 245     -43.092   7.343   3.721  1.00  0.00           N  
ATOM   3274  CA  TYR A 245     -42.529   6.626   2.575  1.00  0.00           C  
ATOM   3275  C   TYR A 245     -41.244   7.279   2.038  1.00  0.00           C  
ATOM   3276  O   TYR A 245     -40.365   6.561   1.569  1.00  0.00           O  
ATOM   3277  CB  TYR A 245     -43.607   6.422   1.502  1.00  0.00           C  
ATOM   3278  CG  TYR A 245     -44.827   5.658   2.001  1.00  0.00           C  
ATOM   3279  CD1 TYR A 245     -44.682   4.343   2.490  1.00  0.00           C  
ATOM   3280  CD2 TYR A 245     -46.096   6.270   2.017  1.00  0.00           C  
ATOM   3281  CE1 TYR A 245     -45.800   3.640   2.980  1.00  0.00           C  
ATOM   3282  CE2 TYR A 245     -47.217   5.569   2.507  1.00  0.00           C  
ATOM   3283  CZ  TYR A 245     -47.072   4.248   2.975  1.00  0.00           C  
ATOM   3284  OH  TYR A 245     -48.157   3.559   3.419  1.00  0.00           O  
ATOM   3285  H   TYR A 245     -43.956   7.852   3.601  1.00  0.00           H  
ATOM   3286  HA  TYR A 245     -42.230   5.636   2.922  1.00  0.00           H  
ATOM   3287  HB2 TYR A 245     -43.912   7.394   1.114  1.00  0.00           H  
ATOM   3288  HB3 TYR A 245     -43.167   5.861   0.678  1.00  0.00           H  
ATOM   3289  HD1 TYR A 245     -43.707   3.878   2.501  1.00  0.00           H  
ATOM   3290  HD2 TYR A 245     -46.208   7.283   1.661  1.00  0.00           H  
ATOM   3291  HE1 TYR A 245     -45.687   2.640   3.374  1.00  0.00           H  
ATOM   3292  HE2 TYR A 245     -48.189   6.038   2.537  1.00  0.00           H  
ATOM   3293  HH  TYR A 245     -48.952   4.097   3.412  1.00  0.00           H  
ATOM   3294  N   SER A 246     -41.043   8.592   2.206  1.00  0.00           N  
ATOM   3295  CA  SER A 246     -39.745   9.257   1.957  1.00  0.00           C  
ATOM   3296  C   SER A 246     -38.610   8.804   2.893  1.00  0.00           C  
ATOM   3297  O   SER A 246     -37.450   9.131   2.648  1.00  0.00           O  
ATOM   3298  CB  SER A 246     -39.893  10.778   2.037  1.00  0.00           C  
ATOM   3299  OG  SER A 246     -40.805  11.217   1.053  1.00  0.00           O  
ATOM   3300  H   SER A 246     -41.810   9.163   2.531  1.00  0.00           H  
ATOM   3301  HA  SER A 246     -39.428   9.013   0.943  1.00  0.00           H  
ATOM   3302  HB2 SER A 246     -38.928  11.256   1.869  1.00  0.00           H  
ATOM   3303  HB3 SER A 246     -40.250  11.067   3.026  1.00  0.00           H  
ATOM   3304  HG  SER A 246     -41.066  12.109   1.296  1.00  0.00           H  
ATOM   3305  N   LEU A 247     -38.904   8.017   3.936  1.00  0.00           N  
ATOM   3306  CA  LEU A 247     -37.903   7.344   4.776  1.00  0.00           C  
ATOM   3307  C   LEU A 247     -37.588   5.909   4.303  1.00  0.00           C  
ATOM   3308  O   LEU A 247     -36.803   5.221   4.952  1.00  0.00           O  
ATOM   3309  CB  LEU A 247     -38.322   7.389   6.261  1.00  0.00           C  
ATOM   3310  CG  LEU A 247     -38.704   8.778   6.808  1.00  0.00           C  
ATOM   3311  CD1 LEU A 247     -39.128   8.650   8.272  1.00  0.00           C  
ATOM   3312  CD2 LEU A 247     -37.542   9.771   6.738  1.00  0.00           C  
ATOM   3313  H   LEU A 247     -39.877   7.834   4.138  1.00  0.00           H  
ATOM   3314  HA  LEU A 247     -36.962   7.888   4.689  1.00  0.00           H  
ATOM   3315  HB2 LEU A 247     -39.172   6.721   6.400  1.00  0.00           H  
ATOM   3316  HB3 LEU A 247     -37.500   6.998   6.861  1.00  0.00           H  
ATOM   3317  HG  LEU A 247     -39.548   9.177   6.246  1.00  0.00           H  
ATOM   3318 HD11 LEU A 247     -39.988   7.984   8.346  1.00  0.00           H  
ATOM   3319 HD12 LEU A 247     -38.308   8.249   8.867  1.00  0.00           H  
ATOM   3320 HD13 LEU A 247     -39.411   9.630   8.658  1.00  0.00           H  
ATOM   3321 HD21 LEU A 247     -36.685   9.387   7.291  1.00  0.00           H  
ATOM   3322 HD22 LEU A 247     -37.269   9.945   5.698  1.00  0.00           H  
ATOM   3323 HD23 LEU A 247     -37.862  10.721   7.166  1.00  0.00           H  
ATOM   3324  N   TYR A 248     -38.182   5.456   3.193  1.00  0.00           N  
ATOM   3325  CA  TYR A 248     -38.061   4.097   2.639  1.00  0.00           C  
ATOM   3326  C   TYR A 248     -37.905   4.064   1.101  1.00  0.00           C  
ATOM   3327  O   TYR A 248     -37.457   3.055   0.564  1.00  0.00           O  
ATOM   3328  CB  TYR A 248     -39.273   3.253   3.079  1.00  0.00           C  
ATOM   3329  CG  TYR A 248     -39.286   2.804   4.534  1.00  0.00           C  
ATOM   3330  CD1 TYR A 248     -38.914   1.484   4.861  1.00  0.00           C  
ATOM   3331  CD2 TYR A 248     -39.725   3.671   5.555  1.00  0.00           C  
ATOM   3332  CE1 TYR A 248     -38.984   1.034   6.193  1.00  0.00           C  
ATOM   3333  CE2 TYR A 248     -39.766   3.233   6.895  1.00  0.00           C  
ATOM   3334  CZ  TYR A 248     -39.401   1.909   7.216  1.00  0.00           C  
ATOM   3335  OH  TYR A 248     -39.472   1.459   8.497  1.00  0.00           O  
ATOM   3336  H   TYR A 248     -38.825   6.081   2.729  1.00  0.00           H  
ATOM   3337  HA  TYR A 248     -37.167   3.623   3.043  1.00  0.00           H  
ATOM   3338  HB2 TYR A 248     -40.186   3.812   2.873  1.00  0.00           H  
ATOM   3339  HB3 TYR A 248     -39.308   2.359   2.456  1.00  0.00           H  
ATOM   3340  HD1 TYR A 248     -38.592   0.807   4.083  1.00  0.00           H  
ATOM   3341  HD2 TYR A 248     -40.032   4.678   5.312  1.00  0.00           H  
ATOM   3342  HE1 TYR A 248     -38.729   0.015   6.444  1.00  0.00           H  
ATOM   3343  HE2 TYR A 248     -40.089   3.900   7.681  1.00  0.00           H  
ATOM   3344  HH  TYR A 248     -39.762   0.544   8.512  1.00  0.00           H  
ATOM   3345  N   ASP A 249     -38.250   5.138   0.385  1.00  0.00           N  
ATOM   3346  CA  ASP A 249     -38.149   5.228  -1.075  1.00  0.00           C  
ATOM   3347  C   ASP A 249     -36.696   5.237  -1.576  1.00  0.00           C  
ATOM   3348  O   ASP A 249     -35.911   6.108  -1.204  1.00  0.00           O  
ATOM   3349  CB  ASP A 249     -38.877   6.487  -1.563  1.00  0.00           C  
ATOM   3350  CG  ASP A 249     -38.698   6.662  -3.071  1.00  0.00           C  
ATOM   3351  OD1 ASP A 249     -39.191   5.795  -3.829  1.00  0.00           O  
ATOM   3352  OD2 ASP A 249     -38.049   7.644  -3.500  1.00  0.00           O1-
ATOM   3353  H   ASP A 249     -38.689   5.913   0.861  1.00  0.00           H  
ATOM   3354  HA  ASP A 249     -38.653   4.359  -1.498  1.00  0.00           H  
ATOM   3355  HB2 ASP A 249     -38.488   7.361  -1.041  1.00  0.00           H  
ATOM   3356  HB3 ASP A 249     -39.938   6.402  -1.329  1.00  0.00           H  
ATOM   3357  N   ALA A 250     -36.341   4.303  -2.461  1.00  0.00           N  
ATOM   3358  CA  ALA A 250     -34.957   4.082  -2.878  1.00  0.00           C  
ATOM   3359  C   ALA A 250     -34.278   5.321  -3.498  1.00  0.00           C  
ATOM   3360  O   ALA A 250     -33.165   5.664  -3.098  1.00  0.00           O  
ATOM   3361  CB  ALA A 250     -34.924   2.879  -3.824  1.00  0.00           C  
ATOM   3362  H   ALA A 250     -37.045   3.645  -2.765  1.00  0.00           H  
ATOM   3363  HA  ALA A 250     -34.382   3.822  -1.990  1.00  0.00           H  
ATOM   3364  HB1 ALA A 250     -35.397   2.019  -3.350  1.00  0.00           H  
ATOM   3365  HB2 ALA A 250     -35.445   3.114  -4.753  1.00  0.00           H  
ATOM   3366  HB3 ALA A 250     -33.885   2.635  -4.045  1.00  0.00           H  
ATOM   3367  N   GLU A 251     -34.919   6.022  -4.442  1.00  0.00           N  
ATOM   3368  CA  GLU A 251     -34.346   7.243  -5.030  1.00  0.00           C  
ATOM   3369  C   GLU A 251     -34.224   8.391  -4.015  1.00  0.00           C  
ATOM   3370  O   GLU A 251     -33.232   9.124  -4.061  1.00  0.00           O  
ATOM   3371  CB  GLU A 251     -35.156   7.706  -6.250  1.00  0.00           C  
ATOM   3372  CG  GLU A 251     -35.020   6.811  -7.493  1.00  0.00           C  
ATOM   3373  CD  GLU A 251     -35.806   5.493  -7.467  1.00  0.00           C  
ATOM   3374  OE1 GLU A 251     -36.746   5.320  -6.658  1.00  0.00           O  
ATOM   3375  OE2 GLU A 251     -35.480   4.608  -8.296  1.00  0.00           O1-
ATOM   3376  H   GLU A 251     -35.825   5.716  -4.764  1.00  0.00           H  
ATOM   3377  HA  GLU A 251     -33.331   7.030  -5.364  1.00  0.00           H  
ATOM   3378  HB2 GLU A 251     -36.205   7.820  -5.976  1.00  0.00           H  
ATOM   3379  HB3 GLU A 251     -34.785   8.691  -6.536  1.00  0.00           H  
ATOM   3380  HG2 GLU A 251     -33.963   6.598  -7.652  1.00  0.00           H  
ATOM   3381  HG3 GLU A 251     -35.365   7.384  -8.353  1.00  0.00           H  
ATOM   3382  N   THR A 252     -35.178   8.523  -3.085  1.00  0.00           N  
ATOM   3383  CA  THR A 252     -35.124   9.521  -1.999  1.00  0.00           C  
ATOM   3384  C   THR A 252     -33.999   9.219  -0.995  1.00  0.00           C  
ATOM   3385  O   THR A 252     -33.307  10.122  -0.526  1.00  0.00           O  
ATOM   3386  CB  THR A 252     -36.474   9.614  -1.262  1.00  0.00           C  
ATOM   3387  OG1 THR A 252     -37.538   9.902  -2.145  1.00  0.00           O  
ATOM   3388  CG2 THR A 252     -36.483  10.696  -0.184  1.00  0.00           C  
ATOM   3389  H   THR A 252     -35.974   7.903  -3.125  1.00  0.00           H  
ATOM   3390  HA  THR A 252     -34.919  10.499  -2.435  1.00  0.00           H  
ATOM   3391  HB  THR A 252     -36.676   8.657  -0.781  1.00  0.00           H  
ATOM   3392 HG21 THR A 252     -35.799  10.436   0.624  1.00  0.00           H  
ATOM   3393 HG22 THR A 252     -36.193  11.653  -0.617  1.00  0.00           H  
ATOM   3394 HG23 THR A 252     -37.488  10.783   0.230  1.00  0.00           H  
ATOM   3395  HG1 THR A 252     -37.653   9.127  -2.700  1.00  0.00           H  
ATOM   3396  N   LEU A 253     -33.767   7.941  -0.682  1.00  0.00           N  
ATOM   3397  CA  LEU A 253     -32.670   7.508   0.188  1.00  0.00           C  
ATOM   3398  C   LEU A 253     -31.296   7.751  -0.465  1.00  0.00           C  
ATOM   3399  O   LEU A 253     -30.406   8.310   0.177  1.00  0.00           O  
ATOM   3400  CB  LEU A 253     -32.862   6.028   0.561  1.00  0.00           C  
ATOM   3401  CG  LEU A 253     -34.082   5.707   1.447  1.00  0.00           C  
ATOM   3402  CD1 LEU A 253     -34.328   4.198   1.453  1.00  0.00           C  
ATOM   3403  CD2 LEU A 253     -33.860   6.143   2.893  1.00  0.00           C  
ATOM   3404  H   LEU A 253     -34.389   7.240  -1.059  1.00  0.00           H  
ATOM   3405  HA  LEU A 253     -32.692   8.106   1.099  1.00  0.00           H  
ATOM   3406  HB2 LEU A 253     -32.939   5.453  -0.362  1.00  0.00           H  
ATOM   3407  HB3 LEU A 253     -31.967   5.699   1.090  1.00  0.00           H  
ATOM   3408  HG  LEU A 253     -34.976   6.210   1.078  1.00  0.00           H  
ATOM   3409 HD11 LEU A 253     -34.583   3.864   0.448  1.00  0.00           H  
ATOM   3410 HD12 LEU A 253     -33.439   3.668   1.799  1.00  0.00           H  
ATOM   3411 HD13 LEU A 253     -35.159   3.960   2.117  1.00  0.00           H  
ATOM   3412 HD21 LEU A 253     -32.979   5.645   3.298  1.00  0.00           H  
ATOM   3413 HD22 LEU A 253     -33.733   7.225   2.933  1.00  0.00           H  
ATOM   3414 HD23 LEU A 253     -34.731   5.877   3.492  1.00  0.00           H  
ATOM   3415  N   MET A 254     -31.124   7.391  -1.744  1.00  0.00           N  
ATOM   3416  CA  MET A 254     -29.878   7.656  -2.485  1.00  0.00           C  
ATOM   3417  C   MET A 254     -29.594   9.159  -2.637  1.00  0.00           C  
ATOM   3418  O   MET A 254     -28.437   9.566  -2.539  1.00  0.00           O  
ATOM   3419  CB  MET A 254     -29.907   6.975  -3.863  1.00  0.00           C  
ATOM   3420  CG  MET A 254     -29.889   5.444  -3.756  1.00  0.00           C  
ATOM   3421  SD  MET A 254     -29.792   4.563  -5.340  1.00  0.00           S  
ATOM   3422  CE  MET A 254     -31.383   5.003  -6.080  1.00  0.00           C  
ATOM   3423  H   MET A 254     -31.884   6.925  -2.219  1.00  0.00           H  
ATOM   3424  HA  MET A 254     -29.045   7.236  -1.921  1.00  0.00           H  
ATOM   3425  HB2 MET A 254     -29.027   7.284  -4.427  1.00  0.00           H  
ATOM   3426  HB3 MET A 254     -30.795   7.297  -4.405  1.00  0.00           H  
ATOM   3427  HG2 MET A 254     -30.776   5.103  -3.223  1.00  0.00           H  
ATOM   3428  HG3 MET A 254     -29.020   5.156  -3.164  1.00  0.00           H  
ATOM   3429  HE1 MET A 254     -32.188   4.765  -5.385  1.00  0.00           H  
ATOM   3430  HE2 MET A 254     -31.400   6.067  -6.312  1.00  0.00           H  
ATOM   3431  HE3 MET A 254     -31.522   4.432  -6.998  1.00  0.00           H  
ATOM   3432  N   ASP A 255     -30.629   9.989  -2.813  1.00  0.00           N  
ATOM   3433  CA  ASP A 255     -30.535  11.456  -2.804  1.00  0.00           C  
ATOM   3434  C   ASP A 255     -29.949  11.982  -1.482  1.00  0.00           C  
ATOM   3435  O   ASP A 255     -28.956  12.714  -1.493  1.00  0.00           O  
ATOM   3436  CB  ASP A 255     -31.935  12.029  -3.087  1.00  0.00           C  
ATOM   3437  CG  ASP A 255     -32.081  13.515  -2.759  1.00  0.00           C  
ATOM   3438  OD1 ASP A 255     -31.649  14.362  -3.579  1.00  0.00           O  
ATOM   3439  OD2 ASP A 255     -32.635  13.837  -1.684  1.00  0.00           O1-
ATOM   3440  H   ASP A 255     -31.548   9.584  -2.920  1.00  0.00           H  
ATOM   3441  HA  ASP A 255     -29.865  11.780  -3.601  1.00  0.00           H  
ATOM   3442  HB2 ASP A 255     -32.679  11.481  -2.509  1.00  0.00           H  
ATOM   3443  HB3 ASP A 255     -32.163  11.868  -4.140  1.00  0.00           H  
ATOM   3444  N   ARG A 256     -30.504  11.561  -0.338  1.00  0.00           N  
ATOM   3445  CA  ARG A 256     -30.013  11.963   0.992  1.00  0.00           C  
ATOM   3446  C   ARG A 256     -28.588  11.477   1.291  1.00  0.00           C  
ATOM   3447  O   ARG A 256     -27.862  12.176   1.996  1.00  0.00           O  
ATOM   3448  CB  ARG A 256     -31.010  11.530   2.076  1.00  0.00           C  
ATOM   3449  CG  ARG A 256     -32.348  12.280   1.977  1.00  0.00           C  
ATOM   3450  CD  ARG A 256     -33.315  11.856   3.089  1.00  0.00           C  
ATOM   3451  NE  ARG A 256     -32.858  12.325   4.413  1.00  0.00           N  
ATOM   3452  CZ  ARG A 256     -33.168  11.828   5.594  1.00  0.00           C  
ATOM   3453  NH1 ARG A 256     -33.951  10.799   5.739  1.00  0.00           N  
ATOM   3454  NH2 ARG A 256     -32.705  12.346   6.690  1.00  0.00           N1+
ATOM   3455  H   ARG A 256     -31.320  10.969  -0.399  1.00  0.00           H  
ATOM   3456  HA  ARG A 256     -29.948  13.051   1.021  1.00  0.00           H  
ATOM   3457  HB2 ARG A 256     -31.196  10.459   1.989  1.00  0.00           H  
ATOM   3458  HB3 ARG A 256     -30.567  11.733   3.051  1.00  0.00           H  
ATOM   3459  HG2 ARG A 256     -32.815  12.076   1.014  1.00  0.00           H  
ATOM   3460  HG3 ARG A 256     -32.167  13.353   2.046  1.00  0.00           H  
ATOM   3461  HD2 ARG A 256     -33.408  10.770   3.073  1.00  0.00           H  
ATOM   3462  HD3 ARG A 256     -34.293  12.288   2.876  1.00  0.00           H  
ATOM   3463  HE  ARG A 256     -32.227  13.114   4.417  1.00  0.00           H  
ATOM   3464 HH11 ARG A 256     -34.377  10.381   4.924  1.00  0.00           H  
ATOM   3465 HH12 ARG A 256     -34.142  10.477   6.677  1.00  0.00           H  
ATOM   3466 HH21 ARG A 256     -32.175  13.206   6.672  1.00  0.00           H  
ATOM   3467 HH22 ARG A 256     -32.991  11.945   7.572  1.00  0.00           H  
ATOM   3468  N   ILE A 257     -28.156  10.340   0.732  1.00  0.00           N  
ATOM   3469  CA  ILE A 257     -26.748   9.903   0.809  1.00  0.00           C  
ATOM   3470  C   ILE A 257     -25.849  10.768  -0.085  1.00  0.00           C  
ATOM   3471  O   ILE A 257     -24.800  11.227   0.368  1.00  0.00           O  
ATOM   3472  CB  ILE A 257     -26.587   8.388   0.531  1.00  0.00           C  
ATOM   3473  CG1 ILE A 257     -27.287   7.567   1.638  1.00  0.00           C  
ATOM   3474  CG2 ILE A 257     -25.097   7.999   0.409  1.00  0.00           C  
ATOM   3475  CD1 ILE A 257     -27.245   6.050   1.440  1.00  0.00           C  
ATOM   3476  H   ILE A 257     -28.824   9.776   0.227  1.00  0.00           H  
ATOM   3477  HA  ILE A 257     -26.401  10.072   1.829  1.00  0.00           H  
ATOM   3478  HB  ILE A 257     -27.070   8.162  -0.420  1.00  0.00           H  
ATOM   3479 HG12 ILE A 257     -26.836   7.801   2.602  1.00  0.00           H  
ATOM   3480 HG13 ILE A 257     -28.338   7.852   1.673  1.00  0.00           H  
ATOM   3481 HG21 ILE A 257     -24.633   8.494  -0.444  1.00  0.00           H  
ATOM   3482 HG22 ILE A 257     -24.567   8.275   1.320  1.00  0.00           H  
ATOM   3483 HG23 ILE A 257     -24.990   6.925   0.254  1.00  0.00           H  
ATOM   3484 HD11 ILE A 257     -27.559   5.809   0.424  1.00  0.00           H  
ATOM   3485 HD12 ILE A 257     -26.242   5.662   1.618  1.00  0.00           H  
ATOM   3486 HD13 ILE A 257     -27.927   5.577   2.147  1.00  0.00           H  
ATOM   3487  N   LYS A 258     -26.247  11.052  -1.334  1.00  0.00           N  
ATOM   3488  CA  LYS A 258     -25.475  11.917  -2.247  1.00  0.00           C  
ATOM   3489  C   LYS A 258     -25.271  13.320  -1.663  1.00  0.00           C  
ATOM   3490  O   LYS A 258     -24.151  13.824  -1.740  1.00  0.00           O  
ATOM   3491  CB  LYS A 258     -26.130  11.937  -3.643  1.00  0.00           C  
ATOM   3492  CG  LYS A 258     -25.284  11.107  -4.622  1.00  0.00           C  
ATOM   3493  CD  LYS A 258     -25.891  11.007  -6.030  1.00  0.00           C  
ATOM   3494  CE  LYS A 258     -24.784  10.840  -7.086  1.00  0.00           C  
ATOM   3495  NZ  LYS A 258     -24.253  12.147  -7.547  1.00  0.00           N1+
ATOM   3496  H   LYS A 258     -27.122  10.662  -1.656  1.00  0.00           H  
ATOM   3497  HA  LYS A 258     -24.471  11.504  -2.339  1.00  0.00           H  
ATOM   3498  HB2 LYS A 258     -26.198  12.962  -4.007  1.00  0.00           H  
ATOM   3499  HB3 LYS A 258     -27.144  11.540  -3.601  1.00  0.00           H  
ATOM   3500  HG2 LYS A 258     -25.148  10.099  -4.229  1.00  0.00           H  
ATOM   3501  HG3 LYS A 258     -24.302  11.576  -4.687  1.00  0.00           H  
ATOM   3502  HD2 LYS A 258     -26.483  11.895  -6.254  1.00  0.00           H  
ATOM   3503  HD3 LYS A 258     -26.557  10.146  -6.062  1.00  0.00           H  
ATOM   3504  HE2 LYS A 258     -25.189  10.308  -7.947  1.00  0.00           H  
ATOM   3505  HE3 LYS A 258     -23.985  10.239  -6.654  1.00  0.00           H  
ATOM   3506  HZ1 LYS A 258     -24.742  12.439  -8.381  1.00  0.00           H  
ATOM   3507  HZ2 LYS A 258     -24.361  12.863  -6.843  1.00  0.00           H  
ATOM   3508  HZ3 LYS A 258     -23.274  12.136  -7.792  1.00  0.00           H  
ATOM   3509  N   LYS A 259     -26.274  13.881  -0.975  1.00  0.00           N  
ATOM   3510  CA  LYS A 259     -26.222  15.135  -0.177  1.00  0.00           C  
ATOM   3511  C   LYS A 259     -25.239  15.136   1.014  1.00  0.00           C  
ATOM   3512  O   LYS A 259     -25.223  16.095   1.791  1.00  0.00           O  
ATOM   3513  CB  LYS A 259     -27.648  15.476   0.294  1.00  0.00           C  
ATOM   3514  CG  LYS A 259     -28.555  15.912  -0.863  1.00  0.00           C  
ATOM   3515  CD  LYS A 259     -30.024  15.895  -0.431  1.00  0.00           C  
ATOM   3516  CE  LYS A 259     -30.851  16.570  -1.517  1.00  0.00           C  
ATOM   3517  NZ  LYS A 259     -32.295  16.480  -1.238  1.00  0.00           N1+
ATOM   3518  H   LYS A 259     -27.159  13.398  -1.011  1.00  0.00           H  
ATOM   3519  HA  LYS A 259     -25.877  15.940  -0.827  1.00  0.00           H  
ATOM   3520  HB2 LYS A 259     -28.073  14.603   0.789  1.00  0.00           H  
ATOM   3521  HB3 LYS A 259     -27.621  16.294   1.015  1.00  0.00           H  
ATOM   3522  HG2 LYS A 259     -28.271  16.923  -1.157  1.00  0.00           H  
ATOM   3523  HG3 LYS A 259     -28.431  15.256  -1.724  1.00  0.00           H  
ATOM   3524  HD2 LYS A 259     -30.145  16.435   0.508  1.00  0.00           H  
ATOM   3525  HD3 LYS A 259     -30.354  14.864  -0.307  1.00  0.00           H  
ATOM   3526  HE2 LYS A 259     -30.631  16.101  -2.475  1.00  0.00           H  
ATOM   3527  HE3 LYS A 259     -30.563  17.621  -1.558  1.00  0.00           H  
ATOM   3528  HZ1 LYS A 259     -32.605  15.534  -1.407  1.00  0.00           H  
ATOM   3529  HZ2 LYS A 259     -32.497  16.722  -0.278  1.00  0.00           H  
ATOM   3530  HZ3 LYS A 259     -32.800  17.122  -1.832  1.00  0.00           H  
ATOM   3531  N   GLN A 260     -24.417  14.094   1.159  1.00  0.00           N  
ATOM   3532  CA  GLN A 260     -23.267  14.020   2.070  1.00  0.00           C  
ATOM   3533  C   GLN A 260     -22.040  13.378   1.398  1.00  0.00           C  
ATOM   3534  O   GLN A 260     -20.922  13.829   1.612  1.00  0.00           O  
ATOM   3535  CB  GLN A 260     -23.635  13.266   3.356  1.00  0.00           C  
ATOM   3536  CG  GLN A 260     -24.821  13.876   4.113  1.00  0.00           C  
ATOM   3537  CD  GLN A 260     -25.005  13.270   5.500  1.00  0.00           C  
ATOM   3538  OE1 GLN A 260     -24.085  13.166   6.304  1.00  0.00           O  
ATOM   3539  NE2 GLN A 260     -26.216  12.858   5.814  1.00  0.00           N  
ATOM   3540  H   GLN A 260     -24.568  13.310   0.539  1.00  0.00           H  
ATOM   3541  HA  GLN A 260     -22.974  15.032   2.351  1.00  0.00           H  
ATOM   3542  HB2 GLN A 260     -23.874  12.230   3.112  1.00  0.00           H  
ATOM   3543  HB3 GLN A 260     -22.761  13.280   4.008  1.00  0.00           H  
ATOM   3544  HG2 GLN A 260     -25.731  13.731   3.532  1.00  0.00           H  
ATOM   3545  HG3 GLN A 260     -24.661  14.947   4.236  1.00  0.00           H  
ATOM   3546 HE21 GLN A 260     -26.941  12.858   5.110  1.00  0.00           H  
ATOM   3547 HE22 GLN A 260     -26.389  12.498   6.741  1.00  0.00           H  
ATOM   3548  N   LEU A 261     -22.215  12.369   0.537  1.00  0.00           N  
ATOM   3549  CA  LEU A 261     -21.125  11.739  -0.221  1.00  0.00           C  
ATOM   3550  C   LEU A 261     -20.423  12.711  -1.192  1.00  0.00           C  
ATOM   3551  O   LEU A 261     -19.215  12.600  -1.399  1.00  0.00           O  
ATOM   3552  CB  LEU A 261     -21.685  10.475  -0.903  1.00  0.00           C  
ATOM   3553  CG  LEU A 261     -20.742   9.752  -1.886  1.00  0.00           C  
ATOM   3554  CD1 LEU A 261     -19.480   9.211  -1.212  1.00  0.00           C  
ATOM   3555  CD2 LEU A 261     -21.488   8.570  -2.510  1.00  0.00           C  
ATOM   3556  H   LEU A 261     -23.143  11.983   0.436  1.00  0.00           H  
ATOM   3557  HA  LEU A 261     -20.363  11.421   0.492  1.00  0.00           H  
ATOM   3558  HB2 LEU A 261     -21.994   9.772  -0.130  1.00  0.00           H  
ATOM   3559  HB3 LEU A 261     -22.576  10.764  -1.461  1.00  0.00           H  
ATOM   3560  HG  LEU A 261     -20.455  10.432  -2.688  1.00  0.00           H  
ATOM   3561 HD11 LEU A 261     -18.901  10.031  -0.788  1.00  0.00           H  
ATOM   3562 HD12 LEU A 261     -19.750   8.511  -0.420  1.00  0.00           H  
ATOM   3563 HD13 LEU A 261     -18.859   8.700  -1.948  1.00  0.00           H  
ATOM   3564 HD21 LEU A 261     -21.801   7.875  -1.731  1.00  0.00           H  
ATOM   3565 HD22 LEU A 261     -22.367   8.927  -3.047  1.00  0.00           H  
ATOM   3566 HD23 LEU A 261     -20.834   8.047  -3.208  1.00  0.00           H  
ATOM   3567  N   ARG A 262     -21.136  13.714  -1.733  1.00  0.00           N  
ATOM   3568  CA  ARG A 262     -20.532  14.792  -2.543  1.00  0.00           C  
ATOM   3569  C   ARG A 262     -19.505  15.631  -1.766  1.00  0.00           C  
ATOM   3570  O   ARG A 262     -18.663  16.266  -2.385  1.00  0.00           O  
ATOM   3571  CB  ARG A 262     -21.653  15.640  -3.186  1.00  0.00           C  
ATOM   3572  CG  ARG A 262     -21.214  16.801  -4.106  1.00  0.00           C  
ATOM   3573  CD  ARG A 262     -20.573  16.307  -5.416  1.00  0.00           C  
ATOM   3574  NE  ARG A 262     -20.195  17.416  -6.320  1.00  0.00           N  
ATOM   3575  CZ  ARG A 262     -20.972  18.078  -7.159  1.00  0.00           C  
ATOM   3576  NH1 ARG A 262     -22.247  17.868  -7.284  1.00  0.00           N  
ATOM   3577  NH2 ARG A 262     -20.497  19.004  -7.929  1.00  0.00           N1+
ATOM   3578  H   ARG A 262     -22.130  13.748  -1.556  1.00  0.00           H  
ATOM   3579  HA  ARG A 262     -19.962  14.323  -3.346  1.00  0.00           H  
ATOM   3580  HB2 ARG A 262     -22.302  14.975  -3.757  1.00  0.00           H  
ATOM   3581  HB3 ARG A 262     -22.253  16.068  -2.383  1.00  0.00           H  
ATOM   3582  HG2 ARG A 262     -22.100  17.383  -4.360  1.00  0.00           H  
ATOM   3583  HG3 ARG A 262     -20.529  17.469  -3.583  1.00  0.00           H  
ATOM   3584  HD2 ARG A 262     -19.679  15.732  -5.174  1.00  0.00           H  
ATOM   3585  HD3 ARG A 262     -21.266  15.638  -5.925  1.00  0.00           H  
ATOM   3586  HE  ARG A 262     -19.214  17.655  -6.359  1.00  0.00           H  
ATOM   3587 HH11 ARG A 262     -22.772  18.429  -7.939  1.00  0.00           H  
ATOM   3588 HH12 ARG A 262     -22.701  17.154  -6.733  1.00  0.00           H  
ATOM   3589 HH21 ARG A 262     -19.550  19.336  -7.812  1.00  0.00           H  
ATOM   3590 HH22 ARG A 262     -21.126  19.515  -8.532  1.00  0.00           H  
ATOM   3591  N   GLU A 263     -19.523  15.590  -0.432  1.00  0.00           N  
ATOM   3592  CA  GLU A 263     -18.563  16.281   0.445  1.00  0.00           C  
ATOM   3593  C   GLU A 263     -17.209  15.547   0.571  1.00  0.00           C  
ATOM   3594  O   GLU A 263     -16.263  16.109   1.127  1.00  0.00           O  
ATOM   3595  CB  GLU A 263     -19.169  16.469   1.851  1.00  0.00           C  
ATOM   3596  CG  GLU A 263     -20.597  17.046   1.906  1.00  0.00           C  
ATOM   3597  CD  GLU A 263     -20.673  18.545   1.619  1.00  0.00           C  
ATOM   3598  OE1 GLU A 263     -21.689  19.165   2.000  1.00  0.00           O  
ATOM   3599  OE2 GLU A 263     -19.709  19.139   1.087  1.00  0.00           O1-
ATOM   3600  H   GLU A 263     -20.223  15.018   0.019  1.00  0.00           H  
ATOM   3601  HA  GLU A 263     -18.350  17.265   0.026  1.00  0.00           H  
ATOM   3602  HB2 GLU A 263     -18.512  17.109   2.441  1.00  0.00           H  
ATOM   3603  HB3 GLU A 263     -19.179  15.499   2.347  1.00  0.00           H  
ATOM   3604  HG2 GLU A 263     -20.978  16.876   2.913  1.00  0.00           H  
ATOM   3605  HG3 GLU A 263     -21.262  16.513   1.227  1.00  0.00           H  
ATOM   3606  N   TRP A 264     -17.109  14.306   0.071  1.00  0.00           N  
ATOM   3607  CA  TRP A 264     -15.933  13.419   0.160  1.00  0.00           C  
ATOM   3608  C   TRP A 264     -15.252  13.148  -1.190  1.00  0.00           C  
ATOM   3609  O   TRP A 264     -14.118  12.668  -1.224  1.00  0.00           O  
ATOM   3610  CB  TRP A 264     -16.362  12.080   0.784  1.00  0.00           C  
ATOM   3611  CG  TRP A 264     -16.784  12.048   2.223  1.00  0.00           C  
ATOM   3612  CD1 TRP A 264     -16.622  13.030   3.139  1.00  0.00           C  
ATOM   3613  CD2 TRP A 264     -17.385  10.928   2.947  1.00  0.00           C  
ATOM   3614  NE1 TRP A 264     -17.063  12.594   4.373  1.00  0.00           N  
ATOM   3615  CE2 TRP A 264     -17.507  11.286   4.323  1.00  0.00           C  
ATOM   3616  CE3 TRP A 264     -17.821   9.636   2.575  1.00  0.00           C  
ATOM   3617  CZ2 TRP A 264     -17.985  10.382   5.286  1.00  0.00           C  
ATOM   3618  CZ3 TRP A 264     -18.284   8.719   3.538  1.00  0.00           C  
ATOM   3619  CH2 TRP A 264     -18.362   9.090   4.892  1.00  0.00           C  
ATOM   3620  H   TRP A 264     -17.942  13.909  -0.342  1.00  0.00           H  
ATOM   3621  HA  TRP A 264     -15.176  13.866   0.805  1.00  0.00           H  
ATOM   3622  HB2 TRP A 264     -17.172  11.663   0.186  1.00  0.00           H  
ATOM   3623  HB3 TRP A 264     -15.523  11.390   0.700  1.00  0.00           H  
ATOM   3624  HD1 TRP A 264     -16.191  14.000   2.941  1.00  0.00           H  
ATOM   3625  HE1 TRP A 264     -17.007  13.170   5.201  1.00  0.00           H  
ATOM   3626  HE3 TRP A 264     -17.775   9.348   1.536  1.00  0.00           H  
ATOM   3627  HZ2 TRP A 264     -18.054  10.663   6.327  1.00  0.00           H  
ATOM   3628  HZ3 TRP A 264     -18.569   7.722   3.234  1.00  0.00           H  
ATOM   3629  HH2 TRP A 264     -18.715   8.387   5.632  1.00  0.00           H  
ATOM   3630  N   ASP A 265     -15.927  13.426  -2.305  1.00  0.00           N  
ATOM   3631  CA  ASP A 265     -15.441  13.186  -3.669  1.00  0.00           C  
ATOM   3632  C   ASP A 265     -16.096  14.212  -4.612  1.00  0.00           C  
ATOM   3633  O   ASP A 265     -16.992  13.913  -5.403  1.00  0.00           O  
ATOM   3634  CB  ASP A 265     -15.706  11.717  -4.056  1.00  0.00           C  
ATOM   3635  CG  ASP A 265     -14.767  11.184  -5.144  1.00  0.00           C  
ATOM   3636  OD1 ASP A 265     -14.981  10.018  -5.544  1.00  0.00           O  
ATOM   3637  OD2 ASP A 265     -13.828  11.891  -5.570  1.00  0.00           O1-
ATOM   3638  H   ASP A 265     -16.861  13.799  -2.204  1.00  0.00           H  
ATOM   3639  HA  ASP A 265     -14.365  13.359  -3.685  1.00  0.00           H  
ATOM   3640  HB2 ASP A 265     -16.743  11.587  -4.366  1.00  0.00           H  
ATOM   3641  HB3 ASP A 265     -15.562  11.088  -3.178  1.00  0.00           H  
ATOM   3642  N   GLU A 266     -15.724  15.481  -4.425  1.00  0.00           N  
ATOM   3643  CA  GLU A 266     -16.563  16.618  -4.824  1.00  0.00           C  
ATOM   3644  C   GLU A 266     -16.494  16.998  -6.316  1.00  0.00           C  
ATOM   3645  O   GLU A 266     -17.359  17.736  -6.795  1.00  0.00           O  
ATOM   3646  CB  GLU A 266     -16.296  17.806  -3.871  1.00  0.00           C  
ATOM   3647  CG  GLU A 266     -17.223  19.017  -4.115  1.00  0.00           C  
ATOM   3648  CD  GLU A 266     -17.682  19.764  -2.855  1.00  0.00           C  
ATOM   3649  OE1 GLU A 266     -18.633  20.572  -2.948  1.00  0.00           O  
ATOM   3650  OE2 GLU A 266     -17.139  19.590  -1.741  1.00  0.00           O1-
ATOM   3651  H   GLU A 266     -14.971  15.657  -3.775  1.00  0.00           H  
ATOM   3652  HA  GLU A 266     -17.597  16.320  -4.654  1.00  0.00           H  
ATOM   3653  HB2 GLU A 266     -16.417  17.445  -2.850  1.00  0.00           H  
ATOM   3654  HB3 GLU A 266     -15.262  18.133  -3.982  1.00  0.00           H  
ATOM   3655  HG2 GLU A 266     -18.134  18.663  -4.598  1.00  0.00           H  
ATOM   3656  HG3 GLU A 266     -16.732  19.711  -4.797  1.00  0.00           H  
ATOM   3657  N   ASN A 267     -15.511  16.507  -7.079  1.00  0.00           N  
ATOM   3658  CA  ASN A 267     -15.314  16.907  -8.477  1.00  0.00           C  
ATOM   3659  C   ASN A 267     -14.829  15.760  -9.381  1.00  0.00           C  
ATOM   3660  O   ASN A 267     -14.512  14.670  -8.911  1.00  0.00           O  
ATOM   3661  CB  ASN A 267     -14.394  18.143  -8.539  1.00  0.00           C  
ATOM   3662  CG  ASN A 267     -12.940  17.886  -8.179  1.00  0.00           C  
ATOM   3663  OD1 ASN A 267     -12.227  17.157  -8.850  1.00  0.00           O  
ATOM   3664  ND2 ASN A 267     -12.424  18.509  -7.148  1.00  0.00           N  
ATOM   3665  H   ASN A 267     -14.893  15.810  -6.689  1.00  0.00           H  
ATOM   3666  HA  ASN A 267     -16.284  17.204  -8.877  1.00  0.00           H  
ATOM   3667  HB2 ASN A 267     -14.407  18.550  -9.550  1.00  0.00           H  
ATOM   3668  HB3 ASN A 267     -14.795  18.911  -7.878  1.00  0.00           H  
ATOM   3669 HD21 ASN A 267     -12.994  19.126  -6.588  1.00  0.00           H  
ATOM   3670 HD22 ASN A 267     -11.421  18.468  -7.038  1.00  0.00           H  
ATOM   3671  N   LEU A 268     -14.798  16.018 -10.695  1.00  0.00           N  
ATOM   3672  CA  LEU A 268     -14.265  15.167 -11.774  1.00  0.00           C  
ATOM   3673  C   LEU A 268     -14.941  13.787 -11.976  1.00  0.00           C  
ATOM   3674  O   LEU A 268     -14.747  13.159 -13.020  1.00  0.00           O  
ATOM   3675  CB  LEU A 268     -12.723  15.151 -11.635  1.00  0.00           C  
ATOM   3676  CG  LEU A 268     -11.914  14.359 -12.677  1.00  0.00           C  
ATOM   3677  CD1 LEU A 268     -12.102  14.914 -14.092  1.00  0.00           C  
ATOM   3678  CD2 LEU A 268     -10.425  14.437 -12.340  1.00  0.00           C  
ATOM   3679  H   LEU A 268     -15.161  16.917 -10.977  1.00  0.00           H  
ATOM   3680  HA  LEU A 268     -14.478  15.705 -12.698  1.00  0.00           H  
ATOM   3681  HB2 LEU A 268     -12.370  16.183 -11.641  1.00  0.00           H  
ATOM   3682  HB3 LEU A 268     -12.479  14.735 -10.658  1.00  0.00           H  
ATOM   3683  HG  LEU A 268     -12.208  13.310 -12.652  1.00  0.00           H  
ATOM   3684 HD11 LEU A 268     -13.137  14.789 -14.413  1.00  0.00           H  
ATOM   3685 HD12 LEU A 268     -11.841  15.972 -14.112  1.00  0.00           H  
ATOM   3686 HD13 LEU A 268     -11.454  14.383 -14.789  1.00  0.00           H  
ATOM   3687 HD21 LEU A 268     -10.084  15.471 -12.375  1.00  0.00           H  
ATOM   3688 HD22 LEU A 268     -10.250  14.034 -11.342  1.00  0.00           H  
ATOM   3689 HD23 LEU A 268      -9.851  13.848 -13.056  1.00  0.00           H  
ATOM   3690  N   LYS A 269     -15.765  13.334 -11.019  1.00  0.00           N  
ATOM   3691  CA  LYS A 269     -16.446  12.025 -10.977  1.00  0.00           C  
ATOM   3692  C   LYS A 269     -17.840  12.074 -10.301  1.00  0.00           C  
ATOM   3693  O   LYS A 269     -18.426  11.051  -9.962  1.00  0.00           O  
ATOM   3694  CB  LYS A 269     -15.457  11.036 -10.320  1.00  0.00           C  
ATOM   3695  CG  LYS A 269     -15.833   9.542 -10.365  1.00  0.00           C  
ATOM   3696  CD  LYS A 269     -15.872   8.845  -8.992  1.00  0.00           C  
ATOM   3697  CE  LYS A 269     -17.010   9.355  -8.107  1.00  0.00           C  
ATOM   3698  NZ  LYS A 269     -16.952   8.758  -6.758  1.00  0.00           N1+
ATOM   3699  H   LYS A 269     -15.765  13.879 -10.169  1.00  0.00           H  
ATOM   3700  HA  LYS A 269     -16.617  11.695 -12.002  1.00  0.00           H  
ATOM   3701  HB2 LYS A 269     -15.305  11.342  -9.285  1.00  0.00           H  
ATOM   3702  HB3 LYS A 269     -14.493  11.140 -10.818  1.00  0.00           H  
ATOM   3703  HG2 LYS A 269     -15.085   9.035 -10.974  1.00  0.00           H  
ATOM   3704  HG3 LYS A 269     -16.783   9.408 -10.881  1.00  0.00           H  
ATOM   3705  HD2 LYS A 269     -14.918   9.005  -8.489  1.00  0.00           H  
ATOM   3706  HD3 LYS A 269     -16.008   7.774  -9.142  1.00  0.00           H  
ATOM   3707  HE2 LYS A 269     -17.962   9.130  -8.589  1.00  0.00           H  
ATOM   3708  HE3 LYS A 269     -16.921  10.438  -8.023  1.00  0.00           H  
ATOM   3709  HZ1 LYS A 269     -17.651   9.155  -6.147  1.00  0.00           H  
ATOM   3710  HZ2 LYS A 269     -17.045   7.752  -6.749  1.00  0.00           H  
ATOM   3711  HZ3 LYS A 269     -16.067   8.997  -6.333  1.00  0.00           H  
ATOM   3712  N   ASP A 270     -18.381  13.272 -10.082  1.00  0.00           N  
ATOM   3713  CA  ASP A 270     -19.445  13.601  -9.108  1.00  0.00           C  
ATOM   3714  C   ASP A 270     -20.806  12.886  -9.282  1.00  0.00           C  
ATOM   3715  O   ASP A 270     -21.649  12.938  -8.379  1.00  0.00           O  
ATOM   3716  CB  ASP A 270     -19.658  15.129  -9.097  1.00  0.00           C  
ATOM   3717  CG  ASP A 270     -19.738  15.743 -10.498  1.00  0.00           C  
ATOM   3718  OD1 ASP A 270     -18.677  15.894 -11.149  1.00  0.00           O  
ATOM   3719  OD2 ASP A 270     -20.853  16.073 -10.958  1.00  0.00           O1-
ATOM   3720  H   ASP A 270     -17.935  14.061 -10.529  1.00  0.00           H  
ATOM   3721  HA  ASP A 270     -19.086  13.320  -8.118  1.00  0.00           H  
ATOM   3722  HB2 ASP A 270     -18.815  15.584  -8.578  1.00  0.00           H  
ATOM   3723  HB3 ASP A 270     -20.558  15.374  -8.533  1.00  0.00           H  
ATOM   3724  N   ASP A 271     -21.056  12.198 -10.400  1.00  0.00           N  
ATOM   3725  CA  ASP A 271     -22.341  11.543 -10.683  1.00  0.00           C  
ATOM   3726  C   ASP A 271     -22.232  10.145 -11.327  1.00  0.00           C  
ATOM   3727  O   ASP A 271     -23.216   9.628 -11.851  1.00  0.00           O  
ATOM   3728  CB  ASP A 271     -23.262  12.515 -11.444  1.00  0.00           C  
ATOM   3729  CG  ASP A 271     -24.753  12.224 -11.257  1.00  0.00           C  
ATOM   3730  OD1 ASP A 271     -25.167  11.827 -10.142  1.00  0.00           O  
ATOM   3731  OD2 ASP A 271     -25.530  12.397 -12.230  1.00  0.00           O1-
ATOM   3732  H   ASP A 271     -20.335  12.182 -11.108  1.00  0.00           H  
ATOM   3733  HA  ASP A 271     -22.815  11.344  -9.722  1.00  0.00           H  
ATOM   3734  HB2 ASP A 271     -23.005  12.505 -12.503  1.00  0.00           H  
ATOM   3735  HB3 ASP A 271     -23.089  13.520 -11.059  1.00  0.00           H  
ATOM   3736  N   SER A 272     -21.069   9.489 -11.245  1.00  0.00           N  
ATOM   3737  CA  SER A 272     -20.898   8.101 -11.727  1.00  0.00           C  
ATOM   3738  C   SER A 272     -21.522   7.038 -10.803  1.00  0.00           C  
ATOM   3739  O   SER A 272     -21.490   5.845 -11.107  1.00  0.00           O  
ATOM   3740  CB  SER A 272     -19.412   7.805 -11.946  1.00  0.00           C  
ATOM   3741  OG  SER A 272     -18.727   7.741 -10.708  1.00  0.00           O  
ATOM   3742  H   SER A 272     -20.276   9.938 -10.810  1.00  0.00           H  
ATOM   3743  HA  SER A 272     -21.392   8.011 -12.695  1.00  0.00           H  
ATOM   3744  HB2 SER A 272     -19.312   6.848 -12.458  1.00  0.00           H  
ATOM   3745  HB3 SER A 272     -18.974   8.582 -12.571  1.00  0.00           H  
ATOM   3746  HG  SER A 272     -17.807   7.552 -10.909  1.00  0.00           H  
ATOM   3747  N   LEU A 273     -22.099   7.450  -9.667  1.00  0.00           N  
ATOM   3748  CA  LEU A 273     -22.684   6.566  -8.659  1.00  0.00           C  
ATOM   3749  C   LEU A 273     -23.898   5.795  -9.238  1.00  0.00           C  
ATOM   3750  O   LEU A 273     -24.757   6.435  -9.858  1.00  0.00           O  
ATOM   3751  CB  LEU A 273     -23.080   7.371  -7.402  1.00  0.00           C  
ATOM   3752  CG  LEU A 273     -21.971   8.112  -6.621  1.00  0.00           C  
ATOM   3753  CD1 LEU A 273     -20.845   7.178  -6.179  1.00  0.00           C  
ATOM   3754  CD2 LEU A 273     -21.345   9.304  -7.355  1.00  0.00           C  
ATOM   3755  H   LEU A 273     -22.119   8.446  -9.502  1.00  0.00           H  
ATOM   3756  HA  LEU A 273     -21.908   5.857  -8.371  1.00  0.00           H  
ATOM   3757  HB2 LEU A 273     -23.847   8.093  -7.683  1.00  0.00           H  
ATOM   3758  HB3 LEU A 273     -23.543   6.671  -6.707  1.00  0.00           H  
ATOM   3759  HG  LEU A 273     -22.441   8.510  -5.722  1.00  0.00           H  
ATOM   3760 HD11 LEU A 273     -21.267   6.341  -5.622  1.00  0.00           H  
ATOM   3761 HD12 LEU A 273     -20.301   6.801  -7.045  1.00  0.00           H  
ATOM   3762 HD13 LEU A 273     -20.157   7.720  -5.531  1.00  0.00           H  
ATOM   3763 HD21 LEU A 273     -20.640   8.968  -8.115  1.00  0.00           H  
ATOM   3764 HD22 LEU A 273     -22.119   9.914  -7.821  1.00  0.00           H  
ATOM   3765 HD23 LEU A 273     -20.802   9.922  -6.641  1.00  0.00           H  
ATOM   3766  N   PRO A 274     -24.002   4.461  -9.042  1.00  0.00           N  
ATOM   3767  CA  PRO A 274     -24.974   3.612  -9.740  1.00  0.00           C  
ATOM   3768  C   PRO A 274     -26.438   4.056  -9.646  1.00  0.00           C  
ATOM   3769  O   PRO A 274     -26.899   4.498  -8.594  1.00  0.00           O  
ATOM   3770  CB  PRO A 274     -24.808   2.212  -9.140  1.00  0.00           C  
ATOM   3771  CG  PRO A 274     -23.329   2.181  -8.777  1.00  0.00           C  
ATOM   3772  CD  PRO A 274     -23.078   3.609  -8.295  1.00  0.00           C  
ATOM   3773  HA  PRO A 274     -24.683   3.576 -10.790  1.00  0.00           H  
ATOM   3774  HB2 PRO A 274     -25.407   2.114  -8.235  1.00  0.00           H  
ATOM   3775  HB3 PRO A 274     -25.065   1.431  -9.856  1.00  0.00           H  
ATOM   3776  HG2 PRO A 274     -22.733   1.988  -9.670  1.00  0.00           H  
ATOM   3777  HG3 PRO A 274     -23.114   1.447  -8.001  1.00  0.00           H  
ATOM   3778  HD2 PRO A 274     -22.035   3.858  -8.489  1.00  0.00           H  
ATOM   3779  HD3 PRO A 274     -23.294   3.685  -7.229  1.00  0.00           H  
ATOM   3780  N   SER A 275     -27.203   3.875 -10.729  1.00  0.00           N  
ATOM   3781  CA  SER A 275     -28.660   4.081 -10.695  1.00  0.00           C  
ATOM   3782  C   SER A 275     -29.398   2.965  -9.944  1.00  0.00           C  
ATOM   3783  O   SER A 275     -30.497   3.199  -9.440  1.00  0.00           O  
ATOM   3784  CB  SER A 275     -29.216   4.257 -12.110  1.00  0.00           C  
ATOM   3785  OG  SER A 275     -29.112   3.065 -12.867  1.00  0.00           O  
ATOM   3786  H   SER A 275     -26.779   3.554 -11.588  1.00  0.00           H  
ATOM   3787  HA  SER A 275     -28.852   5.010 -10.159  1.00  0.00           H  
ATOM   3788  HB2 SER A 275     -30.263   4.551 -12.050  1.00  0.00           H  
ATOM   3789  HB3 SER A 275     -28.664   5.055 -12.607  1.00  0.00           H  
ATOM   3790  HG  SER A 275     -29.061   3.315 -13.793  1.00  0.00           H  
ATOM   3791  N   ASN A 276     -28.791   1.777  -9.845  1.00  0.00           N  
ATOM   3792  CA  ASN A 276     -29.289   0.629  -9.092  1.00  0.00           C  
ATOM   3793  C   ASN A 276     -29.079   0.815  -7.569  1.00  0.00           C  
ATOM   3794  O   ASN A 276     -27.922   0.877  -7.142  1.00  0.00           O  
ATOM   3795  CB  ASN A 276     -28.553  -0.625  -9.605  1.00  0.00           C  
ATOM   3796  CG  ASN A 276     -28.922  -1.895  -8.857  1.00  0.00           C  
ATOM   3797  OD1 ASN A 276     -29.850  -1.950  -8.066  1.00  0.00           O  
ATOM   3798  ND2 ASN A 276     -28.179  -2.954  -9.047  1.00  0.00           N  
ATOM   3799  H   ASN A 276     -27.901   1.675 -10.311  1.00  0.00           H  
ATOM   3800  HA  ASN A 276     -30.349   0.499  -9.310  1.00  0.00           H  
ATOM   3801  HB2 ASN A 276     -27.477  -0.480  -9.512  1.00  0.00           H  
ATOM   3802  HB3 ASN A 276     -28.785  -0.780 -10.659  1.00  0.00           H  
ATOM   3803 HD21 ASN A 276     -28.479  -3.822  -8.626  1.00  0.00           H  
ATOM   3804 HD22 ASN A 276     -27.323  -2.901  -9.580  1.00  0.00           H  
ATOM   3805  N   PRO A 277     -30.141   0.816  -6.734  1.00  0.00           N  
ATOM   3806  CA  PRO A 277     -30.035   0.883  -5.270  1.00  0.00           C  
ATOM   3807  C   PRO A 277     -29.120  -0.175  -4.634  1.00  0.00           C  
ATOM   3808  O   PRO A 277     -28.483   0.071  -3.606  1.00  0.00           O  
ATOM   3809  CB  PRO A 277     -31.474   0.707  -4.768  1.00  0.00           C  
ATOM   3810  CG  PRO A 277     -32.316   1.278  -5.903  1.00  0.00           C  
ATOM   3811  CD  PRO A 277     -31.543   0.820  -7.133  1.00  0.00           C  
ATOM   3812  HA  PRO A 277     -29.668   1.869  -4.986  1.00  0.00           H  
ATOM   3813  HB2 PRO A 277     -31.708  -0.350  -4.648  1.00  0.00           H  
ATOM   3814  HB3 PRO A 277     -31.646   1.243  -3.834  1.00  0.00           H  
ATOM   3815  HG2 PRO A 277     -32.320   2.367  -5.855  1.00  0.00           H  
ATOM   3816  HG3 PRO A 277     -33.332   0.884  -5.897  1.00  0.00           H  
ATOM   3817  HD2 PRO A 277     -31.730   1.508  -7.958  1.00  0.00           H  
ATOM   3818  HD3 PRO A 277     -31.847  -0.189  -7.408  1.00  0.00           H  
ATOM   3819  N   ILE A 278     -29.045  -1.360  -5.245  1.00  0.00           N  
ATOM   3820  CA  ILE A 278     -28.250  -2.490  -4.754  1.00  0.00           C  
ATOM   3821  C   ILE A 278     -26.754  -2.190  -4.892  1.00  0.00           C  
ATOM   3822  O   ILE A 278     -26.023  -2.222  -3.907  1.00  0.00           O  
ATOM   3823  CB  ILE A 278     -28.674  -3.792  -5.472  1.00  0.00           C  
ATOM   3824  CG1 ILE A 278     -30.176  -4.095  -5.253  1.00  0.00           C  
ATOM   3825  CG2 ILE A 278     -27.768  -4.964  -5.065  1.00  0.00           C  
ATOM   3826  CD1 ILE A 278     -30.736  -5.167  -6.197  1.00  0.00           C  
ATOM   3827  H   ILE A 278     -29.568  -1.490  -6.100  1.00  0.00           H  
ATOM   3828  HA  ILE A 278     -28.446  -2.622  -3.690  1.00  0.00           H  
ATOM   3829  HB  ILE A 278     -28.523  -3.643  -6.541  1.00  0.00           H  
ATOM   3830 HG12 ILE A 278     -30.339  -4.394  -4.217  1.00  0.00           H  
ATOM   3831 HG13 ILE A 278     -30.768  -3.197  -5.428  1.00  0.00           H  
ATOM   3832 HG21 ILE A 278     -26.739  -4.773  -5.368  1.00  0.00           H  
ATOM   3833 HG22 ILE A 278     -27.808  -5.096  -3.984  1.00  0.00           H  
ATOM   3834 HG23 ILE A 278     -28.088  -5.886  -5.551  1.00  0.00           H  
ATOM   3835 HD11 ILE A 278     -30.606  -4.852  -7.232  1.00  0.00           H  
ATOM   3836 HD12 ILE A 278     -30.244  -6.128  -6.048  1.00  0.00           H  
ATOM   3837 HD13 ILE A 278     -31.801  -5.287  -5.996  1.00  0.00           H  
ATOM   3838  N   ASP A 279     -26.308  -1.835  -6.098  1.00  0.00           N  
ATOM   3839  CA  ASP A 279     -24.906  -1.491  -6.366  1.00  0.00           C  
ATOM   3840  C   ASP A 279     -24.503  -0.143  -5.745  1.00  0.00           C  
ATOM   3841  O   ASP A 279     -23.363   0.010  -5.305  1.00  0.00           O  
ATOM   3842  CB  ASP A 279     -24.633  -1.547  -7.879  1.00  0.00           C  
ATOM   3843  CG  ASP A 279     -24.928  -2.923  -8.488  1.00  0.00           C  
ATOM   3844  OD1 ASP A 279     -24.661  -3.950  -7.821  1.00  0.00           O  
ATOM   3845  OD2 ASP A 279     -25.453  -2.985  -9.624  1.00  0.00           O1-
ATOM   3846  H   ASP A 279     -26.968  -1.799  -6.862  1.00  0.00           H  
ATOM   3847  HA  ASP A 279     -24.277  -2.245  -5.893  1.00  0.00           H  
ATOM   3848  HB2 ASP A 279     -23.585  -1.306  -8.057  1.00  0.00           H  
ATOM   3849  HB3 ASP A 279     -25.243  -0.792  -8.375  1.00  0.00           H  
ATOM   3850  N   PHE A 280     -25.431   0.817  -5.639  1.00  0.00           N  
ATOM   3851  CA  PHE A 280     -25.196   2.081  -4.936  1.00  0.00           C  
ATOM   3852  C   PHE A 280     -24.895   1.845  -3.449  1.00  0.00           C  
ATOM   3853  O   PHE A 280     -23.880   2.337  -2.951  1.00  0.00           O  
ATOM   3854  CB  PHE A 280     -26.400   3.021  -5.129  1.00  0.00           C  
ATOM   3855  CG  PHE A 280     -26.236   4.420  -4.548  1.00  0.00           C  
ATOM   3856  CD1 PHE A 280     -26.322   4.637  -3.158  1.00  0.00           C  
ATOM   3857  CD2 PHE A 280     -26.025   5.521  -5.401  1.00  0.00           C  
ATOM   3858  CE1 PHE A 280     -26.206   5.934  -2.631  1.00  0.00           C  
ATOM   3859  CE2 PHE A 280     -25.917   6.821  -4.874  1.00  0.00           C  
ATOM   3860  CZ  PHE A 280     -26.010   7.030  -3.487  1.00  0.00           C  
ATOM   3861  H   PHE A 280     -26.339   0.663  -6.053  1.00  0.00           H  
ATOM   3862  HA  PHE A 280     -24.320   2.558  -5.377  1.00  0.00           H  
ATOM   3863  HB2 PHE A 280     -26.598   3.112  -6.197  1.00  0.00           H  
ATOM   3864  HB3 PHE A 280     -27.282   2.565  -4.679  1.00  0.00           H  
ATOM   3865  HD1 PHE A 280     -26.484   3.810  -2.483  1.00  0.00           H  
ATOM   3866  HD2 PHE A 280     -25.957   5.370  -6.468  1.00  0.00           H  
ATOM   3867  HE1 PHE A 280     -26.277   6.083  -1.564  1.00  0.00           H  
ATOM   3868  HE2 PHE A 280     -25.775   7.661  -5.538  1.00  0.00           H  
ATOM   3869  HZ  PHE A 280     -25.942   8.027  -3.079  1.00  0.00           H  
ATOM   3870  N   SER A 281     -25.743   1.081  -2.748  1.00  0.00           N  
ATOM   3871  CA  SER A 281     -25.555   0.779  -1.319  1.00  0.00           C  
ATOM   3872  C   SER A 281     -24.359  -0.150  -1.093  1.00  0.00           C  
ATOM   3873  O   SER A 281     -23.508   0.143  -0.261  1.00  0.00           O  
ATOM   3874  CB  SER A 281     -26.846   0.236  -0.693  1.00  0.00           C  
ATOM   3875  OG  SER A 281     -27.295  -0.977  -1.289  1.00  0.00           O  
ATOM   3876  H   SER A 281     -26.553   0.703  -3.218  1.00  0.00           H  
ATOM   3877  HA  SER A 281     -25.331   1.708  -0.794  1.00  0.00           H  
ATOM   3878  HB2 SER A 281     -27.627   0.988  -0.802  1.00  0.00           H  
ATOM   3879  HB3 SER A 281     -26.677   0.083   0.373  1.00  0.00           H  
ATOM   3880  HG  SER A 281     -27.664  -0.735  -2.142  1.00  0.00           H  
ATOM   3881  N   TYR A 282     -24.175  -1.213  -1.884  1.00  0.00           N  
ATOM   3882  CA  TYR A 282     -22.976  -2.047  -1.744  1.00  0.00           C  
ATOM   3883  C   TYR A 282     -21.659  -1.299  -2.026  1.00  0.00           C  
ATOM   3884  O   TYR A 282     -20.629  -1.680  -1.465  1.00  0.00           O  
ATOM   3885  CB  TYR A 282     -23.098  -3.327  -2.581  1.00  0.00           C  
ATOM   3886  CG  TYR A 282     -23.997  -4.414  -2.010  1.00  0.00           C  
ATOM   3887  CD1 TYR A 282     -23.892  -4.794  -0.654  1.00  0.00           C  
ATOM   3888  CD2 TYR A 282     -24.878  -5.115  -2.857  1.00  0.00           C  
ATOM   3889  CE1 TYR A 282     -24.651  -5.865  -0.153  1.00  0.00           C  
ATOM   3890  CE2 TYR A 282     -25.657  -6.177  -2.356  1.00  0.00           C  
ATOM   3891  CZ  TYR A 282     -25.540  -6.550  -1.002  1.00  0.00           C  
ATOM   3892  OH  TYR A 282     -26.279  -7.565  -0.499  1.00  0.00           O  
ATOM   3893  H   TYR A 282     -24.881  -1.465  -2.560  1.00  0.00           H  
ATOM   3894  HA  TYR A 282     -22.905  -2.330  -0.694  1.00  0.00           H  
ATOM   3895  HB2 TYR A 282     -23.421  -3.064  -3.588  1.00  0.00           H  
ATOM   3896  HB3 TYR A 282     -22.103  -3.763  -2.669  1.00  0.00           H  
ATOM   3897  HD1 TYR A 282     -23.222  -4.271   0.012  1.00  0.00           H  
ATOM   3898  HD2 TYR A 282     -24.947  -4.839  -3.899  1.00  0.00           H  
ATOM   3899  HE1 TYR A 282     -24.568  -6.166   0.880  1.00  0.00           H  
ATOM   3900  HE2 TYR A 282     -26.333  -6.717  -3.002  1.00  0.00           H  
ATOM   3901  HH  TYR A 282     -27.184  -7.546  -0.817  1.00  0.00           H  
ATOM   3902  N   ARG A 283     -21.654  -0.213  -2.816  1.00  0.00           N  
ATOM   3903  CA  ARG A 283     -20.493   0.694  -2.902  1.00  0.00           C  
ATOM   3904  C   ARG A 283     -20.308   1.523  -1.626  1.00  0.00           C  
ATOM   3905  O   ARG A 283     -19.174   1.679  -1.179  1.00  0.00           O  
ATOM   3906  CB  ARG A 283     -20.600   1.565  -4.166  1.00  0.00           C  
ATOM   3907  CG  ARG A 283     -19.462   2.586  -4.376  1.00  0.00           C  
ATOM   3908  CD  ARG A 283     -18.211   1.993  -5.045  1.00  0.00           C  
ATOM   3909  NE  ARG A 283     -17.322   1.225  -4.141  1.00  0.00           N  
ATOM   3910  CZ  ARG A 283     -16.455   0.300  -4.531  1.00  0.00           C  
ATOM   3911  NH1 ARG A 283     -15.538  -0.160  -3.729  1.00  0.00           N  
ATOM   3912  NH2 ARG A 283     -16.445  -0.176  -5.741  1.00  0.00           N1+
ATOM   3913  H   ARG A 283     -22.488   0.010  -3.340  1.00  0.00           H  
ATOM   3914  HA  ARG A 283     -19.595   0.084  -3.001  1.00  0.00           H  
ATOM   3915  HB2 ARG A 283     -20.673   0.922  -5.042  1.00  0.00           H  
ATOM   3916  HB3 ARG A 283     -21.531   2.128  -4.105  1.00  0.00           H  
ATOM   3917  HG2 ARG A 283     -19.846   3.349  -5.053  1.00  0.00           H  
ATOM   3918  HG3 ARG A 283     -19.193   3.091  -3.448  1.00  0.00           H  
ATOM   3919  HD2 ARG A 283     -18.543   1.370  -5.875  1.00  0.00           H  
ATOM   3920  HD3 ARG A 283     -17.631   2.815  -5.464  1.00  0.00           H  
ATOM   3921  HE  ARG A 283     -17.277   1.519  -3.176  1.00  0.00           H  
ATOM   3922 HH11 ARG A 283     -14.842  -0.805  -4.072  1.00  0.00           H  
ATOM   3923 HH12 ARG A 283     -15.412   0.213  -2.799  1.00  0.00           H  
ATOM   3924 HH21 ARG A 283     -15.787  -0.892  -6.013  1.00  0.00           H  
ATOM   3925 HH22 ARG A 283     -17.188   0.064  -6.381  1.00  0.00           H  
ATOM   3926  N   VAL A 284     -21.390   2.021  -1.021  1.00  0.00           N  
ATOM   3927  CA  VAL A 284     -21.371   2.833   0.215  1.00  0.00           C  
ATOM   3928  C   VAL A 284     -20.949   2.013   1.440  1.00  0.00           C  
ATOM   3929  O   VAL A 284     -20.001   2.405   2.121  1.00  0.00           O  
ATOM   3930  CB  VAL A 284     -22.716   3.564   0.420  1.00  0.00           C  
ATOM   3931  CG1 VAL A 284     -22.826   4.262   1.780  1.00  0.00           C  
ATOM   3932  CG2 VAL A 284     -22.916   4.637  -0.659  1.00  0.00           C  
ATOM   3933  H   VAL A 284     -22.292   1.810  -1.424  1.00  0.00           H  
ATOM   3934  HA  VAL A 284     -20.611   3.606   0.098  1.00  0.00           H  
ATOM   3935  HB  VAL A 284     -23.526   2.839   0.340  1.00  0.00           H  
ATOM   3936 HG11 VAL A 284     -22.809   3.519   2.576  1.00  0.00           H  
ATOM   3937 HG12 VAL A 284     -22.005   4.966   1.914  1.00  0.00           H  
ATOM   3938 HG13 VAL A 284     -23.775   4.796   1.837  1.00  0.00           H  
ATOM   3939 HG21 VAL A 284     -22.214   5.457  -0.510  1.00  0.00           H  
ATOM   3940 HG22 VAL A 284     -22.760   4.214  -1.651  1.00  0.00           H  
ATOM   3941 HG23 VAL A 284     -23.937   5.015  -0.602  1.00  0.00           H  
ATOM   3942  N   ALA A 285     -21.536   0.838   1.681  1.00  0.00           N  
ATOM   3943  CA  ALA A 285     -21.098  -0.109   2.717  1.00  0.00           C  
ATOM   3944  C   ALA A 285     -19.604  -0.505   2.610  1.00  0.00           C  
ATOM   3945  O   ALA A 285     -18.968  -0.845   3.614  1.00  0.00           O  
ATOM   3946  CB  ALA A 285     -21.996  -1.348   2.618  1.00  0.00           C  
ATOM   3947  H   ALA A 285     -22.382   0.618   1.175  1.00  0.00           H  
ATOM   3948  HA  ALA A 285     -21.250   0.355   3.692  1.00  0.00           H  
ATOM   3949  HB1 ALA A 285     -23.038  -1.060   2.751  1.00  0.00           H  
ATOM   3950  HB2 ALA A 285     -21.880  -1.816   1.640  1.00  0.00           H  
ATOM   3951  HB3 ALA A 285     -21.727  -2.062   3.397  1.00  0.00           H  
ATOM   3952  N   ALA A 286     -19.037  -0.433   1.399  1.00  0.00           N  
ATOM   3953  CA  ALA A 286     -17.621  -0.660   1.110  1.00  0.00           C  
ATOM   3954  C   ALA A 286     -16.732   0.595   1.265  1.00  0.00           C  
ATOM   3955  O   ALA A 286     -15.508   0.467   1.202  1.00  0.00           O  
ATOM   3956  CB  ALA A 286     -17.519  -1.272  -0.295  1.00  0.00           C  
ATOM   3957  H   ALA A 286     -19.635  -0.197   0.620  1.00  0.00           H  
ATOM   3958  HA  ALA A 286     -17.239  -1.398   1.815  1.00  0.00           H  
ATOM   3959  HB1 ALA A 286     -18.060  -2.218  -0.332  1.00  0.00           H  
ATOM   3960  HB2 ALA A 286     -17.938  -0.594  -1.038  1.00  0.00           H  
ATOM   3961  HB3 ALA A 286     -16.473  -1.456  -0.544  1.00  0.00           H  
ATOM   3962  N   CYS A 287     -17.306   1.786   1.478  1.00  0.00           N  
ATOM   3963  CA  CYS A 287     -16.594   3.070   1.601  1.00  0.00           C  
ATOM   3964  C   CYS A 287     -16.775   3.759   2.967  1.00  0.00           C  
ATOM   3965  O   CYS A 287     -15.932   4.573   3.337  1.00  0.00           O  
ATOM   3966  CB  CYS A 287     -17.001   4.019   0.464  1.00  0.00           C  
ATOM   3967  SG  CYS A 287     -16.557   3.333  -1.155  1.00  0.00           S  
ATOM   3968  H   CYS A 287     -18.315   1.816   1.514  1.00  0.00           H  
ATOM   3969  HA  CYS A 287     -15.524   2.894   1.496  1.00  0.00           H  
ATOM   3970  HB2 CYS A 287     -16.482   4.968   0.598  1.00  0.00           H  
ATOM   3971  HB3 CYS A 287     -18.075   4.202   0.503  1.00  0.00           H  
ATOM   3972  HG  CYS A 287     -17.533   2.420  -1.144  1.00  0.00           H  
ATOM   3973  N   LEU A 288     -17.822   3.435   3.734  1.00  0.00           N  
ATOM   3974  CA  LEU A 288     -17.978   3.910   5.113  1.00  0.00           C  
ATOM   3975  C   LEU A 288     -16.939   3.233   6.039  1.00  0.00           C  
ATOM   3976  O   LEU A 288     -16.891   1.998   6.082  1.00  0.00           O  
ATOM   3977  CB  LEU A 288     -19.415   3.655   5.613  1.00  0.00           C  
ATOM   3978  CG  LEU A 288     -20.529   4.423   4.877  1.00  0.00           C  
ATOM   3979  CD1 LEU A 288     -21.892   3.897   5.323  1.00  0.00           C  
ATOM   3980  CD2 LEU A 288     -20.485   5.920   5.179  1.00  0.00           C  
ATOM   3981  H   LEU A 288     -18.530   2.824   3.353  1.00  0.00           H  
ATOM   3982  HA  LEU A 288     -17.809   4.987   5.110  1.00  0.00           H  
ATOM   3983  HB2 LEU A 288     -19.616   2.587   5.535  1.00  0.00           H  
ATOM   3984  HB3 LEU A 288     -19.464   3.928   6.667  1.00  0.00           H  
ATOM   3985  HG  LEU A 288     -20.434   4.282   3.800  1.00  0.00           H  
ATOM   3986 HD11 LEU A 288     -21.982   2.845   5.054  1.00  0.00           H  
ATOM   3987 HD12 LEU A 288     -22.011   4.006   6.401  1.00  0.00           H  
ATOM   3988 HD13 LEU A 288     -22.684   4.455   4.823  1.00  0.00           H  
ATOM   3989 HD21 LEU A 288     -20.588   6.097   6.249  1.00  0.00           H  
ATOM   3990 HD22 LEU A 288     -19.541   6.335   4.826  1.00  0.00           H  
ATOM   3991 HD23 LEU A 288     -21.298   6.419   4.651  1.00  0.00           H  
ATOM   3992  N   PRO A 289     -16.131   3.989   6.810  1.00  0.00           N  
ATOM   3993  CA  PRO A 289     -15.061   3.454   7.664  1.00  0.00           C  
ATOM   3994  C   PRO A 289     -15.591   2.920   9.013  1.00  0.00           C  
ATOM   3995  O   PRO A 289     -15.145   3.310  10.091  1.00  0.00           O  
ATOM   3996  CB  PRO A 289     -14.051   4.602   7.779  1.00  0.00           C  
ATOM   3997  CG  PRO A 289     -14.960   5.830   7.792  1.00  0.00           C  
ATOM   3998  CD  PRO A 289     -16.050   5.447   6.791  1.00  0.00           C  
ATOM   3999  HA  PRO A 289     -14.578   2.624   7.150  1.00  0.00           H  
ATOM   4000  HB2 PRO A 289     -13.429   4.539   8.672  1.00  0.00           H  
ATOM   4001  HB3 PRO A 289     -13.425   4.620   6.887  1.00  0.00           H  
ATOM   4002  HG2 PRO A 289     -14.429   6.730   7.482  1.00  0.00           H  
ATOM   4003  HG3 PRO A 289     -15.399   5.958   8.781  1.00  0.00           H  
ATOM   4004  HD2 PRO A 289     -15.758   5.781   5.796  1.00  0.00           H  
ATOM   4005  HD3 PRO A 289     -16.999   5.900   7.079  1.00  0.00           H  
ATOM   4006  N   ILE A 290     -16.562   2.011   8.947  1.00  0.00           N  
ATOM   4007  CA  ILE A 290     -17.210   1.357  10.095  1.00  0.00           C  
ATOM   4008  C   ILE A 290     -16.330   0.260  10.718  1.00  0.00           C  
ATOM   4009  O   ILE A 290     -15.348  -0.194  10.128  1.00  0.00           O  
ATOM   4010  CB  ILE A 290     -18.592   0.812   9.669  1.00  0.00           C  
ATOM   4011  CG1 ILE A 290     -18.466  -0.296   8.597  1.00  0.00           C  
ATOM   4012  CG2 ILE A 290     -19.495   1.975   9.232  1.00  0.00           C  
ATOM   4013  CD1 ILE A 290     -19.799  -0.776   8.011  1.00  0.00           C  
ATOM   4014  H   ILE A 290     -16.862   1.736   8.023  1.00  0.00           H  
ATOM   4015  HA  ILE A 290     -17.370   2.113  10.863  1.00  0.00           H  
ATOM   4016  HB  ILE A 290     -19.052   0.360  10.547  1.00  0.00           H  
ATOM   4017 HG12 ILE A 290     -17.854   0.056   7.766  1.00  0.00           H  
ATOM   4018 HG13 ILE A 290     -17.959  -1.150   9.047  1.00  0.00           H  
ATOM   4019 HG21 ILE A 290     -19.462   2.774   9.973  1.00  0.00           H  
ATOM   4020 HG22 ILE A 290     -19.172   2.361   8.265  1.00  0.00           H  
ATOM   4021 HG23 ILE A 290     -20.527   1.632   9.158  1.00  0.00           H  
ATOM   4022 HD11 ILE A 290     -20.456  -1.123   8.809  1.00  0.00           H  
ATOM   4023 HD12 ILE A 290     -20.283   0.031   7.461  1.00  0.00           H  
ATOM   4024 HD13 ILE A 290     -19.610  -1.594   7.315  1.00  0.00           H  
ATOM   4025  N   ASP A 291     -16.679  -0.188  11.923  1.00  0.00           N  
ATOM   4026  CA  ASP A 291     -15.993  -1.293  12.592  1.00  0.00           C  
ATOM   4027  C   ASP A 291     -16.402  -2.665  12.022  1.00  0.00           C  
ATOM   4028  O   ASP A 291     -17.364  -2.829  11.269  1.00  0.00           O  
ATOM   4029  CB  ASP A 291     -16.272  -1.252  14.099  1.00  0.00           C  
ATOM   4030  CG  ASP A 291     -17.760  -1.457  14.347  1.00  0.00           C  
ATOM   4031  OD1 ASP A 291     -18.492  -0.453  14.253  1.00  0.00           O  
ATOM   4032  OD2 ASP A 291     -18.144  -2.633  14.547  1.00  0.00           O1-
ATOM   4033  H   ASP A 291     -17.500   0.177  12.385  1.00  0.00           H  
ATOM   4034  HA  ASP A 291     -14.918  -1.178  12.451  1.00  0.00           H  
ATOM   4035  HB2 ASP A 291     -15.952  -0.293  14.509  1.00  0.00           H  
ATOM   4036  HB3 ASP A 291     -15.700  -2.031  14.603  1.00  0.00           H  
ATOM   4037  N   ASP A 292     -15.638  -3.672  12.426  1.00  0.00           N  
ATOM   4038  CA  ASP A 292     -15.688  -5.060  11.977  1.00  0.00           C  
ATOM   4039  C   ASP A 292     -16.863  -5.874  12.559  1.00  0.00           C  
ATOM   4040  O   ASP A 292     -16.945  -7.073  12.317  1.00  0.00           O  
ATOM   4041  CB  ASP A 292     -14.311  -5.718  12.217  1.00  0.00           C  
ATOM   4042  CG  ASP A 292     -13.127  -4.859  11.741  1.00  0.00           C  
ATOM   4043  OD1 ASP A 292     -12.399  -5.280  10.819  1.00  0.00           O  
ATOM   4044  OD2 ASP A 292     -12.941  -3.715  12.226  1.00  0.00           O1-
ATOM   4045  H   ASP A 292     -14.849  -3.438  13.011  1.00  0.00           H  
ATOM   4046  HA  ASP A 292     -15.846  -5.042  10.898  1.00  0.00           H  
ATOM   4047  HB2 ASP A 292     -14.284  -6.683  11.711  1.00  0.00           H  
ATOM   4048  HB3 ASP A 292     -14.193  -5.897  13.286  1.00  0.00           H  
ATOM   4049  N   VAL A 293     -17.796  -5.243  13.285  1.00  0.00           N  
ATOM   4050  CA  VAL A 293     -19.028  -5.861  13.812  1.00  0.00           C  
ATOM   4051  C   VAL A 293     -20.273  -5.170  13.249  1.00  0.00           C  
ATOM   4052  O   VAL A 293     -21.211  -5.847  12.810  1.00  0.00           O  
ATOM   4053  CB  VAL A 293     -19.003  -5.939  15.354  1.00  0.00           C  
ATOM   4054  CG1 VAL A 293     -20.308  -6.497  15.933  1.00  0.00           C  
ATOM   4055  CG2 VAL A 293     -17.844  -6.814  15.851  1.00  0.00           C  
ATOM   4056  H   VAL A 293     -17.657  -4.264  13.492  1.00  0.00           H  
ATOM   4057  HA  VAL A 293     -19.078  -6.890  13.454  1.00  0.00           H  
ATOM   4058  HB  VAL A 293     -18.866  -4.935  15.757  1.00  0.00           H  
ATOM   4059 HG11 VAL A 293     -21.131  -5.812  15.729  1.00  0.00           H  
ATOM   4060 HG12 VAL A 293     -20.523  -7.473  15.499  1.00  0.00           H  
ATOM   4061 HG13 VAL A 293     -20.221  -6.591  17.015  1.00  0.00           H  
ATOM   4062 HG21 VAL A 293     -17.932  -7.818  15.436  1.00  0.00           H  
ATOM   4063 HG22 VAL A 293     -16.892  -6.382  15.542  1.00  0.00           H  
ATOM   4064 HG23 VAL A 293     -17.857  -6.865  16.939  1.00  0.00           H  
ATOM   4065  N   LEU A 294     -20.267  -3.838  13.143  1.00  0.00           N  
ATOM   4066  CA  LEU A 294     -21.256  -3.080  12.369  1.00  0.00           C  
ATOM   4067  C   LEU A 294     -21.224  -3.470  10.881  1.00  0.00           C  
ATOM   4068  O   LEU A 294     -22.277  -3.690  10.280  1.00  0.00           O  
ATOM   4069  CB  LEU A 294     -21.033  -1.577  12.608  1.00  0.00           C  
ATOM   4070  CG  LEU A 294     -21.941  -0.625  11.807  1.00  0.00           C  
ATOM   4071  CD1 LEU A 294     -23.431  -0.878  12.053  1.00  0.00           C  
ATOM   4072  CD2 LEU A 294     -21.641   0.824  12.189  1.00  0.00           C  
ATOM   4073  H   LEU A 294     -19.524  -3.322  13.593  1.00  0.00           H  
ATOM   4074  HA  LEU A 294     -22.248  -3.329  12.746  1.00  0.00           H  
ATOM   4075  HB2 LEU A 294     -21.153  -1.374  13.672  1.00  0.00           H  
ATOM   4076  HB3 LEU A 294     -20.001  -1.344  12.343  1.00  0.00           H  
ATOM   4077  HG  LEU A 294     -21.738  -0.746  10.743  1.00  0.00           H  
ATOM   4078 HD11 LEU A 294     -23.716  -1.862  11.680  1.00  0.00           H  
ATOM   4079 HD12 LEU A 294     -23.639  -0.821  13.122  1.00  0.00           H  
ATOM   4080 HD13 LEU A 294     -24.024  -0.126  11.533  1.00  0.00           H  
ATOM   4081 HD21 LEU A 294     -21.940   1.005  13.222  1.00  0.00           H  
ATOM   4082 HD22 LEU A 294     -20.573   1.024  12.111  1.00  0.00           H  
ATOM   4083 HD23 LEU A 294     -22.186   1.505  11.534  1.00  0.00           H  
ATOM   4084  N   ARG A 295     -20.028  -3.668  10.299  1.00  0.00           N  
ATOM   4085  CA  ARG A 295     -19.854  -4.218   8.938  1.00  0.00           C  
ATOM   4086  C   ARG A 295     -20.556  -5.561   8.744  1.00  0.00           C  
ATOM   4087  O   ARG A 295     -21.170  -5.766   7.700  1.00  0.00           O  
ATOM   4088  CB  ARG A 295     -18.348  -4.302   8.601  1.00  0.00           C  
ATOM   4089  CG  ARG A 295     -17.985  -5.083   7.325  1.00  0.00           C  
ATOM   4090  CD  ARG A 295     -18.542  -4.521   6.004  1.00  0.00           C  
ATOM   4091  NE  ARG A 295     -17.907  -3.251   5.594  1.00  0.00           N  
ATOM   4092  CZ  ARG A 295     -16.676  -3.098   5.139  1.00  0.00           C  
ATOM   4093  NH1 ARG A 295     -15.865  -4.082   4.886  1.00  0.00           N  
ATOM   4094  NH2 ARG A 295     -16.192  -1.915   4.909  1.00  0.00           N1+
ATOM   4095  H   ARG A 295     -19.204  -3.424  10.829  1.00  0.00           H  
ATOM   4096  HA  ARG A 295     -20.332  -3.539   8.233  1.00  0.00           H  
ATOM   4097  HB2 ARG A 295     -17.936  -3.296   8.523  1.00  0.00           H  
ATOM   4098  HB3 ARG A 295     -17.843  -4.798   9.429  1.00  0.00           H  
ATOM   4099  HG2 ARG A 295     -18.342  -6.107   7.433  1.00  0.00           H  
ATOM   4100  HG3 ARG A 295     -16.898  -5.131   7.258  1.00  0.00           H  
ATOM   4101  HD2 ARG A 295     -19.618  -4.375   6.096  1.00  0.00           H  
ATOM   4102  HD3 ARG A 295     -18.382  -5.266   5.223  1.00  0.00           H  
ATOM   4103  HE  ARG A 295     -18.468  -2.413   5.625  1.00  0.00           H  
ATOM   4104 HH11 ARG A 295     -16.189  -5.033   4.779  1.00  0.00           H  
ATOM   4105 HH12 ARG A 295     -14.920  -3.832   4.634  1.00  0.00           H  
ATOM   4106 HH21 ARG A 295     -16.781  -1.096   4.952  1.00  0.00           H  
ATOM   4107 HH22 ARG A 295     -15.225  -1.880   4.622  1.00  0.00           H  
ATOM   4108  N   ILE A 296     -20.496  -6.461   9.728  1.00  0.00           N  
ATOM   4109  CA  ILE A 296     -21.130  -7.787   9.637  1.00  0.00           C  
ATOM   4110  C   ILE A 296     -22.660  -7.668   9.634  1.00  0.00           C  
ATOM   4111  O   ILE A 296     -23.326  -8.325   8.836  1.00  0.00           O  
ATOM   4112  CB  ILE A 296     -20.585  -8.741  10.728  1.00  0.00           C  
ATOM   4113  CG1 ILE A 296     -19.069  -8.960  10.507  1.00  0.00           C  
ATOM   4114  CG2 ILE A 296     -21.360 -10.074  10.756  1.00  0.00           C  
ATOM   4115  CD1 ILE A 296     -18.387  -9.878  11.529  1.00  0.00           C  
ATOM   4116  H   ILE A 296     -20.001  -6.213  10.572  1.00  0.00           H  
ATOM   4117  HA  ILE A 296     -20.865  -8.220   8.673  1.00  0.00           H  
ATOM   4118  HB  ILE A 296     -20.720  -8.266  11.700  1.00  0.00           H  
ATOM   4119 HG12 ILE A 296     -18.904  -9.365   9.508  1.00  0.00           H  
ATOM   4120 HG13 ILE A 296     -18.565  -7.995  10.550  1.00  0.00           H  
ATOM   4121 HG21 ILE A 296     -22.413  -9.902  10.978  1.00  0.00           H  
ATOM   4122 HG22 ILE A 296     -21.275 -10.578   9.793  1.00  0.00           H  
ATOM   4123 HG23 ILE A 296     -20.972 -10.724  11.540  1.00  0.00           H  
ATOM   4124 HD11 ILE A 296     -18.606  -9.536  12.541  1.00  0.00           H  
ATOM   4125 HD12 ILE A 296     -18.718 -10.909  11.407  1.00  0.00           H  
ATOM   4126 HD13 ILE A 296     -17.308  -9.843  11.373  1.00  0.00           H  
ATOM   4127  N   GLN A 297     -23.225  -6.788  10.465  1.00  0.00           N  
ATOM   4128  CA  GLN A 297     -24.671  -6.533  10.475  1.00  0.00           C  
ATOM   4129  C   GLN A 297     -25.143  -5.851   9.180  1.00  0.00           C  
ATOM   4130  O   GLN A 297     -26.137  -6.282   8.596  1.00  0.00           O  
ATOM   4131  CB  GLN A 297     -25.057  -5.713  11.713  1.00  0.00           C  
ATOM   4132  CG  GLN A 297     -24.834  -6.479  13.027  1.00  0.00           C  
ATOM   4133  CD  GLN A 297     -24.680  -5.532  14.208  1.00  0.00           C  
ATOM   4134  OE1 GLN A 297     -25.639  -5.207  14.894  1.00  0.00           O  
ATOM   4135  NE2 GLN A 297     -23.485  -5.060  14.464  1.00  0.00           N  
ATOM   4136  H   GLN A 297     -22.632  -6.263  11.092  1.00  0.00           H  
ATOM   4137  HA  GLN A 297     -25.191  -7.490  10.533  1.00  0.00           H  
ATOM   4138  HB2 GLN A 297     -24.466  -4.797  11.721  1.00  0.00           H  
ATOM   4139  HB3 GLN A 297     -26.111  -5.442  11.651  1.00  0.00           H  
ATOM   4140  HG2 GLN A 297     -25.675  -7.150  13.202  1.00  0.00           H  
ATOM   4141  HG3 GLN A 297     -23.929  -7.084  12.967  1.00  0.00           H  
ATOM   4142 HE21 GLN A 297     -23.359  -4.501  15.296  1.00  0.00           H  
ATOM   4143 HE22 GLN A 297     -22.692  -5.336  13.904  1.00  0.00           H  
ATOM   4144  N   LEU A 298     -24.405  -4.850   8.686  1.00  0.00           N  
ATOM   4145  CA  LEU A 298     -24.699  -4.159   7.425  1.00  0.00           C  
ATOM   4146  C   LEU A 298     -24.598  -5.089   6.194  1.00  0.00           C  
ATOM   4147  O   LEU A 298     -25.324  -4.913   5.216  1.00  0.00           O  
ATOM   4148  CB  LEU A 298     -23.779  -2.922   7.345  1.00  0.00           C  
ATOM   4149  CG  LEU A 298     -23.969  -2.017   6.112  1.00  0.00           C  
ATOM   4150  CD1 LEU A 298     -25.315  -1.295   6.159  1.00  0.00           C  
ATOM   4151  CD2 LEU A 298     -22.877  -0.947   6.086  1.00  0.00           C  
ATOM   4152  H   LEU A 298     -23.618  -4.524   9.229  1.00  0.00           H  
ATOM   4153  HA  LEU A 298     -25.731  -3.811   7.471  1.00  0.00           H  
ATOM   4154  HB2 LEU A 298     -23.920  -2.321   8.243  1.00  0.00           H  
ATOM   4155  HB3 LEU A 298     -22.748  -3.276   7.346  1.00  0.00           H  
ATOM   4156  HG  LEU A 298     -23.898  -2.603   5.195  1.00  0.00           H  
ATOM   4157 HD11 LEU A 298     -26.130  -2.017   6.107  1.00  0.00           H  
ATOM   4158 HD12 LEU A 298     -25.399  -0.719   7.081  1.00  0.00           H  
ATOM   4159 HD13 LEU A 298     -25.397  -0.613   5.312  1.00  0.00           H  
ATOM   4160 HD21 LEU A 298     -22.898  -0.367   7.009  1.00  0.00           H  
ATOM   4161 HD22 LEU A 298     -21.901  -1.419   5.971  1.00  0.00           H  
ATOM   4162 HD23 LEU A 298     -23.045  -0.275   5.245  1.00  0.00           H  
ATOM   4163  N   LEU A 299     -23.733  -6.110   6.263  1.00  0.00           N  
ATOM   4164  CA  LEU A 299     -23.579  -7.159   5.248  1.00  0.00           C  
ATOM   4165  C   LEU A 299     -24.608  -8.306   5.374  1.00  0.00           C  
ATOM   4166  O   LEU A 299     -24.921  -8.954   4.375  1.00  0.00           O  
ATOM   4167  CB  LEU A 299     -22.108  -7.630   5.270  1.00  0.00           C  
ATOM   4168  CG  LEU A 299     -21.750  -8.782   4.313  1.00  0.00           C  
ATOM   4169  CD1 LEU A 299     -21.927  -8.390   2.845  1.00  0.00           C  
ATOM   4170  CD2 LEU A 299     -20.294  -9.197   4.514  1.00  0.00           C  
ATOM   4171  H   LEU A 299     -23.112  -6.137   7.058  1.00  0.00           H  
ATOM   4172  HA  LEU A 299     -23.760  -6.702   4.275  1.00  0.00           H  
ATOM   4173  HB2 LEU A 299     -21.465  -6.778   5.051  1.00  0.00           H  
ATOM   4174  HB3 LEU A 299     -21.884  -7.965   6.283  1.00  0.00           H  
ATOM   4175  HG  LEU A 299     -22.375  -9.647   4.534  1.00  0.00           H  
ATOM   4176 HD11 LEU A 299     -22.966  -8.123   2.653  1.00  0.00           H  
ATOM   4177 HD12 LEU A 299     -21.291  -7.537   2.608  1.00  0.00           H  
ATOM   4178 HD13 LEU A 299     -21.651  -9.229   2.205  1.00  0.00           H  
ATOM   4179 HD21 LEU A 299     -19.631  -8.370   4.257  1.00  0.00           H  
ATOM   4180 HD22 LEU A 299     -20.127  -9.486   5.552  1.00  0.00           H  
ATOM   4181 HD23 LEU A 299     -20.057 -10.045   3.871  1.00  0.00           H  
ATOM   4182  N   LYS A 300     -25.175  -8.553   6.566  1.00  0.00           N  
ATOM   4183  CA  LYS A 300     -26.281  -9.513   6.769  1.00  0.00           C  
ATOM   4184  C   LYS A 300     -27.566  -9.081   6.045  1.00  0.00           C  
ATOM   4185  O   LYS A 300     -28.303  -9.930   5.529  1.00  0.00           O  
ATOM   4186  CB  LYS A 300     -26.494  -9.746   8.283  1.00  0.00           C  
ATOM   4187  CG  LYS A 300     -27.669 -10.695   8.598  1.00  0.00           C  
ATOM   4188  CD  LYS A 300     -27.883 -10.959  10.098  1.00  0.00           C  
ATOM   4189  CE  LYS A 300     -28.352  -9.709  10.859  1.00  0.00           C  
ATOM   4190  NZ  LYS A 300     -28.807 -10.044  12.230  1.00  0.00           N1+
ATOM   4191  H   LYS A 300     -24.818  -8.052   7.367  1.00  0.00           H  
ATOM   4192  HA  LYS A 300     -25.990 -10.466   6.327  1.00  0.00           H  
ATOM   4193  HB2 LYS A 300     -26.686  -8.787   8.763  1.00  0.00           H  
ATOM   4194  HB3 LYS A 300     -25.580 -10.164   8.705  1.00  0.00           H  
ATOM   4195  HG2 LYS A 300     -27.482 -11.649   8.105  1.00  0.00           H  
ATOM   4196  HG3 LYS A 300     -28.595 -10.282   8.198  1.00  0.00           H  
ATOM   4197  HD2 LYS A 300     -26.959 -11.336  10.538  1.00  0.00           H  
ATOM   4198  HD3 LYS A 300     -28.641 -11.736  10.190  1.00  0.00           H  
ATOM   4199  HE2 LYS A 300     -29.181  -9.261  10.312  1.00  0.00           H  
ATOM   4200  HE3 LYS A 300     -27.542  -8.981  10.897  1.00  0.00           H  
ATOM   4201  HZ1 LYS A 300     -29.546 -10.732  12.210  1.00  0.00           H  
ATOM   4202  HZ2 LYS A 300     -28.079 -10.427  12.815  1.00  0.00           H  
ATOM   4203  HZ3 LYS A 300     -29.175  -9.242  12.722  1.00  0.00           H  
ATOM   4204  N   ILE A 301     -27.812  -7.770   5.975  1.00  0.00           N  
ATOM   4205  CA  ILE A 301     -28.951  -7.159   5.276  1.00  0.00           C  
ATOM   4206  C   ILE A 301     -29.018  -7.594   3.803  1.00  0.00           C  
ATOM   4207  O   ILE A 301     -28.063  -7.401   3.051  1.00  0.00           O  
ATOM   4208  CB  ILE A 301     -28.906  -5.617   5.416  1.00  0.00           C  
ATOM   4209  CG1 ILE A 301     -29.129  -5.186   6.884  1.00  0.00           C  
ATOM   4210  CG2 ILE A 301     -29.919  -4.943   4.478  1.00  0.00           C  
ATOM   4211  CD1 ILE A 301     -28.921  -3.685   7.136  1.00  0.00           C  
ATOM   4212  H   ILE A 301     -27.150  -7.155   6.428  1.00  0.00           H  
ATOM   4213  HA  ILE A 301     -29.862  -7.505   5.764  1.00  0.00           H  
ATOM   4214  HB  ILE A 301     -27.914  -5.280   5.112  1.00  0.00           H  
ATOM   4215 HG12 ILE A 301     -30.139  -5.459   7.191  1.00  0.00           H  
ATOM   4216 HG13 ILE A 301     -28.430  -5.722   7.526  1.00  0.00           H  
ATOM   4217 HG21 ILE A 301     -29.627  -5.084   3.437  1.00  0.00           H  
ATOM   4218 HG22 ILE A 301     -30.914  -5.354   4.648  1.00  0.00           H  
ATOM   4219 HG23 ILE A 301     -29.939  -3.866   4.646  1.00  0.00           H  
ATOM   4220 HD11 ILE A 301     -27.975  -3.362   6.701  1.00  0.00           H  
ATOM   4221 HD12 ILE A 301     -29.738  -3.102   6.710  1.00  0.00           H  
ATOM   4222 HD13 ILE A 301     -28.896  -3.499   8.210  1.00  0.00           H  
ATOM   4223  N   GLY A 302     -30.164  -8.141   3.385  1.00  0.00           N  
ATOM   4224  CA  GLY A 302     -30.448  -8.582   2.009  1.00  0.00           C  
ATOM   4225  C   GLY A 302     -31.395  -7.664   1.237  1.00  0.00           C  
ATOM   4226  O   GLY A 302     -32.188  -8.137   0.425  1.00  0.00           O  
ATOM   4227  H   GLY A 302     -30.906  -8.241   4.063  1.00  0.00           H  
ATOM   4228  HA2 GLY A 302     -29.521  -8.635   1.437  1.00  0.00           H  
ATOM   4229  HA3 GLY A 302     -30.897  -9.574   2.037  1.00  0.00           H  
ATOM   4230  N   SER A 303     -31.369  -6.363   1.528  1.00  0.00           N  
ATOM   4231  CA  SER A 303     -32.299  -5.377   0.977  1.00  0.00           C  
ATOM   4232  C   SER A 303     -31.673  -3.987   0.941  1.00  0.00           C  
ATOM   4233  O   SER A 303     -31.306  -3.434   1.980  1.00  0.00           O  
ATOM   4234  CB  SER A 303     -33.572  -5.372   1.829  1.00  0.00           C  
ATOM   4235  OG  SER A 303     -34.443  -4.304   1.505  1.00  0.00           O  
ATOM   4236  H   SER A 303     -30.674  -6.036   2.183  1.00  0.00           H  
ATOM   4237  HA  SER A 303     -32.571  -5.662  -0.039  1.00  0.00           H  
ATOM   4238  HB2 SER A 303     -33.298  -5.285   2.881  1.00  0.00           H  
ATOM   4239  HB3 SER A 303     -34.095  -6.317   1.688  1.00  0.00           H  
ATOM   4240  HG  SER A 303     -35.249  -4.489   1.992  1.00  0.00           H  
ATOM   4241  N   ALA A 304     -31.589  -3.397  -0.252  1.00  0.00           N  
ATOM   4242  CA  ALA A 304     -31.100  -2.035  -0.441  1.00  0.00           C  
ATOM   4243  C   ALA A 304     -31.898  -0.999   0.373  1.00  0.00           C  
ATOM   4244  O   ALA A 304     -31.314  -0.032   0.846  1.00  0.00           O  
ATOM   4245  CB  ALA A 304     -31.122  -1.714  -1.938  1.00  0.00           C  
ATOM   4246  H   ALA A 304     -31.791  -3.953  -1.071  1.00  0.00           H  
ATOM   4247  HA  ALA A 304     -30.066  -1.987  -0.099  1.00  0.00           H  
ATOM   4248  HB1 ALA A 304     -30.507  -2.434  -2.478  1.00  0.00           H  
ATOM   4249  HB2 ALA A 304     -32.143  -1.751  -2.318  1.00  0.00           H  
ATOM   4250  HB3 ALA A 304     -30.717  -0.714  -2.095  1.00  0.00           H  
ATOM   4251  N   ILE A 305     -33.203  -1.208   0.600  1.00  0.00           N  
ATOM   4252  CA  ILE A 305     -34.032  -0.292   1.403  1.00  0.00           C  
ATOM   4253  C   ILE A 305     -33.551  -0.253   2.861  1.00  0.00           C  
ATOM   4254  O   ILE A 305     -33.314   0.824   3.402  1.00  0.00           O  
ATOM   4255  CB  ILE A 305     -35.535  -0.636   1.261  1.00  0.00           C  
ATOM   4256  CG1 ILE A 305     -35.989  -0.428  -0.205  1.00  0.00           C  
ATOM   4257  CG2 ILE A 305     -36.394   0.177   2.248  1.00  0.00           C  
ATOM   4258  CD1 ILE A 305     -37.450  -0.803  -0.488  1.00  0.00           C  
ATOM   4259  H   ILE A 305     -33.623  -2.053   0.240  1.00  0.00           H  
ATOM   4260  HA  ILE A 305     -33.892   0.717   1.016  1.00  0.00           H  
ATOM   4261  HB  ILE A 305     -35.667  -1.689   1.508  1.00  0.00           H  
ATOM   4262 HG12 ILE A 305     -35.842   0.617  -0.482  1.00  0.00           H  
ATOM   4263 HG13 ILE A 305     -35.369  -1.038  -0.861  1.00  0.00           H  
ATOM   4264 HG21 ILE A 305     -36.121  -0.059   3.277  1.00  0.00           H  
ATOM   4265 HG22 ILE A 305     -36.251   1.243   2.071  1.00  0.00           H  
ATOM   4266 HG23 ILE A 305     -37.448  -0.069   2.125  1.00  0.00           H  
ATOM   4267 HD11 ILE A 305     -37.660  -1.803  -0.109  1.00  0.00           H  
ATOM   4268 HD12 ILE A 305     -38.125  -0.084  -0.025  1.00  0.00           H  
ATOM   4269 HD13 ILE A 305     -37.622  -0.788  -1.564  1.00  0.00           H  
ATOM   4270  N   GLN A 306     -33.341  -1.419   3.482  1.00  0.00           N  
ATOM   4271  CA  GLN A 306     -32.762  -1.519   4.831  1.00  0.00           C  
ATOM   4272  C   GLN A 306     -31.324  -0.976   4.872  1.00  0.00           C  
ATOM   4273  O   GLN A 306     -30.938  -0.309   5.832  1.00  0.00           O  
ATOM   4274  CB  GLN A 306     -32.783  -2.990   5.286  1.00  0.00           C  
ATOM   4275  CG  GLN A 306     -34.197  -3.490   5.602  1.00  0.00           C  
ATOM   4276  CD  GLN A 306     -34.262  -4.939   6.083  1.00  0.00           C  
ATOM   4277  OE1 GLN A 306     -33.269  -5.627   6.294  1.00  0.00           O  
ATOM   4278  NE2 GLN A 306     -35.447  -5.466   6.288  1.00  0.00           N  
ATOM   4279  H   GLN A 306     -33.521  -2.272   2.972  1.00  0.00           H  
ATOM   4280  HA  GLN A 306     -33.354  -0.925   5.528  1.00  0.00           H  
ATOM   4281  HB2 GLN A 306     -32.366  -3.608   4.491  1.00  0.00           H  
ATOM   4282  HB3 GLN A 306     -32.162  -3.102   6.175  1.00  0.00           H  
ATOM   4283  HG2 GLN A 306     -34.813  -3.393   4.708  1.00  0.00           H  
ATOM   4284  HG3 GLN A 306     -34.621  -2.861   6.385  1.00  0.00           H  
ATOM   4285 HE21 GLN A 306     -35.502  -6.430   6.587  1.00  0.00           H  
ATOM   4286 HE22 GLN A 306     -36.273  -4.902   6.145  1.00  0.00           H  
ATOM   4287  N   ARG A 307     -30.531  -1.240   3.826  1.00  0.00           N  
ATOM   4288  CA  ARG A 307     -29.109  -0.878   3.776  1.00  0.00           C  
ATOM   4289  C   ARG A 307     -28.892   0.632   3.657  1.00  0.00           C  
ATOM   4290  O   ARG A 307     -28.211   1.202   4.503  1.00  0.00           O  
ATOM   4291  CB  ARG A 307     -28.413  -1.711   2.690  1.00  0.00           C  
ATOM   4292  CG  ARG A 307     -26.881  -1.643   2.780  1.00  0.00           C  
ATOM   4293  CD  ARG A 307     -26.151  -2.512   1.742  1.00  0.00           C  
ATOM   4294  NE  ARG A 307     -26.683  -3.891   1.698  1.00  0.00           N  
ATOM   4295  CZ  ARG A 307     -27.533  -4.372   0.805  1.00  0.00           C  
ATOM   4296  NH1 ARG A 307     -27.925  -3.722  -0.251  1.00  0.00           N  
ATOM   4297  NH2 ARG A 307     -28.052  -5.552   0.945  1.00  0.00           N1+
ATOM   4298  H   ARG A 307     -30.912  -1.798   3.075  1.00  0.00           H  
ATOM   4299  HA  ARG A 307     -28.666  -1.153   4.734  1.00  0.00           H  
ATOM   4300  HB2 ARG A 307     -28.730  -2.747   2.808  1.00  0.00           H  
ATOM   4301  HB3 ARG A 307     -28.729  -1.362   1.707  1.00  0.00           H  
ATOM   4302  HG2 ARG A 307     -26.585  -1.993   3.769  1.00  0.00           H  
ATOM   4303  HG3 ARG A 307     -26.558  -0.608   2.668  1.00  0.00           H  
ATOM   4304  HD2 ARG A 307     -25.093  -2.538   2.004  1.00  0.00           H  
ATOM   4305  HD3 ARG A 307     -26.223  -2.042   0.761  1.00  0.00           H  
ATOM   4306  HE  ARG A 307     -26.440  -4.499   2.468  1.00  0.00           H  
ATOM   4307 HH11 ARG A 307     -27.538  -2.819  -0.487  1.00  0.00           H  
ATOM   4308 HH12 ARG A 307     -28.587  -4.193  -0.850  1.00  0.00           H  
ATOM   4309 HH21 ARG A 307     -27.776  -6.182   1.685  1.00  0.00           H  
ATOM   4310 HH22 ARG A 307     -28.621  -5.900   0.186  1.00  0.00           H  
ATOM   4311  N   LEU A 308     -29.555   1.286   2.699  1.00  0.00           N  
ATOM   4312  CA  LEU A 308     -29.528   2.745   2.519  1.00  0.00           C  
ATOM   4313  C   LEU A 308     -30.049   3.494   3.762  1.00  0.00           C  
ATOM   4314  O   LEU A 308     -29.517   4.543   4.124  1.00  0.00           O  
ATOM   4315  CB  LEU A 308     -30.381   3.134   1.297  1.00  0.00           C  
ATOM   4316  CG  LEU A 308     -29.908   2.634  -0.080  1.00  0.00           C  
ATOM   4317  CD1 LEU A 308     -31.044   2.749  -1.099  1.00  0.00           C  
ATOM   4318  CD2 LEU A 308     -28.747   3.458  -0.627  1.00  0.00           C  
ATOM   4319  H   LEU A 308     -30.116   0.742   2.059  1.00  0.00           H  
ATOM   4320  HA  LEU A 308     -28.499   3.064   2.350  1.00  0.00           H  
ATOM   4321  HB2 LEU A 308     -31.390   2.759   1.470  1.00  0.00           H  
ATOM   4322  HB3 LEU A 308     -30.424   4.223   1.258  1.00  0.00           H  
ATOM   4323  HG  LEU A 308     -29.600   1.590  -0.018  1.00  0.00           H  
ATOM   4324 HD11 LEU A 308     -31.884   2.129  -0.783  1.00  0.00           H  
ATOM   4325 HD12 LEU A 308     -31.372   3.785  -1.184  1.00  0.00           H  
ATOM   4326 HD13 LEU A 308     -30.694   2.402  -2.071  1.00  0.00           H  
ATOM   4327 HD21 LEU A 308     -29.044   4.502  -0.730  1.00  0.00           H  
ATOM   4328 HD22 LEU A 308     -27.897   3.384   0.051  1.00  0.00           H  
ATOM   4329 HD23 LEU A 308     -28.455   3.067  -1.601  1.00  0.00           H  
ATOM   4330  N   ARG A 309     -31.074   2.962   4.446  1.00  0.00           N  
ATOM   4331  CA  ARG A 309     -31.577   3.528   5.713  1.00  0.00           C  
ATOM   4332  C   ARG A 309     -30.527   3.474   6.826  1.00  0.00           C  
ATOM   4333  O   ARG A 309     -30.348   4.470   7.526  1.00  0.00           O  
ATOM   4334  CB  ARG A 309     -32.870   2.815   6.134  1.00  0.00           C  
ATOM   4335  CG  ARG A 309     -34.073   3.250   5.276  1.00  0.00           C  
ATOM   4336  CD  ARG A 309     -35.324   2.388   5.519  1.00  0.00           C  
ATOM   4337  NE  ARG A 309     -35.629   2.213   6.949  1.00  0.00           N  
ATOM   4338  CZ  ARG A 309     -35.882   3.153   7.838  1.00  0.00           C  
ATOM   4339  NH1 ARG A 309     -35.829   2.889   9.102  1.00  0.00           N  
ATOM   4340  NH2 ARG A 309     -36.166   4.382   7.537  1.00  0.00           N1+
ATOM   4341  H   ARG A 309     -31.499   2.118   4.089  1.00  0.00           H  
ATOM   4342  HA  ARG A 309     -31.789   4.587   5.569  1.00  0.00           H  
ATOM   4343  HB2 ARG A 309     -32.734   1.736   6.058  1.00  0.00           H  
ATOM   4344  HB3 ARG A 309     -33.075   3.059   7.176  1.00  0.00           H  
ATOM   4345  HG2 ARG A 309     -33.816   3.193   4.218  1.00  0.00           H  
ATOM   4346  HG3 ARG A 309     -34.299   4.292   5.502  1.00  0.00           H  
ATOM   4347  HD2 ARG A 309     -35.143   1.402   5.089  1.00  0.00           H  
ATOM   4348  HD3 ARG A 309     -36.179   2.824   5.003  1.00  0.00           H  
ATOM   4349  HE  ARG A 309     -35.450   1.294   7.329  1.00  0.00           H  
ATOM   4350 HH11 ARG A 309     -35.947   3.650   9.756  1.00  0.00           H  
ATOM   4351 HH12 ARG A 309     -35.588   1.960   9.416  1.00  0.00           H  
ATOM   4352 HH21 ARG A 309     -36.305   4.633   6.569  1.00  0.00           H  
ATOM   4353 HH22 ARG A 309     -36.246   5.049   8.291  1.00  0.00           H  
ATOM   4354  N   CYS A 310     -29.805   2.361   6.956  1.00  0.00           N  
ATOM   4355  CA  CYS A 310     -28.691   2.254   7.896  1.00  0.00           C  
ATOM   4356  C   CYS A 310     -27.525   3.183   7.522  1.00  0.00           C  
ATOM   4357  O   CYS A 310     -26.946   3.834   8.391  1.00  0.00           O  
ATOM   4358  CB  CYS A 310     -28.243   0.790   7.960  1.00  0.00           C  
ATOM   4359  SG  CYS A 310     -26.952   0.629   9.224  1.00  0.00           S  
ATOM   4360  H   CYS A 310     -30.031   1.564   6.378  1.00  0.00           H  
ATOM   4361  HA  CYS A 310     -29.033   2.557   8.885  1.00  0.00           H  
ATOM   4362  HB2 CYS A 310     -27.856   0.476   6.991  1.00  0.00           H  
ATOM   4363  HB3 CYS A 310     -29.093   0.161   8.226  1.00  0.00           H  
ATOM   4364  HG  CYS A 310     -26.158   1.604   8.775  1.00  0.00           H  
ATOM   4365  N   GLU A 311     -27.184   3.273   6.236  1.00  0.00           N  
ATOM   4366  CA  GLU A 311     -26.117   4.148   5.735  1.00  0.00           C  
ATOM   4367  C   GLU A 311     -26.413   5.632   6.018  1.00  0.00           C  
ATOM   4368  O   GLU A 311     -25.499   6.366   6.394  1.00  0.00           O  
ATOM   4369  CB  GLU A 311     -25.876   3.874   4.239  1.00  0.00           C  
ATOM   4370  CG  GLU A 311     -25.251   2.482   4.018  1.00  0.00           C  
ATOM   4371  CD  GLU A 311     -25.353   1.923   2.590  1.00  0.00           C  
ATOM   4372  OE1 GLU A 311     -24.614   0.949   2.327  1.00  0.00           O  
ATOM   4373  OE2 GLU A 311     -26.149   2.423   1.762  1.00  0.00           O1-
ATOM   4374  H   GLU A 311     -27.655   2.679   5.568  1.00  0.00           H  
ATOM   4375  HA  GLU A 311     -25.194   3.915   6.267  1.00  0.00           H  
ATOM   4376  HB2 GLU A 311     -26.833   3.946   3.721  1.00  0.00           H  
ATOM   4377  HB3 GLU A 311     -25.204   4.632   3.834  1.00  0.00           H  
ATOM   4378  HG2 GLU A 311     -25.715   1.760   4.690  1.00  0.00           H  
ATOM   4379  HG3 GLU A 311     -24.202   2.532   4.311  1.00  0.00           H  
ATOM   4380  N   LEU A 312     -27.677   6.071   5.936  1.00  0.00           N  
ATOM   4381  CA  LEU A 312     -28.074   7.422   6.353  1.00  0.00           C  
ATOM   4382  C   LEU A 312     -27.872   7.687   7.846  1.00  0.00           C  
ATOM   4383  O   LEU A 312     -27.380   8.759   8.186  1.00  0.00           O  
ATOM   4384  CB  LEU A 312     -29.537   7.700   5.976  1.00  0.00           C  
ATOM   4385  CG  LEU A 312     -29.749   7.962   4.480  1.00  0.00           C  
ATOM   4386  CD1 LEU A 312     -31.247   8.051   4.193  1.00  0.00           C  
ATOM   4387  CD2 LEU A 312     -29.133   9.296   4.055  1.00  0.00           C  
ATOM   4388  H   LEU A 312     -28.380   5.439   5.581  1.00  0.00           H  
ATOM   4389  HA  LEU A 312     -27.426   8.133   5.840  1.00  0.00           H  
ATOM   4390  HB2 LEU A 312     -30.143   6.848   6.284  1.00  0.00           H  
ATOM   4391  HB3 LEU A 312     -29.886   8.571   6.530  1.00  0.00           H  
ATOM   4392  HG  LEU A 312     -29.319   7.155   3.888  1.00  0.00           H  
ATOM   4393 HD11 LEU A 312     -31.723   7.131   4.531  1.00  0.00           H  
ATOM   4394 HD12 LEU A 312     -31.684   8.900   4.718  1.00  0.00           H  
ATOM   4395 HD13 LEU A 312     -31.399   8.159   3.119  1.00  0.00           H  
ATOM   4396 HD21 LEU A 312     -29.531  10.113   4.657  1.00  0.00           H  
ATOM   4397 HD22 LEU A 312     -28.048   9.268   4.155  1.00  0.00           H  
ATOM   4398 HD23 LEU A 312     -29.369   9.462   3.003  1.00  0.00           H  
ATOM   4399  N   ASP A 313     -28.207   6.755   8.742  1.00  0.00           N  
ATOM   4400  CA  ASP A 313     -27.931   6.946  10.175  1.00  0.00           C  
ATOM   4401  C   ASP A 313     -26.416   6.943  10.448  1.00  0.00           C  
ATOM   4402  O   ASP A 313     -25.937   7.803  11.184  1.00  0.00           O  
ATOM   4403  CB  ASP A 313     -28.692   5.911  11.035  1.00  0.00           C  
ATOM   4404  CG  ASP A 313     -29.808   6.532  11.893  1.00  0.00           C  
ATOM   4405  OD1 ASP A 313     -29.671   7.683  12.375  1.00  0.00           O  
ATOM   4406  OD2 ASP A 313     -30.833   5.861  12.152  1.00  0.00           O1-
ATOM   4407  H   ASP A 313     -28.606   5.884   8.423  1.00  0.00           H  
ATOM   4408  HA  ASP A 313     -28.277   7.943  10.447  1.00  0.00           H  
ATOM   4409  HB2 ASP A 313     -27.991   5.420  11.709  1.00  0.00           H  
ATOM   4410  HB3 ASP A 313     -29.119   5.139  10.395  1.00  0.00           H  
ATOM   4411  N   ILE A 314     -25.635   6.067   9.803  1.00  0.00           N  
ATOM   4412  CA  ILE A 314     -24.165   6.071   9.920  1.00  0.00           C  
ATOM   4413  C   ILE A 314     -23.565   7.411   9.460  1.00  0.00           C  
ATOM   4414  O   ILE A 314     -22.657   7.933  10.109  1.00  0.00           O  
ATOM   4415  CB  ILE A 314     -23.543   4.861   9.181  1.00  0.00           C  
ATOM   4416  CG2 ILE A 314     -22.003   4.963   9.136  1.00  0.00           C  
ATOM   4417  CG1 ILE A 314     -23.967   3.525   9.836  1.00  0.00           C  
ATOM   4418  CD1 ILE A 314     -23.754   2.299   8.934  1.00  0.00           C  
ATOM   4419  H   ILE A 314     -26.076   5.379   9.209  1.00  0.00           H  
ATOM   4420  HA  ILE A 314     -23.913   5.973  10.976  1.00  0.00           H  
ATOM   4421  HB  ILE A 314     -23.910   4.872   8.155  1.00  0.00           H  
ATOM   4422 HG12 ILE A 314     -23.410   3.391  10.764  1.00  0.00           H  
ATOM   4423 HG13 ILE A 314     -25.024   3.553  10.101  1.00  0.00           H  
ATOM   4424 HG21 ILE A 314     -21.693   5.818   8.537  1.00  0.00           H  
ATOM   4425 HG22 ILE A 314     -21.612   5.074  10.148  1.00  0.00           H  
ATOM   4426 HG23 ILE A 314     -21.565   4.070   8.690  1.00  0.00           H  
ATOM   4427 HD11 ILE A 314     -24.353   2.398   8.029  1.00  0.00           H  
ATOM   4428 HD12 ILE A 314     -22.705   2.190   8.660  1.00  0.00           H  
ATOM   4429 HD13 ILE A 314     -24.065   1.402   9.469  1.00  0.00           H  
ATOM   4430  N   MET A 315     -24.080   8.009   8.378  1.00  0.00           N  
ATOM   4431  CA  MET A 315     -23.644   9.339   7.932  1.00  0.00           C  
ATOM   4432  C   MET A 315     -24.168  10.479   8.820  1.00  0.00           C  
ATOM   4433  O   MET A 315     -23.417  11.414   9.090  1.00  0.00           O  
ATOM   4434  CB  MET A 315     -23.973   9.571   6.449  1.00  0.00           C  
ATOM   4435  CG  MET A 315     -23.172   8.635   5.532  1.00  0.00           C  
ATOM   4436  SD  MET A 315     -23.041   9.189   3.808  1.00  0.00           S  
ATOM   4437  CE  MET A 315     -21.725  10.427   3.985  1.00  0.00           C  
ATOM   4438  H   MET A 315     -24.790   7.523   7.849  1.00  0.00           H  
ATOM   4439  HA  MET A 315     -22.558   9.381   8.012  1.00  0.00           H  
ATOM   4440  HB2 MET A 315     -23.705  10.598   6.202  1.00  0.00           H  
ATOM   4441  HB3 MET A 315     -25.040   9.438   6.272  1.00  0.00           H  
ATOM   4442  HG2 MET A 315     -23.633   7.648   5.542  1.00  0.00           H  
ATOM   4443  HG3 MET A 315     -22.161   8.528   5.927  1.00  0.00           H  
ATOM   4444  HE1 MET A 315     -22.037  11.203   4.684  1.00  0.00           H  
ATOM   4445  HE2 MET A 315     -20.822   9.949   4.365  1.00  0.00           H  
ATOM   4446  HE3 MET A 315     -21.510  10.877   3.016  1.00  0.00           H  
ATOM   4447  N   ASN A 316     -25.408  10.423   9.315  1.00  0.00           N  
ATOM   4448  CA  ASN A 316     -25.971  11.459  10.193  1.00  0.00           C  
ATOM   4449  C   ASN A 316     -25.375  11.488  11.606  1.00  0.00           C  
ATOM   4450  O   ASN A 316     -25.362  12.556  12.220  1.00  0.00           O  
ATOM   4451  CB  ASN A 316     -27.503  11.318  10.273  1.00  0.00           C  
ATOM   4452  CG  ASN A 316     -28.223  11.691   8.992  1.00  0.00           C  
ATOM   4453  OD1 ASN A 316     -27.745  12.486   8.192  1.00  0.00           O  
ATOM   4454  ND2 ASN A 316     -29.415  11.186   8.783  1.00  0.00           N  
ATOM   4455  H   ASN A 316     -25.993   9.642   9.058  1.00  0.00           H  
ATOM   4456  HA  ASN A 316     -25.737  12.432   9.759  1.00  0.00           H  
ATOM   4457  HB2 ASN A 316     -27.887  11.970  11.058  1.00  0.00           H  
ATOM   4458  HB3 ASN A 316     -27.755  10.292  10.542  1.00  0.00           H  
ATOM   4459 HD21 ASN A 316     -29.810  10.538   9.449  1.00  0.00           H  
ATOM   4460 HD22 ASN A 316     -29.872  11.422   7.914  1.00  0.00           H  
ATOM   4461  N   LYS A 317     -24.905  10.349  12.126  1.00  0.00           N  
ATOM   4462  CA  LYS A 317     -24.537  10.192  13.539  1.00  0.00           C  
ATOM   4463  C   LYS A 317     -23.030  10.185  13.765  1.00  0.00           C  
ATOM   4464  O   LYS A 317     -22.535  10.998  14.546  1.00  0.00           O  
ATOM   4465  CB  LYS A 317     -25.207   8.928  14.102  1.00  0.00           C  
ATOM   4466  CG  LYS A 317     -26.739   8.918  13.995  1.00  0.00           C  
ATOM   4467  CD  LYS A 317     -27.397   9.805  15.062  1.00  0.00           C  
ATOM   4468  CE  LYS A 317     -28.928   9.738  15.009  1.00  0.00           C  
ATOM   4469  NZ  LYS A 317     -29.410   8.338  15.047  1.00  0.00           N1+
ATOM   4470  H   LYS A 317     -24.989   9.513  11.565  1.00  0.00           H  
ATOM   4471  HA  LYS A 317     -24.909  11.046  14.104  1.00  0.00           H  
ATOM   4472  HB2 LYS A 317     -24.936   8.808  15.151  1.00  0.00           H  
ATOM   4473  HB3 LYS A 317     -24.821   8.059  13.568  1.00  0.00           H  
ATOM   4474  HG2 LYS A 317     -27.056   7.884  14.129  1.00  0.00           H  
ATOM   4475  HG3 LYS A 317     -27.070   9.242  13.008  1.00  0.00           H  
ATOM   4476  HD2 LYS A 317     -27.088  10.841  14.918  1.00  0.00           H  
ATOM   4477  HD3 LYS A 317     -27.063   9.488  16.049  1.00  0.00           H  
ATOM   4478  HE2 LYS A 317     -29.274  10.226  14.097  1.00  0.00           H  
ATOM   4479  HE3 LYS A 317     -29.322  10.291  15.861  1.00  0.00           H  
ATOM   4480  HZ1 LYS A 317     -29.329   7.939  14.123  1.00  0.00           H  
ATOM   4481  HZ2 LYS A 317     -28.844   7.791  15.680  1.00  0.00           H  
ATOM   4482  HZ3 LYS A 317     -30.381   8.274  15.317  1.00  0.00           H  
ATOM   4483  N   CYS A 318     -22.303   9.283  13.104  1.00  0.00           N  
ATOM   4484  CA  CYS A 318     -20.870   9.114  13.324  1.00  0.00           C  
ATOM   4485  C   CYS A 318     -20.100  10.288  12.692  1.00  0.00           C  
ATOM   4486  O   CYS A 318     -20.197  10.522  11.484  1.00  0.00           O  
ATOM   4487  CB  CYS A 318     -20.403   7.757  12.766  1.00  0.00           C  
ATOM   4488  SG  CYS A 318     -21.427   6.367  13.351  1.00  0.00           S  
ATOM   4489  H   CYS A 318     -22.762   8.658  12.456  1.00  0.00           H  
ATOM   4490  HA  CYS A 318     -20.690   9.116  14.399  1.00  0.00           H  
ATOM   4491  HB2 CYS A 318     -19.365   7.583  13.049  1.00  0.00           H  
ATOM   4492  HB3 CYS A 318     -20.463   7.787  11.678  1.00  0.00           H  
ATOM   4493  HG  CYS A 318     -20.874   6.160  14.549  1.00  0.00           H  
ATOM   4494  N   THR A 319     -19.309  11.022  13.478  1.00  0.00           N  
ATOM   4495  CA  THR A 319     -18.566  12.210  12.996  1.00  0.00           C  
ATOM   4496  C   THR A 319     -17.116  12.275  13.477  1.00  0.00           C  
ATOM   4497  O   THR A 319     -16.390  13.194  13.091  1.00  0.00           O  
ATOM   4498  CB  THR A 319     -19.283  13.534  13.311  1.00  0.00           C  
ATOM   4499  OG1 THR A 319     -19.249  13.775  14.695  1.00  0.00           O  
ATOM   4500  CG2 THR A 319     -20.736  13.608  12.848  1.00  0.00           C  
ATOM   4501  H   THR A 319     -19.288  10.803  14.464  1.00  0.00           H  
ATOM   4502  HA  THR A 319     -18.497  12.154  11.909  1.00  0.00           H  
ATOM   4503  HB  THR A 319     -18.741  14.336  12.811  1.00  0.00           H  
ATOM   4504 HG21 THR A 319     -20.798  13.368  11.786  1.00  0.00           H  
ATOM   4505 HG22 THR A 319     -21.351  12.909  13.415  1.00  0.00           H  
ATOM   4506 HG23 THR A 319     -21.117  14.617  13.008  1.00  0.00           H  
ATOM   4507  HG1 THR A 319     -19.581  14.664  14.838  1.00  0.00           H  
ATOM   4508  N   SER A 320     -16.660  11.293  14.258  1.00  0.00           N  
ATOM   4509  CA  SER A 320     -15.264  11.156  14.678  1.00  0.00           C  
ATOM   4510  C   SER A 320     -14.813   9.696  14.618  1.00  0.00           C  
ATOM   4511  O   SER A 320     -15.615   8.776  14.807  1.00  0.00           O  
ATOM   4512  CB  SER A 320     -15.041  11.801  16.049  1.00  0.00           C  
ATOM   4513  OG  SER A 320     -13.679  11.691  16.393  1.00  0.00           O  
ATOM   4514  H   SER A 320     -17.294  10.563  14.550  1.00  0.00           H  
ATOM   4515  HA  SER A 320     -14.633  11.701  13.975  1.00  0.00           H  
ATOM   4516  HB2 SER A 320     -15.651  11.301  16.802  1.00  0.00           H  
ATOM   4517  HB3 SER A 320     -15.317  12.854  16.004  1.00  0.00           H  
ATOM   4518  HG  SER A 320     -13.448  12.411  16.986  1.00  0.00           H  
ATOM   4519  N   LEU A 321     -13.531   9.487  14.327  1.00  0.00           N  
ATOM   4520  CA  LEU A 321     -12.896   8.186  14.134  1.00  0.00           C  
ATOM   4521  C   LEU A 321     -11.749   8.043  15.131  1.00  0.00           C  
ATOM   4522  O   LEU A 321     -10.851   8.886  15.188  1.00  0.00           O  
ATOM   4523  CB  LEU A 321     -12.430   8.036  12.673  1.00  0.00           C  
ATOM   4524  CG  LEU A 321     -13.585   7.808  11.681  1.00  0.00           C  
ATOM   4525  CD1 LEU A 321     -13.170   8.211  10.266  1.00  0.00           C  
ATOM   4526  CD2 LEU A 321     -13.985   6.331  11.654  1.00  0.00           C  
ATOM   4527  H   LEU A 321     -12.938  10.301  14.251  1.00  0.00           H  
ATOM   4528  HA  LEU A 321     -13.620   7.401  14.348  1.00  0.00           H  
ATOM   4529  HB2 LEU A 321     -11.894   8.945  12.399  1.00  0.00           H  
ATOM   4530  HB3 LEU A 321     -11.729   7.205  12.598  1.00  0.00           H  
ATOM   4531  HG  LEU A 321     -14.449   8.409  11.965  1.00  0.00           H  
ATOM   4532 HD11 LEU A 321     -12.934   9.275  10.245  1.00  0.00           H  
ATOM   4533 HD12 LEU A 321     -12.298   7.638   9.952  1.00  0.00           H  
ATOM   4534 HD13 LEU A 321     -13.995   8.028   9.577  1.00  0.00           H  
ATOM   4535 HD21 LEU A 321     -13.185   5.725  11.228  1.00  0.00           H  
ATOM   4536 HD22 LEU A 321     -14.184   5.982  12.667  1.00  0.00           H  
ATOM   4537 HD23 LEU A 321     -14.890   6.202  11.060  1.00  0.00           H  
ATOM   4538  N   CYS A 322     -11.782   6.956  15.899  1.00  0.00           N  
ATOM   4539  CA  CYS A 322     -10.961   6.760  17.091  1.00  0.00           C  
ATOM   4540  C   CYS A 322     -10.118   5.483  17.016  1.00  0.00           C  
ATOM   4541  O   CYS A 322     -10.436   4.532  16.299  1.00  0.00           O  
ATOM   4542  CB  CYS A 322     -11.865   6.787  18.334  1.00  0.00           C  
ATOM   4543  SG  CYS A 322     -12.647   8.415  18.518  1.00  0.00           S  
ATOM   4544  H   CYS A 322     -12.537   6.303  15.746  1.00  0.00           H  
ATOM   4545  HA  CYS A 322     -10.264   7.593  17.180  1.00  0.00           H  
ATOM   4546  HB2 CYS A 322     -11.273   6.582  19.226  1.00  0.00           H  
ATOM   4547  HB3 CYS A 322     -12.637   6.022  18.243  1.00  0.00           H  
ATOM   4548  HG  CYS A 322     -13.367   8.129  19.607  1.00  0.00           H  
ATOM   4549  N   CYS A 323      -9.033   5.448  17.786  1.00  0.00           N  
ATOM   4550  CA  CYS A 323      -8.166   4.278  17.919  1.00  0.00           C  
ATOM   4551  C   CYS A 323      -8.900   3.130  18.643  1.00  0.00           C  
ATOM   4552  O   CYS A 323      -9.242   3.273  19.822  1.00  0.00           O  
ATOM   4553  CB  CYS A 323      -6.895   4.749  18.650  1.00  0.00           C  
ATOM   4554  SG  CYS A 323      -5.885   3.370  19.263  1.00  0.00           S  
ATOM   4555  H   CYS A 323      -8.842   6.261  18.354  1.00  0.00           H  
ATOM   4556  HA  CYS A 323      -7.883   3.923  16.928  1.00  0.00           H  
ATOM   4557  HB2 CYS A 323      -7.184   5.360  19.505  1.00  0.00           H  
ATOM   4558  HB3 CYS A 323      -6.303   5.367  17.975  1.00  0.00           H  
ATOM   4559  HG  CYS A 323      -5.761   2.692  18.119  1.00  0.00           H  
ATOM   4560  N   LYS A 324      -9.103   1.975  17.974  1.00  0.00           N  
ATOM   4561  CA  LYS A 324      -9.718   0.773  18.586  1.00  0.00           C  
ATOM   4562  C   LYS A 324      -9.067   0.398  19.918  1.00  0.00           C  
ATOM   4563  O   LYS A 324      -9.774   0.028  20.854  1.00  0.00           O  
ATOM   4564  CB  LYS A 324      -9.614  -0.466  17.672  1.00  0.00           C  
ATOM   4565  CG  LYS A 324     -10.628  -0.542  16.519  1.00  0.00           C  
ATOM   4566  CD  LYS A 324     -10.670  -1.984  15.982  1.00  0.00           C  
ATOM   4567  CE  LYS A 324     -11.795  -2.277  14.980  1.00  0.00           C  
ATOM   4568  NZ  LYS A 324     -11.452  -1.885  13.597  1.00  0.00           N1+
ATOM   4569  H   LYS A 324      -8.808   1.925  17.009  1.00  0.00           H  
ATOM   4570  HA  LYS A 324     -10.767   0.974  18.802  1.00  0.00           H  
ATOM   4571  HB2 LYS A 324      -8.604  -0.543  17.267  1.00  0.00           H  
ATOM   4572  HB3 LYS A 324      -9.773  -1.341  18.302  1.00  0.00           H  
ATOM   4573  HG2 LYS A 324     -11.617  -0.287  16.899  1.00  0.00           H  
ATOM   4574  HG3 LYS A 324     -10.346   0.154  15.730  1.00  0.00           H  
ATOM   4575  HD2 LYS A 324     -10.840  -2.646  16.831  1.00  0.00           H  
ATOM   4576  HD3 LYS A 324      -9.705  -2.249  15.552  1.00  0.00           H  
ATOM   4577  HE2 LYS A 324     -12.715  -1.788  15.299  1.00  0.00           H  
ATOM   4578  HE3 LYS A 324     -11.967  -3.353  14.991  1.00  0.00           H  
ATOM   4579  HZ1 LYS A 324     -11.546  -0.892  13.438  1.00  0.00           H  
ATOM   4580  HZ2 LYS A 324     -10.510  -2.173  13.376  1.00  0.00           H  
ATOM   4581  HZ3 LYS A 324     -12.046  -2.377  12.945  1.00  0.00           H  
ATOM   4582  N   GLN A 325      -7.740   0.501  20.020  1.00  0.00           N  
ATOM   4583  CA  GLN A 325      -7.006   0.069  21.212  1.00  0.00           C  
ATOM   4584  C   GLN A 325      -7.317   0.910  22.471  1.00  0.00           C  
ATOM   4585  O   GLN A 325      -7.177   0.407  23.582  1.00  0.00           O  
ATOM   4586  CB  GLN A 325      -5.503  -0.002  20.879  1.00  0.00           C  
ATOM   4587  CG  GLN A 325      -4.665  -0.720  21.951  1.00  0.00           C  
ATOM   4588  CD  GLN A 325      -4.972  -2.214  22.050  1.00  0.00           C  
ATOM   4589  OE1 GLN A 325      -5.450  -2.865  21.123  1.00  0.00           O  
ATOM   4590  NE2 GLN A 325      -4.706  -2.828  23.178  1.00  0.00           N  
ATOM   4591  H   GLN A 325      -7.219   0.798  19.208  1.00  0.00           H  
ATOM   4592  HA  GLN A 325      -7.336  -0.945  21.438  1.00  0.00           H  
ATOM   4593  HB2 GLN A 325      -5.362  -0.511  19.926  1.00  0.00           H  
ATOM   4594  HB3 GLN A 325      -5.121   1.013  20.774  1.00  0.00           H  
ATOM   4595  HG2 GLN A 325      -4.809  -0.248  22.923  1.00  0.00           H  
ATOM   4596  HG3 GLN A 325      -3.608  -0.616  21.704  1.00  0.00           H  
ATOM   4597 HE21 GLN A 325      -4.936  -3.809  23.244  1.00  0.00           H  
ATOM   4598 HE22 GLN A 325      -4.373  -2.314  23.981  1.00  0.00           H  
ATOM   4599  N   CYS A 326      -7.803   2.150  22.319  1.00  0.00           N  
ATOM   4600  CA  CYS A 326      -8.075   3.083  23.428  1.00  0.00           C  
ATOM   4601  C   CYS A 326      -9.559   3.458  23.599  1.00  0.00           C  
ATOM   4602  O   CYS A 326      -9.987   3.749  24.720  1.00  0.00           O  
ATOM   4603  CB  CYS A 326      -7.241   4.357  23.217  1.00  0.00           C  
ATOM   4604  SG  CYS A 326      -5.462   4.008  23.290  1.00  0.00           S  
ATOM   4605  H   CYS A 326      -7.928   2.491  21.376  1.00  0.00           H  
ATOM   4606  HA  CYS A 326      -7.763   2.638  24.373  1.00  0.00           H  
ATOM   4607  HB2 CYS A 326      -7.489   5.078  23.995  1.00  0.00           H  
ATOM   4608  HB3 CYS A 326      -7.487   4.793  22.248  1.00  0.00           H  
ATOM   4609  HG  CYS A 326      -5.418   3.855  24.617  1.00  0.00           H  
ATOM   4610  N   GLN A 327     -10.334   3.476  22.505  1.00  0.00           N  
ATOM   4611  CA  GLN A 327     -11.677   4.070  22.377  1.00  0.00           C  
ATOM   4612  C   GLN A 327     -11.728   5.591  22.635  1.00  0.00           C  
ATOM   4613  O   GLN A 327     -12.147   6.344  21.763  1.00  0.00           O  
ATOM   4614  CB  GLN A 327     -12.702   3.232  23.167  1.00  0.00           C  
ATOM   4615  CG  GLN A 327     -14.123   3.809  23.240  1.00  0.00           C  
ATOM   4616  CD  GLN A 327     -14.979   2.964  24.179  1.00  0.00           C  
ATOM   4617  OE1 GLN A 327     -15.291   3.344  25.300  1.00  0.00           O  
ATOM   4618  NE2 GLN A 327     -15.324   1.756  23.790  1.00  0.00           N  
ATOM   4619  H   GLN A 327      -9.906   3.181  21.639  1.00  0.00           H  
ATOM   4620  HA  GLN A 327     -11.958   3.964  21.329  1.00  0.00           H  
ATOM   4621  HB2 GLN A 327     -12.746   2.236  22.725  1.00  0.00           H  
ATOM   4622  HB3 GLN A 327     -12.354   3.120  24.194  1.00  0.00           H  
ATOM   4623  HG2 GLN A 327     -14.095   4.827  23.628  1.00  0.00           H  
ATOM   4624  HG3 GLN A 327     -14.569   3.822  22.245  1.00  0.00           H  
ATOM   4625 HE21 GLN A 327     -15.130   1.450  22.847  1.00  0.00           H  
ATOM   4626 HE22 GLN A 327     -15.781   1.146  24.453  1.00  0.00           H  
ATOM   4627  N   GLU A 328     -11.241   6.067  23.782  1.00  0.00           N  
ATOM   4628  CA  GLU A 328     -11.242   7.482  24.193  1.00  0.00           C  
ATOM   4629  C   GLU A 328     -10.083   8.306  23.589  1.00  0.00           C  
ATOM   4630  O   GLU A 328      -9.519   9.179  24.257  1.00  0.00           O  
ATOM   4631  CB  GLU A 328     -11.267   7.598  25.727  1.00  0.00           C  
ATOM   4632  CG  GLU A 328     -12.423   6.858  26.410  1.00  0.00           C  
ATOM   4633  CD  GLU A 328     -12.415   7.018  27.939  1.00  0.00           C  
ATOM   4634  OE1 GLU A 328     -13.445   6.697  28.575  1.00  0.00           O  
ATOM   4635  OE2 GLU A 328     -11.373   7.405  28.525  1.00  0.00           O1-
ATOM   4636  H   GLU A 328     -10.867   5.394  24.435  1.00  0.00           H  
ATOM   4637  HA  GLU A 328     -12.160   7.939  23.823  1.00  0.00           H  
ATOM   4638  HB2 GLU A 328     -11.359   8.655  25.978  1.00  0.00           H  
ATOM   4639  HB3 GLU A 328     -10.322   7.218  26.117  1.00  0.00           H  
ATOM   4640  HG2 GLU A 328     -12.349   5.798  26.167  1.00  0.00           H  
ATOM   4641  HG3 GLU A 328     -13.365   7.235  26.011  1.00  0.00           H  
ATOM   4642  N   THR A 329      -9.725   8.038  22.329  1.00  0.00           N  
ATOM   4643  CA  THR A 329      -8.624   8.708  21.616  1.00  0.00           C  
ATOM   4644  C   THR A 329      -8.996   8.955  20.152  1.00  0.00           C  
ATOM   4645  O   THR A 329      -8.955   8.031  19.333  1.00  0.00           O  
ATOM   4646  CB  THR A 329      -7.293   7.938  21.720  1.00  0.00           C  
ATOM   4647  OG1 THR A 329      -6.908   7.701  23.056  1.00  0.00           O  
ATOM   4648  CG2 THR A 329      -6.139   8.689  21.051  1.00  0.00           C  
ATOM   4649  H   THR A 329     -10.283   7.365  21.823  1.00  0.00           H  
ATOM   4650  HA  THR A 329      -8.456   9.682  22.076  1.00  0.00           H  
ATOM   4651  HB  THR A 329      -7.405   6.972  21.228  1.00  0.00           H  
ATOM   4652 HG21 THR A 329      -6.311   8.777  19.978  1.00  0.00           H  
ATOM   4653 HG22 THR A 329      -6.050   9.687  21.481  1.00  0.00           H  
ATOM   4654 HG23 THR A 329      -5.203   8.154  21.211  1.00  0.00           H  
ATOM   4655  HG1 THR A 329      -6.053   7.264  23.029  1.00  0.00           H  
ATOM   4656  N   GLU A 330      -9.351  10.200  19.840  1.00  0.00           N  
ATOM   4657  CA  GLU A 330      -9.712  10.684  18.501  1.00  0.00           C  
ATOM   4658  C   GLU A 330      -8.507  10.718  17.548  1.00  0.00           C  
ATOM   4659  O   GLU A 330      -7.395  11.047  17.962  1.00  0.00           O  
ATOM   4660  CB  GLU A 330     -10.371  12.070  18.646  1.00  0.00           C  
ATOM   4661  CG  GLU A 330     -10.600  12.829  17.330  1.00  0.00           C  
ATOM   4662  CD  GLU A 330     -11.587  13.986  17.527  1.00  0.00           C  
ATOM   4663  OE1 GLU A 330     -12.777  13.718  17.809  1.00  0.00           O  
ATOM   4664  OE2 GLU A 330     -11.161  15.162  17.419  1.00  0.00           O1-
ATOM   4665  H   GLU A 330      -9.349  10.887  20.581  1.00  0.00           H  
ATOM   4666  HA  GLU A 330     -10.451  10.011  18.066  1.00  0.00           H  
ATOM   4667  HB2 GLU A 330     -11.327  11.926  19.149  1.00  0.00           H  
ATOM   4668  HB3 GLU A 330      -9.748  12.698  19.282  1.00  0.00           H  
ATOM   4669  HG2 GLU A 330     -10.997  12.143  16.583  1.00  0.00           H  
ATOM   4670  HG3 GLU A 330      -9.646  13.209  16.963  1.00  0.00           H  
ATOM   4671  N   ILE A 331      -8.735  10.418  16.266  1.00  0.00           N  
ATOM   4672  CA  ILE A 331      -7.699  10.365  15.225  1.00  0.00           C  
ATOM   4673  C   ILE A 331      -8.019  11.270  14.028  1.00  0.00           C  
ATOM   4674  O   ILE A 331      -7.128  11.950  13.526  1.00  0.00           O  
ATOM   4675  CB  ILE A 331      -7.418   8.900  14.806  1.00  0.00           C  
ATOM   4676  CG1 ILE A 331      -7.005   7.970  15.975  1.00  0.00           C  
ATOM   4677  CG2 ILE A 331      -6.400   8.838  13.654  1.00  0.00           C  
ATOM   4678  CD1 ILE A 331      -5.649   8.273  16.626  1.00  0.00           C  
ATOM   4679  H   ILE A 331      -9.668  10.128  16.008  1.00  0.00           H  
ATOM   4680  HA  ILE A 331      -6.771  10.756  15.642  1.00  0.00           H  
ATOM   4681  HB  ILE A 331      -8.349   8.495  14.410  1.00  0.00           H  
ATOM   4682 HG12 ILE A 331      -7.773   8.001  16.749  1.00  0.00           H  
ATOM   4683 HG13 ILE A 331      -6.974   6.945  15.605  1.00  0.00           H  
ATOM   4684 HG21 ILE A 331      -6.802   9.316  12.760  1.00  0.00           H  
ATOM   4685 HG22 ILE A 331      -5.478   9.343  13.942  1.00  0.00           H  
ATOM   4686 HG23 ILE A 331      -6.190   7.798  13.405  1.00  0.00           H  
ATOM   4687 HD11 ILE A 331      -4.844   8.145  15.902  1.00  0.00           H  
ATOM   4688 HD12 ILE A 331      -5.631   9.294  17.008  1.00  0.00           H  
ATOM   4689 HD13 ILE A 331      -5.484   7.587  17.457  1.00  0.00           H  
ATOM   4690  N   THR A 332      -9.267  11.309  13.555  1.00  0.00           N  
ATOM   4691  CA  THR A 332      -9.707  12.192  12.453  1.00  0.00           C  
ATOM   4692  C   THR A 332     -11.240  12.341  12.473  1.00  0.00           C  
ATOM   4693  O   THR A 332     -11.918  11.651  13.234  1.00  0.00           O  
ATOM   4694  CB  THR A 332      -9.181  11.663  11.099  1.00  0.00           C  
ATOM   4695  OG1 THR A 332      -9.394  12.610  10.077  1.00  0.00           O  
ATOM   4696  CG2 THR A 332      -9.861  10.370  10.647  1.00  0.00           C  
ATOM   4697  H   THR A 332      -9.974  10.744  14.002  1.00  0.00           H  
ATOM   4698  HA  THR A 332      -9.282  13.183  12.610  1.00  0.00           H  
ATOM   4699  HB  THR A 332      -8.108  11.482  11.173  1.00  0.00           H  
ATOM   4700 HG21 THR A 332      -9.766   9.609  11.421  1.00  0.00           H  
ATOM   4701 HG22 THR A 332     -10.914  10.551  10.432  1.00  0.00           H  
ATOM   4702 HG23 THR A 332      -9.374  10.006   9.742  1.00  0.00           H  
ATOM   4703  HG1 THR A 332      -8.621  13.175  10.012  1.00  0.00           H  
ATOM   4704  N   THR A 333     -11.808  13.236  11.658  1.00  0.00           N  
ATOM   4705  CA  THR A 333     -13.241  13.604  11.686  1.00  0.00           C  
ATOM   4706  C   THR A 333     -13.821  13.770  10.274  1.00  0.00           C  
ATOM   4707  O   THR A 333     -13.087  13.931   9.296  1.00  0.00           O  
ATOM   4708  CB  THR A 333     -13.500  14.852  12.555  1.00  0.00           C  
ATOM   4709  OG1 THR A 333     -12.897  16.005  12.009  1.00  0.00           O  
ATOM   4710  CG2 THR A 333     -13.027  14.727  14.001  1.00  0.00           C  
ATOM   4711  H   THR A 333     -11.227  13.671  10.956  1.00  0.00           H  
ATOM   4712  HA  THR A 333     -13.798  12.788  12.145  1.00  0.00           H  
ATOM   4713  HB  THR A 333     -14.577  15.023  12.579  1.00  0.00           H  
ATOM   4714 HG21 THR A 333     -13.484  13.852  14.462  1.00  0.00           H  
ATOM   4715 HG22 THR A 333     -11.943  14.626  14.051  1.00  0.00           H  
ATOM   4716 HG23 THR A 333     -13.326  15.612  14.563  1.00  0.00           H  
ATOM   4717  HG1 THR A 333     -11.953  15.933  12.166  1.00  0.00           H  
ATOM   4718  N   LYS A 334     -15.155  13.708  10.139  1.00  0.00           N  
ATOM   4719  CA  LYS A 334     -15.859  13.648   8.839  1.00  0.00           C  
ATOM   4720  C   LYS A 334     -15.590  14.852   7.917  1.00  0.00           C  
ATOM   4721  O   LYS A 334     -15.669  14.702   6.696  1.00  0.00           O  
ATOM   4722  CB  LYS A 334     -17.365  13.356   9.065  1.00  0.00           C  
ATOM   4723  CG  LYS A 334     -18.162  13.315   7.750  1.00  0.00           C  
ATOM   4724  CD  LYS A 334     -19.610  12.804   7.844  1.00  0.00           C  
ATOM   4725  CE  LYS A 334     -20.553  13.892   8.367  1.00  0.00           C  
ATOM   4726  NZ  LYS A 334     -21.980  13.524   8.201  1.00  0.00           N1+
ATOM   4727  H   LYS A 334     -15.711  13.706  10.982  1.00  0.00           H  
ATOM   4728  HA  LYS A 334     -15.447  12.796   8.298  1.00  0.00           H  
ATOM   4729  HB2 LYS A 334     -17.796  14.121   9.711  1.00  0.00           H  
ATOM   4730  HB3 LYS A 334     -17.459  12.392   9.566  1.00  0.00           H  
ATOM   4731  HG2 LYS A 334     -17.619  12.666   7.063  1.00  0.00           H  
ATOM   4732  HG3 LYS A 334     -18.189  14.314   7.314  1.00  0.00           H  
ATOM   4733  HD2 LYS A 334     -19.658  11.921   8.482  1.00  0.00           H  
ATOM   4734  HD3 LYS A 334     -19.930  12.522   6.841  1.00  0.00           H  
ATOM   4735  HE2 LYS A 334     -20.358  14.812   7.815  1.00  0.00           H  
ATOM   4736  HE3 LYS A 334     -20.332  14.079   9.418  1.00  0.00           H  
ATOM   4737  HZ1 LYS A 334     -22.264  13.385   7.242  1.00  0.00           H  
ATOM   4738  HZ2 LYS A 334     -22.227  12.682   8.700  1.00  0.00           H  
ATOM   4739  HZ3 LYS A 334     -22.591  14.249   8.550  1.00  0.00           H  
ATOM   4740  N   ASN A 335     -15.226  16.015   8.464  1.00  0.00           N  
ATOM   4741  CA  ASN A 335     -14.852  17.212   7.689  1.00  0.00           C  
ATOM   4742  C   ASN A 335     -13.390  17.256   7.190  1.00  0.00           C  
ATOM   4743  O   ASN A 335     -12.955  18.297   6.699  1.00  0.00           O  
ATOM   4744  CB  ASN A 335     -15.231  18.503   8.432  1.00  0.00           C  
ATOM   4745  CG  ASN A 335     -16.578  18.483   9.114  1.00  0.00           C  
ATOM   4746  ND2 ASN A 335     -16.595  18.725  10.398  1.00  0.00           N  
ATOM   4747  OD1 ASN A 335     -17.611  18.255   8.501  1.00  0.00           O  
ATOM   4748  H   ASN A 335     -15.225  16.070   9.473  1.00  0.00           H  
ATOM   4749  HA  ASN A 335     -15.457  17.201   6.782  1.00  0.00           H  
ATOM   4750  HB2 ASN A 335     -14.460  18.717   9.172  1.00  0.00           H  
ATOM   4751  HB3 ASN A 335     -15.249  19.326   7.718  1.00  0.00           H  
ATOM   4752 HD21 ASN A 335     -17.470  18.666  10.900  1.00  0.00           H  
ATOM   4753 HD22 ASN A 335     -15.723  18.817  10.898  1.00  0.00           H  
ATOM   4754  N   GLU A 336     -12.640  16.153   7.290  1.00  0.00           N  
ATOM   4755  CA  GLU A 336     -11.274  16.010   6.743  1.00  0.00           C  
ATOM   4756  C   GLU A 336     -11.139  14.805   5.785  1.00  0.00           C  
ATOM   4757  O   GLU A 336     -10.049  14.530   5.284  1.00  0.00           O  
ATOM   4758  CB  GLU A 336     -10.236  15.948   7.882  1.00  0.00           C  
ATOM   4759  CG  GLU A 336     -10.180  17.195   8.783  1.00  0.00           C  
ATOM   4760  CD  GLU A 336      -9.418  18.389   8.182  1.00  0.00           C  
ATOM   4761  OE1 GLU A 336      -9.085  19.310   8.966  1.00  0.00           O  
ATOM   4762  OE2 GLU A 336      -9.098  18.412   6.970  1.00  0.00           O1-
ATOM   4763  H   GLU A 336     -12.999  15.379   7.830  1.00  0.00           H  
ATOM   4764  HA  GLU A 336     -11.038  16.887   6.141  1.00  0.00           H  
ATOM   4765  HB2 GLU A 336     -10.482  15.091   8.509  1.00  0.00           H  
ATOM   4766  HB3 GLU A 336      -9.243  15.770   7.470  1.00  0.00           H  
ATOM   4767  HG2 GLU A 336      -9.666  16.903   9.698  1.00  0.00           H  
ATOM   4768  HG3 GLU A 336     -11.185  17.504   9.071  1.00  0.00           H  
ATOM   4769  N   ILE A 337     -12.234  14.083   5.512  1.00  0.00           N  
ATOM   4770  CA  ILE A 337     -12.276  12.930   4.596  1.00  0.00           C  
ATOM   4771  C   ILE A 337     -12.331  13.398   3.133  1.00  0.00           C  
ATOM   4772  O   ILE A 337     -13.099  14.303   2.802  1.00  0.00           O  
ATOM   4773  CB  ILE A 337     -13.446  11.980   4.961  1.00  0.00           C  
ATOM   4774  CG1 ILE A 337     -13.286  11.416   6.394  1.00  0.00           C  
ATOM   4775  CG2 ILE A 337     -13.611  10.856   3.920  1.00  0.00           C  
ATOM   4776  CD1 ILE A 337     -14.451  10.542   6.876  1.00  0.00           C  
ATOM   4777  H   ILE A 337     -13.108  14.392   5.914  1.00  0.00           H  
ATOM   4778  HA  ILE A 337     -11.350  12.368   4.714  1.00  0.00           H  
ATOM   4779  HB  ILE A 337     -14.360  12.573   4.945  1.00  0.00           H  
ATOM   4780 HG12 ILE A 337     -12.372  10.824   6.450  1.00  0.00           H  
ATOM   4781 HG13 ILE A 337     -13.191  12.244   7.096  1.00  0.00           H  
ATOM   4782 HG21 ILE A 337     -13.844  11.272   2.940  1.00  0.00           H  
ATOM   4783 HG22 ILE A 337     -12.693  10.271   3.854  1.00  0.00           H  
ATOM   4784 HG23 ILE A 337     -14.443  10.203   4.184  1.00  0.00           H  
ATOM   4785 HD11 ILE A 337     -15.397  11.060   6.715  1.00  0.00           H  
ATOM   4786 HD12 ILE A 337     -14.461   9.589   6.347  1.00  0.00           H  
ATOM   4787 HD13 ILE A 337     -14.333  10.341   7.941  1.00  0.00           H  
ATOM   4788  N   PHE A 338     -11.552  12.769   2.249  1.00  0.00           N  
ATOM   4789  CA  PHE A 338     -11.513  13.065   0.808  1.00  0.00           C  
ATOM   4790  C   PHE A 338     -11.148  11.806  -0.002  1.00  0.00           C  
ATOM   4791  O   PHE A 338     -10.953  10.741   0.582  1.00  0.00           O  
ATOM   4792  CB  PHE A 338     -10.563  14.247   0.535  1.00  0.00           C  
ATOM   4793  CG  PHE A 338      -9.090  13.903   0.389  1.00  0.00           C  
ATOM   4794  CD1 PHE A 338      -8.374  13.365   1.472  1.00  0.00           C  
ATOM   4795  CD2 PHE A 338      -8.430  14.129  -0.834  1.00  0.00           C  
ATOM   4796  CE1 PHE A 338      -7.014  13.037   1.333  1.00  0.00           C  
ATOM   4797  CE2 PHE A 338      -7.066  13.822  -0.967  1.00  0.00           C  
ATOM   4798  CZ  PHE A 338      -6.357  13.269   0.114  1.00  0.00           C  
ATOM   4799  H   PHE A 338     -10.990  11.992   2.565  1.00  0.00           H  
ATOM   4800  HA  PHE A 338     -12.512  13.371   0.497  1.00  0.00           H  
ATOM   4801  HB2 PHE A 338     -10.896  14.731  -0.382  1.00  0.00           H  
ATOM   4802  HB3 PHE A 338     -10.672  14.984   1.330  1.00  0.00           H  
ATOM   4803  HD1 PHE A 338      -8.878  13.203   2.414  1.00  0.00           H  
ATOM   4804  HD2 PHE A 338      -8.967  14.545  -1.674  1.00  0.00           H  
ATOM   4805  HE1 PHE A 338      -6.472  12.606   2.163  1.00  0.00           H  
ATOM   4806  HE2 PHE A 338      -6.566  14.006  -1.907  1.00  0.00           H  
ATOM   4807  HZ  PHE A 338      -5.312  13.021   0.008  1.00  0.00           H  
ATOM   4808  N   SER A 339     -11.038  11.902  -1.332  1.00  0.00           N  
ATOM   4809  CA  SER A 339     -10.872  10.737  -2.220  1.00  0.00           C  
ATOM   4810  C   SER A 339      -9.745  10.900  -3.244  1.00  0.00           C  
ATOM   4811  O   SER A 339      -9.633  11.936  -3.900  1.00  0.00           O  
ATOM   4812  CB  SER A 339     -12.186  10.419  -2.941  1.00  0.00           C  
ATOM   4813  OG  SER A 339     -13.241  10.222  -2.023  1.00  0.00           O  
ATOM   4814  H   SER A 339     -11.172  12.805  -1.764  1.00  0.00           H  
ATOM   4815  HA  SER A 339     -10.629   9.863  -1.616  1.00  0.00           H  
ATOM   4816  HB2 SER A 339     -12.063   9.520  -3.545  1.00  0.00           H  
ATOM   4817  HB3 SER A 339     -12.438  11.253  -3.596  1.00  0.00           H  
ATOM   4818  HG  SER A 339     -13.509  11.087  -1.706  1.00  0.00           H  
ATOM   4819  N   LEU A 340      -8.956   9.836  -3.425  1.00  0.00           N  
ATOM   4820  CA  LEU A 340      -7.853   9.701  -4.390  1.00  0.00           C  
ATOM   4821  C   LEU A 340      -7.970   8.422  -5.241  1.00  0.00           C  
ATOM   4822  O   LEU A 340      -7.023   8.032  -5.921  1.00  0.00           O  
ATOM   4823  CB  LEU A 340      -6.494   9.767  -3.658  1.00  0.00           C  
ATOM   4824  CG  LEU A 340      -6.111  11.132  -3.068  1.00  0.00           C  
ATOM   4825  CD1 LEU A 340      -4.795  10.988  -2.302  1.00  0.00           C  
ATOM   4826  CD2 LEU A 340      -5.900  12.178  -4.166  1.00  0.00           C  
ATOM   4827  H   LEU A 340      -9.121   9.041  -2.824  1.00  0.00           H  
ATOM   4828  HA  LEU A 340      -7.909  10.527  -5.098  1.00  0.00           H  
ATOM   4829  HB2 LEU A 340      -6.508   9.032  -2.854  1.00  0.00           H  
ATOM   4830  HB3 LEU A 340      -5.700   9.476  -4.347  1.00  0.00           H  
ATOM   4831  HG  LEU A 340      -6.887  11.468  -2.381  1.00  0.00           H  
ATOM   4832 HD11 LEU A 340      -4.928  10.295  -1.472  1.00  0.00           H  
ATOM   4833 HD12 LEU A 340      -4.013  10.612  -2.962  1.00  0.00           H  
ATOM   4834 HD13 LEU A 340      -4.484  11.954  -1.905  1.00  0.00           H  
ATOM   4835 HD21 LEU A 340      -5.201  11.805  -4.914  1.00  0.00           H  
ATOM   4836 HD22 LEU A 340      -6.855  12.408  -4.638  1.00  0.00           H  
ATOM   4837 HD23 LEU A 340      -5.498  13.097  -3.740  1.00  0.00           H  
ATOM   4838  N   SER A 341      -9.124   7.755  -5.222  1.00  0.00           N  
ATOM   4839  CA  SER A 341      -9.353   6.483  -5.906  1.00  0.00           C  
ATOM   4840  C   SER A 341     -10.794   6.407  -6.403  1.00  0.00           C  
ATOM   4841  O   SER A 341     -11.718   6.719  -5.656  1.00  0.00           O  
ATOM   4842  CB  SER A 341      -9.000   5.333  -4.957  1.00  0.00           C  
ATOM   4843  OG  SER A 341      -9.189   4.066  -5.559  1.00  0.00           O  
ATOM   4844  H   SER A 341      -9.886   8.130  -4.676  1.00  0.00           H  
ATOM   4845  HA  SER A 341      -8.689   6.413  -6.767  1.00  0.00           H  
ATOM   4846  HB2 SER A 341      -9.624   5.401  -4.066  1.00  0.00           H  
ATOM   4847  HB3 SER A 341      -7.957   5.433  -4.658  1.00  0.00           H  
ATOM   4848  HG  SER A 341      -8.785   3.421  -4.974  1.00  0.00           H  
ATOM   4849  N   LEU A 342     -10.996   5.989  -7.655  1.00  0.00           N  
ATOM   4850  CA  LEU A 342     -12.283   5.974  -8.375  1.00  0.00           C  
ATOM   4851  C   LEU A 342     -13.433   5.225  -7.656  1.00  0.00           C
[truncated: 472,298 more chars]
