# Supplementary material for: PROTAC-Mediated Ternary Complex Stability with Ricin Toxin A: A Computational Perspective
Source: ACS Omega. 2026 Feb 9;11(7):11685–99. doi: 10.1021/acsomega.5c10223 (PMC12946957; doi:10.1021/acsomega.5c10223)
Supplement: Supplementary file 2 [file ao5c10223_si_002.zip › Suppl_mat/DM_input_files/CRBN/5B.pdb]

HEADER    Protein cereblon                                            
REMARK  99                                                                      
REMARK  99 MOE v2024.06 (Chemical Computing Group ULC) Tue Sep 30 10:22:10 2025 
REMARK  99                                                                      
SEQRES   1 A  399  PRO ASN ILE ILE ASN PHE ASP THR SER LEU PRO THR SER
SEQRES   2 A  399  HIS THR TYR LEU GLY ALA ASP MET GLU GLU PHE HIS GLY
SEQRES   3 A  399  ARG THR LEU HIS ASP ASP ASP SER CYS GLN VAL ILE PRO
SEQRES   4 A  399  VAL LEU PRO GLN VAL MET MET ILE LEU ILE PRO GLY GLN
SEQRES   5 A  399  THR LEU PRO LEU GLN LEU PHE HIS PRO GLN GLU VAL SER
SEQRES   6 A  399  MET VAL ARG ASN LEU ILE GLN LYS ASP ARG THR PHE ALA
SEQRES   7 A  399  VAL LEU ALA TYR SER ASN VAL GLN GLU ARG GLU ALA GLN
SEQRES   8 A  399  PHE GLY THR THR ALA GLU ILE TYR ALA TYR ARG GLU GLU
SEQRES   9 A  399  GLN ASP PHE GLY ILE GLU ILE VAL LYS VAL LYS ALA ILE
SEQRES  10 A  399  GLY ARG GLN ARG PHE LYS VAL LEU GLU LEU ARG THR GLN
SEQRES  11 A  399  SER ASP GLY ILE GLN GLN ALA LYS VAL GLN ILE LEU PRO
SEQRES  12 A  399  GLU CYS VAL LEU PRO SER THR MET SER ALA VAL GLN LEU
SEQRES  13 A  399  GLU SER LEU ASN LYS CYS GLN ILE PHE PRO SER LYS PRO
SEQRES  14 A  399  VAL SER ARG GLU ASP GLN CYS SER TYR LYS TRP TRP GLN
SEQRES  15 A  399  LYS TYR GLN LYS ARG LYS PHE HIS CYS ALA ASN LEU THR
SEQRES  16 A  399  SER TRP PRO ARG TRP LEU TYR SER LEU TYR ASP ALA GLU
SEQRES  17 A  399  THR LEU MET ASP ARG ILE LYS LYS GLN LEU ARG GLU TRP
SEQRES  18 A  399  ASP GLU ASN LEU LYS ASP ASP SER LEU PRO SER ASN PRO
SEQRES  19 A  399  ILE ASP PHE SER TYR ARG VAL ALA ALA CYS LEU PRO ILE
SEQRES  20 A  399  ASP ASP VAL LEU ARG ILE GLN LEU LEU LYS ILE GLY SER
SEQRES  21 A  399  ALA ILE GLN ARG LEU ARG CYS GLU LEU ASP ILE MET ASN
SEQRES  22 A  399  LYS CYS THR SER LEU CYS CYS LYS GLN CYS GLN GLU THR
SEQRES  23 A  399  GLU ILE THR THR LYS ASN GLU ILE PHE SER LEU SER LEU
SEQRES  24 A  399  CYS GLY PRO MET ALA ALA TYR VAL ASN PRO HIS GLY TYR
SEQRES  25 A  399  VAL HIS GLU THR LEU THR VAL TYR LYS ALA CYS ASN LEU
SEQRES  26 A  399  ASN LEU ILE GLY ARG PRO SER THR GLU HIS SER TRP PHE
SEQRES  27 A  399  PRO GLY TYR ALA TRP THR VAL ALA GLN CYS LYS ILE CYS
SEQRES  28 A  399  ALA SER HIS ILE GLY TRP LYS PHE THR ALA THR LYS LYS
SEQRES  29 A  399  ASP MET SER PRO GLN LYS PHE TRP GLY LEU THR ARG SER
SEQRES  30 A  399  ALA LEU LEU PRO THR ILE PRO ASP THR GLU ASP GLU ILE
SEQRES  31 A  399  SER PRO ASP LYS VAL ILE LEU CYS LEU
HELIX    1   1 SER A   52  THR A   55  1               Generated by MOE    4
HELIX    2   2 PRO A  104  ARG A  111  1               Generated by MOE    8
HELIX    3   3 MET A  194  VAL A  197  1               Generated by MOE    4
HELIX    4   4 GLU A  200  ASN A  203  1               Generated by MOE    4
HELIX    5   5 TYR A  221  ARG A  230  1               Generated by MOE   10
HELIX    6   6 HIS A  233  ASN A  236  5               Generated by MOE    4
HELIX    7   7 ARG A  242  TYR A  245  1               Generated by MOE    4
HELIX    8   8 ALA A  250  ILE A  257  1               Generated by MOE    8
HELIX    9   9 LYS A  258  GLN A  260  5               Generated by MOE    3
HELIX   10  10 ASP A  270  SER A  272  5               Generated by MOE    3
HELIX   11  11 PRO A  277  VAL A  284  1               Generated by MOE    8
HELIX   12  12 LEU A  294  LYS A  300  1               Generated by MOE    7
HELIX   13  13 ALA A  304  ASN A  316  1               Generated by MOE   13
HELIX   14  14 LYS A  324  CYS A  326  5               Generated by MOE    3
HELIX   15  15 LYS A  334  GLU A  336  5               Generated by MOE    3
HELIX   16  16 ARG A  419  ALA A  421  5               Generated by MOE    3
HELIX   17  17 VAL A   18  ARG A   29  1               Generated by MOE   12
HELIX   18  18 ASP A  100  ALA A  103  1               Generated by MOE    4
HELIX   19  19 ILE A  104  HIS A  106  5               Generated by MOE    3
HELIX   20  20 TYR A  123  ALA A  130  1               Generated by MOE    8
HELIX   21  21 ARG A  134  ASN A  136  5               Generated by MOE    3
HELIX   22  22 ASN A  141  TYR A  154  1               Generated by MOE   14
HELIX   23  23 LEU A  161  GLN A  173  1               Generated by MOE   13
HELIX   24  24 SER A  176  ARG A  180  1               Generated by MOE    5
HELIX   25  25 GLN A  182  MET A  188  1               Generated by MOE    7
HELIX   26  26 ILE A  192  TYR A  194  5               Generated by MOE    3
HELIX   27  27 PRO A  202  GLU A  208  1               Generated by MOE    7
HELIX   28  28 TRP A  211  THR A  216  1               Generated by MOE    6
HELIX   29  29 SER A  246  LEU A  248  5               Generated by MOE    3
SHEET    1       GLU A  65  GLU A  66                  Generated by MOE
SHEET    2       CYS A  78  VAL A  83                  Generated by MOE
SHEET    3       THR A  96  LEU A 101                  Generated by MOE
SHEET    4       THR A 119  ASN A 127                  Generated by MOE
SHEET    5       GLU A 132  ASP A 149                  Generated by MOE
SHEET    6       ILE A 152  THR A 172                  Generated by MOE
SHEET    7       GLN A 178  LEU A 185                  Generated by MOE
SHEET    8       SER A 214  ARG A 215                  Generated by MOE
SHEET    9       GLN A 218  CYS A 219                  Generated by MOE
SHEET   10       SER A 320  CYS A 323                  Generated by MOE
SHEET   11       GLU A 330  THR A 333                  Generated by MOE
SHEET   12       MET A 346  VAL A 350                  Generated by MOE
SHEET   13       VAL A 356  VAL A 362                  Generated by MOE
SHEET   14       LEU A 368  SER A 375                  Generated by MOE
SHEET   15       TYR A 384  CYS A 391                  Generated by MOE
SHEET   16       HIS A 397  ALA A 404                  Generated by MOE
SHEET   17       LYS A 413  THR A 418                  Generated by MOE
SHEET   18       LEU A 422  THR A 425                  Generated by MOE
SHEET   19       ILE A   8  THR A  12                  Generated by MOE
SHEET   20       VAL A  38  ARG A  39                  Generated by MOE
SHEET   21       ILE A  42  PRO A  43                  Generated by MOE
SHEET   22       PHE A  57  ILE A  58                  Generated by MOE
SHEET   23       LEU A  59  SER A  63                  Generated by MOE
SHEET   24       VAL A  70  ASP A  75                  Generated by MOE
SHEET   25       TYR A  80  ALA A  86                  Generated by MOE
SHEET   26       SER A  89  SER A  89                  Generated by MOE
SHEET   27       ALA A  90  PHE A  92                  Generated by MOE
SHEET   28       ARG A 114  THR A 116                  Generated by MOE
SHEET   29       SER A 221  ASN A 222                  Generated by MOE
SHEET   30       ALA A 225  GLN A 233                  Generated by MOE
SHEET   31       LYS A 239  ASP A 244                  Generated by MOE
ATOM      1  N   PRO A  44     -14.815 -20.222   5.910  1.00  0.00           N1+
ATOM      2  CA  PRO A  44     -14.361 -20.752   7.204  1.00  0.00           C  
ATOM      3  C   PRO A  44     -14.239 -19.635   8.232  1.00  0.00           C  
ATOM      4  O   PRO A  44     -13.793 -18.571   7.859  1.00  0.00           O  
ATOM      5  CB  PRO A  44     -13.008 -21.418   6.921  1.00  0.00           C  
ATOM      6  CG  PRO A  44     -13.145 -21.933   5.480  1.00  0.00           C  
ATOM      7  CD  PRO A  44     -14.382 -21.226   4.921  1.00  0.00           C  
ATOM      8  H2  PRO A  44     -15.809 -20.045   5.899  1.00  0.00           H  
ATOM      9  H3  PRO A  44     -14.374 -19.331   5.732  1.00  0.00           H  
ATOM     10  HA  PRO A  44     -15.072 -21.499   7.557  1.00  0.00           H  
ATOM     11  HB2 PRO A  44     -12.210 -20.678   6.970  1.00  0.00           H  
ATOM     12  HB3 PRO A  44     -12.808 -22.224   7.626  1.00  0.00           H  
ATOM     13  HG2 PRO A  44     -13.302 -23.012   5.467  1.00  0.00           H  
ATOM     14  HG3 PRO A  44     -12.260 -21.684   4.895  1.00  0.00           H  
ATOM     15  HD2 PRO A  44     -15.177 -21.957   4.774  1.00  0.00           H  
ATOM     16  HD3 PRO A  44     -14.163 -20.754   3.963  1.00  0.00           H  
ATOM     17  N   ASN A  45     -14.600 -19.873   9.524  1.00  0.00           N  
ATOM     18  CA  ASN A  45     -14.420 -18.902  10.608  1.00  0.00           C  
ATOM     19  C   ASN A  45     -12.961 -18.413  10.750  1.00  0.00           C  
ATOM     20  O   ASN A  45     -12.004 -19.149  10.489  1.00  0.00           O  
ATOM     21  CB  ASN A  45     -14.932 -19.501  11.934  1.00  0.00           C  
ATOM     22  CG  ASN A  45     -15.604 -18.443  12.788  1.00  0.00           C  
ATOM     23  OD1 ASN A  45     -16.813 -18.275  12.735  1.00  0.00           O  
ATOM     24  ND2 ASN A  45     -14.858 -17.663  13.537  1.00  0.00           N  
ATOM     25  H   ASN A  45     -15.121 -20.711   9.739  1.00  0.00           H  
ATOM     26  HA  ASN A  45     -15.037 -18.039  10.360  1.00  0.00           H  
ATOM     27  HB2 ASN A  45     -15.675 -20.275  11.741  1.00  0.00           H  
ATOM     28  HB3 ASN A  45     -14.112 -19.955  12.491  1.00  0.00           H  
ATOM     29 HD21 ASN A  45     -15.327 -16.932  14.053  1.00  0.00           H  
ATOM     30 HD22 ASN A  45     -13.867 -17.814  13.661  1.00  0.00           H  
ATOM     31  N   ILE A  46     -12.801 -17.174  11.220  1.00  0.00           N  
ATOM     32  CA  ILE A  46     -11.510 -16.588  11.601  1.00  0.00           C  
ATOM     33  C   ILE A  46     -11.102 -17.133  12.982  1.00  0.00           C  
ATOM     34  O   ILE A  46     -11.947 -17.312  13.859  1.00  0.00           O  
ATOM     35  CB  ILE A  46     -11.567 -15.040  11.512  1.00  0.00           C  
ATOM     36  CG2 ILE A  46     -10.386 -14.368  12.238  1.00  0.00           C  
ATOM     37  CG1 ILE A  46     -11.558 -14.501  10.057  1.00  0.00           C  
ATOM     38  CD1 ILE A  46     -12.684 -14.978   9.129  1.00  0.00           C  
ATOM     39  H   ILE A  46     -13.630 -16.636  11.430  1.00  0.00           H  
ATOM     40  HA  ILE A  46     -10.759 -16.919  10.885  1.00  0.00           H  
ATOM     41  HB  ILE A  46     -12.482 -14.700  11.997  1.00  0.00           H  
ATOM     42 HG12 ILE A  46     -11.622 -13.414  10.101  1.00  0.00           H  
ATOM     43 HG13 ILE A  46     -10.607 -14.757   9.590  1.00  0.00           H  
ATOM     44 HG21 ILE A  46     -10.431 -14.582  13.306  1.00  0.00           H  
ATOM     45 HG22 ILE A  46      -9.440 -14.719  11.827  1.00  0.00           H  
ATOM     46 HG23 ILE A  46     -10.446 -13.286  12.123  1.00  0.00           H  
ATOM     47 HD11 ILE A  46     -12.523 -16.018   8.845  1.00  0.00           H  
ATOM     48 HD12 ILE A  46     -13.650 -14.873   9.623  1.00  0.00           H  
ATOM     49 HD13 ILE A  46     -12.679 -14.374   8.221  1.00  0.00           H  
ATOM     50  N   ILE A  47      -9.810 -17.428  13.158  1.00  0.00           N  
ATOM     51  CA  ILE A  47      -9.216 -18.098  14.331  1.00  0.00           C  
ATOM     52  C   ILE A  47      -7.806 -17.545  14.564  1.00  0.00           C  
ATOM     53  O   ILE A  47      -7.085 -17.331  13.587  1.00  0.00           O  
ATOM     54  CB  ILE A  47      -9.191 -19.645  14.172  1.00  0.00           C  
ATOM     55  CG2 ILE A  47      -8.469 -20.327  15.353  1.00  0.00           C  
ATOM     56  CG1 ILE A  47     -10.608 -20.216  13.950  1.00  0.00           C  
ATOM     57  CD1 ILE A  47     -10.698 -21.738  13.830  1.00  0.00           C  
ATOM     58  H   ILE A  47      -9.176 -17.187  12.409  1.00  0.00           H  
ATOM     59  HA  ILE A  47      -9.821 -17.862  15.206  1.00  0.00           H  
ATOM     60  HB  ILE A  47      -8.603 -19.874  13.283  1.00  0.00           H  
ATOM     61 HG12 ILE A  47     -11.251 -19.896  14.770  1.00  0.00           H  
ATOM     62 HG13 ILE A  47     -11.012 -19.810  13.023  1.00  0.00           H  
ATOM     63 HG21 ILE A  47      -7.432 -19.998  15.418  1.00  0.00           H  
ATOM     64 HG22 ILE A  47      -8.986 -20.108  16.287  1.00  0.00           H  
ATOM     65 HG23 ILE A  47      -8.437 -21.407  15.207  1.00  0.00           H  
ATOM     66 HD11 ILE A  47      -9.993 -22.098  13.081  1.00  0.00           H  
ATOM     67 HD12 ILE A  47     -10.498 -22.207  14.793  1.00  0.00           H  
ATOM     68 HD13 ILE A  47     -11.710 -22.005  13.523  1.00  0.00           H  
ATOM     69  N   ASN A  48      -7.419 -17.297  15.824  1.00  0.00           N  
ATOM     70  CA  ASN A  48      -6.103 -16.776  16.249  1.00  0.00           C  
ATOM     71  C   ASN A  48      -5.618 -15.531  15.470  1.00  0.00           C  
ATOM     72  O   ASN A  48      -4.415 -15.283  15.314  1.00  0.00           O  
ATOM     73  CB  ASN A  48      -5.066 -17.910  16.356  1.00  0.00           C  
ATOM     74  CG  ASN A  48      -5.350 -18.920  17.459  1.00  0.00           C  
ATOM     75  ND2 ASN A  48      -4.333 -19.612  17.904  1.00  0.00           N  
ATOM     76  OD1 ASN A  48      -6.455 -19.082  17.954  1.00  0.00           O  
ATOM     77  H   ASN A  48      -8.084 -17.506  16.555  1.00  0.00           H  
ATOM     78  HA  ASN A  48      -6.251 -16.406  17.263  1.00  0.00           H  
ATOM     79  HB2 ASN A  48      -4.993 -18.437  15.405  1.00  0.00           H  
ATOM     80  HB3 ASN A  48      -4.093 -17.470  16.575  1.00  0.00           H  
ATOM     81 HD21 ASN A  48      -4.440 -20.175  18.736  1.00  0.00           H  
ATOM     82 HD22 ASN A  48      -3.415 -19.446  17.515  1.00  0.00           H  
ATOM     83  N   PHE A  49      -6.592 -14.761  14.991  1.00  0.00           N  
ATOM     84  CA  PHE A  49      -6.513 -13.521  14.229  1.00  0.00           C  
ATOM     85  C   PHE A  49      -7.856 -12.774  14.372  1.00  0.00           C  
ATOM     86  O   PHE A  49      -8.773 -13.286  15.018  1.00  0.00           O  
ATOM     87  CB  PHE A  49      -6.173 -13.857  12.767  1.00  0.00           C  
ATOM     88  CG  PHE A  49      -5.881 -12.649  11.897  1.00  0.00           C  
ATOM     89  CD1 PHE A  49      -4.883 -11.732  12.283  1.00  0.00           C  
ATOM     90  CD2 PHE A  49      -6.616 -12.424  10.718  1.00  0.00           C  
ATOM     91  CE1 PHE A  49      -4.625 -10.594  11.503  1.00  0.00           C  
ATOM     92  CE2 PHE A  49      -6.351 -11.287   9.935  1.00  0.00           C  
ATOM     93  CZ  PHE A  49      -5.361 -10.375  10.330  1.00  0.00           C  
ATOM     94  H   PHE A  49      -7.534 -15.062  15.197  1.00  0.00           H  
ATOM     95  HA  PHE A  49      -5.736 -12.884  14.652  1.00  0.00           H  
ATOM     96  HB2 PHE A  49      -5.291 -14.498  12.749  1.00  0.00           H  
ATOM     97  HB3 PHE A  49      -6.996 -14.428  12.336  1.00  0.00           H  
ATOM     98  HD1 PHE A  49      -4.309 -11.894  13.183  1.00  0.00           H  
ATOM     99  HD2 PHE A  49      -7.384 -13.120  10.412  1.00  0.00           H  
ATOM    100  HE1 PHE A  49      -3.866  -9.890  11.811  1.00  0.00           H  
ATOM    101  HE2 PHE A  49      -6.912 -11.106   9.030  1.00  0.00           H  
ATOM    102  HZ  PHE A  49      -5.172  -9.497   9.729  1.00  0.00           H  
ATOM    103  N   ASP A  50      -7.981 -11.573  13.810  1.00  0.00           N  
ATOM    104  CA  ASP A  50      -9.140 -10.690  13.984  1.00  0.00           C  
ATOM    105  C   ASP A  50      -9.371  -9.801  12.750  1.00  0.00           C  
ATOM    106  O   ASP A  50      -8.465  -9.577  11.951  1.00  0.00           O  
ATOM    107  CB  ASP A  50      -8.920  -9.837  15.244  1.00  0.00           C  
ATOM    108  CG  ASP A  50     -10.026  -8.809  15.478  1.00  0.00           C  
ATOM    109  OD1 ASP A  50     -11.228  -9.132  15.337  1.00  0.00           O  
ATOM    110  OD2 ASP A  50      -9.693  -7.644  15.771  1.00  0.00           O1-
ATOM    111  H   ASP A  50      -7.249 -11.237  13.200  1.00  0.00           H  
ATOM    112  HA  ASP A  50     -10.036 -11.293  14.128  1.00  0.00           H  
ATOM    113  HB2 ASP A  50      -7.967  -9.317  15.155  1.00  0.00           H  
ATOM    114  HB3 ASP A  50      -8.868 -10.493  16.113  1.00  0.00           H  
ATOM    115  N   THR A  51     -10.583  -9.263  12.622  1.00  0.00           N  
ATOM    116  CA  THR A  51     -11.020  -8.397  11.522  1.00  0.00           C  
ATOM    117  C   THR A  51     -11.140  -6.918  11.923  1.00  0.00           C  
ATOM    118  O   THR A  51     -11.133  -6.059  11.039  1.00  0.00           O  
ATOM    119  CB  THR A  51     -12.340  -8.912  10.932  1.00  0.00           C  
ATOM    120  OG1 THR A  51     -13.392  -8.678  11.834  1.00  0.00           O  
ATOM    121  CG2 THR A  51     -12.333 -10.409  10.618  1.00  0.00           C  
ATOM    122  H   THR A  51     -11.260  -9.469  13.343  1.00  0.00           H  
ATOM    123  HA  THR A  51     -10.278  -8.439  10.724  1.00  0.00           H  
ATOM    124  HB  THR A  51     -12.542  -8.367  10.010  1.00  0.00           H  
ATOM    125 HG21 THR A  51     -11.410 -10.680  10.106  1.00  0.00           H  
ATOM    126 HG22 THR A  51     -12.407 -10.991  11.537  1.00  0.00           H  
ATOM    127 HG23 THR A  51     -13.183 -10.648   9.980  1.00  0.00           H  
ATOM    128  HG1 THR A  51     -14.207  -8.889  11.372  1.00  0.00           H  
ATOM    129  N   SER A  52     -11.200  -6.580  13.221  1.00  0.00           N  
ATOM    130  CA  SER A  52     -11.198  -5.180  13.681  1.00  0.00           C  
ATOM    131  C   SER A  52      -9.810  -4.554  13.509  1.00  0.00           C  
ATOM    132  O   SER A  52      -9.682  -3.461  12.956  1.00  0.00           O  
ATOM    133  CB  SER A  52     -11.715  -5.044  15.126  1.00  0.00           C  
ATOM    134  OG  SER A  52     -10.729  -5.321  16.100  1.00  0.00           O  
ATOM    135  H   SER A  52     -11.239  -7.310  13.919  1.00  0.00           H  
ATOM    136  HA  SER A  52     -11.888  -4.615  13.055  1.00  0.00           H  
ATOM    137  HB2 SER A  52     -12.565  -5.710  15.276  1.00  0.00           H  
ATOM    138  HB3 SER A  52     -12.054  -4.019  15.275  1.00  0.00           H  
ATOM    139  HG  SER A  52     -10.463  -6.239  16.017  1.00  0.00           H  
ATOM    140  N   LEU A  53      -8.763  -5.283  13.905  1.00  0.00           N  
ATOM    141  CA  LEU A  53      -7.367  -4.857  13.851  1.00  0.00           C  
ATOM    142  C   LEU A  53      -6.896  -4.426  12.439  1.00  0.00           C  
ATOM    143  O   LEU A  53      -6.418  -3.296  12.309  1.00  0.00           O  
ATOM    144  CB  LEU A  53      -6.535  -5.959  14.540  1.00  0.00           C  
ATOM    145  CG  LEU A  53      -5.018  -5.894  14.320  1.00  0.00           C  
ATOM    146  CD1 LEU A  53      -4.412  -4.635  14.933  1.00  0.00           C  
ATOM    147  CD2 LEU A  53      -4.371  -7.114  14.971  1.00  0.00           C  
ATOM    148  H   LEU A  53      -8.970  -6.144  14.392  1.00  0.00           H  
ATOM    149  HA  LEU A  53      -7.280  -3.964  14.471  1.00  0.00           H  
ATOM    150  HB2 LEU A  53      -6.737  -5.910  15.610  1.00  0.00           H  
ATOM    151  HB3 LEU A  53      -6.886  -6.937  14.211  1.00  0.00           H  
ATOM    152  HG  LEU A  53      -4.793  -5.918  13.254  1.00  0.00           H  
ATOM    153 HD11 LEU A  53      -4.783  -3.763  14.394  1.00  0.00           H  
ATOM    154 HD12 LEU A  53      -4.707  -4.539  15.978  1.00  0.00           H  
ATOM    155 HD13 LEU A  53      -3.327  -4.650  14.834  1.00  0.00           H  
ATOM    156 HD21 LEU A  53      -4.636  -7.167  16.026  1.00  0.00           H  
ATOM    157 HD22 LEU A  53      -4.724  -8.019  14.478  1.00  0.00           H  
ATOM    158 HD23 LEU A  53      -3.287  -7.065  14.861  1.00  0.00           H  
ATOM    159  N   PRO A  54      -7.064  -5.231  11.365  1.00  0.00           N  
ATOM    160  CA  PRO A  54      -6.745  -4.807   9.997  1.00  0.00           C  
ATOM    161  C   PRO A  54      -7.474  -3.535   9.563  1.00  0.00           C  
ATOM    162  O   PRO A  54      -6.856  -2.600   9.060  1.00  0.00           O  
ATOM    163  CB  PRO A  54      -7.146  -5.981   9.097  1.00  0.00           C  
ATOM    164  CG  PRO A  54      -6.925  -7.177  10.012  1.00  0.00           C  
ATOM    165  CD  PRO A  54      -7.420  -6.644  11.353  1.00  0.00           C  
ATOM    166  HA  PRO A  54      -5.670  -4.645   9.916  1.00  0.00           H  
ATOM    167  HB2 PRO A  54      -8.201  -5.922   8.830  1.00  0.00           H  
ATOM    168  HB3 PRO A  54      -6.533  -6.034   8.197  1.00  0.00           H  
ATOM    169  HG2 PRO A  54      -5.859  -7.391  10.077  1.00  0.00           H  
ATOM    170  HG3 PRO A  54      -7.490  -8.051   9.688  1.00  0.00           H  
ATOM    171  HD2 PRO A  54      -6.932  -7.204  12.151  1.00  0.00           H  
ATOM    172  HD3 PRO A  54      -8.503  -6.753  11.419  1.00  0.00           H  
ATOM    173  N   THR A  55      -8.790  -3.470   9.799  1.00  0.00           N  
ATOM    174  CA  THR A  55      -9.635  -2.367   9.310  1.00  0.00           C  
ATOM    175  C   THR A  55      -9.527  -1.087  10.145  1.00  0.00           C  
ATOM    176  O   THR A  55     -10.109  -0.068   9.772  1.00  0.00           O  
ATOM    177  CB  THR A  55     -11.083  -2.838   9.140  1.00  0.00           C  
ATOM    178  OG1 THR A  55     -11.753  -2.018   8.214  1.00  0.00           O  
ATOM    179  CG2 THR A  55     -11.940  -2.815  10.404  1.00  0.00           C  
ATOM    180  H   THR A  55      -9.228  -4.241  10.283  1.00  0.00           H  
ATOM    181  HA  THR A  55      -9.271  -2.107   8.316  1.00  0.00           H  
ATOM    182  HB  THR A  55     -11.067  -3.854   8.747  1.00  0.00           H  
ATOM    183 HG21 THR A  55     -11.498  -3.469  11.155  1.00  0.00           H  
ATOM    184 HG22 THR A  55     -12.017  -1.806  10.810  1.00  0.00           H  
ATOM    185 HG23 THR A  55     -12.945  -3.168  10.172  1.00  0.00           H  
ATOM    186  HG1 THR A  55     -11.808  -1.151   8.622  1.00  0.00           H  
ATOM    187  N   SER A  56      -8.773  -1.142  11.247  1.00  0.00           N  
ATOM    188  CA  SER A  56      -8.417  -0.009  12.113  1.00  0.00           C  
ATOM    189  C   SER A  56      -7.011   0.528  11.825  1.00  0.00           C  
ATOM    190  O   SER A  56      -6.593   1.514  12.431  1.00  0.00           O  
ATOM    191  CB  SER A  56      -8.551  -0.405  13.585  1.00  0.00           C  
ATOM    192  OG  SER A  56      -9.841  -0.936  13.797  1.00  0.00           O  
ATOM    193  H   SER A  56      -8.408  -2.046  11.511  1.00  0.00           H  
ATOM    194  HA  SER A  56      -9.115   0.808  11.930  1.00  0.00           H  
ATOM    195  HB2 SER A  56      -8.407   0.471  14.217  1.00  0.00           H  
ATOM    196  HB3 SER A  56      -7.801  -1.155  13.836  1.00  0.00           H  
ATOM    197  HG  SER A  56      -9.816  -1.848  13.499  1.00  0.00           H  
ATOM    198  N   HIS A  57      -6.302  -0.099  10.877  1.00  0.00           N  
ATOM    199  CA  HIS A  57      -5.054   0.358  10.258  1.00  0.00           C  
ATOM    200  C   HIS A  57      -3.910   0.667  11.230  1.00  0.00           C  
ATOM    201  O   HIS A  57      -3.120   1.583  11.013  1.00  0.00           O  
ATOM    202  CB  HIS A  57      -5.344   1.461   9.226  1.00  0.00           C  
ATOM    203  CG  HIS A  57      -6.418   1.048   8.253  1.00  0.00           C  
ATOM    204  ND1 HIS A  57      -6.232   0.170   7.186  1.00  0.00           N  
ATOM    205  CD2 HIS A  57      -7.734   1.397   8.316  1.00  0.00           C  
ATOM    206  CE1 HIS A  57      -7.446  -0.018   6.648  1.00  0.00           C  
ATOM    207  NE2 HIS A  57      -8.363   0.717   7.299  1.00  0.00           N  
ATOM    208  H   HIS A  57      -6.725  -0.914  10.455  1.00  0.00           H  
ATOM    209  HA  HIS A  57      -4.695  -0.496   9.683  1.00  0.00           H  
ATOM    210  HB2 HIS A  57      -4.435   1.674   8.664  1.00  0.00           H  
ATOM    211  HB3 HIS A  57      -5.655   2.371   9.739  1.00  0.00           H  
ATOM    212  HD2 HIS A  57      -8.194   2.042   9.051  1.00  0.00           H  
ATOM    213  HE2 HIS A  57      -9.354   0.716   7.104  1.00  0.00           H  
ATOM    214  HE1 HIS A  57      -7.653  -0.667   5.811  1.00  0.00           H  
ATOM    215  N   THR A  58      -3.777  -0.124  12.299  1.00  0.00           N  
ATOM    216  CA  THR A  58      -2.734   0.089  13.325  1.00  0.00           C  
ATOM    217  C   THR A  58      -1.306  -0.171  12.805  1.00  0.00           C  
ATOM    218  O   THR A  58      -0.328   0.172  13.469  1.00  0.00           O  
ATOM    219  CB  THR A  58      -3.016  -0.682  14.635  1.00  0.00           C  
ATOM    220  OG1 THR A  58      -2.470  -1.984  14.646  1.00  0.00           O  
ATOM    221  CG2 THR A  58      -4.508  -0.835  14.953  1.00  0.00           C  
ATOM    222  H   THR A  58      -4.464  -0.848  12.454  1.00  0.00           H  
ATOM    223  HA  THR A  58      -2.770   1.146  13.590  1.00  0.00           H  
ATOM    224  HB  THR A  58      -2.549  -0.126  15.447  1.00  0.00           H  
ATOM    225 HG21 THR A  58      -5.002   0.136  14.909  1.00  0.00           H  
ATOM    226 HG22 THR A  58      -4.992  -1.503  14.240  1.00  0.00           H  
ATOM    227 HG23 THR A  58      -4.633  -1.242  15.956  1.00  0.00           H  
ATOM    228  HG1 THR A  58      -2.676  -2.326  15.519  1.00  0.00           H  
ATOM    229  N   TYR A  59      -1.175  -0.744  11.599  1.00  0.00           N  
ATOM    230  CA  TYR A  59       0.076  -1.116  10.921  1.00  0.00           C  
ATOM    231  C   TYR A  59       0.912   0.063  10.385  1.00  0.00           C  
ATOM    232  O   TYR A  59       2.023  -0.172   9.911  1.00  0.00           O  
ATOM    233  CB  TYR A  59      -0.253  -2.094   9.773  1.00  0.00           C  
ATOM    234  CG  TYR A  59      -1.164  -1.530   8.690  1.00  0.00           C  
ATOM    235  CD1 TYR A  59      -0.664  -0.621   7.733  1.00  0.00           C  
ATOM    236  CD2 TYR A  59      -2.518  -1.914   8.642  1.00  0.00           C  
ATOM    237  CE1 TYR A  59      -1.528  -0.048   6.779  1.00  0.00           C  
ATOM    238  CE2 TYR A  59      -3.378  -1.358   7.674  1.00  0.00           C  
ATOM    239  CZ  TYR A  59      -2.893  -0.397   6.760  1.00  0.00           C  
ATOM    240  OH  TYR A  59      -3.735   0.196   5.872  1.00  0.00           O  
ATOM    241  H   TYR A  59      -2.031  -0.950  11.104  1.00  0.00           H  
ATOM    242  HA  TYR A  59       0.703  -1.647  11.637  1.00  0.00           H  
ATOM    243  HB2 TYR A  59       0.676  -2.419   9.305  1.00  0.00           H  
ATOM    244  HB3 TYR A  59      -0.717  -2.984  10.199  1.00  0.00           H  
ATOM    245  HD1 TYR A  59       0.382  -0.355   7.729  1.00  0.00           H  
ATOM    246  HD2 TYR A  59      -2.904  -2.643   9.339  1.00  0.00           H  
ATOM    247  HE1 TYR A  59      -1.156   0.662   6.055  1.00  0.00           H  
ATOM    248  HE2 TYR A  59      -4.413  -1.664   7.639  1.00  0.00           H  
ATOM    249  HH  TYR A  59      -4.633   0.148   6.207  1.00  0.00           H  
ATOM    250  N   LEU A  60       0.407   1.304  10.444  1.00  0.00           N  
ATOM    251  CA  LEU A  60       0.980   2.524   9.837  1.00  0.00           C  
ATOM    252  C   LEU A  60       2.254   3.045  10.550  1.00  0.00           C  
ATOM    253  O   LEU A  60       2.355   4.217  10.919  1.00  0.00           O  
ATOM    254  CB  LEU A  60      -0.136   3.591   9.725  1.00  0.00           C  
ATOM    255  CG  LEU A  60      -1.301   3.211   8.787  1.00  0.00           C  
ATOM    256  CD1 LEU A  60      -2.495   4.142   8.998  1.00  0.00           C  
ATOM    257  CD2 LEU A  60      -0.907   3.340   7.319  1.00  0.00           C  
ATOM    258  H   LEU A  60      -0.504   1.400  10.868  1.00  0.00           H  
ATOM    259  HA  LEU A  60       1.300   2.270   8.826  1.00  0.00           H  
ATOM    260  HB2 LEU A  60      -0.530   3.770  10.725  1.00  0.00           H  
ATOM    261  HB3 LEU A  60       0.294   4.526   9.367  1.00  0.00           H  
ATOM    262  HG  LEU A  60      -1.620   2.186   8.975  1.00  0.00           H  
ATOM    263 HD11 LEU A  60      -2.844   4.049  10.026  1.00  0.00           H  
ATOM    264 HD12 LEU A  60      -2.212   5.174   8.789  1.00  0.00           H  
ATOM    265 HD13 LEU A  60      -3.310   3.849   8.336  1.00  0.00           H  
ATOM    266 HD21 LEU A  60      -0.646   4.373   7.089  1.00  0.00           H  
ATOM    267 HD22 LEU A  60      -0.052   2.697   7.111  1.00  0.00           H  
ATOM    268 HD23 LEU A  60      -1.745   3.022   6.698  1.00  0.00           H  
ATOM    269  N   GLY A  61       3.224   2.160  10.793  1.00  0.00           N  
ATOM    270  CA  GLY A  61       4.393   2.361  11.660  1.00  0.00           C  
ATOM    271  C   GLY A  61       4.038   2.184  13.139  1.00  0.00           C  
ATOM    272  O   GLY A  61       4.624   1.353  13.832  1.00  0.00           O  
ATOM    273  H   GLY A  61       3.090   1.238  10.404  1.00  0.00           H  
ATOM    274  HA2 GLY A  61       5.171   1.646  11.394  1.00  0.00           H  
ATOM    275  HA3 GLY A  61       4.784   3.368  11.518  1.00  0.00           H  
ATOM    276  N   ALA A  62       3.038   2.939  13.592  1.00  0.00           N  
ATOM    277  CA  ALA A  62       2.380   2.871  14.898  1.00  0.00           C  
ATOM    278  C   ALA A  62       0.998   3.552  14.806  1.00  0.00           C  
ATOM    279  O   ALA A  62       0.753   4.322  13.871  1.00  0.00           O  
ATOM    280  CB  ALA A  62       3.266   3.558  15.945  1.00  0.00           C  
ATOM    281  H   ALA A  62       2.632   3.582  12.928  1.00  0.00           H  
ATOM    282  HA  ALA A  62       2.235   1.829  15.184  1.00  0.00           H  
ATOM    283  HB1 ALA A  62       4.217   3.032  16.031  1.00  0.00           H  
ATOM    284  HB2 ALA A  62       3.459   4.593  15.665  1.00  0.00           H  
ATOM    285  HB3 ALA A  62       2.767   3.540  16.914  1.00  0.00           H  
ATOM    286  N   ASP A  63       0.106   3.324  15.769  1.00  0.00           N  
ATOM    287  CA  ASP A  63      -1.208   3.988  15.799  1.00  0.00           C  
ATOM    288  C   ASP A  63      -1.146   5.381  16.466  1.00  0.00           C  
ATOM    289  O   ASP A  63      -0.053   5.890  16.720  1.00  0.00           O  
ATOM    290  CB  ASP A  63      -2.260   3.040  16.385  1.00  0.00           C  
ATOM    291  CG  ASP A  63      -3.652   3.266  15.782  1.00  0.00           C  
ATOM    292  OD1 ASP A  63      -3.891   4.316  15.145  1.00  0.00           O  
ATOM    293  OD2 ASP A  63      -4.502   2.363  15.905  1.00  0.00           O1-
ATOM    294  H   ASP A  63       0.355   2.734  16.550  1.00  0.00           H  
ATOM    295  HA  ASP A  63      -1.500   4.164  14.764  1.00  0.00           H  
ATOM    296  HB2 ASP A  63      -2.296   3.156  17.469  1.00  0.00           H  
ATOM    297  HB3 ASP A  63      -1.967   2.014  16.162  1.00  0.00           H  
ATOM    298  N   MET A  64      -2.280   6.052  16.682  1.00  0.00           N  
ATOM    299  CA  MET A  64      -2.372   7.520  16.632  1.00  0.00           C  
ATOM    300  C   MET A  64      -3.141   8.177  17.792  1.00  0.00           C  
ATOM    301  O   MET A  64      -3.758   7.504  18.618  1.00  0.00           O  
ATOM    302  CB  MET A  64      -3.058   7.884  15.307  1.00  0.00           C  
ATOM    303  CG  MET A  64      -2.411   7.284  14.056  1.00  0.00           C  
ATOM    304  SD  MET A  64      -3.168   7.838  12.511  1.00  0.00           S  
ATOM    305  CE  MET A  64      -2.550   6.521  11.442  1.00  0.00           C  
ATOM    306  H   MET A  64      -3.134   5.542  16.509  1.00  0.00           H  
ATOM    307  HA  MET A  64      -1.370   7.948  16.633  1.00  0.00           H  
ATOM    308  HB2 MET A  64      -3.084   8.968  15.196  1.00  0.00           H  
ATOM    309  HB3 MET A  64      -4.085   7.522  15.363  1.00  0.00           H  
ATOM    310  HG2 MET A  64      -2.506   6.199  14.099  1.00  0.00           H  
ATOM    311  HG3 MET A  64      -1.350   7.532  14.038  1.00  0.00           H  
ATOM    312  HE1 MET A  64      -1.460   6.498  11.479  1.00  0.00           H  
ATOM    313  HE2 MET A  64      -2.938   5.563  11.790  1.00  0.00           H  
ATOM    314  HE3 MET A  64      -2.882   6.699  10.420  1.00  0.00           H  
ATOM    315  N   GLU A  65      -3.151   9.517  17.832  1.00  0.00           N  
ATOM    316  CA  GLU A  65      -4.241  10.266  18.479  1.00  0.00           C  
ATOM    317  C   GLU A  65      -5.526  10.100  17.653  1.00  0.00           C  
ATOM    318  O   GLU A  65      -5.452  10.095  16.424  1.00  0.00           O  
ATOM    319  CB  GLU A  65      -3.862  11.752  18.646  1.00  0.00           C  
ATOM    320  CG  GLU A  65      -5.019  12.640  19.149  1.00  0.00           C  
ATOM    321  CD  GLU A  65      -4.588  14.076  19.489  1.00  0.00           C  
ATOM    322  OE1 GLU A  65      -3.702  14.635  18.800  1.00  0.00           O  
ATOM    323  OE2 GLU A  65      -5.133  14.640  20.475  1.00  0.00           O1-
ATOM    324  H   GLU A  65      -2.626  10.012  17.125  1.00  0.00           H  
ATOM    325  HA  GLU A  65      -4.430   9.851  19.469  1.00  0.00           H  
ATOM    326  HB2 GLU A  65      -3.029  11.821  19.346  1.00  0.00           H  
ATOM    327  HB3 GLU A  65      -3.537  12.135  17.679  1.00  0.00           H  
ATOM    328  HG2 GLU A  65      -5.449  12.175  20.037  1.00  0.00           H  
ATOM    329  HG3 GLU A  65      -5.802  12.680  18.391  1.00  0.00           H  
ATOM    330  N   GLU A  66      -6.686   9.982  18.306  1.00  0.00           N  
ATOM    331  CA  GLU A  66      -7.976   9.731  17.647  1.00  0.00           C  
ATOM    332  C   GLU A  66      -9.072  10.742  18.032  1.00  0.00           C  
ATOM    333  O   GLU A  66      -8.998  11.411  19.069  1.00  0.00           O  
ATOM    334  CB  GLU A  66      -8.426   8.268  17.826  1.00  0.00           C  
ATOM    335  CG  GLU A  66      -7.504   7.239  17.141  1.00  0.00           C  
ATOM    336  CD  GLU A  66      -8.266   5.981  16.689  1.00  0.00           C  
ATOM    337  OE1 GLU A  66      -8.042   5.501  15.555  1.00  0.00           O  
ATOM    338  OE2 GLU A  66      -9.101   5.469  17.477  1.00  0.00           O1-
ATOM    339  H   GLU A  66      -6.685  10.060  19.313  1.00  0.00           H  
ATOM    340  HA  GLU A  66      -7.826   9.875  16.577  1.00  0.00           H  
ATOM    341  HB2 GLU A  66      -8.513   8.033  18.887  1.00  0.00           H  
ATOM    342  HB3 GLU A  66      -9.417   8.179  17.381  1.00  0.00           H  
ATOM    343  HG2 GLU A  66      -6.701   6.963  17.826  1.00  0.00           H  
ATOM    344  HG3 GLU A  66      -7.047   7.703  16.267  1.00  0.00           H  
ATOM    345  N   PHE A  67     -10.085  10.851  17.166  1.00  0.00           N  
ATOM    346  CA  PHE A  67     -11.080  11.928  17.108  1.00  0.00           C  
ATOM    347  C   PHE A  67     -12.442  11.377  16.620  1.00  0.00           C  
ATOM    348  O   PHE A  67     -12.793  11.511  15.443  1.00  0.00           O  
ATOM    349  CB  PHE A  67     -10.571  13.051  16.168  1.00  0.00           C  
ATOM    350  CG  PHE A  67      -9.146  13.558  16.329  1.00  0.00           C  
ATOM    351  CD1 PHE A  67      -8.883  14.771  16.992  1.00  0.00           C  
ATOM    352  CD2 PHE A  67      -8.082  12.859  15.723  1.00  0.00           C  
ATOM    353  CE1 PHE A  67      -7.568  15.273  17.048  1.00  0.00           C  
ATOM    354  CE2 PHE A  67      -6.768  13.349  15.799  1.00  0.00           C  
ATOM    355  CZ  PHE A  67      -6.510  14.562  16.458  1.00  0.00           C  
ATOM    356  H   PHE A  67     -10.069  10.210  16.385  1.00  0.00           H  
ATOM    357  HA  PHE A  67     -11.216  12.346  18.105  1.00  0.00           H  
ATOM    358  HB2 PHE A  67     -10.647  12.705  15.137  1.00  0.00           H  
ATOM    359  HB3 PHE A  67     -11.251  13.898  16.267  1.00  0.00           H  
ATOM    360  HD1 PHE A  67      -9.689  15.326  17.449  1.00  0.00           H  
ATOM    361  HD2 PHE A  67      -8.276  11.935  15.197  1.00  0.00           H  
ATOM    362  HE1 PHE A  67      -7.365  16.209  17.548  1.00  0.00           H  
ATOM    363  HE2 PHE A  67      -5.956  12.791  15.358  1.00  0.00           H  
ATOM    364  HZ  PHE A  67      -5.502  14.943  16.520  1.00  0.00           H  
ATOM    365  N   HIS A  68     -13.212  10.718  17.496  1.00  0.00           N  
ATOM    366  CA  HIS A  68     -14.447  10.003  17.124  1.00  0.00           C  
ATOM    367  C   HIS A  68     -15.718  10.832  17.343  1.00  0.00           C  
ATOM    368  O   HIS A  68     -15.985  11.343  18.433  1.00  0.00           O  
ATOM    369  CB  HIS A  68     -14.522   8.643  17.833  1.00  0.00           C  
ATOM    370  CG  HIS A  68     -13.493   7.669  17.322  1.00  0.00           C  
ATOM    371  ND1 HIS A  68     -13.597   6.943  16.131  1.00  0.00           N  
ATOM    372  CD2 HIS A  68     -12.299   7.386  17.916  1.00  0.00           C  
ATOM    373  CE1 HIS A  68     -12.448   6.254  16.030  1.00  0.00           C  
ATOM    374  NE2 HIS A  68     -11.660   6.493  17.088  1.00  0.00           N  
ATOM    375  H   HIS A  68     -12.925  10.685  18.463  1.00  0.00           H  
ATOM    376  HA  HIS A  68     -14.399   9.776  16.059  1.00  0.00           H  
ATOM    377  HB2 HIS A  68     -15.506   8.207  17.661  1.00  0.00           H  
ATOM    378  HB3 HIS A  68     -14.396   8.780  18.907  1.00  0.00           H  
ATOM    379  HD2 HIS A  68     -11.929   7.793  18.846  1.00  0.00           H  
ATOM    380  HE2 HIS A  68     -10.744   6.093  17.230  1.00  0.00           H  
ATOM    381  HE1 HIS A  68     -12.188   5.599  15.212  1.00  0.00           H  
ATOM    382  N   GLY A  69     -16.551  10.923  16.307  1.00  0.00           N  
ATOM    383  CA  GLY A  69     -17.779  11.721  16.281  1.00  0.00           C  
ATOM    384  C   GLY A  69     -18.562  11.498  14.987  1.00  0.00           C  
ATOM    385  O   GLY A  69     -18.444  10.434  14.376  1.00  0.00           O  
ATOM    386  H   GLY A  69     -16.326  10.417  15.463  1.00  0.00           H  
ATOM    387  HA2 GLY A  69     -18.418  11.464  17.125  1.00  0.00           H  
ATOM    388  HA3 GLY A  69     -17.514  12.776  16.359  1.00  0.00           H  
ATOM    389  N   ARG A  70     -19.334  12.505  14.559  1.00  0.00           N  
ATOM    390  CA  ARG A  70     -19.988  12.560  13.241  1.00  0.00           C  
ATOM    391  C   ARG A  70     -20.157  14.009  12.786  1.00  0.00           C  
ATOM    392  O   ARG A  70     -20.995  14.729  13.330  1.00  0.00           O  
ATOM    393  CB  ARG A  70     -21.304  11.756  13.255  1.00  0.00           C  
ATOM    394  CG  ARG A  70     -22.111  11.908  11.956  1.00  0.00           C  
ATOM    395  CD  ARG A  70     -23.236  10.870  11.857  1.00  0.00           C  
ATOM    396  NE  ARG A  70     -24.024  11.080  10.628  1.00  0.00           N  
ATOM    397  CZ  ARG A  70     -24.231  10.214   9.652  1.00  0.00           C  
ATOM    398  NH1 ARG A  70     -24.761  10.628   8.543  1.00  0.00           N  
ATOM    399  NH2 ARG A  70     -23.912   8.958   9.744  1.00  0.00           N1+
ATOM    400  H   ARG A  70     -19.373  13.334  15.135  1.00  0.00           H  
ATOM    401  HA  ARG A  70     -19.328  12.079  12.518  1.00  0.00           H  
ATOM    402  HB2 ARG A  70     -21.062  10.703  13.400  1.00  0.00           H  
ATOM    403  HB3 ARG A  70     -21.922  12.086  14.090  1.00  0.00           H  
ATOM    404  HG2 ARG A  70     -22.544  12.908  11.911  1.00  0.00           H  
ATOM    405  HG3 ARG A  70     -21.444  11.776  11.104  1.00  0.00           H  
ATOM    406  HD2 ARG A  70     -22.787   9.877  11.868  1.00  0.00           H  
ATOM    407  HD3 ARG A  70     -23.891  10.951  12.724  1.00  0.00           H  
ATOM    408  HE  ARG A  70     -24.436  11.993  10.497  1.00  0.00           H  
ATOM    409 HH11 ARG A  70     -24.787  10.014   7.741  1.00  0.00           H  
ATOM    410 HH12 ARG A  70     -25.121  11.567   8.447  1.00  0.00           H  
ATOM    411 HH21 ARG A  70     -24.165   8.308   9.014  1.00  0.00           H  
ATOM    412 HH22 ARG A  70     -23.609   8.573  10.628  1.00  0.00           H  
ATOM    413  N   THR A  71     -19.373  14.426  11.793  1.00  0.00           N  
ATOM    414  CA  THR A  71     -19.222  15.837  11.382  1.00  0.00           C  
ATOM    415  C   THR A  71     -19.633  16.071   9.929  1.00  0.00           C  
ATOM    416  O   THR A  71     -19.437  15.201   9.083  1.00  0.00           O  
ATOM    417  CB  THR A  71     -17.807  16.359  11.681  1.00  0.00           C  
ATOM    418  OG1 THR A  71     -17.505  16.122  13.039  1.00  0.00           O  
ATOM    419  CG2 THR A  71     -17.613  17.843  11.384  1.00  0.00           C  
ATOM    420  H   THR A  71     -18.724  13.756  11.407  1.00  0.00           H  
ATOM    421  HA  THR A  71     -19.900  16.437  11.989  1.00  0.00           H  
ATOM    422  HB  THR A  71     -17.094  15.805  11.071  1.00  0.00           H  
ATOM    423 HG21 THR A  71     -17.597  18.002  10.305  1.00  0.00           H  
ATOM    424 HG22 THR A  71     -18.417  18.425  11.835  1.00  0.00           H  
ATOM    425 HG23 THR A  71     -16.657  18.170  11.793  1.00  0.00           H  
ATOM    426  HG1 THR A  71     -17.241  15.199  13.027  1.00  0.00           H  
ATOM    427  N   LEU A  72     -20.242  17.229   9.653  1.00  0.00           N  
ATOM    428  CA  LEU A  72     -20.965  17.530   8.410  1.00  0.00           C  
ATOM    429  C   LEU A  72     -20.826  19.015   8.009  1.00  0.00           C  
ATOM    430  O   LEU A  72     -20.455  19.857   8.836  1.00  0.00           O  
ATOM    431  CB  LEU A  72     -22.463  17.187   8.613  1.00  0.00           C  
ATOM    432  CG  LEU A  72     -22.812  15.769   9.111  1.00  0.00           C  
ATOM    433  CD1 LEU A  72     -24.281  15.707   9.519  1.00  0.00           C  
ATOM    434  CD2 LEU A  72     -22.590  14.700   8.045  1.00  0.00           C  
ATOM    435  H   LEU A  72     -20.331  17.904  10.399  1.00  0.00           H  
ATOM    436  HA  LEU A  72     -20.566  16.923   7.598  1.00  0.00           H  
ATOM    437  HB2 LEU A  72     -22.856  17.893   9.345  1.00  0.00           H  
ATOM    438  HB3 LEU A  72     -22.998  17.365   7.681  1.00  0.00           H  
ATOM    439  HG  LEU A  72     -22.225  15.520   9.996  1.00  0.00           H  
ATOM    440 HD11 LEU A  72     -24.469  16.442  10.301  1.00  0.00           H  
ATOM    441 HD12 LEU A  72     -24.922  15.924   8.664  1.00  0.00           H  
ATOM    442 HD13 LEU A  72     -24.509  14.714   9.906  1.00  0.00           H  
ATOM    443 HD21 LEU A  72     -23.308  14.838   7.237  1.00  0.00           H  
ATOM    444 HD22 LEU A  72     -21.576  14.777   7.653  1.00  0.00           H  
ATOM    445 HD23 LEU A  72     -22.727  13.711   8.482  1.00  0.00           H  
ATOM    446  N   HIS A  73     -21.223  19.338   6.775  1.00  0.00           N  
ATOM    447  CA  HIS A  73     -21.588  20.691   6.315  1.00  0.00           C  
ATOM    448  C   HIS A  73     -22.926  20.612   5.567  1.00  0.00           C  
ATOM    449  O   HIS A  73     -23.074  19.733   4.729  1.00  0.00           O  
ATOM    450  CB  HIS A  73     -20.506  21.298   5.410  1.00  0.00           C  
ATOM    451  CG  HIS A  73     -19.126  21.426   6.000  1.00  0.00           C  
ATOM    452  ND1 HIS A  73     -18.759  22.306   7.021  1.00  0.00           N  
ATOM    453  CD2 HIS A  73     -18.016  20.763   5.566  1.00  0.00           C  
ATOM    454  CE1 HIS A  73     -17.429  22.165   7.161  1.00  0.00           C  
ATOM    455  NE2 HIS A  73     -16.960  21.243   6.305  1.00  0.00           N  
ATOM    456  H   HIS A  73     -21.419  18.576   6.141  1.00  0.00           H  
ATOM    457  HA  HIS A  73     -21.719  21.345   7.178  1.00  0.00           H  
ATOM    458  HB2 HIS A  73     -20.830  22.297   5.117  1.00  0.00           H  
ATOM    459  HB3 HIS A  73     -20.435  20.701   4.500  1.00  0.00           H  
ATOM    460  HD2 HIS A  73     -17.977  20.028   4.775  1.00  0.00           H  
ATOM    461  HE2 HIS A  73     -15.985  21.010   6.180  1.00  0.00           H  
ATOM    462  HE1 HIS A  73     -16.816  22.730   7.848  1.00  0.00           H  
ATOM    463  N   ASP A  74     -23.894  21.477   5.874  1.00  0.00           N  
ATOM    464  CA  ASP A  74     -25.328  21.307   5.565  1.00  0.00           C  
ATOM    465  C   ASP A  74     -25.703  20.769   4.167  1.00  0.00           C  
ATOM    466  O   ASP A  74     -25.252  21.277   3.140  1.00  0.00           O  
ATOM    467  CB  ASP A  74     -26.081  22.633   5.784  1.00  0.00           C  
ATOM    468  CG  ASP A  74     -25.981  23.221   7.193  1.00  0.00           C  
ATOM    469  OD1 ASP A  74     -24.881  23.220   7.794  1.00  0.00           O  
ATOM    470  OD2 ASP A  74     -27.032  23.691   7.682  1.00  0.00           O1-
ATOM    471  H   ASP A  74     -23.689  22.210   6.537  1.00  0.00           H  
ATOM    472  HA  ASP A  74     -25.722  20.597   6.292  1.00  0.00           H  
ATOM    473  HB2 ASP A  74     -27.132  22.475   5.540  1.00  0.00           H  
ATOM    474  HB3 ASP A  74     -25.693  23.373   5.085  1.00  0.00           H  
ATOM    475  N   ASP A  75     -26.615  19.793   4.117  1.00  0.00           N  
ATOM    476  CA  ASP A  75     -27.170  19.283   2.854  1.00  0.00           C  
ATOM    477  C   ASP A  75     -28.003  20.352   2.110  1.00  0.00           C  
ATOM    478  O   ASP A  75     -28.505  21.301   2.717  1.00  0.00           O  
ATOM    479  CB  ASP A  75     -27.928  17.951   3.033  1.00  0.00           C  
ATOM    480  CG  ASP A  75     -27.191  16.819   3.775  1.00  0.00           C  
ATOM    481  OD1 ASP A  75     -26.061  16.984   4.285  1.00  0.00           O  
ATOM    482  OD2 ASP A  75     -27.764  15.711   3.885  1.00  0.00           O1-
ATOM    483  H   ASP A  75     -26.943  19.379   4.978  1.00  0.00           H  
ATOM    484  HA  ASP A  75     -26.321  19.058   2.208  1.00  0.00           H  
ATOM    485  HB2 ASP A  75     -28.189  17.584   2.040  1.00  0.00           H  
ATOM    486  HB3 ASP A  75     -28.857  18.155   3.566  1.00  0.00           H  
ATOM    487  N   ASP A  76     -28.100  20.242   0.778  1.00  0.00           N  
ATOM    488  CA  ASP A  76     -28.612  21.261  -0.162  1.00  0.00           C  
ATOM    489  C   ASP A  76     -27.875  22.623  -0.167  1.00  0.00           C  
ATOM    490  O   ASP A  76     -28.135  23.451  -1.047  1.00  0.00           O  
ATOM    491  CB  ASP A  76     -30.149  21.395  -0.078  1.00  0.00           C  
ATOM    492  CG  ASP A  76     -30.890  20.199  -0.684  1.00  0.00           C  
ATOM    493  OD1 ASP A  76     -30.974  20.139  -1.934  1.00  0.00           O  
ATOM    494  OD2 ASP A  76     -31.439  19.349   0.056  1.00  0.00           O1-
ATOM    495  H   ASP A  76     -27.678  19.435   0.340  1.00  0.00           H  
ATOM    496  HA  ASP A  76     -28.419  20.865  -1.159  1.00  0.00           H  
ATOM    497  HB2 ASP A  76     -30.456  22.284  -0.629  1.00  0.00           H  
ATOM    498  HB3 ASP A  76     -30.457  21.540   0.958  1.00  0.00           H  
ATOM    499  N   SER A  77     -26.932  22.880   0.750  1.00  0.00           N  
ATOM    500  CA  SER A  77     -26.155  24.133   0.802  1.00  0.00           C  
ATOM    501  C   SER A  77     -24.983  24.154  -0.193  1.00  0.00           C  
ATOM    502  O   SER A  77     -24.558  23.113  -0.699  1.00  0.00           O  
ATOM    503  CB  SER A  77     -25.661  24.424   2.225  1.00  0.00           C  
ATOM    504  OG  SER A  77     -24.510  23.667   2.530  1.00  0.00           O  
ATOM    505  H   SER A  77     -26.738  22.171   1.442  1.00  0.00           H  
ATOM    506  HA  SER A  77     -26.824  24.952   0.538  1.00  0.00           H  
ATOM    507  HB2 SER A  77     -26.452  24.212   2.945  1.00  0.00           H  
ATOM    508  HB3 SER A  77     -25.403  25.481   2.299  1.00  0.00           H  
ATOM    509  HG  SER A  77     -24.781  22.763   2.706  1.00  0.00           H  
ATOM    510  N   CYS A  78     -24.432  25.342  -0.458  1.00  0.00           N  
ATOM    511  CA  CYS A  78     -23.209  25.516  -1.247  1.00  0.00           C  
ATOM    512  C   CYS A  78     -21.985  25.658  -0.330  1.00  0.00           C  
ATOM    513  O   CYS A  78     -22.060  26.307   0.710  1.00  0.00           O  
ATOM    514  CB  CYS A  78     -23.350  26.704  -2.205  1.00  0.00           C  
ATOM    515  SG  CYS A  78     -24.618  26.351  -3.456  1.00  0.00           S  
ATOM    516  H   CYS A  78     -24.788  26.155   0.024  1.00  0.00           H  
ATOM    517  HA  CYS A  78     -23.051  24.627  -1.857  1.00  0.00           H  
ATOM    518  HB2 CYS A  78     -22.396  26.872  -2.704  1.00  0.00           H  
ATOM    519  HB3 CYS A  78     -23.610  27.605  -1.650  1.00  0.00           H  
ATOM    520  HG  CYS A  78     -25.659  26.433  -2.623  1.00  0.00           H  
ATOM    521  N   GLN A  79     -20.859  25.060  -0.722  1.00  0.00           N  
ATOM    522  CA  GLN A  79     -19.629  24.978   0.080  1.00  0.00           C  
ATOM    523  C   GLN A  79     -18.381  25.006  -0.824  1.00  0.00           C  
ATOM    524  O   GLN A  79     -18.480  24.824  -2.041  1.00  0.00           O  
ATOM    525  CB  GLN A  79     -19.634  23.688   0.935  1.00  0.00           C  
ATOM    526  CG  GLN A  79     -20.840  23.467   1.870  1.00  0.00           C  
ATOM    527  CD  GLN A  79     -20.912  24.409   3.071  1.00  0.00           C  
ATOM    528  OE1 GLN A  79     -19.941  25.028   3.490  1.00  0.00           O  
ATOM    529  NE2 GLN A  79     -22.051  24.498   3.711  1.00  0.00           N  
ATOM    530  H   GLN A  79     -20.855  24.591  -1.616  1.00  0.00           H  
ATOM    531  HA  GLN A  79     -19.576  25.837   0.748  1.00  0.00           H  
ATOM    532  HB2 GLN A  79     -19.594  22.836   0.256  1.00  0.00           H  
ATOM    533  HB3 GLN A  79     -18.725  23.656   1.537  1.00  0.00           H  
ATOM    534  HG2 GLN A  79     -20.780  22.453   2.265  1.00  0.00           H  
ATOM    535  HG3 GLN A  79     -21.772  23.523   1.307  1.00  0.00           H  
ATOM    536 HE21 GLN A  79     -22.142  25.121   4.501  1.00  0.00           H  
ATOM    537 HE22 GLN A  79     -22.882  24.083   3.315  1.00  0.00           H  
ATOM    538  N   VAL A  80     -17.196  25.169  -0.225  1.00  0.00           N  
ATOM    539  CA  VAL A  80     -15.887  24.998  -0.889  1.00  0.00           C  
ATOM    540  C   VAL A  80     -14.980  24.134  -0.012  1.00  0.00           C  
ATOM    541  O   VAL A  80     -14.813  24.450   1.165  1.00  0.00           O  
ATOM    542  CB  VAL A  80     -15.227  26.342  -1.267  1.00  0.00           C  
ATOM    543  CG1 VAL A  80     -13.866  26.139  -1.950  1.00  0.00           C  
ATOM    544  CG2 VAL A  80     -16.098  27.197  -2.192  1.00  0.00           C  
ATOM    545  H   VAL A  80     -17.186  25.366   0.765  1.00  0.00           H  
ATOM    546  HA  VAL A  80     -16.052  24.453  -1.819  1.00  0.00           H  
ATOM    547  HB  VAL A  80     -15.059  26.908  -0.351  1.00  0.00           H  
ATOM    548 HG11 VAL A  80     -13.166  25.654  -1.269  1.00  0.00           H  
ATOM    549 HG12 VAL A  80     -13.989  25.530  -2.846  1.00  0.00           H  
ATOM    550 HG13 VAL A  80     -13.455  27.110  -2.227  1.00  0.00           H  
ATOM    551 HG21 VAL A  80     -16.274  26.671  -3.130  1.00  0.00           H  
ATOM    552 HG22 VAL A  80     -17.050  27.424  -1.714  1.00  0.00           H  
ATOM    553 HG23 VAL A  80     -15.592  28.139  -2.407  1.00  0.00           H  
ATOM    554  N   ILE A  81     -14.431  23.034  -0.538  1.00  0.00           N  
ATOM    555  CA  ILE A  81     -13.802  21.971   0.276  1.00  0.00           C  
ATOM    556  C   ILE A  81     -12.474  21.488  -0.356  1.00  0.00           C  
ATOM    557  O   ILE A  81     -12.414  21.353  -1.583  1.00  0.00           O  
ATOM    558  CB  ILE A  81     -14.812  20.817   0.557  1.00  0.00           C  
ATOM    559  CG1 ILE A  81     -16.144  21.327   1.171  1.00  0.00           C  
ATOM    560  CG2 ILE A  81     -14.200  19.716   1.446  1.00  0.00           C  
ATOM    561  CD1 ILE A  81     -17.190  20.244   1.476  1.00  0.00           C  
ATOM    562  H   ILE A  81     -14.552  22.864  -1.526  1.00  0.00           H  
ATOM    563  HA  ILE A  81     -13.558  22.404   1.246  1.00  0.00           H  
ATOM    564  HB  ILE A  81     -15.052  20.360  -0.403  1.00  0.00           H  
ATOM    565 HG12 ILE A  81     -15.930  21.869   2.092  1.00  0.00           H  
ATOM    566 HG13 ILE A  81     -16.616  22.018   0.473  1.00  0.00           H  
ATOM    567 HG21 ILE A  81     -13.265  19.347   1.023  1.00  0.00           H  
ATOM    568 HG22 ILE A  81     -14.025  20.101   2.450  1.00  0.00           H  
ATOM    569 HG23 ILE A  81     -14.876  18.865   1.521  1.00  0.00           H  
ATOM    570 HD11 ILE A  81     -17.356  19.627   0.593  1.00  0.00           H  
ATOM    571 HD12 ILE A  81     -16.865  19.619   2.308  1.00  0.00           H  
ATOM    572 HD13 ILE A  81     -18.129  20.722   1.755  1.00  0.00           H  
ATOM    573  N   PRO A  82     -11.402  21.236   0.430  1.00  0.00           N  
ATOM    574  CA  PRO A  82     -10.119  20.759  -0.089  1.00  0.00           C  
ATOM    575  C   PRO A  82     -10.104  19.271  -0.467  1.00  0.00           C  
ATOM    576  O   PRO A  82     -10.835  18.449   0.089  1.00  0.00           O  
ATOM    577  CB  PRO A  82      -9.089  21.088   0.998  1.00  0.00           C  
ATOM    578  CG  PRO A  82      -9.910  20.962   2.279  1.00  0.00           C  
ATOM    579  CD  PRO A  82     -11.267  21.526   1.856  1.00  0.00           C  
ATOM    580  HA  PRO A  82      -9.870  21.319  -0.991  1.00  0.00           H  
ATOM    581  HB2 PRO A  82      -8.240  20.404   0.991  1.00  0.00           H  
ATOM    582  HB3 PRO A  82      -8.748  22.116   0.882  1.00  0.00           H  
ATOM    583  HG2 PRO A  82      -9.472  21.531   3.099  1.00  0.00           H  
ATOM    584  HG3 PRO A  82     -10.015  19.912   2.552  1.00  0.00           H  
ATOM    585  HD2 PRO A  82     -11.274  22.605   2.006  1.00  0.00           H  
ATOM    586  HD3 PRO A  82     -12.056  21.064   2.450  1.00  0.00           H  
ATOM    587  N   VAL A  83      -9.213  18.938  -1.405  1.00  0.00           N  
ATOM    588  CA  VAL A  83      -9.038  17.623  -2.036  1.00  0.00           C  
ATOM    589  C   VAL A  83      -7.545  17.280  -2.104  1.00  0.00           C  
ATOM    590  O   VAL A  83      -6.758  17.990  -2.734  1.00  0.00           O  
ATOM    591  CB  VAL A  83      -9.691  17.594  -3.439  1.00  0.00           C  
ATOM    592  CG1 VAL A  83      -9.440  16.268  -4.171  1.00  0.00           C  
ATOM    593  CG2 VAL A  83     -11.201  17.862  -3.417  1.00  0.00           C  
ATOM    594  H   VAL A  83      -8.650  19.685  -1.786  1.00  0.00           H  
ATOM    595  HA  VAL A  83      -9.536  16.869  -1.427  1.00  0.00           H  
ATOM    596  HB  VAL A  83      -9.240  18.386  -4.036  1.00  0.00           H  
ATOM    597 HG11 VAL A  83      -8.373  16.126  -4.343  1.00  0.00           H  
ATOM    598 HG12 VAL A  83      -9.833  15.440  -3.581  1.00  0.00           H  
ATOM    599 HG13 VAL A  83      -9.939  16.283  -5.141  1.00  0.00           H  
ATOM    600 HG21 VAL A  83     -11.706  17.084  -2.844  1.00  0.00           H  
ATOM    601 HG22 VAL A  83     -11.409  18.834  -2.970  1.00  0.00           H  
ATOM    602 HG23 VAL A  83     -11.591  17.867  -4.435  1.00  0.00           H  
ATOM    603  N   LEU A  84      -7.130  16.186  -1.458  1.00  0.00           N  
ATOM    604  CA  LEU A  84      -5.718  15.778  -1.407  1.00  0.00           C  
ATOM    605  C   LEU A  84      -5.175  15.404  -2.805  1.00  0.00           C  
ATOM    606  O   LEU A  84      -5.890  14.760  -3.587  1.00  0.00           O  
ATOM    607  CB  LEU A  84      -5.536  14.631  -0.396  1.00  0.00           C  
ATOM    608  CG  LEU A  84      -5.587  15.096   1.072  1.00  0.00           C  
ATOM    609  CD1 LEU A  84      -5.812  13.906   1.997  1.00  0.00           C  
ATOM    610  CD2 LEU A  84      -4.267  15.759   1.478  1.00  0.00           C  
ATOM    611  H   LEU A  84      -7.816  15.627  -0.971  1.00  0.00           H  
ATOM    612  HA  LEU A  84      -5.156  16.642  -1.051  1.00  0.00           H  
ATOM    613  HB2 LEU A  84      -6.323  13.897  -0.570  1.00  0.00           H  
ATOM    614  HB3 LEU A  84      -4.581  14.136  -0.572  1.00  0.00           H  
ATOM    615  HG  LEU A  84      -6.406  15.801   1.212  1.00  0.00           H  
ATOM    616 HD11 LEU A  84      -6.744  13.401   1.742  1.00  0.00           H  
ATOM    617 HD12 LEU A  84      -4.982  13.206   1.906  1.00  0.00           H  
ATOM    618 HD13 LEU A  84      -5.879  14.243   3.031  1.00  0.00           H  
ATOM    619 HD21 LEU A  84      -3.432  15.085   1.284  1.00  0.00           H  
ATOM    620 HD22 LEU A  84      -4.115  16.685   0.923  1.00  0.00           H  
ATOM    621 HD23 LEU A  84      -4.282  15.985   2.545  1.00  0.00           H  
ATOM    622  N   PRO A  85      -3.921  15.774  -3.143  1.00  0.00           N  
ATOM    623  CA  PRO A  85      -3.392  15.684  -4.507  1.00  0.00           C  
ATOM    624  C   PRO A  85      -3.103  14.257  -5.003  1.00  0.00           C  
ATOM    625  O   PRO A  85      -2.926  14.060  -6.203  1.00  0.00           O  
ATOM    626  CB  PRO A  85      -2.147  16.579  -4.533  1.00  0.00           C  
ATOM    627  CG  PRO A  85      -1.669  16.579  -3.084  1.00  0.00           C  
ATOM    628  CD  PRO A  85      -2.967  16.468  -2.287  1.00  0.00           C  
ATOM    629  HA  PRO A  85      -4.117  16.121  -5.194  1.00  0.00           H  
ATOM    630  HB2 PRO A  85      -1.379  16.208  -5.211  1.00  0.00           H  
ATOM    631  HB3 PRO A  85      -2.437  17.591  -4.816  1.00  0.00           H  
ATOM    632  HG2 PRO A  85      -1.121  17.489  -2.838  1.00  0.00           H  
ATOM    633  HG3 PRO A  85      -1.048  15.702  -2.905  1.00  0.00           H  
ATOM    634  HD2 PRO A  85      -3.341  17.469  -2.074  1.00  0.00           H  
ATOM    635  HD3 PRO A  85      -2.792  15.920  -1.361  1.00  0.00           H  
ATOM    636  N   GLN A  86      -3.082  13.259  -4.114  1.00  0.00           N  
ATOM    637  CA  GLN A  86      -2.656  11.881  -4.420  1.00  0.00           C  
ATOM    638  C   GLN A  86      -3.776  10.828  -4.305  1.00  0.00           C  
ATOM    639  O   GLN A  86      -3.574   9.670  -4.671  1.00  0.00           O  
ATOM    640  CB  GLN A  86      -1.423  11.545  -3.561  1.00  0.00           C  
ATOM    641  CG  GLN A  86      -0.279  12.548  -3.790  1.00  0.00           C  
ATOM    642  CD  GLN A  86       1.050  12.061  -3.235  1.00  0.00           C  
ATOM    643  OE1 GLN A  86       1.833  11.440  -3.940  1.00  0.00           O  
ATOM    644  NE2 GLN A  86       1.376  12.348  -1.995  1.00  0.00           N  
ATOM    645  H   GLN A  86      -3.193  13.501  -3.140  1.00  0.00           H  
ATOM    646  HA  GLN A  86      -2.332  11.835  -5.459  1.00  0.00           H  
ATOM    647  HB2 GLN A  86      -1.699  11.551  -2.507  1.00  0.00           H  
ATOM    648  HB3 GLN A  86      -1.075  10.546  -3.825  1.00  0.00           H  
ATOM    649  HG2 GLN A  86      -0.527  13.503  -3.327  1.00  0.00           H  
ATOM    650  HG3 GLN A  86      -0.154  12.711  -4.860  1.00  0.00           H  
ATOM    651 HE21 GLN A  86       0.807  13.001  -1.475  1.00  0.00           H  
ATOM    652 HE22 GLN A  86       2.318  12.123  -1.710  1.00  0.00           H  
ATOM    653  N   VAL A  87      -4.979  11.220  -3.862  1.00  0.00           N  
ATOM    654  CA  VAL A  87      -6.112  10.299  -3.647  1.00  0.00           C  
ATOM    655  C   VAL A  87      -6.815   9.957  -4.968  1.00  0.00           C  
ATOM    656  O   VAL A  87      -7.856  10.516  -5.321  1.00  0.00           O  
ATOM    657  CB  VAL A  87      -7.055  10.793  -2.527  1.00  0.00           C  
ATOM    658  CG1 VAL A  87      -8.231   9.838  -2.266  1.00  0.00           C  
ATOM    659  CG2 VAL A  87      -6.290  10.966  -1.207  1.00  0.00           C  
ATOM    660  H   VAL A  87      -5.098  12.194  -3.624  1.00  0.00           H  
ATOM    661  HA  VAL A  87      -5.695   9.362  -3.278  1.00  0.00           H  
ATOM    662  HB  VAL A  87      -7.460  11.764  -2.813  1.00  0.00           H  
ATOM    663 HG11 VAL A  87      -8.891   9.782  -3.132  1.00  0.00           H  
ATOM    664 HG12 VAL A  87      -7.859   8.840  -2.034  1.00  0.00           H  
ATOM    665 HG13 VAL A  87      -8.820  10.199  -1.423  1.00  0.00           H  
ATOM    666 HG21 VAL A  87      -5.848  10.015  -0.907  1.00  0.00           H  
ATOM    667 HG22 VAL A  87      -5.490  11.697  -1.317  1.00  0.00           H  
ATOM    668 HG23 VAL A  87      -6.966  11.309  -0.424  1.00  0.00           H  
ATOM    669  N   MET A  88      -6.217   9.031  -5.718  1.00  0.00           N  
ATOM    670  CA  MET A  88      -6.721   8.497  -6.992  1.00  0.00           C  
ATOM    671  C   MET A  88      -7.659   7.301  -6.745  1.00  0.00           C  
ATOM    672  O   MET A  88      -7.355   6.159  -7.097  1.00  0.00           O  
ATOM    673  CB  MET A  88      -5.548   8.160  -7.927  1.00  0.00           C  
ATOM    674  CG  MET A  88      -4.564   9.314  -8.156  1.00  0.00           C  
ATOM    675  SD  MET A  88      -5.286  10.862  -8.760  1.00  0.00           S  
ATOM    676  CE  MET A  88      -3.754  11.803  -8.978  1.00  0.00           C  
ATOM    677  H   MET A  88      -5.314   8.708  -5.399  1.00  0.00           H  
ATOM    678  HA  MET A  88      -7.314   9.267  -7.485  1.00  0.00           H  
ATOM    679  HB2 MET A  88      -4.989   7.332  -7.491  1.00  0.00           H  
ATOM    680  HB3 MET A  88      -5.943   7.839  -8.891  1.00  0.00           H  
ATOM    681  HG2 MET A  88      -4.039   9.521  -7.223  1.00  0.00           H  
ATOM    682  HG3 MET A  88      -3.821   8.978  -8.880  1.00  0.00           H  
ATOM    683  HE1 MET A  88      -3.277  11.957  -8.010  1.00  0.00           H  
ATOM    684  HE2 MET A  88      -3.075  11.259  -9.634  1.00  0.00           H  
ATOM    685  HE3 MET A  88      -3.980  12.770  -9.429  1.00  0.00           H  
ATOM    686  N   MET A  89      -8.768   7.587  -6.057  1.00  0.00           N  
ATOM    687  CA  MET A  89      -9.815   6.660  -5.609  1.00  0.00           C  
ATOM    688  C   MET A  89     -11.128   7.439  -5.363  1.00  0.00           C  
ATOM    689  O   MET A  89     -11.077   8.662  -5.213  1.00  0.00           O  
ATOM    690  CB  MET A  89      -9.271   5.903  -4.378  1.00  0.00           C  
ATOM    691  CG  MET A  89     -10.265   5.050  -3.586  1.00  0.00           C  
ATOM    692  SD  MET A  89     -11.086   5.925  -2.224  1.00  0.00           S  
ATOM    693  CE  MET A  89     -11.513   4.491  -1.208  1.00  0.00           C  
ATOM    694  H   MET A  89      -8.911   8.554  -5.801  1.00  0.00           H  
ATOM    695  HA  MET A  89     -10.006   5.931  -6.397  1.00  0.00           H  
ATOM    696  HB2 MET A  89      -8.817   6.616  -3.690  1.00  0.00           H  
ATOM    697  HB3 MET A  89      -8.478   5.241  -4.725  1.00  0.00           H  
ATOM    698  HG2 MET A  89      -9.697   4.229  -3.149  1.00  0.00           H  
ATOM    699  HG3 MET A  89     -11.006   4.608  -4.252  1.00  0.00           H  
ATOM    700  HE1 MET A  89     -12.289   3.914  -1.710  1.00  0.00           H  
ATOM    701  HE2 MET A  89     -10.628   3.870  -1.066  1.00  0.00           H  
ATOM    702  HE3 MET A  89     -11.873   4.816  -0.232  1.00  0.00           H  
ATOM    703  N   ILE A  90     -12.292   6.771  -5.332  1.00  0.00           N  
ATOM    704  CA  ILE A  90     -13.629   7.406  -5.287  1.00  0.00           C  
ATOM    705  C   ILE A  90     -14.439   6.936  -4.066  1.00  0.00           C  
ATOM    706  O   ILE A  90     -14.814   5.764  -3.997  1.00  0.00           O  
ATOM    707  CB  ILE A  90     -14.406   7.184  -6.613  1.00  0.00           C  
ATOM    708  CG1 ILE A  90     -13.602   7.636  -7.855  1.00  0.00           C  
ATOM    709  CG2 ILE A  90     -15.799   7.850  -6.549  1.00  0.00           C  
ATOM    710  CD1 ILE A  90     -14.317   7.419  -9.196  1.00  0.00           C  
ATOM    711  H   ILE A  90     -12.261   5.766  -5.418  1.00  0.00           H  
ATOM    712  HA  ILE A  90     -13.497   8.483  -5.190  1.00  0.00           H  
ATOM    713  HB  ILE A  90     -14.569   6.111  -6.718  1.00  0.00           H  
ATOM    714 HG12 ILE A  90     -13.345   8.690  -7.756  1.00  0.00           H  
ATOM    715 HG13 ILE A  90     -12.671   7.071  -7.897  1.00  0.00           H  
ATOM    716 HG21 ILE A  90     -16.374   7.483  -5.699  1.00  0.00           H  
ATOM    717 HG22 ILE A  90     -15.687   8.930  -6.462  1.00  0.00           H  
ATOM    718 HG23 ILE A  90     -16.374   7.621  -7.446  1.00  0.00           H  
ATOM    719 HD11 ILE A  90     -14.674   6.392  -9.266  1.00  0.00           H  
ATOM    720 HD12 ILE A  90     -15.157   8.107  -9.296  1.00  0.00           H  
ATOM    721 HD13 ILE A  90     -13.622   7.605 -10.014  1.00  0.00           H  
ATOM    722  N   LEU A  91     -14.739   7.844  -3.127  1.00  0.00           N  
ATOM    723  CA  LEU A  91     -15.459   7.542  -1.877  1.00  0.00           C  
ATOM    724  C   LEU A  91     -16.995   7.555  -1.992  1.00  0.00           C  
ATOM    725  O   LEU A  91     -17.578   8.267  -2.810  1.00  0.00           O  
ATOM    726  CB  LEU A  91     -15.030   8.510  -0.750  1.00  0.00           C  
ATOM    727  CG  LEU A  91     -13.625   8.304  -0.157  1.00  0.00           C  
ATOM    728  CD1 LEU A  91     -13.354   9.396   0.879  1.00  0.00           C  
ATOM    729  CD2 LEU A  91     -13.518   6.970   0.582  1.00  0.00           C  
ATOM    730  H   LEU A  91     -14.433   8.795  -3.276  1.00  0.00           H  
ATOM    731  HA  LEU A  91     -15.186   6.529  -1.583  1.00  0.00           H  
ATOM    732  HB2 LEU A  91     -15.107   9.529  -1.128  1.00  0.00           H  
ATOM    733  HB3 LEU A  91     -15.738   8.421   0.074  1.00  0.00           H  
ATOM    734  HG  LEU A  91     -12.872   8.355  -0.943  1.00  0.00           H  
ATOM    735 HD11 LEU A  91     -13.420  10.379   0.412  1.00  0.00           H  
ATOM    736 HD12 LEU A  91     -14.095   9.356   1.678  1.00  0.00           H  
ATOM    737 HD13 LEU A  91     -12.353   9.283   1.296  1.00  0.00           H  
ATOM    738 HD21 LEU A  91     -14.287   6.896   1.351  1.00  0.00           H  
ATOM    739 HD22 LEU A  91     -13.647   6.153  -0.128  1.00  0.00           H  
ATOM    740 HD23 LEU A  91     -12.532   6.875   1.036  1.00  0.00           H  
ATOM    741  N   ILE A  92     -17.633   6.836  -1.065  1.00  0.00           N  
ATOM    742  CA  ILE A  92     -19.065   6.854  -0.710  1.00  0.00           C  
ATOM    743  C   ILE A  92     -19.202   7.031   0.827  1.00  0.00           C  
ATOM    744  O   ILE A  92     -18.264   6.699   1.557  1.00  0.00           O  
ATOM    745  CB  ILE A  92     -19.753   5.588  -1.295  1.00  0.00           C  
ATOM    746  CG1 ILE A  92     -19.923   5.754  -2.825  1.00  0.00           C  
ATOM    747  CG2 ILE A  92     -21.109   5.243  -0.664  1.00  0.00           C  
ATOM    748  CD1 ILE A  92     -20.719   4.650  -3.537  1.00  0.00           C  
ATOM    749  H   ILE A  92     -17.056   6.232  -0.497  1.00  0.00           H  
ATOM    750  HA  ILE A  92     -19.522   7.728  -1.173  1.00  0.00           H  
ATOM    751  HB  ILE A  92     -19.100   4.735  -1.112  1.00  0.00           H  
ATOM    752 HG12 ILE A  92     -20.434   6.698  -3.017  1.00  0.00           H  
ATOM    753 HG13 ILE A  92     -18.936   5.815  -3.284  1.00  0.00           H  
ATOM    754 HG21 ILE A  92     -21.038   5.194   0.423  1.00  0.00           H  
ATOM    755 HG22 ILE A  92     -21.861   5.967  -0.975  1.00  0.00           H  
ATOM    756 HG23 ILE A  92     -21.419   4.249  -0.985  1.00  0.00           H  
ATOM    757 HD11 ILE A  92     -20.268   3.678  -3.338  1.00  0.00           H  
ATOM    758 HD12 ILE A  92     -21.759   4.652  -3.209  1.00  0.00           H  
ATOM    759 HD13 ILE A  92     -20.721   4.839  -4.611  1.00  0.00           H  
ATOM    760  N   PRO A  93     -20.313   7.578   1.367  1.00  0.00           N  
ATOM    761  CA  PRO A  93     -20.529   7.668   2.814  1.00  0.00           C  
ATOM    762  C   PRO A  93     -20.357   6.346   3.589  1.00  0.00           C  
ATOM    763  O   PRO A  93     -20.540   5.254   3.058  1.00  0.00           O  
ATOM    764  CB  PRO A  93     -21.924   8.268   2.979  1.00  0.00           C  
ATOM    765  CG  PRO A  93     -22.033   9.172   1.753  1.00  0.00           C  
ATOM    766  CD  PRO A  93     -21.361   8.325   0.676  1.00  0.00           C  
ATOM    767  HA  PRO A  93     -19.804   8.385   3.201  1.00  0.00           H  
ATOM    768  HB2 PRO A  93     -22.683   7.487   2.930  1.00  0.00           H  
ATOM    769  HB3 PRO A  93     -22.014   8.824   3.912  1.00  0.00           H  
ATOM    770  HG2 PRO A  93     -21.457  10.084   1.908  1.00  0.00           H  
ATOM    771  HG3 PRO A  93     -23.070   9.400   1.505  1.00  0.00           H  
ATOM    772  HD2 PRO A  93     -20.957   8.969  -0.105  1.00  0.00           H  
ATOM    773  HD3 PRO A  93     -22.104   7.641   0.263  1.00  0.00           H  
ATOM    774  N   GLY A  94     -19.969   6.429   4.863  1.00  0.00           N  
ATOM    775  CA  GLY A  94     -19.670   5.270   5.712  1.00  0.00           C  
ATOM    776  C   GLY A  94     -18.388   4.502   5.352  1.00  0.00           C  
ATOM    777  O   GLY A  94     -18.076   3.514   6.014  1.00  0.00           O  
ATOM    778  H   GLY A  94     -19.840   7.342   5.274  1.00  0.00           H  
ATOM    779  HA2 GLY A  94     -19.577   5.613   6.742  1.00  0.00           H  
ATOM    780  HA3 GLY A  94     -20.504   4.570   5.658  1.00  0.00           H  
ATOM    781  N   GLN A  95     -17.628   4.911   4.329  1.00  0.00           N  
ATOM    782  CA  GLN A  95     -16.424   4.209   3.867  1.00  0.00           C  
ATOM    783  C   GLN A  95     -15.144   4.669   4.581  1.00  0.00           C  
ATOM    784  O   GLN A  95     -14.759   5.834   4.464  1.00  0.00           O  
ATOM    785  CB  GLN A  95     -16.316   4.383   2.349  1.00  0.00           C  
ATOM    786  CG  GLN A  95     -15.117   3.676   1.702  1.00  0.00           C  
ATOM    787  CD  GLN A  95     -15.196   3.727   0.179  1.00  0.00           C  
ATOM    788  OE1 GLN A  95     -15.876   4.545  -0.422  1.00  0.00           O  
ATOM    789  NE2 GLN A  95     -14.518   2.848  -0.514  1.00  0.00           N  
ATOM    790  H   GLN A  95     -17.959   5.686   3.772  1.00  0.00           H  
ATOM    791  HA  GLN A  95     -16.548   3.144   4.061  1.00  0.00           H  
ATOM    792  HB2 GLN A  95     -17.237   4.019   1.893  1.00  0.00           H  
ATOM    793  HB3 GLN A  95     -16.218   5.446   2.132  1.00  0.00           H  
ATOM    794  HG2 GLN A  95     -15.100   2.633   2.020  1.00  0.00           H  
ATOM    795  HG3 GLN A  95     -14.186   4.147   2.019  1.00  0.00           H  
ATOM    796 HE21 GLN A  95     -14.038   2.082  -0.064  1.00  0.00           H  
ATOM    797 HE22 GLN A  95     -14.604   2.889  -1.519  1.00  0.00           H  
ATOM    798  N   THR A  96     -14.471   3.757   5.286  1.00  0.00           N  
ATOM    799  CA  THR A  96     -13.186   4.009   5.964  1.00  0.00           C  
ATOM    800  C   THR A  96     -12.013   4.152   4.986  1.00  0.00           C  
ATOM    801  O   THR A  96     -11.932   3.407   4.007  1.00  0.00           O  
ATOM    802  CB  THR A  96     -12.903   2.918   7.012  1.00  0.00           C  
ATOM    803  OG1 THR A  96     -13.874   2.994   8.026  1.00  0.00           O  
ATOM    804  CG2 THR A  96     -11.536   3.020   7.694  1.00  0.00           C  
ATOM    805  H   THR A  96     -14.887   2.845   5.413  1.00  0.00           H  
ATOM    806  HA  THR A  96     -13.279   4.949   6.508  1.00  0.00           H  
ATOM    807  HB  THR A  96     -12.971   1.940   6.536  1.00  0.00           H  
ATOM    808 HG21 THR A  96     -10.738   2.823   6.978  1.00  0.00           H  
ATOM    809 HG22 THR A  96     -11.410   4.014   8.122  1.00  0.00           H  
ATOM    810 HG23 THR A  96     -11.475   2.276   8.489  1.00  0.00           H  
ATOM    811  HG1 THR A  96     -14.688   2.623   7.678  1.00  0.00           H  
ATOM    812  N   LEU A  97     -11.086   5.075   5.271  1.00  0.00           N  
ATOM    813  CA  LEU A  97      -9.886   5.352   4.475  1.00  0.00           C  
ATOM    814  C   LEU A  97      -8.672   5.750   5.349  1.00  0.00           C  
ATOM    815  O   LEU A  97      -8.695   6.827   5.953  1.00  0.00           O  
ATOM    816  CB  LEU A  97     -10.235   6.438   3.434  1.00  0.00           C  
ATOM    817  CG  LEU A  97      -9.055   6.977   2.601  1.00  0.00           C  
ATOM    818  CD1 LEU A  97      -8.467   5.904   1.688  1.00  0.00           C  
ATOM    819  CD2 LEU A  97      -9.513   8.140   1.721  1.00  0.00           C  
ATOM    820  H   LEU A  97     -11.255   5.667   6.072  1.00  0.00           H  
ATOM    821  HA  LEU A  97      -9.632   4.449   3.919  1.00  0.00           H  
ATOM    822  HB2 LEU A  97     -11.001   6.050   2.762  1.00  0.00           H  
ATOM    823  HB3 LEU A  97     -10.659   7.284   3.974  1.00  0.00           H  
ATOM    824  HG  LEU A  97      -8.273   7.347   3.264  1.00  0.00           H  
ATOM    825 HD11 LEU A  97      -8.046   5.095   2.284  1.00  0.00           H  
ATOM    826 HD12 LEU A  97      -9.235   5.514   1.020  1.00  0.00           H  
ATOM    827 HD13 LEU A  97      -7.656   6.336   1.101  1.00  0.00           H  
ATOM    828 HD21 LEU A  97     -10.262   7.799   1.005  1.00  0.00           H  
ATOM    829 HD22 LEU A  97      -9.936   8.927   2.345  1.00  0.00           H  
ATOM    830 HD23 LEU A  97      -8.660   8.547   1.178  1.00  0.00           H  
ATOM    831  N   PRO A  98      -7.594   4.945   5.410  1.00  0.00           N  
ATOM    832  CA  PRO A  98      -6.290   5.376   5.916  1.00  0.00           C  
ATOM    833  C   PRO A  98      -5.514   6.138   4.828  1.00  0.00           C  
ATOM    834  O   PRO A  98      -5.732   5.915   3.638  1.00  0.00           O  
ATOM    835  CB  PRO A  98      -5.586   4.072   6.288  1.00  0.00           C  
ATOM    836  CG  PRO A  98      -6.041   3.144   5.163  1.00  0.00           C  
ATOM    837  CD  PRO A  98      -7.499   3.562   4.955  1.00  0.00           C  
ATOM    838  HA  PRO A  98      -6.394   6.003   6.801  1.00  0.00           H  
ATOM    839  HB2 PRO A  98      -4.501   4.181   6.310  1.00  0.00           H  
ATOM    840  HB3 PRO A  98      -5.958   3.713   7.247  1.00  0.00           H  
ATOM    841  HG2 PRO A  98      -5.957   2.094   5.444  1.00  0.00           H  
ATOM    842  HG3 PRO A  98      -5.467   3.335   4.257  1.00  0.00           H  
ATOM    843  HD2 PRO A  98      -8.153   2.935   5.561  1.00  0.00           H  
ATOM    844  HD3 PRO A  98      -7.753   3.465   3.900  1.00  0.00           H  
ATOM    845  N   LEU A  99      -4.574   7.001   5.220  1.00  0.00           N  
ATOM    846  CA  LEU A  99      -3.629   7.662   4.307  1.00  0.00           C  
ATOM    847  C   LEU A  99      -2.249   7.856   4.948  1.00  0.00           C  
ATOM    848  O   LEU A  99      -2.107   7.935   6.170  1.00  0.00           O  
ATOM    849  CB  LEU A  99      -4.163   9.021   3.795  1.00  0.00           C  
ATOM    850  CG  LEU A  99      -5.399   8.986   2.884  1.00  0.00           C  
ATOM    851  CD1 LEU A  99      -5.868  10.408   2.588  1.00  0.00           C  
ATOM    852  CD2 LEU A  99      -5.107   8.329   1.539  1.00  0.00           C  
ATOM    853  H   LEU A  99      -4.448   7.153   6.211  1.00  0.00           H  
ATOM    854  HA  LEU A  99      -3.477   7.011   3.445  1.00  0.00           H  
ATOM    855  HB2 LEU A  99      -4.398   9.637   4.663  1.00  0.00           H  
ATOM    856  HB3 LEU A  99      -3.368   9.529   3.249  1.00  0.00           H  
ATOM    857  HG  LEU A  99      -6.213   8.462   3.384  1.00  0.00           H  
ATOM    858 HD11 LEU A  99      -6.032  10.953   3.518  1.00  0.00           H  
ATOM    859 HD12 LEU A  99      -5.112  10.926   1.999  1.00  0.00           H  
ATOM    860 HD13 LEU A  99      -6.803  10.380   2.029  1.00  0.00           H  
ATOM    861 HD21 LEU A  99      -4.312   8.860   1.016  1.00  0.00           H  
ATOM    862 HD22 LEU A  99      -4.803   7.293   1.689  1.00  0.00           H  
ATOM    863 HD23 LEU A  99      -6.010   8.338   0.928  1.00  0.00           H  
ATOM    864  N   GLN A 100      -1.250   7.998   4.077  1.00  0.00           N  
ATOM    865  CA  GLN A 100       0.106   8.444   4.389  1.00  0.00           C  
ATOM    866  C   GLN A 100       0.448   9.601   3.445  1.00  0.00           C  
ATOM    867  O   GLN A 100       0.181   9.520   2.242  1.00  0.00           O  
ATOM    868  CB  GLN A 100       1.121   7.291   4.299  1.00  0.00           C  
ATOM    869  CG  GLN A 100       0.792   6.120   5.239  1.00  0.00           C  
ATOM    870  CD  GLN A 100       2.032   5.333   5.650  1.00  0.00           C  
ATOM    871  OE1 GLN A 100       2.419   5.294   6.809  1.00  0.00           O  
ATOM    872  NE2 GLN A 100       2.715   4.696   4.727  1.00  0.00           N  
ATOM    873  H   GLN A 100      -1.473   7.934   3.094  1.00  0.00           H  
ATOM    874  HA  GLN A 100       0.123   8.824   5.411  1.00  0.00           H  
ATOM    875  HB2 GLN A 100       1.177   6.925   3.274  1.00  0.00           H  
ATOM    876  HB3 GLN A 100       2.097   7.694   4.571  1.00  0.00           H  
ATOM    877  HG2 GLN A 100       0.086   5.451   4.746  1.00  0.00           H  
ATOM    878  HG3 GLN A 100       0.324   6.503   6.146  1.00  0.00           H  
ATOM    879 HE21 GLN A 100       2.429   4.664   3.759  1.00  0.00           H  
ATOM    880 HE22 GLN A 100       3.519   4.177   5.053  1.00  0.00           H  
ATOM    881  N   LEU A 101       0.998  10.684   3.988  1.00  0.00           N  
ATOM    882  CA  LEU A 101       1.151  11.975   3.315  1.00  0.00           C  
ATOM    883  C   LEU A 101       2.576  12.501   3.497  1.00  0.00           C  
ATOM    884  O   LEU A 101       3.190  12.325   4.553  1.00  0.00           O  
ATOM    885  CB  LEU A 101       0.085  12.970   3.815  1.00  0.00           C  
ATOM    886  CG  LEU A 101      -1.383  12.544   3.620  1.00  0.00           C  
ATOM    887  CD1 LEU A 101      -2.304  13.546   4.315  1.00  0.00           C  
ATOM    888  CD2 LEU A 101      -1.785  12.492   2.147  1.00  0.00           C  
ATOM    889  H   LEU A 101       1.251  10.646   4.965  1.00  0.00           H  
ATOM    890  HA  LEU A 101       1.002  11.842   2.244  1.00  0.00           H  
ATOM    891  HB2 LEU A 101       0.251  13.127   4.881  1.00  0.00           H  
ATOM    892  HB3 LEU A 101       0.246  13.923   3.312  1.00  0.00           H  
ATOM    893  HG  LEU A 101      -1.552  11.566   4.070  1.00  0.00           H  
ATOM    894 HD11 LEU A 101      -2.070  13.582   5.379  1.00  0.00           H  
ATOM    895 HD12 LEU A 101      -2.171  14.538   3.883  1.00  0.00           H  
ATOM    896 HD13 LEU A 101      -3.342  13.236   4.198  1.00  0.00           H  
ATOM    897 HD21 LEU A 101      -1.626  13.462   1.675  1.00  0.00           H  
ATOM    898 HD22 LEU A 101      -1.185  11.747   1.625  1.00  0.00           H  
ATOM    899 HD23 LEU A 101      -2.833  12.206   2.057  1.00  0.00           H  
ATOM    900  N   PHE A 102       3.102  13.130   2.447  1.00  0.00           N  
ATOM    901  CA  PHE A 102       4.545  13.273   2.237  1.00  0.00           C  
ATOM    902  C   PHE A 102       4.934  14.646   1.685  1.00  0.00           C  
ATOM    903  O   PHE A 102       5.952  15.202   2.105  1.00  0.00           O  
ATOM    904  CB  PHE A 102       5.033  12.177   1.269  1.00  0.00           C  
ATOM    905  CG  PHE A 102       4.791  10.732   1.675  1.00  0.00           C  
ATOM    906  CD1 PHE A 102       3.594  10.086   1.314  1.00  0.00           C  
ATOM    907  CD2 PHE A 102       5.792  10.008   2.350  1.00  0.00           C  
ATOM    908  CE1 PHE A 102       3.392   8.734   1.641  1.00  0.00           C  
ATOM    909  CE2 PHE A 102       5.595   8.650   2.662  1.00  0.00           C  
ATOM    910  CZ  PHE A 102       4.392   8.013   2.314  1.00  0.00           C  
ATOM    911  H   PHE A 102       2.482  13.389   1.693  1.00  0.00           H  
ATOM    912  HA  PHE A 102       5.067  13.147   3.186  1.00  0.00           H  
ATOM    913  HB2 PHE A 102       4.568  12.338   0.297  1.00  0.00           H  
ATOM    914  HB3 PHE A 102       6.106  12.307   1.130  1.00  0.00           H  
ATOM    915  HD1 PHE A 102       2.827  10.625   0.778  1.00  0.00           H  
ATOM    916  HD2 PHE A 102       6.719  10.492   2.623  1.00  0.00           H  
ATOM    917  HE1 PHE A 102       2.468   8.248   1.364  1.00  0.00           H  
ATOM    918  HE2 PHE A 102       6.367   8.089   3.167  1.00  0.00           H  
ATOM    919  HZ  PHE A 102       4.240   6.972   2.559  1.00  0.00           H  
ATOM    920  N   HIS A 103       4.155  15.209   0.757  1.00  0.00           N  
ATOM    921  CA  HIS A 103       4.459  16.500   0.132  1.00  0.00           C  
ATOM    922  C   HIS A 103       4.460  17.602   1.209  1.00  0.00           C  
ATOM    923  O   HIS A 103       3.555  17.629   2.050  1.00  0.00           O  
ATOM    924  CB  HIS A 103       3.445  16.762  -0.993  1.00  0.00           C  
ATOM    925  CG  HIS A 103       3.624  18.045  -1.769  1.00  0.00           C  
ATOM    926  ND1 HIS A 103       3.550  19.333  -1.233  1.00  0.00           N  
ATOM    927  CD2 HIS A 103       3.816  18.142  -3.117  1.00  0.00           C  
ATOM    928  CE1 HIS A 103       3.678  20.173  -2.275  1.00  0.00           C  
ATOM    929  NE2 HIS A 103       3.839  19.486  -3.419  1.00  0.00           N  
ATOM    930  H   HIS A 103       3.276  14.767   0.529  1.00  0.00           H  
ATOM    931  HA  HIS A 103       5.448  16.431  -0.320  1.00  0.00           H  
ATOM    932  HB2 HIS A 103       2.449  16.786  -0.551  1.00  0.00           H  
ATOM    933  HB3 HIS A 103       3.477  15.926  -1.692  1.00  0.00           H  
ATOM    934  HD2 HIS A 103       3.905  17.320  -3.812  1.00  0.00           H  
ATOM    935  HE2 HIS A 103       3.896  19.893  -4.342  1.00  0.00           H  
ATOM    936  HE1 HIS A 103       3.643  21.250  -2.206  1.00  0.00           H  
ATOM    937  N   PRO A 104       5.445  18.520   1.230  1.00  0.00           N  
ATOM    938  CA  PRO A 104       5.601  19.486   2.322  1.00  0.00           C  
ATOM    939  C   PRO A 104       4.420  20.458   2.514  1.00  0.00           C  
ATOM    940  O   PRO A 104       4.361  21.135   3.544  1.00  0.00           O  
ATOM    941  CB  PRO A 104       6.925  20.206   2.049  1.00  0.00           C  
ATOM    942  CG  PRO A 104       7.144  20.021   0.547  1.00  0.00           C  
ATOM    943  CD  PRO A 104       6.530  18.653   0.270  1.00  0.00           C  
ATOM    944  HA  PRO A 104       5.702  18.932   3.255  1.00  0.00           H  
ATOM    945  HB2 PRO A 104       6.897  21.261   2.323  1.00  0.00           H  
ATOM    946  HB3 PRO A 104       7.721  19.709   2.604  1.00  0.00           H  
ATOM    947  HG2 PRO A 104       8.200  20.059   0.278  1.00  0.00           H  
ATOM    948  HG3 PRO A 104       6.582  20.779   0.002  1.00  0.00           H  
ATOM    949  HD2 PRO A 104       7.266  17.867   0.443  1.00  0.00           H  
ATOM    950  HD3 PRO A 104       6.171  18.609  -0.758  1.00  0.00           H  
ATOM    951  N   GLN A 105       3.469  20.509   1.574  1.00  0.00           N  
ATOM    952  CA  GLN A 105       2.200  21.231   1.702  1.00  0.00           C  
ATOM    953  C   GLN A 105       0.995  20.324   2.018  1.00  0.00           C  
ATOM    954  O   GLN A 105       0.034  20.831   2.591  1.00  0.00           O  
ATOM    955  CB  GLN A 105       1.949  22.091   0.456  1.00  0.00           C  
ATOM    956  CG  GLN A 105       2.959  23.240   0.242  1.00  0.00           C  
ATOM    957  CD  GLN A 105       2.567  24.571   0.892  1.00  0.00           C  
ATOM    958  NE2 GLN A 105       1.779  24.579   1.943  1.00  0.00           N  
ATOM    959  OE1 GLN A 105       2.949  25.647   0.450  1.00  0.00           O  
ATOM    960  H   GLN A 105       3.611  19.977   0.727  1.00  0.00           H  
ATOM    961  HA  GLN A 105       2.279  21.911   2.550  1.00  0.00           H  
ATOM    962  HB2 GLN A 105       1.987  21.431  -0.411  1.00  0.00           H  
ATOM    963  HB3 GLN A 105       0.938  22.496   0.501  1.00  0.00           H  
ATOM    964  HG2 GLN A 105       3.942  22.945   0.610  1.00  0.00           H  
ATOM    965  HG3 GLN A 105       3.043  23.416  -0.830  1.00  0.00           H  
ATOM    966 HE21 GLN A 105       1.450  25.479   2.261  1.00  0.00           H  
ATOM    967 HE22 GLN A 105       1.325  23.728   2.245  1.00  0.00           H  
ATOM    968  N   GLU A 106       1.029  19.007   1.755  1.00  0.00           N  
ATOM    969  CA  GLU A 106       0.059  18.069   2.366  1.00  0.00           C  
ATOM    970  C   GLU A 106       0.213  18.103   3.889  1.00  0.00           C  
ATOM    971  O   GLU A 106      -0.768  18.231   4.621  1.00  0.00           O  
ATOM    972  CB  GLU A 106       0.267  16.608   1.914  1.00  0.00           C  
ATOM    973  CG  GLU A 106      -0.110  16.283   0.462  1.00  0.00           C  
ATOM    974  CD  GLU A 106       0.364  14.879   0.021  1.00  0.00           C  
ATOM    975  OE1 GLU A 106       1.409  14.378   0.504  1.00  0.00           O  
ATOM    976  OE2 GLU A 106      -0.318  14.276  -0.837  1.00  0.00           O1-
ATOM    977  H   GLU A 106       1.844  18.620   1.302  1.00  0.00           H  
ATOM    978  HA  GLU A 106      -0.961  18.373   2.131  1.00  0.00           H  
ATOM    979  HB2 GLU A 106       1.310  16.344   2.086  1.00  0.00           H  
ATOM    980  HB3 GLU A 106      -0.346  15.971   2.552  1.00  0.00           H  
ATOM    981  HG2 GLU A 106       0.311  17.038  -0.202  1.00  0.00           H  
ATOM    982  HG3 GLU A 106      -1.195  16.351   0.373  1.00  0.00           H  
ATOM    983  N   VAL A 107       1.468  18.044   4.350  1.00  0.00           N  
ATOM    984  CA  VAL A 107       1.840  18.092   5.766  1.00  0.00           C  
ATOM    985  C   VAL A 107       1.308  19.359   6.446  1.00  0.00           C  
ATOM    986  O   VAL A 107       0.593  19.264   7.445  1.00  0.00           O  
ATOM    987  CB  VAL A 107       3.368  17.931   5.914  1.00  0.00           C  
ATOM    988  CG1 VAL A 107       3.845  18.131   7.352  1.00  0.00           C  
ATOM    989  CG2 VAL A 107       3.844  16.557   5.420  1.00  0.00           C  
ATOM    990  H   VAL A 107       2.202  17.915   3.668  1.00  0.00           H  
ATOM    991  HA  VAL A 107       1.367  17.250   6.272  1.00  0.00           H  
ATOM    992  HB  VAL A 107       3.854  18.692   5.303  1.00  0.00           H  
ATOM    993 HG11 VAL A 107       3.639  19.151   7.676  1.00  0.00           H  
ATOM    994 HG12 VAL A 107       3.340  17.432   8.019  1.00  0.00           H  
ATOM    995 HG13 VAL A 107       4.921  17.966   7.415  1.00  0.00           H  
ATOM    996 HG21 VAL A 107       3.362  15.764   5.991  1.00  0.00           H  
ATOM    997 HG22 VAL A 107       3.606  16.422   4.365  1.00  0.00           H  
ATOM    998 HG23 VAL A 107       4.924  16.473   5.537  1.00  0.00           H  
ATOM    999  N   SER A 108       1.584  20.549   5.897  1.00  0.00           N  
ATOM   1000  CA  SER A 108       1.092  21.801   6.494  1.00  0.00           C  
ATOM   1001  C   SER A 108      -0.431  21.945   6.390  1.00  0.00           C  
ATOM   1002  O   SER A 108      -1.038  22.504   7.303  1.00  0.00           O  
ATOM   1003  CB  SER A 108       1.800  23.025   5.904  1.00  0.00           C  
ATOM   1004  OG  SER A 108       1.433  23.274   4.562  1.00  0.00           O  
ATOM   1005  H   SER A 108       2.143  20.595   5.057  1.00  0.00           H  
ATOM   1006  HA  SER A 108       1.332  21.777   7.557  1.00  0.00           H  
ATOM   1007  HB2 SER A 108       2.879  22.880   5.959  1.00  0.00           H  
ATOM   1008  HB3 SER A 108       1.544  23.899   6.504  1.00  0.00           H  
ATOM   1009  HG  SER A 108       1.985  23.998   4.258  1.00  0.00           H  
ATOM   1010  N   MET A 109      -1.066  21.421   5.331  1.00  0.00           N  
ATOM   1011  CA  MET A 109      -2.521  21.492   5.162  1.00  0.00           C  
ATOM   1012  C   MET A 109      -3.266  20.653   6.205  1.00  0.00           C  
ATOM   1013  O   MET A 109      -4.229  21.136   6.798  1.00  0.00           O  
ATOM   1014  CB  MET A 109      -2.911  21.124   3.720  1.00  0.00           C  
ATOM   1015  CG  MET A 109      -4.406  21.313   3.415  1.00  0.00           C  
ATOM   1016  SD  MET A 109      -5.571  20.056   4.017  1.00  0.00           S  
ATOM   1017  CE  MET A 109      -5.192  18.697   2.886  1.00  0.00           C  
ATOM   1018  H   MET A 109      -0.522  20.990   4.597  1.00  0.00           H  
ATOM   1019  HA  MET A 109      -2.822  22.527   5.319  1.00  0.00           H  
ATOM   1020  HB2 MET A 109      -2.626  20.093   3.513  1.00  0.00           H  
ATOM   1021  HB3 MET A 109      -2.348  21.766   3.042  1.00  0.00           H  
ATOM   1022  HG2 MET A 109      -4.525  21.376   2.333  1.00  0.00           H  
ATOM   1023  HG3 MET A 109      -4.707  22.281   3.816  1.00  0.00           H  
ATOM   1024  HE1 MET A 109      -5.366  19.016   1.858  1.00  0.00           H  
ATOM   1025  HE2 MET A 109      -4.151  18.398   3.006  1.00  0.00           H  
ATOM   1026  HE3 MET A 109      -5.839  17.850   3.115  1.00  0.00           H  
ATOM   1027  N   VAL A 110      -2.805  19.427   6.485  1.00  0.00           N  
ATOM   1028  CA  VAL A 110      -3.477  18.553   7.461  1.00  0.00           C  
ATOM   1029  C   VAL A 110      -3.170  18.956   8.911  1.00  0.00           C  
ATOM   1030  O   VAL A 110      -4.087  18.945   9.738  1.00  0.00           O  
ATOM   1031  CB  VAL A 110      -3.274  17.057   7.152  1.00  0.00           C  
ATOM   1032  CG1 VAL A 110      -4.057  16.159   8.118  1.00  0.00           C  
ATOM   1033  CG2 VAL A 110      -3.753  16.716   5.734  1.00  0.00           C  
ATOM   1034  H   VAL A 110      -2.015  19.072   5.966  1.00  0.00           H  
ATOM   1035  HA  VAL A 110      -4.548  18.720   7.343  1.00  0.00           H  
ATOM   1036  HB  VAL A 110      -2.214  16.817   7.237  1.00  0.00           H  
ATOM   1037 HG11 VAL A 110      -3.778  16.364   9.152  1.00  0.00           H  
ATOM   1038 HG12 VAL A 110      -5.127  16.334   8.007  1.00  0.00           H  
ATOM   1039 HG13 VAL A 110      -3.841  15.114   7.900  1.00  0.00           H  
ATOM   1040 HG21 VAL A 110      -4.790  17.024   5.605  1.00  0.00           H  
ATOM   1041 HG22 VAL A 110      -3.132  17.220   4.993  1.00  0.00           H  
ATOM   1042 HG23 VAL A 110      -3.680  15.641   5.569  1.00  0.00           H  
ATOM   1043  N   ARG A 111      -1.954  19.449   9.214  1.00  0.00           N  
ATOM   1044  CA  ARG A 111      -1.667  20.182  10.473  1.00  0.00           C  
ATOM   1045  C   ARG A 111      -2.629  21.368  10.680  1.00  0.00           C  
ATOM   1046  O   ARG A 111      -3.023  21.654  11.808  1.00  0.00           O  
ATOM   1047  CB  ARG A 111      -0.202  20.673  10.501  1.00  0.00           C  
ATOM   1048  CG  ARG A 111       0.849  19.565  10.715  1.00  0.00           C  
ATOM   1049  CD  ARG A 111       2.276  20.141  10.695  1.00  0.00           C  
ATOM   1050  NE  ARG A 111       3.317  19.100  10.831  1.00  0.00           N  
ATOM   1051  CZ  ARG A 111       4.562  19.158  10.384  1.00  0.00           C  
ATOM   1052  NH1 ARG A 111       5.074  20.199   9.800  1.00  0.00           N  
ATOM   1053  NH2 ARG A 111       5.375  18.157  10.479  1.00  0.00           N1+
ATOM   1054  H   ARG A 111      -1.221  19.381   8.522  1.00  0.00           H  
ATOM   1055  HA  ARG A 111      -1.827  19.515  11.320  1.00  0.00           H  
ATOM   1056  HB2 ARG A 111       0.014  21.197   9.570  1.00  0.00           H  
ATOM   1057  HB3 ARG A 111      -0.097  21.389  11.316  1.00  0.00           H  
ATOM   1058  HG2 ARG A 111       0.758  18.814   9.930  1.00  0.00           H  
ATOM   1059  HG3 ARG A 111       0.674  19.087  11.679  1.00  0.00           H  
ATOM   1060  HD2 ARG A 111       2.379  20.856  11.511  1.00  0.00           H  
ATOM   1061  HD3 ARG A 111       2.414  20.666   9.749  1.00  0.00           H  
ATOM   1062  HE  ARG A 111       3.060  18.230  11.275  1.00  0.00           H  
ATOM   1063 HH11 ARG A 111       4.552  21.062   9.745  1.00  0.00           H  
ATOM   1064 HH12 ARG A 111       6.006  20.109   9.421  1.00  0.00           H  
ATOM   1065 HH21 ARG A 111       5.091  17.319  10.967  1.00  0.00           H  
ATOM   1066 HH22 ARG A 111       6.280  18.226  10.036  1.00  0.00           H  
ATOM   1067  N   ASN A 112      -3.066  22.018   9.597  1.00  0.00           N  
ATOM   1068  CA  ASN A 112      -4.088  23.071   9.616  1.00  0.00           C  
ATOM   1069  C   ASN A 112      -5.552  22.574   9.692  1.00  0.00           C  
ATOM   1070  O   ASN A 112      -6.434  23.418   9.836  1.00  0.00           O  
ATOM   1071  CB  ASN A 112      -3.860  24.053   8.447  1.00  0.00           C  
ATOM   1072  CG  ASN A 112      -2.884  25.155   8.807  1.00  0.00           C  
ATOM   1073  OD1 ASN A 112      -3.286  26.216   9.248  1.00  0.00           O  
ATOM   1074  ND2 ASN A 112      -1.597  24.952   8.655  1.00  0.00           N  
ATOM   1075  H   ASN A 112      -2.680  21.753   8.702  1.00  0.00           H  
ATOM   1076  HA  ASN A 112      -3.946  23.649  10.529  1.00  0.00           H  
ATOM   1077  HB2 ASN A 112      -3.511  23.527   7.559  1.00  0.00           H  
ATOM   1078  HB3 ASN A 112      -4.801  24.538   8.186  1.00  0.00           H  
ATOM   1079 HD21 ASN A 112      -0.975  25.700   8.928  1.00  0.00           H  
ATOM   1080 HD22 ASN A 112      -1.275  24.083   8.254  1.00  0.00           H  
ATOM   1081  N   LEU A 113      -5.842  21.265   9.639  1.00  0.00           N  
ATOM   1082  CA  LEU A 113      -7.213  20.732   9.495  1.00  0.00           C  
ATOM   1083  C   LEU A 113      -7.725  19.918  10.698  1.00  0.00           C  
ATOM   1084  O   LEU A 113      -8.909  20.001  11.035  1.00  0.00           O  
ATOM   1085  CB  LEU A 113      -7.301  19.960   8.162  1.00  0.00           C  
ATOM   1086  CG  LEU A 113      -8.661  19.299   7.854  1.00  0.00           C  
ATOM   1087  CD1 LEU A 113      -9.775  20.335   7.688  1.00  0.00           C  
ATOM   1088  CD2 LEU A 113      -8.564  18.494   6.558  1.00  0.00           C  
ATOM   1089  H   LEU A 113      -5.074  20.614   9.562  1.00  0.00           H  
ATOM   1090  HA  LEU A 113      -7.899  21.575   9.408  1.00  0.00           H  
ATOM   1091  HB2 LEU A 113      -7.044  20.636   7.346  1.00  0.00           H  
ATOM   1092  HB3 LEU A 113      -6.552  19.169   8.188  1.00  0.00           H  
ATOM   1093  HG  LEU A 113      -8.926  18.610   8.655  1.00  0.00           H  
ATOM   1094 HD11 LEU A 113      -9.961  20.847   8.633  1.00  0.00           H  
ATOM   1095 HD12 LEU A 113      -9.496  21.067   6.931  1.00  0.00           H  
ATOM   1096 HD13 LEU A 113     -10.699  19.847   7.379  1.00  0.00           H  
ATOM   1097 HD21 LEU A 113      -8.308  19.151   5.727  1.00  0.00           H  
ATOM   1098 HD22 LEU A 113      -7.799  17.723   6.657  1.00  0.00           H  
ATOM   1099 HD23 LEU A 113      -9.521  18.014   6.353  1.00  0.00           H  
ATOM   1100  N   ILE A 114      -6.864  19.150  11.376  1.00  0.00           N  
ATOM   1101  CA  ILE A 114      -7.288  18.281  12.497  1.00  0.00           C  
ATOM   1102  C   ILE A 114      -7.802  19.071  13.712  1.00  0.00           C  
ATOM   1103  O   ILE A 114      -8.661  18.569  14.432  1.00  0.00           O  
ATOM   1104  CB  ILE A 114      -6.176  17.286  12.897  1.00  0.00           C  
ATOM   1105  CG2 ILE A 114      -5.785  16.418  11.691  1.00  0.00           C  
ATOM   1106  CG1 ILE A 114      -4.972  17.988  13.568  1.00  0.00           C  
ATOM   1107  CD1 ILE A 114      -3.823  17.050  13.944  1.00  0.00           C  
ATOM   1108  H   ILE A 114      -5.908  19.096  11.055  1.00  0.00           H  
ATOM   1109  HA  ILE A 114      -8.134  17.688  12.149  1.00  0.00           H  
ATOM   1110  HB  ILE A 114      -6.607  16.613  13.639  1.00  0.00           H  
ATOM   1111 HG12 ILE A 114      -4.582  18.762  12.908  1.00  0.00           H  
ATOM   1112 HG13 ILE A 114      -5.314  18.461  14.489  1.00  0.00           H  
ATOM   1113 HG21 ILE A 114      -6.678  16.039  11.194  1.00  0.00           H  
ATOM   1114 HG22 ILE A 114      -5.190  16.994  10.981  1.00  0.00           H  
ATOM   1115 HG23 ILE A 114      -5.201  15.564  12.033  1.00  0.00           H  
ATOM   1116 HD11 ILE A 114      -4.201  16.197  14.506  1.00  0.00           H  
ATOM   1117 HD12 ILE A 114      -3.317  16.708  13.041  1.00  0.00           H  
ATOM   1118 HD13 ILE A 114      -3.104  17.590  14.560  1.00  0.00           H  
ATOM   1119  N   GLN A 115      -7.361  20.322  13.907  1.00  0.00           N  
ATOM   1120  CA  GLN A 115      -7.862  21.224  14.957  1.00  0.00           C  
ATOM   1121  C   GLN A 115      -8.961  22.181  14.441  1.00  0.00           C  
ATOM   1122  O   GLN A 115      -9.163  23.265  14.996  1.00  0.00           O  
ATOM   1123  CB  GLN A 115      -6.709  21.946  15.682  1.00  0.00           C  
ATOM   1124  CG  GLN A 115      -5.503  21.092  16.117  1.00  0.00           C  
ATOM   1125  CD  GLN A 115      -5.782  19.861  16.988  1.00  0.00           C  
ATOM   1126  OE1 GLN A 115      -6.889  19.552  17.411  1.00  0.00           O  
ATOM   1127  NE2 GLN A 115      -4.744  19.114  17.294  1.00  0.00           N  
ATOM   1128  H   GLN A 115      -6.652  20.676  13.280  1.00  0.00           H  
ATOM   1129  HA  GLN A 115      -8.358  20.614  15.711  1.00  0.00           H  
ATOM   1130  HB2 GLN A 115      -6.336  22.735  15.029  1.00  0.00           H  
ATOM   1131  HB3 GLN A 115      -7.117  22.426  16.572  1.00  0.00           H  
ATOM   1132  HG2 GLN A 115      -4.820  21.738  16.669  1.00  0.00           H  
ATOM   1133  HG3 GLN A 115      -4.969  20.764  15.225  1.00  0.00           H  
ATOM   1134 HE21 GLN A 115      -4.861  18.298  17.878  1.00  0.00           H  
ATOM   1135 HE22 GLN A 115      -3.841  19.345  16.904  1.00  0.00           H  
ATOM   1136  N   LYS A 116      -9.676  21.778  13.381  1.00  0.00           N  
ATOM   1137  CA  LYS A 116     -10.857  22.439  12.786  1.00  0.00           C  
ATOM   1138  C   LYS A 116     -11.952  21.383  12.565  1.00  0.00           C  
ATOM   1139  O   LYS A 116     -11.974  20.380  13.279  1.00  0.00           O  
ATOM   1140  CB  LYS A 116     -10.452  23.210  11.506  1.00  0.00           C  
ATOM   1141  CG  LYS A 116      -9.363  24.264  11.762  1.00  0.00           C  
ATOM   1142  CD  LYS A 116      -9.078  25.115  10.513  1.00  0.00           C  
ATOM   1143  CE  LYS A 116      -8.020  26.207  10.750  1.00  0.00           C  
ATOM   1144  NZ  LYS A 116      -6.801  25.695  11.424  1.00  0.00           N1+
ATOM   1145  H   LYS A 116      -9.403  20.901  12.962  1.00  0.00           H  
ATOM   1146  HA  LYS A 116     -11.265  23.158  13.496  1.00  0.00           H  
ATOM   1147  HB2 LYS A 116     -11.328  23.722  11.108  1.00  0.00           H  
ATOM   1148  HB3 LYS A 116     -10.094  22.506  10.755  1.00  0.00           H  
ATOM   1149  HG2 LYS A 116      -8.447  23.751  12.056  1.00  0.00           H  
ATOM   1150  HG3 LYS A 116      -9.684  24.919  12.571  1.00  0.00           H  
ATOM   1151  HD2 LYS A 116     -10.000  25.601  10.192  1.00  0.00           H  
ATOM   1152  HD3 LYS A 116      -8.750  24.465   9.703  1.00  0.00           H  
ATOM   1153  HE2 LYS A 116      -8.464  26.997  11.355  1.00  0.00           H  
ATOM   1154  HE3 LYS A 116      -7.752  26.636   9.784  1.00  0.00           H  
ATOM   1155  HZ1 LYS A 116      -7.010  25.444  12.380  1.00  0.00           H  
ATOM   1156  HZ2 LYS A 116      -6.463  24.861  10.966  1.00  0.00           H  
ATOM   1157  HZ3 LYS A 116      -6.072  26.393  11.460  1.00  0.00           H  
ATOM   1158  N   ASP A 117     -12.841  21.557  11.587  1.00  0.00           N  
ATOM   1159  CA  ASP A 117     -13.946  20.624  11.275  1.00  0.00           C  
ATOM   1160  C   ASP A 117     -13.509  19.226  10.769  1.00  0.00           C  
ATOM   1161  O   ASP A 117     -14.364  18.380  10.501  1.00  0.00           O  
ATOM   1162  CB  ASP A 117     -14.911  21.292  10.279  1.00  0.00           C  
ATOM   1163  CG  ASP A 117     -14.237  21.743   8.983  1.00  0.00           C  
ATOM   1164  OD1 ASP A 117     -13.555  20.915   8.340  1.00  0.00           O  
ATOM   1165  OD2 ASP A 117     -14.431  22.924   8.601  1.00  0.00           O1-
ATOM   1166  H   ASP A 117     -12.809  22.427  11.075  1.00  0.00           H  
ATOM   1167  HA  ASP A 117     -14.502  20.450  12.196  1.00  0.00           H  
ATOM   1168  HB2 ASP A 117     -15.363  22.158  10.763  1.00  0.00           H  
ATOM   1169  HB3 ASP A 117     -15.718  20.602  10.034  1.00  0.00           H  
ATOM   1170  N   ARG A 118     -12.198  18.959  10.651  1.00  0.00           N  
ATOM   1171  CA  ARG A 118     -11.593  17.663  10.276  1.00  0.00           C  
ATOM   1172  C   ARG A 118     -12.074  17.090   8.931  1.00  0.00           C  
ATOM   1173  O   ARG A 118     -11.910  15.891   8.696  1.00  0.00           O  
ATOM   1174  CB  ARG A 118     -11.726  16.627  11.422  1.00  0.00           C  
ATOM   1175  CG  ARG A 118     -11.578  17.205  12.841  1.00  0.00           C  
ATOM   1176  CD  ARG A 118     -11.361  16.169  13.960  1.00  0.00           C  
ATOM   1177  NE  ARG A 118     -12.152  14.929  13.835  1.00  0.00           N  
ATOM   1178  CZ  ARG A 118     -13.457  14.747  13.798  1.00  0.00           C  
ATOM   1179  NH1 ARG A 118     -14.330  15.706  13.746  1.00  0.00           N  
ATOM   1180  NH2 ARG A 118     -13.940  13.546  13.804  1.00  0.00           N1+
ATOM   1181  H   ARG A 118     -11.565  19.712  10.882  1.00  0.00           H  
ATOM   1182  HA  ARG A 118     -10.528  17.848  10.141  1.00  0.00           H  
ATOM   1183  HB2 ARG A 118     -12.704  16.151  11.348  1.00  0.00           H  
ATOM   1184  HB3 ARG A 118     -10.966  15.858  11.280  1.00  0.00           H  
ATOM   1185  HG2 ARG A 118     -12.479  17.772  13.072  1.00  0.00           H  
ATOM   1186  HG3 ARG A 118     -10.733  17.893  12.854  1.00  0.00           H  
ATOM   1187  HD2 ARG A 118     -11.576  16.638  14.921  1.00  0.00           H  
ATOM   1188  HD3 ARG A 118     -10.306  15.896  13.965  1.00  0.00           H  
ATOM   1189  HE  ARG A 118     -11.630  14.083  13.655  1.00  0.00           H  
ATOM   1190 HH11 ARG A 118     -15.298  15.463  13.598  1.00  0.00           H  
ATOM   1191 HH12 ARG A 118     -14.045  16.663  13.899  1.00  0.00           H  
ATOM   1192 HH21 ARG A 118     -13.345  12.755  14.006  1.00  0.00           H  
ATOM   1193 HH22 ARG A 118     -14.928  13.433  13.631  1.00  0.00           H  
ATOM   1194  N   THR A 119     -12.674  17.911   8.063  1.00  0.00           N  
ATOM   1195  CA  THR A 119     -13.511  17.445   6.943  1.00  0.00           C  
ATOM   1196  C   THR A 119     -12.927  17.774   5.564  1.00  0.00           C  
ATOM   1197  O   THR A 119     -12.438  18.880   5.330  1.00  0.00           O  
ATOM   1198  CB  THR A 119     -14.963  17.920   7.143  1.00  0.00           C  
ATOM   1199  OG1 THR A 119     -15.519  17.291   8.274  1.00  0.00           O  
ATOM   1200  CG2 THR A 119     -15.895  17.636   5.964  1.00  0.00           C  
ATOM   1201  H   THR A 119     -12.722  18.892   8.298  1.00  0.00           H  
ATOM   1202  HA  THR A 119     -13.555  16.357   7.001  1.00  0.00           H  
ATOM   1203  HB  THR A 119     -14.966  18.996   7.319  1.00  0.00           H  
ATOM   1204 HG21 THR A 119     -15.571  18.188   5.083  1.00  0.00           H  
ATOM   1205 HG22 THR A 119     -15.912  16.567   5.750  1.00  0.00           H  
ATOM   1206 HG23 THR A 119     -16.904  17.958   6.222  1.00  0.00           H  
ATOM   1207  HG1 THR A 119     -15.078  17.642   9.052  1.00  0.00           H  
ATOM   1208  N   PHE A 120     -12.979  16.821   4.628  1.00  0.00           N  
ATOM   1209  CA  PHE A 120     -12.347  16.909   3.302  1.00  0.00           C  
ATOM   1210  C   PHE A 120     -13.186  16.238   2.200  1.00  0.00           C  
ATOM   1211  O   PHE A 120     -14.171  15.544   2.473  1.00  0.00           O  
ATOM   1212  CB  PHE A 120     -10.926  16.320   3.374  1.00  0.00           C  
ATOM   1213  CG  PHE A 120     -10.864  14.819   3.608  1.00  0.00           C  
ATOM   1214  CD1 PHE A 120     -10.942  14.309   4.917  1.00  0.00           C  
ATOM   1215  CD2 PHE A 120     -10.745  13.930   2.520  1.00  0.00           C  
ATOM   1216  CE1 PHE A 120     -10.897  12.923   5.139  1.00  0.00           C  
ATOM   1217  CE2 PHE A 120     -10.694  12.542   2.745  1.00  0.00           C  
ATOM   1218  CZ  PHE A 120     -10.768  12.036   4.055  1.00  0.00           C  
ATOM   1219  H   PHE A 120     -13.424  15.949   4.874  1.00  0.00           H  
ATOM   1220  HA  PHE A 120     -12.250  17.959   3.027  1.00  0.00           H  
ATOM   1221  HB2 PHE A 120     -10.406  16.550   2.444  1.00  0.00           H  
ATOM   1222  HB3 PHE A 120     -10.376  16.823   4.170  1.00  0.00           H  
ATOM   1223  HD1 PHE A 120     -11.042  14.981   5.756  1.00  0.00           H  
ATOM   1224  HD2 PHE A 120     -10.695  14.309   1.510  1.00  0.00           H  
ATOM   1225  HE1 PHE A 120     -10.970  12.545   6.148  1.00  0.00           H  
ATOM   1226  HE2 PHE A 120     -10.610  11.864   1.909  1.00  0.00           H  
ATOM   1227  HZ  PHE A 120     -10.743  10.970   4.225  1.00  0.00           H  
ATOM   1228  N   ALA A 121     -12.788  16.434   0.941  1.00  0.00           N  
ATOM   1229  CA  ALA A 121     -13.517  15.984  -0.242  1.00  0.00           C  
ATOM   1230  C   ALA A 121     -12.720  15.012  -1.131  1.00  0.00           C  
ATOM   1231  O   ALA A 121     -11.493  15.058  -1.226  1.00  0.00           O  
ATOM   1232  CB  ALA A 121     -14.028  17.208  -1.012  1.00  0.00           C  
ATOM   1233  H   ALA A 121     -11.965  16.994   0.772  1.00  0.00           H  
ATOM   1234  HA  ALA A 121     -14.405  15.440   0.080  1.00  0.00           H  
ATOM   1235  HB1 ALA A 121     -14.837  17.683  -0.459  1.00  0.00           H  
ATOM   1236  HB2 ALA A 121     -13.222  17.926  -1.163  1.00  0.00           H  
ATOM   1237  HB3 ALA A 121     -14.409  16.903  -1.987  1.00  0.00           H  
ATOM   1238  N   VAL A 122     -13.474  14.157  -1.822  1.00  0.00           N  
ATOM   1239  CA  VAL A 122     -13.052  13.197  -2.850  1.00  0.00           C  
ATOM   1240  C   VAL A 122     -14.101  13.208  -3.964  1.00  0.00           C  
ATOM   1241  O   VAL A 122     -15.267  13.527  -3.716  1.00  0.00           O  
ATOM   1242  CB  VAL A 122     -12.798  11.793  -2.250  1.00  0.00           C  
ATOM   1243  CG1 VAL A 122     -12.573  10.708  -3.310  1.00  0.00           C  
ATOM   1244  CG2 VAL A 122     -11.577  11.791  -1.320  1.00  0.00           C  
ATOM   1245  H   VAL A 122     -14.467  14.178  -1.639  1.00  0.00           H  
ATOM   1246  HA  VAL A 122     -12.115  13.545  -3.284  1.00  0.00           H  
ATOM   1247  HB  VAL A 122     -13.675  11.503  -1.672  1.00  0.00           H  
ATOM   1248 HG11 VAL A 122     -13.475  10.558  -3.904  1.00  0.00           H  
ATOM   1249 HG12 VAL A 122     -11.747  10.987  -3.964  1.00  0.00           H  
ATOM   1250 HG13 VAL A 122     -12.325   9.761  -2.832  1.00  0.00           H  
ATOM   1251 HG21 VAL A 122     -10.699  12.158  -1.850  1.00  0.00           H  
ATOM   1252 HG22 VAL A 122     -11.768  12.428  -0.457  1.00  0.00           H  
ATOM   1253 HG23 VAL A 122     -11.381  10.782  -0.955  1.00  0.00           H  
ATOM   1254  N   LEU A 123     -13.703  12.910  -5.202  1.00  0.00           N  
ATOM   1255  CA  LEU A 123     -14.453  13.266  -6.407  1.00  0.00           C  
ATOM   1256  C   LEU A 123     -14.842  12.040  -7.244  1.00  0.00           C  
ATOM   1257  O   LEU A 123     -14.144  11.033  -7.261  1.00  0.00           O  
ATOM   1258  CB  LEU A 123     -13.634  14.280  -7.227  1.00  0.00           C  
ATOM   1259  CG  LEU A 123     -13.231  15.585  -6.514  1.00  0.00           C  
ATOM   1260  CD1 LEU A 123     -12.261  16.377  -7.391  1.00  0.00           C  
ATOM   1261  CD2 LEU A 123     -14.448  16.465  -6.234  1.00  0.00           C  
ATOM   1262  H   LEU A 123     -12.783  12.513  -5.335  1.00  0.00           H  
ATOM   1263  HA  LEU A 123     -15.386  13.751  -6.123  1.00  0.00           H  
ATOM   1264  HB2 LEU A 123     -12.726  13.777  -7.559  1.00  0.00           H  
ATOM   1265  HB3 LEU A 123     -14.212  14.541  -8.114  1.00  0.00           H  
ATOM   1266  HG  LEU A 123     -12.729  15.360  -5.573  1.00  0.00           H  
ATOM   1267 HD11 LEU A 123     -11.355  15.796  -7.560  1.00  0.00           H  
ATOM   1268 HD12 LEU A 123     -12.717  16.602  -8.355  1.00  0.00           H  
ATOM   1269 HD13 LEU A 123     -11.991  17.311  -6.898  1.00  0.00           H  
ATOM   1270 HD21 LEU A 123     -14.943  16.728  -7.168  1.00  0.00           H  
ATOM   1271 HD22 LEU A 123     -15.146  15.924  -5.596  1.00  0.00           H  
ATOM   1272 HD23 LEU A 123     -14.135  17.376  -5.723  1.00  0.00           H  
ATOM   1273  N   ALA A 124     -15.954  12.154  -7.968  1.00  0.00           N  
ATOM   1274  CA  ALA A 124     -16.443  11.173  -8.931  1.00  0.00           C  
ATOM   1275  C   ALA A 124     -15.887  11.517 -10.321  1.00  0.00           C  
ATOM   1276  O   ALA A 124     -16.459  12.336 -11.047  1.00  0.00           O  
ATOM   1277  CB  ALA A 124     -17.974  11.168  -8.864  1.00  0.00           C  
ATOM   1278  H   ALA A 124     -16.479  13.013  -7.887  1.00  0.00           H  
ATOM   1279  HA  ALA A 124     -16.089  10.180  -8.652  1.00  0.00           H  
ATOM   1280  HB1 ALA A 124     -18.303  10.899  -7.860  1.00  0.00           H  
ATOM   1281  HB2 ALA A 124     -18.357  12.154  -9.125  1.00  0.00           H  
ATOM   1282  HB3 ALA A 124     -18.367  10.447  -9.581  1.00  0.00           H  
ATOM   1283  N   TYR A 125     -14.730  10.940 -10.652  1.00  0.00           N  
ATOM   1284  CA  TYR A 125     -13.918  11.361 -11.793  1.00  0.00           C  
ATOM   1285  C   TYR A 125     -14.476  10.969 -13.167  1.00  0.00           C  
ATOM   1286  O   TYR A 125     -14.781   9.801 -13.422  1.00  0.00           O  
ATOM   1287  CB  TYR A 125     -12.492  10.808 -11.663  1.00  0.00           C  
ATOM   1288  CG  TYR A 125     -11.771  11.121 -10.367  1.00  0.00           C  
ATOM   1289  CD1 TYR A 125     -11.386  12.444 -10.076  1.00  0.00           C  
ATOM   1290  CD2 TYR A 125     -11.441  10.081  -9.476  1.00  0.00           C  
ATOM   1291  CE1 TYR A 125     -10.685  12.728  -8.886  1.00  0.00           C  
ATOM   1292  CE2 TYR A 125     -10.749  10.361  -8.284  1.00  0.00           C  
ATOM   1293  CZ  TYR A 125     -10.370  11.686  -7.988  1.00  0.00           C  
ATOM   1294  OH  TYR A 125      -9.694  11.961  -6.842  1.00  0.00           O  
ATOM   1295  H   TYR A 125     -14.313  10.295  -9.996  1.00  0.00           H  
ATOM   1296  HA  TYR A 125     -13.850  12.448 -11.755  1.00  0.00           H  
ATOM   1297  HB2 TYR A 125     -12.534   9.727 -11.794  1.00  0.00           H  
ATOM   1298  HB3 TYR A 125     -11.898  11.211 -12.484  1.00  0.00           H  
ATOM   1299  HD1 TYR A 125     -11.626  13.237 -10.769  1.00  0.00           H  
ATOM   1300  HD2 TYR A 125     -11.716   9.062  -9.702  1.00  0.00           H  
ATOM   1301  HE1 TYR A 125     -10.395  13.742  -8.655  1.00  0.00           H  
ATOM   1302  HE2 TYR A 125     -10.514   9.560  -7.599  1.00  0.00           H  
ATOM   1303  HH  TYR A 125      -9.526  11.158  -6.343  1.00  0.00           H  
ATOM   1304  N   SER A 126     -14.481  11.933 -14.090  1.00  0.00           N  
ATOM   1305  CA  SER A 126     -14.462  11.698 -15.539  1.00  0.00           C  
ATOM   1306  C   SER A 126     -13.054  11.279 -15.986  1.00  0.00           C  
ATOM   1307  O   SER A 126     -12.919  10.312 -16.730  1.00  0.00           O  
ATOM   1308  CB  SER A 126     -14.872  12.964 -16.301  1.00  0.00           C  
ATOM   1309  OG  SER A 126     -16.164  13.404 -15.918  1.00  0.00           O  
ATOM   1310  H   SER A 126     -14.262  12.869 -13.777  1.00  0.00           H  
ATOM   1311  HA  SER A 126     -15.156  10.896 -15.791  1.00  0.00           H  
ATOM   1312  HB2 SER A 126     -14.863  12.758 -17.371  1.00  0.00           H  
ATOM   1313  HB3 SER A 126     -14.154  13.759 -16.097  1.00  0.00           H  
ATOM   1314  HG  SER A 126     -16.801  12.786 -16.284  1.00  0.00           H  
ATOM   1315  N   ASN A 127     -12.013  11.956 -15.476  1.00  0.00           N  
ATOM   1316  CA  ASN A 127     -10.594  11.697 -15.756  1.00  0.00           C  
ATOM   1317  C   ASN A 127      -9.804  11.716 -14.432  1.00  0.00           C  
ATOM   1318  O   ASN A 127      -9.698  12.760 -13.785  1.00  0.00           O  
ATOM   1319  CB  ASN A 127     -10.053  12.696 -16.804  1.00  0.00           C  
ATOM   1320  CG  ASN A 127     -10.897  12.819 -18.061  1.00  0.00           C  
ATOM   1321  OD1 ASN A 127     -10.969  11.920 -18.885  1.00  0.00           O  
ATOM   1322  ND2 ASN A 127     -11.545  13.934 -18.297  1.00  0.00           N  
ATOM   1323  H   ASN A 127     -12.214  12.704 -14.827  1.00  0.00           H  
ATOM   1324  HA  ASN A 127     -10.501  10.699 -16.185  1.00  0.00           H  
ATOM   1325  HB2 ASN A 127      -9.975  13.682 -16.347  1.00  0.00           H  
ATOM   1326  HB3 ASN A 127      -9.051  12.391 -17.105  1.00  0.00           H  
ATOM   1327 HD21 ASN A 127     -11.311  14.778 -17.794  1.00  0.00           H  
ATOM   1328 HD22 ASN A 127     -12.122  13.991 -19.124  1.00  0.00           H  
ATOM   1329  N   VAL A 128      -9.298  10.552 -14.003  1.00  0.00           N  
ATOM   1330  CA  VAL A 128      -8.851  10.285 -12.618  1.00  0.00           C  
ATOM   1331  C   VAL A 128      -7.617  11.086 -12.202  1.00  0.00           C  
ATOM   1332  O   VAL A 128      -7.690  11.886 -11.270  1.00  0.00           O  
ATOM   1333  CB  VAL A 128      -8.647   8.771 -12.378  1.00  0.00           C  
ATOM   1334  CG1 VAL A 128      -8.132   8.457 -10.965  1.00  0.00           C  
ATOM   1335  CG2 VAL A 128      -9.938   7.971 -12.609  1.00  0.00           C  
ATOM   1336  H   VAL A 128      -9.331   9.763 -14.633  1.00  0.00           H  
ATOM   1337  HA  VAL A 128      -9.645  10.607 -11.944  1.00  0.00           H  
ATOM   1338  HB  VAL A 128      -7.906   8.411 -13.092  1.00  0.00           H  
ATOM   1339 HG11 VAL A 128      -7.143   8.891 -10.816  1.00  0.00           H  
ATOM   1340 HG12 VAL A 128      -8.819   8.853 -10.218  1.00  0.00           H  
ATOM   1341 HG13 VAL A 128      -8.044   7.378 -10.839  1.00  0.00           H  
ATOM   1342 HG21 VAL A 128     -10.698   8.270 -11.887  1.00  0.00           H  
ATOM   1343 HG22 VAL A 128     -10.313   8.124 -13.621  1.00  0.00           H  
ATOM   1344 HG23 VAL A 128      -9.733   6.908 -12.482  1.00  0.00           H  
ATOM   1345  N   GLN A 129      -6.491  10.907 -12.899  1.00  0.00           N  
ATOM   1346  CA  GLN A 129      -5.227  11.601 -12.610  1.00  0.00           C  
ATOM   1347  C   GLN A 129      -5.341  13.122 -12.777  1.00  0.00           C  
ATOM   1348  O   GLN A 129      -4.739  13.895 -12.027  1.00  0.00           O  
ATOM   1349  CB  GLN A 129      -4.150  11.007 -13.527  1.00  0.00           C  
ATOM   1350  CG  GLN A 129      -2.838  11.803 -13.605  1.00  0.00           C  
ATOM   1351  CD  GLN A 129      -1.893  11.173 -14.615  1.00  0.00           C  
ATOM   1352  OE1 GLN A 129      -0.878  10.589 -14.260  1.00  0.00           O  
ATOM   1353  NE2 GLN A 129      -2.218  11.223 -15.882  1.00  0.00           N  
ATOM   1354  H   GLN A 129      -6.513  10.272 -13.684  1.00  0.00           H  
ATOM   1355  HA  GLN A 129      -4.946  11.410 -11.574  1.00  0.00           H  
ATOM   1356  HB2 GLN A 129      -3.929   9.997 -13.182  1.00  0.00           H  
ATOM   1357  HB3 GLN A 129      -4.562  10.934 -14.534  1.00  0.00           H  
ATOM   1358  HG2 GLN A 129      -3.033  12.823 -13.935  1.00  0.00           H  
ATOM   1359  HG3 GLN A 129      -2.364  11.833 -12.624  1.00  0.00           H  
ATOM   1360 HE21 GLN A 129      -3.073  11.679 -16.165  1.00  0.00           H  
ATOM   1361 HE22 GLN A 129      -1.614  10.761 -16.547  1.00  0.00           H  
ATOM   1362  N   GLU A 130      -6.150  13.535 -13.750  1.00  0.00           N  
ATOM   1363  CA  GLU A 130      -6.437  14.929 -14.090  1.00  0.00           C  
ATOM   1364  C   GLU A 130      -7.360  15.605 -13.055  1.00  0.00           C  
ATOM   1365  O   GLU A 130      -7.488  16.830 -13.056  1.00  0.00           O  
ATOM   1366  CB  GLU A 130      -7.040  14.992 -15.507  1.00  0.00           C  
ATOM   1367  CG  GLU A 130      -6.101  14.513 -16.630  1.00  0.00           C  
ATOM   1368  CD  GLU A 130      -5.688  13.035 -16.548  1.00  0.00           C  
ATOM   1369  OE1 GLU A 130      -4.468  12.760 -16.525  1.00  0.00           O  
ATOM   1370  OE2 GLU A 130      -6.575  12.149 -16.486  1.00  0.00           O1-
ATOM   1371  H   GLU A 130      -6.569  12.824 -14.332  1.00  0.00           H  
ATOM   1372  HA  GLU A 130      -5.499  15.483 -14.095  1.00  0.00           H  
ATOM   1373  HB2 GLU A 130      -7.303  16.028 -15.719  1.00  0.00           H  
ATOM   1374  HB3 GLU A 130      -7.957  14.404 -15.526  1.00  0.00           H  
ATOM   1375  HG2 GLU A 130      -5.210  15.139 -16.610  1.00  0.00           H  
ATOM   1376  HG3 GLU A 130      -6.599  14.682 -17.585  1.00  0.00           H  
ATOM   1377  N   ARG A 131      -7.954  14.816 -12.145  1.00  0.00           N  
ATOM   1378  CA  ARG A 131      -8.928  15.189 -11.103  1.00  0.00           C  
ATOM   1379  C   ARG A 131     -10.265  15.746 -11.615  1.00  0.00           C  
ATOM   1380  O   ARG A 131     -11.058  16.246 -10.820  1.00  0.00           O  
ATOM   1381  CB  ARG A 131      -8.303  16.081 -10.004  1.00  0.00           C  
ATOM   1382  CG  ARG A 131      -6.837  15.827  -9.611  1.00  0.00           C  
ATOM   1383  CD  ARG A 131      -6.476  14.400  -9.174  1.00  0.00           C  
ATOM   1384  NE  ARG A 131      -7.211  13.907  -7.991  1.00  0.00           N  
ATOM   1385  CZ  ARG A 131      -6.978  14.226  -6.730  1.00  0.00           C  
ATOM   1386  NH1 ARG A 131      -7.493  13.543  -5.754  1.00  0.00           N  
ATOM   1387  NH2 ARG A 131      -6.230  15.221  -6.361  1.00  0.00           N1+
ATOM   1388  H   ARG A 131      -7.756  13.829 -12.229  1.00  0.00           H  
ATOM   1389  HA  ARG A 131      -9.197  14.247 -10.627  1.00  0.00           H  
ATOM   1390  HB2 ARG A 131      -8.364  17.116 -10.340  1.00  0.00           H  
ATOM   1391  HB3 ARG A 131      -8.919  16.002  -9.109  1.00  0.00           H  
ATOM   1392  HG2 ARG A 131      -6.200  16.086 -10.456  1.00  0.00           H  
ATOM   1393  HG3 ARG A 131      -6.580  16.515  -8.806  1.00  0.00           H  
ATOM   1394  HD2 ARG A 131      -6.651  13.721 -10.008  1.00  0.00           H  
ATOM   1395  HD3 ARG A 131      -5.407  14.373  -8.962  1.00  0.00           H  
ATOM   1396  HE  ARG A 131      -7.834  13.128  -8.148  1.00  0.00           H  
ATOM   1397 HH11 ARG A 131      -7.248  13.790  -4.806  1.00  0.00           H  
ATOM   1398 HH12 ARG A 131      -8.081  12.746  -5.955  1.00  0.00           H  
ATOM   1399 HH21 ARG A 131      -6.079  15.368  -5.373  1.00  0.00           H  
ATOM   1400 HH22 ARG A 131      -5.790  15.835  -7.031  1.00  0.00           H  
ATOM   1401  N   GLU A 132     -10.544  15.656 -12.915  1.00  0.00           N  
ATOM   1402  CA  GLU A 132     -11.771  16.186 -13.523  1.00  0.00           C  
ATOM   1403  C   GLU A 132     -12.993  15.344 -13.144  1.00  0.00           C  
ATOM   1404  O   GLU A 132     -12.977  14.122 -13.289  1.00  0.00           O  
ATOM   1405  CB  GLU A 132     -11.647  16.259 -15.050  1.00  0.00           C  
ATOM   1406  CG  GLU A 132     -10.568  17.243 -15.514  1.00  0.00           C  
ATOM   1407  CD  GLU A 132     -10.693  17.504 -17.016  1.00  0.00           C  
ATOM   1408  OE1 GLU A 132     -10.694  16.527 -17.802  1.00  0.00           O  
ATOM   1409  OE2 GLU A 132     -10.813  18.681 -17.427  1.00  0.00           O1-
ATOM   1410  H   GLU A 132      -9.894  15.143 -13.494  1.00  0.00           H  
ATOM   1411  HA  GLU A 132     -11.931  17.198 -13.151  1.00  0.00           H  
ATOM   1412  HB2 GLU A 132     -11.436  15.266 -15.447  1.00  0.00           H  
ATOM   1413  HB3 GLU A 132     -12.606  16.590 -15.449  1.00  0.00           H  
ATOM   1414  HG2 GLU A 132      -9.582  16.835 -15.291  1.00  0.00           H  
ATOM   1415  HG3 GLU A 132     -10.686  18.181 -14.971  1.00  0.00           H  
ATOM   1416  N   ALA A 133     -14.057  15.996 -12.670  1.00  0.00           N  
ATOM   1417  CA  ALA A 133     -15.220  15.363 -12.047  1.00  0.00           C  
ATOM   1418  C   ALA A 133     -16.477  16.249 -12.120  1.00  0.00           C  
ATOM   1419  O   ALA A 133     -16.391  17.437 -12.439  1.00  0.00           O  
ATOM   1420  CB  ALA A 133     -14.853  15.096 -10.583  1.00  0.00           C  
ATOM   1421  H   ALA A 133     -14.032  17.006 -12.645  1.00  0.00           H  
ATOM   1422  HA  ALA A 133     -15.438  14.417 -12.542  1.00  0.00           H  
ATOM   1423  HB1 ALA A 133     -13.991  14.430 -10.532  1.00  0.00           H  
ATOM   1424  HB2 ALA A 133     -14.604  16.034 -10.086  1.00  0.00           H  
ATOM   1425  HB3 ALA A 133     -15.689  14.632 -10.060  1.00  0.00           H  
ATOM   1426  N   GLN A 134     -17.641  15.686 -11.772  1.00  0.00           N  
ATOM   1427  CA  GLN A 134     -18.928  16.411 -11.719  1.00  0.00           C  
ATOM   1428  C   GLN A 134     -19.752  16.161 -10.432  1.00  0.00           C  
ATOM   1429  O   GLN A 134     -20.674  16.914 -10.125  1.00  0.00           O  
ATOM   1430  CB  GLN A 134     -19.684  16.169 -13.041  1.00  0.00           C  
ATOM   1431  CG  GLN A 134     -21.069  16.826 -13.206  1.00  0.00           C  
ATOM   1432  CD  GLN A 134     -21.164  18.321 -12.890  1.00  0.00           C  
ATOM   1433  NE2 GLN A 134     -20.157  19.135 -13.127  1.00  0.00           N  
ATOM   1434  OE1 GLN A 134     -22.189  18.807 -12.437  1.00  0.00           O  
ATOM   1435  H   GLN A 134     -17.633  14.694 -11.582  1.00  0.00           H  
ATOM   1436  HA  GLN A 134     -18.700  17.477 -11.696  1.00  0.00           H  
ATOM   1437  HB2 GLN A 134     -19.051  16.517 -13.858  1.00  0.00           H  
ATOM   1438  HB3 GLN A 134     -19.814  15.094 -13.170  1.00  0.00           H  
ATOM   1439  HG2 GLN A 134     -21.390  16.680 -14.238  1.00  0.00           H  
ATOM   1440  HG3 GLN A 134     -21.778  16.303 -12.564  1.00  0.00           H  
ATOM   1441 HE21 GLN A 134     -20.277  20.109 -12.886  1.00  0.00           H  
ATOM   1442 HE22 GLN A 134     -19.283  18.828 -13.530  1.00  0.00           H  
ATOM   1443  N   PHE A 135     -19.368  15.172  -9.621  1.00  0.00           N  
ATOM   1444  CA  PHE A 135     -19.957  14.847  -8.312  1.00  0.00           C  
ATOM   1445  C   PHE A 135     -18.849  14.435  -7.325  1.00  0.00           C  
ATOM   1446  O   PHE A 135     -17.677  14.369  -7.705  1.00  0.00           O  
ATOM   1447  CB  PHE A 135     -21.029  13.749  -8.469  1.00  0.00           C  
ATOM   1448  CG  PHE A 135     -22.224  14.123  -9.327  1.00  0.00           C  
ATOM   1449  CD1 PHE A 135     -23.303  14.828  -8.760  1.00  0.00           C  
ATOM   1450  CD2 PHE A 135     -22.269  13.755 -10.686  1.00  0.00           C  
ATOM   1451  CE1 PHE A 135     -24.411  15.180  -9.551  1.00  0.00           C  
ATOM   1452  CE2 PHE A 135     -23.381  14.101 -11.475  1.00  0.00           C  
ATOM   1453  CZ  PHE A 135     -24.449  14.818 -10.909  1.00  0.00           C  
ATOM   1454  H   PHE A 135     -18.550  14.639  -9.880  1.00  0.00           H  
ATOM   1455  HA  PHE A 135     -20.440  15.733  -7.900  1.00  0.00           H  
ATOM   1456  HB2 PHE A 135     -20.566  12.854  -8.885  1.00  0.00           H  
ATOM   1457  HB3 PHE A 135     -21.405  13.480  -7.482  1.00  0.00           H  
ATOM   1458  HD1 PHE A 135     -23.284  15.099  -7.715  1.00  0.00           H  
ATOM   1459  HD2 PHE A 135     -21.451  13.205 -11.126  1.00  0.00           H  
ATOM   1460  HE1 PHE A 135     -25.234  15.726  -9.115  1.00  0.00           H  
ATOM   1461  HE2 PHE A 135     -23.415  13.820 -12.517  1.00  0.00           H  
ATOM   1462  HZ  PHE A 135     -25.302  15.087 -11.515  1.00  0.00           H  
ATOM   1463  N   GLY A 136     -19.191  14.148  -6.069  1.00  0.00           N  
ATOM   1464  CA  GLY A 136     -18.245  13.631  -5.077  1.00  0.00           C  
ATOM   1465  C   GLY A 136     -18.853  13.379  -3.696  1.00  0.00           C  
ATOM   1466  O   GLY A 136     -20.075  13.331  -3.539  1.00  0.00           O  
ATOM   1467  H   GLY A 136     -20.146  14.296  -5.776  1.00  0.00           H  
ATOM   1468  HA2 GLY A 136     -17.828  12.689  -5.434  1.00  0.00           H  
ATOM   1469  HA3 GLY A 136     -17.422  14.337  -4.970  1.00  0.00           H  
ATOM   1470  N   THR A 137     -17.971  13.218  -2.707  1.00  0.00           N  
ATOM   1471  CA  THR A 137     -18.269  12.716  -1.357  1.00  0.00           C  
ATOM   1472  C   THR A 137     -17.469  13.463  -0.283  1.00  0.00           C  
ATOM   1473  O   THR A 137     -16.274  13.719  -0.466  1.00  0.00           O  
ATOM   1474  CB  THR A 137     -18.005  11.197  -1.302  1.00  0.00           C  
ATOM   1475  OG1 THR A 137     -18.943  10.515  -2.101  1.00  0.00           O  
ATOM   1476  CG2 THR A 137     -18.055  10.565   0.089  1.00  0.00           C  
ATOM   1477  H   THR A 137     -16.997  13.357  -2.935  1.00  0.00           H  
ATOM   1478  HA  THR A 137     -19.330  12.872  -1.159  1.00  0.00           H  
ATOM   1479  HB  THR A 137     -17.013  11.013  -1.713  1.00  0.00           H  
ATOM   1480 HG21 THR A 137     -17.245  10.953   0.707  1.00  0.00           H  
ATOM   1481 HG22 THR A 137     -19.015  10.770   0.563  1.00  0.00           H  
ATOM   1482 HG23 THR A 137     -17.929   9.486   0.005  1.00  0.00           H  
ATOM   1483  HG1 THR A 137     -18.523   9.710  -2.414  1.00  0.00           H  
ATOM   1484  N   THR A 138     -18.092  13.799   0.852  1.00  0.00           N  
ATOM   1485  CA  THR A 138     -17.413  14.379   2.032  1.00  0.00           C  
ATOM   1486  C   THR A 138     -16.935  13.275   2.980  1.00  0.00           C  
ATOM   1487  O   THR A 138     -17.523  12.193   3.024  1.00  0.00           O  
ATOM   1488  CB  THR A 138     -18.273  15.399   2.807  1.00  0.00           C  
ATOM   1489  OG1 THR A 138     -19.318  14.772   3.510  1.00  0.00           O  
ATOM   1490  CG2 THR A 138     -18.907  16.464   1.914  1.00  0.00           C  
ATOM   1491  H   THR A 138     -19.059  13.527   0.957  1.00  0.00           H  
ATOM   1492  HA  THR A 138     -16.530  14.919   1.691  1.00  0.00           H  
ATOM   1493  HB  THR A 138     -17.631  15.900   3.532  1.00  0.00           H  
ATOM   1494 HG21 THR A 138     -18.136  16.949   1.314  1.00  0.00           H  
ATOM   1495 HG22 THR A 138     -19.651  16.010   1.260  1.00  0.00           H  
ATOM   1496 HG23 THR A 138     -19.398  17.213   2.535  1.00  0.00           H  
ATOM   1497  HG1 THR A 138     -19.759  15.445   4.033  1.00  0.00           H  
ATOM   1498  N   ALA A 139     -15.876  13.538   3.746  1.00  0.00           N  
ATOM   1499  CA  ALA A 139     -15.296  12.603   4.710  1.00  0.00           C  
ATOM   1500  C   ALA A 139     -14.651  13.333   5.896  1.00  0.00           C  
ATOM   1501  O   ALA A 139     -14.287  14.502   5.787  1.00  0.00           O  
ATOM   1502  CB  ALA A 139     -14.286  11.700   3.990  1.00  0.00           C  
ATOM   1503  H   ALA A 139     -15.410  14.429   3.653  1.00  0.00           H  
ATOM   1504  HA  ALA A 139     -16.094  11.982   5.118  1.00  0.00           H  
ATOM   1505  HB1 ALA A 139     -14.770  11.180   3.164  1.00  0.00           H  
ATOM   1506  HB2 ALA A 139     -13.472  12.309   3.597  1.00  0.00           H  
ATOM   1507  HB3 ALA A 139     -13.878  10.965   4.684  1.00  0.00           H  
ATOM   1508  N   GLU A 140     -14.501  12.624   7.012  1.00  0.00           N  
ATOM   1509  CA  GLU A 140     -14.131  13.134   8.335  1.00  0.00           C  
ATOM   1510  C   GLU A 140     -12.936  12.352   8.904  1.00  0.00           C  
ATOM   1511  O   GLU A 140     -12.967  11.120   8.962  1.00  0.00           O  
ATOM   1512  CB  GLU A 140     -15.384  13.072   9.234  1.00  0.00           C  
ATOM   1513  CG  GLU A 140     -15.128  13.331  10.728  1.00  0.00           C  
ATOM   1514  CD  GLU A 140     -16.386  13.161  11.599  1.00  0.00           C  
ATOM   1515  OE1 GLU A 140     -17.332  12.438  11.208  1.00  0.00           O  
ATOM   1516  OE2 GLU A 140     -16.437  13.763  12.701  1.00  0.00           O1-
ATOM   1517  H   GLU A 140     -14.789  11.656   6.981  1.00  0.00           H  
ATOM   1518  HA  GLU A 140     -13.839  14.181   8.252  1.00  0.00           H  
ATOM   1519  HB2 GLU A 140     -16.117  13.792   8.870  1.00  0.00           H  
ATOM   1520  HB3 GLU A 140     -15.815  12.075   9.136  1.00  0.00           H  
ATOM   1521  HG2 GLU A 140     -14.737  14.342  10.844  1.00  0.00           H  
ATOM   1522  HG3 GLU A 140     -14.375  12.632  11.092  1.00  0.00           H  
ATOM   1523  N   ILE A 141     -11.878  13.054   9.322  1.00  0.00           N  
ATOM   1524  CA  ILE A 141     -10.671  12.450   9.908  1.00  0.00           C  
ATOM   1525  C   ILE A 141     -10.930  12.007  11.354  1.00  0.00           C  
ATOM   1526  O   ILE A 141     -11.379  12.802  12.180  1.00  0.00           O  
ATOM   1527  CB  ILE A 141      -9.446  13.393   9.783  1.00  0.00           C  
ATOM   1528  CG1 ILE A 141      -9.125  13.685   8.299  1.00  0.00           C  
ATOM   1529  CG2 ILE A 141      -8.214  12.841  10.528  1.00  0.00           C  
ATOM   1530  CD1 ILE A 141      -8.009  14.714   8.070  1.00  0.00           C  
ATOM   1531  H   ILE A 141     -11.906  14.059   9.230  1.00  0.00           H  
ATOM   1532  HA  ILE A 141     -10.435  11.551   9.338  1.00  0.00           H  
ATOM   1533  HB  ILE A 141      -9.705  14.341  10.256  1.00  0.00           H  
ATOM   1534 HG12 ILE A 141      -8.849  12.755   7.803  1.00  0.00           H  
ATOM   1535 HG13 ILE A 141     -10.019  14.076   7.813  1.00  0.00           H  
ATOM   1536 HG21 ILE A 141      -8.424  12.718  11.591  1.00  0.00           H  
ATOM   1537 HG22 ILE A 141      -7.915  11.884  10.102  1.00  0.00           H  
ATOM   1538 HG23 ILE A 141      -7.376  13.534  10.456  1.00  0.00           H  
ATOM   1539 HD11 ILE A 141      -8.220  15.624   8.631  1.00  0.00           H  
ATOM   1540 HD12 ILE A 141      -7.044  14.307   8.372  1.00  0.00           H  
ATOM   1541 HD13 ILE A 141      -7.960  14.956   7.008  1.00  0.00           H  
ATOM   1542  N   TYR A 142     -10.584  10.761  11.683  1.00  0.00           N  
ATOM   1543  CA  TYR A 142     -10.699  10.196  13.030  1.00  0.00           C  
ATOM   1544  C   TYR A 142      -9.354   9.831  13.673  1.00  0.00           C  
ATOM   1545  O   TYR A 142      -9.362   9.433  14.833  1.00  0.00           O  
ATOM   1546  CB  TYR A 142     -11.748   9.069  13.087  1.00  0.00           C  
ATOM   1547  CG  TYR A 142     -11.366   7.726  12.478  1.00  0.00           C  
ATOM   1548  CD1 TYR A 142     -10.511   6.846  13.174  1.00  0.00           C  
ATOM   1549  CD2 TYR A 142     -11.940   7.313  11.258  1.00  0.00           C  
ATOM   1550  CE1 TYR A 142     -10.208   5.578  12.644  1.00  0.00           C  
ATOM   1551  CE2 TYR A 142     -11.645   6.040  10.727  1.00  0.00           C  
ATOM   1552  CZ  TYR A 142     -10.769   5.173  11.416  1.00  0.00           C  
ATOM   1553  OH  TYR A 142     -10.470   3.948  10.908  1.00  0.00           O  
ATOM   1554  H   TYR A 142     -10.192  10.171  10.964  1.00  0.00           H  
ATOM   1555  HA  TYR A 142     -11.094  10.978  13.678  1.00  0.00           H  
ATOM   1556  HB2 TYR A 142     -11.991   8.894  14.135  1.00  0.00           H  
ATOM   1557  HB3 TYR A 142     -12.664   9.428  12.618  1.00  0.00           H  
ATOM   1558  HD1 TYR A 142     -10.091   7.128  14.128  1.00  0.00           H  
ATOM   1559  HD2 TYR A 142     -12.619   7.971  10.736  1.00  0.00           H  
ATOM   1560  HE1 TYR A 142      -9.558   4.908  13.187  1.00  0.00           H  
ATOM   1561  HE2 TYR A 142     -12.090   5.724   9.796  1.00  0.00           H  
ATOM   1562  HH  TYR A 142     -11.186   3.591  10.379  1.00  0.00           H  
ATOM   1563  N   ALA A 143      -8.210  10.004  12.993  1.00  0.00           N  
ATOM   1564  CA  ALA A 143      -6.884   9.757  13.578  1.00  0.00           C  
ATOM   1565  C   ALA A 143      -5.732  10.573  12.950  1.00  0.00           C  
ATOM   1566  O   ALA A 143      -5.795  10.882  11.759  1.00  0.00           O  
ATOM   1567  CB  ALA A 143      -6.593   8.260  13.478  1.00  0.00           C  
ATOM   1568  H   ALA A 143      -8.253  10.299  12.028  1.00  0.00           H  
ATOM   1569  HA  ALA A 143      -6.936  10.024  14.634  1.00  0.00           H  
ATOM   1570  HB1 ALA A 143      -7.451   7.681  13.818  1.00  0.00           H  
ATOM   1571  HB2 ALA A 143      -6.348   8.003  12.448  1.00  0.00           H  
ATOM   1572  HB3 ALA A 143      -5.743   8.016  14.115  1.00  0.00           H  
ATOM   1573  N   TYR A 144      -4.677  10.881  13.726  1.00  0.00           N  
ATOM   1574  CA  TYR A 144      -3.464  11.597  13.273  1.00  0.00           C  
ATOM   1575  C   TYR A 144      -2.195  11.300  14.105  1.00  0.00           C  
ATOM   1576  O   TYR A 144      -2.222  11.390  15.339  1.00  0.00           O  
ATOM   1577  CB  TYR A 144      -3.727  13.115  13.298  1.00  0.00           C  
ATOM   1578  CG  TYR A 144      -2.622  13.973  12.696  1.00  0.00           C  
ATOM   1579  CD1 TYR A 144      -1.492  14.349  13.457  1.00  0.00           C  
ATOM   1580  CD2 TYR A 144      -2.745  14.427  11.370  1.00  0.00           C  
ATOM   1581  CE1 TYR A 144      -0.488  15.162  12.888  1.00  0.00           C  
ATOM   1582  CE2 TYR A 144      -1.748  15.239  10.805  1.00  0.00           C  
ATOM   1583  CZ  TYR A 144      -0.622  15.611  11.557  1.00  0.00           C  
ATOM   1584  OH  TYR A 144       0.296  16.420  10.974  1.00  0.00           O  
ATOM   1585  H   TYR A 144      -4.716  10.595  14.694  1.00  0.00           H  
ATOM   1586  HA  TYR A 144      -3.264  11.307  12.242  1.00  0.00           H  
ATOM   1587  HB2 TYR A 144      -4.653  13.315  12.759  1.00  0.00           H  
ATOM   1588  HB3 TYR A 144      -3.882  13.430  14.330  1.00  0.00           H  
ATOM   1589  HD1 TYR A 144      -1.398  14.021  14.481  1.00  0.00           H  
ATOM   1590  HD2 TYR A 144      -3.616  14.165  10.787  1.00  0.00           H  
ATOM   1591  HE1 TYR A 144       0.381  15.444  13.465  1.00  0.00           H  
ATOM   1592  HE2 TYR A 144      -1.823  15.587   9.786  1.00  0.00           H  
ATOM   1593  HH  TYR A 144       1.153  16.431  11.407  1.00  0.00           H  
ATOM   1594  N   ARG A 145      -1.060  11.025  13.436  1.00  0.00           N  
ATOM   1595  CA  ARG A 145       0.306  10.988  14.019  1.00  0.00           C  
ATOM   1596  C   ARG A 145       1.386  11.267  12.953  1.00  0.00           C  
ATOM   1597  O   ARG A 145       1.118  11.171  11.757  1.00  0.00           O  
ATOM   1598  CB  ARG A 145       0.522   9.639  14.743  1.00  0.00           C  
ATOM   1599  CG  ARG A 145       1.848   9.486  15.520  1.00  0.00           C  
ATOM   1600  CD  ARG A 145       2.050   8.090  16.118  1.00  0.00           C  
ATOM   1601  NE  ARG A 145       2.054   7.042  15.078  1.00  0.00           N  
ATOM   1602  CZ  ARG A 145       2.930   6.897  14.097  1.00  0.00           C  
ATOM   1603  NH1 ARG A 145       4.067   7.516  14.043  1.00  0.00           N  
ATOM   1604  NH2 ARG A 145       2.703   6.114  13.095  1.00  0.00           N1+
ATOM   1605  H   ARG A 145      -1.132  10.917  12.435  1.00  0.00           H  
ATOM   1606  HA  ARG A 145       0.381  11.786  14.757  1.00  0.00           H  
ATOM   1607  HB2 ARG A 145      -0.295   9.491  15.450  1.00  0.00           H  
ATOM   1608  HB3 ARG A 145       0.462   8.855  13.988  1.00  0.00           H  
ATOM   1609  HG2 ARG A 145       1.869  10.221  16.324  1.00  0.00           H  
ATOM   1610  HG3 ARG A 145       2.707   9.663  14.872  1.00  0.00           H  
ATOM   1611  HD2 ARG A 145       1.245   7.904  16.830  1.00  0.00           H  
ATOM   1612  HD3 ARG A 145       2.988   8.063  16.673  1.00  0.00           H  
ATOM   1613  HE  ARG A 145       1.278   6.396  15.098  1.00  0.00           H  
ATOM   1614 HH11 ARG A 145       4.393   8.069  14.823  1.00  0.00           H  
ATOM   1615 HH12 ARG A 145       4.648   7.328  13.238  1.00  0.00           H  
ATOM   1616 HH21 ARG A 145       1.864   5.552  13.065  1.00  0.00           H  
ATOM   1617 HH22 ARG A 145       3.413   6.030  12.382  1.00  0.00           H  
ATOM   1618  N   GLU A 146       2.616  11.563  13.379  1.00  0.00           N  
ATOM   1619  CA  GLU A 146       3.778  11.776  12.503  1.00  0.00           C  
ATOM   1620  C   GLU A 146       4.988  10.878  12.828  1.00  0.00           C  
ATOM   1621  O   GLU A 146       5.248  10.536  13.988  1.00  0.00           O  
ATOM   1622  CB  GLU A 146       4.223  13.247  12.538  1.00  0.00           C  
ATOM   1623  CG  GLU A 146       3.078  14.246  12.321  1.00  0.00           C  
ATOM   1624  CD  GLU A 146       3.565  15.667  12.014  1.00  0.00           C  
ATOM   1625  OE1 GLU A 146       2.706  16.571  11.906  1.00  0.00           O  
ATOM   1626  OE2 GLU A 146       4.787  15.899  11.874  1.00  0.00           O1-
ATOM   1627  H   GLU A 146       2.770  11.647  14.373  1.00  0.00           H  
ATOM   1628  HA  GLU A 146       3.487  11.556  11.476  1.00  0.00           H  
ATOM   1629  HB2 GLU A 146       4.695  13.459  13.498  1.00  0.00           H  
ATOM   1630  HB3 GLU A 146       4.968  13.375  11.754  1.00  0.00           H  
ATOM   1631  HG2 GLU A 146       2.456  14.269  13.216  1.00  0.00           H  
ATOM   1632  HG3 GLU A 146       2.464  13.895  11.492  1.00  0.00           H  
ATOM   1633  N   GLU A 147       5.782  10.583  11.798  1.00  0.00           N  
ATOM   1634  CA  GLU A 147       7.202  10.202  11.884  1.00  0.00           C  
ATOM   1635  C   GLU A 147       8.054  11.359  11.334  1.00  0.00           C  
ATOM   1636  O   GLU A 147       7.591  12.127  10.490  1.00  0.00           O  
ATOM   1637  CB  GLU A 147       7.481   8.839  11.222  1.00  0.00           C  
ATOM   1638  CG  GLU A 147       7.056   7.669  12.133  1.00  0.00           C  
ATOM   1639  CD  GLU A 147       6.281   6.572  11.396  1.00  0.00           C  
ATOM   1640  OE1 GLU A 147       5.050   6.460  11.616  1.00  0.00           O  
ATOM   1641  OE2 GLU A 147       6.892   5.817  10.603  1.00  0.00           O1-
ATOM   1642  H   GLU A 147       5.479  10.899  10.888  1.00  0.00           H  
ATOM   1643  HA  GLU A 147       7.489  10.096  12.930  1.00  0.00           H  
ATOM   1644  HB2 GLU A 147       6.948   8.792  10.273  1.00  0.00           H  
ATOM   1645  HB3 GLU A 147       8.548   8.748  11.018  1.00  0.00           H  
ATOM   1646  HG2 GLU A 147       6.440   8.047  12.949  1.00  0.00           H  
ATOM   1647  HG3 GLU A 147       7.947   7.241  12.591  1.00  0.00           H  
ATOM   1648  N   GLN A 148       9.263  11.543  11.874  1.00  0.00           N  
ATOM   1649  CA  GLN A 148      10.094  12.746  11.673  1.00  0.00           C  
ATOM   1650  C   GLN A 148      11.599  12.397  11.644  1.00  0.00           C  
ATOM   1651  O   GLN A 148      12.470  13.244  11.839  1.00  0.00           O  
ATOM   1652  CB  GLN A 148       9.758  13.806  12.754  1.00  0.00           C  
ATOM   1653  CG  GLN A 148       8.297  14.306  12.743  1.00  0.00           C  
ATOM   1654  CD  GLN A 148       7.982  15.364  13.806  1.00  0.00           C  
ATOM   1655  OE1 GLN A 148       8.690  15.564  14.787  1.00  0.00           O  
ATOM   1656  NE2 GLN A 148       6.878  16.066  13.688  1.00  0.00           N  
ATOM   1657  H   GLN A 148       9.612  10.852  12.523  1.00  0.00           H  
ATOM   1658  HA  GLN A 148       9.861  13.175  10.699  1.00  0.00           H  
ATOM   1659  HB2 GLN A 148       9.975  13.381  13.734  1.00  0.00           H  
ATOM   1660  HB3 GLN A 148      10.407  14.670  12.609  1.00  0.00           H  
ATOM   1661  HG2 GLN A 148       7.616  13.473  12.919  1.00  0.00           H  
ATOM   1662  HG3 GLN A 148       8.077  14.725  11.761  1.00  0.00           H  
ATOM   1663 HE21 GLN A 148       6.237  15.915  12.922  1.00  0.00           H  
ATOM   1664 HE22 GLN A 148       6.685  16.787  14.369  1.00  0.00           H  
ATOM   1665  N   ASP A 149      11.934  11.125  11.435  1.00  0.00           N  
ATOM   1666  CA  ASP A 149      13.217  10.523  11.813  1.00  0.00           C  
ATOM   1667  C   ASP A 149      14.194  10.425  10.627  1.00  0.00           C  
ATOM   1668  O   ASP A 149      13.755  10.353   9.480  1.00  0.00           O  
ATOM   1669  CB  ASP A 149      12.959   9.212  12.574  1.00  0.00           C  
ATOM   1670  CG  ASP A 149      12.060   9.410  13.807  1.00  0.00           C  
ATOM   1671  OD1 ASP A 149      12.589   9.280  14.937  1.00  0.00           O  
ATOM   1672  OD2 ASP A 149      10.853   9.738  13.712  1.00  0.00           O1-
ATOM   1673  H   ASP A 149      11.202  10.498  11.132  1.00  0.00           H  
ATOM   1674  HA  ASP A 149      13.694  11.194  12.527  1.00  0.00           H  
ATOM   1675  HB2 ASP A 149      13.918   8.801  12.889  1.00  0.00           H  
ATOM   1676  HB3 ASP A 149      12.488   8.493  11.904  1.00  0.00           H  
ATOM   1677  N   PHE A 150      15.507  10.533  10.884  1.00  0.00           N  
ATOM   1678  CA  PHE A 150      16.510  11.040   9.918  1.00  0.00           C  
ATOM   1679  C   PHE A 150      16.165  12.446   9.362  1.00  0.00           C  
ATOM   1680  O   PHE A 150      16.721  12.890   8.359  1.00  0.00           O  
ATOM   1681  CB  PHE A 150      16.829  10.022   8.801  1.00  0.00           C  
ATOM   1682  CG  PHE A 150      17.423   8.696   9.238  1.00  0.00           C  
ATOM   1683  CD1 PHE A 150      18.820   8.557   9.370  1.00  0.00           C  
ATOM   1684  CD2 PHE A 150      16.591   7.581   9.455  1.00  0.00           C  
ATOM   1685  CE1 PHE A 150      19.379   7.311   9.708  1.00  0.00           C  
ATOM   1686  CE2 PHE A 150      17.150   6.336   9.797  1.00  0.00           C  
ATOM   1687  CZ  PHE A 150      18.544   6.201   9.922  1.00  0.00           C  
ATOM   1688  H   PHE A 150      15.800  10.505  11.851  1.00  0.00           H  
ATOM   1689  HA  PHE A 150      17.434  11.179  10.478  1.00  0.00           H  
ATOM   1690  HB2 PHE A 150      15.927   9.828   8.221  1.00  0.00           H  
ATOM   1691  HB3 PHE A 150      17.543  10.478   8.115  1.00  0.00           H  
ATOM   1692  HD1 PHE A 150      19.470   9.405   9.213  1.00  0.00           H  
ATOM   1693  HD2 PHE A 150      15.520   7.679   9.349  1.00  0.00           H  
ATOM   1694  HE1 PHE A 150      20.449   7.204   9.804  1.00  0.00           H  
ATOM   1695  HE2 PHE A 150      16.507   5.483   9.959  1.00  0.00           H  
ATOM   1696  HZ  PHE A 150      18.978   5.247  10.181  1.00  0.00           H  
ATOM   1697  N   GLY A 151      15.239  13.167  10.007  1.00  0.00           N  
ATOM   1698  CA  GLY A 151      14.649  14.408   9.501  1.00  0.00           C  
ATOM   1699  C   GLY A 151      13.540  14.205   8.457  1.00  0.00           C  
ATOM   1700  O   GLY A 151      13.155  15.179   7.803  1.00  0.00           O  
ATOM   1701  H   GLY A 151      14.878  12.804  10.878  1.00  0.00           H  
ATOM   1702  HA2 GLY A 151      14.217  14.952  10.342  1.00  0.00           H  
ATOM   1703  HA3 GLY A 151      15.429  15.026   9.057  1.00  0.00           H  
ATOM   1704  N   ILE A 152      13.016  12.988   8.273  1.00  0.00           N  
ATOM   1705  CA  ILE A 152      11.998  12.672   7.261  1.00  0.00           C  
ATOM   1706  C   ILE A 152      10.582  12.861   7.844  1.00  0.00           C  
ATOM   1707  O   ILE A 152      10.032  11.944   8.443  1.00  0.00           O  
ATOM   1708  CB  ILE A 152      12.213  11.253   6.665  1.00  0.00           C  
ATOM   1709  CG1 ILE A 152      13.653  10.970   6.176  1.00  0.00           C  
ATOM   1710  CG2 ILE A 152      11.217  10.994   5.517  1.00  0.00           C  
ATOM   1711  CD1 ILE A 152      13.938   9.483   5.928  1.00  0.00           C  
ATOM   1712  H   ILE A 152      13.365  12.220   8.827  1.00  0.00           H  
ATOM   1713  HA  ILE A 152      12.110  13.370   6.431  1.00  0.00           H  
ATOM   1714  HB  ILE A 152      11.994  10.536   7.456  1.00  0.00           H  
ATOM   1715 HG12 ILE A 152      13.824  11.511   5.245  1.00  0.00           H  
ATOM   1716 HG13 ILE A 152      14.378  11.319   6.911  1.00  0.00           H  
ATOM   1717 HG21 ILE A 152      11.474  11.608   4.654  1.00  0.00           H  
ATOM   1718 HG22 ILE A 152      11.243   9.942   5.231  1.00  0.00           H  
ATOM   1719 HG23 ILE A 152      10.200  11.230   5.827  1.00  0.00           H  
ATOM   1720 HD11 ILE A 152      13.704   8.904   6.822  1.00  0.00           H  
ATOM   1721 HD12 ILE A 152      13.348   9.115   5.090  1.00  0.00           H  
ATOM   1722 HD13 ILE A 152      14.994   9.353   5.690  1.00  0.00           H  
ATOM   1723  N   GLU A 153       9.980  14.047   7.685  1.00  0.00           N  
ATOM   1724  CA  GLU A 153       8.557  14.268   8.019  1.00  0.00           C  
ATOM   1725  C   GLU A 153       7.635  13.385   7.157  1.00  0.00           C  
ATOM   1726  O   GLU A 153       7.664  13.481   5.925  1.00  0.00           O  
ATOM   1727  CB  GLU A 153       8.112  15.734   7.818  1.00  0.00           C  
ATOM   1728  CG  GLU A 153       8.793  16.780   8.708  1.00  0.00           C  
ATOM   1729  CD  GLU A 153       8.443  18.200   8.230  1.00  0.00           C  
ATOM   1730  OE1 GLU A 153       7.526  18.838   8.802  1.00  0.00           O  
ATOM   1731  OE2 GLU A 153       9.083  18.675   7.257  1.00  0.00           O1-
ATOM   1732  H   GLU A 153      10.522  14.811   7.307  1.00  0.00           H  
ATOM   1733  HA  GLU A 153       8.396  14.006   9.065  1.00  0.00           H  
ATOM   1734  HB2 GLU A 153       8.279  16.006   6.776  1.00  0.00           H  
ATOM   1735  HB3 GLU A 153       7.038  15.795   7.999  1.00  0.00           H  
ATOM   1736  HG2 GLU A 153       9.873  16.641   8.655  1.00  0.00           H  
ATOM   1737  HG3 GLU A 153       8.477  16.636   9.741  1.00  0.00           H  
ATOM   1738  N   ILE A 154       6.780  12.586   7.801  1.00  0.00           N  
ATOM   1739  CA  ILE A 154       5.706  11.796   7.182  1.00  0.00           C  
ATOM   1740  C   ILE A 154       4.473  11.823   8.086  1.00  0.00           C  
ATOM   1741  O   ILE A 154       4.552  11.491   9.270  1.00  0.00           O  
ATOM   1742  CB  ILE A 154       6.123  10.336   6.875  1.00  0.00           C  
ATOM   1743  CG1 ILE A 154       7.419  10.253   6.045  1.00  0.00           C  
ATOM   1744  CG2 ILE A 154       4.969   9.572   6.190  1.00  0.00           C  
ATOM   1745  CD1 ILE A 154       7.948   8.830   5.862  1.00  0.00           C  
ATOM   1746  H   ILE A 154       6.889  12.500   8.801  1.00  0.00           H  
ATOM   1747  HA  ILE A 154       5.438  12.266   6.236  1.00  0.00           H  
ATOM   1748  HB  ILE A 154       6.320   9.848   7.829  1.00  0.00           H  
ATOM   1749 HG12 ILE A 154       7.268  10.717   5.070  1.00  0.00           H  
ATOM   1750 HG13 ILE A 154       8.198  10.799   6.577  1.00  0.00           H  
ATOM   1751 HG21 ILE A 154       4.064   9.591   6.798  1.00  0.00           H  
ATOM   1752 HG22 ILE A 154       4.747  10.024   5.224  1.00  0.00           H  
ATOM   1753 HG23 ILE A 154       5.237   8.526   6.037  1.00  0.00           H  
ATOM   1754 HD11 ILE A 154       8.011   8.344   6.836  1.00  0.00           H  
ATOM   1755 HD12 ILE A 154       7.300   8.248   5.207  1.00  0.00           H  
ATOM   1756 HD13 ILE A 154       8.947   8.874   5.428  1.00  0.00           H  
ATOM   1757  N   VAL A 155       3.321  12.172   7.519  1.00  0.00           N  
ATOM   1758  CA  VAL A 155       2.032  12.236   8.220  1.00  0.00           C  
ATOM   1759  C   VAL A 155       1.229  10.961   7.964  1.00  0.00           C  
ATOM   1760  O   VAL A 155       1.196  10.468   6.836  1.00  0.00           O  
ATOM   1761  CB  VAL A 155       1.282  13.523   7.824  1.00  0.00           C  
ATOM   1762  CG1 VAL A 155      -0.192  13.532   8.239  1.00  0.00           C  
ATOM   1763  CG2 VAL A 155       1.968  14.761   8.412  1.00  0.00           C  
ATOM   1764  H   VAL A 155       3.321  12.347   6.524  1.00  0.00           H  
ATOM   1765  HA  VAL A 155       2.211  12.290   9.294  1.00  0.00           H  
ATOM   1766  HB  VAL A 155       1.318  13.619   6.739  1.00  0.00           H  
ATOM   1767 HG11 VAL A 155      -0.738  12.763   7.694  1.00  0.00           H  
ATOM   1768 HG12 VAL A 155      -0.278  13.355   9.311  1.00  0.00           H  
ATOM   1769 HG13 VAL A 155      -0.635  14.498   7.996  1.00  0.00           H  
ATOM   1770 HG21 VAL A 155       1.900  14.740   9.500  1.00  0.00           H  
ATOM   1771 HG22 VAL A 155       3.020  14.789   8.125  1.00  0.00           H  
ATOM   1772 HG23 VAL A 155       1.476  15.664   8.053  1.00  0.00           H  
ATOM   1773  N   LYS A 156       0.559  10.437   8.995  1.00  0.00           N  
ATOM   1774  CA  LYS A 156      -0.329   9.266   8.920  1.00  0.00           C  
ATOM   1775  C   LYS A 156      -1.679   9.590   9.557  1.00  0.00           C  
ATOM   1776  O   LYS A 156      -1.723  10.212  10.617  1.00  0.00           O  
ATOM   1777  CB  LYS A 156       0.317   8.025   9.563  1.00  0.00           C  
ATOM   1778  CG  LYS A 156       1.581   7.498   8.861  1.00  0.00           C  
ATOM   1779  CD  LYS A 156       2.918   8.019   9.413  1.00  0.00           C  
ATOM   1780  CE  LYS A 156       4.112   7.365   8.692  1.00  0.00           C  
ATOM   1781  NZ  LYS A 156       4.217   5.912   8.961  1.00  0.00           N1+
ATOM   1782  H   LYS A 156       0.649  10.879   9.898  1.00  0.00           H  
ATOM   1783  HA  LYS A 156      -0.521   9.034   7.873  1.00  0.00           H  
ATOM   1784  HB2 LYS A 156       0.530   8.218  10.614  1.00  0.00           H  
ATOM   1785  HB3 LYS A 156      -0.422   7.225   9.519  1.00  0.00           H  
ATOM   1786  HG2 LYS A 156       1.575   6.415   8.987  1.00  0.00           H  
ATOM   1787  HG3 LYS A 156       1.521   7.718   7.795  1.00  0.00           H  
ATOM   1788  HD2 LYS A 156       2.981   7.814  10.482  1.00  0.00           H  
ATOM   1789  HD3 LYS A 156       2.975   9.098   9.270  1.00  0.00           H  
ATOM   1790  HE2 LYS A 156       5.028   7.856   9.020  1.00  0.00           H  
ATOM   1791  HE3 LYS A 156       4.006   7.521   7.618  1.00  0.00           H  
ATOM   1792  HZ1 LYS A 156       4.347   5.741   9.948  1.00  0.00           H  
ATOM   1793  HZ2 LYS A 156       3.403   5.423   8.614  1.00  0.00           H  
ATOM   1794  HZ3 LYS A 156       5.015   5.508   8.492  1.00  0.00           H  
ATOM   1795  N   VAL A 157      -2.768   9.174   8.904  1.00  0.00           N  
ATOM   1796  CA  VAL A 157      -4.157   9.496   9.293  1.00  0.00           C  
ATOM   1797  C   VAL A 157      -5.132   8.367   8.948  1.00  0.00           C  
ATOM   1798  O   VAL A 157      -4.841   7.501   8.120  1.00  0.00           O  
ATOM   1799  CB  VAL A 157      -4.651  10.815   8.649  1.00  0.00           C  
ATOM   1800  CG1 VAL A 157      -3.780  12.020   8.999  1.00  0.00           C  
ATOM   1801  CG2 VAL A 157      -4.775  10.743   7.124  1.00  0.00           C  
ATOM   1802  H   VAL A 157      -2.636   8.641   8.056  1.00  0.00           H  
ATOM   1803  HA  VAL A 157      -4.184   9.625  10.375  1.00  0.00           H  
ATOM   1804  HB  VAL A 157      -5.647  11.022   9.041  1.00  0.00           H  
ATOM   1805 HG11 VAL A 157      -3.635  12.044  10.079  1.00  0.00           H  
ATOM   1806 HG12 VAL A 157      -2.810  11.952   8.505  1.00  0.00           H  
ATOM   1807 HG13 VAL A 157      -4.283  12.934   8.685  1.00  0.00           H  
ATOM   1808 HG21 VAL A 157      -3.797  10.547   6.684  1.00  0.00           H  
ATOM   1809 HG22 VAL A 157      -5.473   9.957   6.836  1.00  0.00           H  
ATOM   1810 HG23 VAL A 157      -5.157  11.690   6.741  1.00  0.00           H  
ATOM   1811  N   LYS A 158      -6.321   8.416   9.561  1.00  0.00           N  
ATOM   1812  CA  LYS A 158      -7.468   7.519   9.315  1.00  0.00           C  
ATOM   1813  C   LYS A 158      -8.762   8.343   9.286  1.00  0.00           C  
ATOM   1814  O   LYS A 158      -8.873   9.313  10.035  1.00  0.00           O  
ATOM   1815  CB  LYS A 158      -7.523   6.369  10.348  1.00  0.00           C  
ATOM   1816  CG  LYS A 158      -6.195   5.599  10.526  1.00  0.00           C  
ATOM   1817  CD  LYS A 158      -6.237   4.483  11.586  1.00  0.00           C  
ATOM   1818  CE  LYS A 158      -6.432   5.015  13.011  1.00  0.00           C  
ATOM   1819  NZ  LYS A 158      -6.379   3.953  14.044  1.00  0.00           N1+
ATOM   1820  H   LYS A 158      -6.464   9.171  10.217  1.00  0.00           H  
ATOM   1821  HA  LYS A 158      -7.354   7.077   8.325  1.00  0.00           H  
ATOM   1822  HB2 LYS A 158      -7.838   6.778  11.308  1.00  0.00           H  
ATOM   1823  HB3 LYS A 158      -8.288   5.661  10.029  1.00  0.00           H  
ATOM   1824  HG2 LYS A 158      -5.923   5.154   9.569  1.00  0.00           H  
ATOM   1825  HG3 LYS A 158      -5.404   6.291  10.815  1.00  0.00           H  
ATOM   1826  HD2 LYS A 158      -5.297   3.934  11.547  1.00  0.00           H  
ATOM   1827  HD3 LYS A 158      -7.053   3.803  11.341  1.00  0.00           H  
ATOM   1828  HE2 LYS A 158      -7.400   5.511  13.075  1.00  0.00           H  
ATOM   1829  HE3 LYS A 158      -5.663   5.755  13.233  1.00  0.00           H  
ATOM   1830  HZ1 LYS A 158      -6.648   3.046  13.692  1.00  0.00           H  
ATOM   1831  HZ2 LYS A 158      -5.454   3.874  14.442  1.00  0.00           H  
ATOM   1832  HZ3 LYS A 158      -6.973   4.232  14.811  1.00  0.00           H  
ATOM   1833  N   ALA A 159      -9.716   7.997   8.421  1.00  0.00           N  
ATOM   1834  CA  ALA A 159     -10.922   8.791   8.146  1.00  0.00           C  
ATOM   1835  C   ALA A 159     -12.124   7.937   7.697  1.00  0.00           C  
ATOM   1836  O   ALA A 159     -11.965   6.746   7.420  1.00  0.00           O  
ATOM   1837  CB  ALA A 159     -10.578   9.819   7.062  1.00  0.00           C  
ATOM   1838  H   ALA A 159      -9.552   7.200   7.823  1.00  0.00           H  
ATOM   1839  HA  ALA A 159     -11.217   9.320   9.052  1.00  0.00           H  
ATOM   1840  HB1 ALA A 159      -9.716  10.415   7.363  1.00  0.00           H  
ATOM   1841  HB2 ALA A 159     -10.358   9.304   6.127  1.00  0.00           H  
ATOM   1842  HB3 ALA A 159     -11.430  10.478   6.901  1.00  0.00           H  
ATOM   1843  N   ILE A 160     -13.315   8.546   7.607  1.00  0.00           N  
ATOM   1844  CA  ILE A 160     -14.563   7.901   7.160  1.00  0.00           C  
ATOM   1845  C   ILE A 160     -15.474   8.864   6.365  1.00  0.00           C  
ATOM   1846  O   ILE A 160     -15.619  10.031   6.722  1.00  0.00           O  
ATOM   1847  CB  ILE A 160     -15.276   7.237   8.365  1.00  0.00           C  
ATOM   1848  CG1 ILE A 160     -16.492   6.410   7.890  1.00  0.00           C  
ATOM   1849  CG2 ILE A 160     -15.725   8.280   9.410  1.00  0.00           C  
ATOM   1850  CD1 ILE A 160     -17.126   5.543   8.985  1.00  0.00           C  
ATOM   1851  H   ILE A 160     -13.369   9.515   7.885  1.00  0.00           H  
ATOM   1852  HA  ILE A 160     -14.280   7.100   6.477  1.00  0.00           H  
ATOM   1853  HB  ILE A 160     -14.568   6.558   8.841  1.00  0.00           H  
ATOM   1854 HG12 ILE A 160     -17.262   7.071   7.492  1.00  0.00           H  
ATOM   1855 HG13 ILE A 160     -16.166   5.744   7.092  1.00  0.00           H  
ATOM   1856 HG21 ILE A 160     -14.890   8.920   9.697  1.00  0.00           H  
ATOM   1857 HG22 ILE A 160     -16.519   8.908   9.004  1.00  0.00           H  
ATOM   1858 HG23 ILE A 160     -16.086   7.785  10.311  1.00  0.00           H  
ATOM   1859 HD11 ILE A 160     -16.368   4.908   9.444  1.00  0.00           H  
ATOM   1860 HD12 ILE A 160     -17.592   6.168   9.747  1.00  0.00           H  
ATOM   1861 HD13 ILE A 160     -17.895   4.909   8.542  1.00  0.00           H  
ATOM   1862  N   GLY A 161     -16.102   8.383   5.283  1.00  0.00           N  
ATOM   1863  CA  GLY A 161     -17.036   9.158   4.444  1.00  0.00           C  
ATOM   1864  C   GLY A 161     -18.369   9.497   5.135  1.00  0.00           C  
ATOM   1865  O   GLY A 161     -18.819   8.739   5.992  1.00  0.00           O  
ATOM   1866  H   GLY A 161     -15.896   7.432   5.012  1.00  0.00           H  
ATOM   1867  HA2 GLY A 161     -16.554  10.087   4.142  1.00  0.00           H  
ATOM   1868  HA3 GLY A 161     -17.257   8.595   3.537  1.00  0.00           H  
ATOM   1869  N   ARG A 162     -19.042  10.592   4.740  1.00  0.00           N  
ATOM   1870  CA  ARG A 162     -20.263  11.108   5.406  1.00  0.00           C  
ATOM   1871  C   ARG A 162     -21.405  11.580   4.496  1.00  0.00           C  
ATOM   1872  O   ARG A 162     -22.545  11.223   4.781  1.00  0.00           O  
ATOM   1873  CB  ARG A 162     -19.892  12.235   6.390  1.00  0.00           C  
ATOM   1874  CG  ARG A 162     -18.988  11.825   7.563  1.00  0.00           C  
ATOM   1875  CD  ARG A 162     -19.672  10.813   8.494  1.00  0.00           C  
ATOM   1876  NE  ARG A 162     -18.899  10.664   9.730  1.00  0.00           N  
ATOM   1877  CZ  ARG A 162     -18.901   9.670  10.591  1.00  0.00           C  
ATOM   1878  NH1 ARG A 162     -18.147   9.790  11.633  1.00  0.00           N  
ATOM   1879  NH2 ARG A 162     -19.612   8.585  10.489  1.00  0.00           N1+
ATOM   1880  H   ARG A 162     -18.610  11.160   4.025  1.00  0.00           H  
ATOM   1881  HA  ARG A 162     -20.707  10.299   5.986  1.00  0.00           H  
ATOM   1882  HB2 ARG A 162     -19.394  13.033   5.840  1.00  0.00           H  
ATOM   1883  HB3 ARG A 162     -20.810  12.649   6.807  1.00  0.00           H  
ATOM   1884  HG2 ARG A 162     -18.757  12.723   8.135  1.00  0.00           H  
ATOM   1885  HG3 ARG A 162     -18.049  11.412   7.196  1.00  0.00           H  
ATOM   1886  HD2 ARG A 162     -19.760   9.850   7.992  1.00  0.00           H  
ATOM   1887  HD3 ARG A 162     -20.671  11.172   8.742  1.00  0.00           H  
ATOM   1888  HE  ARG A 162     -18.287  11.425   9.989  1.00  0.00           H  
ATOM   1889 HH11 ARG A 162     -18.208   9.128  12.394  1.00  0.00           H  
ATOM   1890 HH12 ARG A 162     -17.659  10.666  11.751  1.00  0.00           H  
ATOM   1891 HH21 ARG A 162     -20.207   8.394   9.695  1.00  0.00           H  
ATOM   1892 HH22 ARG A 162     -19.510   7.895  11.219  1.00  0.00           H  
ATOM   1893  N   GLN A 163     -21.158  12.357   3.437  1.00  0.00           N  
ATOM   1894  CA  GLN A 163     -22.221  12.968   2.605  1.00  0.00           C  
ATOM   1895  C   GLN A 163     -21.868  12.967   1.110  1.00  0.00           C  
ATOM   1896  O   GLN A 163     -20.740  12.643   0.745  1.00  0.00           O  
ATOM   1897  CB  GLN A 163     -22.528  14.419   3.033  1.00  0.00           C  
ATOM   1898  CG  GLN A 163     -22.646  14.701   4.537  1.00  0.00           C  
ATOM   1899  CD  GLN A 163     -22.355  16.166   4.809  1.00  0.00           C  
ATOM   1900  OE1 GLN A 163     -21.216  16.566   5.022  1.00  0.00           O  
ATOM   1901  NE2 GLN A 163     -23.352  17.012   4.769  1.00  0.00           N  
ATOM   1902  H   GLN A 163     -20.205  12.639   3.256  1.00  0.00           H  
ATOM   1903  HA  GLN A 163     -23.140  12.392   2.718  1.00  0.00           H  
ATOM   1904  HB2 GLN A 163     -21.737  15.052   2.633  1.00  0.00           H  
ATOM   1905  HB3 GLN A 163     -23.454  14.742   2.557  1.00  0.00           H  
ATOM   1906  HG2 GLN A 163     -21.916  14.129   5.110  1.00  0.00           H  
ATOM   1907  HG3 GLN A 163     -23.645  14.438   4.885  1.00  0.00           H  
ATOM   1908 HE21 GLN A 163     -24.292  16.738   4.521  1.00  0.00           H  
ATOM   1909 HE22 GLN A 163     -23.143  18.000   4.778  1.00  0.00           H  
ATOM   1910  N   ARG A 164     -22.810  13.376   0.250  1.00  0.00           N  
ATOM   1911  CA  ARG A 164     -22.646  13.489  -1.213  1.00  0.00           C  
ATOM   1912  C   ARG A 164     -22.631  14.951  -1.667  1.00  0.00           C  
ATOM   1913  O   ARG A 164     -23.129  15.816  -0.950  1.00  0.00           O  
ATOM   1914  CB  ARG A 164     -23.782  12.745  -1.929  1.00  0.00           C  
ATOM   1915  CG  ARG A 164     -24.013  11.298  -1.466  1.00  0.00           C  
ATOM   1916  CD  ARG A 164     -25.001  10.608  -2.414  1.00  0.00           C  
ATOM   1917  NE  ARG A 164     -26.345  11.218  -2.362  1.00  0.00           N  
ATOM   1918  CZ  ARG A 164     -27.165  11.391  -3.379  1.00  0.00           C  
ATOM   1919  NH1 ARG A 164     -26.901  10.963  -4.577  1.00  0.00           N  
ATOM   1920  NH2 ARG A 164     -28.297  12.006  -3.228  1.00  0.00           N1+
ATOM   1921  H   ARG A 164     -23.693  13.683   0.632  1.00  0.00           H  
ATOM   1922  HA  ARG A 164     -21.699  13.041  -1.515  1.00  0.00           H  
ATOM   1923  HB2 ARG A 164     -24.706  13.300  -1.771  1.00  0.00           H  
ATOM   1924  HB3 ARG A 164     -23.566  12.742  -2.997  1.00  0.00           H  
ATOM   1925  HG2 ARG A 164     -24.413  11.283  -0.452  1.00  0.00           H  
ATOM   1926  HG3 ARG A 164     -23.067  10.757  -1.478  1.00  0.00           H  
ATOM   1927  HD2 ARG A 164     -25.076   9.555  -2.141  1.00  0.00           H  
ATOM   1928  HD3 ARG A 164     -24.596  10.667  -3.424  1.00  0.00           H  
ATOM   1929  HE  ARG A 164     -26.695  11.491  -1.454  1.00  0.00           H  
ATOM   1930 HH11 ARG A 164     -27.575  11.138  -5.309  1.00  0.00           H  
ATOM   1931 HH12 ARG A 164     -26.113  10.351  -4.733  1.00  0.00           H  
ATOM   1932 HH21 ARG A 164     -28.596  12.311  -2.313  1.00  0.00           H  
ATOM   1933 HH22 ARG A 164     -28.899  12.081  -4.036  1.00  0.00           H  
ATOM   1934  N   PHE A 165     -22.124  15.242  -2.866  1.00  0.00           N  
ATOM   1935  CA  PHE A 165     -22.247  16.571  -3.483  1.00  0.00           C  
ATOM   1936  C   PHE A 165     -22.192  16.569  -5.021  1.00  0.00           C  
ATOM   1937  O   PHE A 165     -21.636  15.662  -5.642  1.00  0.00           O  
ATOM   1938  CB  PHE A 165     -21.192  17.524  -2.895  1.00  0.00           C  
ATOM   1939  CG  PHE A 165     -19.733  17.143  -3.078  1.00  0.00           C  
ATOM   1940  CD1 PHE A 165     -19.107  17.273  -4.332  1.00  0.00           C  
ATOM   1941  CD2 PHE A 165     -18.980  16.721  -1.966  1.00  0.00           C  
ATOM   1942  CE1 PHE A 165     -17.745  16.959  -4.477  1.00  0.00           C  
ATOM   1943  CE2 PHE A 165     -17.613  16.427  -2.107  1.00  0.00           C  
ATOM   1944  CZ  PHE A 165     -17.000  16.533  -3.366  1.00  0.00           C  
ATOM   1945  H   PHE A 165     -21.638  14.518  -3.375  1.00  0.00           H  
ATOM   1946  HA  PHE A 165     -23.221  16.976  -3.209  1.00  0.00           H  
ATOM   1947  HB2 PHE A 165     -21.344  18.513  -3.326  1.00  0.00           H  
ATOM   1948  HB3 PHE A 165     -21.385  17.622  -1.826  1.00  0.00           H  
ATOM   1949  HD1 PHE A 165     -19.665  17.622  -5.188  1.00  0.00           H  
ATOM   1950  HD2 PHE A 165     -19.452  16.633  -0.999  1.00  0.00           H  
ATOM   1951  HE1 PHE A 165     -17.271  17.048  -5.444  1.00  0.00           H  
ATOM   1952  HE2 PHE A 165     -17.035  16.116  -1.250  1.00  0.00           H  
ATOM   1953  HZ  PHE A 165     -15.955  16.285  -3.480  1.00  0.00           H  
ATOM   1954  N   LYS A 166     -22.719  17.641  -5.625  1.00  0.00           N  
ATOM   1955  CA  LYS A 166     -22.465  18.072  -7.011  1.00  0.00           C  
ATOM   1956  C   LYS A 166     -21.280  19.041  -7.047  1.00  0.00           C  
ATOM   1957  O   LYS A 166     -21.139  19.875  -6.155  1.00  0.00           O  
ATOM   1958  CB  LYS A 166     -23.752  18.671  -7.625  1.00  0.00           C  
ATOM   1959  CG  LYS A 166     -23.469  19.555  -8.853  1.00  0.00           C  
ATOM   1960  CD  LYS A 166     -24.721  19.948  -9.646  1.00  0.00           C  
ATOM   1961  CE  LYS A 166     -24.478  21.163 -10.559  1.00  0.00           C  
ATOM   1962  NZ  LYS A 166     -23.222  21.060 -11.341  1.00  0.00           N1+
ATOM   1963  H   LYS A 166     -23.188  18.305  -5.026  1.00  0.00           H  
ATOM   1964  HA  LYS A 166     -22.188  17.208  -7.615  1.00  0.00           H  
ATOM   1965  HB2 LYS A 166     -24.263  19.280  -6.879  1.00  0.00           H  
ATOM   1966  HB3 LYS A 166     -24.415  17.856  -7.914  1.00  0.00           H  
ATOM   1967  HG2 LYS A 166     -22.796  19.025  -9.526  1.00  0.00           H  
ATOM   1968  HG3 LYS A 166     -22.986  20.469  -8.507  1.00  0.00           H  
ATOM   1969  HD2 LYS A 166     -25.522  20.203  -8.951  1.00  0.00           H  
ATOM   1970  HD3 LYS A 166     -25.043  19.095 -10.243  1.00  0.00           H  
ATOM   1971  HE2 LYS A 166     -24.441  22.058  -9.938  1.00  0.00           H  
ATOM   1972  HE3 LYS A 166     -25.329  21.266 -11.233  1.00  0.00           H  
ATOM   1973  HZ1 LYS A 166     -22.410  21.030 -10.742  1.00  0.00           H  
ATOM   1974  HZ2 LYS A 166     -23.180  20.210 -11.886  1.00  0.00           H  
ATOM   1975  HZ3 LYS A 166     -23.087  21.844 -11.963  1.00  0.00           H  
ATOM   1976  N   VAL A 167     -20.450  18.957  -8.086  1.00  0.00           N  
ATOM   1977  CA  VAL A 167     -19.340  19.890  -8.349  1.00  0.00           C  
ATOM   1978  C   VAL A 167     -19.826  21.128  -9.111  1.00  0.00           C  
ATOM   1979  O   VAL A 167     -20.741  21.047  -9.934  1.00  0.00           O  
ATOM   1980  CB  VAL A 167     -18.188  19.173  -9.082  1.00  0.00           C  
ATOM   1981  CG1 VAL A 167     -17.062  20.086  -9.574  1.00  0.00           C  
ATOM   1982  CG2 VAL A 167     -17.562  18.083  -8.202  1.00  0.00           C  
ATOM   1983  H   VAL A 167     -20.657  18.270  -8.796  1.00  0.00           H  
ATOM   1984  HA  VAL A 167     -18.944  20.238  -7.395  1.00  0.00           H  
ATOM   1985  HB  VAL A 167     -18.611  18.695  -9.966  1.00  0.00           H  
ATOM   1986 HG11 VAL A 167     -17.432  20.792 -10.317  1.00  0.00           H  
ATOM   1987 HG12 VAL A 167     -16.615  20.627  -8.739  1.00  0.00           H  
ATOM   1988 HG13 VAL A 167     -16.298  19.480 -10.060  1.00  0.00           H  
ATOM   1989 HG21 VAL A 167     -17.079  18.540  -7.339  1.00  0.00           H  
ATOM   1990 HG22 VAL A 167     -18.323  17.382  -7.860  1.00  0.00           H  
ATOM   1991 HG23 VAL A 167     -16.819  17.528  -8.775  1.00  0.00           H  
ATOM   1992  N   LEU A 168     -19.193  22.269  -8.842  1.00  0.00           N  
ATOM   1993  CA  LEU A 168     -19.457  23.572  -9.459  1.00  0.00           C  
ATOM   1994  C   LEU A 168     -18.178  24.237 -10.001  1.00  0.00           C  
ATOM   1995  O   LEU A 168     -18.252  25.003 -10.960  1.00  0.00           O  
ATOM   1996  CB  LEU A 168     -20.177  24.481  -8.443  1.00  0.00           C  
ATOM   1997  CG  LEU A 168     -21.502  23.941  -7.870  1.00  0.00           C  
ATOM   1998  CD1 LEU A 168     -22.014  24.875  -6.773  1.00  0.00           C  
ATOM   1999  CD2 LEU A 168     -22.589  23.856  -8.938  1.00  0.00           C  
ATOM   2000  H   LEU A 168     -18.504  22.248  -8.104  1.00  0.00           H  
ATOM   2001  HA  LEU A 168     -20.110  23.437 -10.321  1.00  0.00           H  
ATOM   2002  HB2 LEU A 168     -19.494  24.659  -7.612  1.00  0.00           H  
ATOM   2003  HB3 LEU A 168     -20.373  25.442  -8.919  1.00  0.00           H  
ATOM   2004  HG  LEU A 168     -21.351  22.955  -7.431  1.00  0.00           H  
ATOM   2005 HD11 LEU A 168     -21.304  24.891  -5.946  1.00  0.00           H  
ATOM   2006 HD12 LEU A 168     -22.157  25.876  -7.180  1.00  0.00           H  
ATOM   2007 HD13 LEU A 168     -22.969  24.508  -6.397  1.00  0.00           H  
ATOM   2008 HD21 LEU A 168     -22.781  24.844  -9.358  1.00  0.00           H  
ATOM   2009 HD22 LEU A 168     -22.273  23.187  -9.738  1.00  0.00           H  
ATOM   2010 HD23 LEU A 168     -23.505  23.469  -8.490  1.00  0.00           H  
ATOM   2011  N   GLU A 169     -17.007  23.948  -9.424  1.00  0.00           N  
ATOM   2012  CA  GLU A 169     -15.691  24.373  -9.936  1.00  0.00           C  
ATOM   2013  C   GLU A 169     -14.575  23.455  -9.384  1.00  0.00           C  
ATOM   2014  O   GLU A 169     -14.796  22.788  -8.370  1.00  0.00           O  
ATOM   2015  CB  GLU A 169     -15.463  25.866  -9.611  1.00  0.00           C  
ATOM   2016  CG  GLU A 169     -14.815  26.162  -8.249  1.00  0.00           C  
ATOM   2017  CD  GLU A 169     -13.294  26.282  -8.289  1.00  0.00           C  
ATOM   2018  OE1 GLU A 169     -12.646  25.867  -7.305  1.00  0.00           O  
ATOM   2019  OE2 GLU A 169     -12.776  26.818  -9.298  1.00  0.00           O1-
ATOM   2020  H   GLU A 169     -16.995  23.339  -8.618  1.00  0.00           H  
ATOM   2021  HA  GLU A 169     -15.698  24.265 -11.021  1.00  0.00           H  
ATOM   2022  HB2 GLU A 169     -14.891  26.321 -10.419  1.00  0.00           H  
ATOM   2023  HB3 GLU A 169     -16.426  26.377  -9.623  1.00  0.00           H  
ATOM   2024  HG2 GLU A 169     -15.092  25.375  -7.547  1.00  0.00           H  
ATOM   2025  HG3 GLU A 169     -15.217  27.104  -7.877  1.00  0.00           H  
ATOM   2026  N   LEU A 170     -13.392  23.429 -10.019  1.00  0.00           N  
ATOM   2027  CA  LEU A 170     -12.239  22.585  -9.650  1.00  0.00           C  
ATOM   2028  C   LEU A 170     -10.906  23.315  -9.903  1.00  0.00           C  
ATOM   2029  O   LEU A 170     -10.559  23.577 -11.061  1.00  0.00           O  
ATOM   2030  CB  LEU A 170     -12.252  21.265 -10.460  1.00  0.00           C  
ATOM   2031  CG  LEU A 170     -13.434  20.308 -10.232  1.00  0.00           C  
ATOM   2032  CD1 LEU A 170     -13.364  19.140 -11.219  1.00  0.00           C  
ATOM   2033  CD2 LEU A 170     -13.410  19.714  -8.824  1.00  0.00           C  
ATOM   2034  H   LEU A 170     -13.257  24.060 -10.796  1.00  0.00           H  
ATOM   2035  HA  LEU A 170     -12.290  22.353  -8.586  1.00  0.00           H  
ATOM   2036  HB2 LEU A 170     -12.232  21.523 -11.518  1.00  0.00           H  
ATOM   2037  HB3 LEU A 170     -11.331  20.722 -10.244  1.00  0.00           H  
ATOM   2038  HG  LEU A 170     -14.372  20.837 -10.395  1.00  0.00           H  
ATOM   2039 HD11 LEU A 170     -13.404  19.521 -12.240  1.00  0.00           H  
ATOM   2040 HD12 LEU A 170     -12.439  18.583 -11.072  1.00  0.00           H  
ATOM   2041 HD13 LEU A 170     -14.215  18.479 -11.057  1.00  0.00           H  
ATOM   2042 HD21 LEU A 170     -12.466  19.198  -8.649  1.00  0.00           H  
ATOM   2043 HD22 LEU A 170     -13.520  20.522  -8.101  1.00  0.00           H  
ATOM   2044 HD23 LEU A 170     -14.238  19.016  -8.697  1.00  0.00           H  
ATOM   2045  N   ARG A 171     -10.117  23.583  -8.855  1.00  0.00           N  
ATOM   2046  CA  ARG A 171      -8.883  24.400  -8.927  1.00  0.00           C  
ATOM   2047  C   ARG A 171      -7.752  23.868  -8.038  1.00  0.00           C  
ATOM   2048  O   ARG A 171      -7.947  22.930  -7.266  1.00  0.00           O  
ATOM   2049  CB  ARG A 171      -9.258  25.866  -8.620  1.00  0.00           C  
ATOM   2050  CG  ARG A 171      -9.418  26.180  -7.125  1.00  0.00           C  
ATOM   2051  CD  ARG A 171      -9.972  27.599  -6.927  1.00  0.00           C  
ATOM   2052  NE  ARG A 171     -10.018  27.968  -5.504  1.00  0.00           N  
ATOM   2053  CZ  ARG A 171     -10.791  27.456  -4.567  1.00  0.00           C  
ATOM   2054  NH1 ARG A 171     -11.753  26.613  -4.805  1.00  0.00           N  
ATOM   2055  NH2 ARG A 171     -10.583  27.815  -3.337  1.00  0.00           N1+
ATOM   2056  H   ARG A 171     -10.434  23.291  -7.942  1.00  0.00           H  
ATOM   2057  HA  ARG A 171      -8.504  24.374  -9.949  1.00  0.00           H  
ATOM   2058  HB2 ARG A 171      -8.485  26.524  -9.017  1.00  0.00           H  
ATOM   2059  HB3 ARG A 171     -10.186  26.104  -9.139  1.00  0.00           H  
ATOM   2060  HG2 ARG A 171     -10.096  25.454  -6.675  1.00  0.00           H  
ATOM   2061  HG3 ARG A 171      -8.451  26.108  -6.628  1.00  0.00           H  
ATOM   2062  HD2 ARG A 171      -9.323  28.304  -7.448  1.00  0.00           H  
ATOM   2063  HD3 ARG A 171     -10.966  27.677  -7.366  1.00  0.00           H  
ATOM   2064  HE  ARG A 171      -9.338  28.640  -5.180  1.00  0.00           H  
ATOM   2065 HH11 ARG A 171     -12.403  26.372  -4.070  1.00  0.00           H  
ATOM   2066 HH12 ARG A 171     -11.962  26.363  -5.761  1.00  0.00           H  
ATOM   2067 HH21 ARG A 171      -9.846  28.487  -3.175  1.00  0.00           H  
ATOM   2068 HH22 ARG A 171     -10.938  27.261  -2.571  1.00  0.00           H  
ATOM   2069  N   THR A 172      -6.571  24.481  -8.131  1.00  0.00           N  
ATOM   2070  CA  THR A 172      -5.372  24.141  -7.342  1.00  0.00           C  
ATOM   2071  C   THR A 172      -4.743  25.375  -6.698  1.00  0.00           C  
ATOM   2072  O   THR A 172      -4.453  26.354  -7.384  1.00  0.00           O  
ATOM   2073  CB  THR A 172      -4.334  23.383  -8.184  1.00  0.00           C  
ATOM   2074  OG1 THR A 172      -4.845  22.152  -8.634  1.00  0.00           O  
ATOM   2075  CG2 THR A 172      -3.048  23.071  -7.417  1.00  0.00           C  
ATOM   2076  H   THR A 172      -6.488  25.225  -8.810  1.00  0.00           H  
ATOM   2077  HA  THR A 172      -5.665  23.477  -6.529  1.00  0.00           H  
ATOM   2078  HB  THR A 172      -4.079  23.988  -9.054  1.00  0.00           H  
ATOM   2079 HG21 THR A 172      -2.502  23.988  -7.196  1.00  0.00           H  
ATOM   2080 HG22 THR A 172      -3.293  22.567  -6.482  1.00  0.00           H  
ATOM   2081 HG23 THR A 172      -2.407  22.419  -8.009  1.00  0.00           H  
ATOM   2082  HG1 THR A 172      -5.456  22.348  -9.348  1.00  0.00           H  
ATOM   2083  N   GLN A 173      -4.496  25.323  -5.389  1.00  0.00           N  
ATOM   2084  CA  GLN A 173      -3.959  26.445  -4.608  1.00  0.00           C  
ATOM   2085  C   GLN A 173      -2.452  26.679  -4.822  1.00  0.00           C  
ATOM   2086  O   GLN A 173      -1.752  25.843  -5.400  1.00  0.00           O  
ATOM   2087  CB  GLN A 173      -4.229  26.189  -3.114  1.00  0.00           C  
ATOM   2088  CG  GLN A 173      -5.689  25.905  -2.741  1.00  0.00           C  
ATOM   2089  CD  GLN A 173      -6.703  26.904  -3.292  1.00  0.00           C  
ATOM   2090  OE1 GLN A 173      -7.750  26.533  -3.785  1.00  0.00           O  
ATOM   2091  NE2 GLN A 173      -6.467  28.197  -3.210  1.00  0.00           N  
ATOM   2092  H   GLN A 173      -4.687  24.459  -4.902  1.00  0.00           H  
ATOM   2093  HA  GLN A 173      -4.474  27.357  -4.909  1.00  0.00           H  
ATOM   2094  HB2 GLN A 173      -3.622  25.346  -2.782  1.00  0.00           H  
ATOM   2095  HB3 GLN A 173      -3.913  27.066  -2.549  1.00  0.00           H  
ATOM   2096  HG2 GLN A 173      -5.949  24.910  -3.103  1.00  0.00           H  
ATOM   2097  HG3 GLN A 173      -5.769  25.897  -1.654  1.00  0.00           H  
ATOM   2098 HE21 GLN A 173      -5.545  28.560  -3.018  1.00  0.00           H  
ATOM   2099 HE22 GLN A 173      -7.179  28.805  -3.588  1.00  0.00           H  
ATOM   2100  N   SER A 174      -1.930  27.771  -4.249  1.00  0.00           N  
ATOM   2101  CA  SER A 174      -0.489  28.040  -4.061  1.00  0.00           C  
ATOM   2102  C   SER A 174       0.275  26.898  -3.374  1.00  0.00           C  
ATOM   2103  O   SER A 174       1.504  26.841  -3.399  1.00  0.00           O  
ATOM   2104  CB  SER A 174      -0.323  29.310  -3.214  1.00  0.00           C  
ATOM   2105  OG  SER A 174      -1.114  29.299  -2.030  1.00  0.00           O  
ATOM   2106  H   SER A 174      -2.566  28.415  -3.800  1.00  0.00           H  
ATOM   2107  HA  SER A 174      -0.028  28.203  -5.036  1.00  0.00           H  
ATOM   2108  HB2 SER A 174      -0.618  30.170  -3.815  1.00  0.00           H  
ATOM   2109  HB3 SER A 174       0.726  29.431  -2.947  1.00  0.00           H  
ATOM   2110  HG  SER A 174      -1.178  28.426  -1.635  1.00  0.00           H  
ATOM   2111  N   ASP A 175      -0.457  25.981  -2.757  1.00  0.00           N  
ATOM   2112  CA  ASP A 175      -0.017  24.884  -1.913  1.00  0.00           C  
ATOM   2113  C   ASP A 175      -0.018  23.530  -2.659  1.00  0.00           C  
ATOM   2114  O   ASP A 175       0.290  22.506  -2.062  1.00  0.00           O  
ATOM   2115  CB  ASP A 175      -0.901  24.852  -0.643  1.00  0.00           C  
ATOM   2116  CG  ASP A 175      -1.343  26.220  -0.090  1.00  0.00           C  
ATOM   2117  OD1 ASP A 175      -2.015  26.988  -0.818  1.00  0.00           O  
ATOM   2118  OD2 ASP A 175      -1.059  26.524   1.088  1.00  0.00           O1-
ATOM   2119  H   ASP A 175      -1.445  26.190  -2.711  1.00  0.00           H  
ATOM   2120  HA  ASP A 175       1.009  25.079  -1.602  1.00  0.00           H  
ATOM   2121  HB2 ASP A 175      -0.381  24.295   0.136  1.00  0.00           H  
ATOM   2122  HB3 ASP A 175      -1.806  24.295  -0.885  1.00  0.00           H  
ATOM   2123  N   GLY A 176      -0.399  23.481  -3.944  1.00  0.00           N  
ATOM   2124  CA  GLY A 176      -0.464  22.241  -4.747  1.00  0.00           C  
ATOM   2125  C   GLY A 176      -1.656  21.315  -4.434  1.00  0.00           C  
ATOM   2126  O   GLY A 176      -2.000  20.454  -5.243  1.00  0.00           O  
ATOM   2127  H   GLY A 176      -0.669  24.344  -4.394  1.00  0.00           H  
ATOM   2128  HA2 GLY A 176      -0.516  22.508  -5.803  1.00  0.00           H  
ATOM   2129  HA3 GLY A 176       0.449  21.669  -4.585  1.00  0.00           H  
ATOM   2130  N   ILE A 177      -2.322  21.518  -3.294  1.00  0.00           N  
ATOM   2131  CA  ILE A 177      -3.607  20.903  -2.927  1.00  0.00           C  
ATOM   2132  C   ILE A 177      -4.720  21.402  -3.865  1.00  0.00           C  
ATOM   2133  O   ILE A 177      -4.776  22.589  -4.205  1.00  0.00           O  
ATOM   2134  CB  ILE A 177      -3.900  21.163  -1.421  1.00  0.00           C  
ATOM   2135  CG2 ILE A 177      -5.385  21.027  -1.044  1.00  0.00           C  
ATOM   2136  CG1 ILE A 177      -3.124  20.210  -0.478  1.00  0.00           C  
ATOM   2137  CD1 ILE A 177      -1.597  20.299  -0.530  1.00  0.00           C  
ATOM   2138  H   ILE A 177      -1.914  22.182  -2.652  1.00  0.00           H  
ATOM   2139  HA  ILE A 177      -3.523  19.826  -3.073  1.00  0.00           H  
ATOM   2140  HB  ILE A 177      -3.609  22.187  -1.187  1.00  0.00           H  
ATOM   2141 HG12 ILE A 177      -3.412  20.430   0.551  1.00  0.00           H  
ATOM   2142 HG13 ILE A 177      -3.419  19.182  -0.686  1.00  0.00           H  
ATOM   2143 HG21 ILE A 177      -5.967  21.800  -1.546  1.00  0.00           H  
ATOM   2144 HG22 ILE A 177      -5.764  20.045  -1.325  1.00  0.00           H  
ATOM   2145 HG23 ILE A 177      -5.520  21.169   0.029  1.00  0.00           H  
ATOM   2146 HD11 ILE A 177      -1.220  19.975  -1.500  1.00  0.00           H  
ATOM   2147 HD12 ILE A 177      -1.279  21.320  -0.317  1.00  0.00           H  
ATOM   2148 HD13 ILE A 177      -1.185  19.633   0.228  1.00  0.00           H  
ATOM   2149  N   GLN A 178      -5.619  20.498  -4.267  1.00  0.00           N  
ATOM   2150  CA  GLN A 178      -6.822  20.843  -5.031  1.00  0.00           C  
ATOM   2151  C   GLN A 178      -7.932  21.348  -4.092  1.00  0.00           C  
ATOM   2152  O   GLN A 178      -7.994  20.990  -2.914  1.00  0.00           O  
ATOM   2153  CB  GLN A 178      -7.318  19.647  -5.877  1.00  0.00           C  
ATOM   2154  CG  GLN A 178      -6.579  19.404  -7.206  1.00  0.00           C  
ATOM   2155  CD  GLN A 178      -5.150  18.900  -7.048  1.00  0.00           C  
ATOM   2156  OE1 GLN A 178      -4.897  17.708  -6.909  1.00  0.00           O  
ATOM   2157  NE2 GLN A 178      -4.175  19.776  -7.080  1.00  0.00           N  
ATOM   2158  H   GLN A 178      -5.561  19.559  -3.900  1.00  0.00           H  
ATOM   2159  HA  GLN A 178      -6.580  21.658  -5.713  1.00  0.00           H  
ATOM   2160  HB2 GLN A 178      -7.279  18.737  -5.279  1.00  0.00           H  
ATOM   2161  HB3 GLN A 178      -8.362  19.826  -6.133  1.00  0.00           H  
ATOM   2162  HG2 GLN A 178      -7.137  18.658  -7.773  1.00  0.00           H  
ATOM   2163  HG3 GLN A 178      -6.585  20.325  -7.789  1.00  0.00           H  
ATOM   2164 HE21 GLN A 178      -4.377  20.733  -7.328  1.00  0.00           H  
ATOM   2165 HE22 GLN A 178      -3.246  19.510  -6.783  1.00  0.00           H  
ATOM   2166  N   GLN A 179      -8.855  22.137  -4.632  1.00  0.00           N  
ATOM   2167  CA  GLN A 179     -10.110  22.528  -3.989  1.00  0.00           C  
ATOM   2168  C   GLN A 179     -11.254  22.472  -5.003  1.00  0.00           C  
ATOM   2169  O   GLN A 179     -11.033  22.529  -6.216  1.00  0.00           O  
ATOM   2170  CB  GLN A 179     -10.018  23.922  -3.340  1.00  0.00           C  
ATOM   2171  CG  GLN A 179      -9.016  24.030  -2.176  1.00  0.00           C  
ATOM   2172  CD  GLN A 179      -9.320  25.162  -1.190  1.00  0.00           C  
ATOM   2173  OE1 GLN A 179     -10.326  25.858  -1.255  1.00  0.00           O  
ATOM   2174  NE2 GLN A 179      -8.469  25.380  -0.211  1.00  0.00           N  
ATOM   2175  H   GLN A 179      -8.740  22.405  -5.599  1.00  0.00           H  
ATOM   2176  HA  GLN A 179     -10.348  21.806  -3.207  1.00  0.00           H  
ATOM   2177  HB2 GLN A 179      -9.763  24.660  -4.101  1.00  0.00           H  
ATOM   2178  HB3 GLN A 179     -11.012  24.159  -2.962  1.00  0.00           H  
ATOM   2179  HG2 GLN A 179      -8.011  24.151  -2.580  1.00  0.00           H  
ATOM   2180  HG3 GLN A 179      -9.023  23.104  -1.602  1.00  0.00           H  
ATOM   2181 HE21 GLN A 179      -8.671  26.138   0.426  1.00  0.00           H  
ATOM   2182 HE22 GLN A 179      -7.648  24.805  -0.088  1.00  0.00           H  
ATOM   2183  N   ALA A 180     -12.477  22.369  -4.489  1.00  0.00           N  
ATOM   2184  CA  ALA A 180     -13.690  22.303  -5.290  1.00  0.00           C  
ATOM   2185  C   ALA A 180     -14.801  23.149  -4.666  1.00  0.00           C  
ATOM   2186  O   ALA A 180     -15.030  23.066  -3.456  1.00  0.00           O  
ATOM   2187  CB  ALA A 180     -14.107  20.831  -5.422  1.00  0.00           C  
ATOM   2188  H   ALA A 180     -12.577  22.275  -3.488  1.00  0.00           H  
ATOM   2189  HA  ALA A 180     -13.484  22.697  -6.286  1.00  0.00           H  
ATOM   2190  HB1 ALA A 180     -13.282  20.245  -5.827  1.00  0.00           H  
ATOM   2191  HB2 ALA A 180     -14.376  20.433  -4.443  1.00  0.00           H  
ATOM   2192  HB3 ALA A 180     -14.967  20.754  -6.087  1.00  0.00           H  
ATOM   2193  N   LYS A 181     -15.525  23.917  -5.487  1.00  0.00           N  
ATOM   2194  CA  LYS A 181     -16.830  24.485  -5.116  1.00  0.00           C  
ATOM   2195  C   LYS A 181     -17.894  23.431  -5.376  1.00  0.00           C  
ATOM   2196  O   LYS A 181     -17.873  22.779  -6.422  1.00  0.00           O  
ATOM   2197  CB  LYS A 181     -17.135  25.808  -5.842  1.00  0.00           C  
ATOM   2198  CG  LYS A 181     -18.454  26.461  -5.395  1.00  0.00           C  
ATOM   2199  CD  LYS A 181     -18.874  27.603  -6.333  1.00  0.00           C  
ATOM   2200  CE  LYS A 181     -19.888  28.530  -5.652  1.00  0.00           C  
ATOM   2201  NZ  LYS A 181     -21.187  27.880  -5.351  1.00  0.00           N1+
ATOM   2202  H   LYS A 181     -15.250  23.932  -6.459  1.00  0.00           H  
ATOM   2203  HA  LYS A 181     -16.827  24.687  -4.045  1.00  0.00           H  
ATOM   2204  HB2 LYS A 181     -17.213  25.603  -6.910  1.00  0.00           H  
ATOM   2205  HB3 LYS A 181     -16.318  26.510  -5.675  1.00  0.00           H  
ATOM   2206  HG2 LYS A 181     -18.319  26.850  -4.386  1.00  0.00           H  
ATOM   2207  HG3 LYS A 181     -19.260  25.728  -5.374  1.00  0.00           H  
ATOM   2208  HD2 LYS A 181     -19.289  27.201  -7.257  1.00  0.00           H  
ATOM   2209  HD3 LYS A 181     -17.996  28.197  -6.586  1.00  0.00           H  
ATOM   2210  HE2 LYS A 181     -20.056  29.396  -6.292  1.00  0.00           H  
ATOM   2211  HE3 LYS A 181     -19.437  28.890  -4.727  1.00  0.00           H  
ATOM   2212  HZ1 LYS A 181     -21.780  27.817  -6.167  1.00  0.00           H  
ATOM   2213  HZ2 LYS A 181     -21.070  26.968  -4.932  1.00  0.00           H  
ATOM   2214  HZ3 LYS A 181     -21.702  28.454  -4.699  1.00  0.00           H  
ATOM   2215  N   VAL A 182     -18.821  23.273  -4.443  1.00  0.00           N  
ATOM   2216  CA  VAL A 182     -19.790  22.176  -4.445  1.00  0.00           C  
ATOM   2217  C   VAL A 182     -21.162  22.644  -3.961  1.00  0.00           C  
ATOM   2218  O   VAL A 182     -21.291  23.694  -3.327  1.00  0.00           O  
ATOM   2219  CB  VAL A 182     -19.266  20.982  -3.607  1.00  0.00           C  
ATOM   2220  CG1 VAL A 182     -17.868  20.504  -4.025  1.00  0.00           C  
ATOM   2221  CG2 VAL A 182     -19.242  21.253  -2.098  1.00  0.00           C  
ATOM   2222  H   VAL A 182     -18.789  23.867  -3.627  1.00  0.00           H  
ATOM   2223  HA  VAL A 182     -19.916  21.828  -5.470  1.00  0.00           H  
ATOM   2224  HB  VAL A 182     -19.949  20.148  -3.772  1.00  0.00           H  
ATOM   2225 HG11 VAL A 182     -17.857  20.287  -5.093  1.00  0.00           H  
ATOM   2226 HG12 VAL A 182     -17.116  21.258  -3.795  1.00  0.00           H  
ATOM   2227 HG13 VAL A 182     -17.616  19.595  -3.479  1.00  0.00           H  
ATOM   2228 HG21 VAL A 182     -18.552  22.067  -1.876  1.00  0.00           H  
ATOM   2229 HG22 VAL A 182     -20.238  21.514  -1.739  1.00  0.00           H  
ATOM   2230 HG23 VAL A 182     -18.914  20.357  -1.570  1.00  0.00           H  
ATOM   2231  N   GLN A 183     -22.175  21.822  -4.228  1.00  0.00           N  
ATOM   2232  CA  GLN A 183     -23.486  21.875  -3.582  1.00  0.00           C  
ATOM   2233  C   GLN A 183     -23.788  20.500  -2.984  1.00  0.00           C  
ATOM   2234  O   GLN A 183     -23.743  19.495  -3.696  1.00  0.00           O  
ATOM   2235  CB  GLN A 183     -24.569  22.407  -4.538  1.00  0.00           C  
ATOM   2236  CG  GLN A 183     -25.982  22.365  -3.926  1.00  0.00           C  
ATOM   2237  CD  GLN A 183     -26.985  23.266  -4.650  1.00  0.00           C  
ATOM   2238  OE1 GLN A 183     -26.845  23.597  -5.822  1.00  0.00           O  
ATOM   2239  NE2 GLN A 183     -28.035  23.700  -3.984  1.00  0.00           N  
ATOM   2240  H   GLN A 183     -21.984  21.020  -4.811  1.00  0.00           H  
ATOM   2241  HA  GLN A 183     -23.426  22.580  -2.752  1.00  0.00           H  
ATOM   2242  HB2 GLN A 183     -24.321  23.440  -4.780  1.00  0.00           H  
ATOM   2243  HB3 GLN A 183     -24.563  21.825  -5.460  1.00  0.00           H  
ATOM   2244  HG2 GLN A 183     -25.927  22.699  -2.890  1.00  0.00           H  
ATOM   2245  HG3 GLN A 183     -26.359  21.342  -3.930  1.00  0.00           H  
ATOM   2246 HE21 GLN A 183     -28.199  23.383  -3.040  1.00  0.00           H  
ATOM   2247 HE22 GLN A 183     -28.731  24.236  -4.484  1.00  0.00           H  
ATOM   2248  N   ILE A 184     -24.029  20.446  -1.676  1.00  0.00           N  
ATOM   2249  CA  ILE A 184     -24.177  19.195  -0.924  1.00  0.00           C  
ATOM   2250  C   ILE A 184     -25.523  18.537  -1.262  1.00  0.00           C  
ATOM   2251  O   ILE A 184     -26.513  19.239  -1.456  1.00  0.00           O  
ATOM   2252  CB  ILE A 184     -23.981  19.439   0.590  1.00  0.00           C  
ATOM   2253  CG1 ILE A 184     -22.710  20.247   0.952  1.00  0.00           C  
ATOM   2254  CG2 ILE A 184     -24.029  18.127   1.394  1.00  0.00           C  
ATOM   2255  CD1 ILE A 184     -21.375  19.623   0.525  1.00  0.00           C  
ATOM   2256  H   ILE A 184     -24.129  21.316  -1.172  1.00  0.00           H  
ATOM   2257  HA  ILE A 184     -23.395  18.508  -1.247  1.00  0.00           H  
ATOM   2258  HB  ILE A 184     -24.827  20.047   0.910  1.00  0.00           H  
ATOM   2259 HG12 ILE A 184     -22.781  21.243   0.513  1.00  0.00           H  
ATOM   2260 HG13 ILE A 184     -22.690  20.386   2.033  1.00  0.00           H  
ATOM   2261 HG21 ILE A 184     -24.972  17.600   1.249  1.00  0.00           H  
ATOM   2262 HG22 ILE A 184     -23.213  17.464   1.106  1.00  0.00           H  
ATOM   2263 HG23 ILE A 184     -23.938  18.358   2.456  1.00  0.00           H  
ATOM   2264 HD11 ILE A 184     -21.251  18.637   0.972  1.00  0.00           H  
ATOM   2265 HD12 ILE A 184     -21.334  19.545  -0.562  1.00  0.00           H  
ATOM   2266 HD13 ILE A 184     -20.558  20.263   0.859  1.00  0.00           H  
ATOM   2267  N   LEU A 185     -25.585  17.205  -1.328  1.00  0.00           N  
ATOM   2268  CA  LEU A 185     -26.763  16.458  -1.783  1.00  0.00           C  
ATOM   2269  C   LEU A 185     -27.268  15.490  -0.696  1.00  0.00           C  
ATOM   2270  O   LEU A 185     -26.458  14.745  -0.138  1.00  0.00           O  
ATOM   2271  CB  LEU A 185     -26.467  15.740  -3.112  1.00  0.00           C  
ATOM   2272  CG  LEU A 185     -26.090  16.661  -4.287  1.00  0.00           C  
ATOM   2273  CD1 LEU A 185     -25.683  15.792  -5.475  1.00  0.00           C  
ATOM   2274  CD2 LEU A 185     -27.241  17.570  -4.718  1.00  0.00           C  
ATOM   2275  H   LEU A 185     -24.768  16.674  -1.063  1.00  0.00           H  
ATOM   2276  HA  LEU A 185     -27.555  17.178  -1.991  1.00  0.00           H  
ATOM   2277  HB2 LEU A 185     -25.645  15.044  -2.943  1.00  0.00           H  
ATOM   2278  HB3 LEU A 185     -27.343  15.156  -3.393  1.00  0.00           H  
ATOM   2279  HG  LEU A 185     -25.237  17.283  -4.016  1.00  0.00           H  
ATOM   2280 HD11 LEU A 185     -24.826  15.172  -5.212  1.00  0.00           H  
ATOM   2281 HD12 LEU A 185     -26.515  15.148  -5.758  1.00  0.00           H  
ATOM   2282 HD13 LEU A 185     -25.419  16.423  -6.324  1.00  0.00           H  
ATOM   2283 HD21 LEU A 185     -28.131  16.977  -4.931  1.00  0.00           H  
ATOM   2284 HD22 LEU A 185     -27.468  18.285  -3.928  1.00  0.00           H  
ATOM   2285 HD23 LEU A 185     -26.958  18.129  -5.610  1.00  0.00           H  
ATOM   2286  N   PRO A 186     -28.582  15.490  -0.394  1.00  0.00           N  
ATOM   2287  CA  PRO A 186     -29.162  14.772   0.741  1.00  0.00           C  
ATOM   2288  C   PRO A 186     -29.481  13.301   0.419  1.00  0.00           C  
ATOM   2289  O   PRO A 186     -29.151  12.776  -0.650  1.00  0.00           O  
ATOM   2290  CB  PRO A 186     -30.429  15.581   1.056  1.00  0.00           C  
ATOM   2291  CG  PRO A 186     -30.931  15.926  -0.340  1.00  0.00           C  
ATOM   2292  CD  PRO A 186     -29.622  16.295  -1.034  1.00  0.00           C  
ATOM   2293  HA  PRO A 186     -28.488  14.801   1.598  1.00  0.00           H  
ATOM   2294  HB2 PRO A 186     -31.178  15.025   1.621  1.00  0.00           H  
ATOM   2295  HB3 PRO A 186     -30.167  16.494   1.590  1.00  0.00           H  
ATOM   2296  HG2 PRO A 186     -31.634  16.759  -0.317  1.00  0.00           H  
ATOM   2297  HG3 PRO A 186     -31.379  15.052  -0.811  1.00  0.00           H  
ATOM   2298  HD2 PRO A 186     -29.421  17.354  -0.870  1.00  0.00           H  
ATOM   2299  HD3 PRO A 186     -29.687  16.085  -2.102  1.00  0.00           H  
ATOM   2300  N   GLU A 187     -30.179  12.661   1.357  1.00  0.00           N  
ATOM   2301  CA  GLU A 187     -30.657  11.281   1.305  1.00  0.00           C  
ATOM   2302  C   GLU A 187     -32.156  11.188   1.642  1.00  0.00           C  
ATOM   2303  O   GLU A 187     -32.615  11.721   2.661  1.00  0.00           O  
ATOM   2304  CB  GLU A 187     -29.801  10.446   2.267  1.00  0.00           C  
ATOM   2305  CG  GLU A 187     -30.258   8.993   2.429  1.00  0.00           C  
ATOM   2306  CD  GLU A 187     -29.892   8.096   1.247  1.00  0.00           C  
ATOM   2307  OE1 GLU A 187     -29.369   8.585   0.222  1.00  0.00           O  
ATOM   2308  OE2 GLU A 187     -30.105   6.870   1.339  1.00  0.00           O1-
ATOM   2309  H   GLU A 187     -30.357  13.160   2.217  1.00  0.00           H  
ATOM   2310  HA  GLU A 187     -30.513  10.887   0.299  1.00  0.00           H  
ATOM   2311  HB2 GLU A 187     -28.756  10.474   1.958  1.00  0.00           H  
ATOM   2312  HB3 GLU A 187     -29.867  10.909   3.251  1.00  0.00           H  
ATOM   2313  HG2 GLU A 187     -31.328   8.938   2.625  1.00  0.00           H  
ATOM   2314  HG3 GLU A 187     -29.751   8.607   3.313  1.00  0.00           H  
ATOM   2315  N   CYS A 188     -32.928  10.487   0.807  1.00  0.00           N  
ATOM   2316  CA  CYS A 188     -34.375  10.338   0.966  1.00  0.00           C  
ATOM   2317  C   CYS A 188     -34.763   9.008   1.635  1.00  0.00           C  
ATOM   2318  O   CYS A 188     -34.291   7.934   1.256  1.00  0.00           O  
ATOM   2319  CB  CYS A 188     -35.057  10.594  -0.384  1.00  0.00           C  
ATOM   2320  SG  CYS A 188     -36.861  10.539  -0.183  1.00  0.00           S  
ATOM   2321  H   CYS A 188     -32.502  10.070  -0.007  1.00  0.00           H  
ATOM   2322  HA  CYS A 188     -34.732  11.127   1.628  1.00  0.00           H  
ATOM   2323  HB2 CYS A 188     -34.742   9.851  -1.116  1.00  0.00           H  
ATOM   2324  HB3 CYS A 188     -34.768  11.581  -0.745  1.00  0.00           H  
ATOM   2325  HG  CYS A 188     -37.164  11.271  -1.258  1.00  0.00           H  
ATOM   2326  N   VAL A 189     -35.660   9.084   2.620  1.00  0.00           N  
ATOM   2327  CA  VAL A 189     -36.239   7.960   3.377  1.00  0.00           C  
ATOM   2328  C   VAL A 189     -37.721   8.247   3.634  1.00  0.00           C  
ATOM   2329  O   VAL A 189     -38.084   9.393   3.903  1.00  0.00           O  
ATOM   2330  CB  VAL A 189     -35.457   7.672   4.681  1.00  0.00           C  
ATOM   2331  CG1 VAL A 189     -36.129   6.601   5.553  1.00  0.00           C  
ATOM   2332  CG2 VAL A 189     -34.018   7.219   4.403  1.00  0.00           C  
ATOM   2333  H   VAL A 189     -36.016  10.003   2.839  1.00  0.00           H  
ATOM   2334  HA  VAL A 189     -36.185   7.065   2.757  1.00  0.00           H  
ATOM   2335  HB  VAL A 189     -35.414   8.592   5.265  1.00  0.00           H  
ATOM   2336 HG11 VAL A 189     -37.102   6.949   5.903  1.00  0.00           H  
ATOM   2337 HG12 VAL A 189     -36.251   5.676   4.990  1.00  0.00           H  
ATOM   2338 HG13 VAL A 189     -35.517   6.405   6.433  1.00  0.00           H  
ATOM   2339 HG21 VAL A 189     -34.016   6.347   3.749  1.00  0.00           H  
ATOM   2340 HG22 VAL A 189     -33.456   8.024   3.930  1.00  0.00           H  
ATOM   2341 HG23 VAL A 189     -33.522   6.967   5.340  1.00  0.00           H  
ATOM   2342  N   LEU A 190     -38.579   7.228   3.526  1.00  0.00           N  
ATOM   2343  CA  LEU A 190     -40.037   7.371   3.435  1.00  0.00           C  
ATOM   2344  C   LEU A 190     -40.767   6.325   4.305  1.00  0.00           C  
ATOM   2345  O   LEU A 190     -40.240   5.225   4.501  1.00  0.00           O  
ATOM   2346  CB  LEU A 190     -40.469   7.270   1.953  1.00  0.00           C  
ATOM   2347  CG  LEU A 190     -39.875   8.338   1.009  1.00  0.00           C  
ATOM   2348  CD1 LEU A 190     -40.189   7.988  -0.444  1.00  0.00           C  
ATOM   2349  CD2 LEU A 190     -40.445   9.729   1.292  1.00  0.00           C  
ATOM   2350  H   LEU A 190     -38.210   6.295   3.409  1.00  0.00           H  
ATOM   2351  HA  LEU A 190     -40.310   8.358   3.807  1.00  0.00           H  
ATOM   2352  HB2 LEU A 190     -40.174   6.287   1.587  1.00  0.00           H  
ATOM   2353  HB3 LEU A 190     -41.556   7.320   1.890  1.00  0.00           H  
ATOM   2354  HG  LEU A 190     -38.791   8.366   1.113  1.00  0.00           H  
ATOM   2355 HD11 LEU A 190     -39.791   7.002  -0.683  1.00  0.00           H  
ATOM   2356 HD12 LEU A 190     -41.266   7.990  -0.610  1.00  0.00           H  
ATOM   2357 HD13 LEU A 190     -39.723   8.718  -1.107  1.00  0.00           H  
ATOM   2358 HD21 LEU A 190     -41.530   9.719   1.184  1.00  0.00           H  
ATOM   2359 HD22 LEU A 190     -40.180  10.045   2.300  1.00  0.00           H  
ATOM   2360 HD23 LEU A 190     -40.019  10.443   0.587  1.00  0.00           H  
ATOM   2361  N   PRO A 191     -41.974   6.632   4.822  1.00  0.00           N  
ATOM   2362  CA  PRO A 191     -42.787   5.698   5.607  1.00  0.00           C  
ATOM   2363  C   PRO A 191     -43.499   4.674   4.704  1.00  0.00           C  
ATOM   2364  O   PRO A 191     -43.419   4.739   3.474  1.00  0.00           O  
ATOM   2365  CB  PRO A 191     -43.784   6.611   6.332  1.00  0.00           C  
ATOM   2366  CG  PRO A 191     -44.071   7.679   5.279  1.00  0.00           C  
ATOM   2367  CD  PRO A 191     -42.684   7.901   4.676  1.00  0.00           C  
ATOM   2368  HA  PRO A 191     -42.175   5.169   6.337  1.00  0.00           H  
ATOM   2369  HB2 PRO A 191     -44.691   6.090   6.638  1.00  0.00           H  
ATOM   2370  HB3 PRO A 191     -43.299   7.069   7.193  1.00  0.00           H  
ATOM   2371  HG2 PRO A 191     -44.474   8.589   5.723  1.00  0.00           H  
ATOM   2372  HG3 PRO A 191     -44.747   7.287   4.519  1.00  0.00           H  
ATOM   2373  HD2 PRO A 191     -42.162   8.677   5.237  1.00  0.00           H  
ATOM   2374  HD3 PRO A 191     -42.777   8.193   3.630  1.00  0.00           H  
ATOM   2375  N   SER A 192     -44.243   3.738   5.300  1.00  0.00           N  
ATOM   2376  CA  SER A 192     -45.151   2.859   4.547  1.00  0.00           C  
ATOM   2377  C   SER A 192     -46.309   3.647   3.913  1.00  0.00           C  
ATOM   2378  O   SER A 192     -46.810   4.616   4.498  1.00  0.00           O  
ATOM   2379  CB  SER A 192     -45.683   1.728   5.435  1.00  0.00           C  
ATOM   2380  OG  SER A 192     -46.605   0.949   4.699  1.00  0.00           O  
ATOM   2381  H   SER A 192     -44.257   3.703   6.309  1.00  0.00           H  
ATOM   2382  HA  SER A 192     -44.582   2.396   3.740  1.00  0.00           H  
ATOM   2383  HB2 SER A 192     -46.183   2.147   6.308  1.00  0.00           H  
ATOM   2384  HB3 SER A 192     -44.852   1.104   5.761  1.00  0.00           H  
ATOM   2385  HG  SER A 192     -46.812   0.153   5.195  1.00  0.00           H  
ATOM   2386  N   THR A 193     -46.782   3.202   2.745  1.00  0.00           N  
ATOM   2387  CA  THR A 193     -47.913   3.794   1.998  1.00  0.00           C  
ATOM   2388  C   THR A 193     -49.230   3.772   2.784  1.00  0.00           C  
ATOM   2389  O   THR A 193     -50.175   4.481   2.440  1.00  0.00           O  
ATOM   2390  CB  THR A 193     -48.119   3.078   0.653  1.00  0.00           C  
ATOM   2391  OG1 THR A 193     -48.500   1.736   0.865  1.00  0.00           O  
ATOM   2392  CG2 THR A 193     -46.858   3.054  -0.209  1.00  0.00           C  
ATOM   2393  H   THR A 193     -46.365   2.368   2.355  1.00  0.00           H  
ATOM   2394  HA  THR A 193     -47.679   4.838   1.788  1.00  0.00           H  
ATOM   2395  HB  THR A 193     -48.909   3.587   0.102  1.00  0.00           H  
ATOM   2396 HG21 THR A 193     -46.461   4.064  -0.303  1.00  0.00           H  
ATOM   2397 HG22 THR A 193     -46.096   2.411   0.232  1.00  0.00           H  
ATOM   2398 HG23 THR A 193     -47.104   2.682  -1.204  1.00  0.00           H  
ATOM   2399  HG1 THR A 193     -48.553   1.324  -0.001  1.00  0.00           H  
ATOM   2400  N   MET A 194     -49.298   3.026   3.894  1.00  0.00           N  
ATOM   2401  CA  MET A 194     -50.405   3.077   4.859  1.00  0.00           C  
ATOM   2402  C   MET A 194     -50.669   4.508   5.372  1.00  0.00           C  
ATOM   2403  O   MET A 194     -51.813   4.872   5.630  1.00  0.00           O  
ATOM   2404  CB  MET A 194     -50.101   2.123   6.024  1.00  0.00           C  
ATOM   2405  CG  MET A 194     -49.950   0.644   5.628  1.00  0.00           C  
ATOM   2406  SD  MET A 194     -51.313  -0.130   4.705  1.00  0.00           S  
ATOM   2407  CE  MET A 194     -50.719   0.087   3.005  1.00  0.00           C  
ATOM   2408  H   MET A 194     -48.511   2.426   4.096  1.00  0.00           H  
ATOM   2409  HA  MET A 194     -51.320   2.743   4.368  1.00  0.00           H  
ATOM   2410  HB2 MET A 194     -50.906   2.203   6.755  1.00  0.00           H  
ATOM   2411  HB3 MET A 194     -49.183   2.442   6.516  1.00  0.00           H  
ATOM   2412  HG2 MET A 194     -49.809   0.077   6.548  1.00  0.00           H  
ATOM   2413  HG3 MET A 194     -49.041   0.529   5.038  1.00  0.00           H  
ATOM   2414  HE1 MET A 194     -50.586   1.145   2.778  1.00  0.00           H  
ATOM   2415  HE2 MET A 194     -49.765  -0.424   2.875  1.00  0.00           H  
ATOM   2416  HE3 MET A 194     -51.451  -0.319   2.306  1.00  0.00           H  
ATOM   2417  N   SER A 195     -49.639   5.362   5.401  1.00  0.00           N  
ATOM   2418  CA  SER A 195     -49.728   6.815   5.650  1.00  0.00           C  
ATOM   2419  C   SER A 195     -50.472   7.624   4.558  1.00  0.00           C  
ATOM   2420  O   SER A 195     -50.471   8.856   4.593  1.00  0.00           O  
ATOM   2421  CB  SER A 195     -48.314   7.363   5.875  1.00  0.00           C  
ATOM   2422  OG  SER A 195     -47.516   7.204   4.715  1.00  0.00           O  
ATOM   2423  H   SER A 195     -48.731   4.993   5.160  1.00  0.00           H  
ATOM   2424  HA  SER A 195     -50.287   6.961   6.575  1.00  0.00           H  
ATOM   2425  HB2 SER A 195     -47.850   6.835   6.708  1.00  0.00           H  
ATOM   2426  HB3 SER A 195     -48.376   8.421   6.128  1.00  0.00           H  
ATOM   2427  HG  SER A 195     -47.211   6.294   4.675  1.00  0.00           H  
ATOM   2428  N   ALA A 196     -51.124   6.950   3.606  1.00  0.00           N  
ATOM   2429  CA  ALA A 196     -51.974   7.521   2.558  1.00  0.00           C  
ATOM   2430  C   ALA A 196     -53.201   6.648   2.211  1.00  0.00           C  
ATOM   2431  O   ALA A 196     -54.258   7.180   1.860  1.00  0.00           O  
ATOM   2432  CB  ALA A 196     -51.099   7.743   1.322  1.00  0.00           C  
ATOM   2433  H   ALA A 196     -50.985   5.950   3.589  1.00  0.00           H  
ATOM   2434  HA  ALA A 196     -52.351   8.489   2.888  1.00  0.00           H  
ATOM   2435  HB1 ALA A 196     -50.314   8.463   1.551  1.00  0.00           H  
ATOM   2436  HB2 ALA A 196     -50.645   6.803   1.008  1.00  0.00           H  
ATOM   2437  HB3 ALA A 196     -51.712   8.123   0.505  1.00  0.00           H  
ATOM   2438  N   VAL A 197     -53.095   5.317   2.336  1.00  0.00           N  
ATOM   2439  CA  VAL A 197     -54.123   4.340   1.893  1.00  0.00           C  
ATOM   2440  C   VAL A 197     -54.725   3.516   3.044  1.00  0.00           C  
ATOM   2441  O   VAL A 197     -55.440   2.541   2.806  1.00  0.00           O  
ATOM   2442  CB  VAL A 197     -53.599   3.455   0.737  1.00  0.00           C  
ATOM   2443  CG1 VAL A 197     -52.901   4.280  -0.354  1.00  0.00           C  
ATOM   2444  CG2 VAL A 197     -52.653   2.353   1.232  1.00  0.00           C  
ATOM   2445  H   VAL A 197     -52.183   4.951   2.570  1.00  0.00           H  
ATOM   2446  HA  VAL A 197     -54.963   4.895   1.478  1.00  0.00           H  
ATOM   2447  HB  VAL A 197     -54.456   2.967   0.272  1.00  0.00           H  
ATOM   2448 HG11 VAL A 197     -53.549   5.097  -0.670  1.00  0.00           H  
ATOM   2449 HG12 VAL A 197     -51.956   4.686   0.009  1.00  0.00           H  
ATOM   2450 HG13 VAL A 197     -52.695   3.651  -1.221  1.00  0.00           H  
ATOM   2451 HG21 VAL A 197     -51.897   2.778   1.893  1.00  0.00           H  
ATOM   2452 HG22 VAL A 197     -53.215   1.589   1.768  1.00  0.00           H  
ATOM   2453 HG23 VAL A 197     -52.150   1.883   0.387  1.00  0.00           H  
ATOM   2454  N   GLN A 198     -54.462   3.905   4.294  1.00  0.00           N  
ATOM   2455  CA  GLN A 198     -54.985   3.274   5.508  1.00  0.00           C  
ATOM   2456  C   GLN A 198     -55.346   4.328   6.566  1.00  0.00           C  
ATOM   2457  O   GLN A 198     -54.789   5.430   6.572  1.00  0.00           O  
ATOM   2458  CB  GLN A 198     -53.977   2.227   6.008  1.00  0.00           C  
ATOM   2459  CG  GLN A 198     -54.375   1.490   7.293  1.00  0.00           C  
ATOM   2460  CD  GLN A 198     -53.399   0.362   7.602  1.00  0.00           C  
ATOM   2461  NE2 GLN A 198     -52.332   0.653   8.310  1.00  0.00           N  
ATOM   2462  OE1 GLN A 198     -53.579  -0.781   7.204  1.00  0.00           O  
ATOM   2463  H   GLN A 198     -53.864   4.707   4.432  1.00  0.00           H  
ATOM   2464  HA  GLN A 198     -55.906   2.749   5.256  1.00  0.00           H  
ATOM   2465  HB2 GLN A 198     -53.815   1.495   5.217  1.00  0.00           H  
ATOM   2466  HB3 GLN A 198     -53.027   2.727   6.197  1.00  0.00           H  
ATOM   2467  HG2 GLN A 198     -55.377   1.074   7.189  1.00  0.00           H  
ATOM   2468  HG3 GLN A 198     -54.377   2.186   8.132  1.00  0.00           H  
ATOM   2469 HE21 GLN A 198     -51.666  -0.079   8.511  1.00  0.00           H  
ATOM   2470 HE22 GLN A 198     -52.175   1.616   8.571  1.00  0.00           H  
ATOM   2471  N   LEU A 199     -56.293   3.991   7.444  1.00  0.00           N  
ATOM   2472  CA  LEU A 199     -56.826   4.878   8.478  1.00  0.00           C  
ATOM   2473  C   LEU A 199     -56.136   4.651   9.836  1.00  0.00           C  
ATOM   2474  O   LEU A 199     -55.426   3.669  10.074  1.00  0.00           O  
ATOM   2475  CB  LEU A 199     -58.366   4.767   8.537  1.00  0.00           C  
ATOM   2476  CG  LEU A 199     -59.121   5.387   7.339  1.00  0.00           C  
ATOM   2477  CD1 LEU A 199     -59.027   4.579   6.042  1.00  0.00           C  
ATOM   2478  CD2 LEU A 199     -60.606   5.504   7.679  1.00  0.00           C  
ATOM   2479  H   LEU A 199     -56.683   3.061   7.395  1.00  0.00           H  
ATOM   2480  HA  LEU A 199     -56.598   5.908   8.203  1.00  0.00           H  
ATOM   2481  HB2 LEU A 199     -58.655   3.723   8.655  1.00  0.00           H  
ATOM   2482  HB3 LEU A 199     -58.697   5.294   9.432  1.00  0.00           H  
ATOM   2483  HG  LEU A 199     -58.738   6.391   7.156  1.00  0.00           H  
ATOM   2484 HD11 LEU A 199     -58.028   4.661   5.614  1.00  0.00           H  
ATOM   2485 HD12 LEU A 199     -59.268   3.533   6.230  1.00  0.00           H  
ATOM   2486 HD13 LEU A 199     -59.729   4.976   5.308  1.00  0.00           H  
ATOM   2487 HD21 LEU A 199     -61.028   4.511   7.833  1.00  0.00           H  
ATOM   2488 HD22 LEU A 199     -60.735   6.097   8.584  1.00  0.00           H  
ATOM   2489 HD23 LEU A 199     -61.138   5.998   6.865  1.00  0.00           H  
ATOM   2490  N   GLU A 200     -56.342   5.598  10.745  1.00  0.00           N  
ATOM   2491  CA  GLU A 200     -55.580   5.762  11.986  1.00  0.00           C  
ATOM   2492  C   GLU A 200     -55.690   4.552  12.923  1.00  0.00           C  
ATOM   2493  O   GLU A 200     -54.721   4.224  13.603  1.00  0.00           O  
ATOM   2494  CB  GLU A 200     -55.998   7.054  12.708  1.00  0.00           C  
ATOM   2495  CG  GLU A 200     -55.804   8.338  11.878  1.00  0.00           C  
ATOM   2496  CD  GLU A 200     -56.785   8.508  10.704  1.00  0.00           C  
ATOM   2497  OE1 GLU A 200     -56.418   9.170   9.706  1.00  0.00           O  
ATOM   2498  OE2 GLU A 200     -57.903   7.936  10.745  1.00  0.00           O1-
ATOM   2499  H   GLU A 200     -57.021   6.314  10.526  1.00  0.00           H  
ATOM   2500  HA  GLU A 200     -54.526   5.866  11.729  1.00  0.00           H  
ATOM   2501  HB2 GLU A 200     -55.387   7.145  13.606  1.00  0.00           H  
ATOM   2502  HB3 GLU A 200     -57.037   6.976  13.027  1.00  0.00           H  
ATOM   2503  HG2 GLU A 200     -54.781   8.349  11.501  1.00  0.00           H  
ATOM   2504  HG3 GLU A 200     -55.912   9.192  12.546  1.00  0.00           H  
ATOM   2505  N   SER A 201     -56.811   3.826  12.899  1.00  0.00           N  
ATOM   2506  CA  SER A 201     -57.020   2.592  13.673  1.00  0.00           C  
ATOM   2507  C   SER A 201     -56.070   1.435  13.321  1.00  0.00           C  
ATOM   2508  O   SER A 201     -56.003   0.468  14.081  1.00  0.00           O  
ATOM   2509  CB  SER A 201     -58.482   2.165  13.536  1.00  0.00           C  
ATOM   2510  OG  SER A 201     -58.863   1.939  12.187  1.00  0.00           O  
ATOM   2511  H   SER A 201     -57.562   4.134  12.299  1.00  0.00           H  
ATOM   2512  HA  SER A 201     -56.846   2.826  14.724  1.00  0.00           H  
ATOM   2513  HB2 SER A 201     -59.106   2.956  13.951  1.00  0.00           H  
ATOM   2514  HB3 SER A 201     -58.645   1.258  14.117  1.00  0.00           H  
ATOM   2515  HG  SER A 201     -58.633   1.048  11.913  1.00  0.00           H  
ATOM   2516  N   LEU A 202     -55.299   1.535  12.230  1.00  0.00           N  
ATOM   2517  CA  LEU A 202     -54.184   0.632  11.898  1.00  0.00           C  
ATOM   2518  C   LEU A 202     -52.869   1.367  11.589  1.00  0.00           C  
ATOM   2519  O   LEU A 202     -51.806   0.736  11.580  1.00  0.00           O  
ATOM   2520  CB  LEU A 202     -54.589  -0.325  10.765  1.00  0.00           C  
ATOM   2521  CG  LEU A 202     -55.657  -1.367  11.136  1.00  0.00           C  
ATOM   2522  CD1 LEU A 202     -56.070  -2.101   9.862  1.00  0.00           C  
ATOM   2523  CD2 LEU A 202     -55.139  -2.409  12.132  1.00  0.00           C  
ATOM   2524  H   LEU A 202     -55.472   2.318  11.615  1.00  0.00           H  
ATOM   2525  HA  LEU A 202     -53.957   0.031  12.778  1.00  0.00           H  
ATOM   2526  HB2 LEU A 202     -54.965   0.280   9.940  1.00  0.00           H  
ATOM   2527  HB3 LEU A 202     -53.703  -0.855  10.417  1.00  0.00           H  
ATOM   2528  HG  LEU A 202     -56.528  -0.869  11.562  1.00  0.00           H  
ATOM   2529 HD11 LEU A 202     -56.479  -1.391   9.144  1.00  0.00           H  
ATOM   2530 HD12 LEU A 202     -55.205  -2.601   9.427  1.00  0.00           H  
ATOM   2531 HD13 LEU A 202     -56.841  -2.838  10.092  1.00  0.00           H  
ATOM   2532 HD21 LEU A 202     -54.238  -2.886  11.746  1.00  0.00           H  
ATOM   2533 HD22 LEU A 202     -54.925  -1.932  13.088  1.00  0.00           H  
ATOM   2534 HD23 LEU A 202     -55.908  -3.163  12.299  1.00  0.00           H  
ATOM   2535  N   ASN A 203     -52.892   2.693  11.414  1.00  0.00           N  
ATOM   2536  CA  ASN A 203     -51.662   3.489  11.458  1.00  0.00           C  
ATOM   2537  C   ASN A 203     -51.105   3.598  12.894  1.00  0.00           C  
ATOM   2538  O   ASN A 203     -49.886   3.568  13.072  1.00  0.00           O  
ATOM   2539  CB  ASN A 203     -51.793   4.805  10.676  1.00  0.00           C  
ATOM   2540  CG  ASN A 203     -52.114   4.587   9.203  1.00  0.00           C  
ATOM   2541  ND2 ASN A 203     -52.381   5.636   8.471  1.00  0.00           N  
ATOM   2542  OD1 ASN A 203     -52.093   3.478   8.686  1.00  0.00           O  
ATOM   2543  H   ASN A 203     -53.780   3.162  11.309  1.00  0.00           H  
ATOM   2544  HA  ASN A 203     -50.916   2.929  10.896  1.00  0.00           H  
ATOM   2545  HB2 ASN A 203     -50.848   5.345  10.730  1.00  0.00           H  
ATOM   2546  HB3 ASN A 203     -52.560   5.436  11.126  1.00  0.00           H  
ATOM   2547 HD21 ASN A 203     -52.616   5.475   7.502  1.00  0.00           H  
ATOM   2548 HD22 ASN A 203     -52.316   6.564   8.864  1.00  0.00           H  
ATOM   2549  N   LYS A 204     -51.962   3.526  13.927  1.00  0.00           N  
ATOM   2550  CA  LYS A 204     -51.598   3.332  15.350  1.00  0.00           C  
ATOM   2551  C   LYS A 204     -51.081   1.906  15.670  1.00  0.00           C  
ATOM   2552  O   LYS A 204     -51.299   1.368  16.756  1.00  0.00           O  
ATOM   2553  CB  LYS A 204     -52.759   3.841  16.239  1.00  0.00           C  
ATOM   2554  CG  LYS A 204     -53.903   2.837  16.519  1.00  0.00           C  
ATOM   2555  CD  LYS A 204     -53.943   2.429  18.007  1.00  0.00           C  
ATOM   2556  CE  LYS A 204     -54.514   1.035  18.275  1.00  0.00           C  
ATOM   2557  NZ  LYS A 204     -53.625  -0.016  17.727  1.00  0.00           N1+
ATOM   2558  H   LYS A 204     -52.945   3.619  13.717  1.00  0.00           H  
ATOM   2559  HA  LYS A 204     -50.751   3.990  15.543  1.00  0.00           H  
ATOM   2560  HB2 LYS A 204     -53.187   4.733  15.782  1.00  0.00           H  
ATOM   2561  HB3 LYS A 204     -52.329   4.174  17.184  1.00  0.00           H  
ATOM   2562  HG2 LYS A 204     -53.792   1.962  15.878  1.00  0.00           H  
ATOM   2563  HG3 LYS A 204     -54.856   3.301  16.267  1.00  0.00           H  
ATOM   2564  HD2 LYS A 204     -54.529   3.166  18.556  1.00  0.00           H  
ATOM   2565  HD3 LYS A 204     -52.935   2.437  18.421  1.00  0.00           H  
ATOM   2566  HE2 LYS A 204     -55.516   0.956  17.852  1.00  0.00           H  
ATOM   2567  HE3 LYS A 204     -54.595   0.911  19.355  1.00  0.00           H  
ATOM   2568  HZ1 LYS A 204     -53.973  -0.352  16.840  1.00  0.00           H  
ATOM   2569  HZ2 LYS A 204     -52.691   0.340  17.580  1.00  0.00           H  
ATOM   2570  HZ3 LYS A 204     -53.577  -0.822  18.333  1.00  0.00           H  
ATOM   2571  N   CYS A 205     -50.413   1.287  14.694  1.00  0.00           N  
ATOM   2572  CA  CYS A 205     -49.787  -0.040  14.733  1.00  0.00           C  
ATOM   2573  C   CYS A 205     -48.462  -0.093  13.938  1.00  0.00           C  
ATOM   2574  O   CYS A 205     -47.887  -1.175  13.800  1.00  0.00           O  
ATOM   2575  CB  CYS A 205     -50.753  -1.116  14.190  1.00  0.00           C  
ATOM   2576  SG  CYS A 205     -52.377  -1.116  15.001  1.00  0.00           S  
ATOM   2577  H   CYS A 205     -50.306   1.824  13.845  1.00  0.00           H  
ATOM   2578  HA  CYS A 205     -49.546  -0.280  15.769  1.00  0.00           H  
ATOM   2579  HB2 CYS A 205     -50.295  -2.095  14.329  1.00  0.00           H  
ATOM   2580  HB3 CYS A 205     -50.892  -0.962  13.120  1.00  0.00           H  
ATOM   2581  HG  CYS A 205     -52.917  -2.126  14.313  1.00  0.00           H  
ATOM   2582  N   GLN A 206     -47.978   1.033  13.387  1.00  0.00           N  
ATOM   2583  CA  GLN A 206     -46.842   1.097  12.444  1.00  0.00           C  
ATOM   2584  C   GLN A 206     -45.477   1.230  13.150  1.00  0.00           C  
ATOM   2585  O   GLN A 206     -44.608   2.019  12.770  1.00  0.00           O  
ATOM   2586  CB  GLN A 206     -47.099   2.146  11.345  1.00  0.00           C  
ATOM   2587  CG  GLN A 206     -48.394   1.882  10.556  1.00  0.00           C  
ATOM   2588  CD  GLN A 206     -48.435   0.523   9.869  1.00  0.00           C  
ATOM   2589  OE1 GLN A 206     -47.565   0.169   9.095  1.00  0.00           O  
ATOM   2590  NE2 GLN A 206     -49.432  -0.296  10.133  1.00  0.00           N  
ATOM   2591  H   GLN A 206     -48.451   1.904  13.580  1.00  0.00           H  
ATOM   2592  HA  GLN A 206     -46.793   0.134  11.935  1.00  0.00           H  
ATOM   2593  HB2 GLN A 206     -47.161   3.132  11.806  1.00  0.00           H  
ATOM   2594  HB3 GLN A 206     -46.262   2.147  10.647  1.00  0.00           H  
ATOM   2595  HG2 GLN A 206     -48.535   2.663   9.809  1.00  0.00           H  
ATOM   2596  HG3 GLN A 206     -49.223   1.919  11.263  1.00  0.00           H  
ATOM   2597 HE21 GLN A 206     -50.186  -0.007  10.739  1.00  0.00           H  
ATOM   2598 HE22 GLN A 206     -49.298  -1.255   9.847  1.00  0.00           H  
ATOM   2599  N   ILE A 207     -45.310   0.415  14.190  1.00  0.00           N  
ATOM   2600  CA  ILE A 207     -44.084   0.158  14.949  1.00  0.00           C  
ATOM   2601  C   ILE A 207     -44.036  -1.356  15.189  1.00  0.00           C  
ATOM   2602  O   ILE A 207     -45.069  -1.967  15.483  1.00  0.00           O  
ATOM   2603  CB  ILE A 207     -44.013   0.998  16.250  1.00  0.00           C  
ATOM   2604  CG1 ILE A 207     -44.026   2.517  15.956  1.00  0.00           C  
ATOM   2605  CG2 ILE A 207     -42.785   0.598  17.086  1.00  0.00           C  
ATOM   2606  CD1 ILE A 207     -43.897   3.409  17.199  1.00  0.00           C  
ATOM   2607  H   ILE A 207     -46.086  -0.196  14.406  1.00  0.00           H  
ATOM   2608  HA  ILE A 207     -43.228   0.425  14.329  1.00  0.00           H  
ATOM   2609  HB  ILE A 207     -44.898   0.767  16.844  1.00  0.00           H  
ATOM   2610 HG12 ILE A 207     -43.213   2.759  15.272  1.00  0.00           H  
ATOM   2611 HG13 ILE A 207     -44.968   2.774  15.471  1.00  0.00           H  
ATOM   2612 HG21 ILE A 207     -42.797  -0.471  17.300  1.00  0.00           H  
ATOM   2613 HG22 ILE A 207     -41.868   0.853  16.554  1.00  0.00           H  
ATOM   2614 HG23 ILE A 207     -42.798   1.108  18.050  1.00  0.00           H  
ATOM   2615 HD11 ILE A 207     -44.616   3.099  17.957  1.00  0.00           H  
ATOM   2616 HD12 ILE A 207     -42.887   3.347  17.605  1.00  0.00           H  
ATOM   2617 HD13 ILE A 207     -44.093   4.446  16.926  1.00  0.00           H  
ATOM   2618  N   PHE A 208     -42.875  -1.991  15.014  1.00  0.00           N  
ATOM   2619  CA  PHE A 208     -42.803  -3.441  14.807  1.00  0.00           C  
ATOM   2620  C   PHE A 208     -41.806  -4.116  15.760  1.00  0.00           C  
ATOM   2621  O   PHE A 208     -40.603  -3.872  15.649  1.00  0.00           O  
ATOM   2622  CB  PHE A 208     -42.501  -3.744  13.328  1.00  0.00           C  
ATOM   2623  CG  PHE A 208     -43.328  -2.952  12.325  1.00  0.00           C  
ATOM   2624  CD1 PHE A 208     -44.736  -2.977  12.372  1.00  0.00           C  
ATOM   2625  CD2 PHE A 208     -42.682  -2.142  11.372  1.00  0.00           C  
ATOM   2626  CE1 PHE A 208     -45.487  -2.189  11.482  1.00  0.00           C  
ATOM   2627  CE2 PHE A 208     -43.431  -1.355  10.483  1.00  0.00           C  
ATOM   2628  CZ  PHE A 208     -44.833  -1.373  10.543  1.00  0.00           C  
ATOM   2629  H   PHE A 208     -42.040  -1.449  14.844  1.00  0.00           H  
ATOM   2630  HA  PHE A 208     -43.787  -3.873  14.992  1.00  0.00           H  
ATOM   2631  HB2 PHE A 208     -41.446  -3.541  13.142  1.00  0.00           H  
ATOM   2632  HB3 PHE A 208     -42.661  -4.807  13.147  1.00  0.00           H  
ATOM   2633  HD1 PHE A 208     -45.245  -3.582  13.107  1.00  0.00           H  
ATOM   2634  HD2 PHE A 208     -41.603  -2.114  11.326  1.00  0.00           H  
ATOM   2635  HE1 PHE A 208     -46.566  -2.198  11.526  1.00  0.00           H  
ATOM   2636  HE2 PHE A 208     -42.923  -0.736   9.759  1.00  0.00           H  
ATOM   2637  HZ  PHE A 208     -45.405  -0.756   9.866  1.00  0.00           H  
ATOM   2638  N   PRO A 209     -42.271  -4.991  16.672  1.00  0.00           N  
ATOM   2639  CA  PRO A 209     -41.400  -5.846  17.470  1.00  0.00           C  
ATOM   2640  C   PRO A 209     -40.489  -6.717  16.595  1.00  0.00           C  
ATOM   2641  O   PRO A 209     -40.937  -7.259  15.576  1.00  0.00           O  
ATOM   2642  CB  PRO A 209     -42.337  -6.671  18.356  1.00  0.00           C  
ATOM   2643  CG  PRO A 209     -43.528  -5.732  18.539  1.00  0.00           C  
ATOM   2644  CD  PRO A 209     -43.640  -5.102  17.152  1.00  0.00           C  
ATOM   2645  HA  PRO A 209     -40.787  -5.206  18.106  1.00  0.00           H  
ATOM   2646  HB2 PRO A 209     -42.667  -7.571  17.836  1.00  0.00           H  
ATOM   2647  HB3 PRO A 209     -41.867  -6.927  19.305  1.00  0.00           H  
ATOM   2648  HG2 PRO A 209     -43.291  -4.969  19.282  1.00  0.00           H  
ATOM   2649  HG3 PRO A 209     -44.438  -6.269  18.807  1.00  0.00           H  
ATOM   2650  HD2 PRO A 209     -44.117  -4.125  17.223  1.00  0.00           H  
ATOM   2651  HD3 PRO A 209     -44.212  -5.756  16.494  1.00  0.00           H  
ATOM   2652  N   SER A 210     -39.224  -6.837  16.999  1.00  0.00           N  
ATOM   2653  CA  SER A 210     -38.124  -7.387  16.195  1.00  0.00           C  
ATOM   2654  C   SER A 210     -38.198  -8.912  15.979  1.00  0.00           C  
ATOM   2655  O   SER A 210     -39.201  -9.561  16.298  1.00  0.00           O  
ATOM   2656  CB  SER A 210     -36.809  -6.931  16.841  1.00  0.00           C  
ATOM   2657  OG  SER A 210     -35.667  -7.208  16.060  1.00  0.00           O  
ATOM   2658  H   SER A 210     -38.969  -6.419  17.883  1.00  0.00           H  
ATOM   2659  HA  SER A 210     -38.164  -6.929  15.207  1.00  0.00           H  
ATOM   2660  HB2 SER A 210     -36.854  -5.854  17.001  1.00  0.00           H  
ATOM   2661  HB3 SER A 210     -36.700  -7.425  17.807  1.00  0.00           H  
ATOM   2662  HG  SER A 210     -34.928  -6.841  16.551  1.00  0.00           H  
ATOM   2663  N   LYS A 211     -37.149  -9.491  15.386  1.00  0.00           N  
ATOM   2664  CA  LYS A 211     -37.081 -10.902  14.998  1.00  0.00           C  
ATOM   2665  C   LYS A 211     -36.870 -11.831  16.216  1.00  0.00           C  
ATOM   2666  O   LYS A 211     -36.042 -11.523  17.080  1.00  0.00           O  
ATOM   2667  CB  LYS A 211     -36.021 -11.082  13.890  1.00  0.00           C  
ATOM   2668  CG  LYS A 211     -34.545 -11.048  14.330  1.00  0.00           C  
ATOM   2669  CD  LYS A 211     -33.612 -11.234  13.121  1.00  0.00           C  
ATOM   2670  CE  LYS A 211     -32.148 -11.268  13.570  1.00  0.00           C  
ATOM   2671  NZ  LYS A 211     -31.224 -11.510  12.438  1.00  0.00           N1+
ATOM   2672  H   LYS A 211     -36.349  -8.899  15.215  1.00  0.00           H  
ATOM   2673  HA  LYS A 211     -38.041 -11.144  14.543  1.00  0.00           H  
ATOM   2674  HB2 LYS A 211     -36.183 -10.323  13.124  1.00  0.00           H  
ATOM   2675  HB3 LYS A 211     -36.197 -12.053  13.428  1.00  0.00           H  
ATOM   2676  HG2 LYS A 211     -34.357 -11.854  15.039  1.00  0.00           H  
ATOM   2677  HG3 LYS A 211     -34.330 -10.094  14.811  1.00  0.00           H  
ATOM   2678  HD2 LYS A 211     -33.755 -10.411  12.421  1.00  0.00           H  
ATOM   2679  HD3 LYS A 211     -33.850 -12.174  12.623  1.00  0.00           H  
ATOM   2680  HE2 LYS A 211     -32.028 -12.055  14.315  1.00  0.00           H  
ATOM   2681  HE3 LYS A 211     -31.901 -10.318  14.044  1.00  0.00           H  
ATOM   2682  HZ1 LYS A 211     -31.351 -12.418  12.013  1.00  0.00           H  
ATOM   2683  HZ2 LYS A 211     -31.325 -10.793  11.734  1.00  0.00           H  
ATOM   2684  HZ3 LYS A 211     -30.267 -11.442  12.753  1.00  0.00           H  
ATOM   2685  N   PRO A 212     -37.586 -12.968  16.309  1.00  0.00           N  
ATOM   2686  CA  PRO A 212     -37.170 -14.137  17.083  1.00  0.00           C  
ATOM   2687  C   PRO A 212     -36.100 -14.933  16.305  1.00  0.00           C  
ATOM   2688  O   PRO A 212     -35.680 -14.515  15.223  1.00  0.00           O  
ATOM   2689  CB  PRO A 212     -38.477 -14.921  17.273  1.00  0.00           C  
ATOM   2690  CG  PRO A 212     -39.171 -14.723  15.929  1.00  0.00           C  
ATOM   2691  CD  PRO A 212     -38.842 -13.259  15.632  1.00  0.00           C  
ATOM   2692  HA  PRO A 212     -36.765 -13.856  18.055  1.00  0.00           H  
ATOM   2693  HB2 PRO A 212     -38.314 -15.976  17.493  1.00  0.00           H  
ATOM   2694  HB3 PRO A 212     -39.072 -14.459  18.061  1.00  0.00           H  
ATOM   2695  HG2 PRO A 212     -40.246 -14.890  15.997  1.00  0.00           H  
ATOM   2696  HG3 PRO A 212     -38.725 -15.372  15.176  1.00  0.00           H  
ATOM   2697  HD2 PRO A 212     -39.620 -12.620  16.049  1.00  0.00           H  
ATOM   2698  HD3 PRO A 212     -38.767 -13.109  14.555  1.00  0.00           H  
ATOM   2699  N   VAL A 213     -35.684 -16.072  16.874  1.00  0.00           N  
ATOM   2700  CA  VAL A 213     -34.790 -17.118  16.325  1.00  0.00           C  
ATOM   2701  C   VAL A 213     -34.474 -16.995  14.820  1.00  0.00           C  
ATOM   2702  O   VAL A 213     -35.344 -17.100  13.947  1.00  0.00           O  
ATOM   2703  CB  VAL A 213     -35.348 -18.516  16.698  1.00  0.00           C  
ATOM   2704  CG1 VAL A 213     -36.736 -18.830  16.121  1.00  0.00           C  
ATOM   2705  CG2 VAL A 213     -34.426 -19.659  16.259  1.00  0.00           C  
ATOM   2706  H   VAL A 213     -36.064 -16.266  17.790  1.00  0.00           H  
ATOM   2707  HA  VAL A 213     -33.842 -17.022  16.854  1.00  0.00           H  
ATOM   2708  HB  VAL A 213     -35.428 -18.557  17.785  1.00  0.00           H  
ATOM   2709 HG11 VAL A 213     -37.438 -18.036  16.376  1.00  0.00           H  
ATOM   2710 HG12 VAL A 213     -36.691 -18.926  15.037  1.00  0.00           H  
ATOM   2711 HG13 VAL A 213     -37.108 -19.762  16.547  1.00  0.00           H  
ATOM   2712 HG21 VAL A 213     -34.265 -19.645  15.181  1.00  0.00           H  
ATOM   2713 HG22 VAL A 213     -33.467 -19.574  16.770  1.00  0.00           H  
ATOM   2714 HG23 VAL A 213     -34.867 -20.617  16.534  1.00  0.00           H  
ATOM   2715  N   SER A 214     -33.190 -16.797  14.511  1.00  0.00           N  
ATOM   2716  CA  SER A 214     -32.692 -16.569  13.152  1.00  0.00           C  
ATOM   2717  C   SER A 214     -31.371 -17.300  12.908  1.00  0.00           C  
ATOM   2718  O   SER A 214     -30.591 -17.524  13.838  1.00  0.00           O  
ATOM   2719  CB  SER A 214     -32.626 -15.070  12.827  1.00  0.00           C  
ATOM   2720  OG  SER A 214     -31.434 -14.439  13.250  1.00  0.00           O  
ATOM   2721  H   SER A 214     -32.506 -16.792  15.254  1.00  0.00           H  
ATOM   2722  HA  SER A 214     -33.414 -17.001  12.458  1.00  0.00           H  
ATOM   2723  HB2 SER A 214     -32.687 -14.954  11.745  1.00  0.00           H  
ATOM   2724  HB3 SER A 214     -33.485 -14.561  13.264  1.00  0.00           H  
ATOM   2725  HG  SER A 214     -31.391 -14.381  14.207  1.00  0.00           H  
ATOM   2726  N   ARG A 215     -31.146 -17.709  11.658  1.00  0.00           N  
ATOM   2727  CA  ARG A 215     -30.016 -18.546  11.231  1.00  0.00           C  
ATOM   2728  C   ARG A 215     -29.629 -18.182   9.810  1.00  0.00           C  
ATOM   2729  O   ARG A 215     -30.504 -17.950   8.982  1.00  0.00           O  
ATOM   2730  CB  ARG A 215     -30.336 -20.044  11.396  1.00  0.00           C  
ATOM   2731  CG  ARG A 215     -31.229 -20.716  10.332  1.00  0.00           C  
ATOM   2732  CD  ARG A 215     -32.648 -20.146  10.204  1.00  0.00           C  
ATOM   2733  NE  ARG A 215     -33.454 -20.333  11.431  1.00  0.00           N  
ATOM   2734  CZ  ARG A 215     -34.592 -19.724  11.696  1.00  0.00           C  
ATOM   2735  NH1 ARG A 215     -35.364 -20.100  12.668  1.00  0.00           N  
ATOM   2736  NH2 ARG A 215     -35.020 -18.713  11.002  1.00  0.00           N1+
ATOM   2737  H   ARG A 215     -31.786 -17.407  10.937  1.00  0.00           H  
ATOM   2738  HA  ARG A 215     -29.167 -18.318  11.876  1.00  0.00           H  
ATOM   2739  HB2 ARG A 215     -29.389 -20.583  11.389  1.00  0.00           H  
ATOM   2740  HB3 ARG A 215     -30.778 -20.191  12.382  1.00  0.00           H  
ATOM   2741  HG2 ARG A 215     -30.741 -20.645   9.360  1.00  0.00           H  
ATOM   2742  HG3 ARG A 215     -31.310 -21.776  10.574  1.00  0.00           H  
ATOM   2743  HD2 ARG A 215     -32.582 -19.090   9.940  1.00  0.00           H  
ATOM   2744  HD3 ARG A 215     -33.141 -20.661   9.380  1.00  0.00           H  
ATOM   2745  HE  ARG A 215     -33.138 -21.030  12.090  1.00  0.00           H  
ATOM   2746 HH11 ARG A 215     -36.229 -19.603  12.820  1.00  0.00           H  
ATOM   2747 HH12 ARG A 215     -35.146 -20.894  13.253  1.00  0.00           H  
ATOM   2748 HH21 ARG A 215     -35.904 -18.299  11.258  1.00  0.00           H  
ATOM   2749 HH22 ARG A 215     -34.412 -18.279  10.321  1.00  0.00           H  
ATOM   2750  N   GLU A 216     -28.327 -18.083   9.563  1.00  0.00           N  
ATOM   2751  CA  GLU A 216     -27.787 -17.380   8.393  1.00  0.00           C  
ATOM   2752  C   GLU A 216     -28.456 -16.003   8.217  1.00  0.00           C  
ATOM   2753  O   GLU A 216     -28.990 -15.662   7.163  1.00  0.00           O  
ATOM   2754  CB  GLU A 216     -27.802 -18.264   7.134  1.00  0.00           C  
ATOM   2755  CG  GLU A 216     -27.283 -19.703   7.304  1.00  0.00           C  
ATOM   2756  CD  GLU A 216     -25.924 -19.917   8.001  1.00  0.00           C  
ATOM   2757  OE1 GLU A 216     -25.327 -19.001   8.614  1.00  0.00           O  
ATOM   2758  OE2 GLU A 216     -25.454 -21.080   7.963  1.00  0.00           O1-
ATOM   2759  H   GLU A 216     -27.676 -18.388  10.273  1.00  0.00           H  
ATOM   2760  HA  GLU A 216     -26.746 -17.152   8.624  1.00  0.00           H  
ATOM   2761  HB2 GLU A 216     -27.208 -17.778   6.361  1.00  0.00           H  
ATOM   2762  HB3 GLU A 216     -28.826 -18.327   6.765  1.00  0.00           H  
ATOM   2763  HG2 GLU A 216     -27.236 -20.151   6.311  1.00  0.00           H  
ATOM   2764  HG3 GLU A 216     -28.035 -20.261   7.862  1.00  0.00           H  
ATOM   2765  N   ASP A 217     -28.478 -15.257   9.327  1.00  0.00           N  
ATOM   2766  CA  ASP A 217     -29.189 -14.002   9.607  1.00  0.00           C  
ATOM   2767  C   ASP A 217     -30.726 -14.025   9.465  1.00  0.00           C  
ATOM   2768  O   ASP A 217     -31.409 -13.250  10.145  1.00  0.00           O  
ATOM   2769  CB  ASP A 217     -28.584 -12.816   8.834  1.00  0.00           C  
ATOM   2770  CG  ASP A 217     -27.059 -12.627   8.879  1.00  0.00           C  
ATOM   2771  OD1 ASP A 217     -26.318 -13.473   9.429  1.00  0.00           O  
ATOM   2772  OD2 ASP A 217     -26.633 -11.558   8.387  1.00  0.00           O1-
ATOM   2773  H   ASP A 217     -27.895 -15.584  10.084  1.00  0.00           H  
ATOM   2774  HA  ASP A 217     -29.003 -13.790  10.660  1.00  0.00           H  
ATOM   2775  HB2 ASP A 217     -29.042 -11.909   9.228  1.00  0.00           H  
ATOM   2776  HB3 ASP A 217     -28.880 -12.905   7.788  1.00  0.00           H  
ATOM   2777  N   GLN A 218     -31.290 -14.895   8.621  1.00  0.00           N  
ATOM   2778  CA  GLN A 218     -32.702 -14.862   8.239  1.00  0.00           C  
ATOM   2779  C   GLN A 218     -33.623 -15.519   9.284  1.00  0.00           C  
ATOM   2780  O   GLN A 218     -33.405 -16.629   9.788  1.00  0.00           O  
ATOM   2781  CB  GLN A 218     -32.894 -15.362   6.792  1.00  0.00           C  
ATOM   2782  CG  GLN A 218     -32.665 -16.862   6.530  1.00  0.00           C  
ATOM   2783  CD  GLN A 218     -32.964 -17.258   5.078  1.00  0.00           C  
ATOM   2784  NE2 GLN A 218     -32.205 -18.167   4.501  1.00  0.00           N  
ATOM   2785  OE1 GLN A 218     -33.883 -16.757   4.432  1.00  0.00           O  
ATOM   2786  H   GLN A 218     -30.672 -15.513   8.115  1.00  0.00           H  
ATOM   2787  HA  GLN A 218     -32.974 -13.806   8.207  1.00  0.00           H  
ATOM   2788  HB2 GLN A 218     -33.915 -15.116   6.501  1.00  0.00           H  
ATOM   2789  HB3 GLN A 218     -32.223 -14.796   6.146  1.00  0.00           H  
ATOM   2790  HG2 GLN A 218     -31.625 -17.100   6.753  1.00  0.00           H  
ATOM   2791  HG3 GLN A 218     -33.302 -17.458   7.185  1.00  0.00           H  
ATOM   2792 HE21 GLN A 218     -32.375 -18.411   3.535  1.00  0.00           H  
ATOM   2793 HE22 GLN A 218     -31.420 -18.576   4.987  1.00  0.00           H  
ATOM   2794  N   CYS A 219     -34.690 -14.793   9.623  1.00  0.00           N  
ATOM   2795  CA  CYS A 219     -35.717 -15.196  10.577  1.00  0.00           C  
ATOM   2796  C   CYS A 219     -36.731 -16.165   9.944  1.00  0.00           C  
ATOM   2797  O   CYS A 219     -36.826 -16.301   8.725  1.00  0.00           O  
ATOM   2798  CB  CYS A 219     -36.373 -13.933  11.150  1.00  0.00           C  
ATOM   2799  SG  CYS A 219     -37.442 -14.355  12.556  1.00  0.00           S  
ATOM   2800  H   CYS A 219     -34.810 -13.905   9.158  1.00  0.00           H  
ATOM   2801  HA  CYS A 219     -35.236 -15.720  11.403  1.00  0.00           H  
ATOM   2802  HB2 CYS A 219     -36.968 -13.451  10.374  1.00  0.00           H  
ATOM   2803  HB3 CYS A 219     -35.602 -13.236  11.478  1.00  0.00           H  
ATOM   2804  HG  CYS A 219     -36.489 -14.585  13.463  1.00  0.00           H  
ATOM   2805  N   SER A 220     -37.485 -16.867  10.786  1.00  0.00           N  
ATOM   2806  CA  SER A 220     -38.492 -17.849  10.378  1.00  0.00           C  
ATOM   2807  C   SER A 220     -39.598 -17.201   9.534  1.00  0.00           C  
ATOM   2808  O   SER A 220     -40.104 -16.129   9.870  1.00  0.00           O  
ATOM   2809  CB  SER A 220     -39.101 -18.481  11.626  1.00  0.00           C  
ATOM   2810  OG  SER A 220     -38.084 -18.936  12.503  1.00  0.00           O  
ATOM   2811  H   SER A 220     -37.418 -16.654  11.771  1.00  0.00           H  
ATOM   2812  HA  SER A 220     -38.010 -18.631   9.790  1.00  0.00           H  
ATOM   2813  HB2 SER A 220     -39.741 -19.315  11.339  1.00  0.00           H  
ATOM   2814  HB3 SER A 220     -39.702 -17.734  12.144  1.00  0.00           H  
ATOM   2815  HG  SER A 220     -38.523 -19.018  13.353  1.00  0.00           H  
ATOM   2816  N   TYR A 221     -39.997 -17.850   8.440  1.00  0.00           N  
ATOM   2817  CA  TYR A 221     -40.843 -17.246   7.403  1.00  0.00           C  
ATOM   2818  C   TYR A 221     -42.224 -16.796   7.904  1.00  0.00           C  
ATOM   2819  O   TYR A 221     -42.769 -15.812   7.401  1.00  0.00           O  
ATOM   2820  CB  TYR A 221     -40.927 -18.211   6.209  1.00  0.00           C  
ATOM   2821  CG  TYR A 221     -39.562 -18.685   5.730  1.00  0.00           C  
ATOM   2822  CD1 TYR A 221     -39.248 -20.061   5.673  1.00  0.00           C  
ATOM   2823  CE1 TYR A 221     -37.961 -20.480   5.273  1.00  0.00           C  
ATOM   2824  CZ  TYR A 221     -36.977 -19.519   4.949  1.00  0.00           C  
ATOM   2825  OH  TYR A 221     -35.732 -19.880   4.540  1.00  0.00           O  
ATOM   2826  CE2 TYR A 221     -37.290 -18.146   5.027  1.00  0.00           C  
ATOM   2827  CD2 TYR A 221     -38.579 -17.733   5.396  1.00  0.00           C  
ATOM   2828  H   TYR A 221     -39.594 -18.752   8.232  1.00  0.00           H  
ATOM   2829  HA  TYR A 221     -40.343 -16.341   7.058  1.00  0.00           H  
ATOM   2830  HB2 TYR A 221     -41.532 -19.073   6.492  1.00  0.00           H  
ATOM   2831  HB3 TYR A 221     -41.429 -17.707   5.384  1.00  0.00           H  
ATOM   2832  HD1 TYR A 221     -39.999 -20.796   5.921  1.00  0.00           H  
ATOM   2833  HD2 TYR A 221     -38.805 -16.677   5.424  1.00  0.00           H  
ATOM   2834  HE1 TYR A 221     -37.727 -21.532   5.203  1.00  0.00           H  
ATOM   2835  HE2 TYR A 221     -36.534 -17.409   4.799  1.00  0.00           H  
ATOM   2836  HH  TYR A 221     -35.510 -20.804   4.677  1.00  0.00           H  
ATOM   2837  N   LYS A 222     -42.765 -17.419   8.959  1.00  0.00           N  
ATOM   2838  CA  LYS A 222     -44.021 -16.981   9.587  1.00  0.00           C  
ATOM   2839  C   LYS A 222     -43.942 -15.569  10.198  1.00  0.00           C  
ATOM   2840  O   LYS A 222     -44.936 -14.844  10.209  1.00  0.00           O  
ATOM   2841  CB  LYS A 222     -44.480 -18.043  10.605  1.00  0.00           C  
ATOM   2842  CG  LYS A 222     -46.001 -18.049  10.820  1.00  0.00           C  
ATOM   2843  CD  LYS A 222     -46.688 -18.753   9.637  1.00  0.00           C  
ATOM   2844  CE  LYS A 222     -48.207 -18.792   9.788  1.00  0.00           C  
ATOM   2845  NZ  LYS A 222     -48.821 -19.449   8.613  1.00  0.00           N1+
ATOM   2846  H   LYS A 222     -42.320 -18.266   9.283  1.00  0.00           H  
ATOM   2847  HA  LYS A 222     -44.758 -16.918   8.786  1.00  0.00           H  
ATOM   2848  HB2 LYS A 222     -43.989 -17.845  11.558  1.00  0.00           H  
ATOM   2849  HB3 LYS A 222     -44.169 -19.036  10.279  1.00  0.00           H  
ATOM   2850  HG2 LYS A 222     -46.377 -17.031  10.923  1.00  0.00           H  
ATOM   2851  HG3 LYS A 222     -46.226 -18.601  11.733  1.00  0.00           H  
ATOM   2852  HD2 LYS A 222     -46.313 -19.774   9.565  1.00  0.00           H  
ATOM   2853  HD3 LYS A 222     -46.446 -18.233   8.710  1.00  0.00           H  
ATOM   2854  HE2 LYS A 222     -48.578 -17.771   9.871  1.00  0.00           H  
ATOM   2855  HE3 LYS A 222     -48.468 -19.333  10.697  1.00  0.00           H  
ATOM   2856  HZ1 LYS A 222     -48.553 -18.981   7.759  1.00  0.00           H  
ATOM   2857  HZ2 LYS A 222     -48.506 -20.403   8.502  1.00  0.00           H  
ATOM   2858  HZ3 LYS A 222     -49.829 -19.438   8.668  1.00  0.00           H  
ATOM   2859  N   TRP A 223     -42.762 -15.118  10.636  1.00  0.00           N  
ATOM   2860  CA  TRP A 223     -42.546 -13.728  11.070  1.00  0.00           C  
ATOM   2861  C   TRP A 223     -42.677 -12.742   9.898  1.00  0.00           C  
ATOM   2862  O   TRP A 223     -43.205 -11.636  10.058  1.00  0.00           O  
ATOM   2863  CB  TRP A 223     -41.176 -13.609  11.749  1.00  0.00           C  
ATOM   2864  CG  TRP A 223     -40.893 -12.289  12.401  1.00  0.00           C  
ATOM   2865  CD1 TRP A 223     -41.071 -12.025  13.713  1.00  0.00           C  
ATOM   2866  CD2 TRP A 223     -40.407 -11.042  11.809  1.00  0.00           C  
ATOM   2867  NE1 TRP A 223     -40.670 -10.734  13.990  1.00  0.00           N  
ATOM   2868  CE2 TRP A 223     -40.272 -10.072  12.851  1.00  0.00           C  
ATOM   2869  CE3 TRP A 223     -40.080 -10.616  10.502  1.00  0.00           C  
ATOM   2870  CZ2 TRP A 223     -39.841  -8.761  12.613  1.00  0.00           C  
ATOM   2871  CZ3 TRP A 223     -39.668  -9.294  10.247  1.00  0.00           C  
ATOM   2872  CH2 TRP A 223     -39.543  -8.368  11.297  1.00  0.00           C  
ATOM   2873  H   TRP A 223     -41.961 -15.730  10.577  1.00  0.00           H  
ATOM   2874  HA  TRP A 223     -43.308 -13.466  11.805  1.00  0.00           H  
ATOM   2875  HB2 TRP A 223     -41.092 -14.388  12.507  1.00  0.00           H  
ATOM   2876  HB3 TRP A 223     -40.396 -13.788  11.009  1.00  0.00           H  
ATOM   2877  HD1 TRP A 223     -41.443 -12.733  14.438  1.00  0.00           H  
ATOM   2878  HE1 TRP A 223     -40.644 -10.348  14.923  1.00  0.00           H  
ATOM   2879  HE3 TRP A 223     -40.142 -11.319   9.683  1.00  0.00           H  
ATOM   2880  HZ2 TRP A 223     -39.725  -8.062  13.427  1.00  0.00           H  
ATOM   2881  HZ3 TRP A 223     -39.433  -8.992   9.237  1.00  0.00           H  
ATOM   2882  HH2 TRP A 223     -39.203  -7.364  11.094  1.00  0.00           H  
ATOM   2883  N   TRP A 224     -42.265 -13.167   8.699  1.00  0.00           N  
ATOM   2884  CA  TRP A 224     -42.429 -12.415   7.455  1.00  0.00           C  
ATOM   2885  C   TRP A 224     -43.871 -12.465   6.924  1.00  0.00           C  
ATOM   2886  O   TRP A 224     -44.357 -11.429   6.477  1.00  0.00           O  
ATOM   2887  CB  TRP A 224     -41.358 -12.836   6.441  1.00  0.00           C  
ATOM   2888  CG  TRP A 224     -39.981 -12.360   6.808  1.00  0.00           C  
ATOM   2889  CD1 TRP A 224     -38.981 -13.106   7.337  1.00  0.00           C  
ATOM   2890  CD2 TRP A 224     -39.443 -11.003   6.688  1.00  0.00           C  
ATOM   2891  NE1 TRP A 224     -37.874 -12.305   7.554  1.00  0.00           N  
ATOM   2892  CE2 TRP A 224     -38.108 -11.000   7.190  1.00  0.00           C  
ATOM   2893  CE3 TRP A 224     -39.939  -9.778   6.190  1.00  0.00           C  
ATOM   2894  CZ2 TRP A 224     -37.318  -9.845   7.225  1.00  0.00           C  
ATOM   2895  CZ3 TRP A 224     -39.148  -8.611   6.213  1.00  0.00           C  
ATOM   2896  CH2 TRP A 224     -37.842  -8.640   6.730  1.00  0.00           C  
ATOM   2897  H   TRP A 224     -41.851 -14.086   8.634  1.00  0.00           H  
ATOM   2898  HA  TRP A 224     -42.230 -11.367   7.676  1.00  0.00           H  
ATOM   2899  HB2 TRP A 224     -41.354 -13.920   6.323  1.00  0.00           H  
ATOM   2900  HB3 TRP A 224     -41.609 -12.401   5.474  1.00  0.00           H  
ATOM   2901  HD1 TRP A 224     -39.036 -14.162   7.558  1.00  0.00           H  
ATOM   2902  HE1 TRP A 224     -36.987 -12.635   7.906  1.00  0.00           H  
ATOM   2903  HE3 TRP A 224     -40.931  -9.738   5.766  1.00  0.00           H  
ATOM   2904  HZ2 TRP A 224     -36.310  -9.887   7.611  1.00  0.00           H  
ATOM   2905  HZ3 TRP A 224     -39.541  -7.685   5.819  1.00  0.00           H  
ATOM   2906  HH2 TRP A 224     -37.239  -7.744   6.735  1.00  0.00           H  
ATOM   2907  N   GLN A 225     -44.623 -13.565   7.098  1.00  0.00           N  
ATOM   2908  CA  GLN A 225     -46.092 -13.561   6.925  1.00  0.00           C  
ATOM   2909  C   GLN A 225     -46.754 -12.461   7.772  1.00  0.00           C  
ATOM   2910  O   GLN A 225     -47.618 -11.724   7.289  1.00  0.00           O  
ATOM   2911  CB  GLN A 225     -46.693 -14.951   7.236  1.00  0.00           C  
ATOM   2912  CG  GLN A 225     -48.238 -14.997   7.269  1.00  0.00           C  
ATOM   2913  CD  GLN A 225     -48.878 -14.729   8.639  1.00  0.00           C  
ATOM   2914  OE1 GLN A 225     -48.702 -15.460   9.605  1.00  0.00           O  
ATOM   2915  NE2 GLN A 225     -49.683 -13.696   8.773  1.00  0.00           N  
ATOM   2916  H   GLN A 225     -44.161 -14.421   7.371  1.00  0.00           H  
ATOM   2917  HA  GLN A 225     -46.310 -13.330   5.882  1.00  0.00           H  
ATOM   2918  HB2 GLN A 225     -46.348 -15.637   6.463  1.00  0.00           H  
ATOM   2919  HB3 GLN A 225     -46.317 -15.320   8.190  1.00  0.00           H  
ATOM   2920  HG2 GLN A 225     -48.638 -14.315   6.518  1.00  0.00           H  
ATOM   2921  HG3 GLN A 225     -48.557 -15.997   6.975  1.00  0.00           H  
ATOM   2922 HE21 GLN A 225     -50.190 -13.564   9.637  1.00  0.00           H  
ATOM   2923 HE22 GLN A 225     -49.863 -13.101   7.977  1.00  0.00           H  
ATOM   2924  N   LYS A 226     -46.320 -12.311   9.031  1.00  0.00           N  
ATOM   2925  CA  LYS A 226     -46.778 -11.230   9.916  1.00  0.00           C  
ATOM   2926  C   LYS A 226     -46.236  -9.860   9.496  1.00  0.00           C  
ATOM   2927  O   LYS A 226     -46.931  -8.865   9.677  1.00  0.00           O  
ATOM   2928  CB  LYS A 226     -46.450 -11.563  11.386  1.00  0.00           C  
ATOM   2929  CG  LYS A 226     -47.134 -12.849  11.895  1.00  0.00           C  
ATOM   2930  CD  LYS A 226     -48.644 -12.693  12.121  1.00  0.00           C  
ATOM   2931  CE  LYS A 226     -48.984 -11.964  13.428  1.00  0.00           C  
ATOM   2932  NZ  LYS A 226     -48.896 -12.874  14.593  1.00  0.00           N1+
ATOM   2933  H   LYS A 226     -45.669 -12.997   9.386  1.00  0.00           H  
ATOM   2934  HA  LYS A 226     -47.859 -11.148   9.810  1.00  0.00           H  
ATOM   2935  HB2 LYS A 226     -46.745 -10.727  12.021  1.00  0.00           H  
ATOM   2936  HB3 LYS A 226     -45.372 -11.689  11.489  1.00  0.00           H  
ATOM   2937  HG2 LYS A 226     -46.663 -13.153  12.830  1.00  0.00           H  
ATOM   2938  HG3 LYS A 226     -46.980 -13.656  11.179  1.00  0.00           H  
ATOM   2939  HD2 LYS A 226     -49.103 -13.682  12.126  1.00  0.00           H  
ATOM   2940  HD3 LYS A 226     -49.085 -12.144  11.289  1.00  0.00           H  
ATOM   2941  HE2 LYS A 226     -50.003 -11.587  13.353  1.00  0.00           H  
ATOM   2942  HE3 LYS A 226     -48.320 -11.109  13.558  1.00  0.00           H  
ATOM   2943  HZ1 LYS A 226     -49.530 -13.650  14.466  1.00  0.00           H  
ATOM   2944  HZ2 LYS A 226     -47.967 -13.243  14.739  1.00  0.00           H  
ATOM   2945  HZ3 LYS A 226     -49.164 -12.412  15.450  1.00  0.00           H  
ATOM   2946  N   TYR A 227     -45.029  -9.754   8.939  1.00  0.00           N  
ATOM   2947  CA  TYR A 227     -44.499  -8.488   8.403  1.00  0.00           C  
ATOM   2948  C   TYR A 227     -45.337  -7.986   7.214  1.00  0.00           C  
ATOM   2949  O   TYR A 227     -45.776  -6.834   7.218  1.00  0.00           O  
ATOM   2950  CB  TYR A 227     -43.024  -8.651   8.020  1.00  0.00           C  
ATOM   2951  CG  TYR A 227     -42.377  -7.350   7.601  1.00  0.00           C  
ATOM   2952  CD1 TYR A 227     -42.289  -7.021   6.234  1.00  0.00           C  
ATOM   2953  CD2 TYR A 227     -41.875  -6.465   8.576  1.00  0.00           C  
ATOM   2954  CE1 TYR A 227     -41.690  -5.812   5.842  1.00  0.00           C  
ATOM   2955  CE2 TYR A 227     -41.282  -5.250   8.183  1.00  0.00           C  
ATOM   2956  CZ  TYR A 227     -41.175  -4.930   6.814  1.00  0.00           C  
ATOM   2957  OH  TYR A 227     -40.578  -3.774   6.441  1.00  0.00           O  
ATOM   2958  H   TYR A 227     -44.481 -10.594   8.826  1.00  0.00           H  
ATOM   2959  HA  TYR A 227     -44.552  -7.722   9.176  1.00  0.00           H  
ATOM   2960  HB2 TYR A 227     -42.467  -9.063   8.862  1.00  0.00           H  
ATOM   2961  HB3 TYR A 227     -42.944  -9.355   7.192  1.00  0.00           H  
ATOM   2962  HD1 TYR A 227     -42.665  -7.695   5.479  1.00  0.00           H  
ATOM   2963  HD2 TYR A 227     -41.931  -6.715   9.625  1.00  0.00           H  
ATOM   2964  HE1 TYR A 227     -41.609  -5.562   4.794  1.00  0.00           H  
ATOM   2965  HE2 TYR A 227     -40.894  -4.558   8.916  1.00  0.00           H  
ATOM   2966  HH  TYR A 227     -40.304  -3.802   5.521  1.00  0.00           H  
ATOM   2967  N   GLN A 228     -45.672  -8.888   6.281  1.00  0.00           N  
ATOM   2968  CA  GLN A 228     -46.520  -8.697   5.090  1.00  0.00           C  
ATOM   2969  C   GLN A 228     -48.010  -8.398   5.416  1.00  0.00           C  
ATOM   2970  O   GLN A 228     -48.917  -8.624   4.616  1.00  0.00           O  
ATOM   2971  CB  GLN A 228     -46.330  -9.934   4.183  1.00  0.00           C  
ATOM   2972  CG  GLN A 228     -46.775  -9.764   2.719  1.00  0.00           C  
ATOM   2973  CD  GLN A 228     -45.657  -9.146   1.894  1.00  0.00           C  
ATOM   2974  OE1 GLN A 228     -45.586  -7.940   1.719  1.00  0.00           O  
ATOM   2975  NE2 GLN A 228     -44.731  -9.935   1.402  1.00  0.00           N  
ATOM   2976  H   GLN A 228     -45.261  -9.805   6.373  1.00  0.00           H  
ATOM   2977  HA  GLN A 228     -46.133  -7.830   4.554  1.00  0.00           H  
ATOM   2978  HB2 GLN A 228     -45.282 -10.233   4.188  1.00  0.00           H  
ATOM   2979  HB3 GLN A 228     -46.899 -10.754   4.621  1.00  0.00           H  
ATOM   2980  HG2 GLN A 228     -47.667  -9.145   2.629  1.00  0.00           H  
ATOM   2981  HG3 GLN A 228     -47.010 -10.743   2.302  1.00  0.00           H  
ATOM   2982 HE21 GLN A 228     -44.788 -10.932   1.552  1.00  0.00           H  
ATOM   2983 HE22 GLN A 228     -43.910  -9.493   1.012  1.00  0.00           H  
ATOM   2984  N   LYS A 229     -48.278  -7.900   6.626  1.00  0.00           N  
ATOM   2985  CA  LYS A 229     -49.590  -7.517   7.157  1.00  0.00           C  
ATOM   2986  C   LYS A 229     -49.466  -6.397   8.192  1.00  0.00           C  
ATOM   2987  O   LYS A 229     -50.152  -5.390   8.056  1.00  0.00           O  
ATOM   2988  CB  LYS A 229     -50.300  -8.782   7.667  1.00  0.00           C  
ATOM   2989  CG  LYS A 229     -51.626  -8.509   8.390  1.00  0.00           C  
ATOM   2990  CD  LYS A 229     -52.388  -9.830   8.570  1.00  0.00           C  
ATOM   2991  CE  LYS A 229     -53.599  -9.699   9.497  1.00  0.00           C  
ATOM   2992  NZ  LYS A 229     -54.628  -8.782   8.960  1.00  0.00           N1+
ATOM   2993  H   LYS A 229     -47.466  -7.711   7.196  1.00  0.00           H  
ATOM   2994  HA  LYS A 229     -50.192  -7.113   6.343  1.00  0.00           H  
ATOM   2995  HB2 LYS A 229     -49.639  -9.321   8.345  1.00  0.00           H  
ATOM   2996  HB3 LYS A 229     -50.497  -9.422   6.807  1.00  0.00           H  
ATOM   2997  HG2 LYS A 229     -52.229  -7.819   7.800  1.00  0.00           H  
ATOM   2998  HG3 LYS A 229     -51.421  -8.067   9.365  1.00  0.00           H  
ATOM   2999  HD2 LYS A 229     -51.715 -10.572   8.999  1.00  0.00           H  
ATOM   3000  HD3 LYS A 229     -52.715 -10.196   7.596  1.00  0.00           H  
ATOM   3001  HE2 LYS A 229     -53.268  -9.346  10.473  1.00  0.00           H  
ATOM   3002  HE3 LYS A 229     -54.034 -10.690   9.625  1.00  0.00           H  
ATOM   3003  HZ1 LYS A 229     -54.298  -7.829   8.915  1.00  0.00           H  
ATOM   3004  HZ2 LYS A 229     -54.919  -9.056   8.032  1.00  0.00           H  
ATOM   3005  HZ3 LYS A 229     -55.447  -8.786   9.552  1.00  0.00           H  
ATOM   3006  N   ARG A 230     -48.528  -6.502   9.150  1.00  0.00           N  
ATOM   3007  CA  ARG A 230     -48.174  -5.422  10.103  1.00  0.00           C  
ATOM   3008  C   ARG A 230     -47.944  -4.075   9.406  1.00  0.00           C  
ATOM   3009  O   ARG A 230     -48.529  -3.078   9.826  1.00  0.00           O  
ATOM   3010  CB  ARG A 230     -46.914  -5.800  10.913  1.00  0.00           C  
ATOM   3011  CG  ARG A 230     -47.184  -6.790  12.059  1.00  0.00           C  
ATOM   3012  CD  ARG A 230     -45.911  -7.148  12.850  1.00  0.00           C  
ATOM   3013  NE  ARG A 230     -44.956  -7.972  12.074  1.00  0.00           N  
ATOM   3014  CZ  ARG A 230     -43.687  -8.217  12.380  1.00  0.00           C  
ATOM   3015  NH1 ARG A 230     -42.949  -8.975  11.620  1.00  0.00           N  
ATOM   3016  NH2 ARG A 230     -43.124  -7.718  13.445  1.00  0.00           N1+
ATOM   3017  H   ARG A 230     -48.023  -7.374   9.213  1.00  0.00           H  
ATOM   3018  HA  ARG A 230     -49.003  -5.257  10.792  1.00  0.00           H  
ATOM   3019  HB2 ARG A 230     -46.159  -6.206  10.239  1.00  0.00           H  
ATOM   3020  HB3 ARG A 230     -46.506  -4.893  11.359  1.00  0.00           H  
ATOM   3021  HG2 ARG A 230     -47.888  -6.312  12.740  1.00  0.00           H  
ATOM   3022  HG3 ARG A 230     -47.662  -7.699  11.693  1.00  0.00           H  
ATOM   3023  HD2 ARG A 230     -45.432  -6.222  13.170  1.00  0.00           H  
ATOM   3024  HD3 ARG A 230     -46.209  -7.700  13.741  1.00  0.00           H  
ATOM   3025  HE  ARG A 230     -45.304  -8.368  11.212  1.00  0.00           H  
ATOM   3026 HH11 ARG A 230     -41.966  -9.080  11.828  1.00  0.00           H  
ATOM   3027 HH12 ARG A 230     -43.323  -9.542  10.873  1.00  0.00           H  
ATOM   3028 HH21 ARG A 230     -42.168  -7.936  13.687  1.00  0.00           H  
ATOM   3029 HH22 ARG A 230     -43.676  -7.186  14.103  1.00  0.00           H  
ATOM   3030  N   LYS A 231     -47.138  -4.054   8.337  1.00  0.00           N  
ATOM   3031  CA  LYS A 231     -46.710  -2.815   7.658  1.00  0.00           C  
ATOM   3032  C   LYS A 231     -47.573  -2.408   6.451  1.00  0.00           C  
ATOM   3033  O   LYS A 231     -47.422  -1.308   5.924  1.00  0.00           O  
ATOM   3034  CB  LYS A 231     -45.194  -2.920   7.381  1.00  0.00           C  
ATOM   3035  CG  LYS A 231     -44.534  -1.637   6.846  1.00  0.00           C  
ATOM   3036  CD  LYS A 231     -43.014  -1.815   6.744  1.00  0.00           C  
ATOM   3037  CE  LYS A 231     -42.288  -0.486   6.518  1.00  0.00           C  
ATOM   3038  NZ  LYS A 231     -40.841  -0.708   6.312  1.00  0.00           N1+
ATOM   3039  H   LYS A 231     -46.698  -4.920   8.060  1.00  0.00           H  
ATOM   3040  HA  LYS A 231     -46.829  -1.991   8.361  1.00  0.00           H  
ATOM   3041  HB2 LYS A 231     -44.698  -3.197   8.311  1.00  0.00           H  
ATOM   3042  HB3 LYS A 231     -45.021  -3.724   6.666  1.00  0.00           H  
ATOM   3043  HG2 LYS A 231     -44.918  -1.396   5.855  1.00  0.00           H  
ATOM   3044  HG3 LYS A 231     -44.755  -0.813   7.525  1.00  0.00           H  
ATOM   3045  HD2 LYS A 231     -42.804  -2.486   5.911  1.00  0.00           H  
ATOM   3046  HD3 LYS A 231     -42.634  -2.266   7.661  1.00  0.00           H  
ATOM   3047  HE2 LYS A 231     -42.438   0.160   7.384  1.00  0.00           H  
ATOM   3048  HE3 LYS A 231     -42.703   0.002   5.636  1.00  0.00           H  
ATOM   3049  HZ1 LYS A 231     -40.397  -1.206   7.070  1.00  0.00           H  
ATOM   3050  HZ2 LYS A 231     -40.676  -1.266   5.487  1.00  0.00           H  
ATOM   3051  HZ3 LYS A 231     -40.323   0.152   6.201  1.00  0.00           H  
ATOM   3052  N   PHE A 232     -48.486  -3.285   6.010  1.00  0.00           N  
ATOM   3053  CA  PHE A 232     -49.127  -3.209   4.685  1.00  0.00           C  
ATOM   3054  C   PHE A 232     -50.587  -3.721   4.618  1.00  0.00           C  
ATOM   3055  O   PHE A 232     -51.047  -4.072   3.533  1.00  0.00           O  
ATOM   3056  CB  PHE A 232     -48.238  -3.941   3.651  1.00  0.00           C  
ATOM   3057  CG  PHE A 232     -46.812  -3.432   3.506  1.00  0.00           C  
ATOM   3058  CD1 PHE A 232     -46.572  -2.153   2.966  1.00  0.00           C  
ATOM   3059  CD2 PHE A 232     -45.722  -4.245   3.877  1.00  0.00           C  
ATOM   3060  CE1 PHE A 232     -45.255  -1.685   2.810  1.00  0.00           C  
ATOM   3061  CE2 PHE A 232     -44.405  -3.776   3.716  1.00  0.00           C  
ATOM   3062  CZ  PHE A 232     -44.171  -2.497   3.184  1.00  0.00           C  
ATOM   3063  H   PHE A 232     -48.619  -4.124   6.557  1.00  0.00           H  
ATOM   3064  HA  PHE A 232     -49.172  -2.160   4.391  1.00  0.00           H  
ATOM   3065  HB2 PHE A 232     -48.214  -5.001   3.904  1.00  0.00           H  
ATOM   3066  HB3 PHE A 232     -48.696  -3.858   2.666  1.00  0.00           H  
ATOM   3067  HD1 PHE A 232     -47.398  -1.522   2.671  1.00  0.00           H  
ATOM   3068  HD2 PHE A 232     -45.887  -5.234   4.277  1.00  0.00           H  
ATOM   3069  HE1 PHE A 232     -45.075  -0.703   2.398  1.00  0.00           H  
ATOM   3070  HE2 PHE A 232     -43.569  -4.400   3.995  1.00  0.00           H  
ATOM   3071  HZ  PHE A 232     -43.159  -2.140   3.061  1.00  0.00           H  
ATOM   3072  N   HIS A 233     -51.339  -3.799   5.729  1.00  0.00           N  
ATOM   3073  CA  HIS A 233     -52.664  -4.463   5.760  1.00  0.00           C  
ATOM   3074  C   HIS A 233     -53.647  -3.992   4.669  1.00  0.00           C  
ATOM   3075  O   HIS A 233     -54.248  -4.830   3.994  1.00  0.00           O  
ATOM   3076  CB  HIS A 233     -53.307  -4.345   7.152  1.00  0.00           C  
ATOM   3077  CG  HIS A 233     -54.674  -4.986   7.236  1.00  0.00           C  
ATOM   3078  CD2 HIS A 233     -55.864  -4.319   7.279  1.00  0.00           C  
ATOM   3079  ND1 HIS A 233     -54.927  -6.361   7.255  1.00  0.00           N  
ATOM   3080  NE2 HIS A 233     -56.852  -5.275   7.335  1.00  0.00           N  
ATOM   3081  CE1 HIS A 233     -56.267  -6.482   7.296  1.00  0.00           C  
ATOM   3082  H   HIS A 233     -50.941  -3.498   6.606  1.00  0.00           H  
ATOM   3083  HA  HIS A 233     -52.500  -5.526   5.581  1.00  0.00           H  
ATOM   3084  HB2 HIS A 233     -53.396  -3.293   7.422  1.00  0.00           H  
ATOM   3085  HB3 HIS A 233     -52.663  -4.826   7.888  1.00  0.00           H  
ATOM   3086  HD2 HIS A 233     -56.001  -3.248   7.268  1.00  0.00           H  
ATOM   3087  HE2 HIS A 233     -57.846  -5.117   7.423  1.00  0.00           H  
ATOM   3088  HE1 HIS A 233     -56.807  -7.417   7.303  1.00  0.00           H  
ATOM   3089  N   CYS A 234     -53.779  -2.682   4.431  1.00  0.00           N  
ATOM   3090  CA  CYS A 234     -54.675  -2.152   3.389  1.00  0.00           C  
ATOM   3091  C   CYS A 234     -54.058  -2.088   1.976  1.00  0.00           C  
ATOM   3092  O   CYS A 234     -54.741  -1.673   1.042  1.00  0.00           O  
ATOM   3093  CB  CYS A 234     -55.255  -0.798   3.818  1.00  0.00           C  
ATOM   3094  SG  CYS A 234     -56.192  -0.980   5.362  1.00  0.00           S  
ATOM   3095  H   CYS A 234     -53.287  -2.029   5.025  1.00  0.00           H  
ATOM   3096  HA  CYS A 234     -55.524  -2.829   3.300  1.00  0.00           H  
ATOM   3097  HB2 CYS A 234     -55.928  -0.435   3.041  1.00  0.00           H  
ATOM   3098  HB3 CYS A 234     -54.453  -0.070   3.935  1.00  0.00           H  
ATOM   3099  HG  CYS A 234     -55.135  -1.100   6.171  1.00  0.00           H  
ATOM   3100  N   ALA A 235     -52.805  -2.516   1.769  1.00  0.00           N  
ATOM   3101  CA  ALA A 235     -52.121  -2.397   0.471  1.00  0.00           C  
ATOM   3102  C   ALA A 235     -52.820  -3.166  -0.669  1.00  0.00           C  
ATOM   3103  O   ALA A 235     -52.670  -2.811  -1.836  1.00  0.00           O  
ATOM   3104  CB  ALA A 235     -50.670  -2.854   0.632  1.00  0.00           C  
ATOM   3105  H   ALA A 235     -52.291  -2.918   2.539  1.00  0.00           H  
ATOM   3106  HA  ALA A 235     -52.111  -1.344   0.187  1.00  0.00           H  
ATOM   3107  HB1 ALA A 235     -50.169  -2.265   1.400  1.00  0.00           H  
ATOM   3108  HB2 ALA A 235     -50.651  -3.907   0.912  1.00  0.00           H  
ATOM   3109  HB3 ALA A 235     -50.139  -2.727  -0.311  1.00  0.00           H  
ATOM   3110  N   ASN A 236     -53.636  -4.172  -0.333  1.00  0.00           N  
ATOM   3111  CA  ASN A 236     -54.501  -4.889  -1.276  1.00  0.00           C  
ATOM   3112  C   ASN A 236     -55.528  -3.992  -2.000  1.00  0.00           C  
ATOM   3113  O   ASN A 236     -56.079  -4.415  -3.015  1.00  0.00           O  
ATOM   3114  CB  ASN A 236     -55.214  -6.052  -0.556  1.00  0.00           C  
ATOM   3115  CG  ASN A 236     -54.298  -6.868   0.335  1.00  0.00           C  
ATOM   3116  OD1 ASN A 236     -53.594  -7.760  -0.115  1.00  0.00           O  
ATOM   3117  ND2 ASN A 236     -54.225  -6.555   1.609  1.00  0.00           N  
ATOM   3118  H   ASN A 236     -53.674  -4.427   0.644  1.00  0.00           H  
ATOM   3119  HA  ASN A 236     -53.855  -5.310  -2.046  1.00  0.00           H  
ATOM   3120  HB2 ASN A 236     -55.651  -6.721  -1.298  1.00  0.00           H  
ATOM   3121  HB3 ASN A 236     -56.028  -5.657   0.052  1.00  0.00           H  
ATOM   3122 HD21 ASN A 236     -53.650  -7.117   2.220  1.00  0.00           H  
ATOM   3123 HD22 ASN A 236     -54.821  -5.854   2.026  1.00  0.00           H  
ATOM   3124  N   LEU A 237     -55.772  -2.773  -1.505  1.00  0.00           N  
ATOM   3125  CA  LEU A 237     -56.680  -1.768  -2.068  1.00  0.00           C  
ATOM   3126  C   LEU A 237     -55.876  -0.571  -2.608  1.00  0.00           C  
ATOM   3127  O   LEU A 237     -56.060   0.573  -2.196  1.00  0.00           O  
ATOM   3128  CB  LEU A 237     -57.758  -1.386  -1.032  1.00  0.00           C  
ATOM   3129  CG  LEU A 237     -58.632  -2.547  -0.523  1.00  0.00           C  
ATOM   3130  CD1 LEU A 237     -59.572  -2.037   0.570  1.00  0.00           C  
ATOM   3131  CD2 LEU A 237     -59.486  -3.155  -1.636  1.00  0.00           C  
ATOM   3132  H   LEU A 237     -55.281  -2.497  -0.667  1.00  0.00           H  
ATOM   3133  HA  LEU A 237     -57.190  -2.192  -2.933  1.00  0.00           H  
ATOM   3134  HB2 LEU A 237     -57.259  -0.928  -0.177  1.00  0.00           H  
ATOM   3135  HB3 LEU A 237     -58.412  -0.635  -1.475  1.00  0.00           H  
ATOM   3136  HG  LEU A 237     -58.002  -3.325  -0.093  1.00  0.00           H  
ATOM   3137 HD11 LEU A 237     -58.985  -1.629   1.393  1.00  0.00           H  
ATOM   3138 HD12 LEU A 237     -60.217  -1.255   0.169  1.00  0.00           H  
ATOM   3139 HD13 LEU A 237     -60.186  -2.859   0.938  1.00  0.00           H  
ATOM   3140 HD21 LEU A 237     -60.111  -2.388  -2.095  1.00  0.00           H  
ATOM   3141 HD22 LEU A 237     -58.849  -3.603  -2.399  1.00  0.00           H  
ATOM   3142 HD23 LEU A 237     -60.127  -3.937  -1.228  1.00  0.00           H  
ATOM   3143  N   THR A 238     -54.950  -0.866  -3.522  1.00  0.00           N  
ATOM   3144  CA  THR A 238     -54.064   0.095  -4.206  1.00  0.00           C  
ATOM   3145  C   THR A 238     -53.855  -0.345  -5.664  1.00  0.00           C  
ATOM   3146  O   THR A 238     -54.612  -1.186  -6.157  1.00  0.00           O  
ATOM   3147  CB  THR A 238     -52.725   0.269  -3.464  1.00  0.00           C  
ATOM   3148  OG1 THR A 238     -51.885  -0.856  -3.608  1.00  0.00           O  
ATOM   3149  CG2 THR A 238     -52.836   0.573  -1.976  1.00  0.00           C  
ATOM   3150  H   THR A 238     -54.883  -1.830  -3.818  1.00  0.00           H  
ATOM   3151  HA  THR A 238     -54.552   1.069  -4.230  1.00  0.00           H  
ATOM   3152  HB  THR A 238     -52.218   1.122  -3.916  1.00  0.00           H  
ATOM   3153 HG21 THR A 238     -53.435   1.474  -1.838  1.00  0.00           H  
ATOM   3154 HG22 THR A 238     -53.313  -0.250  -1.444  1.00  0.00           H  
ATOM   3155 HG23 THR A 238     -51.837   0.736  -1.572  1.00  0.00           H  
ATOM   3156  HG1 THR A 238     -52.256  -1.585  -3.106  1.00  0.00           H  
ATOM   3157  N   SER A 239     -52.856   0.186  -6.382  1.00  0.00           N  
ATOM   3158  CA  SER A 239     -52.578  -0.216  -7.770  1.00  0.00           C  
ATOM   3159  C   SER A 239     -51.579  -1.384  -7.902  1.00  0.00           C  
ATOM   3160  O   SER A 239     -51.330  -1.875  -9.007  1.00  0.00           O  
ATOM   3161  CB  SER A 239     -52.199   1.006  -8.615  1.00  0.00           C  
ATOM   3162  OG  SER A 239     -52.551   0.769  -9.967  1.00  0.00           O  
ATOM   3163  H   SER A 239     -52.230   0.854  -5.955  1.00  0.00           H  
ATOM   3164  HA  SER A 239     -53.509  -0.594  -8.193  1.00  0.00           H  
ATOM   3165  HB2 SER A 239     -51.129   1.196  -8.530  1.00  0.00           H  
ATOM   3166  HB3 SER A 239     -52.741   1.883  -8.261  1.00  0.00           H  
ATOM   3167  HG  SER A 239     -53.511   0.751  -9.993  1.00  0.00           H  
ATOM   3168  N   TRP A 240     -51.038  -1.882  -6.783  1.00  0.00           N  
ATOM   3169  CA  TRP A 240     -50.002  -2.925  -6.726  1.00  0.00           C  
ATOM   3170  C   TRP A 240     -50.231  -3.904  -5.554  1.00  0.00           C  
ATOM   3171  O   TRP A 240     -50.821  -3.511  -4.547  1.00  0.00           O  
ATOM   3172  CB  TRP A 240     -48.619  -2.266  -6.630  1.00  0.00           C  
ATOM   3173  CG  TRP A 240     -48.198  -1.423  -7.799  1.00  0.00           C  
ATOM   3174  CD1 TRP A 240     -48.223  -0.070  -7.847  1.00  0.00           C  
ATOM   3175  CD2 TRP A 240     -47.685  -1.852  -9.100  1.00  0.00           C  
ATOM   3176  NE1 TRP A 240     -47.752   0.363  -9.073  1.00  0.00           N  
ATOM   3177  CE2 TRP A 240     -47.404  -0.692  -9.883  1.00  0.00           C  
ATOM   3178  CE3 TRP A 240     -47.430  -3.102  -9.707  1.00  0.00           C  
ATOM   3179  CZ2 TRP A 240     -46.887  -0.766 -11.185  1.00  0.00           C  
ATOM   3180  CZ3 TRP A 240     -46.909  -3.189 -11.014  1.00  0.00           C  
ATOM   3181  CH2 TRP A 240     -46.633  -2.026 -11.752  1.00  0.00           C  
ATOM   3182  H   TRP A 240     -51.333  -1.493  -5.899  1.00  0.00           H  
ATOM   3183  HA  TRP A 240     -50.031  -3.496  -7.655  1.00  0.00           H  
ATOM   3184  HB2 TRP A 240     -48.581  -1.657  -5.727  1.00  0.00           H  
ATOM   3185  HB3 TRP A 240     -47.877  -3.056  -6.515  1.00  0.00           H  
ATOM   3186  HD1 TRP A 240     -48.553   0.573  -7.045  1.00  0.00           H  
ATOM   3187  HE1 TRP A 240     -47.634   1.335  -9.322  1.00  0.00           H  
ATOM   3188  HE3 TRP A 240     -47.635  -4.007  -9.153  1.00  0.00           H  
ATOM   3189  HZ2 TRP A 240     -46.676   0.138 -11.736  1.00  0.00           H  
ATOM   3190  HZ3 TRP A 240     -46.710  -4.155 -11.453  1.00  0.00           H  
ATOM   3191  HH2 TRP A 240     -46.217  -2.099 -12.746  1.00  0.00           H  
ATOM   3192  N   PRO A 241     -49.774  -5.169  -5.647  1.00  0.00           N  
ATOM   3193  CA  PRO A 241     -49.971  -6.174  -4.600  1.00  0.00           C  
ATOM   3194  C   PRO A 241     -48.874  -6.148  -3.518  1.00  0.00           C  
ATOM   3195  O   PRO A 241     -47.773  -5.638  -3.730  1.00  0.00           O  
ATOM   3196  CB  PRO A 241     -50.003  -7.502  -5.360  1.00  0.00           C  
ATOM   3197  CG  PRO A 241     -48.978  -7.262  -6.467  1.00  0.00           C  
ATOM   3198  CD  PRO A 241     -49.209  -5.798  -6.835  1.00  0.00           C  
ATOM   3199  HA  PRO A 241     -50.937  -6.014  -4.121  1.00  0.00           H  
ATOM   3200  HB2 PRO A 241     -49.733  -8.349  -4.730  1.00  0.00           H  
ATOM   3201  HB3 PRO A 241     -50.990  -7.652  -5.798  1.00  0.00           H  
ATOM   3202  HG2 PRO A 241     -49.152  -7.916  -7.322  1.00  0.00           H  
ATOM   3203  HG3 PRO A 241     -47.969  -7.390  -6.075  1.00  0.00           H  
ATOM   3204  HD2 PRO A 241     -49.928  -5.748  -7.652  1.00  0.00           H  
ATOM   3205  HD3 PRO A 241     -48.271  -5.328  -7.130  1.00  0.00           H  
ATOM   3206  N   ARG A 242     -49.139  -6.749  -2.348  1.00  0.00           N  
ATOM   3207  CA  ARG A 242     -48.198  -6.788  -1.200  1.00  0.00           C  
ATOM   3208  C   ARG A 242     -46.796  -7.323  -1.542  1.00  0.00           C  
ATOM   3209  O   ARG A 242     -45.803  -6.705  -1.157  1.00  0.00           O  
ATOM   3210  CB  ARG A 242     -48.828  -7.555  -0.024  1.00  0.00           C  
ATOM   3211  CG  ARG A 242     -49.908  -6.713   0.673  1.00  0.00           C  
ATOM   3212  CD  ARG A 242     -50.462  -7.386   1.933  1.00  0.00           C  
ATOM   3213  NE  ARG A 242     -51.496  -8.391   1.626  1.00  0.00           N  
ATOM   3214  CZ  ARG A 242     -51.764  -9.508   2.278  1.00  0.00           C  
ATOM   3215  NH1 ARG A 242     -52.832 -10.187   1.968  1.00  0.00           N  
ATOM   3216  NH2 ARG A 242     -51.003  -9.964   3.231  1.00  0.00           N1+
ATOM   3217  H   ARG A 242     -50.064  -7.139  -2.238  1.00  0.00           H  
ATOM   3218  HA  ARG A 242     -48.015  -5.768  -0.863  1.00  0.00           H  
ATOM   3219  HB2 ARG A 242     -49.249  -8.499  -0.372  1.00  0.00           H  
ATOM   3220  HB3 ARG A 242     -48.047  -7.773   0.704  1.00  0.00           H  
ATOM   3221  HG2 ARG A 242     -50.721  -6.480  -0.015  1.00  0.00           H  
ATOM   3222  HG3 ARG A 242     -49.439  -5.780   0.987  1.00  0.00           H  
ATOM   3223  HD2 ARG A 242     -50.909  -6.622   2.568  1.00  0.00           H  
ATOM   3224  HD3 ARG A 242     -49.630  -7.834   2.475  1.00  0.00           H  
ATOM   3225  HE  ARG A 242     -52.128  -8.179   0.868  1.00  0.00           H  
ATOM   3226 HH11 ARG A 242     -53.490  -9.806   1.303  1.00  0.00           H  
ATOM   3227 HH12 ARG A 242     -53.124 -10.968   2.537  1.00  0.00           H  
ATOM   3228 HH21 ARG A 242     -50.239  -9.400   3.574  1.00  0.00           H  
ATOM   3229 HH22 ARG A 242     -51.092 -10.921   3.541  1.00  0.00           H  
ATOM   3230  N   TRP A 243     -46.686  -8.404  -2.319  1.00  0.00           N  
ATOM   3231  CA  TRP A 243     -45.381  -8.949  -2.729  1.00  0.00           C  
ATOM   3232  C   TRP A 243     -44.563  -7.996  -3.621  1.00  0.00           C  
ATOM   3233  O   TRP A 243     -43.342  -8.144  -3.676  1.00  0.00           O  
ATOM   3234  CB  TRP A 243     -45.567 -10.315  -3.403  1.00  0.00           C  
ATOM   3235  CG  TRP A 243     -46.411 -10.328  -4.642  1.00  0.00           C  
ATOM   3236  CD1 TRP A 243     -47.697 -10.738  -4.699  1.00  0.00           C  
ATOM   3237  CD2 TRP A 243     -46.061  -9.914  -6.003  1.00  0.00           C  
ATOM   3238  NE1 TRP A 243     -48.175 -10.590  -5.984  1.00  0.00           N  
ATOM   3239  CE2 TRP A 243     -47.210 -10.090  -6.831  1.00  0.00           C  
ATOM   3240  CE3 TRP A 243     -44.899  -9.401  -6.625  1.00  0.00           C  
ATOM   3241  CZ2 TRP A 243     -47.211  -9.762  -8.194  1.00  0.00           C  
ATOM   3242  CZ3 TRP A 243     -44.899  -9.037  -7.986  1.00  0.00           C  
ATOM   3243  CH2 TRP A 243     -46.052  -9.216  -8.771  1.00  0.00           C  
ATOM   3244  H   TRP A 243     -47.526  -8.876  -2.623  1.00  0.00           H  
ATOM   3245  HA  TRP A 243     -44.787  -9.111  -1.830  1.00  0.00           H  
ATOM   3246  HB2 TRP A 243     -44.585 -10.711  -3.660  1.00  0.00           H  
ATOM   3247  HB3 TRP A 243     -46.001 -11.002  -2.676  1.00  0.00           H  
ATOM   3248  HD1 TRP A 243     -48.265 -11.121  -3.864  1.00  0.00           H  
ATOM   3249  HE1 TRP A 243     -49.130 -10.793  -6.242  1.00  0.00           H  
ATOM   3250  HE3 TRP A 243     -43.998  -9.278  -6.042  1.00  0.00           H  
ATOM   3251  HZ2 TRP A 243     -48.103  -9.916  -8.784  1.00  0.00           H  
ATOM   3252  HZ3 TRP A 243     -44.008  -8.615  -8.427  1.00  0.00           H  
ATOM   3253  HH2 TRP A 243     -46.047  -8.932  -9.813  1.00  0.00           H  
ATOM   3254  N   LEU A 244     -45.194  -7.010  -4.275  1.00  0.00           N  
ATOM   3255  CA  LEU A 244     -44.507  -5.972  -5.052  1.00  0.00           C  
ATOM   3256  C   LEU A 244     -43.935  -4.885  -4.136  1.00  0.00           C  
ATOM   3257  O   LEU A 244     -42.783  -4.497  -4.306  1.00  0.00           O  
ATOM   3258  CB  LEU A 244     -45.454  -5.451  -6.154  1.00  0.00           C  
ATOM   3259  CG  LEU A 244     -44.977  -4.306  -7.070  1.00  0.00           C  
ATOM   3260  CD1 LEU A 244     -44.879  -2.929  -6.406  1.00  0.00           C  
ATOM   3261  CD2 LEU A 244     -43.658  -4.631  -7.763  1.00  0.00           C  
ATOM   3262  H   LEU A 244     -46.196  -6.928  -4.175  1.00  0.00           H  
ATOM   3263  HA  LEU A 244     -43.654  -6.431  -5.552  1.00  0.00           H  
ATOM   3264  HB2 LEU A 244     -45.710  -6.296  -6.793  1.00  0.00           H  
ATOM   3265  HB3 LEU A 244     -46.379  -5.111  -5.688  1.00  0.00           H  
ATOM   3266  HG  LEU A 244     -45.733  -4.219  -7.850  1.00  0.00           H  
ATOM   3267 HD11 LEU A 244     -45.720  -2.768  -5.732  1.00  0.00           H  
ATOM   3268 HD12 LEU A 244     -43.947  -2.824  -5.851  1.00  0.00           H  
ATOM   3269 HD13 LEU A 244     -44.897  -2.160  -7.178  1.00  0.00           H  
ATOM   3270 HD21 LEU A 244     -42.844  -4.657  -7.038  1.00  0.00           H  
ATOM   3271 HD22 LEU A 244     -43.731  -5.596  -8.264  1.00  0.00           H  
ATOM   3272 HD23 LEU A 244     -43.444  -3.863  -8.507  1.00  0.00           H  
ATOM   3273  N   TYR A 245     -44.672  -4.449  -3.107  1.00  0.00           N  
ATOM   3274  CA  TYR A 245     -44.129  -3.538  -2.084  1.00  0.00           C  
ATOM   3275  C   TYR A 245     -42.921  -4.149  -1.346  1.00  0.00           C  
ATOM   3276  O   TYR A 245     -41.987  -3.427  -1.006  1.00  0.00           O  
ATOM   3277  CB  TYR A 245     -45.228  -3.104  -1.104  1.00  0.00           C  
ATOM   3278  CG  TYR A 245     -46.320  -2.251  -1.729  1.00  0.00           C  
ATOM   3279  CD1 TYR A 245     -46.060  -0.905  -2.057  1.00  0.00           C  
ATOM   3280  CD2 TYR A 245     -47.592  -2.796  -1.986  1.00  0.00           C  
ATOM   3281  CE1 TYR A 245     -47.067  -0.111  -2.639  1.00  0.00           C  
ATOM   3282  CE2 TYR A 245     -48.606  -2.001  -2.552  1.00  0.00           C  
ATOM   3283  CZ  TYR A 245     -48.344  -0.656  -2.884  1.00  0.00           C  
ATOM   3284  OH  TYR A 245     -49.321   0.113  -3.430  1.00  0.00           O  
ATOM   3285  H   TYR A 245     -45.622  -4.780  -3.014  1.00  0.00           H  
ATOM   3286  HA  TYR A 245     -43.762  -2.643  -2.588  1.00  0.00           H  
ATOM   3287  HB2 TYR A 245     -45.670  -3.988  -0.644  1.00  0.00           H  
ATOM   3288  HB3 TYR A 245     -44.767  -2.523  -0.306  1.00  0.00           H  
ATOM   3289  HD1 TYR A 245     -45.085  -0.481  -1.867  1.00  0.00           H  
ATOM   3290  HD2 TYR A 245     -47.793  -3.831  -1.752  1.00  0.00           H  
ATOM   3291  HE1 TYR A 245     -46.866   0.916  -2.905  1.00  0.00           H  
ATOM   3292  HE2 TYR A 245     -49.583  -2.420  -2.738  1.00  0.00           H  
ATOM   3293  HH  TYR A 245     -50.151  -0.367  -3.482  1.00  0.00           H  
ATOM   3294  N   SER A 246     -42.868  -5.480  -1.200  1.00  0.00           N  
ATOM   3295  CA  SER A 246     -41.676  -6.228  -0.744  1.00  0.00           C  
ATOM   3296  C   SER A 246     -40.450  -6.153  -1.689  1.00  0.00           C  
ATOM   3297  O   SER A 246     -39.400  -6.711  -1.376  1.00  0.00           O  
ATOM   3298  CB  SER A 246     -42.054  -7.687  -0.463  1.00  0.00           C  
ATOM   3299  OG  SER A 246     -42.827  -7.793   0.722  1.00  0.00           O  
ATOM   3300  H   SER A 246     -43.693  -6.004  -1.458  1.00  0.00           H  
ATOM   3301  HA  SER A 246     -41.347  -5.790   0.198  1.00  0.00           H  
ATOM   3302  HB2 SER A 246     -41.150  -8.284  -0.335  1.00  0.00           H  
ATOM   3303  HB3 SER A 246     -42.611  -8.097  -1.305  1.00  0.00           H  
ATOM   3304  HG  SER A 246     -43.669  -7.345   0.613  1.00  0.00           H  
ATOM   3305  N   LEU A 247     -40.536  -5.439  -2.819  1.00  0.00           N  
ATOM   3306  CA  LEU A 247     -39.411  -5.087  -3.702  1.00  0.00           C  
ATOM   3307  C   LEU A 247     -39.012  -3.598  -3.590  1.00  0.00           C  
ATOM   3308  O   LEU A 247     -38.123  -3.148  -4.312  1.00  0.00           O  
ATOM   3309  CB  LEU A 247     -39.714  -5.506  -5.158  1.00  0.00           C  
ATOM   3310  CG  LEU A 247     -40.155  -6.970  -5.362  1.00  0.00           C  
ATOM   3311  CD1 LEU A 247     -40.487  -7.212  -6.834  1.00  0.00           C  
ATOM   3312  CD2 LEU A 247     -39.062  -7.962  -4.958  1.00  0.00           C  
ATOM   3313  H   LEU A 247     -41.441  -5.073  -3.078  1.00  0.00           H  
ATOM   3314  HA  LEU A 247     -38.531  -5.644  -3.381  1.00  0.00           H  
ATOM   3315  HB2 LEU A 247     -40.499  -4.856  -5.543  1.00  0.00           H  
ATOM   3316  HB3 LEU A 247     -38.823  -5.328  -5.761  1.00  0.00           H  
ATOM   3317  HG  LEU A 247     -41.051  -7.170  -4.775  1.00  0.00           H  
ATOM   3318 HD11 LEU A 247     -41.274  -6.528  -7.151  1.00  0.00           H  
ATOM   3319 HD12 LEU A 247     -39.602  -7.053  -7.451  1.00  0.00           H  
ATOM   3320 HD13 LEU A 247     -40.842  -8.234  -6.966  1.00  0.00           H  
ATOM   3321 HD21 LEU A 247     -38.154  -7.767  -5.530  1.00  0.00           H  
ATOM   3322 HD22 LEU A 247     -38.861  -7.876  -3.890  1.00  0.00           H  
ATOM   3323 HD23 LEU A 247     -39.400  -8.978  -5.160  1.00  0.00           H  
ATOM   3324  N   TYR A 248     -39.647  -2.847  -2.682  1.00  0.00           N  
ATOM   3325  CA  TYR A 248     -39.481  -1.404  -2.443  1.00  0.00           C  
ATOM   3326  C   TYR A 248     -39.593  -1.083  -0.933  1.00  0.00           C  
ATOM   3327  O   TYR A 248     -40.204  -0.089  -0.531  1.00  0.00           O  
ATOM   3328  CB  TYR A 248     -40.497  -0.603  -3.281  1.00  0.00           C  
ATOM   3329  CG  TYR A 248     -40.362  -0.684  -4.791  1.00  0.00           C  
ATOM   3330  CD1 TYR A 248     -39.652   0.313  -5.488  1.00  0.00           C  
ATOM   3331  CD2 TYR A 248     -41.016  -1.706  -5.505  1.00  0.00           C  
ATOM   3332  CE1 TYR A 248     -39.595   0.289  -6.895  1.00  0.00           C  
ATOM   3333  CE2 TYR A 248     -40.960  -1.738  -6.911  1.00  0.00           C  
ATOM   3334  CZ  TYR A 248     -40.255  -0.736  -7.606  1.00  0.00           C  
ATOM   3335  OH  TYR A 248     -40.221  -0.754  -8.964  1.00  0.00           O  
ATOM   3336  H   TYR A 248     -40.362  -3.300  -2.131  1.00  0.00           H  
ATOM   3337  HA  TYR A 248     -38.479  -1.108  -2.754  1.00  0.00           H  
ATOM   3338  HB2 TYR A 248     -41.501  -0.931  -3.010  1.00  0.00           H  
ATOM   3339  HB3 TYR A 248     -40.418   0.449  -3.008  1.00  0.00           H  
ATOM   3340  HD1 TYR A 248     -39.165   1.112  -4.949  1.00  0.00           H  
ATOM   3341  HD2 TYR A 248     -41.574  -2.462  -4.971  1.00  0.00           H  
ATOM   3342  HE1 TYR A 248     -39.057   1.063  -7.422  1.00  0.00           H  
ATOM   3343  HE2 TYR A 248     -41.465  -2.518  -7.461  1.00  0.00           H  
ATOM   3344  HH  TYR A 248     -39.621  -0.084  -9.298  1.00  0.00           H  
ATOM   3345  N   ASP A 249     -39.012  -1.938  -0.087  1.00  0.00           N  
ATOM   3346  CA  ASP A 249     -39.128  -1.907   1.377  1.00  0.00           C  
ATOM   3347  C   ASP A 249     -37.766  -2.173   2.033  1.00  0.00           C  
ATOM   3348  O   ASP A 249     -37.154  -3.210   1.782  1.00  0.00           O  
ATOM   3349  CB  ASP A 249     -40.162  -2.948   1.825  1.00  0.00           C  
ATOM   3350  CG  ASP A 249     -40.193  -3.043   3.346  1.00  0.00           C  
ATOM   3351  OD1 ASP A 249     -40.636  -2.067   3.982  1.00  0.00           O  
ATOM   3352  OD2 ASP A 249     -39.758  -4.074   3.910  1.00  0.00           O1-
ATOM   3353  H   ASP A 249     -38.501  -2.716  -0.480  1.00  0.00           H  
ATOM   3354  HA  ASP A 249     -39.478  -0.928   1.702  1.00  0.00           H  
ATOM   3355  HB2 ASP A 249     -39.916  -3.921   1.400  1.00  0.00           H  
ATOM   3356  HB3 ASP A 249     -41.149  -2.654   1.466  1.00  0.00           H  
ATOM   3357  N   ALA A 250     -37.275  -1.245   2.859  1.00  0.00           N  
ATOM   3358  CA  ALA A 250     -35.887  -1.262   3.323  1.00  0.00           C  
ATOM   3359  C   ALA A 250     -35.543  -2.517   4.146  1.00  0.00           C  
ATOM   3360  O   ALA A 250     -34.559  -3.193   3.848  1.00  0.00           O  
ATOM   3361  CB  ALA A 250     -35.600   0.032   4.096  1.00  0.00           C  
ATOM   3362  H   ALA A 250     -37.859  -0.465   3.124  1.00  0.00           H  
ATOM   3363  HA  ALA A 250     -35.239  -1.279   2.447  1.00  0.00           H  
ATOM   3364  HB1 ALA A 250     -35.782   0.894   3.455  1.00  0.00           H  
ATOM   3365  HB2 ALA A 250     -36.239   0.093   4.977  1.00  0.00           H  
ATOM   3366  HB3 ALA A 250     -34.557   0.039   4.413  1.00  0.00           H  
ATOM   3367  N   GLU A 251     -36.354  -2.864   5.148  1.00  0.00           N  
ATOM   3368  CA  GLU A 251     -36.128  -4.043   5.993  1.00  0.00           C  
ATOM   3369  C   GLU A 251     -36.181  -5.356   5.192  1.00  0.00           C  
ATOM   3370  O   GLU A 251     -35.356  -6.242   5.429  1.00  0.00           O  
ATOM   3371  CB  GLU A 251     -37.125  -4.073   7.166  1.00  0.00           C  
ATOM   3372  CG  GLU A 251     -37.121  -2.819   8.063  1.00  0.00           C  
ATOM   3373  CD  GLU A 251     -38.173  -1.770   7.666  1.00  0.00           C  
ATOM   3374  OE1 GLU A 251     -39.137  -1.525   8.435  1.00  0.00           O  
ATOM   3375  OE2 GLU A 251     -38.056  -1.166   6.575  1.00  0.00           O1-
ATOM   3376  H   GLU A 251     -37.126  -2.254   5.377  1.00  0.00           H  
ATOM   3377  HA  GLU A 251     -35.124  -3.978   6.412  1.00  0.00           H  
ATOM   3378  HB2 GLU A 251     -38.130  -4.249   6.783  1.00  0.00           H  
ATOM   3379  HB3 GLU A 251     -36.859  -4.926   7.790  1.00  0.00           H  
ATOM   3380  HG2 GLU A 251     -36.128  -2.370   8.064  1.00  0.00           H  
ATOM   3381  HG3 GLU A 251     -37.320  -3.141   9.085  1.00  0.00           H  
ATOM   3382  N   THR A 252     -37.092  -5.474   4.217  1.00  0.00           N  
ATOM   3383  CA  THR A 252     -37.159  -6.641   3.319  1.00  0.00           C  
ATOM   3384  C   THR A 252     -35.948  -6.736   2.388  1.00  0.00           C  
ATOM   3385  O   THR A 252     -35.399  -7.816   2.173  1.00  0.00           O  
ATOM   3386  CB  THR A 252     -38.441  -6.630   2.470  1.00  0.00           C  
ATOM   3387  OG1 THR A 252     -39.590  -6.634   3.286  1.00  0.00           O  
ATOM   3388  CG2 THR A 252     -38.529  -7.838   1.538  1.00  0.00           C  
ATOM   3389  H   THR A 252     -37.761  -4.728   4.087  1.00  0.00           H  
ATOM   3390  HA  THR A 252     -37.170  -7.547   3.924  1.00  0.00           H  
ATOM   3391  HB  THR A 252     -38.458  -5.728   1.859  1.00  0.00           H  
ATOM   3392 HG21 THR A 252     -37.787  -7.761   0.744  1.00  0.00           H  
ATOM   3393 HG22 THR A 252     -38.362  -8.754   2.106  1.00  0.00           H  
ATOM   3394 HG23 THR A 252     -39.518  -7.872   1.082  1.00  0.00           H  
ATOM   3395  HG1 THR A 252     -39.657  -5.738   3.624  1.00  0.00           H  
ATOM   3396  N   LEU A 253     -35.499  -5.610   1.827  1.00  0.00           N  
ATOM   3397  CA  LEU A 253     -34.341  -5.590   0.931  1.00  0.00           C  
ATOM   3398  C   LEU A 253     -33.042  -5.903   1.697  1.00  0.00           C  
ATOM   3399  O   LEU A 253     -32.232  -6.680   1.197  1.00  0.00           O  
ATOM   3400  CB  LEU A 253     -34.293  -4.253   0.167  1.00  0.00           C  
ATOM   3401  CG  LEU A 253     -35.488  -4.002  -0.781  1.00  0.00           C  
ATOM   3402  CD1 LEU A 253     -35.598  -2.512  -1.108  1.00  0.00           C  
ATOM   3403  CD2 LEU A 253     -35.343  -4.750  -2.106  1.00  0.00           C  
ATOM   3404  H   LEU A 253     -35.979  -4.743   2.021  1.00  0.00           H  
ATOM   3405  HA  LEU A 253     -34.459  -6.389   0.199  1.00  0.00           H  
ATOM   3406  HB2 LEU A 253     -34.242  -3.449   0.901  1.00  0.00           H  
ATOM   3407  HB3 LEU A 253     -33.378  -4.234  -0.426  1.00  0.00           H  
ATOM   3408  HG  LEU A 253     -36.420  -4.327  -0.319  1.00  0.00           H  
ATOM   3409 HD11 LEU A 253     -35.790  -1.948  -0.195  1.00  0.00           H  
ATOM   3410 HD12 LEU A 253     -34.667  -2.157  -1.549  1.00  0.00           H  
ATOM   3411 HD13 LEU A 253     -36.417  -2.341  -1.806  1.00  0.00           H  
ATOM   3412 HD21 LEU A 253     -34.487  -4.359  -2.656  1.00  0.00           H  
ATOM   3413 HD22 LEU A 253     -35.209  -5.815  -1.917  1.00  0.00           H  
ATOM   3414 HD23 LEU A 253     -36.241  -4.607  -2.706  1.00  0.00           H  
ATOM   3415  N   MET A 254     -32.868  -5.392   2.924  1.00  0.00           N  
ATOM   3416  CA  MET A 254     -31.737  -5.758   3.797  1.00  0.00           C  
ATOM   3417  C   MET A 254     -31.750  -7.248   4.189  1.00  0.00           C  
ATOM   3418  O   MET A 254     -30.686  -7.869   4.206  1.00  0.00           O  
ATOM   3419  CB  MET A 254     -31.700  -4.875   5.056  1.00  0.00           C  
ATOM   3420  CG  MET A 254     -31.376  -3.405   4.746  1.00  0.00           C  
ATOM   3421  SD  MET A 254     -31.185  -2.310   6.188  1.00  0.00           S  
ATOM   3422  CE  MET A 254     -32.813  -2.459   6.970  1.00  0.00           C  
ATOM   3423  H   MET A 254     -33.558  -4.745   3.278  1.00  0.00           H  
ATOM   3424  HA  MET A 254     -30.812  -5.590   3.247  1.00  0.00           H  
ATOM   3425  HB2 MET A 254     -30.931  -5.254   5.728  1.00  0.00           H  
ATOM   3426  HB3 MET A 254     -32.663  -4.940   5.562  1.00  0.00           H  
ATOM   3427  HG2 MET A 254     -32.149  -2.991   4.099  1.00  0.00           H  
ATOM   3428  HG3 MET A 254     -30.439  -3.377   4.190  1.00  0.00           H  
ATOM   3429  HE1 MET A 254     -33.588  -2.162   6.262  1.00  0.00           H  
ATOM   3430  HE2 MET A 254     -32.978  -3.488   7.288  1.00  0.00           H  
ATOM   3431  HE3 MET A 254     -32.856  -1.812   7.846  1.00  0.00           H  
ATOM   3432  N   ASP A 255     -32.923  -7.846   4.444  1.00  0.00           N  
ATOM   3433  CA  ASP A 255     -33.052  -9.297   4.671  1.00  0.00           C  
ATOM   3434  C   ASP A 255     -32.549 -10.088   3.456  1.00  0.00           C  
ATOM   3435  O   ASP A 255     -31.714 -10.976   3.604  1.00  0.00           O  
ATOM   3436  CB  ASP A 255     -34.512  -9.661   5.007  1.00  0.00           C  
ATOM   3437  CG  ASP A 255     -34.776 -11.175   5.042  1.00  0.00           C  
ATOM   3438  OD1 ASP A 255     -34.233 -11.879   5.920  1.00  0.00           O  
ATOM   3439  OD2 ASP A 255     -35.542 -11.685   4.192  1.00  0.00           O1-
ATOM   3440  H   ASP A 255     -33.764  -7.287   4.458  1.00  0.00           H  
ATOM   3441  HA  ASP A 255     -32.430  -9.582   5.520  1.00  0.00           H  
ATOM   3442  HB2 ASP A 255     -35.179  -9.209   4.274  1.00  0.00           H  
ATOM   3443  HB3 ASP A 255     -34.755  -9.233   5.980  1.00  0.00           H  
ATOM   3444  N   ARG A 256     -32.999  -9.741   2.243  1.00  0.00           N  
ATOM   3445  CA  ARG A 256     -32.572 -10.403   0.996  1.00  0.00           C  
ATOM   3446  C   ARG A 256     -31.073 -10.225   0.706  1.00  0.00           C  
ATOM   3447  O   ARG A 256     -30.426 -11.179   0.278  1.00  0.00           O  
ATOM   3448  CB  ARG A 256     -33.441  -9.914  -0.173  1.00  0.00           C  
ATOM   3449  CG  ARG A 256     -34.914 -10.353  -0.034  1.00  0.00           C  
ATOM   3450  CD  ARG A 256     -35.796  -9.778  -1.151  1.00  0.00           C  
ATOM   3451  NE  ARG A 256     -35.341 -10.234  -2.480  1.00  0.00           N  
ATOM   3452  CZ  ARG A 256     -35.295  -9.537  -3.599  1.00  0.00           C  
ATOM   3453  NH1 ARG A 256     -35.857  -8.368  -3.729  1.00  0.00           N  
ATOM   3454  NH2 ARG A 256     -34.654 -10.008  -4.622  1.00  0.00           N1+
ATOM   3455  H   ARG A 256     -33.684  -9.000   2.198  1.00  0.00           H  
ATOM   3456  HA  ARG A 256     -32.719 -11.478   1.099  1.00  0.00           H  
ATOM   3457  HB2 ARG A 256     -33.391  -8.826  -0.226  1.00  0.00           H  
ATOM   3458  HB3 ARG A 256     -33.034 -10.323  -1.098  1.00  0.00           H  
ATOM   3459  HG2 ARG A 256     -35.318 -10.025   0.924  1.00  0.00           H  
ATOM   3460  HG3 ARG A 256     -34.971 -11.441  -0.060  1.00  0.00           H  
ATOM   3461  HD2 ARG A 256     -35.766  -8.690  -1.084  1.00  0.00           H  
ATOM   3462  HD3 ARG A 256     -36.823 -10.105  -0.987  1.00  0.00           H  
ATOM   3463  HE  ARG A 256     -34.982 -11.177  -2.534  1.00  0.00           H  
ATOM   3464 HH11 ARG A 256     -36.422  -8.012  -2.971  1.00  0.00           H  
ATOM   3465 HH12 ARG A 256     -35.811  -7.891  -4.618  1.00  0.00           H  
ATOM   3466 HH21 ARG A 256     -34.159 -10.884  -4.545  1.00  0.00           H  
ATOM   3467 HH22 ARG A 256     -34.584  -9.466  -5.471  1.00  0.00           H  
ATOM   3468  N   ILE A 257     -30.504  -9.045   0.971  1.00  0.00           N  
ATOM   3469  CA  ILE A 257     -29.063  -8.759   0.799  1.00  0.00           C  
ATOM   3470  C   ILE A 257     -28.186  -9.670   1.663  1.00  0.00           C  
ATOM   3471  O   ILE A 257     -27.164 -10.163   1.183  1.00  0.00           O  
ATOM   3472  CB  ILE A 257     -28.792  -7.254   1.046  1.00  0.00           C  
ATOM   3473  CG1 ILE A 257     -29.301  -6.464  -0.179  1.00  0.00           C  
ATOM   3474  CG2 ILE A 257     -27.314  -6.921   1.321  1.00  0.00           C  
ATOM   3475  CD1 ILE A 257     -29.448  -4.962   0.059  1.00  0.00           C  
ATOM   3476  H   ILE A 257     -31.104  -8.300   1.294  1.00  0.00           H  
ATOM   3477  HA  ILE A 257     -28.791  -8.978  -0.233  1.00  0.00           H  
ATOM   3478  HB  ILE A 257     -29.362  -6.946   1.923  1.00  0.00           H  
ATOM   3479 HG12 ILE A 257     -28.626  -6.624  -1.019  1.00  0.00           H  
ATOM   3480 HG13 ILE A 257     -30.285  -6.835  -0.464  1.00  0.00           H  
ATOM   3481 HG21 ILE A 257     -26.979  -7.406   2.238  1.00  0.00           H  
ATOM   3482 HG22 ILE A 257     -26.694  -7.252   0.488  1.00  0.00           H  
ATOM   3483 HG23 ILE A 257     -27.178  -5.847   1.451  1.00  0.00           H  
ATOM   3484 HD11 ILE A 257     -30.127  -4.800   0.896  1.00  0.00           H  
ATOM   3485 HD12 ILE A 257     -28.481  -4.505   0.271  1.00  0.00           H  
ATOM   3486 HD13 ILE A 257     -29.864  -4.497  -0.835  1.00  0.00           H  
ATOM   3487  N   LYS A 258     -28.592  -9.968   2.905  1.00  0.00           N  
ATOM   3488  CA  LYS A 258     -27.838 -10.848   3.820  1.00  0.00           C  
ATOM   3489  C   LYS A 258     -27.584 -12.263   3.275  1.00  0.00           C  
ATOM   3490  O   LYS A 258     -26.675 -12.922   3.763  1.00  0.00           O  
ATOM   3491  CB  LYS A 258     -28.536 -10.883   5.191  1.00  0.00           C  
ATOM   3492  CG  LYS A 258     -28.271  -9.583   5.967  1.00  0.00           C  
ATOM   3493  CD  LYS A 258     -29.232  -9.390   7.149  1.00  0.00           C  
ATOM   3494  CE  LYS A 258     -28.607  -8.451   8.189  1.00  0.00           C  
ATOM   3495  NZ  LYS A 258     -27.666  -9.175   9.076  1.00  0.00           N1+
ATOM   3496  H   LYS A 258     -29.449  -9.551   3.239  1.00  0.00           H  
ATOM   3497  HA  LYS A 258     -26.847 -10.421   3.975  1.00  0.00           H  
ATOM   3498  HB2 LYS A 258     -28.147 -11.715   5.778  1.00  0.00           H  
ATOM   3499  HB3 LYS A 258     -29.607 -11.032   5.057  1.00  0.00           H  
ATOM   3500  HG2 LYS A 258     -28.364  -8.720   5.308  1.00  0.00           H  
ATOM   3501  HG3 LYS A 258     -27.243  -9.618   6.327  1.00  0.00           H  
ATOM   3502  HD2 LYS A 258     -29.473 -10.348   7.610  1.00  0.00           H  
ATOM   3503  HD3 LYS A 258     -30.157  -8.950   6.776  1.00  0.00           H  
ATOM   3504  HE2 LYS A 258     -29.398  -8.004   8.791  1.00  0.00           H  
ATOM   3505  HE3 LYS A 258     -28.090  -7.650   7.661  1.00  0.00           H  
ATOM   3506  HZ1 LYS A 258     -28.118  -9.505   9.917  1.00  0.00           H  
ATOM   3507  HZ2 LYS A 258     -27.248  -9.978   8.629  1.00  0.00           H  
ATOM   3508  HZ3 LYS A 258     -26.902  -8.602   9.406  1.00  0.00           H  
ATOM   3509  N   LYS A 259     -28.312 -12.717   2.246  1.00  0.00           N  
ATOM   3510  CA  LYS A 259     -28.321 -14.115   1.757  1.00  0.00           C  
ATOM   3511  C   LYS A 259     -27.372 -14.387   0.574  1.00  0.00           C  
ATOM   3512  O   LYS A 259     -27.394 -15.480   0.000  1.00  0.00           O  
ATOM   3513  CB  LYS A 259     -29.777 -14.577   1.524  1.00  0.00           C  
ATOM   3514  CG  LYS A 259     -30.706 -14.177   2.686  1.00  0.00           C  
ATOM   3515  CD  LYS A 259     -32.168 -14.587   2.493  1.00  0.00           C  
ATOM   3516  CE  LYS A 259     -33.024 -13.683   3.387  1.00  0.00           C  
ATOM   3517  NZ  LYS A 259     -34.435 -14.102   3.487  1.00  0.00           N1+
ATOM   3518  H   LYS A 259     -28.990 -12.080   1.854  1.00  0.00           H  
ATOM   3519  HA  LYS A 259     -27.918 -14.739   2.555  1.00  0.00           H  
ATOM   3520  HB2 LYS A 259     -30.148 -14.124   0.605  1.00  0.00           H  
ATOM   3521  HB3 LYS A 259     -29.792 -15.662   1.414  1.00  0.00           H  
ATOM   3522  HG2 LYS A 259     -30.334 -14.602   3.619  1.00  0.00           H  
ATOM   3523  HG3 LYS A 259     -30.691 -13.091   2.775  1.00  0.00           H  
ATOM   3524  HD2 LYS A 259     -32.285 -15.640   2.751  1.00  0.00           H  
ATOM   3525  HD3 LYS A 259     -32.456 -14.434   1.453  1.00  0.00           H  
ATOM   3526  HE2 LYS A 259     -32.988 -12.673   2.978  1.00  0.00           H  
ATOM   3527  HE3 LYS A 259     -32.586 -13.636   4.384  1.00  0.00           H  
ATOM   3528  HZ1 LYS A 259     -34.888 -14.136   2.585  1.00  0.00           H  
ATOM   3529  HZ2 LYS A 259     -34.508 -15.001   3.943  1.00  0.00           H  
ATOM   3530  HZ3 LYS A 259     -34.931 -13.398   4.015  1.00  0.00           H  
ATOM   3531  N   GLN A 260     -26.546 -13.393   0.229  1.00  0.00           N  
ATOM   3532  CA  GLN A 260     -25.281 -13.504  -0.524  1.00  0.00           C  
ATOM   3533  C   GLN A 260     -24.211 -12.607   0.147  1.00  0.00           C  
ATOM   3534  O   GLN A 260     -23.471 -11.895  -0.528  1.00  0.00           O  
ATOM   3535  CB  GLN A 260     -25.452 -13.194  -2.030  1.00  0.00           C  
ATOM   3536  CG  GLN A 260     -26.257 -14.217  -2.850  1.00  0.00           C  
ATOM   3537  CD  GLN A 260     -26.887 -13.599  -4.093  1.00  0.00           C  
ATOM   3538  OE1 GLN A 260     -26.540 -13.911  -5.228  1.00  0.00           O  
ATOM   3539  NE2 GLN A 260     -27.838 -12.710  -3.914  1.00  0.00           N  
ATOM   3540  H   GLN A 260     -26.703 -12.516   0.703  1.00  0.00           H  
ATOM   3541  HA  GLN A 260     -24.919 -14.528  -0.433  1.00  0.00           H  
ATOM   3542  HB2 GLN A 260     -25.930 -12.218  -2.110  1.00  0.00           H  
ATOM   3543  HB3 GLN A 260     -24.471 -13.117  -2.498  1.00  0.00           H  
ATOM   3544  HG2 GLN A 260     -27.080 -14.609  -2.253  1.00  0.00           H  
ATOM   3545  HG3 GLN A 260     -25.611 -15.049  -3.133  1.00  0.00           H  
ATOM   3546 HE21 GLN A 260     -28.124 -12.455  -2.980  1.00  0.00           H  
ATOM   3547 HE22 GLN A 260     -28.326 -12.334  -4.715  1.00  0.00           H  
ATOM   3548  N   LEU A 261     -24.170 -12.602   1.485  1.00  0.00           N  
ATOM   3549  CA  LEU A 261     -23.336 -11.716   2.319  1.00  0.00           C  
ATOM   3550  C   LEU A 261     -22.964 -12.351   3.671  1.00  0.00           C  
ATOM   3551  O   LEU A 261     -21.829 -12.211   4.123  1.00  0.00           O  
ATOM   3552  CB  LEU A 261     -24.066 -10.368   2.480  1.00  0.00           C  
ATOM   3553  CG  LEU A 261     -23.475  -9.378   3.503  1.00  0.00           C  
ATOM   3554  CD1 LEU A 261     -22.083  -8.890   3.098  1.00  0.00           C  
ATOM   3555  CD2 LEU A 261     -24.384  -8.153   3.618  1.00  0.00           C  
ATOM   3556  H   LEU A 261     -24.725 -13.313   1.938  1.00  0.00           H  
ATOM   3557  HA  LEU A 261     -22.399 -11.533   1.794  1.00  0.00           H  
ATOM   3558  HB2 LEU A 261     -24.109  -9.882   1.505  1.00  0.00           H  
ATOM   3559  HB3 LEU A 261     -25.089 -10.588   2.785  1.00  0.00           H  
ATOM   3560  HG  LEU A 261     -23.419  -9.848   4.485  1.00  0.00           H  
ATOM   3561 HD11 LEU A 261     -21.393  -9.734   3.083  1.00  0.00           H  
ATOM   3562 HD12 LEU A 261     -22.126  -8.435   2.108  1.00  0.00           H  
ATOM   3563 HD13 LEU A 261     -21.724  -8.161   3.824  1.00  0.00           H  
ATOM   3564 HD21 LEU A 261     -24.461  -7.652   2.653  1.00  0.00           H  
ATOM   3565 HD22 LEU A 261     -25.378  -8.464   3.939  1.00  0.00           H  
ATOM   3566 HD23 LEU A 261     -23.980  -7.460   4.357  1.00  0.00           H  
ATOM   3567  N   ARG A 262     -23.866 -13.133   4.273  1.00  0.00           N  
ATOM   3568  CA  ARG A 262     -23.553 -14.133   5.313  1.00  0.00           C  
ATOM   3569  C   ARG A 262     -22.611 -15.230   4.797  1.00  0.00           C  
ATOM   3570  O   ARG A 262     -21.909 -15.911   5.536  1.00  0.00           O  
ATOM   3571  CB  ARG A 262     -24.903 -14.692   5.786  1.00  0.00           C  
ATOM   3572  CG  ARG A 262     -24.837 -15.858   6.771  1.00  0.00           C  
ATOM   3573  CD  ARG A 262     -24.081 -15.475   8.041  1.00  0.00           C  
ATOM   3574  NE  ARG A 262     -24.328 -16.430   9.139  1.00  0.00           N  
ATOM   3575  CZ  ARG A 262     -24.324 -16.116  10.419  1.00  0.00           C  
ATOM   3576  NH1 ARG A 262     -24.450 -14.889  10.817  1.00  0.00           N  
ATOM   3577  NH2 ARG A 262     -24.192 -17.036  11.327  1.00  0.00           N1+
ATOM   3578  H   ARG A 262     -24.808 -13.141   3.908  1.00  0.00           H  
ATOM   3579  HA  ARG A 262     -23.045 -13.648   6.147  1.00  0.00           H  
ATOM   3580  HB2 ARG A 262     -25.477 -13.885   6.241  1.00  0.00           H  
ATOM   3581  HB3 ARG A 262     -25.459 -15.043   4.917  1.00  0.00           H  
ATOM   3582  HG2 ARG A 262     -25.870 -16.088   7.029  1.00  0.00           H  
ATOM   3583  HG3 ARG A 262     -24.386 -16.738   6.311  1.00  0.00           H  
ATOM   3584  HD2 ARG A 262     -23.013 -15.448   7.827  1.00  0.00           H  
ATOM   3585  HD3 ARG A 262     -24.382 -14.468   8.327  1.00  0.00           H  
ATOM   3586  HE  ARG A 262     -24.439 -17.404   8.895  1.00  0.00           H  
ATOM   3587 HH11 ARG A 262     -24.402 -14.600  11.784  1.00  0.00           H  
ATOM   3588 HH12 ARG A 262     -24.896 -14.251  10.173  1.00  0.00           H  
ATOM   3589 HH21 ARG A 262     -24.052 -17.990  11.027  1.00  0.00           H  
ATOM   3590 HH22 ARG A 262     -23.858 -16.754  12.238  1.00  0.00           H  
ATOM   3591  N   GLU A 263     -22.577 -15.369   3.482  1.00  0.00           N  
ATOM   3592  CA  GLU A 263     -21.661 -16.170   2.682  1.00  0.00           C  
ATOM   3593  C   GLU A 263     -20.283 -15.486   2.513  1.00  0.00           C  
ATOM   3594  O   GLU A 263     -19.364 -16.097   1.972  1.00  0.00           O  
ATOM   3595  CB  GLU A 263     -22.341 -16.459   1.326  1.00  0.00           C  
ATOM   3596  CG  GLU A 263     -23.684 -17.225   1.394  1.00  0.00           C  
ATOM   3597  CD  GLU A 263     -24.841 -16.515   2.123  1.00  0.00           C  
ATOM   3598  OE1 GLU A 263     -24.925 -15.268   2.052  1.00  0.00           O  
ATOM   3599  OE2 GLU A 263     -25.638 -17.222   2.788  1.00  0.00           O1-
ATOM   3600  H   GLU A 263     -23.318 -14.898   2.981  1.00  0.00           H  
ATOM   3601  HA  GLU A 263     -21.481 -17.121   3.183  1.00  0.00           H  
ATOM   3602  HB2 GLU A 263     -21.655 -17.064   0.734  1.00  0.00           H  
ATOM   3603  HB3 GLU A 263     -22.493 -15.519   0.796  1.00  0.00           H  
ATOM   3604  HG2 GLU A 263     -23.499 -18.180   1.885  1.00  0.00           H  
ATOM   3605  HG3 GLU A 263     -24.003 -17.436   0.374  1.00  0.00           H  
ATOM   3606  N   TRP A 264     -20.119 -14.243   2.994  1.00  0.00           N  
ATOM   3607  CA  TRP A 264     -18.888 -13.432   2.955  1.00  0.00           C  
ATOM   3608  C   TRP A 264     -18.378 -13.017   4.354  1.00  0.00           C  
ATOM   3609  O   TRP A 264     -17.253 -12.523   4.475  1.00  0.00           O  
ATOM   3610  CB  TRP A 264     -19.105 -12.177   2.094  1.00  0.00           C  
ATOM   3611  CG  TRP A 264     -19.462 -12.307   0.641  1.00  0.00           C  
ATOM   3612  CD1 TRP A 264     -19.339 -13.401  -0.145  1.00  0.00           C  
ATOM   3613  CD2 TRP A 264     -19.952 -11.248  -0.238  1.00  0.00           C  
ATOM   3614  NE1 TRP A 264     -19.712 -13.093  -1.442  1.00  0.00           N  
ATOM   3615  CE2 TRP A 264     -20.079 -11.768  -1.560  1.00  0.00           C  
ATOM   3616  CE3 TRP A 264     -20.283  -9.889  -0.044  1.00  0.00           C  
ATOM   3617  CZ2 TRP A 264     -20.487 -10.966  -2.637  1.00  0.00           C  
ATOM   3618  CZ3 TRP A 264     -20.716  -9.083  -1.114  1.00  0.00           C  
ATOM   3619  CH2 TRP A 264     -20.814  -9.619  -2.411  1.00  0.00           C  
ATOM   3620  H   TRP A 264     -20.928 -13.799   3.404  1.00  0.00           H  
ATOM   3621  HA  TRP A 264     -18.093 -14.020   2.497  1.00  0.00           H  
ATOM   3622  HB2 TRP A 264     -19.875 -11.568   2.567  1.00  0.00           H  
ATOM   3623  HB3 TRP A 264     -18.186 -11.592   2.130  1.00  0.00           H  
ATOM   3624  HD1 TRP A 264     -18.975 -14.363   0.184  1.00  0.00           H  
ATOM   3625  HE1 TRP A 264     -19.619 -13.744  -2.208  1.00  0.00           H  
ATOM   3626  HE3 TRP A 264     -20.206  -9.472   0.949  1.00  0.00           H  
ATOM   3627  HZ2 TRP A 264     -20.556 -11.375  -3.635  1.00  0.00           H  
ATOM   3628  HZ3 TRP A 264     -20.981  -8.051  -0.937  1.00  0.00           H  
ATOM   3629  HH2 TRP A 264     -21.146  -9.004  -3.234  1.00  0.00           H  
ATOM   3630  N   ASP A 265     -19.157 -13.213   5.421  1.00  0.00           N  
ATOM   3631  CA  ASP A 265     -18.682 -13.218   6.811  1.00  0.00           C  
ATOM   3632  C   ASP A 265     -19.570 -14.111   7.685  1.00  0.00           C  
ATOM   3633  O   ASP A 265     -20.791 -14.112   7.562  1.00  0.00           O  
ATOM   3634  CB  ASP A 265     -18.586 -11.804   7.407  1.00  0.00           C  
ATOM   3635  CG  ASP A 265     -17.594 -11.728   8.577  1.00  0.00           C  
ATOM   3636  OD1 ASP A 265     -17.149 -10.599   8.880  1.00  0.00           O  
ATOM   3637  OD2 ASP A 265     -17.217 -12.768   9.162  1.00  0.00           O1-
ATOM   3638  H   ASP A 265     -20.111 -13.510   5.273  1.00  0.00           H  
ATOM   3639  HA  ASP A 265     -17.682 -13.651   6.807  1.00  0.00           H  
ATOM   3640  HB2 ASP A 265     -19.570 -11.480   7.744  1.00  0.00           H  
ATOM   3641  HB3 ASP A 265     -18.261 -11.108   6.634  1.00  0.00           H  
ATOM   3642  N   GLU A 266     -18.943 -14.861   8.585  1.00  0.00           N  
ATOM   3643  CA  GLU A 266     -19.526 -16.040   9.226  1.00  0.00           C  
ATOM   3644  C   GLU A 266     -19.758 -15.849  10.736  1.00  0.00           C  
ATOM   3645  O   GLU A 266     -20.447 -16.668  11.351  1.00  0.00           O  
ATOM   3646  CB  GLU A 266     -18.661 -17.278   8.895  1.00  0.00           C  
ATOM   3647  CG  GLU A 266     -18.460 -17.489   7.377  1.00  0.00           C  
ATOM   3648  CD  GLU A 266     -17.794 -18.825   7.008  1.00  0.00           C  
ATOM   3649  OE1 GLU A 266     -17.909 -19.818   7.765  1.00  0.00           O  
ATOM   3650  OE2 GLU A 266     -17.150 -18.904   5.936  1.00  0.00           O1-
ATOM   3651  H   GLU A 266     -17.968 -14.651   8.745  1.00  0.00           H  
ATOM   3652  HA  GLU A 266     -20.510 -16.220   8.794  1.00  0.00           H  
ATOM   3653  HB2 GLU A 266     -17.686 -17.176   9.372  1.00  0.00           H  
ATOM   3654  HB3 GLU A 266     -19.155 -18.156   9.313  1.00  0.00           H  
ATOM   3655  HG2 GLU A 266     -17.850 -16.675   6.985  1.00  0.00           H  
ATOM   3656  HG3 GLU A 266     -19.434 -17.446   6.890  1.00  0.00           H  
ATOM   3657  N   ASN A 267     -19.233 -14.772  11.345  1.00  0.00           N  
ATOM   3658  CA  ASN A 267     -19.470 -14.455  12.763  1.00  0.00           C  
ATOM   3659  C   ASN A 267     -19.304 -12.965  13.130  1.00  0.00           C  
ATOM   3660  O   ASN A 267     -18.586 -12.229  12.453  1.00  0.00           O  
ATOM   3661  CB  ASN A 267     -18.594 -15.356  13.666  1.00  0.00           C  
ATOM   3662  CG  ASN A 267     -17.096 -15.076  13.745  1.00  0.00           C  
ATOM   3663  OD1 ASN A 267     -16.444 -15.537  14.671  1.00  0.00           O  
ATOM   3664  ND2 ASN A 267     -16.480 -14.335  12.857  1.00  0.00           N  
ATOM   3665  H   ASN A 267     -18.734 -14.103  10.775  1.00  0.00           H  
ATOM   3666  HA  ASN A 267     -20.513 -14.698  12.968  1.00  0.00           H  
ATOM   3667  HB2 ASN A 267     -18.981 -15.286  14.683  1.00  0.00           H  
ATOM   3668  HB3 ASN A 267     -18.712 -16.394  13.353  1.00  0.00           H  
ATOM   3669 HD21 ASN A 267     -16.978 -13.913  12.087  1.00  0.00           H  
ATOM   3670 HD22 ASN A 267     -15.525 -14.077  13.059  1.00  0.00           H  
ATOM   3671  N   LEU A 268     -19.932 -12.553  14.241  1.00  0.00           N  
ATOM   3672  CA  LEU A 268     -19.870 -11.244  14.931  1.00  0.00           C  
ATOM   3673  C   LEU A 268     -20.369 -10.004  14.155  1.00  0.00           C  
ATOM   3674  O   LEU A 268     -21.026  -9.129  14.726  1.00  0.00           O  
ATOM   3675  CB  LEU A 268     -18.468 -11.069  15.557  1.00  0.00           C  
ATOM   3676  CG  LEU A 268     -18.215  -9.731  16.284  1.00  0.00           C  
ATOM   3677  CD1 LEU A 268     -19.082  -9.585  17.537  1.00  0.00           C  
ATOM   3678  CD2 LEU A 268     -16.750  -9.646  16.706  1.00  0.00           C  
ATOM   3679  H   LEU A 268     -20.546 -13.233  14.667  1.00  0.00           H  
ATOM   3680  HA  LEU A 268     -20.557 -11.325  15.773  1.00  0.00           H  
ATOM   3681  HB2 LEU A 268     -18.289 -11.888  16.253  1.00  0.00           H  
ATOM   3682  HB3 LEU A 268     -17.729 -11.147  14.760  1.00  0.00           H  
ATOM   3683  HG  LEU A 268     -18.417  -8.898  15.612  1.00  0.00           H  
ATOM   3684 HD11 LEU A 268     -20.137  -9.569  17.267  1.00  0.00           H  
ATOM   3685 HD12 LEU A 268     -18.891 -10.415  18.218  1.00  0.00           H  
ATOM   3686 HD13 LEU A 268     -18.840  -8.651  18.043  1.00  0.00           H  
ATOM   3687 HD21 LEU A 268     -16.499 -10.464  17.383  1.00  0.00           H  
ATOM   3688 HD22 LEU A 268     -16.106  -9.699  15.829  1.00  0.00           H  
ATOM   3689 HD23 LEU A 268     -16.560  -8.699  17.212  1.00  0.00           H  
ATOM   3690  N   LYS A 269     -20.079  -9.900  12.856  1.00  0.00           N  
ATOM   3691  CA  LYS A 269     -20.436  -8.733  12.035  1.00  0.00           C  
ATOM   3692  C   LYS A 269     -21.907  -8.711  11.594  1.00  0.00           C  
ATOM   3693  O   LYS A 269     -22.450  -7.642  11.333  1.00  0.00           O  
ATOM   3694  CB  LYS A 269     -19.424  -8.623  10.882  1.00  0.00           C  
ATOM   3695  CG  LYS A 269     -19.601  -7.340  10.053  1.00  0.00           C  
ATOM   3696  CD  LYS A 269     -18.401  -7.085   9.134  1.00  0.00           C  
ATOM   3697  CE  LYS A 269     -18.446  -7.922   7.854  1.00  0.00           C  
ATOM   3698  NZ  LYS A 269     -17.085  -8.340   7.461  1.00  0.00           N1+
ATOM   3699  H   LYS A 269     -19.517 -10.633  12.448  1.00  0.00           H  
ATOM   3700  HA  LYS A 269     -20.307  -7.841  12.649  1.00  0.00           H  
ATOM   3701  HB2 LYS A 269     -19.517  -9.490  10.228  1.00  0.00           H  
ATOM   3702  HB3 LYS A 269     -18.424  -8.627  11.315  1.00  0.00           H  
ATOM   3703  HG2 LYS A 269     -19.680  -6.499  10.742  1.00  0.00           H  
ATOM   3704  HG3 LYS A 269     -20.513  -7.395   9.459  1.00  0.00           H  
ATOM   3705  HD2 LYS A 269     -17.486  -7.287   9.691  1.00  0.00           H  
ATOM   3706  HD3 LYS A 269     -18.387  -6.033   8.849  1.00  0.00           H  
ATOM   3707  HE2 LYS A 269     -18.923  -7.335   7.069  1.00  0.00           H  
ATOM   3708  HE3 LYS A 269     -19.049  -8.812   8.032  1.00  0.00           H  
ATOM   3709  HZ1 LYS A 269     -17.052  -8.772   6.548  1.00  0.00           H  
ATOM   3710  HZ2 LYS A 269     -16.394  -7.608   7.540  1.00  0.00           H  
ATOM   3711  HZ3 LYS A 269     -16.807  -9.072   8.099  1.00  0.00           H  
ATOM   3712  N   ASP A 270     -22.539  -9.885  11.552  1.00  0.00           N  
ATOM   3713  CA  ASP A 270     -23.852 -10.170  10.950  1.00  0.00           C  
ATOM   3714  C   ASP A 270     -24.943  -9.129  11.257  1.00  0.00           C  
ATOM   3715  O   ASP A 270     -25.382  -8.398  10.367  1.00  0.00           O  
ATOM   3716  CB  ASP A 270     -24.316 -11.597  11.318  1.00  0.00           C  
ATOM   3717  CG  ASP A 270     -24.256 -12.050  12.790  1.00  0.00           C  
ATOM   3718  OD1 ASP A 270     -24.438 -13.264  13.037  1.00  0.00           O  
ATOM   3719  OD2 ASP A 270     -24.073 -11.226  13.718  1.00  0.00           O1-
ATOM   3720  H   ASP A 270     -22.031 -10.676  11.921  1.00  0.00           H  
ATOM   3721  HA  ASP A 270     -23.731 -10.154   9.867  1.00  0.00           H  
ATOM   3722  HB2 ASP A 270     -23.703 -12.285  10.735  1.00  0.00           H  
ATOM   3723  HB3 ASP A 270     -25.347 -11.705  10.982  1.00  0.00           H  
ATOM   3724  N   ASP A 271     -25.352  -9.009  12.517  1.00  0.00           N  
ATOM   3725  CA  ASP A 271     -26.364  -8.050  12.977  1.00  0.00           C  
ATOM   3726  C   ASP A 271     -25.744  -6.831  13.688  1.00  0.00           C  
ATOM   3727  O   ASP A 271     -26.425  -6.112  14.427  1.00  0.00           O  
ATOM   3728  CB  ASP A 271     -27.508  -8.775  13.711  1.00  0.00           C  
ATOM   3729  CG  ASP A 271     -28.308  -9.715  12.792  1.00  0.00           C  
ATOM   3730  OD1 ASP A 271     -28.604  -9.336  11.631  1.00  0.00           O  
ATOM   3731  OD2 ASP A 271     -28.707 -10.816  13.236  1.00  0.00           O1-
ATOM   3732  H   ASP A 271     -24.944  -9.642  13.190  1.00  0.00           H  
ATOM   3733  HA  ASP A 271     -26.829  -7.613  12.094  1.00  0.00           H  
ATOM   3734  HB2 ASP A 271     -28.201  -8.035  14.111  1.00  0.00           H  
ATOM   3735  HB3 ASP A 271     -27.094  -9.339  14.546  1.00  0.00           H  
ATOM   3736  N   SER A 272     -24.461  -6.559  13.407  1.00  0.00           N  
ATOM   3737  CA  SER A 272     -23.734  -5.335  13.792  1.00  0.00           C  
ATOM   3738  C   SER A 272     -23.285  -4.488  12.580  1.00  0.00           C  
ATOM   3739  O   SER A 272     -22.579  -3.485  12.736  1.00  0.00           O  
ATOM   3740  CB  SER A 272     -22.641  -5.625  14.833  1.00  0.00           C  
ATOM   3741  OG  SER A 272     -21.553  -6.375  14.324  1.00  0.00           O  
ATOM   3742  H   SER A 272     -23.974  -7.211  12.810  1.00  0.00           H  
ATOM   3743  HA  SER A 272     -24.446  -4.688  14.304  1.00  0.00           H  
ATOM   3744  HB2 SER A 272     -22.259  -4.673  15.202  1.00  0.00           H  
ATOM   3745  HB3 SER A 272     -23.081  -6.157  15.676  1.00  0.00           H  
ATOM   3746  HG  SER A 272     -21.738  -7.312  14.423  1.00  0.00           H  
ATOM   3747  N   LEU A 273     -23.782  -4.810  11.374  1.00  0.00           N  
ATOM   3748  CA  LEU A 273     -24.056  -3.825  10.311  1.00  0.00           C  
ATOM   3749  C   LEU A 273     -24.881  -2.633  10.870  1.00  0.00           C  
ATOM   3750  O   LEU A 273     -25.563  -2.791  11.885  1.00  0.00           O  
ATOM   3751  CB  LEU A 273     -24.845  -4.500   9.159  1.00  0.00           C  
ATOM   3752  CG  LEU A 273     -24.053  -5.178   8.023  1.00  0.00           C  
ATOM   3753  CD1 LEU A 273     -23.271  -4.156   7.195  1.00  0.00           C  
ATOM   3754  CD2 LEU A 273     -23.100  -6.268   8.498  1.00  0.00           C  
ATOM   3755  H   LEU A 273     -24.207  -5.722  11.283  1.00  0.00           H  
ATOM   3756  HA  LEU A 273     -23.105  -3.445   9.940  1.00  0.00           H  
ATOM   3757  HB2 LEU A 273     -25.527  -5.235   9.587  1.00  0.00           H  
ATOM   3758  HB3 LEU A 273     -25.475  -3.745   8.688  1.00  0.00           H  
ATOM   3759  HG  LEU A 273     -24.777  -5.646   7.357  1.00  0.00           H  
ATOM   3760 HD11 LEU A 273     -23.957  -3.411   6.791  1.00  0.00           H  
ATOM   3761 HD12 LEU A 273     -22.507  -3.665   7.797  1.00  0.00           H  
ATOM   3762 HD13 LEU A 273     -22.789  -4.662   6.358  1.00  0.00           H  
ATOM   3763 HD21 LEU A 273     -22.366  -5.863   9.194  1.00  0.00           H  
ATOM   3764 HD22 LEU A 273     -23.668  -7.051   9.000  1.00  0.00           H  
ATOM   3765 HD23 LEU A 273     -22.585  -6.709   7.644  1.00  0.00           H  
ATOM   3766  N   PRO A 274     -24.842  -1.443  10.230  1.00  0.00           N  
ATOM   3767  CA  PRO A 274     -25.445  -0.219  10.764  1.00  0.00           C  
ATOM   3768  C   PRO A 274     -26.915  -0.332  11.190  1.00  0.00           C  
ATOM   3769  O   PRO A 274     -27.720  -1.020  10.560  1.00  0.00           O  
ATOM   3770  CB  PRO A 274     -25.282   0.835   9.663  1.00  0.00           C  
ATOM   3771  CG  PRO A 274     -23.991   0.396   8.978  1.00  0.00           C  
ATOM   3772  CD  PRO A 274     -24.101  -1.127   9.014  1.00  0.00           C  
ATOM   3773  HA  PRO A 274     -24.858   0.089  11.629  1.00  0.00           H  
ATOM   3774  HB2 PRO A 274     -26.110   0.776   8.956  1.00  0.00           H  
ATOM   3775  HB3 PRO A 274     -25.199   1.840  10.076  1.00  0.00           H  
ATOM   3776  HG2 PRO A 274     -23.134   0.721   9.568  1.00  0.00           H  
ATOM   3777  HG3 PRO A 274     -23.917   0.774   7.958  1.00  0.00           H  
ATOM   3778  HD2 PRO A 274     -23.101  -1.560   9.014  1.00  0.00           H  
ATOM   3779  HD3 PRO A 274     -24.664  -1.474   8.147  1.00  0.00           H  
ATOM   3780  N   SER A 275     -27.290   0.420  12.228  1.00  0.00           N  
ATOM   3781  CA  SER A 275     -28.665   0.491  12.756  1.00  0.00           C  
ATOM   3782  C   SER A 275     -29.648   1.259  11.853  1.00  0.00           C  
ATOM   3783  O   SER A 275     -30.833   1.349  12.178  1.00  0.00           O  
ATOM   3784  CB  SER A 275     -28.637   1.109  14.161  1.00  0.00           C  
ATOM   3785  OG  SER A 275     -28.278   2.481  14.112  1.00  0.00           O  
ATOM   3786  H   SER A 275     -26.580   0.959  12.703  1.00  0.00           H  
ATOM   3787  HA  SER A 275     -29.040  -0.528  12.854  1.00  0.00           H  
ATOM   3788  HB2 SER A 275     -29.622   1.013  14.618  1.00  0.00           H  
ATOM   3789  HB3 SER A 275     -27.919   0.566  14.776  1.00  0.00           H  
ATOM   3790  HG  SER A 275     -27.983   2.714  14.995  1.00  0.00           H  
ATOM   3791  N   ASN A 276     -29.188   1.802  10.721  1.00  0.00           N  
ATOM   3792  CA  ASN A 276     -29.877   2.806   9.909  1.00  0.00           C  
ATOM   3793  C   ASN A 276     -29.683   2.514   8.399  1.00  0.00           C  
ATOM   3794  O   ASN A 276     -28.531   2.454   7.961  1.00  0.00           O  
ATOM   3795  CB  ASN A 276     -29.299   4.173  10.327  1.00  0.00           C  
ATOM   3796  CG  ASN A 276     -29.933   5.358   9.624  1.00  0.00           C  
ATOM   3797  OD1 ASN A 276     -31.139   5.432   9.428  1.00  0.00           O  
ATOM   3798  ND2 ASN A 276     -29.148   6.326   9.228  1.00  0.00           N  
ATOM   3799  H   ASN A 276     -28.239   1.578  10.458  1.00  0.00           H  
ATOM   3800  HA  ASN A 276     -30.938   2.807  10.156  1.00  0.00           H  
ATOM   3801  HB2 ASN A 276     -28.227   4.182  10.130  1.00  0.00           H  
ATOM   3802  HB3 ASN A 276     -29.442   4.316  11.398  1.00  0.00           H  
ATOM   3803 HD21 ASN A 276     -29.557   7.176   8.867  1.00  0.00           H  
ATOM   3804 HD22 ASN A 276     -28.144   6.265   9.315  1.00  0.00           H  
ATOM   3805  N   PRO A 277     -30.753   2.353   7.585  1.00  0.00           N  
ATOM   3806  CA  PRO A 277     -30.647   1.966   6.168  1.00  0.00           C  
ATOM   3807  C   PRO A 277     -29.783   2.881   5.285  1.00  0.00           C  
ATOM   3808  O   PRO A 277     -29.211   2.425   4.293  1.00  0.00           O  
ATOM   3809  CB  PRO A 277     -32.087   1.924   5.648  1.00  0.00           C  
ATOM   3810  CG  PRO A 277     -32.875   1.520   6.889  1.00  0.00           C  
ATOM   3811  CD  PRO A 277     -32.153   2.295   7.990  1.00  0.00           C  
ATOM   3812  HA  PRO A 277     -30.239   0.956   6.124  1.00  0.00           H  
ATOM   3813  HB2 PRO A 277     -32.404   2.915   5.322  1.00  0.00           H  
ATOM   3814  HB3 PRO A 277     -32.203   1.199   4.843  1.00  0.00           H  
ATOM   3815  HG2 PRO A 277     -32.772   0.449   7.061  1.00  0.00           H  
ATOM   3816  HG3 PRO A 277     -33.925   1.802   6.816  1.00  0.00           H  
ATOM   3817  HD2 PRO A 277     -32.287   1.776   8.940  1.00  0.00           H  
ATOM   3818  HD3 PRO A 277     -32.553   3.307   8.048  1.00  0.00           H  
ATOM   3819  N   ILE A 278     -29.669   4.162   5.654  1.00  0.00           N  
ATOM   3820  CA  ILE A 278     -28.803   5.148   4.993  1.00  0.00           C  
ATOM   3821  C   ILE A 278     -27.344   4.678   5.028  1.00  0.00           C  
ATOM   3822  O   ILE A 278     -26.756   4.342   4.002  1.00  0.00           O  
ATOM   3823  CB  ILE A 278     -28.977   6.546   5.641  1.00  0.00           C  
ATOM   3824  CG1 ILE A 278     -30.450   7.017   5.564  1.00  0.00           C  
ATOM   3825  CG2 ILE A 278     -27.952   7.539   5.064  1.00  0.00           C  
ATOM   3826  CD1 ILE A 278     -30.724   8.388   6.199  1.00  0.00           C  
ATOM   3827  H   ILE A 278     -30.182   4.461   6.471  1.00  0.00           H  
ATOM   3828  HA  ILE A 278     -29.089   5.225   3.944  1.00  0.00           H  
ATOM   3829  HB  ILE A 278     -28.736   6.452   6.700  1.00  0.00           H  
ATOM   3830 HG12 ILE A 278     -30.777   7.028   4.524  1.00  0.00           H  
ATOM   3831 HG13 ILE A 278     -31.076   6.298   6.092  1.00  0.00           H  
ATOM   3832 HG21 ILE A 278     -26.945   7.284   5.394  1.00  0.00           H  
ATOM   3833 HG22 ILE A 278     -27.985   7.506   3.975  1.00  0.00           H  
ATOM   3834 HG23 ILE A 278     -28.146   8.555   5.406  1.00  0.00           H  
ATOM   3835 HD11 ILE A 278     -30.327   8.416   7.214  1.00  0.00           H  
ATOM   3836 HD12 ILE A 278     -30.274   9.186   5.609  1.00  0.00           H  
ATOM   3837 HD13 ILE A 278     -31.800   8.561   6.238  1.00  0.00           H  
ATOM   3838  N   ASP A 279     -26.781   4.596   6.234  1.00  0.00           N  
ATOM   3839  CA  ASP A 279     -25.406   4.162   6.466  1.00  0.00           C  
ATOM   3840  C   ASP A 279     -25.174   2.690   6.097  1.00  0.00           C  
ATOM   3841  O   ASP A 279     -24.068   2.349   5.687  1.00  0.00           O  
ATOM   3842  CB  ASP A 279     -25.013   4.464   7.920  1.00  0.00           C  
ATOM   3843  CG  ASP A 279     -25.211   5.941   8.277  1.00  0.00           C  
ATOM   3844  OD1 ASP A 279     -24.214   6.700   8.182  1.00  0.00           O  
ATOM   3845  OD2 ASP A 279     -26.353   6.334   8.619  1.00  0.00           O1-
ATOM   3846  H   ASP A 279     -27.308   4.911   7.036  1.00  0.00           H  
ATOM   3847  HA  ASP A 279     -24.757   4.751   5.818  1.00  0.00           H  
ATOM   3848  HB2 ASP A 279     -23.968   4.192   8.070  1.00  0.00           H  
ATOM   3849  HB3 ASP A 279     -25.620   3.853   8.588  1.00  0.00           H  
ATOM   3850  N   PHE A 280     -26.199   1.830   6.181  1.00  0.00           N  
ATOM   3851  CA  PHE A 280     -26.141   0.443   5.701  1.00  0.00           C  
ATOM   3852  C   PHE A 280     -25.884   0.392   4.186  1.00  0.00           C  
ATOM   3853  O   PHE A 280     -24.859  -0.131   3.753  1.00  0.00           O  
ATOM   3854  CB  PHE A 280     -27.438  -0.290   6.095  1.00  0.00           C  
ATOM   3855  CG  PHE A 280     -27.467  -1.793   5.852  1.00  0.00           C  
ATOM   3856  CD1 PHE A 280     -27.546  -2.318   4.545  1.00  0.00           C  
ATOM   3857  CD2 PHE A 280     -27.487  -2.678   6.950  1.00  0.00           C  
ATOM   3858  CE1 PHE A 280     -27.618  -3.707   4.338  1.00  0.00           C  
ATOM   3859  CE2 PHE A 280     -27.572  -4.067   6.742  1.00  0.00           C  
ATOM   3860  CZ  PHE A 280     -27.632  -4.583   5.435  1.00  0.00           C  
ATOM   3861  H   PHE A 280     -27.067   2.166   6.572  1.00  0.00           H  
ATOM   3862  HA  PHE A 280     -25.305  -0.061   6.185  1.00  0.00           H  
ATOM   3863  HB2 PHE A 280     -27.624  -0.111   7.153  1.00  0.00           H  
ATOM   3864  HB3 PHE A 280     -28.271   0.150   5.546  1.00  0.00           H  
ATOM   3865  HD1 PHE A 280     -27.560  -1.665   3.685  1.00  0.00           H  
ATOM   3866  HD2 PHE A 280     -27.459  -2.290   7.958  1.00  0.00           H  
ATOM   3867  HE1 PHE A 280     -27.672  -4.095   3.331  1.00  0.00           H  
ATOM   3868  HE2 PHE A 280     -27.601  -4.738   7.588  1.00  0.00           H  
ATOM   3869  HZ  PHE A 280     -27.697  -5.649   5.272  1.00  0.00           H  
ATOM   3870  N   SER A 281     -26.784   0.966   3.382  1.00  0.00           N  
ATOM   3871  CA  SER A 281     -26.722   0.915   1.911  1.00  0.00           C  
ATOM   3872  C   SER A 281     -25.505   1.668   1.355  1.00  0.00           C  
ATOM   3873  O   SER A 281     -24.814   1.167   0.467  1.00  0.00           O  
ATOM   3874  CB  SER A 281     -28.032   1.453   1.326  1.00  0.00           C  
ATOM   3875  OG  SER A 281     -28.251   2.807   1.685  1.00  0.00           O  
ATOM   3876  H   SER A 281     -27.576   1.426   3.808  1.00  0.00           H  
ATOM   3877  HA  SER A 281     -26.629  -0.123   1.593  1.00  0.00           H  
ATOM   3878  HB2 SER A 281     -28.864   0.847   1.687  1.00  0.00           H  
ATOM   3879  HB3 SER A 281     -27.999   1.378   0.239  1.00  0.00           H  
ATOM   3880  HG  SER A 281     -28.504   2.819   2.611  1.00  0.00           H  
ATOM   3881  N   TYR A 282     -25.158   2.837   1.911  1.00  0.00           N  
ATOM   3882  CA  TYR A 282     -23.910   3.516   1.547  1.00  0.00           C  
ATOM   3883  C   TYR A 282     -22.668   2.686   1.920  1.00  0.00           C  
ATOM   3884  O   TYR A 282     -21.726   2.612   1.127  1.00  0.00           O  
ATOM   3885  CB  TYR A 282     -23.843   4.916   2.175  1.00  0.00           C  
ATOM   3886  CG  TYR A 282     -24.698   5.998   1.535  1.00  0.00           C  
ATOM   3887  CD1 TYR A 282     -24.629   6.228   0.146  1.00  0.00           C  
ATOM   3888  CD2 TYR A 282     -25.470   6.857   2.343  1.00  0.00           C  
ATOM   3889  CE1 TYR A 282     -25.333   7.300  -0.433  1.00  0.00           C  
ATOM   3890  CE2 TYR A 282     -26.185   7.925   1.765  1.00  0.00           C  
ATOM   3891  CZ  TYR A 282     -26.123   8.144   0.375  1.00  0.00           C  
ATOM   3892  OH  TYR A 282     -26.833   9.153  -0.190  1.00  0.00           O  
ATOM   3893  H   TYR A 282     -25.760   3.252   2.607  1.00  0.00           H  
ATOM   3894  HA  TYR A 282     -23.883   3.622   0.463  1.00  0.00           H  
ATOM   3895  HB2 TYR A 282     -24.067   4.841   3.239  1.00  0.00           H  
ATOM   3896  HB3 TYR A 282     -22.814   5.264   2.085  1.00  0.00           H  
ATOM   3897  HD1 TYR A 282     -24.034   5.583  -0.483  1.00  0.00           H  
ATOM   3898  HD2 TYR A 282     -25.508   6.700   3.411  1.00  0.00           H  
ATOM   3899  HE1 TYR A 282     -25.290   7.469  -1.499  1.00  0.00           H  
ATOM   3900  HE2 TYR A 282     -26.776   8.589   2.379  1.00  0.00           H  
ATOM   3901  HH  TYR A 282     -27.762   9.080   0.040  1.00  0.00           H  
ATOM   3902  N   ARG A 283     -22.656   1.991   3.069  1.00  0.00           N  
ATOM   3903  CA  ARG A 283     -21.528   1.116   3.416  1.00  0.00           C  
ATOM   3904  C   ARG A 283     -21.435  -0.109   2.504  1.00  0.00           C  
ATOM   3905  O   ARG A 283     -20.322  -0.459   2.108  1.00  0.00           O  
ATOM   3906  CB  ARG A 283     -21.535   0.767   4.917  1.00  0.00           C  
ATOM   3907  CG  ARG A 283     -20.411  -0.195   5.337  1.00  0.00           C  
ATOM   3908  CD  ARG A 283     -19.011   0.419   5.162  1.00  0.00           C  
ATOM   3909  NE  ARG A 283     -17.991  -0.634   5.033  1.00  0.00           N  
ATOM   3910  CZ  ARG A 283     -17.095  -0.799   4.077  1.00  0.00           C  
ATOM   3911  NH1 ARG A 283     -16.362  -1.869   4.075  1.00  0.00           N  
ATOM   3912  NH2 ARG A 283     -16.924   0.049   3.108  1.00  0.00           N1+
ATOM   3913  H   ARG A 283     -23.435   2.064   3.708  1.00  0.00           H  
ATOM   3914  HA  ARG A 283     -20.629   1.698   3.210  1.00  0.00           H  
ATOM   3915  HB2 ARG A 283     -21.454   1.684   5.501  1.00  0.00           H  
ATOM   3916  HB3 ARG A 283     -22.485   0.291   5.160  1.00  0.00           H  
ATOM   3917  HG2 ARG A 283     -20.548  -0.456   6.386  1.00  0.00           H  
ATOM   3918  HG3 ARG A 283     -20.490  -1.117   4.760  1.00  0.00           H  
ATOM   3919  HD2 ARG A 283     -18.991   1.063   4.283  1.00  0.00           H  
ATOM   3920  HD3 ARG A 283     -18.794   1.037   6.033  1.00  0.00           H  
ATOM   3921  HE  ARG A 283     -18.046  -1.385   5.706  1.00  0.00           H  
ATOM   3922 HH11 ARG A 283     -15.684  -2.056   3.350  1.00  0.00           H  
ATOM   3923 HH12 ARG A 283     -16.621  -2.596   4.726  1.00  0.00           H  
ATOM   3924 HH21 ARG A 283     -16.384  -0.240   2.305  1.00  0.00           H  
ATOM   3925 HH22 ARG A 283     -17.544   0.844   3.066  1.00  0.00           H  
ATOM   3926  N   VAL A 284     -22.555  -0.731   2.125  1.00  0.00           N  
ATOM   3927  CA  VAL A 284     -22.584  -1.858   1.168  1.00  0.00           C  
ATOM   3928  C   VAL A 284     -22.118  -1.428  -0.229  1.00  0.00           C  
ATOM   3929  O   VAL A 284     -21.314  -2.131  -0.843  1.00  0.00           O  
ATOM   3930  CB  VAL A 284     -23.955  -2.567   1.150  1.00  0.00           C  
ATOM   3931  CG1 VAL A 284     -24.034  -3.641   0.057  1.00  0.00           C  
ATOM   3932  CG2 VAL A 284     -24.229  -3.258   2.494  1.00  0.00           C  
ATOM   3933  H   VAL A 284     -23.430  -0.414   2.518  1.00  0.00           H  
ATOM   3934  HA  VAL A 284     -21.864  -2.599   1.516  1.00  0.00           H  
ATOM   3935  HB  VAL A 284     -24.729  -1.820   0.973  1.00  0.00           H  
ATOM   3936 HG11 VAL A 284     -24.004  -3.175  -0.928  1.00  0.00           H  
ATOM   3937 HG12 VAL A 284     -23.217  -4.356   0.157  1.00  0.00           H  
ATOM   3938 HG13 VAL A 284     -24.984  -4.169   0.134  1.00  0.00           H  
ATOM   3939 HG21 VAL A 284     -23.495  -4.042   2.674  1.00  0.00           H  
ATOM   3940 HG22 VAL A 284     -24.197  -2.539   3.313  1.00  0.00           H  
ATOM   3941 HG23 VAL A 284     -25.225  -3.699   2.470  1.00  0.00           H  
ATOM   3942  N   ALA A 285     -22.476  -0.224  -0.686  1.00  0.00           N  
ATOM   3943  CA  ALA A 285     -21.920   0.406  -1.893  1.00  0.00           C  
ATOM   3944  C   ALA A 285     -20.385   0.648  -1.854  1.00  0.00           C  
ATOM   3945  O   ALA A 285     -19.754   0.929  -2.881  1.00  0.00           O  
ATOM   3946  CB  ALA A 285     -22.702   1.703  -2.123  1.00  0.00           C  
ATOM   3947  H   ALA A 285     -23.189   0.283  -0.182  1.00  0.00           H  
ATOM   3948  HA  ALA A 285     -22.105  -0.262  -2.734  1.00  0.00           H  
ATOM   3949  HB1 ALA A 285     -23.755   1.473  -2.286  1.00  0.00           H  
ATOM   3950  HB2 ALA A 285     -22.620   2.351  -1.251  1.00  0.00           H  
ATOM   3951  HB3 ALA A 285     -22.304   2.224  -2.994  1.00  0.00           H  
ATOM   3952  N   ALA A 286     -19.769   0.475  -0.681  1.00  0.00           N  
ATOM   3953  CA  ALA A 286     -18.327   0.484  -0.443  1.00  0.00           C  
ATOM   3954  C   ALA A 286     -17.771  -0.880   0.045  1.00  0.00           C  
ATOM   3955  O   ALA A 286     -16.599  -0.967   0.429  1.00  0.00           O  
ATOM   3956  CB  ALA A 286     -18.014   1.670   0.472  1.00  0.00           C  
ATOM   3957  H   ALA A 286     -20.360   0.332   0.125  1.00  0.00           H  
ATOM   3958  HA  ALA A 286     -17.824   0.679  -1.390  1.00  0.00           H  
ATOM   3959  HB1 ALA A 286     -18.283   2.599  -0.030  1.00  0.00           H  
ATOM   3960  HB2 ALA A 286     -18.588   1.595   1.396  1.00  0.00           H  
ATOM   3961  HB3 ALA A 286     -16.948   1.681   0.697  1.00  0.00           H  
ATOM   3962  N   CYS A 287     -18.592  -1.937  -0.005  1.00  0.00           N  
ATOM   3963  CA  CYS A 287     -18.247  -3.348   0.222  1.00  0.00           C  
ATOM   3964  C   CYS A 287     -18.288  -4.166  -1.077  1.00  0.00           C  
ATOM   3965  O   CYS A 287     -17.460  -5.055  -1.256  1.00  0.00           O  
ATOM   3966  CB  CYS A 287     -19.232  -3.979   1.217  1.00  0.00           C  
ATOM   3967  SG  CYS A 287     -19.070  -3.271   2.873  1.00  0.00           S  
ATOM   3968  H   CYS A 287     -19.547  -1.753  -0.278  1.00  0.00           H  
ATOM   3969  HA  CYS A 287     -17.238  -3.428   0.626  1.00  0.00           H  
ATOM   3970  HB2 CYS A 287     -19.042  -5.051   1.269  1.00  0.00           H  
ATOM   3971  HB3 CYS A 287     -20.253  -3.852   0.856  1.00  0.00           H  
ATOM   3972  HG  CYS A 287     -19.563  -2.068   2.562  1.00  0.00           H  
ATOM   3973  N   LEU A 288     -19.235  -3.868  -1.974  1.00  0.00           N  
ATOM   3974  CA  LEU A 288     -19.366  -4.533  -3.271  1.00  0.00           C  
ATOM   3975  C   LEU A 288     -18.182  -4.176  -4.195  1.00  0.00           C  
ATOM   3976  O   LEU A 288     -17.909  -2.986  -4.390  1.00  0.00           O  
ATOM   3977  CB  LEU A 288     -20.711  -4.146  -3.923  1.00  0.00           C  
ATOM   3978  CG  LEU A 288     -21.963  -4.614  -3.155  1.00  0.00           C  
ATOM   3979  CD1 LEU A 288     -23.214  -3.940  -3.718  1.00  0.00           C  
ATOM   3980  CD2 LEU A 288     -22.150  -6.126  -3.256  1.00  0.00           C  
ATOM   3981  H   LEU A 288     -19.916  -3.160  -1.741  1.00  0.00           H  
ATOM   3982  HA  LEU A 288     -19.369  -5.608  -3.092  1.00  0.00           H  
ATOM   3983  HB2 LEU A 288     -20.742  -3.060  -4.015  1.00  0.00           H  
ATOM   3984  HB3 LEU A 288     -20.746  -4.562  -4.930  1.00  0.00           H  
ATOM   3985  HG  LEU A 288     -21.875  -4.347  -2.102  1.00  0.00           H  
ATOM   3986 HD11 LEU A 288     -23.139  -2.860  -3.593  1.00  0.00           H  
ATOM   3987 HD12 LEU A 288     -23.332  -4.180  -4.774  1.00  0.00           H  
ATOM   3988 HD13 LEU A 288     -24.091  -4.293  -3.176  1.00  0.00           H  
ATOM   3989 HD21 LEU A 288     -22.278  -6.427  -4.296  1.00  0.00           H  
ATOM   3990 HD22 LEU A 288     -21.288  -6.640  -2.833  1.00  0.00           H  
ATOM   3991 HD23 LEU A 288     -23.034  -6.418  -2.688  1.00  0.00           H  
ATOM   3992  N   PRO A 289     -17.483  -5.162  -4.790  1.00  0.00           N  
ATOM   3993  CA  PRO A 289     -16.432  -4.905  -5.769  1.00  0.00           C  
ATOM   3994  C   PRO A 289     -17.058  -4.518  -7.119  1.00  0.00           C  
ATOM   3995  O   PRO A 289     -17.805  -5.283  -7.730  1.00  0.00           O  
ATOM   3996  CB  PRO A 289     -15.608  -6.191  -5.802  1.00  0.00           C  
ATOM   3997  CG  PRO A 289     -16.641  -7.281  -5.513  1.00  0.00           C  
ATOM   3998  CD  PRO A 289     -17.604  -6.596  -4.543  1.00  0.00           C  
ATOM   3999  HA  PRO A 289     -15.793  -4.093  -5.422  1.00  0.00           H  
ATOM   4000  HB2 PRO A 289     -15.110  -6.338  -6.760  1.00  0.00           H  
ATOM   4001  HB3 PRO A 289     -14.875  -6.161  -4.995  1.00  0.00           H  
ATOM   4002  HG2 PRO A 289     -16.182  -8.164  -5.066  1.00  0.00           H  
ATOM   4003  HG3 PRO A 289     -17.172  -7.547  -6.427  1.00  0.00           H  
ATOM   4004  HD2 PRO A 289     -17.308  -6.814  -3.517  1.00  0.00           H  
ATOM   4005  HD3 PRO A 289     -18.621  -6.945  -4.724  1.00  0.00           H  
ATOM   4006  N   ILE A 290     -16.759  -3.298  -7.566  1.00  0.00           N  
ATOM   4007  CA  ILE A 290     -17.391  -2.589  -8.692  1.00  0.00           C  
ATOM   4008  C   ILE A 290     -16.361  -1.662  -9.354  1.00  0.00           C  
ATOM   4009  O   ILE A 290     -15.380  -1.277  -8.717  1.00  0.00           O  
ATOM   4010  CB  ILE A 290     -18.627  -1.788  -8.204  1.00  0.00           C  
ATOM   4011  CG1 ILE A 290     -18.265  -0.677  -7.188  1.00  0.00           C  
ATOM   4012  CG2 ILE A 290     -19.732  -2.723  -7.679  1.00  0.00           C  
ATOM   4013  CD1 ILE A 290     -19.472   0.098  -6.641  1.00  0.00           C  
ATOM   4014  H   ILE A 290     -16.092  -2.761  -7.031  1.00  0.00           H  
ATOM   4015  HA  ILE A 290     -17.717  -3.314  -9.437  1.00  0.00           H  
ATOM   4016  HB  ILE A 290     -19.030  -1.278  -9.079  1.00  0.00           H  
ATOM   4017 HG12 ILE A 290     -17.733  -1.110  -6.341  1.00  0.00           H  
ATOM   4018 HG13 ILE A 290     -17.599   0.036  -7.673  1.00  0.00           H  
ATOM   4019 HG21 ILE A 290     -19.878  -3.552  -8.370  1.00  0.00           H  
ATOM   4020 HG22 ILE A 290     -19.465  -3.117  -6.698  1.00  0.00           H  
ATOM   4021 HG23 ILE A 290     -20.675  -2.182  -7.598  1.00  0.00           H  
ATOM   4022 HD11 ILE A 290     -20.079   0.476  -7.464  1.00  0.00           H  
ATOM   4023 HD12 ILE A 290     -20.080  -0.547  -6.006  1.00  0.00           H  
ATOM   4024 HD13 ILE A 290     -19.123   0.937  -6.040  1.00  0.00           H  
ATOM   4025  N   ASP A 291     -16.563  -1.288 -10.617  1.00  0.00           N  
ATOM   4026  CA  ASP A 291     -15.642  -0.404 -11.345  1.00  0.00           C  
ATOM   4027  C   ASP A 291     -15.840   1.085 -10.986  1.00  0.00           C  
ATOM   4028  O   ASP A 291     -16.766   1.466 -10.268  1.00  0.00           O  
ATOM   4029  CB  ASP A 291     -15.803  -0.632 -12.852  1.00  0.00           C  
ATOM   4030  CG  ASP A 291     -17.191  -0.213 -13.323  1.00  0.00           C  
ATOM   4031  OD1 ASP A 291     -18.083  -1.080 -13.346  1.00  0.00           O  
ATOM   4032  OD2 ASP A 291     -17.353   0.991 -13.633  1.00  0.00           O1-
ATOM   4033  H   ASP A 291     -17.390  -1.594 -11.110  1.00  0.00           H  
ATOM   4034  HA  ASP A 291     -14.618  -0.671 -11.083  1.00  0.00           H  
ATOM   4035  HB2 ASP A 291     -15.640  -1.687 -13.070  1.00  0.00           H  
ATOM   4036  HB3 ASP A 291     -15.048  -0.061 -13.392  1.00  0.00           H  
ATOM   4037  N   ASP A 292     -14.966   1.945 -11.509  1.00  0.00           N  
ATOM   4038  CA  ASP A 292     -14.877   3.377 -11.192  1.00  0.00           C  
ATOM   4039  C   ASP A 292     -15.828   4.270 -12.016  1.00  0.00           C  
ATOM   4040  O   ASP A 292     -15.652   5.489 -12.081  1.00  0.00           O  
ATOM   4041  CB  ASP A 292     -13.407   3.835 -11.174  1.00  0.00           C  
ATOM   4042  CG  ASP A 292     -12.574   3.024 -10.177  1.00  0.00           C  
ATOM   4043  OD1 ASP A 292     -12.207   3.568  -9.112  1.00  0.00           O  
ATOM   4044  OD2 ASP A 292     -12.356   1.807 -10.389  1.00  0.00           O1-
ATOM   4045  H   ASP A 292     -14.259   1.584 -12.134  1.00  0.00           H  
ATOM   4046  HA  ASP A 292     -15.224   3.490 -10.165  1.00  0.00           H  
ATOM   4047  HB2 ASP A 292     -13.356   4.890 -10.906  1.00  0.00           H  
ATOM   4048  HB3 ASP A 292     -12.987   3.715 -12.172  1.00  0.00           H  
ATOM   4049  N   VAL A 293     -16.876   3.672 -12.594  1.00  0.00           N  
ATOM   4050  CA  VAL A 293     -18.070   4.359 -13.111  1.00  0.00           C  
ATOM   4051  C   VAL A 293     -19.354   3.751 -12.531  1.00  0.00           C  
ATOM   4052  O   VAL A 293     -20.264   4.503 -12.183  1.00  0.00           O  
ATOM   4053  CB  VAL A 293     -18.074   4.455 -14.649  1.00  0.00           C  
ATOM   4054  CG1 VAL A 293     -19.322   5.181 -15.171  1.00  0.00           C  
ATOM   4055  CG2 VAL A 293     -16.840   5.181 -15.200  1.00  0.00           C  
ATOM   4056  H   VAL A 293     -16.881   2.662 -12.619  1.00  0.00           H  
ATOM   4057  HA  VAL A 293     -18.044   5.386 -12.747  1.00  0.00           H  
ATOM   4058  HB  VAL A 293     -18.079   3.442 -15.052  1.00  0.00           H  
ATOM   4059 HG11 VAL A 293     -20.222   4.614 -14.930  1.00  0.00           H  
ATOM   4060 HG12 VAL A 293     -19.392   6.171 -14.720  1.00  0.00           H  
ATOM   4061 HG13 VAL A 293     -19.261   5.291 -16.253  1.00  0.00           H  
ATOM   4062 HG21 VAL A 293     -16.793   6.194 -14.802  1.00  0.00           H  
ATOM   4063 HG22 VAL A 293     -15.933   4.643 -14.924  1.00  0.00           H  
ATOM   4064 HG23 VAL A 293     -16.889   5.224 -16.288  1.00  0.00           H  
ATOM   4065  N   LEU A 294     -19.421   2.438 -12.274  1.00  0.00           N  
ATOM   4066  CA  LEU A 294     -20.482   1.854 -11.436  1.00  0.00           C  
ATOM   4067  C   LEU A 294     -20.449   2.409  -9.996  1.00  0.00           C  
ATOM   4068  O   LEU A 294     -21.495   2.732  -9.434  1.00  0.00           O  
ATOM   4069  CB  LEU A 294     -20.428   0.315 -11.507  1.00  0.00           C  
ATOM   4070  CG  LEU A 294     -21.417  -0.422 -10.578  1.00  0.00           C  
ATOM   4071  CD1 LEU A 294     -22.883  -0.063 -10.823  1.00  0.00           C  
ATOM   4072  CD2 LEU A 294     -21.296  -1.934 -10.769  1.00  0.00           C  
ATOM   4073  H   LEU A 294     -18.712   1.828 -12.656  1.00  0.00           H  
ATOM   4074  HA  LEU A 294     -21.437   2.157 -11.864  1.00  0.00           H  
ATOM   4075  HB2 LEU A 294     -20.608   0.006 -12.536  1.00  0.00           H  
ATOM   4076  HB3 LEU A 294     -19.419  -0.002 -11.240  1.00  0.00           H  
ATOM   4077  HG  LEU A 294     -21.172  -0.190  -9.542  1.00  0.00           H  
ATOM   4078 HD11 LEU A 294     -23.053   0.998 -10.641  1.00  0.00           H  
ATOM   4079 HD12 LEU A 294     -23.158  -0.299 -11.851  1.00  0.00           H  
ATOM   4080 HD13 LEU A 294     -23.521  -0.632 -10.147  1.00  0.00           H  
ATOM   4081 HD21 LEU A 294     -21.663  -2.221 -11.754  1.00  0.00           H  
ATOM   4082 HD22 LEU A 294     -20.252  -2.237 -10.694  1.00  0.00           H  
ATOM   4083 HD23 LEU A 294     -21.879  -2.453 -10.008  1.00  0.00           H  
ATOM   4084  N   ARG A 295     -19.256   2.639  -9.421  1.00  0.00           N  
ATOM   4085  CA  ARG A 295     -19.068   3.393  -8.159  1.00  0.00           C  
ATOM   4086  C   ARG A 295     -19.627   4.824  -8.222  1.00  0.00           C  
ATOM   4087  O   ARG A 295     -19.998   5.370  -7.188  1.00  0.00           O  
ATOM   4088  CB  ARG A 295     -17.573   3.327  -7.762  1.00  0.00           C  
ATOM   4089  CG  ARG A 295     -17.094   4.205  -6.589  1.00  0.00           C  
ATOM   4090  CD  ARG A 295     -17.767   3.958  -5.226  1.00  0.00           C  
ATOM   4091  NE  ARG A 295     -17.478   2.643  -4.613  1.00  0.00           N  
ATOM   4092  CZ  ARG A 295     -16.333   2.252  -4.082  1.00  0.00           C  
ATOM   4093  NH1 ARG A 295     -15.299   3.031  -3.976  1.00  0.00           N  
ATOM   4094  NH2 ARG A 295     -16.186   1.041  -3.633  1.00  0.00           N1+
ATOM   4095  H   ARG A 295     -18.437   2.289  -9.897  1.00  0.00           H  
ATOM   4096  HA  ARG A 295     -19.649   2.899  -7.380  1.00  0.00           H  
ATOM   4097  HB2 ARG A 295     -17.312   2.292  -7.543  1.00  0.00           H  
ATOM   4098  HB3 ARG A 295     -16.987   3.628  -8.630  1.00  0.00           H  
ATOM   4099  HG2 ARG A 295     -17.252   5.249  -6.856  1.00  0.00           H  
ATOM   4100  HG3 ARG A 295     -16.018   4.066  -6.479  1.00  0.00           H  
ATOM   4101  HD2 ARG A 295     -18.845   4.052  -5.359  1.00  0.00           H  
ATOM   4102  HD3 ARG A 295     -17.444   4.744  -4.543  1.00  0.00           H  
ATOM   4103  HE  ARG A 295     -18.254   2.003  -4.520  1.00  0.00           H  
ATOM   4104 HH11 ARG A 295     -15.369   4.023  -4.153  1.00  0.00           H  
ATOM   4105 HH12 ARG A 295     -14.390   2.653  -3.749  1.00  0.00           H  
ATOM   4106 HH21 ARG A 295     -16.953   0.385  -3.678  1.00  0.00           H  
ATOM   4107 HH22 ARG A 295     -15.300   0.809  -3.208  1.00  0.00           H  
ATOM   4108  N   ILE A 296     -19.747   5.414  -9.415  1.00  0.00           N  
ATOM   4109  CA  ILE A 296     -20.376   6.728  -9.632  1.00  0.00           C  
ATOM   4110  C   ILE A 296     -21.901   6.590  -9.789  1.00  0.00           C  
ATOM   4111  O   ILE A 296     -22.656   7.331  -9.162  1.00  0.00           O  
ATOM   4112  CB  ILE A 296     -19.700   7.493 -10.800  1.00  0.00           C  
ATOM   4113  CG1 ILE A 296     -18.179   7.647 -10.551  1.00  0.00           C  
ATOM   4114  CG2 ILE A 296     -20.413   8.836 -11.051  1.00  0.00           C  
ATOM   4115  CD1 ILE A 296     -17.413   8.366 -11.670  1.00  0.00           C  
ATOM   4116  H   ILE A 296     -19.463   4.889 -10.230  1.00  0.00           H  
ATOM   4117  HA  ILE A 296     -20.219   7.330  -8.738  1.00  0.00           H  
ATOM   4118  HB  ILE A 296     -19.820   6.907 -11.712  1.00  0.00           H  
ATOM   4119 HG12 ILE A 296     -18.016   8.174  -9.611  1.00  0.00           H  
ATOM   4120 HG13 ILE A 296     -17.732   6.657 -10.454  1.00  0.00           H  
ATOM   4121 HG21 ILE A 296     -21.450   8.670 -11.341  1.00  0.00           H  
ATOM   4122 HG22 ILE A 296     -20.393   9.448 -10.149  1.00  0.00           H  
ATOM   4123 HG23 ILE A 296     -19.937   9.377 -11.870  1.00  0.00           H  
ATOM   4124 HD11 ILE A 296     -17.621   7.892 -12.629  1.00  0.00           H  
ATOM   4125 HD12 ILE A 296     -17.690   9.420 -11.716  1.00  0.00           H  
ATOM   4126 HD13 ILE A 296     -16.343   8.302 -11.473  1.00  0.00           H  
ATOM   4127  N   GLN A 297     -22.378   5.607 -10.560  1.00  0.00           N  
ATOM   4128  CA  GLN A 297     -23.813   5.320 -10.699  1.00  0.00           C  
ATOM   4129  C   GLN A 297     -24.483   4.931  -9.372  1.00  0.00           C  
ATOM   4130  O   GLN A 297     -25.622   5.324  -9.130  1.00  0.00           O  
ATOM   4131  CB  GLN A 297     -24.036   4.208 -11.730  1.00  0.00           C  
ATOM   4132  CG  GLN A 297     -23.681   4.616 -13.169  1.00  0.00           C  
ATOM   4133  CD  GLN A 297     -24.763   4.164 -14.144  1.00  0.00           C  
ATOM   4134  OE1 GLN A 297     -25.594   4.950 -14.592  1.00  0.00           O  
ATOM   4135  NE2 GLN A 297     -24.802   2.889 -14.457  1.00  0.00           N  
ATOM   4136  H   GLN A 297     -21.720   5.036 -11.070  1.00  0.00           H  
ATOM   4137  HA  GLN A 297     -24.312   6.223 -11.050  1.00  0.00           H  
ATOM   4138  HB2 GLN A 297     -23.471   3.318 -11.452  1.00  0.00           H  
ATOM   4139  HB3 GLN A 297     -25.095   3.952 -11.695  1.00  0.00           H  
ATOM   4140  HG2 GLN A 297     -23.586   5.700 -13.241  1.00  0.00           H  
ATOM   4141  HG3 GLN A 297     -22.726   4.171 -13.449  1.00  0.00           H  
ATOM   4142 HE21 GLN A 297     -25.461   2.519 -15.127  1.00  0.00           H  
ATOM   4143 HE22 GLN A 297     -24.085   2.274 -14.099  1.00  0.00           H  
ATOM   4144  N   LEU A 298     -23.785   4.210  -8.493  1.00  0.00           N  
ATOM   4145  CA  LEU A 298     -24.307   3.816  -7.182  1.00  0.00           C  
ATOM   4146  C   LEU A 298     -24.261   4.961  -6.142  1.00  0.00           C  
ATOM   4147  O   LEU A 298     -25.065   4.990  -5.211  1.00  0.00           O  
ATOM   4148  CB  LEU A 298     -23.589   2.514  -6.782  1.00  0.00           C  
ATOM   4149  CG  LEU A 298     -24.064   1.843  -5.483  1.00  0.00           C  
ATOM   4150  CD1 LEU A 298     -25.529   1.414  -5.558  1.00  0.00           C  
ATOM   4151  CD2 LEU A 298     -23.233   0.578  -5.260  1.00  0.00           C  
ATOM   4152  H   LEU A 298     -22.888   3.845  -8.780  1.00  0.00           H  
ATOM   4153  HA  LEU A 298     -25.362   3.574  -7.313  1.00  0.00           H  
ATOM   4154  HB2 LEU A 298     -23.700   1.799  -7.597  1.00  0.00           H  
ATOM   4155  HB3 LEU A 298     -22.526   2.732  -6.679  1.00  0.00           H  
ATOM   4156  HG  LEU A 298     -23.930   2.524  -4.642  1.00  0.00           H  
ATOM   4157 HD11 LEU A 298     -26.170   2.289  -5.671  1.00  0.00           H  
ATOM   4158 HD12 LEU A 298     -25.677   0.745  -6.405  1.00  0.00           H  
ATOM   4159 HD13 LEU A 298     -25.812   0.895  -4.642  1.00  0.00           H  
ATOM   4160 HD21 LEU A 298     -23.299  -0.073  -6.132  1.00  0.00           H  
ATOM   4161 HD22 LEU A 298     -22.190   0.844  -5.090  1.00  0.00           H  
ATOM   4162 HD23 LEU A 298     -23.615   0.035  -4.395  1.00  0.00           H  
ATOM   4163  N   LEU A 299     -23.377   5.950  -6.348  1.00  0.00           N  
ATOM   4164  CA  LEU A 299     -23.342   7.234  -5.628  1.00  0.00           C  
ATOM   4165  C   LEU A 299     -24.452   8.208  -6.088  1.00  0.00           C  
ATOM   4166  O   LEU A 299     -24.958   8.994  -5.286  1.00  0.00           O  
ATOM   4167  CB  LEU A 299     -21.921   7.826  -5.779  1.00  0.00           C  
ATOM   4168  CG  LEU A 299     -21.711   9.270  -5.280  1.00  0.00           C  
ATOM   4169  CD1 LEU A 299     -21.850   9.390  -3.764  1.00  0.00           C  
ATOM   4170  CD2 LEU A 299     -20.311   9.754  -5.660  1.00  0.00           C  
ATOM   4171  H   LEU A 299     -22.720   5.831  -7.106  1.00  0.00           H  
ATOM   4172  HA  LEU A 299     -23.517   7.039  -4.569  1.00  0.00           H  
ATOM   4173  HB2 LEU A 299     -21.211   7.171  -5.273  1.00  0.00           H  
ATOM   4174  HB3 LEU A 299     -21.666   7.815  -6.839  1.00  0.00           H  
ATOM   4175  HG  LEU A 299     -22.433   9.933  -5.758  1.00  0.00           H  
ATOM   4176 HD11 LEU A 299     -22.820   9.012  -3.443  1.00  0.00           H  
ATOM   4177 HD12 LEU A 299     -21.058   8.829  -3.267  1.00  0.00           H  
ATOM   4178 HD13 LEU A 299     -21.755  10.438  -3.479  1.00  0.00           H  
ATOM   4179 HD21 LEU A 299     -19.556   9.117  -5.199  1.00  0.00           H  
ATOM   4180 HD22 LEU A 299     -20.195   9.728  -6.743  1.00  0.00           H  
ATOM   4181 HD23 LEU A 299     -20.171  10.777  -5.311  1.00  0.00           H  
ATOM   4182  N   LYS A 300     -24.854   8.144  -7.366  1.00  0.00           N  
ATOM   4183  CA  LYS A 300     -25.950   8.938  -7.961  1.00  0.00           C  
ATOM   4184  C   LYS A 300     -27.322   8.656  -7.336  1.00  0.00           C  
ATOM   4185  O   LYS A 300     -28.138   9.571  -7.223  1.00  0.00           O  
ATOM   4186  CB  LYS A 300     -25.938   8.722  -9.489  1.00  0.00           C  
ATOM   4187  CG  LYS A 300     -27.180   9.237 -10.240  1.00  0.00           C  
ATOM   4188  CD  LYS A 300     -27.037   9.119 -11.766  1.00  0.00           C  
ATOM   4189  CE  LYS A 300     -26.943   7.667 -12.267  1.00  0.00           C  
ATOM   4190  NZ  LYS A 300     -26.803   7.601 -13.745  1.00  0.00           N1+
ATOM   4191  H   LYS A 300     -24.326   7.539  -7.979  1.00  0.00           H  
ATOM   4192  HA  LYS A 300     -25.753   9.994  -7.776  1.00  0.00           H  
ATOM   4193  HB2 LYS A 300     -25.850   7.655  -9.694  1.00  0.00           H  
ATOM   4194  HB3 LYS A 300     -25.050   9.210  -9.892  1.00  0.00           H  
ATOM   4195  HG2 LYS A 300     -27.336  10.286  -9.987  1.00  0.00           H  
ATOM   4196  HG3 LYS A 300     -28.060   8.673  -9.931  1.00  0.00           H  
ATOM   4197  HD2 LYS A 300     -26.137   9.662 -12.057  1.00  0.00           H  
ATOM   4198  HD3 LYS A 300     -27.897   9.600 -12.231  1.00  0.00           H  
ATOM   4199  HE2 LYS A 300     -27.843   7.134 -11.961  1.00  0.00           H  
ATOM   4200  HE3 LYS A 300     -26.086   7.188 -11.794  1.00  0.00           H  
ATOM   4201  HZ1 LYS A 300     -27.640   7.929 -14.205  1.00  0.00           H  
ATOM   4202  HZ2 LYS A 300     -26.055   8.198 -14.069  1.00  0.00           H  
ATOM   4203  HZ3 LYS A 300     -26.604   6.663 -14.062  1.00  0.00           H  
ATOM   4204  N   ILE A 301     -27.579   7.418  -6.911  1.00  0.00           N  
ATOM   4205  CA  ILE A 301     -28.850   7.017  -6.286  1.00  0.00           C  
ATOM   4206  C   ILE A 301     -29.043   7.725  -4.932  1.00  0.00           C  
ATOM   4207  O   ILE A 301     -28.169   7.659  -4.069  1.00  0.00           O  
ATOM   4208  CB  ILE A 301     -28.948   5.475  -6.193  1.00  0.00           C  
ATOM   4209  CG1 ILE A 301     -28.961   4.849  -7.610  1.00  0.00           C  
ATOM   4210  CG2 ILE A 301     -30.189   5.059  -5.387  1.00  0.00           C  
ATOM   4211  CD1 ILE A 301     -28.926   3.316  -7.635  1.00  0.00           C  
ATOM   4212  H   ILE A 301     -26.856   6.723  -7.025  1.00  0.00           H  
ATOM   4213  HA  ILE A 301     -29.657   7.349  -6.939  1.00  0.00           H  
ATOM   4214  HB  ILE A 301     -28.069   5.107  -5.664  1.00  0.00           H  
ATOM   4215 HG12 ILE A 301     -29.851   5.185  -8.143  1.00  0.00           H  
ATOM   4216 HG13 ILE A 301     -28.090   5.197  -8.166  1.00  0.00           H  
ATOM   4217 HG21 ILE A 301     -30.117   5.400  -4.354  1.00  0.00           H  
ATOM   4218 HG22 ILE A 301     -31.085   5.471  -5.851  1.00  0.00           H  
ATOM   4219 HG23 ILE A 301     -30.274   3.972  -5.358  1.00  0.00           H  
ATOM   4220 HD11 ILE A 301     -28.089   2.952  -7.039  1.00  0.00           H  
ATOM   4221 HD12 ILE A 301     -29.858   2.901  -7.252  1.00  0.00           H  
ATOM   4222 HD13 ILE A 301     -28.799   2.976  -8.663  1.00  0.00           H  
ATOM   4223  N   GLY A 302     -30.187   8.396  -4.747  1.00  0.00           N  
ATOM   4224  CA  GLY A 302     -30.455   9.318  -3.627  1.00  0.00           C  
ATOM   4225  C   GLY A 302     -31.335   8.790  -2.490  1.00  0.00           C  
ATOM   4226  O   GLY A 302     -31.874   9.586  -1.723  1.00  0.00           O  
ATOM   4227  H   GLY A 302     -30.873   8.363  -5.486  1.00  0.00           H  
ATOM   4228  HA2 GLY A 302     -29.507   9.615  -3.178  1.00  0.00           H  
ATOM   4229  HA3 GLY A 302     -30.933  10.215  -4.020  1.00  0.00           H  
ATOM   4230  N   SER A 303     -31.521   7.473  -2.388  1.00  0.00           N  
ATOM   4231  CA  SER A 303     -32.307   6.843  -1.322  1.00  0.00           C  
ATOM   4232  C   SER A 303     -31.883   5.399  -1.089  1.00  0.00           C  
ATOM   4233  O   SER A 303     -31.762   4.638  -2.048  1.00  0.00           O  
ATOM   4234  CB  SER A 303     -33.795   6.854  -1.689  1.00  0.00           C  
ATOM   4235  OG  SER A 303     -34.542   6.173  -0.697  1.00  0.00           O  
ATOM   4236  H   SER A 303     -31.071   6.867  -3.059  1.00  0.00           H  
ATOM   4237  HA  SER A 303     -32.171   7.401  -0.396  1.00  0.00           H  
ATOM   4238  HB2 SER A 303     -33.933   6.353  -2.647  1.00  0.00           H  
ATOM   4239  HB3 SER A 303     -34.149   7.881  -1.779  1.00  0.00           H  
ATOM   4240  HG  SER A 303     -34.559   6.761   0.062  1.00  0.00           H  
ATOM   4241  N   ALA A 304     -31.742   4.986   0.171  1.00  0.00           N  
ATOM   4242  CA  ALA A 304     -31.546   3.593   0.567  1.00  0.00           C  
ATOM   4243  C   ALA A 304     -32.614   2.658  -0.030  1.00  0.00           C  
ATOM   4244  O   ALA A 304     -32.287   1.558  -0.464  1.00  0.00           O  
ATOM   4245  CB  ALA A 304     -31.544   3.531   2.098  1.00  0.00           C  
ATOM   4246  H   ALA A 304     -31.651   5.696   0.883  1.00  0.00           H  
ATOM   4247  HA  ALA A 304     -30.572   3.259   0.209  1.00  0.00           H  
ATOM   4248  HB1 ALA A 304     -30.758   4.177   2.490  1.00  0.00           H  
ATOM   4249  HB2 ALA A 304     -32.506   3.857   2.493  1.00  0.00           H  
ATOM   4250  HB3 ALA A 304     -31.351   2.507   2.419  1.00  0.00           H  
ATOM   4251  N   ILE A 305     -33.873   3.107  -0.130  1.00  0.00           N  
ATOM   4252  CA  ILE A 305     -34.984   2.321  -0.699  1.00  0.00           C  
ATOM   4253  C   ILE A 305     -34.707   1.936  -2.164  1.00  0.00           C  
ATOM   4254  O   ILE A 305     -35.059   0.842  -2.595  1.00  0.00           O  
ATOM   4255  CB  ILE A 305     -36.326   3.081  -0.521  1.00  0.00           C  
ATOM   4256  CG1 ILE A 305     -36.618   3.338   0.980  1.00  0.00           C  
ATOM   4257  CG2 ILE A 305     -37.498   2.348  -1.203  1.00  0.00           C  
ATOM   4258  CD1 ILE A 305     -37.841   4.223   1.259  1.00  0.00           C  
ATOM   4259  H   ILE A 305     -34.061   4.057   0.157  1.00  0.00           H  
ATOM   4260  HA  ILE A 305     -35.056   1.384  -0.146  1.00  0.00           H  
ATOM   4261  HB  ILE A 305     -36.226   4.048  -1.013  1.00  0.00           H  
ATOM   4262 HG12 ILE A 305     -36.756   2.383   1.486  1.00  0.00           H  
ATOM   4263 HG13 ILE A 305     -35.763   3.836   1.437  1.00  0.00           H  
ATOM   4264 HG21 ILE A 305     -37.317   2.236  -2.272  1.00  0.00           H  
ATOM   4265 HG22 ILE A 305     -37.635   1.363  -0.758  1.00  0.00           H  
ATOM   4266 HG23 ILE A 305     -38.421   2.920  -1.099  1.00  0.00           H  
ATOM   4267 HD11 ILE A 305     -37.759   5.157   0.702  1.00  0.00           H  
ATOM   4268 HD12 ILE A 305     -38.760   3.709   0.980  1.00  0.00           H  
ATOM   4269 HD13 ILE A 305     -37.885   4.449   2.324  1.00  0.00           H  
ATOM   4270  N   GLN A 306     -34.021   2.809  -2.907  1.00  0.00           N  
ATOM   4271  CA  GLN A 306     -33.567   2.583  -4.285  1.00  0.00           C  
ATOM   4272  C   GLN A 306     -32.191   1.900  -4.346  1.00  0.00           C  
ATOM   4273  O   GLN A 306     -31.920   1.091  -5.231  1.00  0.00           O  
ATOM   4274  CB  GLN A 306     -33.486   3.940  -4.995  1.00  0.00           C  
ATOM   4275  CG  GLN A 306     -34.818   4.693  -5.060  1.00  0.00           C  
ATOM   4276  CD  GLN A 306     -34.678   5.986  -5.855  1.00  0.00           C  
ATOM   4277  OE1 GLN A 306     -33.860   6.852  -5.559  1.00  0.00           O  
ATOM   4278  NE2 GLN A 306     -35.475   6.168  -6.881  1.00  0.00           N  
ATOM   4279  H   GLN A 306     -33.742   3.673  -2.465  1.00  0.00           H  
ATOM   4280  HA  GLN A 306     -34.280   1.953  -4.817  1.00  0.00           H  
ATOM   4281  HB2 GLN A 306     -32.765   4.570  -4.474  1.00  0.00           H  
ATOM   4282  HB3 GLN A 306     -33.129   3.776  -6.012  1.00  0.00           H  
ATOM   4283  HG2 GLN A 306     -35.165   4.942  -4.057  1.00  0.00           H  
ATOM   4284  HG3 GLN A 306     -35.564   4.047  -5.523  1.00  0.00           H  
ATOM   4285 HE21 GLN A 306     -35.414   7.041  -7.385  1.00  0.00           H  
ATOM   4286 HE22 GLN A 306     -36.117   5.434  -7.145  1.00  0.00           H  
ATOM   4287  N   ARG A 307     -31.298   2.214  -3.403  1.00  0.00           N  
ATOM   4288  CA  ARG A 307     -29.906   1.749  -3.407  1.00  0.00           C  
ATOM   4289  C   ARG A 307     -29.813   0.257  -3.099  1.00  0.00           C  
ATOM   4290  O   ARG A 307     -29.194  -0.466  -3.871  1.00  0.00           O  
ATOM   4291  CB  ARG A 307     -29.079   2.646  -2.480  1.00  0.00           C  
ATOM   4292  CG  ARG A 307     -27.561   2.519  -2.684  1.00  0.00           C  
ATOM   4293  CD  ARG A 307     -26.777   3.430  -1.729  1.00  0.00           C  
ATOM   4294  NE  ARG A 307     -27.174   4.842  -1.895  1.00  0.00           N  
ATOM   4295  CZ  ARG A 307     -27.964   5.546  -1.101  1.00  0.00           C  
ATOM   4296  NH1 ARG A 307     -28.376   5.150   0.065  1.00  0.00           N  
ATOM   4297  NH2 ARG A 307     -28.390   6.706  -1.487  1.00  0.00           N1+
ATOM   4298  H   ARG A 307     -31.573   2.892  -2.706  1.00  0.00           H  
ATOM   4299  HA  ARG A 307     -29.514   1.862  -4.418  1.00  0.00           H  
ATOM   4300  HB2 ARG A 307     -29.369   3.679  -2.671  1.00  0.00           H  
ATOM   4301  HB3 ARG A 307     -29.321   2.405  -1.444  1.00  0.00           H  
ATOM   4302  HG2 ARG A 307     -27.328   2.812  -3.708  1.00  0.00           H  
ATOM   4303  HG3 ARG A 307     -27.238   1.488  -2.545  1.00  0.00           H  
ATOM   4304  HD2 ARG A 307     -25.714   3.326  -1.946  1.00  0.00           H  
ATOM   4305  HD3 ARG A 307     -26.938   3.098  -0.703  1.00  0.00           H  
ATOM   4306  HE  ARG A 307     -26.888   5.295  -2.752  1.00  0.00           H  
ATOM   4307 HH11 ARG A 307     -28.084   4.271   0.467  1.00  0.00           H  
ATOM   4308 HH12 ARG A 307     -28.980   5.758   0.600  1.00  0.00           H  
ATOM   4309 HH21 ARG A 307     -28.118   7.096  -2.377  1.00  0.00           H  
ATOM   4310 HH22 ARG A 307     -28.885   7.285  -0.824  1.00  0.00           H  
ATOM   4311  N   LEU A 308     -30.565  -0.214  -2.100  1.00  0.00           N  
ATOM   4312  CA  LEU A 308     -30.718  -1.639  -1.775  1.00  0.00           C  
ATOM   4313  C   LEU A 308     -31.306  -2.440  -2.964  1.00  0.00           C  
ATOM   4314  O   LEU A 308     -30.975  -3.610  -3.159  1.00  0.00           O  
ATOM   4315  CB  LEU A 308     -31.598  -1.776  -0.514  1.00  0.00           C  
ATOM   4316  CG  LEU A 308     -31.098  -1.074   0.772  1.00  0.00           C  
ATOM   4317  CD1 LEU A 308     -32.257  -0.918   1.764  1.00  0.00           C  
ATOM   4318  CD2 LEU A 308     -30.004  -1.848   1.497  1.00  0.00           C  
ATOM   4319  H   LEU A 308     -31.051   0.457  -1.522  1.00  0.00           H  
ATOM   4320  HA  LEU A 308     -29.735  -2.054  -1.554  1.00  0.00           H  
ATOM   4321  HB2 LEU A 308     -32.582  -1.377  -0.759  1.00  0.00           H  
ATOM   4322  HB3 LEU A 308     -31.708  -2.837  -0.291  1.00  0.00           H  
ATOM   4323  HG  LEU A 308     -30.709  -0.083   0.538  1.00  0.00           H  
ATOM   4324 HD11 LEU A 308     -33.046  -0.315   1.315  1.00  0.00           H  
ATOM   4325 HD12 LEU A 308     -32.657  -1.897   2.028  1.00  0.00           H  
ATOM   4326 HD13 LEU A 308     -31.903  -0.419   2.666  1.00  0.00           H  
ATOM   4327 HD21 LEU A 308     -30.382  -2.814   1.833  1.00  0.00           H  
ATOM   4328 HD22 LEU A 308     -29.158  -1.999   0.826  1.00  0.00           H  
ATOM   4329 HD23 LEU A 308     -29.659  -1.283   2.363  1.00  0.00           H  
ATOM   4330  N   ARG A 309     -32.144  -1.815  -3.812  1.00  0.00           N  
ATOM   4331  CA  ARG A 309     -32.639  -2.418  -5.069  1.00  0.00           C  
ATOM   4332  C   ARG A 309     -31.546  -2.531  -6.138  1.00  0.00           C  
ATOM   4333  O   ARG A 309     -31.540  -3.514  -6.879  1.00  0.00           O  
ATOM   4334  CB  ARG A 309     -33.839  -1.639  -5.633  1.00  0.00           C  
ATOM   4335  CG  ARG A 309     -35.103  -1.686  -4.757  1.00  0.00           C  
ATOM   4336  CD  ARG A 309     -36.183  -0.682  -5.212  1.00  0.00           C  
ATOM   4337  NE  ARG A 309     -36.359  -0.649  -6.673  1.00  0.00           N  
ATOM   4338  CZ  ARG A 309     -36.736  -1.647  -7.447  1.00  0.00           C  
ATOM   4339  NH1 ARG A 309     -36.503  -1.582  -8.722  1.00  0.00           N  
ATOM   4340  NH2 ARG A 309     -37.310  -2.724  -6.998  1.00  0.00           N1+
ATOM   4341  H   ARG A 309     -32.385  -0.855  -3.609  1.00  0.00           H  
ATOM   4342  HA  ARG A 309     -32.963  -3.438  -4.864  1.00  0.00           H  
ATOM   4343  HB2 ARG A 309     -33.560  -0.597  -5.796  1.00  0.00           H  
ATOM   4344  HB3 ARG A 309     -34.081  -2.063  -6.607  1.00  0.00           H  
ATOM   4345  HG2 ARG A 309     -34.840  -1.457  -3.725  1.00  0.00           H  
ATOM   4346  HG3 ARG A 309     -35.508  -2.698  -4.788  1.00  0.00           H  
ATOM   4347  HD2 ARG A 309     -35.878   0.316  -4.896  1.00  0.00           H  
ATOM   4348  HD3 ARG A 309     -37.129  -0.904  -4.718  1.00  0.00           H  
ATOM   4349  HE  ARG A 309     -36.027   0.188  -7.130  1.00  0.00           H  
ATOM   4350 HH11 ARG A 309     -36.502  -2.437  -9.260  1.00  0.00           H  
ATOM   4351 HH12 ARG A 309     -35.997  -0.777  -9.061  1.00  0.00           H  
ATOM   4352 HH21 ARG A 309     -37.551  -2.779  -6.019  1.00  0.00           H  
ATOM   4353 HH22 ARG A 309     -37.615  -3.439  -7.643  1.00  0.00           H  
ATOM   4354  N   CYS A 310     -30.625  -1.569  -6.211  1.00  0.00           N  
ATOM   4355  CA  CYS A 310     -29.456  -1.629  -7.093  1.00  0.00           C  
ATOM   4356  C   CYS A 310     -28.421  -2.655  -6.597  1.00  0.00           C  
ATOM   4357  O   CYS A 310     -27.916  -3.452  -7.388  1.00  0.00           O  
ATOM   4358  CB  CYS A 310     -28.847  -0.226  -7.207  1.00  0.00           C  
ATOM   4359  SG  CYS A 310     -27.478  -0.259  -8.400  1.00  0.00           S  
ATOM   4360  H   CYS A 310     -30.721  -0.773  -5.597  1.00  0.00           H  
ATOM   4361  HA  CYS A 310     -29.776  -1.939  -8.087  1.00  0.00           H  
ATOM   4362  HB2 CYS A 310     -28.479   0.106  -6.237  1.00  0.00           H  
ATOM   4363  HB3 CYS A 310     -29.610   0.470  -7.556  1.00  0.00           H  
ATOM   4364  HG  CYS A 310     -26.771  -1.229  -7.814  1.00  0.00           H  
ATOM   4365  N   GLU A 311     -28.134  -2.676  -5.290  1.00  0.00           N  
ATOM   4366  CA  GLU A 311     -27.249  -3.659  -4.646  1.00  0.00           C  
ATOM   4367  C   GLU A 311     -27.700  -5.093  -4.968  1.00  0.00           C  
ATOM   4368  O   GLU A 311     -26.877  -5.926  -5.341  1.00  0.00           O  
ATOM   4369  CB  GLU A 311     -27.199  -3.435  -3.120  1.00  0.00           C  
ATOM   4370  CG  GLU A 311     -26.567  -2.094  -2.694  1.00  0.00           C  
ATOM   4371  CD  GLU A 311     -27.048  -1.641  -1.303  1.00  0.00           C  
ATOM   4372  OE1 GLU A 311     -27.517  -0.487  -1.178  1.00  0.00           O  
ATOM   4373  OE2 GLU A 311     -26.950  -2.444  -0.353  1.00  0.00           O1-
ATOM   4374  H   GLU A 311     -28.547  -1.967  -4.701  1.00  0.00           H  
ATOM   4375  HA  GLU A 311     -26.238  -3.546  -5.038  1.00  0.00           H  
ATOM   4376  HB2 GLU A 311     -28.221  -3.477  -2.743  1.00  0.00           H  
ATOM   4377  HB3 GLU A 311     -26.638  -4.246  -2.656  1.00  0.00           H  
ATOM   4378  HG2 GLU A 311     -26.801  -1.321  -3.426  1.00  0.00           H  
ATOM   4379  HG3 GLU A 311     -25.482  -2.200  -2.690  1.00  0.00           H  
ATOM   4380  N   LEU A 312     -29.008  -5.373  -4.927  1.00  0.00           N  
ATOM   4381  CA  LEU A 312     -29.552  -6.687  -5.286  1.00  0.00           C  
ATOM   4382  C   LEU A 312     -29.423  -7.062  -6.771  1.00  0.00           C  
ATOM   4383  O   LEU A 312     -29.446  -8.256  -7.055  1.00  0.00           O  
ATOM   4384  CB  LEU A 312     -31.006  -6.804  -4.801  1.00  0.00           C  
ATOM   4385  CG  LEU A 312     -31.090  -7.051  -3.284  1.00  0.00           C  
ATOM   4386  CD1 LEU A 312     -32.493  -6.744  -2.772  1.00  0.00           C  
ATOM   4387  CD2 LEU A 312     -30.781  -8.515  -2.948  1.00  0.00           C  
ATOM   4388  H   LEU A 312     -29.635  -4.666  -4.571  1.00  0.00           H  
ATOM   4389  HA  LEU A 312     -28.958  -7.434  -4.758  1.00  0.00           H  
ATOM   4390  HB2 LEU A 312     -31.518  -5.876  -5.052  1.00  0.00           H  
ATOM   4391  HB3 LEU A 312     -31.507  -7.620  -5.323  1.00  0.00           H  
ATOM   4392  HG  LEU A 312     -30.388  -6.398  -2.766  1.00  0.00           H  
ATOM   4393 HD11 LEU A 312     -32.707  -5.690  -2.954  1.00  0.00           H  
ATOM   4394 HD12 LEU A 312     -33.224  -7.378  -3.272  1.00  0.00           H  
ATOM   4395 HD13 LEU A 312     -32.534  -6.925  -1.698  1.00  0.00           H  
ATOM   4396 HD21 LEU A 312     -31.462  -9.183  -3.476  1.00  0.00           H  
ATOM   4397 HD22 LEU A 312     -29.752  -8.757  -3.211  1.00  0.00           H  
ATOM   4398 HD23 LEU A 312     -30.896  -8.675  -1.876  1.00  0.00           H  
ATOM   4399  N   ASP A 313     -29.243  -6.145  -7.728  1.00  0.00           N  
ATOM   4400  CA  ASP A 313     -28.805  -6.552  -9.080  1.00  0.00           C  
ATOM   4401  C   ASP A 313     -27.293  -6.805  -9.103  1.00  0.00           C  
ATOM   4402  O   ASP A 313     -26.868  -7.827  -9.637  1.00  0.00           O  
ATOM   4403  CB  ASP A 313     -29.262  -5.578 -10.189  1.00  0.00           C  
ATOM   4404  CG  ASP A 313     -30.455  -6.104 -11.008  1.00  0.00           C  
ATOM   4405  OD1 ASP A 313     -31.209  -6.982 -10.532  1.00  0.00           O  
ATOM   4406  OD2 ASP A 313     -30.640  -5.667 -12.168  1.00  0.00           O1-
ATOM   4407  H   ASP A 313     -29.217  -5.167  -7.476  1.00  0.00           H  
ATOM   4408  HA  ASP A 313     -29.240  -7.523  -9.315  1.00  0.00           H  
ATOM   4409  HB2 ASP A 313     -28.433  -5.412 -10.876  1.00  0.00           H  
ATOM   4410  HB3 ASP A 313     -29.524  -4.615  -9.749  1.00  0.00           H  
ATOM   4411  N   ILE A 314     -26.482  -5.963  -8.455  1.00  0.00           N  
ATOM   4412  CA  ILE A 314     -25.025  -6.175  -8.344  1.00  0.00           C  
ATOM   4413  C   ILE A 314     -24.691  -7.520  -7.660  1.00  0.00           C  
ATOM   4414  O   ILE A 314     -23.664  -8.133  -7.953  1.00  0.00           O  
ATOM   4415  CB  ILE A 314     -24.355  -4.957  -7.655  1.00  0.00           C  
ATOM   4416  CG2 ILE A 314     -22.844  -5.178  -7.443  1.00  0.00           C  
ATOM   4417  CG1 ILE A 314     -24.603  -3.647  -8.445  1.00  0.00           C  
ATOM   4418  CD1 ILE A 314     -24.246  -2.373  -7.667  1.00  0.00           C  
ATOM   4419  H   ILE A 314     -26.892  -5.160  -7.998  1.00  0.00           H  
ATOM   4420  HA  ILE A 314     -24.624  -6.243  -9.356  1.00  0.00           H  
ATOM   4421  HB  ILE A 314     -24.811  -4.846  -6.672  1.00  0.00           H  
ATOM   4422 HG12 ILE A 314     -24.033  -3.671  -9.374  1.00  0.00           H  
ATOM   4423 HG13 ILE A 314     -25.656  -3.567  -8.713  1.00  0.00           H  
ATOM   4424 HG21 ILE A 314     -22.671  -6.019  -6.772  1.00  0.00           H  
ATOM   4425 HG22 ILE A 314     -22.364  -5.379  -8.401  1.00  0.00           H  
ATOM   4426 HG23 ILE A 314     -22.381  -4.301  -6.989  1.00  0.00           H  
ATOM   4427 HD11 ILE A 314     -24.740  -2.379  -6.696  1.00  0.00           H  
ATOM   4428 HD12 ILE A 314     -23.167  -2.292  -7.531  1.00  0.00           H  
ATOM   4429 HD13 ILE A 314     -24.590  -1.502  -8.226  1.00  0.00           H  
ATOM   4430  N   MET A 315     -25.574  -8.015  -6.786  1.00  0.00           N  
ATOM   4431  CA  MET A 315     -25.451  -9.315  -6.116  1.00  0.00           C  
ATOM   4432  C   MET A 315     -26.137 -10.460  -6.881  1.00  0.00           C  
ATOM   4433  O   MET A 315     -25.493 -11.479  -7.116  1.00  0.00           O  
ATOM   4434  CB  MET A 315     -25.931  -9.200  -4.659  1.00  0.00           C  
ATOM   4435  CG  MET A 315     -25.073  -8.200  -3.867  1.00  0.00           C  
ATOM   4436  SD  MET A 315     -25.694  -7.782  -2.218  1.00  0.00           S  
ATOM   4437  CE  MET A 315     -25.129  -9.225  -1.285  1.00  0.00           C  
ATOM   4438  H   MET A 315     -26.332  -7.408  -6.511  1.00  0.00           H  
ATOM   4439  HA  MET A 315     -24.395  -9.580  -6.072  1.00  0.00           H  
ATOM   4440  HB2 MET A 315     -25.867 -10.176  -4.179  1.00  0.00           H  
ATOM   4441  HB3 MET A 315     -26.970  -8.873  -4.646  1.00  0.00           H  
ATOM   4442  HG2 MET A 315     -25.003  -7.266  -4.424  1.00  0.00           H  
ATOM   4443  HG3 MET A 315     -24.062  -8.595  -3.772  1.00  0.00           H  
ATOM   4444  HE1 MET A 315     -25.654 -10.115  -1.632  1.00  0.00           H  
ATOM   4445  HE2 MET A 315     -24.055  -9.359  -1.416  1.00  0.00           H  
ATOM   4446  HE3 MET A 315     -25.343  -9.077  -0.227  1.00  0.00           H  
ATOM   4447  N   ASN A 316     -27.400 -10.336  -7.318  1.00  0.00           N  
ATOM   4448  CA  ASN A 316     -28.099 -11.441  -8.005  1.00  0.00           C  
ATOM   4449  C   ASN A 316     -27.640 -11.685  -9.454  1.00  0.00           C  
ATOM   4450  O   ASN A 316     -27.791 -12.805  -9.952  1.00  0.00           O  
ATOM   4451  CB  ASN A 316     -29.628 -11.251  -7.986  1.00  0.00           C  
ATOM   4452  CG  ASN A 316     -30.271 -11.127  -6.618  1.00  0.00           C  
ATOM   4453  OD1 ASN A 316     -29.750 -11.552  -5.599  1.00  0.00           O  
ATOM   4454  ND2 ASN A 316     -31.457 -10.576  -6.554  1.00  0.00           N  
ATOM   4455  H   ASN A 316     -27.909  -9.484  -7.133  1.00  0.00           H  
ATOM   4456  HA  ASN A 316     -27.883 -12.360  -7.460  1.00  0.00           H  
ATOM   4457  HB2 ASN A 316     -30.089 -12.113  -8.469  1.00  0.00           H  
ATOM   4458  HB3 ASN A 316     -29.884 -10.371  -8.576  1.00  0.00           H  
ATOM   4459 HD21 ASN A 316     -31.885 -10.218  -7.396  1.00  0.00           H  
ATOM   4460 HD22 ASN A 316     -31.908 -10.541  -5.650  1.00  0.00           H  
ATOM   4461  N   LYS A 317     -27.103 -10.673 -10.148  1.00  0.00           N  
ATOM   4462  CA  LYS A 317     -26.662 -10.786 -11.548  1.00  0.00           C  
ATOM   4463  C   LYS A 317     -25.210 -11.257 -11.644  1.00  0.00           C  
ATOM   4464  O   LYS A 317     -24.940 -12.291 -12.260  1.00  0.00           O  
ATOM   4465  CB  LYS A 317     -26.857  -9.449 -12.291  1.00  0.00           C  
ATOM   4466  CG  LYS A 317     -28.273  -8.853 -12.286  1.00  0.00           C  
ATOM   4467  CD  LYS A 317     -29.193  -9.539 -13.309  1.00  0.00           C  
ATOM   4468  CE  LYS A 317     -30.424  -8.689 -13.643  1.00  0.00           C  
ATOM   4469  NZ  LYS A 317     -30.040  -7.393 -14.251  1.00  0.00           N1+
ATOM   4470  H   LYS A 317     -27.028  -9.769  -9.703  1.00  0.00           H  
ATOM   4471  HA  LYS A 317     -27.263 -11.540 -12.057  1.00  0.00           H  
ATOM   4472  HB2 LYS A 317     -26.561  -9.581 -13.332  1.00  0.00           H  
ATOM   4473  HB3 LYS A 317     -26.181  -8.708 -11.866  1.00  0.00           H  
ATOM   4474  HG2 LYS A 317     -28.165  -7.798 -12.536  1.00  0.00           H  
ATOM   4475  HG3 LYS A 317     -28.724  -8.911 -11.295  1.00  0.00           H  
ATOM   4476  HD2 LYS A 317     -29.516 -10.501 -12.911  1.00  0.00           H  
ATOM   4477  HD3 LYS A 317     -28.646  -9.713 -14.236  1.00  0.00           H  
ATOM   4478  HE2 LYS A 317     -31.006  -8.515 -12.737  1.00  0.00           H  
ATOM   4479  HE3 LYS A 317     -31.039  -9.248 -14.348  1.00  0.00           H  
ATOM   4480  HZ1 LYS A 317     -29.880  -6.704 -13.530  1.00  0.00           H  
ATOM   4481  HZ2 LYS A 317     -29.205  -7.488 -14.810  1.00  0.00           H  
ATOM   4482  HZ3 LYS A 317     -30.780  -7.026 -14.833  1.00  0.00           H  
ATOM   4483  N   CYS A 318     -24.283 -10.502 -11.050  1.00  0.00           N  
ATOM   4484  CA  CYS A 318     -22.844 -10.722 -11.190  1.00  0.00           C  
ATOM   4485  C   CYS A 318     -22.375 -12.033 -10.539  1.00  0.00           C  
ATOM   4486  O   CYS A 318     -22.926 -12.482  -9.530  1.00  0.00           O  
ATOM   4487  CB  CYS A 318     -22.065  -9.533 -10.599  1.00  0.00           C  
ATOM   4488  SG  CYS A 318     -22.626  -7.923 -11.236  1.00  0.00           S  
ATOM   4489  H   CYS A 318     -24.583  -9.683 -10.539  1.00  0.00           H  
ATOM   4490  HA  CYS A 318     -22.615 -10.784 -12.254  1.00  0.00           H  
ATOM   4491  HB2 CYS A 318     -21.002  -9.651 -10.811  1.00  0.00           H  
ATOM   4492  HB3 CYS A 318     -22.196  -9.538  -9.517  1.00  0.00           H  
ATOM   4493  HG  CYS A 318     -22.155  -8.004 -12.484  1.00  0.00           H  
ATOM   4494  N   THR A 319     -21.305 -12.624 -11.080  1.00  0.00           N  
ATOM   4495  CA  THR A 319     -20.632 -13.789 -10.467  1.00  0.00           C  
ATOM   4496  C   THR A 319     -19.114 -13.782 -10.598  1.00  0.00           C  
ATOM   4497  O   THR A 319     -18.462 -14.414  -9.774  1.00  0.00           O  
ATOM   4498  CB  THR A 319     -21.116 -15.143 -11.010  1.00  0.00           C  
ATOM   4499  OG1 THR A 319     -20.670 -15.302 -12.334  1.00  0.00           O  
ATOM   4500  CG2 THR A 319     -22.627 -15.346 -10.970  1.00  0.00           C  
ATOM   4501  H   THR A 319     -20.935 -12.239 -11.938  1.00  0.00           H  
ATOM   4502  HA  THR A 319     -20.842 -13.781  -9.398  1.00  0.00           H  
ATOM   4503  HB  THR A 319     -20.660 -15.928 -10.407  1.00  0.00           H  
ATOM   4504 HG21 THR A 319     -22.990 -15.210  -9.951  1.00  0.00           H  
ATOM   4505 HG22 THR A 319     -23.121 -14.630 -11.626  1.00  0.00           H  
ATOM   4506 HG23 THR A 319     -22.871 -16.358 -11.295  1.00  0.00           H  
ATOM   4507  HG1 THR A 319     -20.650 -16.242 -12.528  1.00  0.00           H  
ATOM   4508  N   SER A 320     -18.531 -13.081 -11.572  1.00  0.00           N  
ATOM   4509  CA  SER A 320     -17.100 -13.159 -11.893  1.00  0.00           C  
ATOM   4510  C   SER A 320     -16.504 -11.755 -12.015  1.00  0.00           C  
ATOM   4511  O   SER A 320     -17.178 -10.811 -12.436  1.00  0.00           O  
ATOM   4512  CB  SER A 320     -16.901 -14.043 -13.132  1.00  0.00           C  
ATOM   4513  OG  SER A 320     -15.544 -14.132 -13.530  1.00  0.00           O  
ATOM   4514  H   SER A 320     -19.107 -12.531 -12.192  1.00  0.00           H  
ATOM   4515  HA  SER A 320     -16.572 -13.653 -11.078  1.00  0.00           H  
ATOM   4516  HB2 SER A 320     -17.487 -13.629 -13.952  1.00  0.00           H  
ATOM   4517  HB3 SER A 320     -17.275 -15.045 -12.921  1.00  0.00           H  
ATOM   4518  HG  SER A 320     -15.183 -14.967 -13.220  1.00  0.00           H  
ATOM   4519  N   LEU A 321     -15.248 -11.606 -11.601  1.00  0.00           N  
ATOM   4520  CA  LEU A 321     -14.562 -10.330 -11.404  1.00  0.00           C  
ATOM   4521  C   LEU A 321     -13.242 -10.354 -12.167  1.00  0.00           C  
ATOM   4522  O   LEU A 321     -12.458 -11.287 -12.008  1.00  0.00           O  
ATOM   4523  CB  LEU A 321     -14.357 -10.087  -9.895  1.00  0.00           C  
ATOM   4524  CG  LEU A 321     -15.650  -9.725  -9.141  1.00  0.00           C  
ATOM   4525  CD1 LEU A 321     -15.552 -10.122  -7.668  1.00  0.00           C  
ATOM   4526  CD2 LEU A 321     -15.899  -8.218  -9.215  1.00  0.00           C  
ATOM   4527  H   LEU A 321     -14.739 -12.440 -11.342  1.00  0.00           H  
ATOM   4528  HA  LEU A 321     -15.169  -9.521 -11.811  1.00  0.00           H  
ATOM   4529  HB2 LEU A 321     -13.937 -10.998  -9.469  1.00  0.00           H  
ATOM   4530  HB3 LEU A 321     -13.624  -9.294  -9.751  1.00  0.00           H  
ATOM   4531  HG  LEU A 321     -16.501 -10.251  -9.575  1.00  0.00           H  
ATOM   4532 HD11 LEU A 321     -15.428 -11.202  -7.587  1.00  0.00           H  
ATOM   4533 HD12 LEU A 321     -14.706  -9.624  -7.194  1.00  0.00           H  
ATOM   4534 HD13 LEU A 321     -16.473  -9.846  -7.155  1.00  0.00           H  
ATOM   4535 HD21 LEU A 321     -15.122  -7.681  -8.669  1.00  0.00           H  
ATOM   4536 HD22 LEU A 321     -15.878  -7.891 -10.254  1.00  0.00           H  
ATOM   4537 HD23 LEU A 321     -16.874  -7.983  -8.789  1.00  0.00           H  
ATOM   4538  N   CYS A 322     -12.995  -9.325 -12.972  1.00  0.00           N  
ATOM   4539  CA  CYS A 322     -11.971  -9.281 -14.017  1.00  0.00           C  
ATOM   4540  C   CYS A 322     -11.060  -8.051 -13.871  1.00  0.00           C  
ATOM   4541  O   CYS A 322     -11.348  -7.140 -13.099  1.00  0.00           O  
ATOM   4542  CB  CYS A 322     -12.671  -9.287 -15.388  1.00  0.00           C  
ATOM   4543  SG  CYS A 322     -13.739 -10.738 -15.608  1.00  0.00           S  
ATOM   4544  H   CYS A 322     -13.664  -8.568 -12.966  1.00  0.00           H  
ATOM   4545  HA  CYS A 322     -11.346 -10.172 -13.956  1.00  0.00           H  
ATOM   4546  HB2 CYS A 322     -11.928  -9.279 -16.185  1.00  0.00           H  
ATOM   4547  HB3 CYS A 322     -13.282  -8.390 -15.484  1.00  0.00           H  
ATOM   4548  HG  CYS A 322     -14.317 -10.290 -16.726  1.00  0.00           H  
ATOM   4549  N   CYS A 323      -9.970  -7.997 -14.641  1.00  0.00           N  
ATOM   4550  CA  CYS A 323      -9.156  -6.785 -14.806  1.00  0.00           C  
ATOM   4551  C   CYS A 323      -9.802  -5.836 -15.836  1.00  0.00           C  
ATOM   4552  O   CYS A 323     -10.221  -6.300 -16.903  1.00  0.00           O  
ATOM   4553  CB  CYS A 323      -7.733  -7.211 -15.198  1.00  0.00           C  
ATOM   4554  SG  CYS A 323      -6.711  -5.777 -15.641  1.00  0.00           S  
ATOM   4555  H   CYS A 323      -9.780  -8.784 -15.245  1.00  0.00           H  
ATOM   4556  HA  CYS A 323      -9.102  -6.256 -13.854  1.00  0.00           H  
ATOM   4557  HB2 CYS A 323      -7.781  -7.872 -16.064  1.00  0.00           H  
ATOM   4558  HB3 CYS A 323      -7.269  -7.750 -14.372  1.00  0.00           H  
ATOM   4559  HG  CYS A 323      -6.735  -5.141 -14.466  1.00  0.00           H  
ATOM   4560  N   LYS A 324      -9.863  -4.519 -15.557  1.00  0.00           N  
ATOM   4561  CA  LYS A 324     -10.481  -3.526 -16.468  1.00  0.00           C  
ATOM   4562  C   LYS A 324      -9.931  -3.620 -17.892  1.00  0.00           C  
ATOM   4563  O   LYS A 324     -10.717  -3.777 -18.824  1.00  0.00           O  
ATOM   4564  CB  LYS A 324     -10.306  -2.081 -15.968  1.00  0.00           C  
ATOM   4565  CG  LYS A 324     -11.113  -1.732 -14.712  1.00  0.00           C  
ATOM   4566  CD  LYS A 324     -11.004  -0.222 -14.448  1.00  0.00           C  
ATOM   4567  CE  LYS A 324     -11.942   0.255 -13.338  1.00  0.00           C  
ATOM   4568  NZ  LYS A 324     -11.503  -0.197 -12.002  1.00  0.00           N1+
ATOM   4569  H   LYS A 324      -9.467  -4.200 -14.684  1.00  0.00           H  
ATOM   4570  HA  LYS A 324     -11.548  -3.735 -16.545  1.00  0.00           H  
ATOM   4571  HB2 LYS A 324      -9.252  -1.885 -15.772  1.00  0.00           H  
ATOM   4572  HB3 LYS A 324     -10.625  -1.414 -16.768  1.00  0.00           H  
ATOM   4573  HG2 LYS A 324     -12.160  -1.988 -14.875  1.00  0.00           H  
ATOM   4574  HG3 LYS A 324     -10.727  -2.291 -13.860  1.00  0.00           H  
ATOM   4575  HD2 LYS A 324     -11.277   0.316 -15.356  1.00  0.00           H  
ATOM   4576  HD3 LYS A 324      -9.975   0.041 -14.202  1.00  0.00           H  
ATOM   4577  HE2 LYS A 324     -12.954  -0.091 -13.549  1.00  0.00           H  
ATOM   4578  HE3 LYS A 324     -11.952   1.345 -13.359  1.00  0.00           H  
ATOM   4579  HZ1 LYS A 324     -11.734  -1.168 -11.844  1.00  0.00           H  
ATOM   4580  HZ2 LYS A 324     -10.511  -0.039 -11.896  1.00  0.00           H  
ATOM   4581  HZ3 LYS A 324     -11.937   0.372 -11.290  1.00  0.00           H  
ATOM   4582  N   GLN A 325      -8.605  -3.598 -18.049  1.00  0.00           N  
ATOM   4583  CA  GLN A 325      -7.912  -3.636 -19.344  1.00  0.00           C  
ATOM   4584  C   GLN A 325      -7.928  -5.023 -20.037  1.00  0.00           C  
ATOM   4585  O   GLN A 325      -7.229  -5.229 -21.030  1.00  0.00           O  
ATOM   4586  CB  GLN A 325      -6.514  -2.996 -19.159  1.00  0.00           C  
ATOM   4587  CG  GLN A 325      -5.549  -2.865 -20.354  1.00  0.00           C  
ATOM   4588  CD  GLN A 325      -6.115  -2.136 -21.572  1.00  0.00           C  
ATOM   4589  OE1 GLN A 325      -5.643  -1.073 -21.947  1.00  0.00           O  
ATOM   4590  NE2 GLN A 325      -7.102  -2.661 -22.257  1.00  0.00           N  
ATOM   4591  H   GLN A 325      -8.040  -3.448 -17.225  1.00  0.00           H  
ATOM   4592  HA  GLN A 325      -8.471  -2.978 -20.009  1.00  0.00           H  
ATOM   4593  HB2 GLN A 325      -6.668  -1.989 -18.771  1.00  0.00           H  
ATOM   4594  HB3 GLN A 325      -5.989  -3.564 -18.391  1.00  0.00           H  
ATOM   4595  HG2 GLN A 325      -5.197  -3.851 -20.656  1.00  0.00           H  
ATOM   4596  HG3 GLN A 325      -4.672  -2.314 -20.013  1.00  0.00           H  
ATOM   4597 HE21 GLN A 325      -7.558  -2.080 -22.947  1.00  0.00           H  
ATOM   4598 HE22 GLN A 325      -7.414  -3.601 -22.061  1.00  0.00           H  
ATOM   4599  N   CYS A 326      -8.736  -5.977 -19.558  1.00  0.00           N  
ATOM   4600  CA  CYS A 326      -8.922  -7.298 -20.181  1.00  0.00           C  
ATOM   4601  C   CYS A 326     -10.399  -7.705 -20.362  1.00  0.00           C  
ATOM   4602  O   CYS A 326     -10.665  -8.648 -21.106  1.00  0.00           O  
ATOM   4603  CB  CYS A 326      -8.153  -8.366 -19.383  1.00  0.00           C  
ATOM   4604  SG  CYS A 326      -6.417  -7.909 -19.087  1.00  0.00           S  
ATOM   4605  H   CYS A 326      -9.242  -5.780 -18.706  1.00  0.00           H  
ATOM   4606  HA  CYS A 326      -8.502  -7.274 -21.187  1.00  0.00           H  
ATOM   4607  HB2 CYS A 326      -8.187  -9.307 -19.932  1.00  0.00           H  
ATOM   4608  HB3 CYS A 326      -8.644  -8.508 -18.420  1.00  0.00           H  
ATOM   4609  HG  CYS A 326      -6.059  -7.735 -20.363  1.00  0.00           H  
ATOM   4610  N   GLN A 327     -11.332  -7.015 -19.696  1.00  0.00           N  
ATOM   4611  CA  GLN A 327     -12.794  -7.191 -19.668  1.00  0.00           C  
ATOM   4612  C   GLN A 327     -13.335  -8.594 -19.308  1.00  0.00           C  
ATOM   4613  O   GLN A 327     -14.021  -8.741 -18.300  1.00  0.00           O  
ATOM   4614  CB  GLN A 327     -13.462  -6.564 -20.909  1.00  0.00           C  
ATOM   4615  CG  GLN A 327     -14.998  -6.559 -20.790  1.00  0.00           C  
ATOM   4616  CD  GLN A 327     -15.667  -5.585 -21.753  1.00  0.00           C  
ATOM   4617  OE1 GLN A 327     -15.919  -4.429 -21.443  1.00  0.00           O  
ATOM   4618  NE2 GLN A 327     -15.986  -6.018 -22.950  1.00  0.00           N  
ATOM   4619  H   GLN A 327     -10.993  -6.258 -19.119  1.00  0.00           H  
ATOM   4620  HA  GLN A 327     -13.118  -6.564 -18.838  1.00  0.00           H  
ATOM   4621  HB2 GLN A 327     -13.114  -5.535 -21.003  1.00  0.00           H  
ATOM   4622  HB3 GLN A 327     -13.170  -7.109 -21.807  1.00  0.00           H  
ATOM   4623  HG2 GLN A 327     -15.388  -7.562 -20.963  1.00  0.00           H  
ATOM   4624  HG3 GLN A 327     -15.282  -6.262 -19.780  1.00  0.00           H  
ATOM   4625 HE21 GLN A 327     -15.761  -6.968 -23.207  1.00  0.00           H  
ATOM   4626 HE22 GLN A 327     -16.357  -5.355 -23.616  1.00  0.00           H  
ATOM   4627  N   GLU A 328     -13.032  -9.632 -20.091  1.00  0.00           N  
ATOM   4628  CA  GLU A 328     -13.627 -10.979 -19.971  1.00  0.00           C  
ATOM   4629  C   GLU A 328     -12.680 -12.038 -19.377  1.00  0.00           C  
ATOM   4630  O   GLU A 328     -12.940 -13.240 -19.482  1.00  0.00           O  
ATOM   4631  CB  GLU A 328     -14.220 -11.448 -21.309  1.00  0.00           C  
ATOM   4632  CG  GLU A 328     -15.169 -10.444 -21.985  1.00  0.00           C  
ATOM   4633  CD  GLU A 328     -14.577  -9.701 -23.195  1.00  0.00           C  
ATOM   4634  OE1 GLU A 328     -13.658 -10.227 -23.870  1.00  0.00           O  
ATOM   4635  OE2 GLU A 328     -15.103  -8.619 -23.543  1.00  0.00           O1-
ATOM   4636  H   GLU A 328     -12.392  -9.460 -20.854  1.00  0.00           H  
ATOM   4637  HA  GLU A 328     -14.464 -10.923 -19.275  1.00  0.00           H  
ATOM   4638  HB2 GLU A 328     -14.803 -12.346 -21.106  1.00  0.00           H  
ATOM   4639  HB3 GLU A 328     -13.410 -11.739 -21.978  1.00  0.00           H  
ATOM   4640  HG2 GLU A 328     -15.551  -9.742 -21.245  1.00  0.00           H  
ATOM   4641  HG3 GLU A 328     -16.032 -11.005 -22.345  1.00  0.00           H  
ATOM   4642  N   THR A 329     -11.584 -11.606 -18.748  1.00  0.00           N  
ATOM   4643  CA  THR A 329     -10.557 -12.482 -18.160  1.00  0.00           C  
ATOM   4644  C   THR A 329     -10.667 -12.491 -16.637  1.00  0.00           C  
ATOM   4645  O   THR A 329     -10.320 -11.501 -15.987  1.00  0.00           O  
ATOM   4646  CB  THR A 329      -9.151 -12.106 -18.653  1.00  0.00           C  
ATOM   4647  OG1 THR A 329      -9.087 -12.287 -20.048  1.00  0.00           O  
ATOM   4648  CG2 THR A 329      -8.035 -12.943 -18.031  1.00  0.00           C  
ATOM   4649  H   THR A 329     -11.443 -10.608 -18.702  1.00  0.00           H  
ATOM   4650  HA  THR A 329     -10.723 -13.504 -18.501  1.00  0.00           H  
ATOM   4651  HB  THR A 329      -8.965 -11.057 -18.424  1.00  0.00           H  
ATOM   4652 HG21 THR A 329      -8.004 -12.789 -16.952  1.00  0.00           H  
ATOM   4653 HG22 THR A 329      -8.208 -13.999 -18.242  1.00  0.00           H  
ATOM   4654 HG23 THR A 329      -7.073 -12.647 -18.450  1.00  0.00           H  
ATOM   4655  HG1 THR A 329      -8.201 -12.078 -20.353  1.00  0.00           H  
ATOM   4656  N   GLU A 330     -11.159 -13.602 -16.077  1.00  0.00           N  
ATOM   4657  CA  GLU A 330     -11.424 -13.753 -14.645  1.00  0.00           C  
ATOM   4658  C   GLU A 330     -10.164 -13.583 -13.789  1.00  0.00           C  
ATOM   4659  O   GLU A 330      -9.106 -14.134 -14.093  1.00  0.00           O  
ATOM   4660  CB  GLU A 330     -12.109 -15.106 -14.346  1.00  0.00           C  
ATOM   4661  CG  GLU A 330     -12.253 -15.372 -12.833  1.00  0.00           C  
ATOM   4662  CD  GLU A 330     -13.165 -16.553 -12.494  1.00  0.00           C  
ATOM   4663  OE1 GLU A 330     -14.368 -16.496 -12.841  1.00  0.00           O  
ATOM   4664  OE2 GLU A 330     -12.686 -17.527 -11.853  1.00  0.00           O1-
ATOM   4665  H   GLU A 330     -11.447 -14.356 -16.683  1.00  0.00           H  
ATOM   4666  HA  GLU A 330     -12.124 -12.968 -14.357  1.00  0.00           H  
ATOM   4667  HB2 GLU A 330     -13.094 -15.104 -14.812  1.00  0.00           H  
ATOM   4668  HB3 GLU A 330     -11.522 -15.914 -14.783  1.00  0.00           H  
ATOM   4669  HG2 GLU A 330     -12.668 -14.478 -12.368  1.00  0.00           H  
ATOM   4670  HG3 GLU A 330     -11.270 -15.547 -12.394  1.00  0.00           H  
ATOM   4671  N   ILE A 331     -10.335 -12.884 -12.671  1.00  0.00           N  
ATOM   4672  CA  ILE A 331      -9.379 -12.711 -11.583  1.00  0.00           C  
ATOM   4673  C   ILE A 331      -9.898 -13.361 -10.289  1.00  0.00           C  
ATOM   4674  O   ILE A 331      -9.109 -13.949  -9.557  1.00  0.00           O  
ATOM   4675  CB  ILE A 331      -9.014 -11.215 -11.421  1.00  0.00           C  
ATOM   4676  CG1 ILE A 331      -8.423 -10.571 -12.699  1.00  0.00           C  
ATOM   4677  CG2 ILE A 331      -8.098 -10.984 -10.210  1.00  0.00           C  
ATOM   4678  CD1 ILE A 331      -7.070 -11.122 -13.170  1.00  0.00           C  
ATOM   4679  H   ILE A 331     -11.233 -12.435 -12.555  1.00  0.00           H  
ATOM   4680  HA  ILE A 331      -8.462 -13.242 -11.840  1.00  0.00           H  
ATOM   4681  HB  ILE A 331      -9.941 -10.681 -11.209  1.00  0.00           H  
ATOM   4682 HG12 ILE A 331      -9.133 -10.679 -13.519  1.00  0.00           H  
ATOM   4683 HG13 ILE A 331      -8.306  -9.502 -12.520  1.00  0.00           H  
ATOM   4684 HG21 ILE A 331      -8.600 -11.286  -9.290  1.00  0.00           H  
ATOM   4685 HG22 ILE A 331      -7.181 -11.563 -10.317  1.00  0.00           H  
ATOM   4686 HG23 ILE A 331      -7.861  -9.923 -10.131  1.00  0.00           H  
ATOM   4687 HD11 ILE A 331      -6.309 -10.970 -12.405  1.00  0.00           H  
ATOM   4688 HD12 ILE A 331      -7.153 -12.184 -13.401  1.00  0.00           H  
ATOM   4689 HD13 ILE A 331      -6.764 -10.596 -14.075  1.00  0.00           H  
ATOM   4690  N   THR A 332     -11.207 -13.307 -10.000  1.00  0.00           N  
ATOM   4691  CA  THR A 332     -11.854 -14.031  -8.880  1.00  0.00           C  
ATOM   4692  C   THR A 332     -13.388 -14.120  -9.084  1.00  0.00           C  
ATOM   4693  O   THR A 332     -13.889 -13.713 -10.132  1.00  0.00           O  
ATOM   4694  CB  THR A 332     -11.472 -13.369  -7.537  1.00  0.00           C  
ATOM   4695  OG1 THR A 332     -11.816 -14.219  -6.469  1.00  0.00           O  
ATOM   4696  CG2 THR A 332     -12.170 -12.030  -7.295  1.00  0.00           C  
ATOM   4697  H   THR A 332     -11.814 -12.808 -10.635  1.00  0.00           H  
ATOM   4698  HA  THR A 332     -11.472 -15.052  -8.863  1.00  0.00           H  
ATOM   4699  HB  THR A 332     -10.394 -13.209  -7.502  1.00  0.00           H  
ATOM   4700 HG21 THR A 332     -11.959 -11.347  -8.118  1.00  0.00           H  
ATOM   4701 HG22 THR A 332     -13.247 -12.166  -7.192  1.00  0.00           H  
ATOM   4702 HG23 THR A 332     -11.793 -11.587  -6.374  1.00  0.00           H  
ATOM   4703  HG1 THR A 332     -11.094 -14.832  -6.313  1.00  0.00           H  
ATOM   4704  N   THR A 333     -14.157 -14.636  -8.114  1.00  0.00           N  
ATOM   4705  CA  THR A 333     -15.626 -14.832  -8.211  1.00  0.00           C  
ATOM   4706  C   THR A 333     -16.388 -14.391  -6.957  1.00  0.00           C  
ATOM   4707  O   THR A 333     -15.820 -14.336  -5.866  1.00  0.00           O  
ATOM   4708  CB  THR A 333     -16.064 -16.262  -8.635  1.00  0.00           C  
ATOM   4709  OG1 THR A 333     -16.487 -17.090  -7.571  1.00  0.00           O  
ATOM   4710  CG2 THR A 333     -15.045 -17.045  -9.447  1.00  0.00           C  
ATOM   4711  H   THR A 333     -13.717 -14.853  -7.231  1.00  0.00           H  
ATOM   4712  HA  THR A 333     -15.981 -14.174  -9.005  1.00  0.00           H  
ATOM   4713  HB  THR A 333     -16.938 -16.152  -9.277  1.00  0.00           H  
ATOM   4714 HG21 THR A 333     -14.770 -16.455 -10.321  1.00  0.00           H  
ATOM   4715 HG22 THR A 333     -14.158 -17.255  -8.850  1.00  0.00           H  
ATOM   4716 HG23 THR A 333     -15.493 -17.984  -9.773  1.00  0.00           H  
ATOM   4717  HG1 THR A 333     -15.761 -17.659  -7.304  1.00  0.00           H  
ATOM   4718  N   LYS A 334     -17.700 -14.140  -7.091  1.00  0.00           N  
ATOM   4719  CA  LYS A 334     -18.656 -13.910  -5.987  1.00  0.00           C  
ATOM   4720  C   LYS A 334     -18.567 -14.981  -4.887  1.00  0.00           C  
ATOM   4721  O   LYS A 334     -18.775 -14.679  -3.716  1.00  0.00           O  
ATOM   4722  CB  LYS A 334     -20.082 -13.803  -6.587  1.00  0.00           C  
ATOM   4723  CG  LYS A 334     -21.204 -13.839  -5.532  1.00  0.00           C  
ATOM   4724  CD  LYS A 334     -22.605 -13.433  -6.020  1.00  0.00           C  
ATOM   4725  CE  LYS A 334     -23.195 -14.389  -7.065  1.00  0.00           C  
ATOM   4726  NZ  LYS A 334     -24.597 -14.029  -7.387  1.00  0.00           N1+
ATOM   4727  H   LYS A 334     -18.075 -14.197  -8.027  1.00  0.00           H  
ATOM   4728  HA  LYS A 334     -18.416 -12.964  -5.503  1.00  0.00           H  
ATOM   4729  HB2 LYS A 334     -20.243 -14.632  -7.277  1.00  0.00           H  
ATOM   4730  HB3 LYS A 334     -20.151 -12.870  -7.145  1.00  0.00           H  
ATOM   4731  HG2 LYS A 334     -20.932 -13.171  -4.715  1.00  0.00           H  
ATOM   4732  HG3 LYS A 334     -21.260 -14.849  -5.125  1.00  0.00           H  
ATOM   4733  HD2 LYS A 334     -22.563 -12.425  -6.432  1.00  0.00           H  
ATOM   4734  HD3 LYS A 334     -23.266 -13.414  -5.153  1.00  0.00           H  
ATOM   4735  HE2 LYS A 334     -23.154 -15.409  -6.684  1.00  0.00           H  
ATOM   4736  HE3 LYS A 334     -22.588 -14.324  -7.968  1.00  0.00           H  
ATOM   4737  HZ1 LYS A 334     -25.213 -14.158  -6.597  1.00  0.00           H  
ATOM   4738  HZ2 LYS A 334     -24.656 -13.047  -7.614  1.00  0.00           H  
ATOM   4739  HZ3 LYS A 334     -24.958 -14.534  -8.184  1.00  0.00           H  
ATOM   4740  N   ASN A 335     -18.219 -16.208  -5.274  1.00  0.00           N  
ATOM   4741  CA  ASN A 335     -18.125 -17.388  -4.413  1.00  0.00           C  
ATOM   4742  C   ASN A 335     -16.758 -17.550  -3.723  1.00  0.00           C  
ATOM   4743  O   ASN A 335     -16.561 -18.521  -2.998  1.00  0.00           O  
ATOM   4744  CB  ASN A 335     -18.509 -18.652  -5.208  1.00  0.00           C  
ATOM   4745  CG  ASN A 335     -19.609 -18.439  -6.230  1.00  0.00           C  
ATOM   4746  ND2 ASN A 335     -19.266 -18.152  -7.464  1.00  0.00           N  
ATOM   4747  OD1 ASN A 335     -20.791 -18.500  -5.930  1.00  0.00           O  
ATOM   4748  H   ASN A 335     -17.991 -16.337  -6.249  1.00  0.00           H  
ATOM   4749  HA  ASN A 335     -18.858 -17.271  -3.614  1.00  0.00           H  
ATOM   4750  HB2 ASN A 335     -17.627 -19.020  -5.733  1.00  0.00           H  
ATOM   4751  HB3 ASN A 335     -18.825 -19.430  -4.513  1.00  0.00           H  
ATOM   4752 HD21 ASN A 335     -20.001 -18.097  -8.154  1.00  0.00           H  
ATOM   4753 HD22 ASN A 335     -18.285 -18.118  -7.702  1.00  0.00           H  
ATOM   4754  N   GLU A 336     -15.805 -16.640  -3.947  1.00  0.00           N  
ATOM   4755  CA  GLU A 336     -14.473 -16.686  -3.319  1.00  0.00           C  
ATOM   4756  C   GLU A 336     -14.320 -15.672  -2.184  1.00  0.00           C  
ATOM   4757  O   GLU A 336     -13.321 -15.694  -1.470  1.00  0.00           O  
ATOM   4758  CB  GLU A 336     -13.369 -16.398  -4.348  1.00  0.00           C  
ATOM   4759  CG  GLU A 336     -13.519 -17.064  -5.713  1.00  0.00           C  
ATOM   4760  CD  GLU A 336     -14.003 -18.513  -5.683  1.00  0.00           C  
ATOM   4761  OE1 GLU A 336     -14.753 -18.870  -6.619  1.00  0.00           O  
ATOM   4762  OE2 GLU A 336     -13.591 -19.301  -4.809  1.00  0.00           O1-
ATOM   4763  H   GLU A 336     -15.994 -15.886  -4.592  1.00  0.00           H  
ATOM   4764  HA  GLU A 336     -14.295 -17.676  -2.900  1.00  0.00           H  
ATOM   4765  HB2 GLU A 336     -13.327 -15.322  -4.518  1.00  0.00           H  
ATOM   4766  HB3 GLU A 336     -12.415 -16.705  -3.919  1.00  0.00           H  
ATOM   4767  HG2 GLU A 336     -12.574 -16.992  -6.251  1.00  0.00           H  
ATOM   4768  HG3 GLU A 336     -14.246 -16.480  -6.277  1.00  0.00           H  
ATOM   4769  N   ILE A 337     -15.271 -14.746  -2.060  1.00  0.00           N  
ATOM   4770  CA  ILE A 337     -15.178 -13.574  -1.193  1.00  0.00           C  
ATOM   4771  C   ILE A 337     -15.394 -13.961   0.272  1.00  0.00           C  
ATOM   4772  O   ILE A 337     -16.291 -14.743   0.591  1.00  0.00           O  
ATOM   4773  CB  ILE A 337     -16.138 -12.469  -1.691  1.00  0.00           C  
ATOM   4774  CG1 ILE A 337     -15.754 -11.988  -3.110  1.00  0.00           C  
ATOM   4775  CG2 ILE A 337     -16.211 -11.293  -0.706  1.00  0.00           C  
ATOM   4776  CD1 ILE A 337     -16.788 -11.066  -3.769  1.00  0.00           C  
ATOM   4777  H   ILE A 337     -16.095 -14.838  -2.637  1.00  0.00           H  
ATOM   4778  HA  ILE A 337     -14.164 -13.181  -1.264  1.00  0.00           H  
ATOM   4779  HB  ILE A 337     -17.132 -12.912  -1.755  1.00  0.00           H  
ATOM   4780 HG12 ILE A 337     -14.797 -11.468  -3.065  1.00  0.00           H  
ATOM   4781 HG13 ILE A 337     -15.633 -12.851  -3.764  1.00  0.00           H  
ATOM   4782 HG21 ILE A 337     -16.596 -11.628   0.257  1.00  0.00           H  
ATOM   4783 HG22 ILE A 337     -15.215 -10.869  -0.570  1.00  0.00           H  
ATOM   4784 HG23 ILE A 337     -16.896 -10.527  -1.070  1.00  0.00           H  
ATOM   4785 HD11 ILE A 337     -17.772 -11.535  -3.742  1.00  0.00           H  
ATOM   4786 HD12 ILE A 337     -16.832 -10.102  -3.261  1.00  0.00           H  
ATOM   4787 HD13 ILE A 337     -16.506 -10.897  -4.808  1.00  0.00           H  
ATOM   4788  N   PHE A 338     -14.587 -13.384   1.160  1.00  0.00           N  
ATOM   4789  CA  PHE A 338     -14.721 -13.502   2.611  1.00  0.00           C  
ATOM   4790  C   PHE A 338     -14.193 -12.227   3.289  1.00  0.00           C  
ATOM   4791  O   PHE A 338     -13.717 -11.313   2.615  1.00  0.00           O  
ATOM   4792  CB  PHE A 338     -14.033 -14.785   3.108  1.00  0.00           C  
ATOM   4793  CG  PHE A 338     -12.531 -14.693   3.305  1.00  0.00           C  
ATOM   4794  CD1 PHE A 338     -11.675 -14.594   2.193  1.00  0.00           C  
ATOM   4795  CD2 PHE A 338     -11.988 -14.696   4.603  1.00  0.00           C  
ATOM   4796  CE1 PHE A 338     -10.288 -14.461   2.378  1.00  0.00           C  
ATOM   4797  CE2 PHE A 338     -10.600 -14.579   4.786  1.00  0.00           C  
ATOM   4798  CZ  PHE A 338      -9.749 -14.448   3.676  1.00  0.00           C  
ATOM   4799  H   PHE A 338     -13.875 -12.751   0.823  1.00  0.00           H  
ATOM   4800  HA  PHE A 338     -15.782 -13.589   2.844  1.00  0.00           H  
ATOM   4801  HB2 PHE A 338     -14.490 -15.064   4.057  1.00  0.00           H  
ATOM   4802  HB3 PHE A 338     -14.249 -15.593   2.408  1.00  0.00           H  
ATOM   4803  HD1 PHE A 338     -12.092 -14.615   1.197  1.00  0.00           H  
ATOM   4804  HD2 PHE A 338     -12.634 -14.785   5.464  1.00  0.00           H  
ATOM   4805  HE1 PHE A 338      -9.637 -14.366   1.522  1.00  0.00           H  
ATOM   4806  HE2 PHE A 338     -10.194 -14.580   5.787  1.00  0.00           H  
ATOM   4807  HZ  PHE A 338      -8.684 -14.338   3.822  1.00  0.00           H  
ATOM   4808  N   SER A 339     -14.265 -12.140   4.618  1.00  0.00           N  
ATOM   4809  CA  SER A 339     -13.978 -10.902   5.351  1.00  0.00           C  
ATOM   4810  C   SER A 339     -12.800 -10.999   6.314  1.00  0.00           C  
ATOM   4811  O   SER A 339     -12.854 -11.741   7.291  1.00  0.00           O  
ATOM   4812  CB  SER A 339     -15.205 -10.448   6.134  1.00  0.00           C  
ATOM   4813  OG  SER A 339     -16.284 -10.094   5.287  1.00  0.00           O  
ATOM   4814  H   SER A 339     -14.649 -12.923   5.129  1.00  0.00           H  
ATOM   4815  HA  SER A 339     -13.748 -10.104   4.646  1.00  0.00           H  
ATOM   4816  HB2 SER A 339     -14.922  -9.579   6.730  1.00  0.00           H  
ATOM   4817  HB3 SER A 339     -15.516 -11.245   6.808  1.00  0.00           H  
ATOM   4818  HG  SER A 339     -16.608 -10.911   4.901  1.00  0.00           H  
ATOM   4819  N   LEU A 340     -11.802 -10.135   6.102  1.00  0.00           N  
ATOM   4820  CA  LEU A 340     -10.779  -9.770   7.094  1.00  0.00           C  
ATOM   4821  C   LEU A 340     -10.868  -8.286   7.499  1.00  0.00           C  
ATOM   4822  O   LEU A 340      -9.874  -7.658   7.847  1.00  0.00           O  
ATOM   4823  CB  LEU A 340      -9.376 -10.229   6.658  1.00  0.00           C  
ATOM   4824  CG  LEU A 340      -9.222 -11.746   6.448  1.00  0.00           C  
ATOM   4825  CD1 LEU A 340      -7.812 -12.040   5.944  1.00  0.00           C  
ATOM   4826  CD2 LEU A 340      -9.442 -12.539   7.740  1.00  0.00           C  
ATOM   4827  H   LEU A 340     -11.771  -9.673   5.204  1.00  0.00           H  
ATOM   4828  HA  LEU A 340     -11.003 -10.311   8.013  1.00  0.00           H  
ATOM   4829  HB2 LEU A 340      -9.125  -9.717   5.730  1.00  0.00           H  
ATOM   4830  HB3 LEU A 340      -8.655  -9.917   7.415  1.00  0.00           H  
ATOM   4831  HG  LEU A 340      -9.932 -12.081   5.692  1.00  0.00           H  
ATOM   4832 HD11 LEU A 340      -7.654 -11.522   4.998  1.00  0.00           H  
ATOM   4833 HD12 LEU A 340      -7.069 -11.703   6.666  1.00  0.00           H  
ATOM   4834 HD13 LEU A 340      -7.691 -13.111   5.778  1.00  0.00           H  
ATOM   4835 HD21 LEU A 340      -8.877 -12.099   8.562  1.00  0.00           H  
ATOM   4836 HD22 LEU A 340     -10.502 -12.534   7.997  1.00  0.00           H  
ATOM   4837 HD23 LEU A 340      -9.131 -13.575   7.610  1.00  0.00           H  
ATOM   4838  N   SER A 341     -12.082  -7.726   7.471  1.00  0.00           N  
ATOM   4839  CA  SER A 341     -12.408  -6.376   7.939  1.00  0.00           C  
ATOM   4840  C   SER A 341     -13.752  -6.378   8.676  1.00  0.00           C  
ATOM   4841  O   SER A 341     -14.772  -6.830   8.146  1.00  0.00           O  
ATOM   4842  CB  SER A 341     -12.392  -5.386   6.763  1.00  0.00           C  
ATOM   4843  OG  SER A 341     -13.086  -4.185   7.065  1.00  0.00           O  
ATOM   4844  H   SER A 341     -12.851  -8.289   7.137  1.00  0.00           H  
ATOM   4845  HA  SER A 341     -11.638  -6.055   8.641  1.00  0.00           H  
ATOM   4846  HB2 SER A 341     -12.861  -5.846   5.893  1.00  0.00           H  
ATOM   4847  HB3 SER A 341     -11.359  -5.157   6.501  1.00  0.00           H  
ATOM   4848  HG  SER A 341     -12.467  -3.514   7.362  1.00  0.00           H  
ATOM   4849  N   LEU A 342     -13.774  -5.823   9.891  1.00  0.00           N  
ATOM   4850  CA  LEU A 342     -15.005  -5.597  10.662  1.00  0.00           C  
ATOM   4851  C   LEU A 342     -15.947  -4.572   9.989  1.00  0.00           C  
ATOM   4852  O   LEU A 342     -17.106  -4.432  10.368  1.00  0.00           O
[truncated: 472,114 more chars]
