# Supplementary material for: PROTAC-Mediated Ternary Complex Stability with Ricin Toxin A: A Computational Perspective
Source: ACS Omega. 2026 Feb 9;11(7):11685–99. doi: 10.1021/acsomega.5c10223 (PMC12946957; doi:10.1021/acsomega.5c10223)
Supplement: Supplementary file 2 [file ao5c10223_si_002.zip › Suppl_mat/DM_input_files/VHL/7B.pdb]

HEADER    Von Hippel-Lindau disease tumor suppress                    
REMARK  99                                                                      
REMARK  99 MOE v2024.06 (Chemical Computing Group ULC) Tue Sep 30 10:23:39 2025 
REMARK  99                                                                      
SEQRES   1 C   92  VAL LEU ARG SER VAL ASN SER ARG GLU PRO SER GLN VAL
SEQRES   2 C   92  ILE PHE CYS ASN ARG SER PRO ARG VAL VAL LEU PRO VAL
SEQRES   3 C   92  TRP LEU ASN PHE ASP GLY GLU PRO GLN PRO TYR PRO THR
SEQRES   4 C   92  LEU PRO PRO GLY THR GLY ARG ARG ILE HIS SER TYR ARG
SEQRES   5 C   92  GLY HIS LEU TRP LEU PHE ARG ASP ALA GLY THR HIS ASP
SEQRES   6 C   92  GLY LEU LEU VAL ASN GLN THR GLU LEU PHE VAL PRO SER
SEQRES   7 C   92  LEU ASN VAL ASP GLY GLN PRO ILE PHE ALA ASN ILE THR
SEQRES   8 C   92  LEU
SEQRES   1 A  263  GLN TYR PRO ILE ILE ASN PHE THR THR ALA GLY ALA THR
SEQRES   2 A  263  VAL GLN SER TYR THR ASN PHE ILE ARG ALA VAL ARG GLY
SEQRES   3 A  263  ARG LEU THR THR GLY ALA ASP VAL ARG HIS GLU ILE PRO
SEQRES   4 A  263  VAL LEU PRO ASN ARG VAL GLY LEU PRO ILE ASN GLN ARG
SEQRES   5 A  263  PHE ILE LEU VAL GLU LEU SER ASN HIS ALA GLU LEU SER
SEQRES   6 A  263  VAL THR LEU ALA LEU ASP VAL THR ASN ALA TYR VAL VAL
SEQRES   7 A  263  GLY TYR ARG ALA GLY ASN SER ALA TYR PHE PHE HIS PRO
SEQRES   8 A  263  ASP ASN GLN GLU ASP ALA GLU ALA ILE THR HIS LEU PHE
SEQRES   9 A  263  THR ASP VAL GLN ASN ARG TYR THR PHE ALA PHE GLY GLY
SEQRES  10 A  263  ASN TYR ASP ARG LEU GLU GLN LEU ALA GLY ASN LEU ARG
SEQRES  11 A  263  GLU ASN ILE GLU LEU GLY ASN GLY PRO LEU GLU GLU ALA
SEQRES  12 A  263  ILE SER ALA LEU TYR TYR TYR SER THR GLY GLY THR GLN
SEQRES  13 A  263  LEU PRO THR LEU ALA ARG SER PHE ILE ILE CYS ILE GLN
SEQRES  14 A  263  MET ILE SER GLU ALA ALA ARG PHE GLN TYR ILE GLU GLY
SEQRES  15 A  263  GLU MET ARG THR ARG ILE ARG TYR ASN ARG ARG SER ALA
SEQRES  16 A  263  PRO ASP PRO SER VAL ILE THR LEU GLU ASN SER TRP GLY
SEQRES  17 A  263  ARG LEU SER THR ALA ILE GLN GLU SER ASN GLN GLY ALA
SEQRES  18 A  263  PHE ALA SER PRO ILE GLN LEU GLN ARG ARG ASN GLY SER
SEQRES  19 A  263  LYS PHE SER VAL TYR ASP VAL SER ILE LEU ILE PRO ILE
SEQRES  20 A  263  ILE ALA LEU MET VAL TYR ARG CYS ALA PRO PRO PRO SER
SEQRES  21 A  263  SER GLN PHE
HELIX    1   1 VAL C  142  GLY C  144  5               Generated by MOE    3
HELIX    2   2 VAL A   18  LEU A   32  1               Generated by MOE   15
HELIX    3   3 ASP A  100  ALA A  103  1               Generated by MOE    4
HELIX    4   4 ILE A  104  HIS A  106  5               Generated by MOE    3
HELIX    5   5 TYR A  123  LEU A  126  1               Generated by MOE    4
HELIX    6   6 ARG A  134  ASN A  136  5               Generated by MOE    3
HELIX    7   7 ASN A  141  TYR A  153  1               Generated by MOE   13
HELIX    8   8 LEU A  161  GLN A  173  1               Generated by MOE   13
HELIX    9   9 SER A  176  ARG A  180  1               Generated by MOE    5
HELIX   10  10 GLN A  182  ARG A  193  1               Generated by MOE   12
HELIX   11  11 PRO A  202  GLU A  208  1               Generated by MOE    7
HELIX   12  12 TRP A  211  GLN A  219  1               Generated by MOE    9
HELIX   13  13 SER A  246  LEU A  248  5               Generated by MOE    3
SHEET    1       PRO C  71  GLN C  73                  Generated by MOE
SHEET    2       VAL C  74  ASN C  78                  Generated by MOE
SHEET    3       VAL C  84  LEU C  89                  Generated by MOE
SHEET    4       PRO C  95  PRO C  97                  Generated by MOE
SHEET    5       GLY C 106  TYR C 112                  Generated by MOE
SHEET    6       TRP C 117  ASP C 121                  Generated by MOE
SHEET    7       LEU C 129  VAL C 130                  Generated by MOE
SHEET    8       ILE C 147  ILE C 151                  Generated by MOE
SHEET    9       THR C 152  THR C 152                  Generated by MOE
SHEET   10       ILE A   8  THR A  12                  Generated by MOE
SHEET   11       VAL A  38  ARG A  39                  Generated by MOE
SHEET   12       ILE A  42  PRO A  43                  Generated by MOE
SHEET   13       PHE A  57  ILE A  58                  Generated by MOE
SHEET   14       LEU A  59  SER A  63                  Generated by MOE
SHEET   15       SER A  69  ASP A  75                  Generated by MOE
SHEET   16       TYR A  80  ALA A  86                  Generated by MOE
SHEET   17       SER A  89  PHE A  92                  Generated by MOE
SHEET   18       ASN A 113  THR A 116                  Generated by MOE
SHEET   19       SER A 221  ASN A 222                  Generated by MOE
SHEET   20       ALA A 225  GLN A 233                  Generated by MOE
SHEET   21       LYS A 239  ASP A 244                  Generated by MOE
ATOM      1  N   VAL C  62     -16.691   9.561  12.325  1.00  0.00           N1+
ATOM      2  CA  VAL C  62     -17.616   9.304  13.457  1.00  0.00           C  
ATOM      3  C   VAL C  62     -17.755   7.817  13.761  1.00  0.00           C  
ATOM      4  O   VAL C  62     -17.205   7.368  14.763  1.00  0.00           O  
ATOM      5  CB  VAL C  62     -18.965  10.034  13.323  1.00  0.00           C  
ATOM      6  CG1 VAL C  62     -19.973   9.646  14.416  1.00  0.00           C  
ATOM      7  CG2 VAL C  62     -18.752  11.552  13.402  1.00  0.00           C  
ATOM      8  H1  VAL C  62     -15.774   9.190  12.528  1.00  0.00           H  
ATOM      9  H2  VAL C  62     -16.571  10.551  12.167  1.00  0.00           H  
ATOM     10  H3  VAL C  62     -17.014   9.164  11.454  1.00  0.00           H  
ATOM     11  HA  VAL C  62     -17.140   9.721  14.344  1.00  0.00           H  
ATOM     12  HB  VAL C  62     -19.399   9.789  12.354  1.00  0.00           H  
ATOM     13 HG11 VAL C  62     -20.273   8.603  14.322  1.00  0.00           H  
ATOM     14 HG12 VAL C  62     -19.542   9.810  15.404  1.00  0.00           H  
ATOM     15 HG13 VAL C  62     -20.871  10.256  14.320  1.00  0.00           H  
ATOM     16 HG21 VAL C  62     -18.322  11.820  14.368  1.00  0.00           H  
ATOM     17 HG22 VAL C  62     -18.086  11.907  12.616  1.00  0.00           H  
ATOM     18 HG23 VAL C  62     -19.708  12.064  13.292  1.00  0.00           H  
ATOM     19  N   LEU C  63     -18.450   7.024  12.934  1.00  0.00           N  
ATOM     20  CA  LEU C  63     -18.482   5.557  13.074  1.00  0.00           C  
ATOM     21  C   LEU C  63     -17.158   5.000  12.539  1.00  0.00           C  
ATOM     22  O   LEU C  63     -16.823   5.279  11.393  1.00  0.00           O  
ATOM     23  CB  LEU C  63     -19.686   4.976  12.310  1.00  0.00           C  
ATOM     24  CG  LEU C  63     -21.061   5.437  12.831  1.00  0.00           C  
ATOM     25  CD1 LEU C  63     -22.147   5.004  11.851  1.00  0.00           C  
ATOM     26  CD2 LEU C  63     -21.377   4.841  14.204  1.00  0.00           C  
ATOM     27  H   LEU C  63     -18.902   7.417  12.121  1.00  0.00           H  
ATOM     28  HA  LEU C  63     -18.567   5.287  14.126  1.00  0.00           H  
ATOM     29  HB2 LEU C  63     -19.642   3.887  12.354  1.00  0.00           H  
ATOM     30  HB3 LEU C  63     -19.596   5.265  11.263  1.00  0.00           H  
ATOM     31  HG  LEU C  63     -21.084   6.524  12.902  1.00  0.00           H  
ATOM     32 HD11 LEU C  63     -21.963   5.444  10.870  1.00  0.00           H  
ATOM     33 HD12 LEU C  63     -22.172   3.918  11.764  1.00  0.00           H  
ATOM     34 HD13 LEU C  63     -23.116   5.354  12.208  1.00  0.00           H  
ATOM     35 HD21 LEU C  63     -21.337   3.753  14.164  1.00  0.00           H  
ATOM     36 HD22 LEU C  63     -20.671   5.206  14.950  1.00  0.00           H  
ATOM     37 HD23 LEU C  63     -22.378   5.144  14.512  1.00  0.00           H  
ATOM     38  N   ARG C  64     -16.376   4.288  13.360  1.00  0.00           N  
ATOM     39  CA  ARG C  64     -14.916   4.185  13.161  1.00  0.00           C  
ATOM     40  C   ARG C  64     -14.314   2.845  13.593  1.00  0.00           C  
ATOM     41  O   ARG C  64     -14.760   2.248  14.576  1.00  0.00           O  
ATOM     42  CB  ARG C  64     -14.260   5.374  13.896  1.00  0.00           C  
ATOM     43  CG  ARG C  64     -14.159   5.204  15.418  1.00  0.00           C  
ATOM     44  CD  ARG C  64     -13.899   6.544  16.116  1.00  0.00           C  
ATOM     45  NE  ARG C  64     -13.501   6.327  17.518  1.00  0.00           N  
ATOM     46  CZ  ARG C  64     -12.263   6.176  17.964  1.00  0.00           C  
ATOM     47  NH1 ARG C  64     -11.221   6.233  17.189  1.00  0.00           N  
ATOM     48  NH2 ARG C  64     -12.035   5.939  19.220  1.00  0.00           N1+
ATOM     49  H   ARG C  64     -16.749   3.997  14.252  1.00  0.00           H  
ATOM     50  HA  ARG C  64     -14.697   4.295  12.099  1.00  0.00           H  
ATOM     51  HB2 ARG C  64     -14.826   6.281  13.685  1.00  0.00           H  
ATOM     52  HB3 ARG C  64     -13.251   5.514  13.507  1.00  0.00           H  
ATOM     53  HG2 ARG C  64     -13.343   4.516  15.642  1.00  0.00           H  
ATOM     54  HG3 ARG C  64     -15.087   4.791  15.811  1.00  0.00           H  
ATOM     55  HD2 ARG C  64     -14.813   7.138  16.088  1.00  0.00           H  
ATOM     56  HD3 ARG C  64     -13.130   7.102  15.583  1.00  0.00           H  
ATOM     57  HE  ARG C  64     -14.252   6.271  18.190  1.00  0.00           H  
ATOM     58 HH11 ARG C  64     -10.301   6.341  17.591  1.00  0.00           H  
ATOM     59 HH12 ARG C  64     -11.326   6.381  16.195  1.00  0.00           H  
ATOM     60 HH21 ARG C  64     -12.794   5.958  19.886  1.00  0.00           H  
ATOM     61 HH22 ARG C  64     -11.091   5.710  19.497  1.00  0.00           H  
ATOM     62  N   SER C  65     -13.274   2.410  12.883  1.00  0.00           N  
ATOM     63  CA  SER C  65     -12.421   1.276  13.275  1.00  0.00           C  
ATOM     64  C   SER C  65     -11.447   1.657  14.400  1.00  0.00           C  
ATOM     65  O   SER C  65     -11.397   2.802  14.844  1.00  0.00           O  
ATOM     66  CB  SER C  65     -11.634   0.743  12.065  1.00  0.00           C  
ATOM     67  OG  SER C  65     -12.506   0.217  11.089  1.00  0.00           O  
ATOM     68  H   SER C  65     -12.969   2.990  12.114  1.00  0.00           H  
ATOM     69  HA  SER C  65     -13.045   0.464  13.648  1.00  0.00           H  
ATOM     70  HB2 SER C  65     -10.965  -0.058  12.381  1.00  0.00           H  
ATOM     71  HB3 SER C  65     -11.037   1.544  11.629  1.00  0.00           H  
ATOM     72  HG  SER C  65     -12.711   0.941  10.492  1.00  0.00           H  
ATOM     73  N   VAL C  66     -10.626   0.695  14.823  1.00  0.00           N  
ATOM     74  CA  VAL C  66      -9.484   0.879  15.733  1.00  0.00           C  
ATOM     75  C   VAL C  66      -8.237   0.259  15.097  1.00  0.00           C  
ATOM     76  O   VAL C  66      -8.342  -0.710  14.340  1.00  0.00           O  
ATOM     77  CB  VAL C  66      -9.797   0.331  17.146  1.00  0.00           C  
ATOM     78  CG1 VAL C  66      -8.591   0.343  18.093  1.00  0.00           C  
ATOM     79  CG2 VAL C  66     -10.942   1.111  17.807  1.00  0.00           C  
ATOM     80  H   VAL C  66     -10.743  -0.232  14.440  1.00  0.00           H  
ATOM     81  HA  VAL C  66      -9.282   1.944  15.841  1.00  0.00           H  
ATOM     82  HB  VAL C  66     -10.115  -0.706  17.043  1.00  0.00           H  
ATOM     83 HG11 VAL C  66      -7.817  -0.338  17.741  1.00  0.00           H  
ATOM     84 HG12 VAL C  66      -8.186   1.352  18.177  1.00  0.00           H  
ATOM     85 HG13 VAL C  66      -8.897   0.005  19.083  1.00  0.00           H  
ATOM     86 HG21 VAL C  66     -10.678   2.166  17.883  1.00  0.00           H  
ATOM     87 HG22 VAL C  66     -11.854   1.006  17.220  1.00  0.00           H  
ATOM     88 HG23 VAL C  66     -11.132   0.714  18.805  1.00  0.00           H  
ATOM     89  N   ASN C  67      -7.049   0.799  15.374  1.00  0.00           N  
ATOM     90  CA  ASN C  67      -5.763   0.299  14.879  1.00  0.00           C  
ATOM     91  C   ASN C  67      -5.348  -1.022  15.584  1.00  0.00           C  
ATOM     92  O   ASN C  67      -4.318  -1.097  16.245  1.00  0.00           O  
ATOM     93  CB  ASN C  67      -4.750   1.460  14.983  1.00  0.00           C  
ATOM     94  CG  ASN C  67      -3.417   1.178  14.315  1.00  0.00           C  
ATOM     95  OD1 ASN C  67      -2.385   1.077  14.964  1.00  0.00           O  
ATOM     96  ND2 ASN C  67      -3.398   1.046  13.011  1.00  0.00           N  
ATOM     97  H   ASN C  67      -7.030   1.639  15.935  1.00  0.00           H  
ATOM     98  HA  ASN C  67      -5.882   0.060  13.822  1.00  0.00           H  
ATOM     99  HB2 ASN C  67      -4.570   1.690  16.033  1.00  0.00           H  
ATOM    100  HB3 ASN C  67      -5.173   2.344  14.506  1.00  0.00           H  
ATOM    101 HD21 ASN C  67      -4.213   1.267  12.456  1.00  0.00           H  
ATOM    102 HD22 ASN C  67      -2.504   0.920  12.559  1.00  0.00           H  
ATOM    103  N   SER C  68      -6.181  -2.064  15.472  1.00  0.00           N  
ATOM    104  CA  SER C  68      -6.096  -3.350  16.193  1.00  0.00           C  
ATOM    105  C   SER C  68      -4.995  -4.296  15.694  1.00  0.00           C  
ATOM    106  O   SER C  68      -4.490  -5.107  16.466  1.00  0.00           O  
ATOM    107  CB  SER C  68      -7.447  -4.058  16.055  1.00  0.00           C  
ATOM    108  OG  SER C  68      -7.699  -4.318  14.683  1.00  0.00           O  
ATOM    109  H   SER C  68      -7.020  -1.922  14.929  1.00  0.00           H  
ATOM    110  HA  SER C  68      -5.916  -3.158  17.251  1.00  0.00           H  
ATOM    111  HB2 SER C  68      -8.237  -3.426  16.461  1.00  0.00           H  
ATOM    112  HB3 SER C  68      -7.424  -4.997  16.608  1.00  0.00           H  
ATOM    113  HG  SER C  68      -8.527  -4.801  14.629  1.00  0.00           H  
ATOM    114  N   ARG C  69      -4.589  -4.188  14.421  1.00  0.00           N  
ATOM    115  CA  ARG C  69      -3.440  -4.877  13.790  1.00  0.00           C  
ATOM    116  C   ARG C  69      -3.449  -6.420  13.742  1.00  0.00           C  
ATOM    117  O   ARG C  69      -2.575  -6.979  13.082  1.00  0.00           O  
ATOM    118  CB  ARG C  69      -2.123  -4.343  14.386  1.00  0.00           C  
ATOM    119  CG  ARG C  69      -1.945  -2.817  14.314  1.00  0.00           C  
ATOM    120  CD  ARG C  69      -0.798  -2.376  15.231  1.00  0.00           C  
ATOM    121  NE  ARG C  69      -0.469  -0.953  15.040  1.00  0.00           N  
ATOM    122  CZ  ARG C  69       0.712  -0.382  15.153  1.00  0.00           C  
ATOM    123  NH1 ARG C  69       1.799  -1.036  15.429  1.00  0.00           N  
ATOM    124  NH2 ARG C  69       0.857   0.898  15.000  1.00  0.00           N1+
ATOM    125  H   ARG C  69      -5.127  -3.548  13.854  1.00  0.00           H  
ATOM    126  HA  ARG C  69      -3.444  -4.592  12.739  1.00  0.00           H  
ATOM    127  HB2 ARG C  69      -1.292  -4.798  13.846  1.00  0.00           H  
ATOM    128  HB3 ARG C  69      -2.057  -4.664  15.426  1.00  0.00           H  
ATOM    129  HG2 ARG C  69      -2.852  -2.304  14.632  1.00  0.00           H  
ATOM    130  HG3 ARG C  69      -1.735  -2.538  13.281  1.00  0.00           H  
ATOM    131  HD2 ARG C  69       0.075  -2.998  15.033  1.00  0.00           H  
ATOM    132  HD3 ARG C  69      -1.094  -2.535  16.268  1.00  0.00           H  
ATOM    133  HE  ARG C  69      -1.236  -0.323  14.852  1.00  0.00           H  
ATOM    134 HH11 ARG C  69       2.662  -0.515  15.501  1.00  0.00           H  
ATOM    135 HH12 ARG C  69       1.779  -2.042  15.511  1.00  0.00           H  
ATOM    136 HH21 ARG C  69       0.121   1.455  14.590  1.00  0.00           H  
ATOM    137 HH22 ARG C  69       1.803   1.251  14.979  1.00  0.00           H  
ATOM    138  N   GLU C  70      -4.417  -7.118  14.343  1.00  0.00           N  
ATOM    139  CA  GLU C  70      -4.610  -8.572  14.166  1.00  0.00           C  
ATOM    140  C   GLU C  70      -5.316  -8.903  12.828  1.00  0.00           C  
ATOM    141  O   GLU C  70      -6.439  -8.431  12.618  1.00  0.00           O  
ATOM    142  CB  GLU C  70      -5.424  -9.173  15.325  1.00  0.00           C  
ATOM    143  CG  GLU C  70      -4.662  -9.247  16.654  1.00  0.00           C  
ATOM    144  CD  GLU C  70      -5.266 -10.329  17.558  1.00  0.00           C  
ATOM    145  OE1 GLU C  70      -4.616 -11.382  17.770  1.00  0.00           O  
ATOM    146  OE2 GLU C  70      -6.418 -10.166  18.020  1.00  0.00           O1-
ATOM    147  H   GLU C  70      -5.055  -6.618  14.946  1.00  0.00           H  
ATOM    148  HA  GLU C  70      -3.634  -9.056  14.189  1.00  0.00           H  
ATOM    149  HB2 GLU C  70      -5.686 -10.191  15.038  1.00  0.00           H  
ATOM    150  HB3 GLU C  70      -6.344  -8.606  15.464  1.00  0.00           H  
ATOM    151  HG2 GLU C  70      -4.691  -8.273  17.143  1.00  0.00           H  
ATOM    152  HG3 GLU C  70      -3.619  -9.493  16.455  1.00  0.00           H  
ATOM    153  N   PRO C  71      -4.712  -9.710  11.928  1.00  0.00           N  
ATOM    154  CA  PRO C  71      -5.305 -10.076  10.638  1.00  0.00           C  
ATOM    155  C   PRO C  71      -6.653 -10.808  10.711  1.00  0.00           C  
ATOM    156  O   PRO C  71      -6.942 -11.540  11.660  1.00  0.00           O  
ATOM    157  CB  PRO C  71      -4.263 -10.960   9.939  1.00  0.00           C  
ATOM    158  CG  PRO C  71      -2.948 -10.430  10.499  1.00  0.00           C  
ATOM    159  CD  PRO C  71      -3.326 -10.166  11.957  1.00  0.00           C  
ATOM    160  HA  PRO C  71      -5.437  -9.162  10.059  1.00  0.00           H  
ATOM    161  HB2 PRO C  71      -4.308 -10.868   8.854  1.00  0.00           H  
ATOM    162  HB3 PRO C  71      -4.390 -12.000  10.240  1.00  0.00           H  
ATOM    163  HG2 PRO C  71      -2.682  -9.494  10.009  1.00  0.00           H  
ATOM    164  HG3 PRO C  71      -2.143 -11.160  10.414  1.00  0.00           H  
ATOM    165  HD2 PRO C  71      -3.261 -11.089  12.532  1.00  0.00           H  
ATOM    166  HD3 PRO C  71      -2.650  -9.417  12.370  1.00  0.00           H  
ATOM    167  N   SER C  72      -7.468 -10.646   9.666  1.00  0.00           N  
ATOM    168  CA  SER C  72      -8.741 -11.349   9.480  1.00  0.00           C  
ATOM    169  C   SER C  72      -9.099 -11.526   7.990  1.00  0.00           C  
ATOM    170  O   SER C  72      -8.577 -10.818   7.128  1.00  0.00           O  
ATOM    171  CB  SER C  72      -9.828 -10.608  10.269  1.00  0.00           C  
ATOM    172  OG  SER C  72     -11.081 -11.239  10.141  1.00  0.00           O  
ATOM    173  H   SER C  72      -7.211  -9.979   8.953  1.00  0.00           H  
ATOM    174  HA  SER C  72      -8.630 -12.346   9.905  1.00  0.00           H  
ATOM    175  HB2 SER C  72      -9.909  -9.586   9.900  1.00  0.00           H  
ATOM    176  HB3 SER C  72      -9.551 -10.577  11.323  1.00  0.00           H  
ATOM    177  HG  SER C  72     -10.972 -12.154  10.410  1.00  0.00           H  
ATOM    178  N   GLN C  73      -9.983 -12.472   7.663  1.00  0.00           N  
ATOM    179  CA  GLN C  73     -10.391 -12.828   6.295  1.00  0.00           C  
ATOM    180  C   GLN C  73     -11.919 -12.968   6.163  1.00  0.00           C  
ATOM    181  O   GLN C  73     -12.623 -13.355   7.100  1.00  0.00           O  
ATOM    182  CB  GLN C  73      -9.649 -14.083   5.795  1.00  0.00           C  
ATOM    183  CG  GLN C  73      -8.155 -13.878   5.464  1.00  0.00           C  
ATOM    184  CD  GLN C  73      -7.219 -13.671   6.655  1.00  0.00           C  
ATOM    185  OE1 GLN C  73      -6.399 -12.763   6.677  1.00  0.00           O  
ATOM    186  NE2 GLN C  73      -7.287 -14.490   7.681  1.00  0.00           N  
ATOM    187  H   GLN C  73     -10.397 -12.987   8.427  1.00  0.00           H  
ATOM    188  HA  GLN C  73     -10.110 -12.007   5.634  1.00  0.00           H  
ATOM    189  HB2 GLN C  73     -10.132 -14.406   4.872  1.00  0.00           H  
ATOM    190  HB3 GLN C  73      -9.764 -14.890   6.519  1.00  0.00           H  
ATOM    191  HG2 GLN C  73      -8.056 -13.029   4.787  1.00  0.00           H  
ATOM    192  HG3 GLN C  73      -7.808 -14.764   4.932  1.00  0.00           H  
ATOM    193 HE21 GLN C  73      -6.576 -14.402   8.394  1.00  0.00           H  
ATOM    194 HE22 GLN C  73      -7.887 -15.302   7.662  1.00  0.00           H  
ATOM    195  N   VAL C  74     -12.440 -12.626   4.984  1.00  0.00           N  
ATOM    196  CA  VAL C  74     -13.841 -12.238   4.746  1.00  0.00           C  
ATOM    197  C   VAL C  74     -14.348 -12.707   3.370  1.00  0.00           C  
ATOM    198  O   VAL C  74     -13.556 -12.952   2.460  1.00  0.00           O  
ATOM    199  CB  VAL C  74     -13.966 -10.703   4.932  1.00  0.00           C  
ATOM    200  CG1 VAL C  74     -15.293 -10.078   4.484  1.00  0.00           C  
ATOM    201  CG2 VAL C  74     -13.734 -10.260   6.384  1.00  0.00           C  
ATOM    202  H   VAL C  74     -11.791 -12.397   4.244  1.00  0.00           H  
ATOM    203  HA  VAL C  74     -14.466 -12.714   5.502  1.00  0.00           H  
ATOM    204  HB  VAL C  74     -13.180 -10.241   4.335  1.00  0.00           H  
ATOM    205 HG11 VAL C  74     -15.412 -10.173   3.405  1.00  0.00           H  
ATOM    206 HG12 VAL C  74     -16.133 -10.549   4.993  1.00  0.00           H  
ATOM    207 HG13 VAL C  74     -15.291  -9.012   4.711  1.00  0.00           H  
ATOM    208 HG21 VAL C  74     -14.467 -10.730   7.040  1.00  0.00           H  
ATOM    209 HG22 VAL C  74     -12.729 -10.522   6.716  1.00  0.00           H  
ATOM    210 HG23 VAL C  74     -13.823  -9.176   6.453  1.00  0.00           H  
ATOM    211  N   ILE C  75     -15.671 -12.813   3.216  1.00  0.00           N  
ATOM    212  CA  ILE C  75     -16.399 -13.031   1.956  1.00  0.00           C  
ATOM    213  C   ILE C  75     -17.353 -11.862   1.702  1.00  0.00           C  
ATOM    214  O   ILE C  75     -18.111 -11.484   2.593  1.00  0.00           O  
ATOM    215  CB  ILE C  75     -17.143 -14.391   1.966  1.00  0.00           C  
ATOM    216  CG1 ILE C  75     -16.167 -15.582   1.883  1.00  0.00           C  
ATOM    217  CG2 ILE C  75     -18.241 -14.501   0.889  1.00  0.00           C  
ATOM    218  CD1 ILE C  75     -15.645 -15.914   0.481  1.00  0.00           C  
ATOM    219  H   ILE C  75     -16.236 -12.642   4.035  1.00  0.00           H  
ATOM    220  HA  ILE C  75     -15.683 -13.048   1.135  1.00  0.00           H  
ATOM    221  HB  ILE C  75     -17.647 -14.469   2.929  1.00  0.00           H  
ATOM    222 HG12 ILE C  75     -16.670 -16.468   2.271  1.00  0.00           H  
ATOM    223 HG13 ILE C  75     -15.308 -15.379   2.521  1.00  0.00           H  
ATOM    224 HG21 ILE C  75     -19.063 -13.821   1.112  1.00  0.00           H  
ATOM    225 HG22 ILE C  75     -17.841 -14.260  -0.096  1.00  0.00           H  
ATOM    226 HG23 ILE C  75     -18.643 -15.514   0.868  1.00  0.00           H  
ATOM    227 HD11 ILE C  75     -16.451 -16.305  -0.139  1.00  0.00           H  
ATOM    228 HD12 ILE C  75     -15.232 -15.018   0.016  1.00  0.00           H  
ATOM    229 HD13 ILE C  75     -14.870 -16.676   0.560  1.00  0.00           H  
ATOM    230  N   PHE C  76     -17.346 -11.341   0.474  1.00  0.00           N  
ATOM    231  CA  PHE C  76     -18.303 -10.359  -0.047  1.00  0.00           C  
ATOM    232  C   PHE C  76     -19.151 -10.994  -1.160  1.00  0.00           C  
ATOM    233  O   PHE C  76     -18.656 -11.843  -1.900  1.00  0.00           O  
ATOM    234  CB  PHE C  76     -17.568  -9.114  -0.583  1.00  0.00           C  
ATOM    235  CG  PHE C  76     -16.809  -8.219   0.387  1.00  0.00           C  
ATOM    236  CD1 PHE C  76     -17.062  -8.228   1.774  1.00  0.00           C  
ATOM    237  CD2 PHE C  76     -15.871  -7.302  -0.131  1.00  0.00           C  
ATOM    238  CE1 PHE C  76     -16.389  -7.335   2.625  1.00  0.00           C  
ATOM    239  CE2 PHE C  76     -15.198  -6.407   0.721  1.00  0.00           C  
ATOM    240  CZ  PHE C  76     -15.460  -6.424   2.100  1.00  0.00           C  
ATOM    241  H   PHE C  76     -16.687 -11.726  -0.187  1.00  0.00           H  
ATOM    242  HA  PHE C  76     -18.987 -10.051   0.744  1.00  0.00           H  
ATOM    243  HB2 PHE C  76     -18.302  -8.481  -1.080  1.00  0.00           H  
ATOM    244  HB3 PHE C  76     -16.864  -9.450  -1.345  1.00  0.00           H  
ATOM    245  HD1 PHE C  76     -17.777  -8.916   2.199  1.00  0.00           H  
ATOM    246  HD2 PHE C  76     -15.668  -7.280  -1.191  1.00  0.00           H  
ATOM    247  HE1 PHE C  76     -16.591  -7.344   3.686  1.00  0.00           H  
ATOM    248  HE2 PHE C  76     -14.483  -5.704   0.320  1.00  0.00           H  
ATOM    249  HZ  PHE C  76     -14.951  -5.735   2.758  1.00  0.00           H  
ATOM    250  N   CYS C  77     -20.408 -10.566  -1.301  1.00  0.00           N  
ATOM    251  CA  CYS C  77     -21.390 -11.082  -2.264  1.00  0.00           C  
ATOM    252  C   CYS C  77     -22.432  -9.995  -2.602  1.00  0.00           C  
ATOM    253  O   CYS C  77     -22.876  -9.286  -1.702  1.00  0.00           O  
ATOM    254  CB  CYS C  77     -22.013 -12.342  -1.628  1.00  0.00           C  
ATOM    255  SG  CYS C  77     -23.633 -12.782  -2.323  1.00  0.00           S  
ATOM    256  H   CYS C  77     -20.755  -9.902  -0.624  1.00  0.00           H  
ATOM    257  HA  CYS C  77     -20.893 -11.368  -3.191  1.00  0.00           H  
ATOM    258  HB2 CYS C  77     -21.324 -13.179  -1.741  1.00  0.00           H  
ATOM    259  HB3 CYS C  77     -22.149 -12.168  -0.561  1.00  0.00           H  
ATOM    260  HG  CYS C  77     -23.269 -13.208  -3.536  1.00  0.00           H  
ATOM    261  N   ASN C  78     -22.852  -9.868  -3.867  1.00  0.00           N  
ATOM    262  CA  ASN C  78     -23.861  -8.899  -4.323  1.00  0.00           C  
ATOM    263  C   ASN C  78     -25.121  -9.605  -4.848  1.00  0.00           C  
ATOM    264  O   ASN C  78     -25.044 -10.390  -5.790  1.00  0.00           O  
ATOM    265  CB  ASN C  78     -23.232  -7.961  -5.376  1.00  0.00           C  
ATOM    266  CG  ASN C  78     -24.214  -6.964  -5.987  1.00  0.00           C  
ATOM    267  OD1 ASN C  78     -25.359  -6.827  -5.583  1.00  0.00           O  
ATOM    268  ND2 ASN C  78     -23.794  -6.217  -6.974  1.00  0.00           N  
ATOM    269  H   ASN C  78     -22.430 -10.459  -4.569  1.00  0.00           H  
ATOM    270  HA  ASN C  78     -24.171  -8.277  -3.483  1.00  0.00           H  
ATOM    271  HB2 ASN C  78     -22.823  -8.565  -6.185  1.00  0.00           H  
ATOM    272  HB3 ASN C  78     -22.410  -7.408  -4.922  1.00  0.00           H  
ATOM    273 HD21 ASN C  78     -22.824  -6.256  -7.255  1.00  0.00           H  
ATOM    274 HD22 ASN C  78     -24.435  -5.553  -7.383  1.00  0.00           H  
ATOM    275  N   ARG C  79     -26.290  -9.265  -4.289  1.00  0.00           N  
ATOM    276  CA  ARG C  79     -27.613  -9.798  -4.659  1.00  0.00           C  
ATOM    277  C   ARG C  79     -28.605  -8.678  -4.989  1.00  0.00           C  
ATOM    278  O   ARG C  79     -29.772  -8.719  -4.600  1.00  0.00           O  
ATOM    279  CB  ARG C  79     -28.126 -10.790  -3.597  1.00  0.00           C  
ATOM    280  CG  ARG C  79     -27.072 -11.831  -3.196  1.00  0.00           C  
ATOM    281  CD  ARG C  79     -27.688 -12.998  -2.422  1.00  0.00           C  
ATOM    282  NE  ARG C  79     -26.631 -13.773  -1.755  1.00  0.00           N  
ATOM    283  CZ  ARG C  79     -26.741 -14.960  -1.196  1.00  0.00           C  
ATOM    284  NH1 ARG C  79     -27.819 -15.681  -1.267  1.00  0.00           N  
ATOM    285  NH2 ARG C  79     -25.739 -15.439  -0.526  1.00  0.00           N1+
ATOM    286  H   ARG C  79     -26.263  -8.596  -3.533  1.00  0.00           H  
ATOM    287  HA  ARG C  79     -27.502 -10.361  -5.586  1.00  0.00           H  
ATOM    288  HB2 ARG C  79     -29.001 -11.305  -3.994  1.00  0.00           H  
ATOM    289  HB3 ARG C  79     -28.431 -10.241  -2.706  1.00  0.00           H  
ATOM    290  HG2 ARG C  79     -26.326 -11.343  -2.568  1.00  0.00           H  
ATOM    291  HG3 ARG C  79     -26.580 -12.223  -4.086  1.00  0.00           H  
ATOM    292  HD2 ARG C  79     -28.238 -13.629  -3.121  1.00  0.00           H  
ATOM    293  HD3 ARG C  79     -28.378 -12.614  -1.671  1.00  0.00           H  
ATOM    294  HE  ARG C  79     -25.703 -13.374  -1.757  1.00  0.00           H  
ATOM    295 HH11 ARG C  79     -28.632 -15.340  -1.761  1.00  0.00           H  
ATOM    296 HH12 ARG C  79     -27.821 -16.632  -0.928  1.00  0.00           H  
ATOM    297 HH21 ARG C  79     -25.889 -16.273   0.024  1.00  0.00           H  
ATOM    298 HH22 ARG C  79     -24.940 -14.855  -0.325  1.00  0.00           H  
ATOM    299  N   SER C  80     -28.146  -7.656  -5.710  1.00  0.00           N  
ATOM    300  CA  SER C  80     -28.900  -6.435  -6.020  1.00  0.00           C  
ATOM    301  C   SER C  80     -28.683  -5.978  -7.476  1.00  0.00           C  
ATOM    302  O   SER C  80     -27.636  -6.272  -8.056  1.00  0.00           O  
ATOM    303  CB  SER C  80     -28.507  -5.338  -5.019  1.00  0.00           C  
ATOM    304  OG  SER C  80     -27.220  -4.829  -5.306  1.00  0.00           O  
ATOM    305  H   SER C  80     -27.177  -7.675  -5.991  1.00  0.00           H  
ATOM    306  HA  SER C  80     -29.962  -6.638  -5.883  1.00  0.00           H  
ATOM    307  HB2 SER C  80     -28.528  -5.737  -4.006  1.00  0.00           H  
ATOM    308  HB3 SER C  80     -29.223  -4.518  -5.080  1.00  0.00           H  
ATOM    309  HG  SER C  80     -26.581  -5.545  -5.295  1.00  0.00           H  
ATOM    310  N   PRO C  81     -29.638  -5.244  -8.084  1.00  0.00           N  
ATOM    311  CA  PRO C  81     -29.521  -4.680  -9.432  1.00  0.00           C  
ATOM    312  C   PRO C  81     -28.718  -3.363  -9.403  1.00  0.00           C  
ATOM    313  O   PRO C  81     -29.161  -2.326  -9.900  1.00  0.00           O  
ATOM    314  CB  PRO C  81     -30.975  -4.510  -9.879  1.00  0.00           C  
ATOM    315  CG  PRO C  81     -31.640  -4.035  -8.589  1.00  0.00           C  
ATOM    316  CD  PRO C  81     -30.955  -4.923  -7.546  1.00  0.00           C  
ATOM    317  HA  PRO C  81     -29.013  -5.380 -10.095  1.00  0.00           H  
ATOM    318  HB2 PRO C  81     -31.389  -5.475 -10.172  1.00  0.00           H  
ATOM    319  HB3 PRO C  81     -31.082  -3.790 -10.690  1.00  0.00           H  
ATOM    320  HG2 PRO C  81     -32.718  -4.190  -8.609  1.00  0.00           H  
ATOM    321  HG3 PRO C  81     -31.407  -2.986  -8.402  1.00  0.00           H  
ATOM    322  HD2 PRO C  81     -30.878  -4.396  -6.595  1.00  0.00           H  
ATOM    323  HD3 PRO C  81     -31.529  -5.841  -7.423  1.00  0.00           H  
ATOM    324  N   ARG C  82     -27.542  -3.392  -8.772  1.00  0.00           N  
ATOM    325  CA  ARG C  82     -26.635  -2.262  -8.523  1.00  0.00           C  
ATOM    326  C   ARG C  82     -25.188  -2.767  -8.512  1.00  0.00           C  
ATOM    327  O   ARG C  82     -24.939  -3.965  -8.348  1.00  0.00           O  
ATOM    328  CB  ARG C  82     -26.986  -1.581  -7.184  1.00  0.00           C  
ATOM    329  CG  ARG C  82     -28.316  -0.805  -7.104  1.00  0.00           C  
ATOM    330  CD  ARG C  82     -28.389   0.416  -8.037  1.00  0.00           C  
ATOM    331  NE  ARG C  82     -29.491   1.325  -7.660  1.00  0.00           N  
ATOM    332  CZ  ARG C  82     -29.415   2.496  -7.049  1.00  0.00           C  
ATOM    333  NH1 ARG C  82     -28.320   3.154  -6.807  1.00  0.00           N  
ATOM    334  NH2 ARG C  82     -30.495   3.075  -6.631  1.00  0.00           N1+
ATOM    335  H   ARG C  82     -27.232  -4.294  -8.439  1.00  0.00           H  
ATOM    336  HA  ARG C  82     -26.717  -1.537  -9.333  1.00  0.00           H  
ATOM    337  HB2 ARG C  82     -26.184  -0.893  -6.919  1.00  0.00           H  
ATOM    338  HB3 ARG C  82     -27.006  -2.351  -6.413  1.00  0.00           H  
ATOM    339  HG2 ARG C  82     -28.421  -0.450  -6.078  1.00  0.00           H  
ATOM    340  HG3 ARG C  82     -29.154  -1.472  -7.309  1.00  0.00           H  
ATOM    341  HD2 ARG C  82     -28.532   0.073  -9.062  1.00  0.00           H  
ATOM    342  HD3 ARG C  82     -27.438   0.948  -8.006  1.00  0.00           H  
ATOM    343  HE  ARG C  82     -30.435   1.011  -7.838  1.00  0.00           H  
ATOM    344 HH11 ARG C  82     -28.398   4.041  -6.330  1.00  0.00           H  
ATOM    345 HH12 ARG C  82     -27.436   2.880  -7.211  1.00  0.00           H  
ATOM    346 HH21 ARG C  82     -31.393   2.651  -6.818  1.00  0.00           H  
ATOM    347 HH22 ARG C  82     -30.386   3.922  -6.092  1.00  0.00           H  
ATOM    348  N   VAL C  83     -24.224  -1.865  -8.667  1.00  0.00           N  
ATOM    349  CA  VAL C  83     -22.794  -2.198  -8.724  1.00  0.00           C  
ATOM    350  C   VAL C  83     -22.201  -1.990  -7.336  1.00  0.00           C  
ATOM    351  O   VAL C  83     -21.802  -0.884  -6.978  1.00  0.00           O  
ATOM    352  CB  VAL C  83     -22.078  -1.418  -9.844  1.00  0.00           C  
ATOM    353  CG1 VAL C  83     -20.568  -1.685  -9.866  1.00  0.00           C  
ATOM    354  CG2 VAL C  83     -22.653  -1.787 -11.218  1.00  0.00           C  
ATOM    355  H   VAL C  83     -24.469  -0.886  -8.646  1.00  0.00           H  
ATOM    356  HA  VAL C  83     -22.679  -3.254  -8.965  1.00  0.00           H  
ATOM    357  HB  VAL C  83     -22.234  -0.352  -9.684  1.00  0.00           H  
ATOM    358 HG11 VAL C  83     -20.115  -1.340  -8.936  1.00  0.00           H  
ATOM    359 HG12 VAL C  83     -20.372  -2.749  -9.999  1.00  0.00           H  
ATOM    360 HG13 VAL C  83     -20.112  -1.130 -10.685  1.00  0.00           H  
ATOM    361 HG21 VAL C  83     -22.531  -2.853 -11.408  1.00  0.00           H  
ATOM    362 HG22 VAL C  83     -23.711  -1.527 -11.264  1.00  0.00           H  
ATOM    363 HG23 VAL C  83     -22.137  -1.220 -11.992  1.00  0.00           H  
ATOM    364  N   VAL C  84     -22.197  -3.053  -6.526  1.00  0.00           N  
ATOM    365  CA  VAL C  84     -21.807  -2.965  -5.113  1.00  0.00           C  
ATOM    366  C   VAL C  84     -20.376  -2.468  -4.956  1.00  0.00           C  
ATOM    367  O   VAL C  84     -19.450  -2.942  -5.612  1.00  0.00           O  
ATOM    368  CB  VAL C  84     -22.061  -4.281  -4.353  1.00  0.00           C  
ATOM    369  CG1 VAL C  84     -21.363  -4.383  -2.987  1.00  0.00           C  
ATOM    370  CG2 VAL C  84     -23.564  -4.424  -4.104  1.00  0.00           C  
ATOM    371  H   VAL C  84     -22.506  -3.944  -6.887  1.00  0.00           H  
ATOM    372  HA  VAL C  84     -22.452  -2.212  -4.662  1.00  0.00           H  
ATOM    373  HB  VAL C  84     -21.721  -5.117  -4.966  1.00  0.00           H  
ATOM    374 HG11 VAL C  84     -20.281  -4.401  -3.119  1.00  0.00           H  
ATOM    375 HG12 VAL C  84     -21.638  -3.535  -2.360  1.00  0.00           H  
ATOM    376 HG13 VAL C  84     -21.657  -5.307  -2.490  1.00  0.00           H  
ATOM    377 HG21 VAL C  84     -23.889  -3.650  -3.409  1.00  0.00           H  
ATOM    378 HG22 VAL C  84     -24.123  -4.304  -5.032  1.00  0.00           H  
ATOM    379 HG23 VAL C  84     -23.784  -5.401  -3.673  1.00  0.00           H  
ATOM    380  N   LEU C  85     -20.221  -1.529  -4.032  1.00  0.00           N  
ATOM    381  CA  LEU C  85     -19.005  -0.814  -3.696  1.00  0.00           C  
ATOM    382  C   LEU C  85     -18.755  -0.988  -2.187  1.00  0.00           C  
ATOM    383  O   LEU C  85     -19.464  -0.371  -1.386  1.00  0.00           O  
ATOM    384  CB  LEU C  85     -19.194   0.647  -4.153  1.00  0.00           C  
ATOM    385  CG  LEU C  85     -18.006   1.577  -3.856  1.00  0.00           C  
ATOM    386  CD1 LEU C  85     -16.916   1.377  -4.908  1.00  0.00           C  
ATOM    387  CD2 LEU C  85     -18.443   3.040  -3.915  1.00  0.00           C  
ATOM    388  H   LEU C  85     -21.065  -1.195  -3.588  1.00  0.00           H  
ATOM    389  HA  LEU C  85     -18.163  -1.230  -4.251  1.00  0.00           H  
ATOM    390  HB2 LEU C  85     -20.072   1.043  -3.642  1.00  0.00           H  
ATOM    391  HB3 LEU C  85     -19.411   0.667  -5.221  1.00  0.00           H  
ATOM    392  HG  LEU C  85     -17.601   1.374  -2.864  1.00  0.00           H  
ATOM    393 HD11 LEU C  85     -16.616   0.329  -4.934  1.00  0.00           H  
ATOM    394 HD12 LEU C  85     -17.282   1.663  -5.894  1.00  0.00           H  
ATOM    395 HD13 LEU C  85     -16.042   1.980  -4.662  1.00  0.00           H  
ATOM    396 HD21 LEU C  85     -18.883   3.267  -4.886  1.00  0.00           H  
ATOM    397 HD22 LEU C  85     -19.181   3.240  -3.139  1.00  0.00           H  
ATOM    398 HD23 LEU C  85     -17.585   3.692  -3.751  1.00  0.00           H  
ATOM    399  N   PRO C  86     -17.824  -1.865  -1.769  1.00  0.00           N  
ATOM    400  CA  PRO C  86     -17.460  -2.019  -0.364  1.00  0.00           C  
ATOM    401  C   PRO C  86     -16.760  -0.776   0.181  1.00  0.00           C  
ATOM    402  O   PRO C  86     -15.982  -0.139  -0.530  1.00  0.00           O  
ATOM    403  CB  PRO C  86     -16.563  -3.260  -0.289  1.00  0.00           C  
ATOM    404  CG  PRO C  86     -16.944  -4.039  -1.546  1.00  0.00           C  
ATOM    405  CD  PRO C  86     -17.191  -2.914  -2.550  1.00  0.00           C  
ATOM    406  HA  PRO C  86     -18.365  -2.195   0.216  1.00  0.00           H  
ATOM    407  HB2 PRO C  86     -16.745  -3.833   0.620  1.00  0.00           H  
ATOM    408  HB3 PRO C  86     -15.511  -2.980  -0.344  1.00  0.00           H  
ATOM    409  HG2 PRO C  86     -17.865  -4.596  -1.375  1.00  0.00           H  
ATOM    410  HG3 PRO C  86     -16.141  -4.700  -1.871  1.00  0.00           H  
ATOM    411  HD2 PRO C  86     -16.243  -2.549  -2.946  1.00  0.00           H  
ATOM    412  HD3 PRO C  86     -17.830  -3.269  -3.359  1.00  0.00           H  
ATOM    413  N   VAL C  87     -17.010  -0.439   1.445  1.00  0.00           N  
ATOM    414  CA  VAL C  87     -16.505   0.782   2.083  1.00  0.00           C  
ATOM    415  C   VAL C  87     -16.037   0.480   3.504  1.00  0.00           C  
ATOM    416  O   VAL C  87     -16.835   0.116   4.363  1.00  0.00           O  
ATOM    417  CB  VAL C  87     -17.578   1.891   2.044  1.00  0.00           C  
ATOM    418  CG1 VAL C  87     -17.149   3.162   2.776  1.00  0.00           C  
ATOM    419  CG2 VAL C  87     -17.986   2.295   0.621  1.00  0.00           C  
ATOM    420  H   VAL C  87     -17.696  -0.968   1.964  1.00  0.00           H  
ATOM    421  HA  VAL C  87     -15.641   1.146   1.527  1.00  0.00           H  
ATOM    422  HB  VAL C  87     -18.470   1.515   2.544  1.00  0.00           H  
ATOM    423 HG11 VAL C  87     -16.900   2.947   3.815  1.00  0.00           H  
ATOM    424 HG12 VAL C  87     -16.292   3.598   2.262  1.00  0.00           H  
ATOM    425 HG13 VAL C  87     -17.974   3.874   2.769  1.00  0.00           H  
ATOM    426 HG21 VAL C  87     -17.109   2.593   0.046  1.00  0.00           H  
ATOM    427 HG22 VAL C  87     -18.474   1.459   0.121  1.00  0.00           H  
ATOM    428 HG23 VAL C  87     -18.691   3.126   0.654  1.00  0.00           H  
ATOM    429  N   TRP C  88     -14.742   0.631   3.770  1.00  0.00           N  
ATOM    430  CA  TRP C  88     -14.187   0.557   5.126  1.00  0.00           C  
ATOM    431  C   TRP C  88     -14.421   1.883   5.864  1.00  0.00           C  
ATOM    432  O   TRP C  88     -14.594   2.924   5.229  1.00  0.00           O  
ATOM    433  CB  TRP C  88     -12.701   0.180   5.032  1.00  0.00           C  
ATOM    434  CG  TRP C  88     -11.924   0.136   6.314  1.00  0.00           C  
ATOM    435  CD1 TRP C  88     -12.174  -0.692   7.351  1.00  0.00           C  
ATOM    436  CD2 TRP C  88     -10.782   0.955   6.727  1.00  0.00           C  
ATOM    437  NE1 TRP C  88     -11.274  -0.442   8.367  1.00  0.00           N  
ATOM    438  CE2 TRP C  88     -10.394   0.561   8.040  1.00  0.00           C  
ATOM    439  CE3 TRP C  88     -10.024   1.985   6.128  1.00  0.00           C  
ATOM    440  CZ2 TRP C  88      -9.323   1.153   8.726  1.00  0.00           C  
ATOM    441  CZ3 TRP C  88      -8.959   2.606   6.813  1.00  0.00           C  
ATOM    442  CH2 TRP C  88      -8.601   2.186   8.107  1.00  0.00           C  
ATOM    443  H   TRP C  88     -14.137   0.956   3.030  1.00  0.00           H  
ATOM    444  HA  TRP C  88     -14.697  -0.227   5.685  1.00  0.00           H  
ATOM    445  HB2 TRP C  88     -12.215   0.911   4.387  1.00  0.00           H  
ATOM    446  HB3 TRP C  88     -12.620  -0.796   4.552  1.00  0.00           H  
ATOM    447  HD1 TRP C  88     -12.965  -1.427   7.380  1.00  0.00           H  
ATOM    448  HE1 TRP C  88     -11.281  -0.922   9.255  1.00  0.00           H  
ATOM    449  HE3 TRP C  88     -10.267   2.290   5.121  1.00  0.00           H  
ATOM    450  HZ2 TRP C  88      -9.065   0.817   9.720  1.00  0.00           H  
ATOM    451  HZ3 TRP C  88      -8.405   3.401   6.337  1.00  0.00           H  
ATOM    452  HH2 TRP C  88      -7.778   2.657   8.624  1.00  0.00           H  
ATOM    453  N   LEU C  89     -14.399   1.865   7.196  1.00  0.00           N  
ATOM    454  CA  LEU C  89     -14.455   3.062   8.038  1.00  0.00           C  
ATOM    455  C   LEU C  89     -13.130   3.224   8.784  1.00  0.00           C  
ATOM    456  O   LEU C  89     -12.765   2.344   9.566  1.00  0.00           O  
ATOM    457  CB  LEU C  89     -15.659   2.978   8.991  1.00  0.00           C  
ATOM    458  CG  LEU C  89     -17.034   3.141   8.315  1.00  0.00           C  
ATOM    459  CD1 LEU C  89     -18.133   2.737   9.300  1.00  0.00           C  
ATOM    460  CD2 LEU C  89     -17.275   4.591   7.887  1.00  0.00           C  
ATOM    461  H   LEU C  89     -14.294   0.972   7.657  1.00  0.00           H  
ATOM    462  HA  LEU C  89     -14.580   3.946   7.411  1.00  0.00           H  
ATOM    463  HB2 LEU C  89     -15.551   3.749   9.754  1.00  0.00           H  
ATOM    464  HB3 LEU C  89     -15.624   2.012   9.494  1.00  0.00           H  
ATOM    465  HG  LEU C  89     -17.103   2.494   7.441  1.00  0.00           H  
ATOM    466 HD11 LEU C  89     -18.085   1.661   9.471  1.00  0.00           H  
ATOM    467 HD12 LEU C  89     -18.004   3.264  10.245  1.00  0.00           H  
ATOM    468 HD13 LEU C  89     -19.117   2.974   8.896  1.00  0.00           H  
ATOM    469 HD21 LEU C  89     -17.173   5.260   8.741  1.00  0.00           H  
ATOM    470 HD22 LEU C  89     -16.553   4.873   7.121  1.00  0.00           H  
ATOM    471 HD23 LEU C  89     -18.276   4.699   7.469  1.00  0.00           H  
ATOM    472  N   ASN C  90     -12.413   4.331   8.557  1.00  0.00           N  
ATOM    473  CA  ASN C  90     -11.080   4.537   9.146  1.00  0.00           C  
ATOM    474  C   ASN C  90     -11.140   4.838  10.664  1.00  0.00           C  
ATOM    475  O   ASN C  90     -12.180   4.662  11.302  1.00  0.00           O  
ATOM    476  CB  ASN C  90     -10.261   5.543   8.303  1.00  0.00           C  
ATOM    477  CG  ASN C  90     -10.791   6.964   8.244  1.00  0.00           C  
ATOM    478  OD1 ASN C  90     -11.516   7.418   9.115  1.00  0.00           O  
ATOM    479  ND2 ASN C  90     -10.437   7.693   7.211  1.00  0.00           N  
ATOM    480  H   ASN C  90     -12.790   5.023   7.925  1.00  0.00           H  
ATOM    481  HA  ASN C  90     -10.553   3.585   9.077  1.00  0.00           H  
ATOM    482  HB2 ASN C  90      -9.236   5.585   8.671  1.00  0.00           H  
ATOM    483  HB3 ASN C  90     -10.209   5.162   7.283  1.00  0.00           H  
ATOM    484 HD21 ASN C  90     -10.770   8.643   7.132  1.00  0.00           H  
ATOM    485 HD22 ASN C  90      -9.914   7.287   6.448  1.00  0.00           H  
ATOM    486  N   PHE C  91     -10.022   5.240  11.275  1.00  0.00           N  
ATOM    487  CA  PHE C  91      -9.905   5.374  12.735  1.00  0.00           C  
ATOM    488  C   PHE C  91     -10.574   6.651  13.275  1.00  0.00           C  
ATOM    489  O   PHE C  91     -11.027   6.668  14.419  1.00  0.00           O  
ATOM    490  CB  PHE C  91      -8.429   5.243  13.149  1.00  0.00           C  
ATOM    491  CG  PHE C  91      -7.692   4.070  12.510  1.00  0.00           C  
ATOM    492  CD1 PHE C  91      -8.192   2.761  12.646  1.00  0.00           C  
ATOM    493  CD2 PHE C  91      -6.532   4.287  11.741  1.00  0.00           C  
ATOM    494  CE1 PHE C  91      -7.551   1.683  12.007  1.00  0.00           C  
ATOM    495  CE2 PHE C  91      -5.883   3.208  11.111  1.00  0.00           C  
ATOM    496  CZ  PHE C  91      -6.396   1.906  11.236  1.00  0.00           C  
ATOM    497  H   PHE C  91      -9.214   5.486  10.722  1.00  0.00           H  
ATOM    498  HA  PHE C  91     -10.442   4.543  13.193  1.00  0.00           H  
ATOM    499  HB2 PHE C  91      -8.382   5.133  14.232  1.00  0.00           H  
ATOM    500  HB3 PHE C  91      -7.913   6.169  12.894  1.00  0.00           H  
ATOM    501  HD1 PHE C  91      -9.079   2.590  13.238  1.00  0.00           H  
ATOM    502  HD2 PHE C  91      -6.141   5.287  11.623  1.00  0.00           H  
ATOM    503  HE1 PHE C  91      -7.953   0.685  12.102  1.00  0.00           H  
ATOM    504  HE2 PHE C  91      -4.996   3.388  10.521  1.00  0.00           H  
ATOM    505  HZ  PHE C  91      -5.909   1.084  10.732  1.00  0.00           H  
ATOM    506  N   ASP C  92     -10.719   7.690  12.447  1.00  0.00           N  
ATOM    507  CA  ASP C  92     -11.626   8.823  12.694  1.00  0.00           C  
ATOM    508  C   ASP C  92     -13.086   8.462  12.365  1.00  0.00           C  
ATOM    509  O   ASP C  92     -14.033   8.968  12.974  1.00  0.00           O  
ATOM    510  CB  ASP C  92     -11.245  10.052  11.851  1.00  0.00           C  
ATOM    511  CG  ASP C  92      -9.784  10.505  11.886  1.00  0.00           C  
ATOM    512  OD1 ASP C  92      -8.851   9.699  11.676  1.00  0.00           O  
ATOM    513  OD2 ASP C  92      -9.577  11.735  12.013  1.00  0.00           O1-
ATOM    514  H   ASP C  92     -10.222   7.665  11.568  1.00  0.00           H  
ATOM    515  HA  ASP C  92     -11.572   9.100  13.746  1.00  0.00           H  
ATOM    516  HB2 ASP C  92     -11.878  10.882  12.164  1.00  0.00           H  
ATOM    517  HB3 ASP C  92     -11.489   9.842  10.810  1.00  0.00           H  
ATOM    518  N   GLY C  93     -13.276   7.579  11.385  1.00  0.00           N  
ATOM    519  CA  GLY C  93     -14.569   7.107  10.908  1.00  0.00           C  
ATOM    520  C   GLY C  93     -15.102   7.887   9.714  1.00  0.00           C  
ATOM    521  O   GLY C  93     -16.201   8.435   9.787  1.00  0.00           O  
ATOM    522  H   GLY C  93     -12.455   7.241  10.903  1.00  0.00           H  
ATOM    523  HA2 GLY C  93     -15.302   7.163  11.712  1.00  0.00           H  
ATOM    524  HA3 GLY C  93     -14.465   6.065  10.605  1.00  0.00           H  
ATOM    525  N   GLU C  94     -14.314   7.942   8.644  1.00  0.00           N  
ATOM    526  CA  GLU C  94     -14.707   8.382   7.300  1.00  0.00           C  
ATOM    527  C   GLU C  94     -14.862   7.159   6.373  1.00  0.00           C  
ATOM    528  O   GLU C  94     -14.164   6.161   6.587  1.00  0.00           O  
ATOM    529  CB  GLU C  94     -13.648   9.313   6.687  1.00  0.00           C  
ATOM    530  CG  GLU C  94     -13.241  10.536   7.530  1.00  0.00           C  
ATOM    531  CD  GLU C  94     -11.857  11.091   7.152  1.00  0.00           C  
ATOM    532  OE1 GLU C  94     -11.527  12.216   7.580  1.00  0.00           O  
ATOM    533  OE2 GLU C  94     -11.059  10.407   6.470  1.00  0.00           O1-
ATOM    534  H   GLU C  94     -13.383   7.561   8.735  1.00  0.00           H  
ATOM    535  HA  GLU C  94     -15.657   8.913   7.358  1.00  0.00           H  
ATOM    536  HB2 GLU C  94     -13.991   9.666   5.715  1.00  0.00           H  
ATOM    537  HB3 GLU C  94     -12.772   8.690   6.509  1.00  0.00           H  
ATOM    538  HG2 GLU C  94     -13.207  10.269   8.586  1.00  0.00           H  
ATOM    539  HG3 GLU C  94     -14.005  11.304   7.411  1.00  0.00           H  
ATOM    540  N   PRO C  95     -15.718   7.214   5.334  1.00  0.00           N  
ATOM    541  CA  PRO C  95     -15.857   6.142   4.348  1.00  0.00           C  
ATOM    542  C   PRO C  95     -14.623   6.019   3.440  1.00  0.00           C  
ATOM    543  O   PRO C  95     -14.102   7.010   2.932  1.00  0.00           O  
ATOM    544  CB  PRO C  95     -17.119   6.498   3.552  1.00  0.00           C  
ATOM    545  CG  PRO C  95     -17.160   8.023   3.616  1.00  0.00           C  
ATOM    546  CD  PRO C  95     -16.632   8.307   5.020  1.00  0.00           C  
ATOM    547  HA  PRO C  95     -16.013   5.190   4.857  1.00  0.00           H  
ATOM    548  HB2 PRO C  95     -17.995   6.090   4.056  1.00  0.00           H  
ATOM    549  HB3 PRO C  95     -17.072   6.146   2.521  1.00  0.00           H  
ATOM    550  HG2 PRO C  95     -18.171   8.407   3.479  1.00  0.00           H  
ATOM    551  HG3 PRO C  95     -16.484   8.446   2.873  1.00  0.00           H  
ATOM    552  HD2 PRO C  95     -16.132   9.275   5.037  1.00  0.00           H  
ATOM    553  HD3 PRO C  95     -17.459   8.297   5.730  1.00  0.00           H  
ATOM    554  N   GLN C  96     -14.163   4.791   3.194  1.00  0.00           N  
ATOM    555  CA  GLN C  96     -12.980   4.462   2.390  1.00  0.00           C  
ATOM    556  C   GLN C  96     -13.318   3.329   1.388  1.00  0.00           C  
ATOM    557  O   GLN C  96     -13.314   2.160   1.782  1.00  0.00           O  
ATOM    558  CB  GLN C  96     -11.793   4.100   3.311  1.00  0.00           C  
ATOM    559  CG  GLN C  96     -11.520   5.011   4.525  1.00  0.00           C  
ATOM    560  CD  GLN C  96     -10.781   6.315   4.244  1.00  0.00           C  
ATOM    561  OE1 GLN C  96      -9.651   6.492   4.675  1.00  0.00           O  
ATOM    562  NE2 GLN C  96     -11.370   7.269   3.563  1.00  0.00           N  
ATOM    563  H   GLN C  96     -14.578   4.036   3.721  1.00  0.00           H  
ATOM    564  HA  GLN C  96     -12.672   5.340   1.822  1.00  0.00           H  
ATOM    565  HB2 GLN C  96     -11.992   3.110   3.722  1.00  0.00           H  
ATOM    566  HB3 GLN C  96     -10.887   4.025   2.710  1.00  0.00           H  
ATOM    567  HG2 GLN C  96     -12.448   5.232   5.053  1.00  0.00           H  
ATOM    568  HG3 GLN C  96     -10.904   4.446   5.224  1.00  0.00           H  
ATOM    569 HE21 GLN C  96     -10.947   8.187   3.556  1.00  0.00           H  
ATOM    570 HE22 GLN C  96     -12.339   7.182   3.294  1.00  0.00           H  
ATOM    571  N   PRO C  97     -13.661   3.636   0.118  1.00  0.00           N  
ATOM    572  CA  PRO C  97     -14.115   2.642  -0.864  1.00  0.00           C  
ATOM    573  C   PRO C  97     -13.072   1.614  -1.342  1.00  0.00           C  
ATOM    574  O   PRO C  97     -11.867   1.829  -1.220  1.00  0.00           O  
ATOM    575  CB  PRO C  97     -14.680   3.444  -2.043  1.00  0.00           C  
ATOM    576  CG  PRO C  97     -15.099   4.762  -1.400  1.00  0.00           C  
ATOM    577  CD  PRO C  97     -13.983   4.967  -0.380  1.00  0.00           C  
ATOM    578  HA  PRO C  97     -14.939   2.091  -0.410  1.00  0.00           H  
ATOM    579  HB2 PRO C  97     -15.529   2.935  -2.500  1.00  0.00           H  
ATOM    580  HB3 PRO C  97     -13.902   3.631  -2.783  1.00  0.00           H  
ATOM    581  HG2 PRO C  97     -16.055   4.646  -0.888  1.00  0.00           H  
ATOM    582  HG3 PRO C  97     -15.142   5.575  -2.124  1.00  0.00           H  
ATOM    583  HD2 PRO C  97     -13.106   5.381  -0.878  1.00  0.00           H  
ATOM    584  HD3 PRO C  97     -14.326   5.639   0.407  1.00  0.00           H  
ATOM    585  N   TYR C  98     -13.552   0.522  -1.941  1.00  0.00           N  
ATOM    586  CA  TYR C  98     -12.790  -0.624  -2.463  1.00  0.00           C  
ATOM    587  C   TYR C  98     -13.371  -1.113  -3.809  1.00  0.00           C  
ATOM    588  O   TYR C  98     -14.484  -0.713  -4.154  1.00  0.00           O  
ATOM    589  CB  TYR C  98     -12.807  -1.753  -1.417  1.00  0.00           C  
ATOM    590  CG  TYR C  98     -11.798  -1.594  -0.301  1.00  0.00           C  
ATOM    591  CD1 TYR C  98     -12.061  -0.711   0.760  1.00  0.00           C  
ATOM    592  CD2 TYR C  98     -10.589  -2.316  -0.335  1.00  0.00           C  
ATOM    593  CE1 TYR C  98     -11.098  -0.510   1.762  1.00  0.00           C  
ATOM    594  CE2 TYR C  98      -9.637  -2.142   0.686  1.00  0.00           C  
ATOM    595  CZ  TYR C  98      -9.890  -1.229   1.732  1.00  0.00           C  
ATOM    596  OH  TYR C  98      -8.973  -1.028   2.708  1.00  0.00           O  
ATOM    597  H   TYR C  98     -14.557   0.425  -1.977  1.00  0.00           H  
ATOM    598  HA  TYR C  98     -11.758  -0.317  -2.634  1.00  0.00           H  
ATOM    599  HB2 TYR C  98     -12.627  -2.713  -1.901  1.00  0.00           H  
ATOM    600  HB3 TYR C  98     -13.804  -1.810  -0.981  1.00  0.00           H  
ATOM    601  HD1 TYR C  98     -12.993  -0.166   0.791  1.00  0.00           H  
ATOM    602  HD2 TYR C  98     -10.392  -3.011  -1.137  1.00  0.00           H  
ATOM    603  HE1 TYR C  98     -11.276   0.202   2.554  1.00  0.00           H  
ATOM    604  HE2 TYR C  98      -8.718  -2.708   0.665  1.00  0.00           H  
ATOM    605  HH  TYR C  98      -8.236  -1.639   2.641  1.00  0.00           H  
ATOM    606  N   PRO C  99     -12.660  -1.974  -4.572  1.00  0.00           N  
ATOM    607  CA  PRO C  99     -13.100  -2.439  -5.890  1.00  0.00           C  
ATOM    608  C   PRO C  99     -14.514  -3.041  -5.929  1.00  0.00           C  
ATOM    609  O   PRO C  99     -14.988  -3.640  -4.962  1.00  0.00           O  
ATOM    610  CB  PRO C  99     -12.037  -3.437  -6.354  1.00  0.00           C  
ATOM    611  CG  PRO C  99     -10.771  -2.911  -5.685  1.00  0.00           C  
ATOM    612  CD  PRO C  99     -11.292  -2.428  -4.332  1.00  0.00           C  
ATOM    613  HA  PRO C  99     -13.081  -1.579  -6.559  1.00  0.00           H  
ATOM    614  HB2 PRO C  99     -11.946  -3.456  -7.440  1.00  0.00           H  
ATOM    615  HB3 PRO C  99     -12.265  -4.432  -5.971  1.00  0.00           H  
ATOM    616  HG2 PRO C  99     -10.370  -2.071  -6.254  1.00  0.00           H  
ATOM    617  HG3 PRO C  99     -10.021  -3.693  -5.566  1.00  0.00           H  
ATOM    618  HD2 PRO C  99     -11.301  -3.262  -3.631  1.00  0.00           H  
ATOM    619  HD3 PRO C  99     -10.656  -1.624  -3.963  1.00  0.00           H  
ATOM    620  N   THR C 100     -15.198  -2.894  -7.064  1.00  0.00           N  
ATOM    621  CA  THR C 100     -16.630  -3.216  -7.188  1.00  0.00           C  
ATOM    622  C   THR C 100     -16.931  -4.721  -7.213  1.00  0.00           C  
ATOM    623  O   THR C 100     -16.066  -5.558  -7.487  1.00  0.00           O  
ATOM    624  CB  THR C 100     -17.263  -2.539  -8.418  1.00  0.00           C  
ATOM    625  OG1 THR C 100     -16.749  -3.061  -9.626  1.00  0.00           O  
ATOM    626  CG2 THR C 100     -17.041  -1.025  -8.442  1.00  0.00           C  
ATOM    627  H   THR C 100     -14.749  -2.449  -7.852  1.00  0.00           H  
ATOM    628  HA  THR C 100     -17.122  -2.807  -6.305  1.00  0.00           H  
ATOM    629  HB  THR C 100     -18.338  -2.713  -8.388  1.00  0.00           H  
ATOM    630 HG21 THR C 100     -17.402  -0.579  -7.515  1.00  0.00           H  
ATOM    631 HG22 THR C 100     -15.985  -0.783  -8.563  1.00  0.00           H  
ATOM    632 HG23 THR C 100     -17.589  -0.581  -9.273  1.00  0.00           H  
ATOM    633  HG1 THR C 100     -17.171  -2.580 -10.342  1.00  0.00           H  
ATOM    634  N   LEU C 101     -18.197  -5.064  -6.970  1.00  0.00           N  
ATOM    635  CA  LEU C 101     -18.788  -6.381  -7.190  1.00  0.00           C  
ATOM    636  C   LEU C 101     -20.057  -6.216  -8.041  1.00  0.00           C  
ATOM    637  O   LEU C 101     -21.086  -5.791  -7.513  1.00  0.00           O  
ATOM    638  CB  LEU C 101     -19.095  -7.115  -5.868  1.00  0.00           C  
ATOM    639  CG  LEU C 101     -17.861  -7.484  -5.020  1.00  0.00           C  
ATOM    640  CD1 LEU C 101     -17.563  -6.434  -3.949  1.00  0.00           C  
ATOM    641  CD2 LEU C 101     -18.121  -8.802  -4.289  1.00  0.00           C  
ATOM    642  H   LEU C 101     -18.813  -4.331  -6.647  1.00  0.00           H  
ATOM    643  HA  LEU C 101     -18.082  -7.003  -7.741  1.00  0.00           H  
ATOM    644  HB2 LEU C 101     -19.613  -8.035  -6.140  1.00  0.00           H  
ATOM    645  HB3 LEU C 101     -19.782  -6.517  -5.268  1.00  0.00           H  
ATOM    646  HG  LEU C 101     -16.985  -7.619  -5.654  1.00  0.00           H  
ATOM    647 HD11 LEU C 101     -17.301  -5.487  -4.422  1.00  0.00           H  
ATOM    648 HD12 LEU C 101     -18.433  -6.283  -3.310  1.00  0.00           H  
ATOM    649 HD13 LEU C 101     -16.723  -6.756  -3.334  1.00  0.00           H  
ATOM    650 HD21 LEU C 101     -19.002  -8.719  -3.651  1.00  0.00           H  
ATOM    651 HD22 LEU C 101     -18.293  -9.586  -5.026  1.00  0.00           H  
ATOM    652 HD23 LEU C 101     -17.257  -9.077  -3.685  1.00  0.00           H  
ATOM    653  N   PRO C 102     -20.025  -6.540  -9.346  1.00  0.00           N  
ATOM    654  CA  PRO C 102     -21.218  -6.557 -10.192  1.00  0.00           C  
ATOM    655  C   PRO C 102     -22.314  -7.515  -9.683  1.00  0.00           C  
ATOM    656  O   PRO C 102     -21.998  -8.427  -8.904  1.00  0.00           O  
ATOM    657  CB  PRO C 102     -20.715  -6.961 -11.581  1.00  0.00           C  
ATOM    658  CG  PRO C 102     -19.280  -6.436 -11.583  1.00  0.00           C  
ATOM    659  CD  PRO C 102     -18.835  -6.740 -10.155  1.00  0.00           C  
ATOM    660  HA  PRO C 102     -21.606  -5.539 -10.236  1.00  0.00           H  
ATOM    661  HB2 PRO C 102     -21.308  -6.500 -12.370  1.00  0.00           H  
ATOM    662  HB3 PRO C 102     -20.706  -8.046 -11.686  1.00  0.00           H  
ATOM    663  HG2 PRO C 102     -19.276  -5.358 -11.745  1.00  0.00           H  
ATOM    664  HG3 PRO C 102     -18.658  -6.944 -12.319  1.00  0.00           H  
ATOM    665  HD2 PRO C 102     -18.509  -7.777 -10.082  1.00  0.00           H  
ATOM    666  HD3 PRO C 102     -18.030  -6.066  -9.860  1.00  0.00           H  
ATOM    667  N   PRO C 103     -23.582  -7.344 -10.117  1.00  0.00           N  
ATOM    668  CA  PRO C 103     -24.713  -8.179  -9.706  1.00  0.00           C  
ATOM    669  C   PRO C 103     -24.422  -9.683  -9.742  1.00  0.00           C  
ATOM    670  O   PRO C 103     -23.846 -10.191 -10.706  1.00  0.00           O  
ATOM    671  CB  PRO C 103     -25.855  -7.809 -10.657  1.00  0.00           C  
ATOM    672  CG  PRO C 103     -25.587  -6.334 -10.934  1.00  0.00           C  
ATOM    673  CD  PRO C 103     -24.061  -6.271 -10.986  1.00  0.00           C  
ATOM    674  HA  PRO C 103     -25.004  -7.894  -8.695  1.00  0.00           H  
ATOM    675  HB2 PRO C 103     -26.831  -7.966 -10.198  1.00  0.00           H  
ATOM    676  HB3 PRO C 103     -25.774  -8.373 -11.586  1.00  0.00           H  
ATOM    677  HG2 PRO C 103     -25.957  -5.728 -10.106  1.00  0.00           H  
ATOM    678  HG3 PRO C 103     -26.035  -6.014 -11.874  1.00  0.00           H  
ATOM    679  HD2 PRO C 103     -23.724  -6.453 -12.006  1.00  0.00           H  
ATOM    680  HD3 PRO C 103     -23.726  -5.292 -10.643  1.00  0.00           H  
ATOM    681  N   GLY C 104     -24.797 -10.396  -8.681  1.00  0.00           N  
ATOM    682  CA  GLY C 104     -24.590 -11.837  -8.524  1.00  0.00           C  
ATOM    683  C   GLY C 104     -23.174 -12.267  -8.114  1.00  0.00           C  
ATOM    684  O   GLY C 104     -22.998 -13.419  -7.713  1.00  0.00           O  
ATOM    685  H   GLY C 104     -25.216  -9.921  -7.894  1.00  0.00           H  
ATOM    686  HA2 GLY C 104     -24.828 -12.333  -9.464  1.00  0.00           H  
ATOM    687  HA3 GLY C 104     -25.280 -12.204  -7.764  1.00  0.00           H  
ATOM    688  N   THR C 105     -22.162 -11.392  -8.184  1.00  0.00           N  
ATOM    689  CA  THR C 105     -20.756 -11.784  -7.959  1.00  0.00           C  
ATOM    690  C   THR C 105     -20.322 -11.689  -6.491  1.00  0.00           C  
ATOM    691  O   THR C 105     -20.865 -10.904  -5.710  1.00  0.00           O  
ATOM    692  CB  THR C 105     -19.762 -11.050  -8.879  1.00  0.00           C  
ATOM    693  OG1 THR C 105     -19.505  -9.729  -8.458  1.00  0.00           O  
ATOM    694  CG2 THR C 105     -20.179 -10.986 -10.345  1.00  0.00           C  
ATOM    695  H   THR C 105     -22.363 -10.442  -8.462  1.00  0.00           H  
ATOM    696  HA  THR C 105     -20.674 -12.836  -8.231  1.00  0.00           H  
ATOM    697  HB  THR C 105     -18.818 -11.593  -8.834  1.00  0.00           H  
ATOM    698 HG21 THR C 105     -20.366 -11.996 -10.710  1.00  0.00           H  
ATOM    699 HG22 THR C 105     -21.082 -10.387 -10.466  1.00  0.00           H  
ATOM    700 HG23 THR C 105     -19.377 -10.543 -10.935  1.00  0.00           H  
ATOM    701  HG1 THR C 105     -20.337  -9.259  -8.545  1.00  0.00           H  
ATOM    702  N   GLY C 106     -19.313 -12.482  -6.122  1.00  0.00           N  
ATOM    703  CA  GLY C 106     -18.661 -12.490  -4.808  1.00  0.00           C  
ATOM    704  C   GLY C 106     -17.130 -12.481  -4.897  1.00  0.00           C  
ATOM    705  O   GLY C 106     -16.579 -12.606  -5.994  1.00  0.00           O  
ATOM    706  H   GLY C 106     -18.940 -13.117  -6.813  1.00  0.00           H  
ATOM    707  HA2 GLY C 106     -18.975 -13.371  -4.248  1.00  0.00           H  
ATOM    708  HA3 GLY C 106     -18.970 -11.603  -4.254  1.00  0.00           H  
ATOM    709  N   ARG C 107     -16.442 -12.295  -3.761  1.00  0.00           N  
ATOM    710  CA  ARG C 107     -14.965 -12.303  -3.613  1.00  0.00           C  
ATOM    711  C   ARG C 107     -14.551 -12.758  -2.202  1.00  0.00           C  
ATOM    712  O   ARG C 107     -15.255 -12.450  -1.239  1.00  0.00           O  
ATOM    713  CB  ARG C 107     -14.340 -10.907  -3.865  1.00  0.00           C  
ATOM    714  CG  ARG C 107     -14.642 -10.188  -5.193  1.00  0.00           C  
ATOM    715  CD  ARG C 107     -14.016 -10.830  -6.445  1.00  0.00           C  
ATOM    716  NE  ARG C 107     -14.317 -10.056  -7.669  1.00  0.00           N  
ATOM    717  CZ  ARG C 107     -15.505  -9.837  -8.212  1.00  0.00           C  
ATOM    718  NH1 ARG C 107     -16.592 -10.426  -7.796  1.00  0.00           N  
ATOM    719  NH2 ARG C 107     -15.649  -9.003  -9.198  1.00  0.00           N1+
ATOM    720  H   ARG C 107     -16.988 -12.214  -2.916  1.00  0.00           H  
ATOM    721  HA  ARG C 107     -14.549 -13.016  -4.325  1.00  0.00           H  
ATOM    722  HB2 ARG C 107     -13.258 -10.989  -3.770  1.00  0.00           H  
ATOM    723  HB3 ARG C 107     -14.679 -10.247  -3.067  1.00  0.00           H  
ATOM    724  HG2 ARG C 107     -14.252  -9.174  -5.114  1.00  0.00           H  
ATOM    725  HG3 ARG C 107     -15.722 -10.104  -5.312  1.00  0.00           H  
ATOM    726  HD2 ARG C 107     -14.360 -11.858  -6.561  1.00  0.00           H  
ATOM    727  HD3 ARG C 107     -12.935 -10.860  -6.313  1.00  0.00           H  
ATOM    728  HE  ARG C 107     -13.526  -9.644  -8.143  1.00  0.00           H  
ATOM    729 HH11 ARG C 107     -16.495 -11.176  -7.128  1.00  0.00           H  
ATOM    730 HH12 ARG C 107     -17.499 -10.161  -8.152  1.00  0.00           H  
ATOM    731 HH21 ARG C 107     -16.553  -8.867  -9.627  1.00  0.00           H  
ATOM    732 HH22 ARG C 107     -14.862  -8.457  -9.517  1.00  0.00           H  
ATOM    733  N   ARG C 108     -13.381 -13.400  -2.057  1.00  0.00           N  
ATOM    734  CA  ARG C 108     -12.708 -13.676  -0.763  1.00  0.00           C  
ATOM    735  C   ARG C 108     -11.577 -12.665  -0.528  1.00  0.00           C  
ATOM    736  O   ARG C 108     -10.741 -12.481  -1.412  1.00  0.00           O  
ATOM    737  CB  ARG C 108     -12.277 -15.158  -0.688  1.00  0.00           C  
ATOM    738  CG  ARG C 108     -11.578 -15.596   0.620  1.00  0.00           C  
ATOM    739  CD  ARG C 108     -11.187 -17.087   0.546  1.00  0.00           C  
ATOM    740  NE  ARG C 108     -10.703 -17.650   1.832  1.00  0.00           N  
ATOM    741  CZ  ARG C 108     -10.121 -18.837   1.981  1.00  0.00           C  
ATOM    742  NH1 ARG C 108      -9.839 -19.608   0.976  1.00  0.00           N  
ATOM    743  NH2 ARG C 108      -9.805 -19.325   3.147  1.00  0.00           N1+
ATOM    744  H   ARG C 108     -12.897 -13.658  -2.905  1.00  0.00           H  
ATOM    745  HA  ARG C 108     -13.429 -13.515   0.039  1.00  0.00           H  
ATOM    746  HB2 ARG C 108     -11.605 -15.362  -1.522  1.00  0.00           H  
ATOM    747  HB3 ARG C 108     -13.157 -15.783  -0.837  1.00  0.00           H  
ATOM    748  HG2 ARG C 108     -12.264 -15.442   1.453  1.00  0.00           H  
ATOM    749  HG3 ARG C 108     -10.681 -14.999   0.781  1.00  0.00           H  
ATOM    750  HD2 ARG C 108     -10.413 -17.197  -0.214  1.00  0.00           H  
ATOM    751  HD3 ARG C 108     -12.058 -17.660   0.226  1.00  0.00           H  
ATOM    752  HE  ARG C 108     -10.837 -17.105   2.671  1.00  0.00           H  
ATOM    753 HH11 ARG C 108      -9.233 -20.403   1.115  1.00  0.00           H  
ATOM    754 HH12 ARG C 108     -10.127 -19.360   0.040  1.00  0.00           H  
ATOM    755 HH21 ARG C 108      -9.962 -18.856   4.028  1.00  0.00           H  
ATOM    756 HH22 ARG C 108      -9.511 -20.291   3.186  1.00  0.00           H  
ATOM    757  N   ILE C 109     -11.564 -11.987   0.622  1.00  0.00           N  
ATOM    758  CA  ILE C 109     -10.776 -10.758   0.868  1.00  0.00           C  
ATOM    759  C   ILE C 109     -10.166 -10.728   2.280  1.00  0.00           C  
ATOM    760  O   ILE C 109     -10.619 -11.448   3.172  1.00  0.00           O  
ATOM    761  CB  ILE C 109     -11.618  -9.489   0.554  1.00  0.00           C  
ATOM    762  CG1 ILE C 109     -12.745  -9.187   1.572  1.00  0.00           C  
ATOM    763  CG2 ILE C 109     -12.226  -9.537  -0.862  1.00  0.00           C  
ATOM    764  CD1 ILE C 109     -12.340  -8.229   2.701  1.00  0.00           C  
ATOM    765  H   ILE C 109     -12.229 -12.256   1.333  1.00  0.00           H  
ATOM    766  HA  ILE C 109      -9.936 -10.744   0.174  1.00  0.00           H  
ATOM    767  HB  ILE C 109     -10.927  -8.646   0.561  1.00  0.00           H  
ATOM    768 HG12 ILE C 109     -13.117 -10.120   1.995  1.00  0.00           H  
ATOM    769 HG13 ILE C 109     -13.583  -8.720   1.054  1.00  0.00           H  
ATOM    770 HG21 ILE C 109     -11.456  -9.783  -1.593  1.00  0.00           H  
ATOM    771 HG22 ILE C 109     -13.028 -10.273  -0.911  1.00  0.00           H  
ATOM    772 HG23 ILE C 109     -12.640  -8.561  -1.120  1.00  0.00           H  
ATOM    773 HD11 ILE C 109     -11.557  -8.667   3.321  1.00  0.00           H  
ATOM    774 HD12 ILE C 109     -11.991  -7.286   2.281  1.00  0.00           H  
ATOM    775 HD13 ILE C 109     -13.207  -8.024   3.328  1.00  0.00           H  
ATOM    776  N   HIS C 110      -9.156  -9.879   2.494  1.00  0.00           N  
ATOM    777  CA  HIS C 110      -8.452  -9.698   3.771  1.00  0.00           C  
ATOM    778  C   HIS C 110      -8.795  -8.353   4.444  1.00  0.00           C  
ATOM    779  O   HIS C 110      -9.050  -7.336   3.795  1.00  0.00           O  
ATOM    780  CB  HIS C 110      -6.949  -9.963   3.564  1.00  0.00           C  
ATOM    781  CG  HIS C 110      -6.018  -9.448   4.633  1.00  0.00           C  
ATOM    782  ND1 HIS C 110      -6.035  -9.773   5.970  1.00  0.00           N  
ATOM    783  CD2 HIS C 110      -5.010  -8.538   4.450  1.00  0.00           C  
ATOM    784  CE1 HIS C 110      -5.089  -9.040   6.581  1.00  0.00           C  
ATOM    785  NE2 HIS C 110      -4.417  -8.288   5.693  1.00  0.00           N  
ATOM    786  H   HIS C 110      -8.807  -9.339   1.715  1.00  0.00           H  
ATOM    787  HA  HIS C 110      -8.792 -10.470   4.462  1.00  0.00           H  
ATOM    788  HB2 HIS C 110      -6.792 -11.036   3.458  1.00  0.00           H  
ATOM    789  HB3 HIS C 110      -6.642  -9.493   2.630  1.00  0.00           H  
ATOM    790  HD1 HIS C 110      -6.666 -10.419   6.422  1.00  0.00           H  
ATOM    791  HD2 HIS C 110      -4.727  -8.086   3.511  1.00  0.00           H  
ATOM    792  HE1 HIS C 110      -4.897  -9.042   7.644  1.00  0.00           H  
ATOM    793  N   SER C 111      -8.847  -8.370   5.774  1.00  0.00           N  
ATOM    794  CA  SER C 111      -9.226  -7.277   6.669  1.00  0.00           C  
ATOM    795  C   SER C 111      -8.572  -7.491   8.051  1.00  0.00           C  
ATOM    796  O   SER C 111      -7.609  -8.249   8.173  1.00  0.00           O  
ATOM    797  CB  SER C 111     -10.766  -7.196   6.682  1.00  0.00           C  
ATOM    798  OG  SER C 111     -11.280  -6.132   7.464  1.00  0.00           O  
ATOM    799  H   SER C 111      -8.567  -9.226   6.230  1.00  0.00           H  
ATOM    800  HA  SER C 111      -8.831  -6.341   6.274  1.00  0.00           H  
ATOM    801  HB2 SER C 111     -11.167  -8.135   7.064  1.00  0.00           H  
ATOM    802  HB3 SER C 111     -11.120  -7.071   5.658  1.00  0.00           H  
ATOM    803  HG  SER C 111     -10.782  -5.338   7.258  1.00  0.00           H  
ATOM    804  N   TYR C 112      -9.062  -6.842   9.105  1.00  0.00           N  
ATOM    805  CA  TYR C 112      -8.479  -6.864  10.449  1.00  0.00           C  
ATOM    806  C   TYR C 112      -9.577  -6.992  11.508  1.00  0.00           C  
ATOM    807  O   TYR C 112     -10.699  -6.514  11.320  1.00  0.00           O  
ATOM    808  CB  TYR C 112      -7.595  -5.625  10.658  1.00  0.00           C  
ATOM    809  CG  TYR C 112      -6.262  -5.692   9.935  1.00  0.00           C  
ATOM    810  CD1 TYR C 112      -6.140  -5.305   8.585  1.00  0.00           C  
ATOM    811  CD2 TYR C 112      -5.146  -6.205  10.617  1.00  0.00           C  
ATOM    812  CE1 TYR C 112      -4.917  -5.490   7.909  1.00  0.00           C  
ATOM    813  CE2 TYR C 112      -3.923  -6.391   9.951  1.00  0.00           C  
ATOM    814  CZ  TYR C 112      -3.813  -6.048   8.589  1.00  0.00           C  
ATOM    815  OH  TYR C 112      -2.632  -6.260   7.951  1.00  0.00           O  
ATOM    816  H   TYR C 112      -9.900  -6.293   8.976  1.00  0.00           H  
ATOM    817  HA  TYR C 112      -7.842  -7.743  10.550  1.00  0.00           H  
ATOM    818  HB2 TYR C 112      -7.405  -5.501  11.724  1.00  0.00           H  
ATOM    819  HB3 TYR C 112      -8.141  -4.745  10.317  1.00  0.00           H  
ATOM    820  HD1 TYR C 112      -6.989  -4.894   8.061  1.00  0.00           H  
ATOM    821  HD2 TYR C 112      -5.242  -6.476  11.658  1.00  0.00           H  
ATOM    822  HE1 TYR C 112      -4.829  -5.222   6.866  1.00  0.00           H  
ATOM    823  HE2 TYR C 112      -3.074  -6.810  10.471  1.00  0.00           H  
ATOM    824  HH  TYR C 112      -2.723  -6.116   7.007  1.00  0.00           H  
ATOM    825  N   ARG C 113      -9.262  -7.661  12.624  1.00  0.00           N  
ATOM    826  CA  ARG C 113     -10.225  -7.910  13.709  1.00  0.00           C  
ATOM    827  C   ARG C 113     -10.756  -6.585  14.262  1.00  0.00           C  
ATOM    828  O   ARG C 113      -9.975  -5.680  14.557  1.00  0.00           O  
ATOM    829  CB  ARG C 113      -9.591  -8.755  14.827  1.00  0.00           C  
ATOM    830  CG  ARG C 113      -9.054 -10.118  14.348  1.00  0.00           C  
ATOM    831  CD  ARG C 113      -8.548 -10.955  15.531  1.00  0.00           C  
ATOM    832  NE  ARG C 113      -9.673 -11.449  16.336  1.00  0.00           N  
ATOM    833  CZ  ARG C 113      -9.721 -11.732  17.620  1.00  0.00           C  
ATOM    834  NH1 ARG C 113      -8.689 -11.648  18.406  1.00  0.00           N  
ATOM    835  NH2 ARG C 113     -10.856 -12.136  18.104  1.00  0.00           N1+
ATOM    836  H   ARG C 113      -8.312  -7.987  12.728  1.00  0.00           H  
ATOM    837  HA  ARG C 113     -11.074  -8.457  13.300  1.00  0.00           H  
ATOM    838  HB2 ARG C 113     -10.348  -8.920  15.594  1.00  0.00           H  
ATOM    839  HB3 ARG C 113      -8.774  -8.193  15.279  1.00  0.00           H  
ATOM    840  HG2 ARG C 113      -8.224  -9.963  13.658  1.00  0.00           H  
ATOM    841  HG3 ARG C 113      -9.839 -10.665  13.826  1.00  0.00           H  
ATOM    842  HD2 ARG C 113      -7.890 -10.333  16.138  1.00  0.00           H  
ATOM    843  HD3 ARG C 113      -7.979 -11.803  15.151  1.00  0.00           H  
ATOM    844  HE  ARG C 113     -10.555 -11.553  15.855  1.00  0.00           H  
ATOM    845 HH11 ARG C 113      -7.852 -11.188  18.078  1.00  0.00           H  
ATOM    846 HH12 ARG C 113      -8.804 -11.707  19.408  1.00  0.00           H  
ATOM    847 HH21 ARG C 113     -10.971 -12.406  19.070  1.00  0.00           H  
ATOM    848 HH22 ARG C 113     -11.651 -12.141  17.481  1.00  0.00           H  
ATOM    849  N   GLY C 114     -12.075  -6.459  14.386  1.00  0.00           N  
ATOM    850  CA  GLY C 114     -12.719  -5.247  14.897  1.00  0.00           C  
ATOM    851  C   GLY C 114     -12.757  -4.053  13.929  1.00  0.00           C  
ATOM    852  O   GLY C 114     -13.103  -2.950  14.356  1.00  0.00           O  
ATOM    853  H   GLY C 114     -12.662  -7.231  14.104  1.00  0.00           H  
ATOM    854  HA2 GLY C 114     -12.210  -4.928  15.806  1.00  0.00           H  
ATOM    855  HA3 GLY C 114     -13.747  -5.495  15.161  1.00  0.00           H  
ATOM    856  N   HIS C 115     -12.419  -4.223  12.644  1.00  0.00           N  
ATOM    857  CA  HIS C 115     -12.603  -3.169  11.631  1.00  0.00           C  
ATOM    858  C   HIS C 115     -14.054  -3.093  11.148  1.00  0.00           C  
ATOM    859  O   HIS C 115     -14.692  -4.120  10.928  1.00  0.00           O  
ATOM    860  CB  HIS C 115     -11.640  -3.344  10.446  1.00  0.00           C  
ATOM    861  CG  HIS C 115     -10.242  -2.834  10.701  1.00  0.00           C  
ATOM    862  ND1 HIS C 115      -9.349  -2.429   9.704  1.00  0.00           N  
ATOM    863  CD2 HIS C 115      -9.642  -2.673  11.915  1.00  0.00           C  
ATOM    864  CE1 HIS C 115      -8.244  -2.010  10.343  1.00  0.00           C  
ATOM    865  NE2 HIS C 115      -8.399  -2.143  11.671  1.00  0.00           N  
ATOM    866  H   HIS C 115     -12.106  -5.132  12.333  1.00  0.00           H  
ATOM    867  HA  HIS C 115     -12.388  -2.204  12.089  1.00  0.00           H  
ATOM    868  HB2 HIS C 115     -12.039  -2.793   9.594  1.00  0.00           H  
ATOM    869  HB3 HIS C 115     -11.599  -4.393  10.153  1.00  0.00           H  
ATOM    870  HD2 HIS C 115     -10.063  -2.907  12.881  1.00  0.00           H  
ATOM    871  HE2 HIS C 115      -7.731  -1.881  12.382  1.00  0.00           H  
ATOM    872  HE1 HIS C 115      -7.359  -1.623   9.860  1.00  0.00           H  
ATOM    873  N   LEU C 116     -14.557  -1.873  10.953  1.00  0.00           N  
ATOM    874  CA  LEU C 116     -15.927  -1.605  10.514  1.00  0.00           C  
ATOM    875  C   LEU C 116     -15.995  -1.396   8.997  1.00  0.00           C  
ATOM    876  O   LEU C 116     -15.129  -0.763   8.390  1.00  0.00           O  
ATOM    877  CB  LEU C 116     -16.534  -0.400  11.261  1.00  0.00           C  
ATOM    878  CG  LEU C 116     -17.030  -0.650  12.695  1.00  0.00           C  
ATOM    879  CD1 LEU C 116     -15.916  -1.007  13.674  1.00  0.00           C  
ATOM    880  CD2 LEU C 116     -17.724   0.614  13.204  1.00  0.00           C  
ATOM    881  H   LEU C 116     -13.949  -1.079  11.091  1.00  0.00           H  
ATOM    882  HA  LEU C 116     -16.543  -2.475  10.743  1.00  0.00           H  
ATOM    883  HB2 LEU C 116     -17.402  -0.076  10.687  1.00  0.00           H  
ATOM    884  HB3 LEU C 116     -15.813   0.419  11.263  1.00  0.00           H  
ATOM    885  HG  LEU C 116     -17.764  -1.456  12.682  1.00  0.00           H  
ATOM    886 HD11 LEU C 116     -15.516  -1.995  13.443  1.00  0.00           H  
ATOM    887 HD12 LEU C 116     -15.120  -0.264  13.620  1.00  0.00           H  
ATOM    888 HD13 LEU C 116     -16.311  -1.031  14.690  1.00  0.00           H  
ATOM    889 HD21 LEU C 116     -17.017   1.443  13.228  1.00  0.00           H  
ATOM    890 HD22 LEU C 116     -18.558   0.868  12.550  1.00  0.00           H  
ATOM    891 HD23 LEU C 116     -18.113   0.443  14.208  1.00  0.00           H  
ATOM    892  N   TRP C 117     -17.086  -1.883   8.417  1.00  0.00           N  
ATOM    893  CA  TRP C 117     -17.427  -1.803   7.001  1.00  0.00           C  
ATOM    894  C   TRP C 117     -18.889  -1.393   6.809  1.00  0.00           C  
ATOM    895  O   TRP C 117     -19.739  -1.705   7.642  1.00  0.00           O  
ATOM    896  CB  TRP C 117     -17.217  -3.172   6.347  1.00  0.00           C  
ATOM    897  CG  TRP C 117     -15.823  -3.693   6.182  1.00  0.00           C  
ATOM    898  CD1 TRP C 117     -15.120  -4.405   7.093  1.00  0.00           C  
ATOM    899  CD2 TRP C 117     -14.961  -3.577   5.010  1.00  0.00           C  
ATOM    900  NE1 TRP C 117     -13.912  -4.795   6.543  1.00  0.00           N  
ATOM    901  CE2 TRP C 117     -13.783  -4.345   5.243  1.00  0.00           C  
ATOM    902  CE3 TRP C 117     -15.071  -2.925   3.762  1.00  0.00           C  
ATOM    903  CZ2 TRP C 117     -12.803  -4.515   4.257  1.00  0.00           C  
ATOM    904  CZ3 TRP C 117     -14.056  -3.034   2.791  1.00  0.00           C  
ATOM    905  CH2 TRP C 117     -12.926  -3.836   3.031  1.00  0.00           C  
ATOM    906  H   TRP C 117     -17.708  -2.431   8.996  1.00  0.00           H  
ATOM    907  HA  TRP C 117     -16.790  -1.069   6.506  1.00  0.00           H  
ATOM    908  HB2 TRP C 117     -17.658  -3.141   5.350  1.00  0.00           H  
ATOM    909  HB3 TRP C 117     -17.792  -3.902   6.917  1.00  0.00           H  
ATOM    910  HD1 TRP C 117     -15.470  -4.643   8.087  1.00  0.00           H  
ATOM    911  HE1 TRP C 117     -13.224  -5.343   7.039  1.00  0.00           H  
ATOM    912  HE3 TRP C 117     -15.953  -2.335   3.559  1.00  0.00           H  
ATOM    913  HZ2 TRP C 117     -11.964  -5.171   4.439  1.00  0.00           H  
ATOM    914  HZ3 TRP C 117     -14.148  -2.507   1.853  1.00  0.00           H  
ATOM    915  HH2 TRP C 117     -12.163  -3.929   2.272  1.00  0.00           H  
ATOM    916  N   LEU C 118     -19.175  -0.769   5.670  1.00  0.00           N  
ATOM    917  CA  LEU C 118     -20.499  -0.494   5.114  1.00  0.00           C  
ATOM    918  C   LEU C 118     -20.442  -0.702   3.590  1.00  0.00           C  
ATOM    919  O   LEU C 118     -19.371  -0.930   3.024  1.00  0.00           O  
ATOM    920  CB  LEU C 118     -20.974   0.904   5.564  1.00  0.00           C  
ATOM    921  CG  LEU C 118     -20.272   2.130   4.936  1.00  0.00           C  
ATOM    922  CD1 LEU C 118     -20.903   2.579   3.614  1.00  0.00           C  
ATOM    923  CD2 LEU C 118     -20.374   3.336   5.870  1.00  0.00           C  
ATOM    924  H   LEU C 118     -18.397  -0.548   5.065  1.00  0.00           H  
ATOM    925  HA  LEU C 118     -21.201  -1.225   5.516  1.00  0.00           H  
ATOM    926  HB2 LEU C 118     -20.865   0.947   6.648  1.00  0.00           H  
ATOM    927  HB3 LEU C 118     -22.042   0.975   5.355  1.00  0.00           H  
ATOM    928  HG  LEU C 118     -19.215   1.911   4.785  1.00  0.00           H  
ATOM    929 HD11 LEU C 118     -20.743   1.827   2.841  1.00  0.00           H  
ATOM    930 HD12 LEU C 118     -21.971   2.744   3.750  1.00  0.00           H  
ATOM    931 HD13 LEU C 118     -20.439   3.506   3.277  1.00  0.00           H  
ATOM    932 HD21 LEU C 118     -21.419   3.613   6.009  1.00  0.00           H  
ATOM    933 HD22 LEU C 118     -19.943   3.075   6.837  1.00  0.00           H  
ATOM    934 HD23 LEU C 118     -19.820   4.176   5.452  1.00  0.00           H  
ATOM    935  N   PHE C 119     -21.590  -0.651   2.912  1.00  0.00           N  
ATOM    936  CA  PHE C 119     -21.682  -0.969   1.484  1.00  0.00           C  
ATOM    937  C   PHE C 119     -22.591   0.016   0.742  1.00  0.00           C  
ATOM    938  O   PHE C 119     -23.504   0.614   1.319  1.00  0.00           O  
ATOM    939  CB  PHE C 119     -22.080  -2.441   1.292  1.00  0.00           C  
ATOM    940  CG  PHE C 119     -21.100  -3.433   1.904  1.00  0.00           C  
ATOM    941  CD1 PHE C 119     -21.172  -3.738   3.276  1.00  0.00           C  
ATOM    942  CD2 PHE C 119     -20.102  -4.039   1.114  1.00  0.00           C  
ATOM    943  CE1 PHE C 119     -20.248  -4.621   3.861  1.00  0.00           C  
ATOM    944  CE2 PHE C 119     -19.189  -4.940   1.695  1.00  0.00           C  
ATOM    945  CZ  PHE C 119     -19.259  -5.224   3.070  1.00  0.00           C  
ATOM    946  H   PHE C 119     -22.442  -0.408   3.396  1.00  0.00           H  
ATOM    947  HA  PHE C 119     -20.695  -0.851   1.038  1.00  0.00           H  
ATOM    948  HB2 PHE C 119     -22.159  -2.641   0.223  1.00  0.00           H  
ATOM    949  HB3 PHE C 119     -23.066  -2.603   1.728  1.00  0.00           H  
ATOM    950  HD1 PHE C 119     -21.935  -3.279   3.887  1.00  0.00           H  
ATOM    951  HD2 PHE C 119     -20.041  -3.817   0.059  1.00  0.00           H  
ATOM    952  HE1 PHE C 119     -20.296  -4.833   4.919  1.00  0.00           H  
ATOM    953  HE2 PHE C 119     -18.431  -5.416   1.090  1.00  0.00           H  
ATOM    954  HZ  PHE C 119     -18.553  -5.906   3.521  1.00  0.00           H  
ATOM    955  N   ARG C 120     -22.287   0.218  -0.542  1.00  0.00           N  
ATOM    956  CA  ARG C 120     -22.824   1.281  -1.403  1.00  0.00           C  
ATOM    957  C   ARG C 120     -23.022   0.790  -2.839  1.00  0.00           C  
ATOM    958  O   ARG C 120     -22.598  -0.311  -3.177  1.00  0.00           O  
ATOM    959  CB  ARG C 120     -21.847   2.478  -1.376  1.00  0.00           C  
ATOM    960  CG  ARG C 120     -21.724   3.210  -0.030  1.00  0.00           C  
ATOM    961  CD  ARG C 120     -22.998   3.988   0.324  1.00  0.00           C  
ATOM    962  NE  ARG C 120     -23.711   3.473   1.508  1.00  0.00           N  
ATOM    963  CZ  ARG C 120     -24.663   4.123   2.155  1.00  0.00           C  
ATOM    964  NH1 ARG C 120     -25.118   5.270   1.739  1.00  0.00           N  
ATOM    965  NH2 ARG C 120     -25.227   3.655   3.223  1.00  0.00           N1+
ATOM    966  H   ARG C 120     -21.517  -0.312  -0.924  1.00  0.00           H  
ATOM    967  HA  ARG C 120     -23.800   1.591  -1.029  1.00  0.00           H  
ATOM    968  HB2 ARG C 120     -22.140   3.207  -2.130  1.00  0.00           H  
ATOM    969  HB3 ARG C 120     -20.855   2.117  -1.649  1.00  0.00           H  
ATOM    970  HG2 ARG C 120     -20.911   3.930  -0.120  1.00  0.00           H  
ATOM    971  HG3 ARG C 120     -21.459   2.512   0.765  1.00  0.00           H  
ATOM    972  HD2 ARG C 120     -23.677   3.963  -0.529  1.00  0.00           H  
ATOM    973  HD3 ARG C 120     -22.717   5.027   0.499  1.00  0.00           H  
ATOM    974  HE  ARG C 120     -23.527   2.524   1.799  1.00  0.00           H  
ATOM    975 HH11 ARG C 120     -25.828   5.726   2.293  1.00  0.00           H  
ATOM    976 HH12 ARG C 120     -24.840   5.621   0.833  1.00  0.00           H  
ATOM    977 HH21 ARG C 120     -25.056   2.732   3.598  1.00  0.00           H  
ATOM    978 HH22 ARG C 120     -25.985   4.177   3.640  1.00  0.00           H  
ATOM    979  N   ASP C 121     -23.613   1.625  -3.686  1.00  0.00           N  
ATOM    980  CA  ASP C 121     -23.637   1.478  -5.147  1.00  0.00           C  
ATOM    981  C   ASP C 121     -22.676   2.467  -5.834  1.00  0.00           C  
ATOM    982  O   ASP C 121     -22.725   3.670  -5.573  1.00  0.00           O  
ATOM    983  CB  ASP C 121     -25.068   1.681  -5.658  1.00  0.00           C  
ATOM    984  CG  ASP C 121     -25.123   1.724  -7.185  1.00  0.00           C  
ATOM    985  OD1 ASP C 121     -24.540   0.852  -7.861  1.00  0.00           O  
ATOM    986  OD2 ASP C 121     -25.767   2.645  -7.730  1.00  0.00           O1-
ATOM    987  H   ASP C 121     -24.058   2.441  -3.291  1.00  0.00           H  
ATOM    988  HA  ASP C 121     -23.331   0.467  -5.419  1.00  0.00           H  
ATOM    989  HB2 ASP C 121     -25.455   2.619  -5.261  1.00  0.00           H  
ATOM    990  HB3 ASP C 121     -25.702   0.872  -5.294  1.00  0.00           H  
ATOM    991  N   ALA C 122     -21.853   1.977  -6.767  1.00  0.00           N  
ATOM    992  CA  ALA C 122     -20.898   2.771  -7.548  1.00  0.00           C  
ATOM    993  C   ALA C 122     -21.551   3.770  -8.534  1.00  0.00           C  
ATOM    994  O   ALA C 122     -20.852   4.575  -9.160  1.00  0.00           O  
ATOM    995  CB  ALA C 122     -19.957   1.797  -8.270  1.00  0.00           C  
ATOM    996  H   ALA C 122     -21.894   0.985  -6.953  1.00  0.00           H  
ATOM    997  HA  ALA C 122     -20.306   3.362  -6.850  1.00  0.00           H  
ATOM    998  HB1 ALA C 122     -19.529   1.090  -7.560  1.00  0.00           H  
ATOM    999  HB2 ALA C 122     -20.509   1.250  -9.034  1.00  0.00           H  
ATOM   1000  HB3 ALA C 122     -19.146   2.349  -8.745  1.00  0.00           H  
ATOM   1001  N   GLY C 123     -22.879   3.744  -8.682  1.00  0.00           N  
ATOM   1002  CA  GLY C 123     -23.635   4.754  -9.422  1.00  0.00           C  
ATOM   1003  C   GLY C 123     -23.785   6.094  -8.692  1.00  0.00           C  
ATOM   1004  O   GLY C 123     -23.762   7.129  -9.354  1.00  0.00           O  
ATOM   1005  H   GLY C 123     -23.400   3.020  -8.208  1.00  0.00           H  
ATOM   1006  HA2 GLY C 123     -24.641   4.373  -9.597  1.00  0.00           H  
ATOM   1007  HA3 GLY C 123     -23.166   4.929 -10.390  1.00  0.00           H  
ATOM   1008  N   THR C 124     -23.949   6.100  -7.363  1.00  0.00           N  
ATOM   1009  CA  THR C 124     -24.404   7.299  -6.613  1.00  0.00           C  
ATOM   1010  C   THR C 124     -23.999   7.354  -5.131  1.00  0.00           C  
ATOM   1011  O   THR C 124     -24.335   8.321  -4.448  1.00  0.00           O  
ATOM   1012  CB  THR C 124     -25.943   7.386  -6.626  1.00  0.00           C  
ATOM   1013  OG1 THR C 124     -26.455   6.260  -5.958  1.00  0.00           O  
ATOM   1014  CG2 THR C 124     -26.617   7.435  -7.996  1.00  0.00           C  
ATOM   1015  H   THR C 124     -23.950   5.210  -6.886  1.00  0.00           H  
ATOM   1016  HA  THR C 124     -24.005   8.197  -7.084  1.00  0.00           H  
ATOM   1017  HB  THR C 124     -26.244   8.278  -6.076  1.00  0.00           H  
ATOM   1018 HG21 THR C 124     -26.184   8.243  -8.586  1.00  0.00           H  
ATOM   1019 HG22 THR C 124     -26.494   6.486  -8.518  1.00  0.00           H  
ATOM   1020 HG23 THR C 124     -27.682   7.624  -7.863  1.00  0.00           H  
ATOM   1021  HG1 THR C 124     -27.158   6.589  -5.392  1.00  0.00           H  
ATOM   1022  N   HIS C 125     -23.333   6.328  -4.591  1.00  0.00           N  
ATOM   1023  CA  HIS C 125     -23.199   6.097  -3.142  1.00  0.00           C  
ATOM   1024  C   HIS C 125     -24.539   5.929  -2.381  1.00  0.00           C  
ATOM   1025  O   HIS C 125     -24.600   6.157  -1.165  1.00  0.00           O  
ATOM   1026  CB  HIS C 125     -22.232   7.097  -2.477  1.00  0.00           C  
ATOM   1027  CG  HIS C 125     -20.852   7.196  -3.082  1.00  0.00           C  
ATOM   1028  CD2 HIS C 125     -20.316   8.304  -3.672  1.00  0.00           C  
ATOM   1029  ND1 HIS C 125     -19.881   6.191  -3.046  1.00  0.00           N  
ATOM   1030  NE2 HIS C 125     -19.014   7.986  -3.995  1.00  0.00           N  
ATOM   1031  CE1 HIS C 125     -18.792   6.712  -3.639  1.00  0.00           C  
ATOM   1032  H   HIS C 125     -23.010   5.589  -5.200  1.00  0.00           H  
ATOM   1033  HA  HIS C 125     -22.712   5.126  -3.056  1.00  0.00           H  
ATOM   1034  HB2 HIS C 125     -22.092   6.796  -1.439  1.00  0.00           H  
ATOM   1035  HB3 HIS C 125     -22.686   8.088  -2.471  1.00  0.00           H  
ATOM   1036  HD2 HIS C 125     -20.817   9.248  -3.830  1.00  0.00           H  
ATOM   1037  HE2 HIS C 125     -18.305   8.608  -4.358  1.00  0.00           H  
ATOM   1038  HE1 HIS C 125     -17.857   6.192  -3.790  1.00  0.00           H  
ATOM   1039  N   ASP C 126     -25.606   5.474  -3.056  1.00  0.00           N  
ATOM   1040  CA  ASP C 126     -26.791   4.909  -2.383  1.00  0.00           C  
ATOM   1041  C   ASP C 126     -26.412   3.684  -1.537  1.00  0.00           C  
ATOM   1042  O   ASP C 126     -25.549   2.897  -1.928  1.00  0.00           O  
ATOM   1043  CB  ASP C 126     -27.901   4.471  -3.358  1.00  0.00           C  
ATOM   1044  CG  ASP C 126     -28.581   5.560  -4.185  1.00  0.00           C  
ATOM   1045  OD1 ASP C 126     -28.293   6.765  -4.000  1.00  0.00           O  
ATOM   1046  OD2 ASP C 126     -29.395   5.185  -5.065  1.00  0.00           O1-
ATOM   1047  H   ASP C 126     -25.546   5.407  -4.062  1.00  0.00           H  
ATOM   1048  HA  ASP C 126     -27.204   5.664  -1.715  1.00  0.00           H  
ATOM   1049  HB2 ASP C 126     -28.681   3.980  -2.776  1.00  0.00           H  
ATOM   1050  HB3 ASP C 126     -27.485   3.729  -4.040  1.00  0.00           H  
ATOM   1051  N   GLY C 127     -27.073   3.504  -0.393  1.00  0.00           N  
ATOM   1052  CA  GLY C 127     -26.863   2.367   0.502  1.00  0.00           C  
ATOM   1053  C   GLY C 127     -27.467   1.061  -0.001  1.00  0.00           C  
ATOM   1054  O   GLY C 127     -28.474   1.052  -0.720  1.00  0.00           O  
ATOM   1055  H   GLY C 127     -27.781   4.177  -0.136  1.00  0.00           H  
ATOM   1056  HA2 GLY C 127     -27.288   2.587   1.482  1.00  0.00           H  
ATOM   1057  HA3 GLY C 127     -25.792   2.205   0.625  1.00  0.00           H  
ATOM   1058  N   LEU C 128     -26.843  -0.044   0.406  1.00  0.00           N  
ATOM   1059  CA  LEU C 128     -27.280  -1.417   0.161  1.00  0.00           C  
ATOM   1060  C   LEU C 128     -26.985  -2.253   1.411  1.00  0.00           C  
ATOM   1061  O   LEU C 128     -25.878  -2.216   1.949  1.00  0.00           O  
ATOM   1062  CB  LEU C 128     -26.590  -1.993  -1.090  1.00  0.00           C  
ATOM   1063  CG  LEU C 128     -26.964  -1.324  -2.425  1.00  0.00           C  
ATOM   1064  CD1 LEU C 128     -26.023  -1.798  -3.526  1.00  0.00           C  
ATOM   1065  CD2 LEU C 128     -28.390  -1.684  -2.845  1.00  0.00           C  
ATOM   1066  H   LEU C 128     -26.034   0.066   1.001  1.00  0.00           H  
ATOM   1067  HA  LEU C 128     -28.359  -1.425   0.007  1.00  0.00           H  
ATOM   1068  HB2 LEU C 128     -26.843  -3.051  -1.160  1.00  0.00           H  
ATOM   1069  HB3 LEU C 128     -25.513  -1.909  -0.946  1.00  0.00           H  
ATOM   1070  HG  LEU C 128     -26.862  -0.241  -2.353  1.00  0.00           H  
ATOM   1071 HD11 LEU C 128     -24.993  -1.564  -3.253  1.00  0.00           H  
ATOM   1072 HD12 LEU C 128     -26.133  -2.871  -3.679  1.00  0.00           H  
ATOM   1073 HD13 LEU C 128     -26.258  -1.274  -4.452  1.00  0.00           H  
ATOM   1074 HD21 LEU C 128     -28.497  -2.766  -2.918  1.00  0.00           H  
ATOM   1075 HD22 LEU C 128     -29.101  -1.302  -2.113  1.00  0.00           H  
ATOM   1076 HD23 LEU C 128     -28.617  -1.232  -3.811  1.00  0.00           H  
ATOM   1077  N   LEU C 129     -27.980  -3.006   1.876  1.00  0.00           N  
ATOM   1078  CA  LEU C 129     -27.954  -3.666   3.179  1.00  0.00           C  
ATOM   1079  C   LEU C 129     -27.064  -4.914   3.156  1.00  0.00           C  
ATOM   1080  O   LEU C 129     -27.326  -5.853   2.400  1.00  0.00           O  
ATOM   1081  CB  LEU C 129     -29.382  -4.024   3.632  1.00  0.00           C  
ATOM   1082  CG  LEU C 129     -30.390  -2.864   3.718  1.00  0.00           C  
ATOM   1083  CD1 LEU C 129     -31.754  -3.418   4.132  1.00  0.00           C  
ATOM   1084  CD2 LEU C 129     -29.965  -1.824   4.750  1.00  0.00           C  
ATOM   1085  H   LEU C 129     -28.800  -3.108   1.296  1.00  0.00           H  
ATOM   1086  HA  LEU C 129     -27.531  -2.969   3.902  1.00  0.00           H  
ATOM   1087  HB2 LEU C 129     -29.307  -4.487   4.616  1.00  0.00           H  
ATOM   1088  HB3 LEU C 129     -29.786  -4.765   2.942  1.00  0.00           H  
ATOM   1089  HG  LEU C 129     -30.493  -2.387   2.743  1.00  0.00           H  
ATOM   1090 HD11 LEU C 129     -32.091  -4.159   3.406  1.00  0.00           H  
ATOM   1091 HD12 LEU C 129     -31.695  -3.873   5.121  1.00  0.00           H  
ATOM   1092 HD13 LEU C 129     -32.482  -2.607   4.162  1.00  0.00           H  
ATOM   1093 HD21 LEU C 129     -29.753  -2.309   5.703  1.00  0.00           H  
ATOM   1094 HD22 LEU C 129     -29.076  -1.310   4.386  1.00  0.00           H  
ATOM   1095 HD23 LEU C 129     -30.755  -1.084   4.874  1.00  0.00           H  
ATOM   1096  N   VAL C 130     -26.059  -4.957   4.029  1.00  0.00           N  
ATOM   1097  CA  VAL C 130     -25.209  -6.127   4.275  1.00  0.00           C  
ATOM   1098  C   VAL C 130     -25.869  -7.013   5.327  1.00  0.00           C  
ATOM   1099  O   VAL C 130     -26.066  -6.583   6.456  1.00  0.00           O  
ATOM   1100  CB  VAL C 130     -23.767  -5.718   4.635  1.00  0.00           C  
ATOM   1101  CG1 VAL C 130     -23.623  -4.737   5.811  1.00  0.00           C  
ATOM   1102  CG2 VAL C 130     -22.940  -6.963   4.977  1.00  0.00           C  
ATOM   1103  H   VAL C 130     -25.970  -4.175   4.662  1.00  0.00           H  
ATOM   1104  HA  VAL C 130     -25.141  -6.694   3.347  1.00  0.00           H  
ATOM   1105  HB  VAL C 130     -23.333  -5.252   3.750  1.00  0.00           H  
ATOM   1106 HG11 VAL C 130     -24.157  -3.812   5.594  1.00  0.00           H  
ATOM   1107 HG12 VAL C 130     -24.016  -5.167   6.732  1.00  0.00           H  
ATOM   1108 HG13 VAL C 130     -22.571  -4.493   5.966  1.00  0.00           H  
ATOM   1109 HG21 VAL C 130     -23.270  -7.403   5.918  1.00  0.00           H  
ATOM   1110 HG22 VAL C 130     -23.045  -7.697   4.177  1.00  0.00           H  
ATOM   1111 HG23 VAL C 130     -21.889  -6.689   5.073  1.00  0.00           H  
ATOM   1112  N   ASN C 131     -26.251  -8.243   4.975  1.00  0.00           N  
ATOM   1113  CA  ASN C 131     -26.977  -9.166   5.863  1.00  0.00           C  
ATOM   1114  C   ASN C 131     -28.186  -8.493   6.568  1.00  0.00           C  
ATOM   1115  O   ASN C 131     -28.430  -8.705   7.756  1.00  0.00           O  
ATOM   1116  CB  ASN C 131     -26.010  -9.857   6.851  1.00  0.00           C  
ATOM   1117  CG  ASN C 131     -24.749 -10.483   6.271  1.00  0.00           C  
ATOM   1118  OD1 ASN C 131     -24.624 -10.765   5.086  1.00  0.00           O  
ATOM   1119  ND2 ASN C 131     -23.776 -10.732   7.117  1.00  0.00           N  
ATOM   1120  H   ASN C 131     -26.056  -8.543   4.030  1.00  0.00           H  
ATOM   1121  HA  ASN C 131     -27.398  -9.944   5.226  1.00  0.00           H  
ATOM   1122  HB2 ASN C 131     -26.549 -10.637   7.390  1.00  0.00           H  
ATOM   1123  HB3 ASN C 131     -25.696  -9.109   7.579  1.00  0.00           H  
ATOM   1124 HD21 ASN C 131     -23.927 -10.533   8.096  1.00  0.00           H  
ATOM   1125 HD22 ASN C 131     -22.935 -11.185   6.790  1.00  0.00           H  
ATOM   1126  N   GLN C 132     -28.931  -7.654   5.840  1.00  0.00           N  
ATOM   1127  CA  GLN C 132     -30.053  -6.834   6.334  1.00  0.00           C  
ATOM   1128  C   GLN C 132     -29.688  -5.773   7.406  1.00  0.00           C  
ATOM   1129  O   GLN C 132     -30.523  -5.399   8.229  1.00  0.00           O  
ATOM   1130  CB  GLN C 132     -31.278  -7.699   6.716  1.00  0.00           C  
ATOM   1131  CG  GLN C 132     -31.775  -8.789   5.737  1.00  0.00           C  
ATOM   1132  CD  GLN C 132     -31.185  -8.761   4.329  1.00  0.00           C  
ATOM   1133  OE1 GLN C 132     -30.363  -9.593   3.961  1.00  0.00           O  
ATOM   1134  NE2 GLN C 132     -31.531  -7.785   3.520  1.00  0.00           N  
ATOM   1135  H   GLN C 132     -28.690  -7.565   4.864  1.00  0.00           H  
ATOM   1136  HA  GLN C 132     -30.377  -6.241   5.479  1.00  0.00           H  
ATOM   1137  HB2 GLN C 132     -32.108  -7.011   6.878  1.00  0.00           H  
ATOM   1138  HB3 GLN C 132     -31.081  -8.176   7.676  1.00  0.00           H  
ATOM   1139  HG2 GLN C 132     -32.859  -8.707   5.661  1.00  0.00           H  
ATOM   1140  HG3 GLN C 132     -31.560  -9.766   6.170  1.00  0.00           H  
ATOM   1141 HE21 GLN C 132     -31.035  -7.701   2.644  1.00  0.00           H  
ATOM   1142 HE22 GLN C 132     -32.262  -7.134   3.771  1.00  0.00           H  
ATOM   1143  N   THR C 133     -28.456  -5.256   7.391  1.00  0.00           N  
ATOM   1144  CA  THR C 133     -27.966  -4.162   8.255  1.00  0.00           C  
ATOM   1145  C   THR C 133     -26.985  -3.256   7.480  1.00  0.00           C  
ATOM   1146  O   THR C 133     -26.772  -3.459   6.286  1.00  0.00           O  
ATOM   1147  CB  THR C 133     -27.407  -4.752   9.568  1.00  0.00           C  
ATOM   1148  OG1 THR C 133     -27.033  -3.724  10.447  1.00  0.00           O  
ATOM   1149  CG2 THR C 133     -26.159  -5.615   9.405  1.00  0.00           C  
ATOM   1150  H   THR C 133     -27.780  -5.636   6.744  1.00  0.00           H  
ATOM   1151  HA  THR C 133     -28.810  -3.529   8.530  1.00  0.00           H  
ATOM   1152  HB  THR C 133     -28.183  -5.348  10.048  1.00  0.00           H  
ATOM   1153 HG21 THR C 133     -26.430  -6.547   8.908  1.00  0.00           H  
ATOM   1154 HG22 THR C 133     -25.403  -5.088   8.824  1.00  0.00           H  
ATOM   1155 HG23 THR C 133     -25.752  -5.867  10.385  1.00  0.00           H  
ATOM   1156  HG1 THR C 133     -26.865  -4.128  11.301  1.00  0.00           H  
ATOM   1157  N   GLU C 134     -26.411  -2.228   8.110  1.00  0.00           N  
ATOM   1158  CA  GLU C 134     -25.573  -1.185   7.474  1.00  0.00           C  
ATOM   1159  C   GLU C 134     -24.225  -0.953   8.181  1.00  0.00           C  
ATOM   1160  O   GLU C 134     -23.507  -0.009   7.852  1.00  0.00           O  
ATOM   1161  CB  GLU C 134     -26.395   0.104   7.267  1.00  0.00           C  
ATOM   1162  CG  GLU C 134     -27.116   0.134   5.907  1.00  0.00           C  
ATOM   1163  CD  GLU C 134     -26.556   1.197   4.941  1.00  0.00           C  
ATOM   1164  OE1 GLU C 134     -27.383   1.884   4.297  1.00  0.00           O  
ATOM   1165  OE2 GLU C 134     -25.318   1.372   4.826  1.00  0.00           O1-
ATOM   1166  H   GLU C 134     -26.616  -2.127   9.093  1.00  0.00           H  
ATOM   1167  HA  GLU C 134     -25.274  -1.536   6.486  1.00  0.00           H  
ATOM   1168  HB2 GLU C 134     -25.771   0.992   7.370  1.00  0.00           H  
ATOM   1169  HB3 GLU C 134     -27.144   0.169   8.056  1.00  0.00           H  
ATOM   1170  HG2 GLU C 134     -28.170   0.341   6.091  1.00  0.00           H  
ATOM   1171  HG3 GLU C 134     -27.061  -0.843   5.427  1.00  0.00           H  
ATOM   1172  N   LEU C 135     -23.830  -1.864   9.077  1.00  0.00           N  
ATOM   1173  CA  LEU C 135     -22.444  -2.030   9.531  1.00  0.00           C  
ATOM   1174  C   LEU C 135     -22.074  -3.518   9.561  1.00  0.00           C  
ATOM   1175  O   LEU C 135     -22.937  -4.374   9.768  1.00  0.00           O  
ATOM   1176  CB  LEU C 135     -22.178  -1.363  10.896  1.00  0.00           C  
ATOM   1177  CG  LEU C 135     -22.375   0.163  10.973  1.00  0.00           C  
ATOM   1178  CD1 LEU C 135     -22.309   0.604  12.437  1.00  0.00           C  
ATOM   1179  CD2 LEU C 135     -21.281   0.916  10.211  1.00  0.00           C  
ATOM   1180  H   LEU C 135     -24.483  -2.598   9.309  1.00  0.00           H  
ATOM   1181  HA  LEU C 135     -21.793  -1.553   8.798  1.00  0.00           H  
ATOM   1182  HB2 LEU C 135     -21.149  -1.579  11.185  1.00  0.00           H  
ATOM   1183  HB3 LEU C 135     -22.818  -1.842  11.636  1.00  0.00           H  
ATOM   1184  HG  LEU C 135     -23.354   0.437  10.580  1.00  0.00           H  
ATOM   1185 HD11 LEU C 135     -23.100   0.115  13.005  1.00  0.00           H  
ATOM   1186 HD12 LEU C 135     -21.343   0.341  12.868  1.00  0.00           H  
ATOM   1187 HD13 LEU C 135     -22.460   1.681  12.506  1.00  0.00           H  
ATOM   1188 HD21 LEU C 135     -20.300   0.668  10.616  1.00  0.00           H  
ATOM   1189 HD22 LEU C 135     -21.310   0.644   9.156  1.00  0.00           H  
ATOM   1190 HD23 LEU C 135     -21.449   1.990  10.292  1.00  0.00           H  
ATOM   1191  N   PHE C 136     -20.793  -3.831   9.377  1.00  0.00           N  
ATOM   1192  CA  PHE C 136     -20.235  -5.189   9.386  1.00  0.00           C  
ATOM   1193  C   PHE C 136     -18.830  -5.197  10.002  1.00  0.00           C  
ATOM   1194  O   PHE C 136     -18.059  -4.265   9.776  1.00  0.00           O  
ATOM   1195  CB  PHE C 136     -20.253  -5.743   7.952  1.00  0.00           C  
ATOM   1196  CG  PHE C 136     -19.492  -7.041   7.747  1.00  0.00           C  
ATOM   1197  CD1 PHE C 136     -20.103  -8.274   8.042  1.00  0.00           C  
ATOM   1198  CD2 PHE C 136     -18.174  -7.019   7.249  1.00  0.00           C  
ATOM   1199  CE1 PHE C 136     -19.406  -9.475   7.820  1.00  0.00           C  
ATOM   1200  CE2 PHE C 136     -17.478  -8.219   7.029  1.00  0.00           C  
ATOM   1201  CZ  PHE C 136     -18.098  -9.448   7.302  1.00  0.00           C  
ATOM   1202  H   PHE C 136     -20.164  -3.075   9.148  1.00  0.00           H  
ATOM   1203  HA  PHE C 136     -20.861  -5.831  10.006  1.00  0.00           H  
ATOM   1204  HB2 PHE C 136     -19.833  -4.991   7.285  1.00  0.00           H  
ATOM   1205  HB3 PHE C 136     -21.289  -5.895   7.652  1.00  0.00           H  
ATOM   1206  HD1 PHE C 136     -21.110  -8.301   8.432  1.00  0.00           H  
ATOM   1207  HD2 PHE C 136     -17.689  -6.080   7.030  1.00  0.00           H  
ATOM   1208  HE1 PHE C 136     -19.884 -10.419   8.036  1.00  0.00           H  
ATOM   1209  HE2 PHE C 136     -16.469  -8.193   6.645  1.00  0.00           H  
ATOM   1210  HZ  PHE C 136     -17.568 -10.369   7.109  1.00  0.00           H  
ATOM   1211  N   VAL C 137     -18.504  -6.242  10.777  1.00  0.00           N  
ATOM   1212  CA  VAL C 137     -17.262  -6.347  11.566  1.00  0.00           C  
ATOM   1213  C   VAL C 137     -16.701  -7.779  11.573  1.00  0.00           C  
ATOM   1214  O   VAL C 137     -17.384  -8.692  12.051  1.00  0.00           O  
ATOM   1215  CB  VAL C 137     -17.455  -5.835  13.013  1.00  0.00           C  
ATOM   1216  CG1 VAL C 137     -16.200  -6.039  13.873  1.00  0.00           C  
ATOM   1217  CG2 VAL C 137     -17.811  -4.347  13.062  1.00  0.00           C  
ATOM   1218  H   VAL C 137     -19.173  -6.992  10.873  1.00  0.00           H  
ATOM   1219  HA  VAL C 137     -16.520  -5.687  11.117  1.00  0.00           H  
ATOM   1220  HB  VAL C 137     -18.271  -6.391  13.476  1.00  0.00           H  
ATOM   1221 HG11 VAL C 137     -16.004  -7.101  14.024  1.00  0.00           H  
ATOM   1222 HG12 VAL C 137     -15.344  -5.574  13.383  1.00  0.00           H  
ATOM   1223 HG13 VAL C 137     -16.344  -5.586  14.853  1.00  0.00           H  
ATOM   1224 HG21 VAL C 137     -17.024  -3.771  12.575  1.00  0.00           H  
ATOM   1225 HG22 VAL C 137     -18.759  -4.163  12.558  1.00  0.00           H  
ATOM   1226 HG23 VAL C 137     -17.907  -4.020  14.098  1.00  0.00           H  
ATOM   1227  N   PRO C 138     -15.463  -8.011  11.096  1.00  0.00           N  
ATOM   1228  CA  PRO C 138     -14.762  -9.285  11.258  1.00  0.00           C  
ATOM   1229  C   PRO C 138     -14.304  -9.524  12.706  1.00  0.00           C  
ATOM   1230  O   PRO C 138     -13.759  -8.620  13.344  1.00  0.00           O  
ATOM   1231  CB  PRO C 138     -13.576  -9.236  10.286  1.00  0.00           C  
ATOM   1232  CG  PRO C 138     -13.983  -8.165   9.278  1.00  0.00           C  
ATOM   1233  CD  PRO C 138     -14.717  -7.173  10.171  1.00  0.00           C  
ATOM   1234  HA  PRO C 138     -15.432 -10.088  10.952  1.00  0.00           H  
ATOM   1235  HB2 PRO C 138     -13.433 -10.198   9.794  1.00  0.00           H  
ATOM   1236  HB3 PRO C 138     -12.669  -8.921  10.802  1.00  0.00           H  
ATOM   1237  HG2 PRO C 138     -14.681  -8.580   8.551  1.00  0.00           H  
ATOM   1238  HG3 PRO C 138     -13.119  -7.713   8.791  1.00  0.00           H  
ATOM   1239  HD2 PRO C 138     -13.999  -6.566  10.722  1.00  0.00           H  
ATOM   1240  HD3 PRO C 138     -15.369  -6.545   9.563  1.00  0.00           H  
ATOM   1241  N   SER C 139     -14.492 -10.744  13.222  1.00  0.00           N  
ATOM   1242  CA  SER C 139     -14.333 -11.065  14.652  1.00  0.00           C  
ATOM   1243  C   SER C 139     -13.255 -12.111  14.938  1.00  0.00           C  
ATOM   1244  O   SER C 139     -12.333 -11.802  15.692  1.00  0.00           O  
ATOM   1245  CB  SER C 139     -15.682 -11.456  15.254  1.00  0.00           C  
ATOM   1246  OG  SER C 139     -16.263 -12.511  14.509  1.00  0.00           O  
ATOM   1247  H   SER C 139     -14.923 -11.450  12.642  1.00  0.00           H  
ATOM   1248  HA  SER C 139     -14.021 -10.164  15.182  1.00  0.00           H  
ATOM   1249  HB2 SER C 139     -16.340 -10.587  15.236  1.00  0.00           H  
ATOM   1250  HB3 SER C 139     -15.541 -11.771  16.288  1.00  0.00           H  
ATOM   1251  HG  SER C 139     -16.995 -12.129  14.019  1.00  0.00           H  
ATOM   1252  N   LEU C 140     -13.301 -13.310  14.351  1.00  0.00           N  
ATOM   1253  CA  LEU C 140     -12.219 -14.303  14.432  1.00  0.00           C  
ATOM   1254  C   LEU C 140     -12.268 -15.310  13.273  1.00  0.00           C  
ATOM   1255  O   LEU C 140     -13.337 -15.791  12.902  1.00  0.00           O  
ATOM   1256  CB  LEU C 140     -12.275 -15.023  15.800  1.00  0.00           C  
ATOM   1257  CG  LEU C 140     -11.244 -16.149  16.020  1.00  0.00           C  
ATOM   1258  CD1 LEU C 140      -9.813 -15.607  16.014  1.00  0.00           C  
ATOM   1259  CD2 LEU C 140     -11.472 -16.813  17.378  1.00  0.00           C  
ATOM   1260  H   LEU C 140     -14.139 -13.563  13.846  1.00  0.00           H  
ATOM   1261  HA  LEU C 140     -11.268 -13.773  14.363  1.00  0.00           H  
ATOM   1262  HB2 LEU C 140     -13.266 -15.465  15.895  1.00  0.00           H  
ATOM   1263  HB3 LEU C 140     -12.166 -14.290  16.600  1.00  0.00           H  
ATOM   1264  HG  LEU C 140     -11.346 -16.909  15.246  1.00  0.00           H  
ATOM   1265 HD11 LEU C 140      -9.565 -15.169  15.047  1.00  0.00           H  
ATOM   1266 HD12 LEU C 140      -9.699 -14.850  16.789  1.00  0.00           H  
ATOM   1267 HD13 LEU C 140      -9.111 -16.418  16.209  1.00  0.00           H  
ATOM   1268 HD21 LEU C 140     -11.369 -16.084  18.181  1.00  0.00           H  
ATOM   1269 HD22 LEU C 140     -12.472 -17.245  17.413  1.00  0.00           H  
ATOM   1270 HD23 LEU C 140     -10.748 -17.615  17.526  1.00  0.00           H  
ATOM   1271  N   ASN C 141     -11.104 -15.673  12.733  1.00  0.00           N  
ATOM   1272  CA  ASN C 141     -10.976 -16.704  11.702  1.00  0.00           C  
ATOM   1273  C   ASN C 141     -10.494 -18.031  12.291  1.00  0.00           C  
ATOM   1274  O   ASN C 141      -9.294 -18.298  12.380  1.00  0.00           O  
ATOM   1275  CB  ASN C 141     -10.123 -16.171  10.547  1.00  0.00           C  
ATOM   1276  CG  ASN C 141     -10.792 -14.982   9.900  1.00  0.00           C  
ATOM   1277  OD1 ASN C 141     -10.515 -13.832  10.187  1.00  0.00           O  
ATOM   1278  ND2 ASN C 141     -11.725 -15.214   9.016  1.00  0.00           N  
ATOM   1279  H   ASN C 141     -10.260 -15.213  13.042  1.00  0.00           H  
ATOM   1280  HA  ASN C 141     -11.959 -16.907  11.277  1.00  0.00           H  
ATOM   1281  HB2 ASN C 141      -9.989 -16.953   9.800  1.00  0.00           H  
ATOM   1282  HB3 ASN C 141      -9.141 -15.870  10.912  1.00  0.00           H  
ATOM   1283 HD21 ASN C 141     -11.996 -16.169   8.831  1.00  0.00           H  
ATOM   1284 HD22 ASN C 141     -12.184 -14.431   8.574  1.00  0.00           H  
ATOM   1285  N   VAL C 142     -11.451 -18.872  12.683  1.00  0.00           N  
ATOM   1286  CA  VAL C 142     -11.219 -20.287  12.998  1.00  0.00           C  
ATOM   1287  C   VAL C 142     -10.878 -21.045  11.710  1.00  0.00           C  
ATOM   1288  O   VAL C 142     -11.446 -20.783  10.651  1.00  0.00           O  
ATOM   1289  CB  VAL C 142     -12.432 -20.916  13.725  1.00  0.00           C  
ATOM   1290  CG1 VAL C 142     -12.758 -20.155  15.016  1.00  0.00           C  
ATOM   1291  CG2 VAL C 142     -13.703 -21.014  12.870  1.00  0.00           C  
ATOM   1292  H   VAL C 142     -12.410 -18.559  12.630  1.00  0.00           H  
ATOM   1293  HA  VAL C 142     -10.364 -20.363  13.670  1.00  0.00           H  
ATOM   1294  HB  VAL C 142     -12.160 -21.934  14.003  1.00  0.00           H  
ATOM   1295 HG11 VAL C 142     -11.866 -20.085  15.638  1.00  0.00           H  
ATOM   1296 HG12 VAL C 142     -13.125 -19.153  14.793  1.00  0.00           H  
ATOM   1297 HG13 VAL C 142     -13.526 -20.693  15.572  1.00  0.00           H  
ATOM   1298 HG21 VAL C 142     -14.006 -20.029  12.516  1.00  0.00           H  
ATOM   1299 HG22 VAL C 142     -13.535 -21.669  12.014  1.00  0.00           H  
ATOM   1300 HG23 VAL C 142     -14.512 -21.442  13.463  1.00  0.00           H  
ATOM   1301  N   ASP C 143      -9.946 -21.993  11.800  1.00  0.00           N  
ATOM   1302  CA  ASP C 143      -9.701 -23.044  10.797  1.00  0.00           C  
ATOM   1303  C   ASP C 143      -9.480 -22.571   9.339  1.00  0.00           C  
ATOM   1304  O   ASP C 143      -9.795 -23.296   8.393  1.00  0.00           O  
ATOM   1305  CB  ASP C 143     -10.795 -24.129  10.917  1.00  0.00           C  
ATOM   1306  CG  ASP C 143     -11.146 -24.527  12.356  1.00  0.00           C  
ATOM   1307  OD1 ASP C 143     -12.265 -25.042  12.570  1.00  0.00           O  
ATOM   1308  OD2 ASP C 143     -10.309 -24.365  13.277  1.00  0.00           O1-
ATOM   1309  H   ASP C 143      -9.544 -22.154  12.712  1.00  0.00           H  
ATOM   1310  HA  ASP C 143      -8.766 -23.523  11.090  1.00  0.00           H  
ATOM   1311  HB2 ASP C 143     -10.469 -25.020  10.381  1.00  0.00           H  
ATOM   1312  HB3 ASP C 143     -11.702 -23.760  10.439  1.00  0.00           H  
ATOM   1313  N   GLY C 144      -8.978 -21.348   9.132  1.00  0.00           N  
ATOM   1314  CA  GLY C 144      -8.811 -20.718   7.809  1.00  0.00           C  
ATOM   1315  C   GLY C 144     -10.103 -20.192   7.161  1.00  0.00           C  
ATOM   1316  O   GLY C 144     -10.072 -19.680   6.038  1.00  0.00           O  
ATOM   1317  H   GLY C 144      -8.743 -20.802   9.949  1.00  0.00           H  
ATOM   1318  HA2 GLY C 144      -8.366 -21.444   7.128  1.00  0.00           H  
ATOM   1319  HA3 GLY C 144      -8.120 -19.880   7.902  1.00  0.00           H  
ATOM   1320  N   GLN C 145     -11.245 -20.308   7.843  1.00  0.00           N  
ATOM   1321  CA  GLN C 145     -12.562 -19.971   7.301  1.00  0.00           C  
ATOM   1322  C   GLN C 145     -12.862 -18.462   7.415  1.00  0.00           C  
ATOM   1323  O   GLN C 145     -12.478 -17.832   8.404  1.00  0.00           O  
ATOM   1324  CB  GLN C 145     -13.654 -20.817   7.979  1.00  0.00           C  
ATOM   1325  CG  GLN C 145     -13.439 -22.339   7.897  1.00  0.00           C  
ATOM   1326  CD  GLN C 145     -12.989 -22.831   6.522  1.00  0.00           C  
ATOM   1327  NE2 GLN C 145     -11.752 -23.238   6.366  1.00  0.00           N  
ATOM   1328  OE1 GLN C 145     -13.734 -22.845   5.550  1.00  0.00           O  
ATOM   1329  H   GLN C 145     -11.206 -20.639   8.796  1.00  0.00           H  
ATOM   1330  HA  GLN C 145     -12.548 -20.240   6.245  1.00  0.00           H  
ATOM   1331  HB2 GLN C 145     -13.737 -20.530   9.027  1.00  0.00           H  
ATOM   1332  HB3 GLN C 145     -14.604 -20.583   7.498  1.00  0.00           H  
ATOM   1333  HG2 GLN C 145     -12.684 -22.617   8.632  1.00  0.00           H  
ATOM   1334  HG3 GLN C 145     -14.361 -22.848   8.175  1.00  0.00           H  
ATOM   1335 HE21 GLN C 145     -11.456 -23.623   5.481  1.00  0.00           H  
ATOM   1336 HE22 GLN C 145     -11.118 -23.229   7.152  1.00  0.00           H  
ATOM   1337  N   PRO C 146     -13.536 -17.854   6.421  1.00  0.00           N  
ATOM   1338  CA  PRO C 146     -13.830 -16.422   6.400  1.00  0.00           C  
ATOM   1339  C   PRO C 146     -15.111 -16.054   7.174  1.00  0.00           C  
ATOM   1340  O   PRO C 146     -15.928 -16.914   7.504  1.00  0.00           O  
ATOM   1341  CB  PRO C 146     -13.944 -16.093   4.910  1.00  0.00           C  
ATOM   1342  CG  PRO C 146     -14.598 -17.354   4.345  1.00  0.00           C  
ATOM   1343  CD  PRO C 146     -13.967 -18.471   5.171  1.00  0.00           C  
ATOM   1344  HA  PRO C 146     -12.994 -15.860   6.817  1.00  0.00           H  
ATOM   1345  HB2 PRO C 146     -12.949 -15.967   4.482  1.00  0.00           H  
ATOM   1346  HB3 PRO C 146     -14.553 -15.207   4.733  1.00  0.00           H  
ATOM   1347  HG2 PRO C 146     -14.386 -17.481   3.283  1.00  0.00           H  
ATOM   1348  HG3 PRO C 146     -15.673 -17.321   4.524  1.00  0.00           H  
ATOM   1349  HD2 PRO C 146     -14.692 -19.264   5.351  1.00  0.00           H  
ATOM   1350  HD3 PRO C 146     -13.100 -18.863   4.640  1.00  0.00           H  
ATOM   1351  N   ILE C 147     -15.309 -14.752   7.410  1.00  0.00           N  
ATOM   1352  CA  ILE C 147     -16.568 -14.160   7.904  1.00  0.00           C  
ATOM   1353  C   ILE C 147     -17.387 -13.603   6.723  1.00  0.00           C  
ATOM   1354  O   ILE C 147     -16.810 -13.006   5.817  1.00  0.00           O  
ATOM   1355  CB  ILE C 147     -16.287 -13.114   9.012  1.00  0.00           C  
ATOM   1356  CG1 ILE C 147     -15.483 -13.673  10.210  1.00  0.00           C  
ATOM   1357  CG2 ILE C 147     -17.580 -12.440   9.501  1.00  0.00           C  
ATOM   1358  CD1 ILE C 147     -16.201 -14.750  11.036  1.00  0.00           C  
ATOM   1359  H   ILE C 147     -14.563 -14.115   7.168  1.00  0.00           H  
ATOM   1360  HA  ILE C 147     -17.168 -14.949   8.357  1.00  0.00           H  
ATOM   1361  HB  ILE C 147     -15.675 -12.332   8.564  1.00  0.00           H  
ATOM   1362 HG12 ILE C 147     -15.241 -12.845  10.877  1.00  0.00           H  
ATOM   1363 HG13 ILE C 147     -14.536 -14.081   9.857  1.00  0.00           H  
ATOM   1364 HG21 ILE C 147     -18.063 -11.897   8.689  1.00  0.00           H  
ATOM   1365 HG22 ILE C 147     -18.276 -13.191   9.876  1.00  0.00           H  
ATOM   1366 HG23 ILE C 147     -17.354 -11.732  10.298  1.00  0.00           H  
ATOM   1367 HD11 ILE C 147     -17.130 -14.364  11.454  1.00  0.00           H  
ATOM   1368 HD12 ILE C 147     -16.409 -15.624  10.419  1.00  0.00           H  
ATOM   1369 HD13 ILE C 147     -15.561 -15.053  11.865  1.00  0.00           H  
ATOM   1370  N   PHE C 148     -18.711 -13.789   6.696  1.00  0.00           N  
ATOM   1371  CA  PHE C 148     -19.525 -13.616   5.479  1.00  0.00           C  
ATOM   1372  C   PHE C 148     -20.420 -12.365   5.472  1.00  0.00           C  
ATOM   1373  O   PHE C 148     -21.126 -12.069   6.441  1.00  0.00           O  
ATOM   1374  CB  PHE C 148     -20.364 -14.879   5.221  1.00  0.00           C  
ATOM   1375  CG  PHE C 148     -19.607 -16.133   4.809  1.00  0.00           C  
ATOM   1376  CD1 PHE C 148     -18.828 -16.844   5.741  1.00  0.00           C  
ATOM   1377  CD2 PHE C 148     -19.751 -16.646   3.504  1.00  0.00           C  
ATOM   1378  CE1 PHE C 148     -18.207 -18.051   5.378  1.00  0.00           C  
ATOM   1379  CE2 PHE C 148     -19.135 -17.857   3.141  1.00  0.00           C  
ATOM   1380  CZ  PHE C 148     -18.366 -18.565   4.081  1.00  0.00           C  
ATOM   1381  H   PHE C 148     -19.148 -14.225   7.495  1.00  0.00           H  
ATOM   1382  HA  PHE C 148     -18.854 -13.515   4.625  1.00  0.00           H  
ATOM   1383  HB2 PHE C 148     -21.086 -14.649   4.438  1.00  0.00           H  
ATOM   1384  HB3 PHE C 148     -20.940 -15.103   6.119  1.00  0.00           H  
ATOM   1385  HD1 PHE C 148     -18.715 -16.473   6.749  1.00  0.00           H  
ATOM   1386  HD2 PHE C 148     -20.352 -16.118   2.779  1.00  0.00           H  
ATOM   1387  HE1 PHE C 148     -17.613 -18.587   6.104  1.00  0.00           H  
ATOM   1388  HE2 PHE C 148     -19.267 -18.247   2.142  1.00  0.00           H  
ATOM   1389  HZ  PHE C 148     -17.907 -19.506   3.815  1.00  0.00           H  
ATOM   1390  N   ALA C 149     -20.445 -11.682   4.324  1.00  0.00           N  
ATOM   1391  CA  ALA C 149     -21.255 -10.503   4.033  1.00  0.00           C  
ATOM   1392  C   ALA C 149     -21.932 -10.616   2.654  1.00  0.00           C  
ATOM   1393  O   ALA C 149     -21.288 -10.895   1.641  1.00  0.00           O  
ATOM   1394  CB  ALA C 149     -20.362  -9.260   4.140  1.00  0.00           C  
ATOM   1395  H   ALA C 149     -19.792 -11.944   3.599  1.00  0.00           H  
ATOM   1396  HA  ALA C 149     -22.040 -10.411   4.784  1.00  0.00           H  
ATOM   1397  HB1 ALA C 149     -20.101  -9.078   5.182  1.00  0.00           H  
ATOM   1398  HB2 ALA C 149     -19.448  -9.412   3.566  1.00  0.00           H  
ATOM   1399  HB3 ALA C 149     -20.876  -8.388   3.737  1.00  0.00           H  
ATOM   1400  N   ASN C 150     -23.240 -10.359   2.617  1.00  0.00           N  
ATOM   1401  CA  ASN C 150     -24.103 -10.446   1.438  1.00  0.00           C  
ATOM   1402  C   ASN C 150     -24.895  -9.142   1.308  1.00  0.00           C  
ATOM   1403  O   ASN C 150     -25.572  -8.752   2.257  1.00  0.00           O  
ATOM   1404  CB  ASN C 150     -25.048 -11.666   1.521  1.00  0.00           C  
ATOM   1405  CG  ASN C 150     -24.433 -12.957   2.033  1.00  0.00           C  
ATOM   1406  OD1 ASN C 150     -24.116 -13.858   1.267  1.00  0.00           O  
ATOM   1407  ND2 ASN C 150     -24.286 -13.115   3.331  1.00  0.00           N  
ATOM   1408  H   ASN C 150     -23.700 -10.159   3.493  1.00  0.00           H  
ATOM   1409  HA  ASN C 150     -23.481 -10.558   0.549  1.00  0.00           H  
ATOM   1410  HB2 ASN C 150     -25.471 -11.852   0.533  1.00  0.00           H  
ATOM   1411  HB3 ASN C 150     -25.875 -11.423   2.187  1.00  0.00           H  
ATOM   1412 HD21 ASN C 150     -23.939 -13.994   3.687  1.00  0.00           H  
ATOM   1413 HD22 ASN C 150     -24.533 -12.367   3.963  1.00  0.00           H  
ATOM   1414  N   ILE C 151     -24.808  -8.470   0.160  1.00  0.00           N  
ATOM   1415  CA  ILE C 151     -25.258  -7.088  -0.032  1.00  0.00           C  
ATOM   1416  C   ILE C 151     -26.519  -7.035  -0.905  1.00  0.00           C  
ATOM   1417  O   ILE C 151     -26.589  -7.689  -1.947  1.00  0.00           O  
ATOM   1418  CB  ILE C 151     -24.096  -6.187  -0.508  1.00  0.00           C  
ATOM   1419  CG1 ILE C 151     -22.934  -6.093   0.510  1.00  0.00           C  
ATOM   1420  CG2 ILE C 151     -24.616  -4.766  -0.775  1.00  0.00           C  
ATOM   1421  CD1 ILE C 151     -21.881  -7.210   0.464  1.00  0.00           C  
ATOM   1422  H   ILE C 151     -24.256  -8.873  -0.583  1.00  0.00           H  
ATOM   1423  HA  ILE C 151     -25.549  -6.696   0.943  1.00  0.00           H  
ATOM   1424  HB  ILE C 151     -23.708  -6.577  -1.448  1.00  0.00           H  
ATOM   1425 HG12 ILE C 151     -23.338  -6.019   1.519  1.00  0.00           H  
ATOM   1426 HG13 ILE C 151     -22.389  -5.171   0.304  1.00  0.00           H  
ATOM   1427 HG21 ILE C 151     -25.337  -4.773  -1.593  1.00  0.00           H  
ATOM   1428 HG22 ILE C 151     -25.080  -4.362   0.125  1.00  0.00           H  
ATOM   1429 HG23 ILE C 151     -23.797  -4.109  -1.066  1.00  0.00           H  
ATOM   1430 HD11 ILE C 151     -22.308  -8.171   0.749  1.00  0.00           H  
ATOM   1431 HD12 ILE C 151     -21.455  -7.277  -0.537  1.00  0.00           H  
ATOM   1432 HD13 ILE C 151     -21.083  -6.978   1.170  1.00  0.00           H  
ATOM   1433  N   THR C 152     -27.532  -6.297  -0.449  1.00  0.00           N  
ATOM   1434  CA  THR C 152     -28.949  -6.507  -0.800  1.00  0.00           C  
ATOM   1435  C   THR C 152     -29.750  -5.196  -0.813  1.00  0.00           C  
ATOM   1436  O   THR C 152     -29.271  -4.163  -0.356  1.00  0.00           O  
ATOM   1437  CB  THR C 152     -29.585  -7.496   0.198  1.00  0.00           C  
ATOM   1438  OG1 THR C 152     -29.692  -6.924   1.479  1.00  0.00           O  
ATOM   1439  CG2 THR C 152     -28.841  -8.817   0.377  1.00  0.00           C  
ATOM   1440  H   THR C 152     -27.358  -5.720   0.362  1.00  0.00           H  
ATOM   1441  HA  THR C 152     -29.017  -6.944  -1.797  1.00  0.00           H  
ATOM   1442  HB  THR C 152     -30.592  -7.729  -0.149  1.00  0.00           H  
ATOM   1443 HG21 THR C 152     -28.690  -9.291  -0.593  1.00  0.00           H  
ATOM   1444 HG22 THR C 152     -27.879  -8.658   0.865  1.00  0.00           H  
ATOM   1445 HG23 THR C 152     -29.436  -9.477   1.008  1.00  0.00           H  
ATOM   1446  HG1 THR C 152     -28.805  -6.685   1.760  1.00  0.00           H  
ATOM   1447  N   LEU C 153     -31.007  -5.185  -1.320  1.00  0.00           N  
ATOM   1448  CA  LEU C 153     -31.873  -3.970  -1.315  1.00  0.00           C  
ATOM   1449  C   LEU C 153     -32.465  -3.723   0.077  1.00  0.00           C  
ATOM   1450  O   LEU C 153     -33.540  -4.125   0.441  1.00  0.00           O  
ATOM   1451  CB  LEU C 153     -32.966  -4.123  -2.387  1.00  0.00           C  
ATOM   1452  CG  LEU C 153     -32.439  -4.151  -3.835  1.00  0.00           C  
ATOM   1453  CD1 LEU C 153     -33.588  -4.517  -4.778  1.00  0.00           C  
ATOM   1454  CD2 LEU C 153     -31.861  -2.787  -4.242  1.00  0.00           C  
ATOM   1455  H   LEU C 153     -31.491  -6.061  -1.541  1.00  0.00           H  
ATOM   1456  HA  LEU C 153     -31.272  -3.110  -1.549  1.00  0.00           H  
ATOM   1457  HC  LEU C 153     -31.831  -3.157   0.735  1.00  0.00           H  
ATOM   1458  HB2 LEU C 153     -33.653  -3.302  -2.293  1.00  0.00           H  
ATOM   1459  HB3 LEU C 153     -33.522  -5.020  -2.183  1.00  0.00           H  
ATOM   1460  HG  LEU C 153     -31.676  -4.902  -3.929  1.00  0.00           H  
ATOM   1461 HD11 LEU C 153     -34.033  -5.450  -4.486  1.00  0.00           H  
ATOM   1462 HD12 LEU C 153     -34.346  -3.755  -4.753  1.00  0.00           H  
ATOM   1463 HD13 LEU C 153     -33.232  -4.605  -5.788  1.00  0.00           H  
ATOM   1464 HD21 LEU C 153     -32.576  -2.005  -4.065  1.00  0.00           H  
ATOM   1465 HD22 LEU C 153     -30.969  -2.565  -3.684  1.00  0.00           H  
ATOM   1466 HD23 LEU C 153     -31.608  -2.772  -5.287  1.00  0.00           H  
TER    1467      LEU C 153 
ATOM   1468  N   GLN A   5       7.393 -11.525 -18.503  1.00  0.00           N  
ATOM   1469  CA  GLN A   5       6.193 -10.848 -19.014  1.00  0.00           C  
ATOM   1470  C   GLN A   5       6.093  -9.347 -18.643  1.00  0.00           C  
ATOM   1471  O   GLN A   5       5.845  -8.509 -19.517  1.00  0.00           O  
ATOM   1472  CB  GLN A   5       4.972 -11.638 -18.511  1.00  0.00           C  
ATOM   1473  CG  GLN A   5       3.597 -11.001 -18.817  1.00  0.00           C  
ATOM   1474  CD  GLN A   5       3.275 -10.955 -20.307  1.00  0.00           C  
ATOM   1475  NE2 GLN A   5       3.783  -9.980 -21.032  1.00  0.00           N  
ATOM   1476  OE1 GLN A   5       2.573 -11.812 -20.829  1.00  0.00           O  
ATOM   1477  H1  GLN A   5       8.198 -10.965 -18.745  1.00  0.00           H  
ATOM   1478  H2  GLN A   5       7.485 -12.379 -19.034  1.00  0.00           H  
ATOM   1479  HA  GLN A   5       6.216 -10.903 -20.103  1.00  0.00           H  
ATOM   1480  HB2 GLN A   5       5.051 -11.743 -17.429  1.00  0.00           H  
ATOM   1481  HB3 GLN A   5       5.008 -12.639 -18.940  1.00  0.00           H  
ATOM   1482  HG2 GLN A   5       3.536  -9.994 -18.403  1.00  0.00           H  
ATOM   1483  HG3 GLN A   5       2.825 -11.589 -18.321  1.00  0.00           H  
ATOM   1484 HE21 GLN A   5       3.650 -10.006 -22.033  1.00  0.00           H  
ATOM   1485 HE22 GLN A   5       4.329  -9.248 -20.602  1.00  0.00           H  
ATOM   1486  N   TYR A   6       6.215  -9.031 -17.353  1.00  0.00           N  
ATOM   1487  CA  TYR A   6       5.834  -7.737 -16.785  1.00  0.00           C  
ATOM   1488  C   TYR A   6       6.922  -6.655 -16.950  1.00  0.00           C  
ATOM   1489  O   TYR A   6       8.101  -6.997 -17.078  1.00  0.00           O  
ATOM   1490  CB  TYR A   6       5.434  -7.939 -15.316  1.00  0.00           C  
ATOM   1491  CG  TYR A   6       4.279  -8.908 -15.125  1.00  0.00           C  
ATOM   1492  CD1 TYR A   6       2.980  -8.534 -15.520  1.00  0.00           C  
ATOM   1493  CD2 TYR A   6       4.503 -10.191 -14.589  1.00  0.00           C  
ATOM   1494  CE1 TYR A   6       1.919  -9.452 -15.408  1.00  0.00           C  
ATOM   1495  CE2 TYR A   6       3.452 -11.125 -14.514  1.00  0.00           C  
ATOM   1496  CZ  TYR A   6       2.160 -10.762 -14.940  1.00  0.00           C  
ATOM   1497  OH  TYR A   6       1.154 -11.678 -14.910  1.00  0.00           O  
ATOM   1498  H   TYR A   6       6.502  -9.759 -16.714  1.00  0.00           H  
ATOM   1499  HA  TYR A   6       4.943  -7.406 -17.319  1.00  0.00           H  
ATOM   1500  HB2 TYR A   6       5.148  -6.975 -14.896  1.00  0.00           H  
ATOM   1501  HB3 TYR A   6       6.302  -8.293 -14.759  1.00  0.00           H  
ATOM   1502  HD1 TYR A   6       2.806  -7.544 -15.915  1.00  0.00           H  
ATOM   1503  HD2 TYR A   6       5.490 -10.468 -14.250  1.00  0.00           H  
ATOM   1504  HE1 TYR A   6       0.920  -9.152 -15.689  1.00  0.00           H  
ATOM   1505  HE2 TYR A   6       3.631 -12.118 -14.128  1.00  0.00           H  
ATOM   1506  HH  TYR A   6       0.293 -11.255 -14.936  1.00  0.00           H  
ATOM   1507  N   PRO A   7       6.567  -5.352 -16.947  1.00  0.00           N  
ATOM   1508  CA  PRO A   7       7.533  -4.252 -16.997  1.00  0.00           C  
ATOM   1509  C   PRO A   7       8.520  -4.242 -15.821  1.00  0.00           C  
ATOM   1510  O   PRO A   7       8.160  -4.625 -14.706  1.00  0.00           O  
ATOM   1511  CB  PRO A   7       6.704  -2.964 -17.042  1.00  0.00           C  
ATOM   1512  CG  PRO A   7       5.400  -3.429 -17.681  1.00  0.00           C  
ATOM   1513  CD  PRO A   7       5.218  -4.815 -17.071  1.00  0.00           C  
ATOM   1514  HA  PRO A   7       8.090  -4.336 -17.931  1.00  0.00           H  
ATOM   1515  HB2 PRO A   7       7.188  -2.196 -17.645  1.00  0.00           H  
ATOM   1516  HB3 PRO A   7       6.510  -2.601 -16.033  1.00  0.00           H  
ATOM   1517  HG2 PRO A   7       5.531  -3.523 -18.759  1.00  0.00           H  
ATOM   1518  HG3 PRO A   7       4.568  -2.764 -17.445  1.00  0.00           H  
ATOM   1519  HD2 PRO A   7       4.768  -4.730 -16.081  1.00  0.00           H  
ATOM   1520  HD3 PRO A   7       4.588  -5.415 -17.727  1.00  0.00           H  
ATOM   1521  N   ILE A   8       9.751  -3.773 -16.059  1.00  0.00           N  
ATOM   1522  CA  ILE A   8      10.886  -3.886 -15.124  1.00  0.00           C  
ATOM   1523  C   ILE A   8      11.455  -2.516 -14.708  1.00  0.00           C  
ATOM   1524  O   ILE A   8      11.448  -1.566 -15.498  1.00  0.00           O  
ATOM   1525  CB  ILE A   8      11.957  -4.863 -15.693  1.00  0.00           C  
ATOM   1526  CG1 ILE A   8      11.375  -6.288 -15.849  1.00  0.00           C  
ATOM   1527  CG2 ILE A   8      13.253  -4.902 -14.857  1.00  0.00           C  
ATOM   1528  CD1 ILE A   8      12.308  -7.307 -16.514  1.00  0.00           C  
ATOM   1529  H   ILE A   8       9.961  -3.473 -17.000  1.00  0.00           H  
ATOM   1530  HA  ILE A   8      10.517  -4.351 -14.210  1.00  0.00           H  
ATOM   1531  HB  ILE A   8      12.231  -4.505 -16.685  1.00  0.00           H  
ATOM   1532 HG12 ILE A   8      10.476  -6.239 -16.463  1.00  0.00           H  
ATOM   1533 HG13 ILE A   8      11.093  -6.668 -14.868  1.00  0.00           H  
ATOM   1534 HG21 ILE A   8      13.722  -3.919 -14.840  1.00  0.00           H  
ATOM   1535 HG22 ILE A   8      13.038  -5.229 -13.840  1.00  0.00           H  
ATOM   1536 HG23 ILE A   8      13.981  -5.575 -15.311  1.00  0.00           H  
ATOM   1537 HD11 ILE A   8      12.700  -6.896 -17.445  1.00  0.00           H  
ATOM   1538 HD12 ILE A   8      13.132  -7.567 -15.849  1.00  0.00           H  
ATOM   1539 HD13 ILE A   8      11.748  -8.216 -16.735  1.00  0.00           H  
ATOM   1540  N   ILE A   9      12.011  -2.432 -13.491  1.00  0.00           N  
ATOM   1541  CA  ILE A   9      12.934  -1.375 -13.035  1.00  0.00           C  
ATOM   1542  C   ILE A   9      14.237  -1.989 -12.491  1.00  0.00           C  
ATOM   1543  O   ILE A   9      14.198  -3.024 -11.826  1.00  0.00           O  
ATOM   1544  CB  ILE A   9      12.291  -0.415 -11.999  1.00  0.00           C  
ATOM   1545  CG1 ILE A   9      10.959   0.218 -12.456  1.00  0.00           C  
ATOM   1546  CG2 ILE A   9      13.272   0.702 -11.591  1.00  0.00           C  
ATOM   1547  CD1 ILE A   9       9.741  -0.535 -11.904  1.00  0.00           C  
ATOM   1548  H   ILE A   9      11.867  -3.216 -12.871  1.00  0.00           H  
ATOM   1549  HA  ILE A   9      13.211  -0.772 -13.900  1.00  0.00           H  
ATOM   1550  HB  ILE A   9      12.097  -0.990 -11.094  1.00  0.00           H  
ATOM   1551 HG12 ILE A   9      10.919   0.259 -13.544  1.00  0.00           H  
ATOM   1552 HG13 ILE A   9      10.893   1.243 -12.092  1.00  0.00           H  
ATOM   1553 HG21 ILE A   9      14.129   0.286 -11.061  1.00  0.00           H  
ATOM   1554 HG22 ILE A   9      13.612   1.247 -12.471  1.00  0.00           H  
ATOM   1555 HG23 ILE A   9      12.786   1.401 -10.911  1.00  0.00           H  
ATOM   1556 HD11 ILE A   9       9.691  -1.543 -12.317  1.00  0.00           H  
ATOM   1557 HD12 ILE A   9       9.799  -0.589 -10.817  1.00  0.00           H  
ATOM   1558 HD13 ILE A   9       8.831   0.006 -12.162  1.00  0.00           H  
ATOM   1559  N   ASN A  10      15.382  -1.339 -12.721  1.00  0.00           N  
ATOM   1560  CA  ASN A  10      16.681  -1.723 -12.158  1.00  0.00           C  
ATOM   1561  C   ASN A  10      17.481  -0.520 -11.635  1.00  0.00           C  
ATOM   1562  O   ASN A  10      17.387   0.585 -12.180  1.00  0.00           O  
ATOM   1563  CB  ASN A  10      17.503  -2.555 -13.157  1.00  0.00           C  
ATOM   1564  CG  ASN A  10      16.714  -3.622 -13.882  1.00  0.00           C  
ATOM   1565  ND2 ASN A  10      16.442  -4.718 -13.222  1.00  0.00           N  
ATOM   1566  OD1 ASN A  10      16.309  -3.467 -15.024  1.00  0.00           O  
ATOM   1567  H   ASN A  10      15.363  -0.535 -13.333  1.00  0.00           H  
ATOM   1568  HA  ASN A  10      16.486  -2.356 -11.292  1.00  0.00           H  
ATOM   1569  HB2 ASN A  10      18.305  -3.050 -12.609  1.00  0.00           H  
ATOM   1570  HB3 ASN A  10      17.947  -1.898 -13.905  1.00  0.00           H  
ATOM   1571 HD21 ASN A  10      15.851  -5.402 -13.674  1.00  0.00           H  
ATOM   1572 HD22 ASN A  10      16.738  -4.788 -12.259  1.00  0.00           H  
ATOM   1573  N   PHE A  11      18.257  -0.741 -10.571  1.00  0.00           N  
ATOM   1574  CA  PHE A  11      19.075   0.263  -9.880  1.00  0.00           C  
ATOM   1575  C   PHE A  11      20.133  -0.403  -8.983  1.00  0.00           C  
ATOM   1576  O   PHE A  11      19.979  -1.560  -8.585  1.00  0.00           O  
ATOM   1577  CB  PHE A  11      18.144   1.175  -9.061  1.00  0.00           C  
ATOM   1578  CG  PHE A  11      18.824   2.198  -8.172  1.00  0.00           C  
ATOM   1579  CD1 PHE A  11      19.261   3.420  -8.718  1.00  0.00           C  
ATOM   1580  CD2 PHE A  11      19.030   1.929  -6.805  1.00  0.00           C  
ATOM   1581  CE1 PHE A  11      19.870   4.380  -7.895  1.00  0.00           C  
ATOM   1582  CE2 PHE A  11      19.658   2.885  -5.986  1.00  0.00           C  
ATOM   1583  CZ  PHE A  11      20.064   4.115  -6.528  1.00  0.00           C  
ATOM   1584  H   PHE A  11      18.312  -1.682 -10.207  1.00  0.00           H  
ATOM   1585  HA  PHE A  11      19.606   0.870 -10.612  1.00  0.00           H  
ATOM   1586  HB2 PHE A  11      17.494   0.559  -8.440  1.00  0.00           H  
ATOM   1587  HB3 PHE A  11      17.505   1.716  -9.759  1.00  0.00           H  
ATOM   1588  HD1 PHE A  11      19.125   3.626  -9.769  1.00  0.00           H  
ATOM   1589  HD2 PHE A  11      18.715   0.986  -6.383  1.00  0.00           H  
ATOM   1590  HE1 PHE A  11      20.192   5.320  -8.319  1.00  0.00           H  
ATOM   1591  HE2 PHE A  11      19.832   2.678  -4.940  1.00  0.00           H  
ATOM   1592  HZ  PHE A  11      20.535   4.851  -5.893  1.00  0.00           H  
ATOM   1593  N   THR A  12      21.182   0.342  -8.628  1.00  0.00           N  
ATOM   1594  CA  THR A  12      22.203  -0.077  -7.661  1.00  0.00           C  
ATOM   1595  C   THR A  12      22.633   1.094  -6.781  1.00  0.00           C  
ATOM   1596  O   THR A  12      22.743   2.227  -7.249  1.00  0.00           O  
ATOM   1597  CB  THR A  12      23.398  -0.752  -8.357  1.00  0.00           C  
ATOM   1598  OG1 THR A  12      24.324  -1.184  -7.386  1.00  0.00           O  
ATOM   1599  CG2 THR A  12      24.178   0.165  -9.301  1.00  0.00           C  
ATOM   1600  H   THR A  12      21.242   1.295  -8.957  1.00  0.00           H  
ATOM   1601  HA  THR A  12      21.749  -0.819  -7.004  1.00  0.00           H  
ATOM   1602  HB  THR A  12      23.037  -1.614  -8.917  1.00  0.00           H  
ATOM   1603 HG21 THR A  12      23.521   0.528 -10.092  1.00  0.00           H  
ATOM   1604 HG22 THR A  12      24.591   1.015  -8.759  1.00  0.00           H  
ATOM   1605 HG23 THR A  12      24.994  -0.395  -9.758  1.00  0.00           H  
ATOM   1606  HG1 THR A  12      24.893  -1.819  -7.826  1.00  0.00           H  
ATOM   1607  N   THR A  13      22.897   0.825  -5.500  1.00  0.00           N  
ATOM   1608  CA  THR A  13      23.472   1.814  -4.567  1.00  0.00           C  
ATOM   1609  C   THR A  13      24.952   2.098  -4.855  1.00  0.00           C  
ATOM   1610  O   THR A  13      25.481   3.091  -4.343  1.00  0.00           O  
ATOM   1611  CB  THR A  13      23.266   1.387  -3.104  1.00  0.00           C  
ATOM   1612  OG1 THR A  13      23.784   0.103  -2.883  1.00  0.00           O  
ATOM   1613  CG2 THR A  13      21.789   1.332  -2.725  1.00  0.00           C  
ATOM   1614  H   THR A  13      22.771  -0.119  -5.166  1.00  0.00           H  
ATOM   1615  HA  THR A  13      22.940   2.755  -4.703  1.00  0.00           H  
ATOM   1616  HB  THR A  13      23.768   2.092  -2.441  1.00  0.00           H  
ATOM   1617 HG21 THR A  13      21.335   2.311  -2.879  1.00  0.00           H  
ATOM   1618 HG22 THR A  13      21.267   0.586  -3.324  1.00  0.00           H  
ATOM   1619 HG23 THR A  13      21.707   1.064  -1.672  1.00  0.00           H  
ATOM   1620  HG1 THR A  13      24.658   0.169  -2.492  1.00  0.00           H  
ATOM   1621  N   ALA A  14      25.608   1.294  -5.704  1.00  0.00           N  
ATOM   1622  CA  ALA A  14      26.991   1.479  -6.142  1.00  0.00           C  
ATOM   1623  C   ALA A  14      27.196   2.843  -6.827  1.00  0.00           C  
ATOM   1624  O   ALA A  14      26.663   3.107  -7.908  1.00  0.00           O  
ATOM   1625  CB  ALA A  14      27.364   0.323  -7.081  1.00  0.00           C  
ATOM   1626  H   ALA A  14      25.103   0.517  -6.105  1.00  0.00           H  
ATOM   1627  HA  ALA A  14      27.639   1.434  -5.267  1.00  0.00           H  
ATOM   1628  HB1 ALA A  14      27.095  -0.633  -6.633  1.00  0.00           H  
ATOM   1629  HB2 ALA A  14      26.831   0.417  -8.027  1.00  0.00           H  
ATOM   1630  HB3 ALA A  14      28.436   0.341  -7.280  1.00  0.00           H  
ATOM   1631  N   GLY A  15      27.963   3.731  -6.190  1.00  0.00           N  
ATOM   1632  CA  GLY A  15      28.208   5.090  -6.683  1.00  0.00           C  
ATOM   1633  C   GLY A  15      26.975   6.008  -6.718  1.00  0.00           C  
ATOM   1634  O   GLY A  15      27.020   7.047  -7.380  1.00  0.00           O  
ATOM   1635  H   GLY A  15      28.359   3.471  -5.298  1.00  0.00           H  
ATOM   1636  HA2 GLY A  15      28.620   5.033  -7.690  1.00  0.00           H  
ATOM   1637  HA3 GLY A  15      28.951   5.558  -6.036  1.00  0.00           H  
ATOM   1638  N   ALA A  16      25.873   5.653  -6.049  1.00  0.00           N  
ATOM   1639  CA  ALA A  16      24.600   6.369  -6.148  1.00  0.00           C  
ATOM   1640  C   ALA A  16      24.620   7.820  -5.616  1.00  0.00           C  
ATOM   1641  O   ALA A  16      25.426   8.207  -4.763  1.00  0.00           O  
ATOM   1642  CB  ALA A  16      23.506   5.529  -5.487  1.00  0.00           C  
ATOM   1643  H   ALA A  16      25.890   4.792  -5.521  1.00  0.00           H  
ATOM   1644  HA  ALA A  16      24.357   6.429  -7.209  1.00  0.00           H  
ATOM   1645  HB1 ALA A  16      23.428   4.568  -5.995  1.00  0.00           H  
ATOM   1646  HB2 ALA A  16      23.741   5.372  -4.434  1.00  0.00           H  
ATOM   1647  HB3 ALA A  16      22.548   6.043  -5.561  1.00  0.00           H  
ATOM   1648  N   THR A  17      23.685   8.615  -6.143  1.00  0.00           N  
ATOM   1649  CA  THR A  17      23.560  10.077  -6.009  1.00  0.00           C  
ATOM   1650  C   THR A  17      22.086  10.489  -5.954  1.00  0.00           C  
ATOM   1651  O   THR A  17      21.206   9.704  -6.318  1.00  0.00           O  
ATOM   1652  CB  THR A  17      24.212  10.802  -7.205  1.00  0.00           C  
ATOM   1653  OG1 THR A  17      23.485  10.537  -8.391  1.00  0.00           O  
ATOM   1654  CG2 THR A  17      25.669  10.422  -7.464  1.00  0.00           C  
ATOM   1655  H   THR A  17      23.018   8.187  -6.769  1.00  0.00           H  
ATOM   1656  HA  THR A  17      24.048  10.407  -5.092  1.00  0.00           H  
ATOM   1657  HB  THR A  17      24.174  11.875  -7.016  1.00  0.00           H  
ATOM   1658 HG21 THR A  17      26.252  10.565  -6.554  1.00  0.00           H  
ATOM   1659 HG22 THR A  17      25.747   9.383  -7.785  1.00  0.00           H  
ATOM   1660 HG23 THR A  17      26.074  11.061  -8.248  1.00  0.00           H  
ATOM   1661  HG1 THR A  17      23.569   9.594  -8.555  1.00  0.00           H  
ATOM   1662  N   VAL A  18      21.807  11.739  -5.566  1.00  0.00           N  
ATOM   1663  CA  VAL A  18      20.464  12.349  -5.631  1.00  0.00           C  
ATOM   1664  C   VAL A  18      19.789  12.120  -6.984  1.00  0.00           C  
ATOM   1665  O   VAL A  18      18.659  11.634  -7.025  1.00  0.00           O  
ATOM   1666  CB  VAL A  18      20.535  13.861  -5.328  1.00  0.00           C  
ATOM   1667  CG1 VAL A  18      19.249  14.638  -5.647  1.00  0.00           C  
ATOM   1668  CG2 VAL A  18      20.866  14.095  -3.856  1.00  0.00           C  
ATOM   1669  H   VAL A  18      22.572  12.306  -5.230  1.00  0.00           H  
ATOM   1670  HA  VAL A  18      19.831  11.878  -4.878  1.00  0.00           H  
ATOM   1671  HB  VAL A  18      21.338  14.289  -5.927  1.00  0.00           H  
ATOM   1672 HG11 VAL A  18      19.060  14.650  -6.720  1.00  0.00           H  
ATOM   1673 HG12 VAL A  18      18.397  14.190  -5.135  1.00  0.00           H  
ATOM   1674 HG13 VAL A  18      19.351  15.674  -5.321  1.00  0.00           H  
ATOM   1675 HG21 VAL A  18      20.050  13.735  -3.230  1.00  0.00           H  
ATOM   1676 HG22 VAL A  18      21.783  13.575  -3.579  1.00  0.00           H  
ATOM   1677 HG23 VAL A  18      21.009  15.162  -3.687  1.00  0.00           H  
ATOM   1678  N   GLN A  19      20.466  12.433  -8.093  1.00  0.00           N  
ATOM   1679  CA  GLN A  19      19.842  12.371  -9.417  1.00  0.00           C  
ATOM   1680  C   GLN A  19      19.666  10.930  -9.918  1.00  0.00           C  
ATOM   1681  O   GLN A  19      18.634  10.620 -10.504  1.00  0.00           O  
ATOM   1682  CB  GLN A  19      20.619  13.252 -10.409  1.00  0.00           C  
ATOM   1683  CG  GLN A  19      19.902  13.495 -11.752  1.00  0.00           C  
ATOM   1684  CD  GLN A  19      18.594  14.302 -11.641  1.00  0.00           C  
ATOM   1685  OE1 GLN A  19      17.618  14.070 -12.344  1.00  0.00           O  
ATOM   1686  NE2 GLN A  19      18.508  15.283 -10.776  1.00  0.00           N  
ATOM   1687  H   GLN A  19      21.404  12.797  -8.006  1.00  0.00           H  
ATOM   1688  HA  GLN A  19      18.842  12.795  -9.327  1.00  0.00           H  
ATOM   1689  HB2 GLN A  19      21.573  12.766 -10.612  1.00  0.00           H  
ATOM   1690  HB3 GLN A  19      20.844  14.210  -9.941  1.00  0.00           H  
ATOM   1691  HG2 GLN A  19      19.690  12.543 -12.237  1.00  0.00           H  
ATOM   1692  HG3 GLN A  19      20.579  14.060 -12.392  1.00  0.00           H  
ATOM   1693 HE21 GLN A  19      17.647  15.810 -10.741  1.00  0.00           H  
ATOM   1694 HE22 GLN A  19      19.301  15.560 -10.215  1.00  0.00           H  
ATOM   1695  N   SER A  20      20.614  10.023  -9.644  1.00  0.00           N  
ATOM   1696  CA  SER A  20      20.482   8.609 -10.035  1.00  0.00           C  
ATOM   1697  C   SER A  20      19.363   7.913  -9.247  1.00  0.00           C  
ATOM   1698  O   SER A  20      18.572   7.172  -9.830  1.00  0.00           O  
ATOM   1699  CB  SER A  20      21.829   7.880  -9.910  1.00  0.00           C  
ATOM   1700  OG  SER A  20      22.251   7.729  -8.567  1.00  0.00           O  
ATOM   1701  H   SER A  20      21.431  10.306  -9.121  1.00  0.00           H  
ATOM   1702  HA  SER A  20      20.196   8.572 -11.087  1.00  0.00           H  
ATOM   1703  HB2 SER A  20      22.584   8.437 -10.464  1.00  0.00           H  
ATOM   1704  HB3 SER A  20      21.741   6.890 -10.358  1.00  0.00           H  
ATOM   1705  HG  SER A  20      21.842   6.928  -8.229  1.00  0.00           H  
ATOM   1706  N   TYR A  21      19.236   8.199  -7.946  1.00  0.00           N  
ATOM   1707  CA  TYR A  21      18.099   7.757  -7.130  1.00  0.00           C  
ATOM   1708  C   TYR A  21      16.775   8.358  -7.630  1.00  0.00           C  
ATOM   1709  O   TYR A  21      15.774   7.653  -7.750  1.00  0.00           O  
ATOM   1710  CB  TYR A  21      18.364   8.130  -5.666  1.00  0.00           C  
ATOM   1711  CG  TYR A  21      17.203   7.826  -4.740  1.00  0.00           C  
ATOM   1712  CD1 TYR A  21      16.994   6.508  -4.294  1.00  0.00           C  
ATOM   1713  CD2 TYR A  21      16.319   8.853  -4.351  1.00  0.00           C  
ATOM   1714  CE1 TYR A  21      15.900   6.211  -3.459  1.00  0.00           C  
ATOM   1715  CE2 TYR A  21      15.228   8.562  -3.509  1.00  0.00           C  
ATOM   1716  CZ  TYR A  21      15.017   7.239  -3.065  1.00  0.00           C  
ATOM   1717  OH  TYR A  21      13.962   6.954  -2.264  1.00  0.00           O  
ATOM   1718  H   TYR A  21      19.928   8.791  -7.509  1.00  0.00           H  
ATOM   1719  HA  TYR A  21      18.011   6.672  -7.196  1.00  0.00           H  
ATOM   1720  HB2 TYR A  21      18.590   9.195  -5.602  1.00  0.00           H  
ATOM   1721  HB3 TYR A  21      19.243   7.588  -5.317  1.00  0.00           H  
ATOM   1722  HD1 TYR A  21      17.668   5.719  -4.593  1.00  0.00           H  
ATOM   1723  HD2 TYR A  21      16.469   9.862  -4.707  1.00  0.00           H  
ATOM   1724  HE1 TYR A  21      15.738   5.197  -3.124  1.00  0.00           H  
ATOM   1725  HE2 TYR A  21      14.542   9.339  -3.208  1.00  0.00           H  
ATOM   1726  HH  TYR A  21      13.787   6.010  -2.266  1.00  0.00           H  
ATOM   1727  N   THR A  22      16.771   9.644  -7.992  1.00  0.00           N  
ATOM   1728  CA  THR A  22      15.588  10.323  -8.543  1.00  0.00           C  
ATOM   1729  C   THR A  22      15.143   9.716  -9.879  1.00  0.00           C  
ATOM   1730  O   THR A  22      13.955   9.472 -10.079  1.00  0.00           O  
ATOM   1731  CB  THR A  22      15.829  11.832  -8.678  1.00  0.00           C  
ATOM   1732  OG1 THR A  22      16.131  12.388  -7.421  1.00  0.00           O  
ATOM   1733  CG2 THR A  22      14.619  12.573  -9.230  1.00  0.00           C  
ATOM   1734  H   THR A  22      17.612  10.184  -7.844  1.00  0.00           H  
ATOM   1735  HA  THR A  22      14.761  10.191  -7.845  1.00  0.00           H  
ATOM   1736  HB  THR A  22      16.671  12.004  -9.349  1.00  0.00           H  
ATOM   1737 HG21 THR A  22      14.389  12.229 -10.239  1.00  0.00           H  
ATOM   1738 HG22 THR A  22      13.756  12.396  -8.588  1.00  0.00           H  
ATOM   1739 HG23 THR A  22      14.836  13.640  -9.259  1.00  0.00           H  
ATOM   1740  HG1 THR A  22      17.019  12.107  -7.189  1.00  0.00           H  
ATOM   1741  N   ASN A  23      16.083   9.401 -10.777  1.00  0.00           N  
ATOM   1742  CA  ASN A  23      15.798   8.685 -12.024  1.00  0.00           C  
ATOM   1743  C   ASN A  23      15.239   7.273 -11.770  1.00  0.00           C  
ATOM   1744  O   ASN A  23      14.335   6.854 -12.488  1.00  0.00           O  
ATOM   1745  CB  ASN A  23      17.048   8.649 -12.929  1.00  0.00           C  
ATOM   1746  CG  ASN A  23      17.551  10.006 -13.398  1.00  0.00           C  
ATOM   1747  OD1 ASN A  23      16.933  11.045 -13.215  1.00  0.00           O  
ATOM   1748  ND2 ASN A  23      18.668  10.030 -14.081  1.00  0.00           N  
ATOM   1749  H   ASN A  23      17.038   9.675 -10.593  1.00  0.00           H  
ATOM   1750  HA  ASN A  23      15.018   9.231 -12.554  1.00  0.00           H  
ATOM   1751  HB2 ASN A  23      16.818   8.064 -13.820  1.00  0.00           H  
ATOM   1752  HB3 ASN A  23      17.859   8.150 -12.399  1.00  0.00           H  
ATOM   1753 HD21 ASN A  23      18.974  10.926 -14.432  1.00  0.00           H  
ATOM   1754 HD22 ASN A  23      19.095   9.158 -14.361  1.00  0.00           H  
ATOM   1755  N   PHE A  24      15.712   6.560 -10.741  1.00  0.00           N  
ATOM   1756  CA  PHE A  24      15.113   5.291 -10.309  1.00  0.00           C  
ATOM   1757  C   PHE A  24      13.669   5.467  -9.813  1.00  0.00           C  
ATOM   1758  O   PHE A  24      12.779   4.755 -10.274  1.00  0.00           O  
ATOM   1759  CB  PHE A  24      16.014   4.621  -9.259  1.00  0.00           C  
ATOM   1760  CG  PHE A  24      15.302   3.636  -8.346  1.00  0.00           C  
ATOM   1761  CD1 PHE A  24      14.951   2.359  -8.821  1.00  0.00           C  
ATOM   1762  CD2 PHE A  24      14.950   4.014  -7.035  1.00  0.00           C  
ATOM   1763  CE1 PHE A  24      14.279   1.454  -7.983  1.00  0.00           C  
ATOM   1764  CE2 PHE A  24      14.263   3.114  -6.202  1.00  0.00           C  
ATOM   1765  CZ  PHE A  24      13.940   1.829  -6.672  1.00  0.00           C  
ATOM   1766  H   PHE A  24      16.494   6.923 -10.215  1.00  0.00           H  
ATOM   1767  HA  PHE A  24      15.061   4.622 -11.168  1.00  0.00           H  
ATOM   1768  HB2 PHE A  24      16.486   5.381  -8.637  1.00  0.00           H  
ATOM   1769  HB3 PHE A  24      16.812   4.101  -9.789  1.00  0.00           H  
ATOM   1770  HD1 PHE A  24      15.199   2.077  -9.834  1.00  0.00           H  
ATOM   1771  HD2 PHE A  24      15.203   4.998  -6.669  1.00  0.00           H  
ATOM   1772  HE1 PHE A  24      14.018   0.471  -8.348  1.00  0.00           H  
ATOM   1773  HE2 PHE A  24      13.986   3.411  -5.201  1.00  0.00           H  
ATOM   1774  HZ  PHE A  24      13.427   1.130  -6.028  1.00  0.00           H  
ATOM   1775  N   ILE A  25      13.397   6.440  -8.939  1.00  0.00           N  
ATOM   1776  CA  ILE A  25      12.030   6.727  -8.473  1.00  0.00           C  
ATOM   1777  C   ILE A  25      11.110   7.145  -9.636  1.00  0.00           C  
ATOM   1778  O   ILE A  25       9.961   6.701  -9.709  1.00  0.00           O  
ATOM   1779  CB  ILE A  25      12.058   7.745  -7.306  1.00  0.00           C  
ATOM   1780  CG1 ILE A  25      12.750   7.178  -6.042  1.00  0.00           C  
ATOM   1781  CG2 ILE A  25      10.648   8.251  -6.966  1.00  0.00           C  
ATOM   1782  CD1 ILE A  25      12.042   5.994  -5.364  1.00  0.00           C  
ATOM   1783  H   ILE A  25      14.165   6.982  -8.568  1.00  0.00           H  
ATOM   1784  HA  ILE A  25      11.606   5.798  -8.093  1.00  0.00           H  
ATOM   1785  HB  ILE A  25      12.637   8.610  -7.630  1.00  0.00           H  
ATOM   1786 HG12 ILE A  25      12.834   7.981  -5.309  1.00  0.00           H  
ATOM   1787 HG13 ILE A  25      13.766   6.872  -6.290  1.00  0.00           H  
ATOM   1788 HG21 ILE A  25      10.274   8.881  -7.774  1.00  0.00           H  
ATOM   1789 HG22 ILE A  25       9.979   7.401  -6.831  1.00  0.00           H  
ATOM   1790 HG23 ILE A  25      10.670   8.847  -6.054  1.00  0.00           H  
ATOM   1791 HD11 ILE A  25      11.038   6.277  -5.048  1.00  0.00           H  
ATOM   1792 HD12 ILE A  25      11.983   5.142  -6.040  1.00  0.00           H  
ATOM   1793 HD13 ILE A  25      12.611   5.695  -4.483  1.00  0.00           H  
ATOM   1794  N   ARG A  26      11.619   7.926 -10.598  1.00  0.00           N  
ATOM   1795  CA  ARG A  26      10.896   8.289 -11.828  1.00  0.00           C  
ATOM   1796  C   ARG A  26      10.673   7.095 -12.763  1.00  0.00           C  
ATOM   1797  O   ARG A  26       9.658   7.052 -13.452  1.00  0.00           O  
ATOM   1798  CB  ARG A  26      11.615   9.458 -12.519  1.00  0.00           C  
ATOM   1799  CG  ARG A  26      10.790  10.086 -13.661  1.00  0.00           C  
ATOM   1800  CD  ARG A  26      11.545  11.132 -14.498  1.00  0.00           C  
ATOM   1801  NE  ARG A  26      12.483  11.942 -13.693  1.00  0.00           N  
ATOM   1802  CZ  ARG A  26      13.799  11.864 -13.717  1.00  0.00           C  
ATOM   1803  NH1 ARG A  26      14.449  11.145 -14.582  1.00  0.00           N  
ATOM   1804  NH2 ARG A  26      14.515  12.501 -12.845  1.00  0.00           N1+
ATOM   1805  H   ARG A  26      12.547   8.300 -10.456  1.00  0.00           H  
ATOM   1806  HA  ARG A  26       9.902   8.634 -11.541  1.00  0.00           H  
ATOM   1807  HB2 ARG A  26      12.565   9.101 -12.916  1.00  0.00           H  
ATOM   1808  HB3 ARG A  26      11.819  10.227 -11.774  1.00  0.00           H  
ATOM   1809  HG2 ARG A  26       9.916  10.559 -13.214  1.00  0.00           H  
ATOM   1810  HG3 ARG A  26      10.438   9.315 -14.348  1.00  0.00           H  
ATOM   1811  HD2 ARG A  26      10.817  11.786 -14.979  1.00  0.00           H  
ATOM   1812  HD3 ARG A  26      12.078  10.609 -15.292  1.00  0.00           H  
ATOM   1813  HE  ARG A  26      12.099  12.558 -12.991  1.00  0.00           H  
ATOM   1814 HH11 ARG A  26      15.459  11.151 -14.554  1.00  0.00           H  
ATOM   1815 HH12 ARG A  26      13.971  10.761 -15.384  1.00  0.00           H  
ATOM   1816 HH21 ARG A  26      14.058  13.101 -12.173  1.00  0.00           H  
ATOM   1817 HH22 ARG A  26      15.512  12.342 -12.828  1.00  0.00           H  
ATOM   1818  N   ALA A  27      11.565   6.104 -12.768  1.00  0.00           N  
ATOM   1819  CA  ALA A  27      11.343   4.830 -13.451  1.00  0.00           C  
ATOM   1820  C   ALA A  27      10.257   3.996 -12.748  1.00  0.00           C  
ATOM   1821  O   ALA A  27       9.390   3.459 -13.429  1.00  0.00           O  
ATOM   1822  CB  ALA A  27      12.670   4.074 -13.592  1.00  0.00           C  
ATOM   1823  H   ALA A  27      12.429   6.227 -12.259  1.00  0.00           H  
ATOM   1824  HA  ALA A  27      10.981   5.035 -14.459  1.00  0.00           H  
ATOM   1825  HB1 ALA A  27      13.397   4.696 -14.114  1.00  0.00           H  
ATOM   1826  HB2 ALA A  27      13.067   3.806 -12.613  1.00  0.00           H  
ATOM   1827  HB3 ALA A  27      12.510   3.162 -14.167  1.00  0.00           H  
ATOM   1828  N   VAL A  28      10.232   3.936 -11.408  1.00  0.00           N  
ATOM   1829  CA  VAL A  28       9.164   3.255 -10.643  1.00  0.00           C  
ATOM   1830  C   VAL A  28       7.790   3.876 -10.922  1.00  0.00           C  
ATOM   1831  O   VAL A  28       6.870   3.167 -11.339  1.00  0.00           O  
ATOM   1832  CB  VAL A  28       9.486   3.189  -9.133  1.00  0.00           C  
ATOM   1833  CG1 VAL A  28       8.323   2.632  -8.302  1.00  0.00           C  
ATOM   1834  CG2 VAL A  28      10.716   2.314  -8.859  1.00  0.00           C  
ATOM   1835  H   VAL A  28      10.996   4.361 -10.901  1.00  0.00           H  
ATOM   1836  HA  VAL A  28       9.099   2.227 -11.000  1.00  0.00           H  
ATOM   1837  HB  VAL A  28       9.698   4.196  -8.773  1.00  0.00           H  
ATOM   1838 HG11 VAL A  28       7.474   3.315  -8.337  1.00  0.00           H  
ATOM   1839 HG12 VAL A  28       8.022   1.657  -8.683  1.00  0.00           H  
ATOM   1840 HG13 VAL A  28       8.627   2.532  -7.260  1.00  0.00           H  
ATOM   1841 HG21 VAL A  28      10.536   1.293  -9.197  1.00  0.00           H  
ATOM   1842 HG22 VAL A  28      11.588   2.716  -9.375  1.00  0.00           H  
ATOM   1843 HG23 VAL A  28      10.935   2.307  -7.792  1.00  0.00           H  
ATOM   1844  N   ARG A  29       7.653   5.205 -10.788  1.00  0.00           N  
ATOM   1845  CA  ARG A  29       6.441   5.935 -11.221  1.00  0.00           C  
ATOM   1846  C   ARG A  29       6.131   5.652 -12.698  1.00  0.00           C  
ATOM   1847  O   ARG A  29       4.984   5.375 -13.039  1.00  0.00           O  
ATOM   1848  CB  ARG A  29       6.596   7.450 -10.973  1.00  0.00           C  
ATOM   1849  CG  ARG A  29       6.693   7.833  -9.484  1.00  0.00           C  
ATOM   1850  CD  ARG A  29       6.934   9.342  -9.327  1.00  0.00           C  
ATOM   1851  NE  ARG A  29       7.121   9.719  -7.912  1.00  0.00           N  
ATOM   1852  CZ  ARG A  29       7.994  10.586  -7.428  1.00  0.00           C  
ATOM   1853  NH1 ARG A  29       8.720  11.373  -8.166  1.00  0.00           N  
ATOM   1854  NH2 ARG A  29       8.213  10.698  -6.157  1.00  0.00           N1+
ATOM   1855  H   ARG A  29       8.441   5.729 -10.436  1.00  0.00           H  
ATOM   1856  HA  ARG A  29       5.582   5.574 -10.656  1.00  0.00           H  
ATOM   1857  HB2 ARG A  29       5.735   7.962 -11.402  1.00  0.00           H  
ATOM   1858  HB3 ARG A  29       7.488   7.802 -11.492  1.00  0.00           H  
ATOM   1859  HG2 ARG A  29       7.515   7.294  -9.013  1.00  0.00           H  
ATOM   1860  HG3 ARG A  29       5.766   7.563  -8.979  1.00  0.00           H  
ATOM   1861  HD2 ARG A  29       6.085   9.889  -9.738  1.00  0.00           H  
ATOM   1862  HD3 ARG A  29       7.826   9.600  -9.898  1.00  0.00           H  
ATOM   1863  HE  ARG A  29       6.547   9.242  -7.232  1.00  0.00           H  
ATOM   1864 HH11 ARG A  29       8.578  11.432  -9.164  1.00  0.00           H  
ATOM   1865 HH12 ARG A  29       9.434  11.909  -7.693  1.00  0.00           H  
ATOM   1866 HH21 ARG A  29       8.977  11.305  -5.896  1.00  0.00           H  
ATOM   1867 HH22 ARG A  29       7.843  10.050  -5.476  1.00  0.00           H  
ATOM   1868  N   GLY A  30       7.159   5.635 -13.545  1.00  0.00           N  
ATOM   1869  CA  GLY A  30       7.107   5.371 -14.985  1.00  0.00           C  
ATOM   1870  C   GLY A  30       6.907   3.917 -15.434  1.00  0.00           C  
ATOM   1871  O   GLY A  30       7.035   3.665 -16.634  1.00  0.00           O  
ATOM   1872  H   GLY A  30       8.060   5.905 -13.176  1.00  0.00           H  
ATOM   1873  HA2 GLY A  30       8.041   5.721 -15.423  1.00  0.00           H  
ATOM   1874  HA3 GLY A  30       6.295   5.959 -15.414  1.00  0.00           H  
ATOM   1875  N   ARG A  31       6.582   2.981 -14.527  1.00  0.00           N  
ATOM   1876  CA  ARG A  31       5.945   1.677 -14.841  1.00  0.00           C  
ATOM   1877  C   ARG A  31       4.561   1.538 -14.188  1.00  0.00           C  
ATOM   1878  O   ARG A  31       3.714   0.808 -14.700  1.00  0.00           O  
ATOM   1879  CB  ARG A  31       6.832   0.469 -14.458  1.00  0.00           C  
ATOM   1880  CG  ARG A  31       8.310   0.481 -14.880  1.00  0.00           C  
ATOM   1881  CD  ARG A  31       8.559   0.591 -16.381  1.00  0.00           C  
ATOM   1882  NE  ARG A  31       9.980   0.888 -16.676  1.00  0.00           N  
ATOM   1883  CZ  ARG A  31      10.449   1.971 -17.281  1.00  0.00           C  
ATOM   1884  NH1 ARG A  31       9.671   2.931 -17.680  1.00  0.00           N  
ATOM   1885  NH2 ARG A  31      11.724   2.119 -17.497  1.00  0.00           N1+
ATOM   1886  H   ARG A  31       6.720   3.226 -13.557  1.00  0.00           H  
ATOM   1887  HA  ARG A  31       5.761   1.627 -15.914  1.00  0.00           H  
ATOM   1888  HB2 ARG A  31       6.373  -0.427 -14.876  1.00  0.00           H  
ATOM   1889  HB3 ARG A  31       6.806   0.367 -13.373  1.00  0.00           H  
ATOM   1890  HG2 ARG A  31       8.770  -0.447 -14.539  1.00  0.00           H  
ATOM   1891  HG3 ARG A  31       8.809   1.310 -14.378  1.00  0.00           H  
ATOM   1892  HD2 ARG A  31       7.908   1.372 -16.773  1.00  0.00           H  
ATOM   1893  HD3 ARG A  31       8.278  -0.347 -16.860  1.00  0.00           H  
ATOM   1894  HE  ARG A  31      10.652   0.186 -16.402  1.00  0.00           H  
ATOM   1895 HH11 ARG A  31      10.027   3.761 -18.133  1.00  0.00           H  
ATOM   1896 HH12 ARG A  31       8.675   2.827 -17.549  1.00  0.00           H  
ATOM   1897 HH21 ARG A  31      12.359   1.388 -17.211  1.00  0.00           H  
ATOM   1898 HH22 ARG A  31      12.071   2.918 -18.009  1.00  0.00           H  
ATOM   1899  N   LEU A  32       4.333   2.250 -13.079  1.00  0.00           N  
ATOM   1900  CA  LEU A  32       3.062   2.309 -12.344  1.00  0.00           C  
ATOM   1901  C   LEU A  32       2.024   3.272 -12.946  1.00  0.00           C  
ATOM   1902  O   LEU A  32       0.860   3.189 -12.568  1.00  0.00           O  
ATOM   1903  CB  LEU A  32       3.350   2.723 -10.884  1.00  0.00           C  
ATOM   1904  CG  LEU A  32       4.120   1.694 -10.038  1.00  0.00           C  
ATOM   1905  CD1 LEU A  32       4.551   2.339  -8.722  1.00  0.00           C  
ATOM   1906  CD2 LEU A  32       3.247   0.484  -9.701  1.00  0.00           C  
ATOM   1907  H   LEU A  32       5.103   2.787 -12.705  1.00  0.00           H  
ATOM   1908  HA  LEU A  32       2.601   1.321 -12.349  1.00  0.00           H  
ATOM   1909  HB2 LEU A  32       2.404   2.931 -10.384  1.00  0.00           H  
ATOM   1910  HB3 LEU A  32       3.914   3.656 -10.905  1.00  0.00           H  
ATOM   1911  HG  LEU A  32       5.012   1.361 -10.570  1.00  0.00           H  
ATOM   1912 HD11 LEU A  32       5.177   3.207  -8.931  1.00  0.00           H  
ATOM   1913 HD12 LEU A  32       3.674   2.656  -8.158  1.00  0.00           H  
ATOM   1914 HD13 LEU A  32       5.125   1.625  -8.132  1.00  0.00           H  
ATOM   1915 HD21 LEU A  32       2.324   0.807  -9.220  1.00  0.00           H  
ATOM   1916 HD22 LEU A  32       3.004  -0.060 -10.614  1.00  0.00           H  
ATOM   1917 HD23 LEU A  32       3.782  -0.191  -9.033  1.00  0.00           H  
ATOM   1918  N   THR A  33       2.414   4.186 -13.843  1.00  0.00           N  
ATOM   1919  CA  THR A  33       1.534   5.261 -14.346  1.00  0.00           C  
ATOM   1920  C   THR A  33       1.666   5.511 -15.844  1.00  0.00           C  
ATOM   1921  O   THR A  33       2.762   5.564 -16.409  1.00  0.00           O  
ATOM   1922  CB  THR A  33       1.734   6.596 -13.606  1.00  0.00           C  
ATOM   1923  OG1 THR A  33       3.042   7.095 -13.790  1.00  0.00           O  
ATOM   1924  CG2 THR A  33       1.483   6.506 -12.109  1.00  0.00           C  
ATOM   1925  H   THR A  33       3.387   4.214 -14.113  1.00  0.00           H  
ATOM   1926  HA  THR A  33       0.502   4.960 -14.167  1.00  0.00           H  
ATOM   1927  HB  THR A  33       1.033   7.322 -14.018  1.00  0.00           H  
ATOM   1928 HG21 THR A  33       0.472   6.136 -11.934  1.00  0.00           H  
ATOM   1929 HG22 THR A  33       2.206   5.836 -11.644  1.00  0.00           H  
ATOM   1930 HG23 THR A  33       1.574   7.503 -11.677  1.00  0.00           H  
ATOM   1931  HG1 THR A  33       3.636   6.423 -13.448  1.00  0.00           H  
ATOM   1932  N   THR A  34       0.513   5.715 -16.473  1.00  0.00           N  
ATOM   1933  CA  THR A  34       0.328   6.077 -17.884  1.00  0.00           C  
ATOM   1934  C   THR A  34      -0.911   6.965 -18.014  1.00  0.00           C  
ATOM   1935  O   THR A  34      -1.822   6.903 -17.183  1.00  0.00           O  
ATOM   1936  CB  THR A  34       0.235   4.842 -18.807  1.00  0.00           C  
ATOM   1937  OG1 THR A  34      -0.859   4.007 -18.484  1.00  0.00           O  
ATOM   1938  CG2 THR A  34       1.488   3.968 -18.767  1.00  0.00           C  
ATOM   1939  H   THR A  34      -0.328   5.672 -15.916  1.00  0.00           H  
ATOM   1940  HA  THR A  34       1.189   6.662 -18.207  1.00  0.00           H  
ATOM   1941  HB  THR A  34       0.111   5.196 -19.830  1.00  0.00           H  
ATOM   1942 HG21 THR A  34       2.373   4.579 -18.944  1.00  0.00           H  
ATOM   1943 HG22 THR A  34       1.574   3.465 -17.804  1.00  0.00           H  
ATOM   1944 HG23 THR A  34       1.427   3.215 -19.553  1.00  0.00           H  
ATOM   1945  HG1 THR A  34      -1.621   4.280 -19.001  1.00  0.00           H  
ATOM   1946  N   GLY A  35      -0.949   7.824 -19.037  1.00  0.00           N  
ATOM   1947  CA  GLY A  35      -2.055   8.758 -19.260  1.00  0.00           C  
ATOM   1948  C   GLY A  35      -3.385   8.023 -19.442  1.00  0.00           C  
ATOM   1949  O   GLY A  35      -3.577   7.344 -20.454  1.00  0.00           O  
ATOM   1950  H   GLY A  35      -0.151   7.873 -19.655  1.00  0.00           H  
ATOM   1951  HA2 GLY A  35      -1.863   9.349 -20.156  1.00  0.00           H  
ATOM   1952  HA3 GLY A  35      -2.130   9.437 -18.411  1.00  0.00           H  
ATOM   1953  N   ALA A  36      -4.277   8.153 -18.461  1.00  0.00           N  
ATOM   1954  CA  ALA A  36      -5.589   7.503 -18.403  1.00  0.00           C  
ATOM   1955  C   ALA A  36      -6.539   8.270 -17.466  1.00  0.00           C  
ATOM   1956  O   ALA A  36      -7.675   8.572 -17.838  1.00  0.00           O  
ATOM   1957  CB  ALA A  36      -5.389   6.060 -17.920  1.00  0.00           C  
ATOM   1958  H   ALA A  36      -4.028   8.764 -17.696  1.00  0.00           H  
ATOM   1959  HA  ALA A  36      -6.032   7.487 -19.399  1.00  0.00           H  
ATOM   1960  HB1 ALA A  36      -4.738   5.525 -18.612  1.00  0.00           H  
ATOM   1961  HB2 ALA A  36      -4.931   6.046 -16.932  1.00  0.00           H  
ATOM   1962  HB3 ALA A  36      -6.352   5.551 -17.877  1.00  0.00           H  
ATOM   1963  N   ASP A  37      -6.039   8.626 -16.276  1.00  0.00           N  
ATOM   1964  CA  ASP A  37      -6.678   9.520 -15.307  1.00  0.00           C  
ATOM   1965  C   ASP A  37      -5.614  10.222 -14.437  1.00  0.00           C  
ATOM   1966  O   ASP A  37      -4.693   9.594 -13.910  1.00  0.00           O  
ATOM   1967  CB  ASP A  37      -7.677   8.729 -14.446  1.00  0.00           C  
ATOM   1968  CG  ASP A  37      -8.445   9.589 -13.437  1.00  0.00           C  
ATOM   1969  OD1 ASP A  37      -8.456  10.835 -13.548  1.00  0.00           O  
ATOM   1970  OD2 ASP A  37      -9.072   9.001 -12.531  1.00  0.00           O1-
ATOM   1971  H   ASP A  37      -5.125   8.283 -16.020  1.00  0.00           H  
ATOM   1972  HA  ASP A  37      -7.232  10.284 -15.852  1.00  0.00           H  
ATOM   1973  HB2 ASP A  37      -7.140   7.945 -13.910  1.00  0.00           H  
ATOM   1974  HB3 ASP A  37      -8.402   8.247 -15.102  1.00  0.00           H  
ATOM   1975  N   VAL A  38      -5.753  11.537 -14.283  1.00  0.00           N  
ATOM   1976  CA  VAL A  38      -4.954  12.413 -13.417  1.00  0.00           C  
ATOM   1977  C   VAL A  38      -5.886  13.489 -12.867  1.00  0.00           C  
ATOM   1978  O   VAL A  38      -6.604  14.123 -13.642  1.00  0.00           O  
ATOM   1979  CB  VAL A  38      -3.747  13.044 -14.152  1.00  0.00           C  
ATOM   1980  CG1 VAL A  38      -2.951  13.985 -13.237  1.00  0.00           C  
ATOM   1981  CG2 VAL A  38      -2.778  12.008 -14.736  1.00  0.00           C  
ATOM   1982  H   VAL A  38      -6.570  11.952 -14.709  1.00  0.00           H  
ATOM   1983  HA  VAL A  38      -4.578  11.826 -12.579  1.00  0.00           H  
ATOM   1984  HB  VAL A  38      -4.128  13.638 -14.982  1.00  0.00           H  
ATOM   1985 HG11 VAL A  38      -3.587  14.785 -12.859  1.00  0.00           H  
ATOM   1986 HG12 VAL A  38      -2.532  13.424 -12.401  1.00  0.00           H  
ATOM   1987 HG13 VAL A  38      -2.137  14.440 -13.802  1.00  0.00           H  
ATOM   1988 HG21 VAL A  38      -2.436  11.324 -13.959  1.00  0.00           H  
ATOM   1989 HG22 VAL A  38      -3.278  11.434 -15.515  1.00  0.00           H  
ATOM   1990 HG23 VAL A  38      -1.916  12.517 -15.168  1.00  0.00           H  
ATOM   1991  N   ARG A  39      -5.890  13.715 -11.549  1.00  0.00           N  
ATOM   1992  CA  ARG A  39      -6.841  14.621 -10.884  1.00  0.00           C  
ATOM   1993  C   ARG A  39      -6.066  15.691 -10.129  1.00  0.00           C  
ATOM   1994  O   ARG A  39      -5.227  15.357  -9.300  1.00  0.00           O  
ATOM   1995  CB  ARG A  39      -7.815  13.836  -9.979  1.00  0.00           C  
ATOM   1996  CG  ARG A  39      -8.552  12.694 -10.704  1.00  0.00           C  
ATOM   1997  CD  ARG A  39      -9.562  11.977  -9.793  1.00  0.00           C  
ATOM   1998  NE  ARG A  39      -9.966  10.697 -10.394  1.00  0.00           N  
ATOM   1999  CZ  ARG A  39     -10.821   9.794  -9.956  1.00  0.00           C  
ATOM   2000  NH1 ARG A  39     -11.677   9.981  -8.988  1.00  0.00           N  
ATOM   2001  NH2 ARG A  39     -10.810   8.640 -10.531  1.00  0.00           N1+
ATOM   2002  H   ARG A  39      -5.226  13.216 -10.974  1.00  0.00           H  
ATOM   2003  HA  ARG A  39      -7.439  15.129 -11.640  1.00  0.00           H  
ATOM   2004  HB2 ARG A  39      -8.551  14.532  -9.576  1.00  0.00           H  
ATOM   2005  HB3 ARG A  39      -7.257  13.414  -9.144  1.00  0.00           H  
ATOM   2006  HG2 ARG A  39      -7.816  11.965 -11.044  1.00  0.00           H  
ATOM   2007  HG3 ARG A  39      -9.075  13.090 -11.575  1.00  0.00           H  
ATOM   2008  HD2 ARG A  39     -10.428  12.621  -9.638  1.00  0.00           H  
ATOM   2009  HD3 ARG A  39      -9.087  11.779  -8.832  1.00  0.00           H  
ATOM   2010  HE  ARG A  39      -9.470  10.408 -11.225  1.00  0.00           H  
ATOM   2011 HH11 ARG A  39     -11.766  10.878  -8.533  1.00  0.00           H  
ATOM   2012 HH12 ARG A  39     -12.359   9.258  -8.807  1.00  0.00           H  
ATOM   2013 HH21 ARG A  39     -11.396   7.869 -10.246  1.00  0.00           H  
ATOM   2014 HH22 ARG A  39     -10.171   8.526 -11.305  1.00  0.00           H  
ATOM   2015  N   HIS A  40      -6.331  16.966 -10.417  1.00  0.00           N  
ATOM   2016  CA  HIS A  40      -5.659  18.111  -9.773  1.00  0.00           C  
ATOM   2017  C   HIS A  40      -4.122  18.115  -9.924  1.00  0.00           C  
ATOM   2018  O   HIS A  40      -3.414  18.597  -9.048  1.00  0.00           O  
ATOM   2019  CB  HIS A  40      -6.127  18.229  -8.312  1.00  0.00           C  
ATOM   2020  CG  HIS A  40      -7.605  17.991  -8.109  1.00  0.00           C  
ATOM   2021  ND1 HIS A  40      -8.632  18.841  -8.525  1.00  0.00           N  
ATOM   2022  CD2 HIS A  40      -8.156  16.905  -7.492  1.00  0.00           C  
ATOM   2023  CE1 HIS A  40      -9.773  18.255  -8.131  1.00  0.00           C  
ATOM   2024  NE2 HIS A  40      -9.520  17.098  -7.496  1.00  0.00           N  
ATOM   2025  H   HIS A  40      -7.049  17.163 -11.100  1.00  0.00           H  
ATOM   2026  HA  HIS A  40      -6.005  19.012 -10.280  1.00  0.00           H  
ATOM   2027  HB2 HIS A  40      -5.874  19.222  -7.940  1.00  0.00           H  
ATOM   2028  HB3 HIS A  40      -5.575  17.505  -7.713  1.00  0.00           H  
ATOM   2029  HD2 HIS A  40      -7.615  16.067  -7.078  1.00  0.00           H  
ATOM   2030  HE2 HIS A  40     -10.209  16.508  -7.053  1.00  0.00           H  
ATOM   2031  HE1 HIS A  40     -10.759  18.665  -8.298  1.00  0.00           H  
ATOM   2032  N   GLU A  41      -3.601  17.561 -11.028  1.00  0.00           N  
ATOM   2033  CA  GLU A  41      -2.169  17.260 -11.247  1.00  0.00           C  
ATOM   2034  C   GLU A  41      -1.563  16.243 -10.255  1.00  0.00           C  
ATOM   2035  O   GLU A  41      -0.378  16.288  -9.919  1.00  0.00           O  
ATOM   2036  CB  GLU A  41      -1.311  18.522 -11.477  1.00  0.00           C  
ATOM   2037  CG  GLU A  41      -1.845  19.543 -12.502  1.00  0.00           C  
ATOM   2038  CD  GLU A  41      -2.684  18.934 -13.636  1.00  0.00           C  
ATOM   2039  OE1 GLU A  41      -3.799  19.446 -13.900  1.00  0.00           O  
ATOM   2040  OE2 GLU A  41      -2.296  17.904 -14.238  1.00  0.00           O1-
ATOM   2041  H   GLU A  41      -4.249  17.254 -11.739  1.00  0.00           H  
ATOM   2042  HA  GLU A  41      -2.129  16.707 -12.185  1.00  0.00           H  
ATOM   2043  HB2 GLU A  41      -0.335  18.192 -11.832  1.00  0.00           H  
ATOM   2044  HB3 GLU A  41      -1.154  19.036 -10.529  1.00  0.00           H  
ATOM   2045  HG2 GLU A  41      -1.007  20.096 -12.926  1.00  0.00           H  
ATOM   2046  HG3 GLU A  41      -2.466  20.259 -11.965  1.00  0.00           H  
ATOM   2047  N   ILE A  42      -2.376  15.272  -9.827  1.00  0.00           N  
ATOM   2048  CA  ILE A  42      -1.967  14.120  -9.014  1.00  0.00           C  
ATOM   2049  C   ILE A  42      -2.437  12.824  -9.709  1.00  0.00           C  
ATOM   2050  O   ILE A  42      -3.647  12.623  -9.865  1.00  0.00           O  
ATOM   2051  CB  ILE A  42      -2.447  14.273  -7.551  1.00  0.00           C  
ATOM   2052  CG1 ILE A  42      -2.013  15.634  -6.947  1.00  0.00           C  
ATOM   2053  CG2 ILE A  42      -1.953  13.090  -6.697  1.00  0.00           C  
ATOM   2054  CD1 ILE A  42      -2.503  15.879  -5.523  1.00  0.00           C  
ATOM   2055  H   ILE A  42      -3.362  15.351 -10.027  1.00  0.00           H  
ATOM   2056  HA  ILE A  42      -0.879  14.109  -8.954  1.00  0.00           H  
ATOM   2057  HB  ILE A  42      -3.537  14.241  -7.552  1.00  0.00           H  
ATOM   2058 HG12 ILE A  42      -2.424  16.442  -7.554  1.00  0.00           H  
ATOM   2059 HG13 ILE A  42      -0.927  15.716  -6.968  1.00  0.00           H  
ATOM   2060 HG21 ILE A  42      -2.164  12.135  -7.180  1.00  0.00           H  
ATOM   2061 HG22 ILE A  42      -0.877  13.169  -6.544  1.00  0.00           H  
ATOM   2062 HG23 ILE A  42      -2.456  13.094  -5.730  1.00  0.00           H  
ATOM   2063 HD11 ILE A  42      -3.562  15.628  -5.458  1.00  0.00           H  
ATOM   2064 HD12 ILE A  42      -1.943  15.267  -4.816  1.00  0.00           H  
ATOM   2065 HD13 ILE A  42      -2.358  16.927  -5.262  1.00  0.00           H  
ATOM   2066  N   PRO A  43      -1.519  11.967 -10.200  1.00  0.00           N  
ATOM   2067  CA  PRO A  43      -1.876  10.750 -10.929  1.00  0.00           C  
ATOM   2068  C   PRO A  43      -2.708   9.720 -10.154  1.00  0.00           C  
ATOM   2069  O   PRO A  43      -2.500   9.484  -8.961  1.00  0.00           O  
ATOM   2070  CB  PRO A  43      -0.554  10.139 -11.410  1.00  0.00           C  
ATOM   2071  CG  PRO A  43       0.328  11.369 -11.590  1.00  0.00           C  
ATOM   2072  CD  PRO A  43      -0.108  12.263 -10.430  1.00  0.00           C  
ATOM   2073  HA  PRO A  43      -2.452  11.050 -11.805  1.00  0.00           H  
ATOM   2074  HB2 PRO A  43      -0.680   9.590 -12.343  1.00  0.00           H  
ATOM   2075  HB3 PRO A  43      -0.136   9.492 -10.639  1.00  0.00           H  
ATOM   2076  HG2 PRO A  43       0.097  11.854 -12.538  1.00  0.00           H  
ATOM   2077  HG3 PRO A  43       1.388  11.119 -11.529  1.00  0.00           H  
ATOM   2078  HD2 PRO A  43       0.465  12.025  -9.534  1.00  0.00           H  
ATOM   2079  HD3 PRO A  43       0.048  13.307 -10.704  1.00  0.00           H  
ATOM   2080  N   VAL A  44      -3.612   9.056 -10.875  1.00  0.00           N  
ATOM   2081  CA  VAL A  44      -4.394   7.913 -10.397  1.00  0.00           C  
ATOM   2082  C   VAL A  44      -3.762   6.622 -10.925  1.00  0.00           C  
ATOM   2083  O   VAL A  44      -3.409   6.538 -12.106  1.00  0.00           O  
ATOM   2084  CB  VAL A  44      -5.882   8.074 -10.776  1.00  0.00           C  
ATOM   2085  CG1 VAL A  44      -6.737   6.834 -10.480  1.00  0.00           C  
ATOM   2086  CG2 VAL A  44      -6.523   9.260 -10.046  1.00  0.00           C  
ATOM   2087  H   VAL A  44      -3.715   9.288 -11.852  1.00  0.00           H  
ATOM   2088  HA  VAL A  44      -4.345   7.873  -9.308  1.00  0.00           H  
ATOM   2089  HB  VAL A  44      -5.944   8.267 -11.847  1.00  0.00           H  
ATOM   2090 HG11 VAL A  44      -6.443   6.024 -11.148  1.00  0.00           H  
ATOM   2091 HG12 VAL A  44      -6.615   6.525  -9.443  1.00  0.00           H  
ATOM   2092 HG13 VAL A  44      -7.787   7.057 -10.672  1.00  0.00           H  
ATOM   2093 HG21 VAL A  44      -6.618   9.030  -8.984  1.00  0.00           H  
ATOM   2094 HG22 VAL A  44      -5.929  10.163 -10.185  1.00  0.00           H  
ATOM   2095 HG23 VAL A  44      -7.517   9.435 -10.457  1.00  0.00           H  
ATOM   2096  N   LEU A  45      -3.588   5.618 -10.058  1.00  0.00           N  
ATOM   2097  CA  LEU A  45      -3.083   4.306 -10.473  1.00  0.00           C  
ATOM   2098  C   LEU A  45      -4.122   3.556 -11.332  1.00  0.00           C  
ATOM   2099  O   LEU A  45      -5.319   3.806 -11.174  1.00  0.00           O  
ATOM   2100  CB  LEU A  45      -2.664   3.489  -9.239  1.00  0.00           C  
ATOM   2101  CG  LEU A  45      -1.412   4.022  -8.515  1.00  0.00           C  
ATOM   2102  CD1 LEU A  45      -1.166   3.233  -7.229  1.00  0.00           C  
ATOM   2103  CD2 LEU A  45      -0.148   3.887  -9.363  1.00  0.00           C  
ATOM   2104  H   LEU A  45      -3.894   5.727  -9.102  1.00  0.00           H  
ATOM   2105  HA  LEU A  45      -2.203   4.476 -11.093  1.00  0.00           H  
ATOM   2106  HB2 LEU A  45      -2.478   2.463  -9.557  1.00  0.00           H  
ATOM   2107  HB3 LEU A  45      -3.504   3.453  -8.545  1.00  0.00           H  
ATOM   2108  HG  LEU A  45      -1.546   5.072  -8.253  1.00  0.00           H  
ATOM   2109 HD11 LEU A  45      -2.045   3.300  -6.588  1.00  0.00           H  
ATOM   2110 HD12 LEU A  45      -0.980   2.190  -7.485  1.00  0.00           H  
ATOM   2111 HD13 LEU A  45      -0.305   3.640  -6.699  1.00  0.00           H  
ATOM   2112 HD21 LEU A  45      -0.067   2.873  -9.755  1.00  0.00           H  
ATOM   2113 HD22 LEU A  45      -0.183   4.583 -10.202  1.00  0.00           H  
ATOM   2114 HD23 LEU A  45       0.734   4.104  -8.761  1.00  0.00           H  
ATOM   2115  N   PRO A  46      -3.702   2.645 -12.233  1.00  0.00           N  
ATOM   2116  CA  PRO A  46      -4.597   2.004 -13.196  1.00  0.00           C  
ATOM   2117  C   PRO A  46      -5.859   1.387 -12.586  1.00  0.00           C  
ATOM   2118  O   PRO A  46      -5.815   0.729 -11.543  1.00  0.00           O  
ATOM   2119  CB  PRO A  46      -3.746   0.954 -13.914  1.00  0.00           C  
ATOM   2120  CG  PRO A  46      -2.365   1.606 -13.911  1.00  0.00           C  
ATOM   2121  CD  PRO A  46      -2.322   2.282 -12.540  1.00  0.00           C  
ATOM   2122  HA  PRO A  46      -4.890   2.762 -13.922  1.00  0.00           H  
ATOM   2123  HB2 PRO A  46      -4.104   0.763 -14.926  1.00  0.00           H  
ATOM   2124  HB3 PRO A  46      -3.727   0.030 -13.336  1.00  0.00           H  
ATOM   2125  HG2 PRO A  46      -2.311   2.364 -14.692  1.00  0.00           H  
ATOM   2126  HG3 PRO A  46      -1.565   0.875 -14.027  1.00  0.00           H  
ATOM   2127  HD2 PRO A  46      -1.950   1.582 -11.792  1.00  0.00           H  
ATOM   2128  HD3 PRO A  46      -1.677   3.159 -12.596  1.00  0.00           H  
ATOM   2129  N   ASN A  47      -6.991   1.578 -13.267  1.00  0.00           N  
ATOM   2130  CA  ASN A  47      -8.268   0.991 -12.875  1.00  0.00           C  
ATOM   2131  C   ASN A  47      -8.172  -0.547 -12.870  1.00  0.00           C  
ATOM   2132  O   ASN A  47      -7.658  -1.161 -13.804  1.00  0.00           O  
ATOM   2133  CB  ASN A  47      -9.391   1.545 -13.782  1.00  0.00           C  
ATOM   2134  CG  ASN A  47     -10.411   0.488 -14.151  1.00  0.00           C  
ATOM   2135  OD1 ASN A  47     -11.273   0.118 -13.368  1.00  0.00           O  
ATOM   2136  ND2 ASN A  47     -10.301  -0.076 -15.325  1.00  0.00           N  
ATOM   2137  H   ASN A  47      -6.954   2.112 -14.124  1.00  0.00           H  
ATOM   2138  HA  ASN A  47      -8.482   1.306 -11.853  1.00  0.00           H  
ATOM   2139  HB2 ASN A  47      -8.973   1.945 -14.706  1.00  0.00           H  
ATOM   2140  HB3 ASN A  47      -9.904   2.363 -13.275  1.00  0.00           H  
ATOM   2141 HD21 ASN A  47     -10.856  -0.897 -15.521  1.00  0.00           H  
ATOM   2142 HD22 ASN A  47      -9.537   0.192 -15.928  1.00  0.00           H  
ATOM   2143  N   ARG A  48      -8.709  -1.174 -11.820  1.00  0.00           N  
ATOM   2144  CA  ARG A  48      -8.641  -2.630 -11.631  1.00  0.00           C  
ATOM   2145  C   ARG A  48      -9.666  -3.415 -12.466  1.00  0.00           C  
ATOM   2146  O   ARG A  48      -9.437  -4.583 -12.773  1.00  0.00           O  
ATOM   2147  CB  ARG A  48      -8.673  -2.927 -10.121  1.00  0.00           C  
ATOM   2148  CG  ARG A  48      -8.583  -4.418  -9.760  1.00  0.00           C  
ATOM   2149  CD  ARG A  48      -8.267  -4.574  -8.267  1.00  0.00           C  
ATOM   2150  NE  ARG A  48      -8.291  -5.988  -7.853  1.00  0.00           N  
ATOM   2151  CZ  ARG A  48      -7.519  -6.568  -6.953  1.00  0.00           C  
ATOM   2152  NH1 ARG A  48      -6.583  -5.955  -6.284  1.00  0.00           N  
ATOM   2153  NH2 ARG A  48      -7.675  -7.831  -6.727  1.00  0.00           N1+
ATOM   2154  H   ARG A  48      -9.117  -0.603 -11.093  1.00  0.00           H  
ATOM   2155  HA  ARG A  48      -7.674  -2.966 -12.005  1.00  0.00           H  
ATOM   2156  HB2 ARG A  48      -9.595  -2.528  -9.699  1.00  0.00           H  
ATOM   2157  HB3 ARG A  48      -7.840  -2.400  -9.655  1.00  0.00           H  
ATOM   2158  HG2 ARG A  48      -7.787  -4.888 -10.338  1.00  0.00           H  
ATOM   2159  HG3 ARG A  48      -9.529  -4.908  -9.990  1.00  0.00           H  
ATOM   2160  HD2 ARG A  48      -9.008  -4.022  -7.689  1.00  0.00           H  
ATOM   2161  HD3 ARG A  48      -7.286  -4.139  -8.076  1.00  0.00           H  
ATOM   2162  HE  ARG A  48      -8.920  -6.614  -8.335  1.00  0.00           H  
ATOM   2163 HH11 ARG A  48      -5.959  -6.523  -5.729  1.00  0.00           H  
ATOM   2164 HH12 ARG A  48      -6.322  -5.006  -6.508  1.00  0.00           H  
ATOM   2165 HH21 ARG A  48      -8.340  -8.365  -7.270  1.00  0.00           H  
ATOM   2166 HH22 ARG A  48      -6.933  -8.321  -6.249  1.00  0.00           H  
ATOM   2167  N   VAL A  49     -10.779  -2.787 -12.862  1.00  0.00           N  
ATOM   2168  CA  VAL A  49     -11.878  -3.440 -13.593  1.00  0.00           C  
ATOM   2169  C   VAL A  49     -11.518  -3.641 -15.067  1.00  0.00           C  
ATOM   2170  O   VAL A  49     -11.386  -2.676 -15.820  1.00  0.00           O  
ATOM   2171  CB  VAL A  49     -13.205  -2.667 -13.429  1.00  0.00           C  
ATOM   2172  CG1 VAL A  49     -14.350  -3.308 -14.221  1.00  0.00           C  
ATOM   2173  CG2 VAL A  49     -13.614  -2.563 -11.953  1.00  0.00           C  
ATOM   2174  H   VAL A  49     -10.863  -1.800 -12.667  1.00  0.00           H  
ATOM   2175  HA  VAL A  49     -12.031  -4.427 -13.156  1.00  0.00           H  
ATOM   2176  HB  VAL A  49     -13.075  -1.656 -13.815  1.00  0.00           H  
ATOM   2177 HG11 VAL A  49     -14.132  -3.299 -15.289  1.00  0.00           H  
ATOM   2178 HG12 VAL A  49     -14.506  -4.334 -13.888  1.00  0.00           H  
ATOM   2179 HG13 VAL A  49     -15.261  -2.732 -14.064  1.00  0.00           H  
ATOM   2180 HG21 VAL A  49     -13.698  -3.557 -11.513  1.00  0.00           H  
ATOM   2181 HG22 VAL A  49     -12.877  -1.982 -11.399  1.00  0.00           H  
ATOM   2182 HG23 VAL A  49     -14.573  -2.051 -11.870  1.00  0.00           H  
ATOM   2183  N   GLY A  50     -11.366  -4.897 -15.487  1.00  0.00           N  
ATOM   2184  CA  GLY A  50     -11.024  -5.272 -16.864  1.00  0.00           C  
ATOM   2185  C   GLY A  50      -9.530  -5.222 -17.208  1.00  0.00           C  
ATOM   2186  O   GLY A  50      -9.170  -5.438 -18.366  1.00  0.00           O  
ATOM   2187  H   GLY A  50     -11.490  -5.640 -14.815  1.00  0.00           H  
ATOM   2188  HA2 GLY A  50     -11.546  -4.609 -17.554  1.00  0.00           H  
ATOM   2189  HA3 GLY A  50     -11.376  -6.288 -17.044  1.00  0.00           H  
ATOM   2190  N   LEU A  51      -8.643  -4.962 -16.241  1.00  0.00           N  
ATOM   2191  CA  LEU A  51      -7.184  -4.952 -16.422  1.00  0.00           C  
ATOM   2192  C   LEU A  51      -6.623  -6.392 -16.530  1.00  0.00           C  
ATOM   2193  O   LEU A  51      -6.740  -7.138 -15.553  1.00  0.00           O  
ATOM   2194  CB  LEU A  51      -6.584  -4.127 -15.270  1.00  0.00           C  
ATOM   2195  CG  LEU A  51      -5.057  -4.181 -15.095  1.00  0.00           C  
ATOM   2196  CD1 LEU A  51      -4.285  -3.786 -16.352  1.00  0.00           C  
ATOM   2197  CD2 LEU A  51      -4.663  -3.214 -13.979  1.00  0.00           C  
ATOM   2198  H   LEU A  51      -8.998  -4.796 -15.310  1.00  0.00           H  
ATOM   2199  HA  LEU A  51      -6.951  -4.411 -17.339  1.00  0.00           H  
ATOM   2200  HB2 LEU A  51      -7.029  -4.467 -14.335  1.00  0.00           H  
ATOM   2201  HB3 LEU A  51      -6.882  -3.089 -15.417  1.00  0.00           H  
ATOM   2202  HG  LEU A  51      -4.760  -5.188 -14.802  1.00  0.00           H  
ATOM   2203 HD11 LEU A  51      -4.429  -4.528 -17.137  1.00  0.00           H  
ATOM   2204 HD12 LEU A  51      -4.629  -2.811 -16.699  1.00  0.00           H  
ATOM   2205 HD13 LEU A  51      -3.220  -3.725 -16.132  1.00  0.00           H  
ATOM   2206 HD21 LEU A  51      -4.931  -2.194 -14.257  1.00  0.00           H  
ATOM   2207 HD22 LEU A  51      -5.194  -3.475 -13.064  1.00  0.00           H  
ATOM   2208 HD23 LEU A  51      -3.589  -3.259 -13.799  1.00  0.00           H  
ATOM   2209  N   PRO A  52      -6.051  -6.830 -17.676  1.00  0.00           N  
ATOM   2210  CA  PRO A  52      -5.660  -8.230 -17.873  1.00  0.00           C  
ATOM   2211  C   PRO A  52      -4.530  -8.722 -16.962  1.00  0.00           C  
ATOM   2212  O   PRO A  52      -3.580  -7.990 -16.675  1.00  0.00           O  
ATOM   2213  CB  PRO A  52      -5.258  -8.359 -19.344  1.00  0.00           C  
ATOM   2214  CG  PRO A  52      -6.070  -7.254 -20.009  1.00  0.00           C  
ATOM   2215  CD  PRO A  52      -5.987  -6.145 -18.964  1.00  0.00           C  
ATOM   2216  HA  PRO A  52      -6.540  -8.850 -17.701  1.00  0.00           H  
ATOM   2217  HB2 PRO A  52      -5.500  -9.341 -19.749  1.00  0.00           H  
ATOM   2218  HB3 PRO A  52      -4.193  -8.152 -19.459  1.00  0.00           H  
ATOM   2219  HG2 PRO A  52      -7.105  -7.570 -20.138  1.00  0.00           H  
ATOM   2220  HG3 PRO A  52      -5.637  -6.948 -20.962  1.00  0.00           H  
ATOM   2221  HD2 PRO A  52      -5.033  -5.625 -19.058  1.00  0.00           H  
ATOM   2222  HD3 PRO A  52      -6.809  -5.445 -19.118  1.00  0.00           H  
ATOM   2223  N   ILE A  53      -4.587 -10.002 -16.577  1.00  0.00           N  
ATOM   2224  CA  ILE A  53      -3.631 -10.659 -15.665  1.00  0.00           C  
ATOM   2225  C   ILE A  53      -2.162 -10.517 -16.111  1.00  0.00           C  
ATOM   2226  O   ILE A  53      -1.264 -10.497 -15.269  1.00  0.00           O  
ATOM   2227  CB  ILE A  53      -4.056 -12.142 -15.478  1.00  0.00           C  
ATOM   2228  CG1 ILE A  53      -3.285 -12.889 -14.364  1.00  0.00           C  
ATOM   2229  CG2 ILE A  53      -3.868 -12.952 -16.778  1.00  0.00           C  
ATOM   2230  CD1 ILE A  53      -3.727 -12.462 -12.959  1.00  0.00           C  
ATOM   2231  H   ILE A  53      -5.388 -10.545 -16.867  1.00  0.00           H  
ATOM   2232  HA  ILE A  53      -3.713 -10.159 -14.700  1.00  0.00           H  
ATOM   2233  HB  ILE A  53      -5.115 -12.160 -15.221  1.00  0.00           H  
ATOM   2234 HG12 ILE A  53      -2.210 -12.741 -14.472  1.00  0.00           H  
ATOM   2235 HG13 ILE A  53      -3.478 -13.958 -14.447  1.00  0.00           H  
ATOM   2236 HG21 ILE A  53      -4.395 -12.483 -17.609  1.00  0.00           H  
ATOM   2237 HG22 ILE A  53      -2.812 -13.057 -17.024  1.00  0.00           H  
ATOM   2238 HG23 ILE A  53      -4.286 -13.950 -16.643  1.00  0.00           H  
ATOM   2239 HD11 ILE A  53      -3.641 -11.382 -12.838  1.00  0.00           H  
ATOM   2240 HD12 ILE A  53      -4.765 -12.751 -12.797  1.00  0.00           H  
ATOM   2241 HD13 ILE A  53      -3.106 -12.958 -12.213  1.00  0.00           H  
ATOM   2242  N   ASN A  54      -1.898 -10.358 -17.415  1.00  0.00           N  
ATOM   2243  CA  ASN A  54      -0.547 -10.234 -17.972  1.00  0.00           C  
ATOM   2244  C   ASN A  54      -0.060  -8.778 -18.170  1.00  0.00           C  
ATOM   2245  O   ASN A  54       1.082  -8.578 -18.570  1.00  0.00           O  
ATOM   2246  CB  ASN A  54      -0.425 -11.115 -19.223  1.00  0.00           C  
ATOM   2247  CG  ASN A  54      -0.753 -10.399 -20.520  1.00  0.00           C  
ATOM   2248  OD1 ASN A  54      -1.693  -9.623 -20.622  1.00  0.00           O  
ATOM   2249  ND2 ASN A  54       0.033 -10.650 -21.539  1.00  0.00           N  
ATOM   2250  H   ASN A  54      -2.674 -10.356 -18.062  1.00  0.00           H  
ATOM   2251  HA  ASN A  54       0.144 -10.668 -17.250  1.00  0.00           H  
ATOM   2252  HB2 ASN A  54      -1.056 -12.000 -19.140  1.00  0.00           H  
ATOM   2253  HB3 ASN A  54       0.606 -11.466 -19.275  1.00  0.00           H  
ATOM   2254 HD21 ASN A  54      -0.075 -10.125 -22.395  1.00  0.00           H  
ATOM   2255 HD22 ASN A  54       0.891 -11.158 -21.379  1.00  0.00           H  
ATOM   2256  N   GLN A  55      -0.887  -7.778 -17.835  1.00  0.00           N  
ATOM   2257  CA  GLN A  55      -0.541  -6.341 -17.814  1.00  0.00           C  
ATOM   2258  C   GLN A  55      -0.639  -5.735 -16.396  1.00  0.00           C  
ATOM   2259  O   GLN A  55      -0.099  -4.665 -16.131  1.00  0.00           O  
ATOM   2260  CB  GLN A  55      -1.430  -5.571 -18.815  1.00  0.00           C  
ATOM   2261  CG  GLN A  55      -1.188  -5.940 -20.292  1.00  0.00           C  
ATOM   2262  CD  GLN A  55      -2.475  -5.992 -21.117  1.00  0.00           C  
ATOM   2263  OE1 GLN A  55      -3.155  -4.996 -21.342  1.00  0.00           O  
ATOM   2264  NE2 GLN A  55      -2.864  -7.156 -21.594  1.00  0.00           N  
ATOM   2265  H   GLN A  55      -1.830  -8.026 -17.572  1.00  0.00           H  
ATOM   2266  HA  GLN A  55       0.494  -6.213 -18.129  1.00  0.00           H  
ATOM   2267  HB2 GLN A  55      -1.265  -4.500 -18.698  1.00  0.00           H  
ATOM   2268  HB3 GLN A  55      -2.471  -5.772 -18.561  1.00  0.00           H  
ATOM   2269  HG2 GLN A  55      -0.695  -6.909 -20.360  1.00  0.00           H  
ATOM   2270  HG3 GLN A  55      -0.515  -5.207 -20.738  1.00  0.00           H  
ATOM   2271 HE21 GLN A  55      -2.352  -7.997 -21.368  1.00  0.00           H  
ATOM   2272 HE22 GLN A  55      -3.680  -7.188 -22.188  1.00  0.00           H  
ATOM   2273  N   ARG A  56      -1.304  -6.438 -15.473  1.00  0.00           N  
ATOM   2274  CA  ARG A  56      -1.651  -6.036 -14.098  1.00  0.00           C  
ATOM   2275  C   ARG A  56      -0.488  -5.802 -13.109  1.00  0.00           C  
ATOM   2276  O   ARG A  56      -0.706  -5.192 -12.064  1.00  0.00           O  
ATOM   2277  CB  ARG A  56      -2.637  -7.120 -13.616  1.00  0.00           C  
ATOM   2278  CG  ARG A  56      -3.063  -7.088 -12.150  1.00  0.00           C  
ATOM   2279  CD  ARG A  56      -3.880  -5.849 -11.771  1.00  0.00           C  
ATOM   2280  NE  ARG A  56      -4.175  -5.881 -10.335  1.00  0.00           N  
ATOM   2281  CZ  ARG A  56      -4.912  -6.784  -9.721  1.00  0.00           C  
ATOM   2282  NH1 ARG A  56      -4.754  -6.963  -8.455  1.00  0.00           N  
ATOM   2283  NH2 ARG A  56      -5.780  -7.513 -10.367  1.00  0.00           N1+
ATOM   2284  H   ARG A  56      -1.745  -7.284 -15.805  1.00  0.00           H  
ATOM   2285  HA  ARG A  56      -2.176  -5.082 -14.143  1.00  0.00           H  
ATOM   2286  HB2 ARG A  56      -2.177  -8.094 -13.785  1.00  0.00           H  
ATOM   2287  HB3 ARG A  56      -3.537  -7.080 -14.228  1.00  0.00           H  
ATOM   2288  HG2 ARG A  56      -2.186  -7.149 -11.506  1.00  0.00           H  
ATOM   2289  HG3 ARG A  56      -3.661  -7.981 -11.966  1.00  0.00           H  
ATOM   2290  HD2 ARG A  56      -4.801  -5.815 -12.352  1.00  0.00           H  
ATOM   2291  HD3 ARG A  56      -3.294  -4.955 -11.985  1.00  0.00           H  
ATOM   2292  HE  ARG A  56      -3.581  -5.317  -9.745  1.00  0.00           H  
ATOM   2293 HH11 ARG A  56      -5.108  -7.780  -7.979  1.00  0.00           H  
ATOM   2294 HH12 ARG A  56      -4.104  -6.381  -7.945  1.00  0.00           H  
ATOM   2295 HH21 ARG A  56      -5.917  -7.361 -11.356  1.00  0.00           H  
ATOM   2296 HH22 ARG A  56      -6.376  -8.189  -9.911  1.00  0.00           H  
ATOM   2297  N   PHE A  57       0.726  -6.256 -13.411  1.00  0.00           N  
ATOM   2298  CA  PHE A  57       1.851  -6.293 -12.460  1.00  0.00           C  
ATOM   2299  C   PHE A  57       3.138  -5.701 -13.052  1.00  0.00           C  
ATOM   2300  O   PHE A  57       3.206  -5.434 -14.255  1.00  0.00           O  
ATOM   2301  CB  PHE A  57       2.056  -7.733 -11.945  1.00  0.00           C  
ATOM   2302  CG  PHE A  57       0.819  -8.383 -11.348  1.00  0.00           C  
ATOM   2303  CD1 PHE A  57       0.446  -8.115 -10.018  1.00  0.00           C  
ATOM   2304  CD2 PHE A  57       0.031  -9.250 -12.127  1.00  0.00           C  
ATOM   2305  CE1 PHE A  57      -0.730  -8.674  -9.486  1.00  0.00           C  
ATOM   2306  CE2 PHE A  57      -1.135  -9.821 -11.592  1.00  0.00           C  
ATOM   2307  CZ  PHE A  57      -1.529  -9.516 -10.278  1.00  0.00           C  
ATOM   2308  H   PHE A  57       0.878  -6.641 -14.332  1.00  0.00           H  
ATOM   2309  HA  PHE A  57       1.606  -5.678 -11.595  1.00  0.00           H  
ATOM   2310  HB2 PHE A  57       2.839  -7.734 -11.187  1.00  0.00           H  
ATOM   2311  HB3 PHE A  57       2.416  -8.353 -12.767  1.00  0.00           H  
ATOM   2312  HD1 PHE A  57       1.063  -7.475  -9.404  1.00  0.00           H  
ATOM   2313  HD2 PHE A  57       0.319  -9.475 -13.144  1.00  0.00           H  
ATOM   2314  HE1 PHE A  57      -1.023  -8.456  -8.469  1.00  0.00           H  
ATOM   2315  HE2 PHE A  57      -1.729 -10.488 -12.199  1.00  0.00           H  
ATOM   2316  HZ  PHE A  57      -2.441  -9.929  -9.872  1.00  0.00           H  
ATOM   2317  N   ILE A  58       4.150  -5.508 -12.202  1.00  0.00           N  
ATOM   2318  CA  ILE A  58       5.515  -5.064 -12.534  1.00  0.00           C  
ATOM   2319  C   ILE A  58       6.541  -5.805 -11.658  1.00  0.00           C  
ATOM   2320  O   ILE A  58       6.208  -6.383 -10.618  1.00  0.00           O  
ATOM   2321  CB  ILE A  58       5.684  -3.526 -12.420  1.00  0.00           C  
ATOM   2322  CG1 ILE A  58       5.559  -3.019 -10.966  1.00  0.00           C  
ATOM   2323  CG2 ILE A  58       4.742  -2.782 -13.379  1.00  0.00           C  
ATOM   2324  CD1 ILE A  58       5.982  -1.557 -10.787  1.00  0.00           C  
ATOM   2325  H   ILE A  58       3.976  -5.724 -11.231  1.00  0.00           H  
ATOM   2326  HA  ILE A  58       5.730  -5.333 -13.568  1.00  0.00           H  
ATOM   2327  HB  ILE A  58       6.698  -3.299 -12.748  1.00  0.00           H  
ATOM   2328 HG12 ILE A  58       6.195  -3.616 -10.313  1.00  0.00           H  
ATOM   2329 HG13 ILE A  58       4.527  -3.133 -10.632  1.00  0.00           H  
ATOM   2330 HG21 ILE A  58       4.862  -3.174 -14.389  1.00  0.00           H  
ATOM   2331 HG22 ILE A  58       3.705  -2.919 -13.072  1.00  0.00           H  
ATOM   2332 HG23 ILE A  58       4.967  -1.716 -13.400  1.00  0.00           H  
ATOM   2333 HD11 ILE A  58       7.003  -1.422 -11.142  1.00  0.00           H  
ATOM   2334 HD12 ILE A  58       5.314  -0.896 -11.339  1.00  0.00           H  
ATOM   2335 HD13 ILE A  58       5.940  -1.296  -9.729  1.00  0.00           H  
ATOM   2336  N   LEU A  59       7.803  -5.749 -12.079  1.00  0.00           N  
ATOM   2337  CA  LEU A  59       8.954  -6.407 -11.460  1.00  0.00           C  
ATOM   2338  C   LEU A  59      10.111  -5.424 -11.249  1.00  0.00           C  
ATOM   2339  O   LEU A  59      10.208  -4.384 -11.903  1.00  0.00           O  
ATOM   2340  CB  LEU A  59       9.395  -7.598 -12.334  1.00  0.00           C  
ATOM   2341  CG  LEU A  59       8.430  -8.793 -12.374  1.00  0.00           C  
ATOM   2342  CD1 LEU A  59       8.890  -9.777 -13.443  1.00  0.00           C  
ATOM   2343  CD2 LEU A  59       8.409  -9.530 -11.037  1.00  0.00           C  
ATOM   2344  H   LEU A  59       7.990  -5.232 -12.926  1.00  0.00           H  
ATOM   2345  HA  LEU A  59       8.674  -6.778 -10.474  1.00  0.00           H  
ATOM   2346  HB2 LEU A  59      10.366  -7.954 -11.989  1.00  0.00           H  
ATOM   2347  HB3 LEU A  59       9.524  -7.229 -13.351  1.00  0.00           H  
ATOM   2348  HG  LEU A  59       7.421  -8.458 -12.617  1.00  0.00           H  
ATOM   2349 HD11 LEU A  59       8.849  -9.307 -14.425  1.00  0.00           H  
ATOM   2350 HD12 LEU A  59       9.910 -10.105 -13.245  1.00  0.00           H  
ATOM   2351 HD13 LEU A  59       8.234 -10.648 -13.452  1.00  0.00           H  
ATOM   2352 HD21 LEU A  59       9.420  -9.810 -10.744  1.00  0.00           H  
ATOM   2353 HD22 LEU A  59       7.974  -8.881 -10.277  1.00  0.00           H  
ATOM   2354 HD23 LEU A  59       7.801 -10.431 -11.123  1.00  0.00           H  
ATOM   2355  N   VAL A  60      11.020  -5.771 -10.341  1.00  0.00           N  
ATOM   2356  CA  VAL A  60      12.227  -4.991 -10.043  1.00  0.00           C  
ATOM   2357  C   VAL A  60      13.389  -5.942  -9.754  1.00  0.00           C  
ATOM   2358  O   VAL A  60      13.177  -6.936  -9.072  1.00  0.00           O  
ATOM   2359  CB  VAL A  60      11.994  -4.010  -8.870  1.00  0.00           C  
ATOM   2360  CG1 VAL A  60      13.175  -3.065  -8.640  1.00  0.00           C  
ATOM   2361  CG2 VAL A  60      10.735  -3.143  -8.997  1.00  0.00           C  
ATOM   2362  H   VAL A  60      10.868  -6.619  -9.814  1.00  0.00           H  
ATOM   2363  HA  VAL A  60      12.484  -4.406 -10.926  1.00  0.00           H  
ATOM   2364  HB  VAL A  60      11.889  -4.607  -7.964  1.00  0.00           H  
ATOM   2365 HG11 VAL A  60      14.103  -3.631  -8.566  1.00  0.00           H  
ATOM   2366 HG12 VAL A  60      13.260  -2.362  -9.469  1.00  0.00           H  
ATOM   2367 HG13 VAL A  60      13.030  -2.510  -7.713  1.00  0.00           H  
ATOM   2368 HG21 VAL A  60      10.757  -2.596  -9.940  1.00  0.00           H  
ATOM   2369 HG22 VAL A  60       9.844  -3.771  -8.972  1.00  0.00           H  
ATOM   2370 HG23 VAL A  60      10.675  -2.438  -8.168  1.00  0.00           H  
ATOM   2371  N   GLU A  61      14.605  -5.642 -10.212  1.00  0.00           N  
ATOM   2372  CA  GLU A  61      15.843  -6.366  -9.850  1.00  0.00           C  
ATOM   2373  C   GLU A  61      16.933  -5.335  -9.529  1.00  0.00           C  
ATOM   2374  O   GLU A  61      17.199  -4.445 -10.342  1.00  0.00           O  
ATOM   2375  CB  GLU A  61      16.233  -7.397 -10.936  1.00  0.00           C  
ATOM   2376  CG  GLU A  61      17.650  -8.011 -10.869  1.00  0.00           C  
ATOM   2377  CD  GLU A  61      17.768  -9.255  -9.976  1.00  0.00           C  
ATOM   2378  OE1 GLU A  61      18.257 -10.319 -10.441  1.00  0.00           O  
ATOM   2379  OE2 GLU A  61      17.373  -9.223  -8.790  1.00  0.00           O1-
ATOM   2380  H   GLU A  61      14.701  -4.806 -10.770  1.00  0.00           H  
ATOM   2381  HA  GLU A  61      15.670  -6.931  -8.935  1.00  0.00           H  
ATOM   2382  HB2 GLU A  61      16.157  -6.897 -11.902  1.00  0.00           H  
ATOM   2383  HB3 GLU A  61      15.493  -8.197 -10.957  1.00  0.00           H  
ATOM   2384  HG2 GLU A  61      18.378  -7.262 -10.557  1.00  0.00           H  
ATOM   2385  HG3 GLU A  61      17.920  -8.303 -11.884  1.00  0.00           H  
ATOM   2386  N   LEU A  62      17.530  -5.446  -8.341  1.00  0.00           N  
ATOM   2387  CA  LEU A  62      18.382  -4.441  -7.698  1.00  0.00           C  
ATOM   2388  C   LEU A  62      19.724  -5.032  -7.272  1.00  0.00           C  
ATOM   2389  O   LEU A  62      19.831  -6.239  -7.054  1.00  0.00           O  
ATOM   2390  CB  LEU A  62      17.686  -3.854  -6.451  1.00  0.00           C  
ATOM   2391  CG  LEU A  62      16.305  -3.224  -6.664  1.00  0.00           C  
ATOM   2392  CD1 LEU A  62      15.727  -2.764  -5.324  1.00  0.00           C  
ATOM   2393  CD2 LEU A  62      16.386  -2.008  -7.589  1.00  0.00           C  
ATOM   2394  H   LEU A  62      17.301  -6.253  -7.778  1.00  0.00           H  
ATOM   2395  HA  LEU A  62      18.586  -3.637  -8.406  1.00  0.00           H  
ATOM   2396  HB2 LEU A  62      18.341  -3.104  -6.008  1.00  0.00           H  
ATOM   2397  HB3 LEU A  62      17.575  -4.659  -5.724  1.00  0.00           H  
ATOM   2398  HG  LEU A  62      15.631  -3.971  -7.083  1.00  0.00           H  
ATOM   2399 HD11 LEU A  62      15.647  -3.616  -4.650  1.00  0.00           H  
ATOM   2400 HD12 LEU A  62      16.373  -2.010  -4.874  1.00  0.00           H  
ATOM   2401 HD13 LEU A  62      14.733  -2.344  -5.476  1.00  0.00           H  
ATOM   2402 HD21 LEU A  62      17.131  -1.312  -7.204  1.00  0.00           H  
ATOM   2403 HD22 LEU A  62      16.668  -2.329  -8.591  1.00  0.00           H  
ATOM   2404 HD23 LEU A  62      15.417  -1.510  -7.639  1.00  0.00           H  
ATOM   2405  N   SER A  63      20.714  -4.162  -7.081  1.00  0.00           N  
ATOM   2406  CA  SER A  63      22.067  -4.511  -6.629  1.00  0.00           C  
ATOM   2407  C   SER A  63      22.630  -3.468  -5.652  1.00  0.00           C  
ATOM   2408  O   SER A  63      21.989  -2.452  -5.378  1.00  0.00           O  
ATOM   2409  CB  SER A  63      22.991  -4.699  -7.840  1.00  0.00           C  
ATOM   2410  OG  SER A  63      22.485  -5.703  -8.703  1.00  0.00           O  
ATOM   2411  H   SER A  63      20.531  -3.188  -7.278  1.00  0.00           H  
ATOM   2412  HA  SER A  63      22.027  -5.460  -6.094  1.00  0.00           H  
ATOM   2413  HB2 SER A  63      23.988  -4.987  -7.506  1.00  0.00           H  
ATOM   2414  HB3 SER A  63      23.058  -3.759  -8.387  1.00  0.00           H  
ATOM   2415  HG  SER A  63      22.523  -6.528  -8.214  1.00  0.00           H  
ATOM   2416  N   ASN A  64      23.830  -3.707  -5.122  1.00  0.00           N  
ATOM   2417  CA  ASN A  64      24.554  -2.760  -4.273  1.00  0.00           C  
ATOM   2418  C   ASN A  64      26.058  -2.743  -4.615  1.00  0.00           C  
ATOM   2419  O   ASN A  64      26.491  -3.440  -5.533  1.00  0.00           O  
ATOM   2420  CB  ASN A  64      24.219  -3.065  -2.800  1.00  0.00           C  
ATOM   2421  CG  ASN A  64      24.849  -4.309  -2.203  1.00  0.00           C  
ATOM   2422  OD1 ASN A  64      25.624  -5.038  -2.804  1.00  0.00           O  
ATOM   2423  ND2 ASN A  64      24.541  -4.572  -0.956  1.00  0.00           N  
ATOM   2424  H   ASN A  64      24.291  -4.581  -5.327  1.00  0.00           H  
ATOM   2425  HA  ASN A  64      24.190  -1.756  -4.495  1.00  0.00           H  
ATOM   2426  HB2 ASN A  64      23.137  -3.142  -2.695  1.00  0.00           H  
ATOM   2427  HB3 ASN A  64      24.529  -2.220  -2.186  1.00  0.00           H  
ATOM   2428 HD21 ASN A  64      23.994  -3.910  -0.423  1.00  0.00           H  
ATOM   2429 HD22 ASN A  64      25.039  -5.321  -0.498  1.00  0.00           H  
ATOM   2430  N   HIS A  65      26.879  -1.958  -3.910  1.00  0.00           N  
ATOM   2431  CA  HIS A  65      28.314  -1.825  -4.212  1.00  0.00           C  
ATOM   2432  C   HIS A  65      29.139  -3.075  -3.853  1.00  0.00           C  
ATOM   2433  O   HIS A  65      30.250  -3.237  -4.356  1.00  0.00           O  
ATOM   2434  CB  HIS A  65      28.861  -0.540  -3.566  1.00  0.00           C  
ATOM   2435  CG  HIS A  65      29.975   0.158  -4.320  1.00  0.00           C  
ATOM   2436  ND1 HIS A  65      30.449   1.439  -4.020  1.00  0.00           N  
ATOM   2437  CD2 HIS A  65      30.674  -0.316  -5.396  1.00  0.00           C  
ATOM   2438  CE1 HIS A  65      31.429   1.695  -4.902  1.00  0.00           C  
ATOM   2439  NE2 HIS A  65      31.587   0.656  -5.738  1.00  0.00           N  
ATOM   2440  H   HIS A  65      26.527  -1.478  -3.094  1.00  0.00           H  
ATOM   2441  HA  HIS A  65      28.402  -1.726  -5.294  1.00  0.00           H  
ATOM   2442  HB2 HIS A  65      29.212  -0.773  -2.560  1.00  0.00           H  
ATOM   2443  HB3 HIS A  65      28.050   0.181  -3.460  1.00  0.00           H  
ATOM   2444  HD2 HIS A  65      30.549  -1.273  -5.880  1.00  0.00           H  
ATOM   2445  HE2 HIS A  65      32.290   0.583  -6.459  1.00  0.00           H  
ATOM   2446  HE1 HIS A  65      32.012   2.604  -4.929  1.00  0.00           H  
ATOM   2447  N   ALA A  66      28.584  -3.998  -3.065  1.00  0.00           N  
ATOM   2448  CA  ALA A  66      29.100  -5.361  -2.892  1.00  0.00           C  
ATOM   2449  C   ALA A  66      28.626  -6.346  -3.994  1.00  0.00           C  
ATOM   2450  O   ALA A  66      28.992  -7.525  -3.976  1.00  0.00           O  
ATOM   2451  CB  ALA A  66      28.738  -5.837  -1.479  1.00  0.00           C  
ATOM   2452  H   ALA A  66      27.710  -3.763  -2.614  1.00  0.00           H  
ATOM   2453  HA  ALA A  66      30.188  -5.324  -2.952  1.00  0.00           H  
ATOM   2454  HB1 ALA A  66      29.114  -5.129  -0.741  1.00  0.00           H  
ATOM   2455  HB2 ALA A  66      27.656  -5.910  -1.374  1.00  0.00           H  
ATOM   2456  HB3 ALA A  66      29.185  -6.813  -1.289  1.00  0.00           H  
ATOM   2457  N   GLU A  67      27.814  -5.887  -4.953  1.00  0.00           N  
ATOM   2458  CA  GLU A  67      27.085  -6.657  -5.980  1.00  0.00           C  
ATOM   2459  C   GLU A  67      26.071  -7.681  -5.427  1.00  0.00           C  
ATOM   2460  O   GLU A  67      25.557  -8.531  -6.165  1.00  0.00           O  
ATOM   2461  CB  GLU A  67      28.038  -7.261  -7.031  1.00  0.00           C  
ATOM   2462  CG  GLU A  67      29.054  -6.276  -7.641  1.00  0.00           C  
ATOM   2463  CD  GLU A  67      28.450  -5.158  -8.505  1.00  0.00           C  
ATOM   2464  OE1 GLU A  67      29.188  -4.200  -8.829  1.00  0.00           O  
ATOM   2465  OE2 GLU A  67      27.276  -5.267  -8.939  1.00  0.00           O1-
ATOM   2466  H   GLU A  67      27.589  -4.903  -4.919  1.00  0.00           H  
ATOM   2467  HA  GLU A  67      26.475  -5.930  -6.515  1.00  0.00           H  
ATOM   2468  HB2 GLU A  67      27.447  -7.694  -7.838  1.00  0.00           H  
ATOM   2469  HB3 GLU A  67      28.590  -8.075  -6.560  1.00  0.00           H  
ATOM   2470  HG2 GLU A  67      29.732  -6.850  -8.272  1.00  0.00           H  
ATOM   2471  HG3 GLU A  67      29.658  -5.835  -6.847  1.00  0.00           H  
ATOM   2472  N   LEU A  68      25.727  -7.597  -4.136  1.00  0.00           N  
ATOM   2473  CA  LEU A  68      24.622  -8.358  -3.548  1.00  0.00           C  
ATOM   2474  C   LEU A  68      23.307  -7.825  -4.126  1.00  0.00           C  
ATOM   2475  O   LEU A  68      23.148  -6.618  -4.302  1.00  0.00           O  
ATOM   2476  CB  LEU A  68      24.649  -8.285  -2.012  1.00  0.00           C  
ATOM   2477  CG  LEU A  68      25.966  -8.757  -1.367  1.00  0.00           C  
ATOM   2478  CD1 LEU A  68      25.894  -8.552   0.143  1.00  0.00           C  
ATOM   2479  CD2 LEU A  68      26.242 -10.239  -1.629  1.00  0.00           C  
ATOM   2480  H   LEU A  68      26.085  -6.810  -3.613  1.00  0.00           H  
ATOM   2481  HA  LEU A  68      24.721  -9.401  -3.850  1.00  0.00           H  
ATOM   2482  HB2 LEU A  68      23.828  -8.886  -1.621  1.00  0.00           H  
ATOM   2483  HB3 LEU A  68      24.468  -7.251  -1.717  1.00  0.00           H  
ATOM   2484  HG  LEU A  68      26.801  -8.173  -1.753  1.00  0.00           H  
ATOM   2485 HD11 LEU A  68      25.749  -7.494   0.357  1.00  0.00           H  
ATOM   2486 HD12 LEU A  68      25.073  -9.130   0.566  1.00  0.00           H  
ATOM   2487 HD13 LEU A  68      26.834  -8.865   0.599  1.00  0.00           H  
ATOM   2488 HD21 LEU A  68      25.394 -10.832  -1.288  1.00  0.00           H  
ATOM   2489 HD22 LEU A  68      26.385 -10.417  -2.695  1.00  0.00           H  
ATOM   2490 HD23 LEU A  68      27.128 -10.559  -1.080  1.00  0.00           H  
ATOM   2491  N   SER A  69      22.384  -8.723  -4.471  1.00  0.00           N  
ATOM   2492  CA  SER A  69      21.287  -8.405  -5.396  1.00  0.00           C  
ATOM   2493  C   SER A  69      19.965  -9.074  -5.019  1.00  0.00           C  
ATOM   2494  O   SER A  69      19.961 -10.190  -4.491  1.00  0.00           O  
ATOM   2495  CB  SER A  69      21.688  -8.780  -6.829  1.00  0.00           C  
ATOM   2496  OG  SER A  69      22.835  -8.071  -7.283  1.00  0.00           O  
ATOM   2497  H   SER A  69      22.524  -9.690  -4.213  1.00  0.00           H  
ATOM   2498  HA  SER A  69      21.112  -7.329  -5.365  1.00  0.00           H  
ATOM   2499  HB2 SER A  69      20.858  -8.551  -7.498  1.00  0.00           H  
ATOM   2500  HB3 SER A  69      21.886  -9.850  -6.881  1.00  0.00           H  
ATOM   2501  HG  SER A  69      23.602  -8.330  -6.767  1.00  0.00           H  
ATOM   2502  N   VAL A  70      18.840  -8.401  -5.285  1.00  0.00           N  
ATOM   2503  CA  VAL A  70      17.488  -8.808  -4.852  1.00  0.00           C  
ATOM   2504  C   VAL A  70      16.419  -8.372  -5.865  1.00  0.00           C  
ATOM   2505  O   VAL A  70      16.498  -7.289  -6.441  1.00  0.00           O  
ATOM   2506  CB  VAL A  70      17.145  -8.270  -3.436  1.00  0.00           C  
ATOM   2507  CG1 VAL A  70      18.190  -8.630  -2.371  1.00  0.00           C  
ATOM   2508  CG2 VAL A  70      16.919  -6.752  -3.374  1.00  0.00           C  
ATOM   2509  H   VAL A  70      18.922  -7.541  -5.808  1.00  0.00           H  
ATOM   2510  HA  VAL A  70      17.463  -9.897  -4.804  1.00  0.00           H  
ATOM   2511  HB  VAL A  70      16.211  -8.744  -3.134  1.00  0.00           H  
ATOM   2512 HG11 VAL A  70      18.367  -9.705  -2.364  1.00  0.00           H  
ATOM   2513 HG12 VAL A  70      19.130  -8.111  -2.561  1.00  0.00           H  
ATOM   2514 HG13 VAL A  70      17.835  -8.327  -1.386  1.00  0.00           H  
ATOM   2515 HG21 VAL A  70      17.802  -6.227  -3.739  1.00  0.00           H  
ATOM   2516 HG22 VAL A  70      16.057  -6.468  -3.979  1.00  0.00           H  
ATOM   2517 HG23 VAL A  70      16.723  -6.445  -2.346  1.00  0.00           H  
ATOM   2518  N   THR A  71      15.384  -9.198  -6.035  1.00  0.00           N  
ATOM   2519  CA  THR A  71      14.219  -8.947  -6.903  1.00  0.00           C  
ATOM   2520  C   THR A  71      12.950  -8.695  -6.093  1.00  0.00           C  
ATOM   2521  O   THR A  71      12.781  -9.295  -5.031  1.00  0.00           O  
ATOM   2522  CB  THR A  71      14.044 -10.100  -7.911  1.00  0.00           C  
ATOM   2523  OG1 THR A  71      14.845  -9.874  -9.041  1.00  0.00           O  
ATOM   2524  CG2 THR A  71      12.637 -10.311  -8.470  1.00  0.00           C  
ATOM   2525  H   THR A  71      15.389 -10.074  -5.533  1.00  0.00           H  
ATOM   2526  HA  THR A  71      14.416  -8.038  -7.472  1.00  0.00           H  
ATOM   2527  HB  THR A  71      14.350 -11.032  -7.436  1.00  0.00           H  
ATOM   2528 HG21 THR A  71      11.947 -10.560  -7.664  1.00  0.00           H  
ATOM   2529 HG22 THR A  71      12.294  -9.418  -8.993  1.00  0.00           H  
ATOM   2530 HG23 THR A  71      12.647 -11.146  -9.171  1.00  0.00           H  
ATOM   2531  HG1 THR A  71      15.738  -9.666  -8.757  1.00  0.00           H  
ATOM   2532  N   LEU A  72      12.042  -7.865  -6.619  1.00  0.00           N  
ATOM   2533  CA  LEU A  72      10.736  -7.493  -6.053  1.00  0.00           C  
ATOM   2534  C   LEU A  72       9.617  -7.673  -7.104  1.00  0.00           C  
ATOM   2535  O   LEU A  72       9.885  -7.616  -8.305  1.00  0.00           O  
ATOM   2536  CB  LEU A  72      10.734  -6.029  -5.547  1.00  0.00           C  
ATOM   2537  CG  LEU A  72      11.988  -5.473  -4.838  1.00  0.00           C  
ATOM   2538  CD1 LEU A  72      11.808  -3.972  -4.598  1.00  0.00           C  
ATOM   2539  CD2 LEU A  72      12.252  -6.128  -3.483  1.00  0.00           C  
ATOM   2540  H   LEU A  72      12.259  -7.485  -7.529  1.00  0.00           H  
ATOM   2541  HA  LEU A  72      10.516  -8.145  -5.208  1.00  0.00           H  
ATOM   2542  HB2 LEU A  72       9.880  -5.906  -4.881  1.00  0.00           H  
ATOM   2543  HB3 LEU A  72      10.542  -5.391  -6.409  1.00  0.00           H  
ATOM   2544  HG  LEU A  72      12.864  -5.605  -5.474  1.00  0.00           H  
ATOM   2545 HD11 LEU A  72      11.652  -3.461  -5.547  1.00  0.00           H  
ATOM   2546 HD12 LEU A  72      10.952  -3.793  -3.946  1.00  0.00           H  
ATOM   2547 HD13 LEU A  72      12.703  -3.563  -4.129  1.00  0.00           H  
ATOM   2548 HD21 LEU A  72      11.361  -6.075  -2.857  1.00  0.00           H  
ATOM   2549 HD22 LEU A  72      12.537  -7.169  -3.634  1.00  0.00           H  
ATOM   2550 HD23 LEU A  72      13.077  -5.622  -2.982  1.00  0.00           H  
ATOM   2551  N   ALA A  73       8.363  -7.818  -6.664  1.00  0.00           N  
ATOM   2552  CA  ALA A  73       7.177  -7.897  -7.528  1.00  0.00           C  
ATOM   2553  C   ALA A  73       5.996  -7.102  -6.946  1.00  0.00           C  
ATOM   2554  O   ALA A  73       5.765  -7.149  -5.733  1.00  0.00           O  
ATOM   2555  CB  ALA A  73       6.813  -9.370  -7.750  1.00  0.00           C  
ATOM   2556  H   ALA A  73       8.213  -7.912  -5.670  1.00  0.00           H  
ATOM   2557  HA  ALA A  73       7.416  -7.459  -8.497  1.00  0.00           H  
ATOM   2558  HB1 ALA A  73       7.665  -9.904  -8.172  1.00  0.00           H  
ATOM   2559  HB2 ALA A  73       6.535  -9.832  -6.803  1.00  0.00           H  
ATOM   2560  HB3 ALA A  73       5.976  -9.436  -8.445  1.00  0.00           H  
ATOM   2561  N   LEU A  74       5.246  -6.384  -7.797  1.00  0.00           N  
ATOM   2562  CA  LEU A  74       4.191  -5.446  -7.382  1.00  0.00           C  
ATOM   2563  C   LEU A  74       2.956  -5.436  -8.303  1.00  0.00           C  
ATOM   2564  O   LEU A  74       3.060  -5.665  -9.507  1.00  0.00           O  
ATOM   2565  CB  LEU A  74       4.721  -3.997  -7.251  1.00  0.00           C  
ATOM   2566  CG  LEU A  74       6.002  -3.760  -6.425  1.00  0.00           C  
ATOM   2567  CD1 LEU A  74       7.278  -3.820  -7.274  1.00  0.00           C  
ATOM   2568  CD2 LEU A  74       5.960  -2.369  -5.787  1.00  0.00           C  
ATOM   2569  H   LEU A  74       5.454  -6.433  -8.785  1.00  0.00           H  
ATOM   2570  HA  LEU A  74       3.845  -5.764  -6.398  1.00  0.00           H  
ATOM   2571  HB2 LEU A  74       3.915  -3.420  -6.799  1.00  0.00           H  
ATOM   2572  HB3 LEU A  74       4.871  -3.585  -8.249  1.00  0.00           H  
ATOM   2573  HG  LEU A  74       6.068  -4.498  -5.626  1.00  0.00           H  
ATOM   2574 HD11 LEU A  74       7.359  -4.779  -7.785  1.00  0.00           H  
ATOM   2575 HD12 LEU A  74       7.266  -3.027  -8.023  1.00  0.00           H  
ATOM   2576 HD13 LEU A  74       8.151  -3.693  -6.634  1.00  0.00           H  
ATOM   2577 HD21 LEU A  74       5.859  -1.606  -6.559  1.00  0.00           H  
ATOM   2578 HD22 LEU A  74       5.110  -2.304  -5.107  1.00  0.00           H  
ATOM   2579 HD23 LEU A  74       6.873  -2.193  -5.220  1.00  0.00           H  
ATOM   2580  N   ASP A  75       1.799  -5.101  -7.730  1.00  0.00           N  
ATOM   2581  CA  ASP A  75       0.538  -4.767  -8.415  1.00  0.00           C  
ATOM   2582  C   ASP A  75       0.485  -3.259  -8.730  1.00  0.00           C  
ATOM   2583  O   ASP A  75       0.892  -2.424  -7.917  1.00  0.00           O  
ATOM   2584  CB  ASP A  75      -0.621  -5.267  -7.530  1.00  0.00           C  
ATOM   2585  CG  ASP A  75      -2.058  -4.892  -7.936  1.00  0.00           C  
ATOM   2586  OD1 ASP A  75      -2.322  -4.239  -8.974  1.00  0.00           O  
ATOM   2587  OD2 ASP A  75      -2.992  -5.304  -7.220  1.00  0.00           O1-
ATOM   2588  H   ASP A  75       1.812  -4.952  -6.731  1.00  0.00           H  
ATOM   2589  HA  ASP A  75       0.484  -5.298  -9.366  1.00  0.00           H  
ATOM   2590  HB2 ASP A  75      -0.453  -4.910  -6.514  1.00  0.00           H  
ATOM   2591  HB3 ASP A  75      -0.560  -6.355  -7.486  1.00  0.00           H  
ATOM   2592  N   VAL A  76       0.005  -2.893  -9.924  1.00  0.00           N  
ATOM   2593  CA  VAL A  76      -0.057  -1.486 -10.360  1.00  0.00           C  
ATOM   2594  C   VAL A  76      -1.235  -0.730  -9.747  1.00  0.00           C  
ATOM   2595  O   VAL A  76      -1.119   0.471  -9.543  1.00  0.00           O  
ATOM   2596  CB  VAL A  76      -0.070  -1.347 -11.896  1.00  0.00           C  
ATOM   2597  CG1 VAL A  76       1.114  -2.072 -12.538  1.00  0.00           C  
ATOM   2598  CG2 VAL A  76      -1.378  -1.813 -12.548  1.00  0.00           C  
ATOM   2599  H   VAL A  76      -0.360  -3.611 -10.534  1.00  0.00           H  
ATOM   2600  HA  VAL A  76       0.845  -0.987 -10.006  1.00  0.00           H  
ATOM   2601  HB  VAL A  76       0.044  -0.287 -12.126  1.00  0.00           H  
ATOM   2602 HG11 VAL A  76       2.037  -1.741 -12.062  1.00  0.00           H  
ATOM   2603 HG12 VAL A  76       1.015  -3.152 -12.425  1.00  0.00           H  
ATOM   2604 HG13 VAL A  76       1.160  -1.828 -13.599  1.00  0.00           H  
ATOM   2605 HG21 VAL A  76      -1.585  -2.849 -12.282  1.00  0.00           H  
ATOM   2606 HG22 VAL A  76      -2.206  -1.189 -12.211  1.00  0.00           H  
ATOM   2607 HG23 VAL A  76      -1.299  -1.728 -13.632  1.00  0.00           H  
ATOM   2608  N   THR A  77      -2.347  -1.389  -9.409  1.00  0.00           N  
ATOM   2609  CA  THR A  77      -3.633  -0.744  -9.027  1.00  0.00           C  
ATOM   2610  C   THR A  77      -3.610  -0.063  -7.643  1.00  0.00           C  
ATOM   2611  O   THR A  77      -4.565   0.603  -7.225  1.00  0.00           O  
ATOM   2612  CB  THR A  77      -4.780  -1.769  -9.101  1.00  0.00           C  
ATOM   2613  OG1 THR A  77      -4.652  -2.782  -8.127  1.00  0.00           O  
ATOM   2614  CG2 THR A  77      -4.886  -2.464 -10.458  1.00  0.00           C  
ATOM   2615  H   THR A  77      -2.322  -2.397  -9.467  1.00  0.00           H  
ATOM   2616  HA  THR A  77      -3.850   0.039  -9.755  1.00  0.00           H  
ATOM   2617  HB  THR A  77      -5.717  -1.243  -8.918  1.00  0.00           H  
ATOM   2618 HG21 THR A  77      -5.073  -1.723 -11.235  1.00  0.00           H  
ATOM   2619 HG22 THR A  77      -3.966  -3.000 -10.693  1.00  0.00           H  
ATOM   2620 HG23 THR A  77      -5.710  -3.178 -10.440  1.00  0.00           H  
ATOM   2621  HG1 THR A  77      -3.862  -3.296  -8.312  1.00  0.00           H  
ATOM   2622  N   ASN A  78      -2.502  -0.248  -6.929  1.00  0.00           N  
ATOM   2623  CA  ASN A  78      -2.254   0.046  -5.516  1.00  0.00           C  
ATOM   2624  C   ASN A  78      -0.743   0.248  -5.210  1.00  0.00           C  
ATOM   2625  O   ASN A  78      -0.387   0.588  -4.078  1.00  0.00           O  
ATOM   2626  CB  ASN A  78      -2.827  -1.136  -4.697  1.00  0.00           C  
ATOM   2627  CG  ASN A  78      -2.474  -2.499  -5.281  1.00  0.00           C  
ATOM   2628  OD1 ASN A  78      -1.510  -2.638  -6.019  1.00  0.00           O  
ATOM   2629  ND2 ASN A  78      -3.226  -3.527  -4.980  1.00  0.00           N  
ATOM   2630  H   ASN A  78      -1.834  -0.867  -7.364  1.00  0.00           H  
ATOM   2631  HA  ASN A  78      -2.764   0.967  -5.236  1.00  0.00           H  
ATOM   2632  HB2 ASN A  78      -3.914  -1.067  -4.695  1.00  0.00           H  
ATOM   2633  HB3 ASN A  78      -2.488  -1.090  -3.662  1.00  0.00           H  
ATOM   2634 HD21 ASN A  78      -3.088  -4.362  -5.531  1.00  0.00           H  
ATOM   2635 HD22 ASN A  78      -3.946  -3.453  -4.276  1.00  0.00           H  
ATOM   2636  N   ALA A  79       0.153   0.051  -6.192  1.00  0.00           N  
ATOM   2637  CA  ALA A  79       1.613   0.014  -6.016  1.00  0.00           C  
ATOM   2638  C   ALA A  79       2.056  -0.986  -4.922  1.00  0.00           C  
ATOM   2639  O   ALA A  79       2.978  -0.722  -4.147  1.00  0.00           O  
ATOM   2640  CB  ALA A  79       2.155   1.445  -5.857  1.00  0.00           C  
ATOM   2641  H   ALA A  79      -0.191  -0.222  -7.101  1.00  0.00           H  
ATOM   2642  HA  ALA A  79       2.027  -0.375  -6.946  1.00  0.00           H  
ATOM   2643  HB1 ALA A  79       1.817   2.061  -6.690  1.00  0.00           H  
ATOM   2644  HB2 ALA A  79       1.805   1.880  -4.921  1.00  0.00           H  
ATOM   2645  HB3 ALA A  79       3.245   1.422  -5.850  1.00  0.00           H  
ATOM   2646  N   TYR A  80       1.356  -2.118  -4.821  1.00  0.00           N  
ATOM   2647  CA  TYR A  80       1.406  -3.020  -3.671  1.00  0.00           C  
ATOM   2648  C   TYR A  80       2.413  -4.147  -3.892  1.00  0.00           C  
ATOM   2649  O   TYR A  80       2.287  -4.920  -4.839  1.00  0.00           O  
ATOM   2650  CB  TYR A  80      -0.018  -3.530  -3.413  1.00  0.00           C  
ATOM   2651  CG  TYR A  80      -0.292  -4.332  -2.158  1.00  0.00           C  
ATOM   2652  CD1 TYR A  80      -1.092  -3.771  -1.143  1.00  0.00           C  
ATOM   2653  CD2 TYR A  80       0.145  -5.666  -2.045  1.00  0.00           C  
ATOM   2654  CE1 TYR A  80      -1.459  -4.538  -0.024  1.00  0.00           C  
ATOM   2655  CE2 TYR A  80      -0.214  -6.435  -0.921  1.00  0.00           C  
ATOM   2656  CZ  TYR A  80      -1.034  -5.878   0.083  1.00  0.00           C  
ATOM   2657  OH  TYR A  80      -1.442  -6.635   1.132  1.00  0.00           O  
ATOM   2658  H   TYR A  80       0.675  -2.318  -5.540  1.00  0.00           H  
ATOM   2659  HA  TYR A  80       1.719  -2.448  -2.796  1.00  0.00           H  
ATOM   2660  HB2 TYR A  80      -0.324  -4.141  -4.262  1.00  0.00           H  
ATOM   2661  HB3 TYR A  80      -0.664  -2.653  -3.380  1.00  0.00           H  
ATOM   2662  HD1 TYR A  80      -1.457  -2.758  -1.235  1.00  0.00           H  
ATOM   2663  HD2 TYR A  80       0.724  -6.117  -2.837  1.00  0.00           H  
ATOM   2664  HE1 TYR A  80      -2.094  -4.120   0.744  1.00  0.00           H  
ATOM   2665  HE2 TYR A  80       0.107  -7.462  -0.830  1.00  0.00           H  
ATOM   2666  HH  TYR A  80      -2.336  -6.397   1.389  1.00  0.00           H  
ATOM   2667  N   VAL A  81       3.407  -4.263  -3.008  1.00  0.00           N  
ATOM   2668  CA  VAL A  81       4.386  -5.360  -3.039  1.00  0.00           C  
ATOM   2669  C   VAL A  81       3.703  -6.695  -2.737  1.00  0.00           C  
ATOM   2670  O   VAL A  81       3.050  -6.829  -1.704  1.00  0.00           O  
ATOM   2671  CB  VAL A  81       5.559  -5.103  -2.068  1.00  0.00           C  
ATOM   2672  CG1 VAL A  81       6.537  -6.285  -1.996  1.00  0.00           C  
ATOM   2673  CG2 VAL A  81       6.350  -3.845  -2.447  1.00  0.00           C  
ATOM   2674  H   VAL A  81       3.472  -3.583  -2.264  1.00  0.00           H  
ATOM   2675  HA  VAL A  81       4.799  -5.423  -4.046  1.00  0.00           H  
ATOM   2676  HB  VAL A  81       5.149  -4.946  -1.070  1.00  0.00           H  
ATOM   2677 HG11 VAL A  81       6.039  -7.160  -1.578  1.00  0.00           H  
ATOM   2678 HG12 VAL A  81       6.916  -6.521  -2.991  1.00  0.00           H  
ATOM   2679 HG13 VAL A  81       7.373  -6.032  -1.345  1.00  0.00           H  
ATOM   2680 HG21 VAL A  81       6.833  -3.985  -3.414  1.00  0.00           H  
ATOM   2681 HG22 VAL A  81       5.695  -2.976  -2.491  1.00  0.00           H  
ATOM   2682 HG23 VAL A  81       7.117  -3.653  -1.696  1.00  0.00           H  
ATOM   2683  N   VAL A  82       3.872  -7.694  -3.606  1.00  0.00           N  
ATOM   2684  CA  VAL A  82       3.291  -9.040  -3.415  1.00  0.00           C  
ATOM   2685  C   VAL A  82       4.351 -10.052  -2.979  1.00  0.00           C  
ATOM   2686  O   VAL A  82       4.027 -10.978  -2.233  1.00  0.00           O  
ATOM   2687  CB  VAL A  82       2.484  -9.509  -4.646  1.00  0.00           C  
ATOM   2688  CG1 VAL A  82       1.425  -8.483  -5.069  1.00  0.00           C  
ATOM   2689  CG2 VAL A  82       3.351  -9.862  -5.861  1.00  0.00           C  
ATOM   2690  H   VAL A  82       4.395  -7.504  -4.449  1.00  0.00           H  
ATOM   2691  HA  VAL A  82       2.571  -8.994  -2.598  1.00  0.00           H  
ATOM   2692  HB  VAL A  82       1.957 -10.419  -4.358  1.00  0.00           H  
ATOM   2693 HG11 VAL A  82       0.792  -8.238  -4.217  1.00  0.00           H  
ATOM   2694 HG12 VAL A  82       1.893  -7.573  -5.445  1.00  0.00           H  
ATOM   2695 HG13 VAL A  82       0.795  -8.906  -5.852  1.00  0.00           H  
ATOM   2696 HG21 VAL A  82       3.904  -8.984  -6.196  1.00  0.00           H  
ATOM   2697 HG22 VAL A  82       4.043 -10.668  -5.620  1.00  0.00           H  
ATOM   2698 HG23 VAL A  82       2.706 -10.196  -6.674  1.00  0.00           H  
ATOM   2699  N   GLY A  83       5.618  -9.868  -3.371  1.00  0.00           N  
ATOM   2700  CA  GLY A  83       6.723 -10.757  -3.004  1.00  0.00           C  
ATOM   2701  C   GLY A  83       8.109 -10.281  -3.456  1.00  0.00           C  
ATOM   2702  O   GLY A  83       8.243  -9.235  -4.094  1.00  0.00           O  
ATOM   2703  H   GLY A  83       5.834  -9.074  -3.957  1.00  0.00           H  
ATOM   2704  HA2 GLY A  83       6.548 -11.744  -3.432  1.00  0.00           H  
ATOM   2705  HA3 GLY A  83       6.748 -10.862  -1.919  1.00  0.00           H  
ATOM   2706  N   TYR A  84       9.138 -11.060  -3.111  1.00  0.00           N  
ATOM   2707  CA  TYR A  84      10.553 -10.791  -3.397  1.00  0.00           C  
ATOM   2708  C   TYR A  84      11.367 -12.097  -3.554  1.00  0.00           C  
ATOM   2709  O   TYR A  84      10.947 -13.148  -3.065  1.00  0.00           O  
ATOM   2710  CB  TYR A  84      11.107  -9.823  -2.326  1.00  0.00           C  
ATOM   2711  CG  TYR A  84      12.133 -10.365  -1.348  1.00  0.00           C  
ATOM   2712  CD1 TYR A  84      11.711 -10.915  -0.122  1.00  0.00           C  
ATOM   2713  CD2 TYR A  84      13.510 -10.275  -1.643  1.00  0.00           C  
ATOM   2714  CE1 TYR A  84      12.664 -11.379   0.805  1.00  0.00           C  
ATOM   2715  CE2 TYR A  84      14.464 -10.748  -0.720  1.00  0.00           C  
ATOM   2716  CZ  TYR A  84      14.039 -11.298   0.508  1.00  0.00           C  
ATOM   2717  OH  TYR A  84      14.944 -11.749   1.414  1.00  0.00           O  
ATOM   2718  H   TYR A  84       8.932 -11.910  -2.607  1.00  0.00           H  
ATOM   2719  HA  TYR A  84      10.597 -10.280  -4.359  1.00  0.00           H  
ATOM   2720  HB2 TYR A  84      10.285  -9.393  -1.754  1.00  0.00           H  
ATOM   2721  HB3 TYR A  84      11.560  -8.977  -2.843  1.00  0.00           H  
ATOM   2722  HD1 TYR A  84      10.657 -10.979   0.106  1.00  0.00           H  
ATOM   2723  HD2 TYR A  84      13.830  -9.835  -2.576  1.00  0.00           H  
ATOM   2724  HE1 TYR A  84      12.355 -11.809   1.746  1.00  0.00           H  
ATOM   2725  HE2 TYR A  84      15.519 -10.687  -0.946  1.00  0.00           H  
ATOM   2726  HH  TYR A  84      15.851 -11.626   1.126  1.00  0.00           H  
ATOM   2727  N   ARG A  85      12.521 -12.052  -4.241  1.00  0.00           N  
ATOM   2728  CA  ARG A  85      13.343 -13.228  -4.616  1.00  0.00           C  
ATOM   2729  C   ARG A  85      14.848 -12.933  -4.622  1.00  0.00           C  
ATOM   2730  O   ARG A  85      15.283 -12.007  -5.309  1.00  0.00           O  
ATOM   2731  CB  ARG A  85      12.831 -13.764  -5.974  1.00  0.00           C  
ATOM   2732  CG  ARG A  85      13.631 -14.930  -6.596  1.00  0.00           C  
ATOM   2733  CD  ARG A  85      14.254 -14.608  -7.962  1.00  0.00           C  
ATOM   2734  NE  ARG A  85      15.293 -13.563  -7.886  1.00  0.00           N  
ATOM   2735  CZ  ARG A  85      15.952 -13.053  -8.910  1.00  0.00           C  
ATOM   2736  NH1 ARG A  85      15.750 -13.422 -10.136  1.00  0.00           N  
ATOM   2737  NH2 ARG A  85      16.841 -12.129  -8.711  1.00  0.00           N1+
ATOM   2738  H   ARG A  85      12.805 -11.144  -4.581  1.00  0.00           H  
ATOM   2739  HA  ARG A  85      13.186 -14.010  -3.873  1.00  0.00           H  
ATOM   2740  HB2 ARG A  85      12.801 -12.938  -6.685  1.00  0.00           H  
ATOM   2741  HB3 ARG A  85      11.801 -14.093  -5.841  1.00  0.00           H  
ATOM   2742  HG2 ARG A  85      12.943 -15.760  -6.759  1.00  0.00           H  
ATOM   2743  HG3 ARG A  85      14.406 -15.282  -5.915  1.00  0.00           H  
ATOM   2744  HD2 ARG A  85      13.459 -14.294  -8.639  1.00  0.00           H  
ATOM   2745  HD3 ARG A  85      14.693 -15.521  -8.365  1.00  0.00           H  
ATOM   2746  HE  ARG A  85      15.488 -13.150  -6.985  1.00  0.00           H  
ATOM   2747 HH11 ARG A  85      16.216 -12.942 -10.892  1.00  0.00           H  
ATOM   2748 HH12 ARG A  85      15.097 -14.162 -10.350  1.00  0.00           H  
ATOM   2749 HH21 ARG A  85      17.049 -11.791  -7.782  1.00  0.00           H  
ATOM   2750 HH22 ARG A  85      17.282 -11.657  -9.486  1.00  0.00           H  
ATOM   2751  N   ALA A  86      15.660 -13.729  -3.924  1.00  0.00           N  
ATOM   2752  CA  ALA A  86      17.116 -13.548  -3.846  1.00  0.00           C  
ATOM   2753  C   ALA A  86      17.880 -14.856  -3.560  1.00  0.00           C  
ATOM   2754  O   ALA A  86      17.376 -15.739  -2.865  1.00  0.00           O  
ATOM   2755  CB  ALA A  86      17.427 -12.496  -2.771  1.00  0.00           C  
ATOM   2756  H   ALA A  86      15.263 -14.513  -3.425  1.00  0.00           H  
ATOM   2757  HA  ALA A  86      17.470 -13.168  -4.804  1.00  0.00           H  
ATOM   2758  HB1 ALA A  86      16.906 -11.566  -2.997  1.00  0.00           H  
ATOM   2759  HB2 ALA A  86      17.108 -12.856  -1.793  1.00  0.00           H  
ATOM   2760  HB3 ALA A  86      18.499 -12.300  -2.745  1.00  0.00           H  
ATOM   2761  N   GLY A  87      19.115 -14.966  -4.069  1.00  0.00           N  
ATOM   2762  CA  GLY A  87      20.043 -16.077  -3.803  1.00  0.00           C  
ATOM   2763  C   GLY A  87      19.546 -17.437  -4.305  1.00  0.00           C  
ATOM   2764  O   GLY A  87      19.877 -17.848  -5.416  1.00  0.00           O  
ATOM   2765  H   GLY A  87      19.450 -14.211  -4.650  1.00  0.00           H  
ATOM   2766  HA2 GLY A  87      20.221 -16.149  -2.730  1.00  0.00           H  
ATOM   2767  HA3 GLY A  87      20.999 -15.866  -4.282  1.00  0.00           H  
ATOM   2768  N   ASN A  88      18.733 -18.119  -3.498  1.00  0.00           N  
ATOM   2769  CA  ASN A  88      18.155 -19.443  -3.763  1.00  0.00           C  
ATOM   2770  C   ASN A  88      16.645 -19.512  -3.441  1.00  0.00           C  
ATOM   2771  O   ASN A  88      16.016 -20.543  -3.685  1.00  0.00           O  
ATOM   2772  CB  ASN A  88      18.951 -20.504  -2.974  1.00  0.00           C  
ATOM   2773  CG  ASN A  88      19.035 -20.176  -1.492  1.00  0.00           C  
ATOM   2774  OD1 ASN A  88      18.029 -20.075  -0.799  1.00  0.00           O  
ATOM   2775  ND2 ASN A  88      20.213 -19.943  -0.970  1.00  0.00           N  
ATOM   2776  H   ASN A  88      18.488 -17.667  -2.629  1.00  0.00           H  
ATOM   2777  HA  ASN A  88      18.248 -19.676  -4.824  1.00  0.00           H  
ATOM   2778  HB2 ASN A  88      19.959 -20.566  -3.387  1.00  0.00           H  
ATOM   2779  HB3 ASN A  88      18.487 -21.483  -3.086  1.00  0.00           H  
ATOM   2780 HD21 ASN A  88      21.064 -20.020  -1.509  1.00  0.00           H  
ATOM   2781 HD22 ASN A  88      20.228 -19.579  -0.028  1.00  0.00           H  
ATOM   2782  N   SER A  89      16.042 -18.443  -2.909  1.00  0.00           N  
ATOM   2783  CA  SER A  89      14.697 -18.485  -2.318  1.00  0.00           C  
ATOM   2784  C   SER A  89      13.857 -17.242  -2.619  1.00  0.00           C  
ATOM   2785  O   SER A  89      14.369 -16.162  -2.923  1.00  0.00           O  
ATOM   2786  CB  SER A  89      14.790 -18.737  -0.808  1.00  0.00           C  
ATOM   2787  OG  SER A  89      15.339 -20.018  -0.555  1.00  0.00           O  
ATOM   2788  H   SER A  89      16.543 -17.569  -2.847  1.00  0.00           H  
ATOM   2789  HA  SER A  89      14.153 -19.328  -2.743  1.00  0.00           H  
ATOM   2790  HB2 SER A  89      13.793 -18.692  -0.370  1.00  0.00           H  
ATOM   2791  HB3 SER A  89      15.414 -17.972  -0.347  1.00  0.00           H  
ATOM   2792  HG  SER A  89      16.295 -19.956  -0.624  1.00  0.00           H  
ATOM   2793  N   ALA A  90      12.540 -17.414  -2.537  1.00  0.00           N  
ATOM   2794  CA  ALA A  90      11.536 -16.398  -2.809  1.00  0.00           C  
ATOM   2795  C   ALA A  90      10.408 -16.429  -1.771  1.00  0.00           C  
ATOM   2796  O   ALA A  90      10.115 -17.464  -1.166  1.00  0.00           O  
ATOM   2797  CB  ALA A  90      11.013 -16.575  -4.236  1.00  0.00           C  
ATOM   2798  H   ALA A  90      12.193 -18.343  -2.349  1.00  0.00           H  
ATOM   2799  HA  ALA A  90      12.005 -15.417  -2.736  1.00  0.00           H  
ATOM   2800  HB1 ALA A  90      11.848 -16.547  -4.936  1.00  0.00           H  
ATOM   2801  HB2 ALA A  90      10.498 -17.531  -4.329  1.00  0.00           H  
ATOM   2802  HB3 ALA A  90      10.325 -15.763  -4.470  1.00  0.00           H  
ATOM   2803  N   TYR A  91       9.774 -15.279  -1.574  1.00  0.00           N  
ATOM   2804  CA  TYR A  91       8.916 -15.004  -0.428  1.00  0.00           C  
ATOM   2805  C   TYR A  91       7.754 -14.098  -0.844  1.00  0.00           C  
ATOM   2806  O   TYR A  91       7.951 -13.151  -1.604  1.00  0.00           O  
ATOM   2807  CB  TYR A  91       9.736 -14.359   0.706  1.00  0.00           C  
ATOM   2808  CG  TYR A  91      11.134 -14.917   0.951  1.00  0.00           C  
ATOM   2809  CD1 TYR A  91      12.208 -14.480   0.147  1.00  0.00           C  
ATOM   2810  CD2 TYR A  91      11.371 -15.845   1.985  1.00  0.00           C  
ATOM   2811  CE1 TYR A  91      13.508 -14.968   0.368  1.00  0.00           C  
ATOM   2812  CE2 TYR A  91      12.678 -16.322   2.220  1.00  0.00           C  
ATOM   2813  CZ  TYR A  91      13.749 -15.880   1.413  1.00  0.00           C  
ATOM   2814  OH  TYR A  91      15.015 -16.323   1.626  1.00  0.00           O  
ATOM   2815  H   TYR A  91      10.030 -14.492  -2.154  1.00  0.00           H  
ATOM   2816  HA  TYR A  91       8.513 -15.946  -0.056  1.00  0.00           H  
ATOM   2817  HB2 TYR A  91       9.155 -14.446   1.624  1.00  0.00           H  
ATOM   2818  HB3 TYR A  91       9.843 -13.296   0.492  1.00  0.00           H  
ATOM   2819  HD1 TYR A  91      12.035 -13.765  -0.643  1.00  0.00           H  
ATOM   2820  HD2 TYR A  91      10.555 -16.181   2.607  1.00  0.00           H  
ATOM   2821  HE1 TYR A  91      14.331 -14.639  -0.250  1.00  0.00           H  
ATOM   2822  HE2 TYR A  91      12.866 -17.023   3.020  1.00  0.00           H  
ATOM   2823  HH  TYR A  91      15.270 -16.321   2.551  1.00  0.00           H  
ATOM   2824  N   PHE A  92       6.558 -14.352  -0.320  1.00  0.00           N  
ATOM   2825  CA  PHE A  92       5.339 -13.595  -0.616  1.00  0.00           C  
ATOM   2826  C   PHE A  92       4.687 -13.066   0.667  1.00  0.00           C  
ATOM   2827  O   PHE A  92       4.731 -13.712   1.714  1.00  0.00           O  
ATOM   2828  CB  PHE A  92       4.375 -14.444  -1.460  1.00  0.00           C  
ATOM   2829  CG  PHE A  92       4.881 -14.823  -2.842  1.00  0.00           C  
ATOM   2830  CD1 PHE A  92       4.704 -13.939  -3.924  1.00  0.00           C  
ATOM   2831  CD2 PHE A  92       5.502 -16.069  -3.060  1.00  0.00           C  
ATOM   2832  CE1 PHE A  92       5.138 -14.295  -5.213  1.00  0.00           C  
ATOM   2833  CE2 PHE A  92       5.931 -16.430  -4.351  1.00  0.00           C  
ATOM   2834  CZ  PHE A  92       5.743 -15.545  -5.429  1.00  0.00           C  
ATOM   2835  H   PHE A  92       6.466 -15.176   0.257  1.00  0.00           H  
ATOM   2836  HA  PHE A  92       5.601 -12.722  -1.215  1.00  0.00           H  
ATOM   2837  HB2 PHE A  92       3.444 -13.890  -1.582  1.00  0.00           H  
ATOM   2838  HB3 PHE A  92       4.133 -15.352  -0.907  1.00  0.00           H  
ATOM   2839  HD1 PHE A  92       4.220 -12.986  -3.768  1.00  0.00           H  
ATOM   2840  HD2 PHE A  92       5.645 -16.753  -2.236  1.00  0.00           H  
ATOM   2841  HE1 PHE A  92       5.003 -13.612  -6.039  1.00  0.00           H  
ATOM   2842  HE2 PHE A  92       6.402 -17.388  -4.516  1.00  0.00           H  
ATOM   2843  HZ  PHE A  92       6.064 -15.820  -6.422  1.00  0.00           H  
ATOM   2844  N   PHE A  93       4.070 -11.891   0.587  1.00  0.00           N  
ATOM   2845  CA  PHE A  93       3.406 -11.232   1.717  1.00  0.00           C  
ATOM   2846  C   PHE A  93       1.920 -11.615   1.805  1.00  0.00           C  
ATOM   2847  O   PHE A  93       1.348 -12.104   0.831  1.00  0.00           O  
ATOM   2848  CB  PHE A  93       3.645  -9.720   1.623  1.00  0.00           C  
ATOM   2849  CG  PHE A  93       5.110  -9.330   1.731  1.00  0.00           C  
ATOM   2850  CD1 PHE A  93       5.685  -9.080   2.993  1.00  0.00           C  
ATOM   2851  CD2 PHE A  93       5.901  -9.212   0.571  1.00  0.00           C  
ATOM   2852  CE1 PHE A  93       7.039  -8.712   3.091  1.00  0.00           C  
ATOM   2853  CE2 PHE A  93       7.258  -8.851   0.670  1.00  0.00           C  
ATOM   2854  CZ  PHE A  93       7.826  -8.601   1.931  1.00  0.00           C  
ATOM   2855  H   PHE A  93       4.038 -11.431  -0.311  1.00  0.00           H  
ATOM   2856  HA  PHE A  93       3.867 -11.567   2.646  1.00  0.00           H  
ATOM   2857  HB2 PHE A  93       3.098  -9.228   2.427  1.00  0.00           H  
ATOM   2858  HB3 PHE A  93       3.240  -9.348   0.682  1.00  0.00           H  
ATOM   2859  HD1 PHE A  93       5.087  -9.171   3.887  1.00  0.00           H  
ATOM   2860  HD2 PHE A  93       5.461  -9.392  -0.399  1.00  0.00           H  
ATOM   2861  HE1 PHE A  93       7.480  -8.516   4.057  1.00  0.00           H  
ATOM   2862  HE2 PHE A  93       7.860  -8.761  -0.222  1.00  0.00           H  
ATOM   2863  HZ  PHE A  93       8.866  -8.321   2.013  1.00  0.00           H  
ATOM   2864  N   HIS A  94       1.309 -11.408   2.977  1.00  0.00           N  
ATOM   2865  CA  HIS A  94      -0.085 -11.764   3.297  1.00  0.00           C  
ATOM   2866  C   HIS A  94      -1.082 -11.082   2.332  1.00  0.00           C  
ATOM   2867  O   HIS A  94      -1.240  -9.866   2.425  1.00  0.00           O  
ATOM   2868  CB  HIS A  94      -0.339 -11.354   4.758  1.00  0.00           C  
ATOM   2869  CG  HIS A  94      -1.612 -11.861   5.385  1.00  0.00           C  
ATOM   2870  CD2 HIS A  94      -2.888 -11.529   5.034  1.00  0.00           C  
ATOM   2871  ND1 HIS A  94      -1.653 -12.730   6.477  1.00  0.00           N  
ATOM   2872  NE2 HIS A  94      -3.715 -12.204   5.906  1.00  0.00           N  
ATOM   2873  CE1 HIS A  94      -2.952 -12.910   6.754  1.00  0.00           C  
ATOM   2874  H   HIS A  94       1.853 -10.973   3.709  1.00  0.00           H  
ATOM   2875  HA  HIS A  94      -0.197 -12.847   3.244  1.00  0.00           H  
ATOM   2876  HB2 HIS A  94      -0.331 -10.267   4.836  1.00  0.00           H  
ATOM   2877  HB3 HIS A  94       0.482 -11.742   5.360  1.00  0.00           H  
ATOM   2878  HD2 HIS A  94      -3.185 -10.859   4.241  1.00  0.00           H  
ATOM   2879  HE2 HIS A  94      -4.724 -12.171   5.934  1.00  0.00           H  
ATOM   2880  HE1 HIS A  94      -3.330 -13.537   7.548  1.00  0.00           H  
ATOM   2881  N   PRO A  95      -1.751 -11.806   1.409  1.00  0.00           N  
ATOM   2882  CA  PRO A  95      -2.501 -11.180   0.314  1.00  0.00           C  
ATOM   2883  C   PRO A  95      -3.716 -10.352   0.735  1.00  0.00           C  
ATOM   2884  O   PRO A  95      -4.506 -10.781   1.578  1.00  0.00           O  
ATOM   2885  CB  PRO A  95      -2.935 -12.329  -0.603  1.00  0.00           C  
ATOM   2886  CG  PRO A  95      -1.849 -13.380  -0.370  1.00  0.00           C  
ATOM   2887  CD  PRO A  95      -1.604 -13.234   1.133  1.00  0.00           C  
ATOM   2888  HA  PRO A  95      -1.809 -10.543  -0.238  1.00  0.00           H  
ATOM   2889  HB2 PRO A  95      -2.984 -12.022  -1.647  1.00  0.00           H  
ATOM   2890  HB3 PRO A  95      -3.895 -12.729  -0.278  1.00  0.00           H  
ATOM   2891  HG2 PRO A  95      -0.947 -13.114  -0.923  1.00  0.00           H  
ATOM   2892  HG3 PRO A  95      -2.185 -14.384  -0.627  1.00  0.00           H  
ATOM   2893  HD2 PRO A  95      -2.359 -13.791   1.686  1.00  0.00           H  
ATOM   2894  HD3 PRO A  95      -0.609 -13.613   1.368  1.00  0.00           H  
ATOM   2895  N   ASP A  96      -3.934  -9.214   0.074  1.00  0.00           N  
ATOM   2896  CA  ASP A  96      -5.130  -8.371   0.246  1.00  0.00           C  
ATOM   2897  C   ASP A  96      -6.448  -9.089  -0.130  1.00  0.00           C  
ATOM   2898  O   ASP A  96      -7.512  -8.726   0.381  1.00  0.00           O  
ATOM   2899  CB  ASP A  96      -4.988  -7.078  -0.595  1.00  0.00           C  
ATOM   2900  CG  ASP A  96      -4.527  -5.836   0.183  1.00  0.00           C  
ATOM   2901  OD1 ASP A  96      -4.722  -4.720  -0.353  1.00  0.00           O  
ATOM   2902  OD2 ASP A  96      -4.060  -5.953   1.341  1.00  0.00           O1-
ATOM   2903  H   ASP A  96      -3.223  -8.894  -0.568  1.00  0.00           H  
ATOM   2904  HA  ASP A  96      -5.221  -8.100   1.298  1.00  0.00           H  
ATOM   2905  HB2 ASP A  96      -5.956  -6.841  -1.038  1.00  0.00           H  
ATOM   2906  HB3 ASP A  96      -4.304  -7.254  -1.426  1.00  0.00           H  
ATOM   2907  N   ASN A  97      -6.414 -10.088  -1.021  1.00  0.00           N  
ATOM   2908  CA  ASN A  97      -7.586 -10.870  -1.438  1.00  0.00           C  
ATOM   2909  C   ASN A  97      -7.179 -12.124  -2.235  1.00  0.00           C  
ATOM   2910  O   ASN A  97      -6.015 -12.316  -2.579  1.00  0.00           O  
ATOM   2911  CB  ASN A  97      -8.513  -9.981  -2.296  1.00  0.00           C  
ATOM   2912  CG  ASN A  97      -7.741  -9.362  -3.436  1.00  0.00           C  
ATOM   2913  OD1 ASN A  97      -7.531  -9.994  -4.458  1.00  0.00           O  
ATOM   2914  ND2 ASN A  97      -7.271  -8.151  -3.271  1.00  0.00           N  
ATOM   2915  H   ASN A  97      -5.521 -10.349  -1.414  1.00  0.00           H  
ATOM   2916  HA  ASN A  97      -8.110 -11.215  -0.547  1.00  0.00           H  
ATOM   2917  HB2 ASN A  97      -9.335 -10.565  -2.710  1.00  0.00           H  
ATOM   2918  HB3 ASN A  97      -8.944  -9.188  -1.685  1.00  0.00           H  
ATOM   2919 HD21 ASN A  97      -6.534  -7.877  -3.905  1.00  0.00           H  
ATOM   2920 HD22 ASN A  97      -7.405  -7.677  -2.389  1.00  0.00           H  
ATOM   2921  N   GLN A  98      -8.158 -12.971  -2.561  1.00  0.00           N  
ATOM   2922  CA  GLN A  98      -7.974 -14.242  -3.266  1.00  0.00           C  
ATOM   2923  C   GLN A  98      -7.576 -14.114  -4.753  1.00  0.00           C  
ATOM   2924  O   GLN A  98      -6.949 -15.026  -5.287  1.00  0.00           O  
ATOM   2925  CB  GLN A  98      -9.246 -15.083  -3.055  1.00  0.00           C  
ATOM   2926  CG  GLN A  98      -9.325 -16.433  -3.786  1.00  0.00           C  
ATOM   2927  CD  GLN A  98      -8.267 -17.433  -3.336  1.00  0.00           C  
ATOM   2928  OE1 GLN A  98      -8.482 -18.209  -2.415  1.00  0.00           O  
ATOM   2929  NE2 GLN A  98      -7.102 -17.440  -3.937  1.00  0.00           N  
ATOM   2930  H   GLN A  98      -9.091 -12.753  -2.240  1.00  0.00           H  
ATOM   2931  HA  GLN A  98      -7.159 -14.773  -2.773  1.00  0.00           H  
ATOM   2932  HB2 GLN A  98      -9.355 -15.266  -1.986  1.00  0.00           H  
ATOM   2933  HB3 GLN A  98     -10.100 -14.486  -3.377  1.00  0.00           H  
ATOM   2934  HG2 GLN A  98     -10.307 -16.868  -3.597  1.00  0.00           H  
ATOM   2935  HG3 GLN A  98      -9.248 -16.271  -4.861  1.00  0.00           H  
ATOM   2936 HE21 GLN A  98      -6.919 -16.772  -4.673  1.00  0.00           H  
ATOM   2937 HE22 GLN A  98      -6.404 -18.129  -3.699  1.00  0.00           H  
ATOM   2938  N   GLU A  99      -7.886 -13.005  -5.434  1.00  0.00           N  
ATOM   2939  CA  GLU A  99      -7.384 -12.759  -6.801  1.00  0.00           C  
ATOM   2940  C   GLU A  99      -5.862 -12.534  -6.767  1.00  0.00           C  
ATOM   2941  O   GLU A  99      -5.096 -13.181  -7.483  1.00  0.00           O  
ATOM   2942  CB  GLU A  99      -8.181 -11.592  -7.425  1.00  0.00           C  
ATOM   2943  CG  GLU A  99      -7.696 -11.099  -8.798  1.00  0.00           C  
ATOM   2944  CD  GLU A  99      -8.341  -9.769  -9.234  1.00  0.00           C  
ATOM   2945  OE1 GLU A  99      -7.944  -9.234 -10.293  1.00  0.00           O  
ATOM   2946  OE2 GLU A  99      -9.226  -9.221  -8.530  1.00  0.00           O1-
ATOM   2947  H   GLU A  99      -8.327 -12.239  -4.946  1.00  0.00           H  
ATOM   2948  HA  GLU A  99      -7.550 -13.645  -7.414  1.00  0.00           H  
ATOM   2949  HB2 GLU A  99      -8.128 -10.749  -6.736  1.00  0.00           H  
ATOM   2950  HB3 GLU A  99      -9.228 -11.884  -7.503  1.00  0.00           H  
ATOM   2951  HG2 GLU A  99      -7.910 -11.870  -9.539  1.00  0.00           H  
ATOM   2952  HG3 GLU A  99      -6.616 -10.953  -8.765  1.00  0.00           H  
ATOM   2953  N   ASP A 100      -5.417 -11.685  -5.843  1.00  0.00           N  
ATOM   2954  CA  ASP A 100      -4.004 -11.342  -5.650  1.00  0.00           C  
ATOM   2955  C   ASP A 100      -3.218 -12.480  -4.963  1.00  0.00           C  
ATOM   2956  O   ASP A 100      -1.995 -12.566  -5.091  1.00  0.00           O  
ATOM   2957  CB  ASP A 100      -3.909  -9.979  -4.935  1.00  0.00           C  
ATOM   2958  CG  ASP A 100      -4.771  -8.883  -5.588  1.00  0.00           C  
ATOM   2959  OD1 ASP A 100      -5.180  -9.012  -6.765  1.00  0.00           O  
ATOM   2960  OD2 ASP A 100      -5.116  -7.876  -4.932  1.00  0.00           O1-
ATOM   2961  H   ASP A 100      -6.102 -11.173  -5.306  1.00  0.00           H  
ATOM   2962  HA  ASP A 100      -3.560 -11.211  -6.637  1.00  0.00           H  
ATOM   2963  HB2 ASP A 100      -2.868  -9.656  -4.931  1.00  0.00           H  
ATOM   2964  HB3 ASP A 100      -4.231 -10.106  -3.901  1.00  0.00           H  
ATOM   2965  N   ALA A 101      -3.920 -13.407  -4.299  1.00  0.00           N  
ATOM   2966  CA  ALA A 101      -3.387 -14.680  -3.809  1.00  0.00           C  
ATOM   2967  C   ALA A 101      -3.280 -15.777  -4.889  1.00  0.00           C  
ATOM   2968  O   ALA A 101      -2.757 -16.851  -4.599  1.00  0.00           O  
ATOM   2969  CB  ALA A 101      -4.239 -15.169  -2.633  1.00  0.00           C  
ATOM   2970  H   ALA A 101      -4.896 -13.208  -4.133  1.00  0.00           H  
ATOM   2971  HA  ALA A 101      -2.378 -14.502  -3.438  1.00  0.00           H  
ATOM   2972  HB1 ALA A 101      -4.420 -14.360  -1.926  1.00  0.00           H  
ATOM   2973  HB2 ALA A 101      -5.191 -15.547  -3.006  1.00  0.00           H  
ATOM   2974  HB3 ALA A 101      -3.723 -15.981  -2.121  1.00  0.00           H  
ATOM   2975  N   GLU A 102      -3.750 -15.557  -6.123  1.00  0.00           N  
ATOM   2976  CA  GLU A 102      -3.513 -16.475  -7.255  1.00  0.00           C  
ATOM   2977  C   GLU A 102      -2.445 -15.927  -8.214  1.00  0.00           C  
ATOM   2978  O   GLU A 102      -1.688 -16.698  -8.809  1.00  0.00           O  
ATOM   2979  CB  GLU A 102      -4.840 -16.877  -7.923  1.00  0.00           C  
ATOM   2980  CG  GLU A 102      -4.698 -18.004  -8.967  1.00  0.00           C  
ATOM   2981  CD  GLU A 102      -4.414 -17.577 -10.416  1.00  0.00           C  
ATOM   2982  OE1 GLU A 102      -4.330 -16.368 -10.738  1.00  0.00           O  
ATOM   2983  OE2 GLU A 102      -4.291 -18.471 -11.283  1.00  0.00           O1-
ATOM   2984  H   GLU A 102      -4.270 -14.709  -6.301  1.00  0.00           H  
ATOM   2985  HA  GLU A 102      -3.092 -17.403  -6.869  1.00  0.00           H  
ATOM   2986  HB2 GLU A 102      -5.317 -16.004  -8.369  1.00  0.00           H  
ATOM   2987  HB3 GLU A 102      -5.501 -17.242  -7.138  1.00  0.00           H  
ATOM   2988  HG2 GLU A 102      -5.638 -18.557  -8.972  1.00  0.00           H  
ATOM   2989  HG3 GLU A 102      -3.929 -18.701  -8.635  1.00  0.00           H  
ATOM   2990  N   ALA A 103      -2.292 -14.599  -8.274  1.00  0.00           N  
ATOM   2991  CA  ALA A 103      -1.221 -13.910  -8.994  1.00  0.00           C  
ATOM   2992  C   ALA A 103       0.194 -14.432  -8.664  1.00  0.00           C  
ATOM   2993  O   ALA A 103       1.045 -14.529  -9.549  1.00  0.00           O  
ATOM   2994  CB  ALA A 103      -1.333 -12.420  -8.667  1.00  0.00           C  
ATOM   2995  H   ALA A 103      -2.986 -14.031  -7.810  1.00  0.00           H  
ATOM   2996  HA  ALA A 103      -1.386 -14.041 -10.063  1.00  0.00           H  
ATOM   2997  HB1 ALA A 103      -2.326 -12.060  -8.934  1.00  0.00           H  
ATOM   2998  HB2 ALA A 103      -1.166 -12.251  -7.603  1.00  0.00           H  
ATOM   2999  HB3 ALA A 103      -0.581 -11.869  -9.232  1.00  0.00           H  
ATOM   3000  N   ILE A 104       0.437 -14.837  -7.411  1.00  0.00           N  
ATOM   3001  CA  ILE A 104       1.713 -15.409  -6.935  1.00  0.00           C  
ATOM   3002  C   ILE A 104       2.091 -16.729  -7.640  1.00  0.00           C  
ATOM   3003  O   ILE A 104       3.245 -17.155  -7.565  1.00  0.00           O  
ATOM   3004  CB  ILE A 104       1.681 -15.572  -5.396  1.00  0.00           C  
ATOM   3005  CG1 ILE A 104       0.747 -16.718  -4.943  1.00  0.00           C  
ATOM   3006  CG2 ILE A 104       1.336 -14.229  -4.723  1.00  0.00           C  
ATOM   3007  CD1 ILE A 104       0.657 -16.894  -3.422  1.00  0.00           C  
ATOM   3008  H   ILE A 104      -0.301 -14.708  -6.734  1.00  0.00           H  
ATOM   3009  HA  ILE A 104       2.504 -14.698  -7.173  1.00  0.00           H  
ATOM   3010  HB  ILE A 104       2.690 -15.840  -5.082  1.00  0.00           H  
ATOM   3011 HG12 ILE A 104       1.104 -17.660  -5.359  1.00  0.00           H  
ATOM   3012 HG13 ILE A 104      -0.256 -16.539  -5.330  1.00  0.00           H  
ATOM   3013 HG21 ILE A 104       1.923 -13.424  -5.166  1.00  0.00           H  
ATOM   3014 HG22 ILE A 104       0.276 -13.999  -4.831  1.00  0.00           H  
ATOM   3015 HG23 ILE A 104       1.576 -14.270  -3.660  1.00  0.00           H  
ATOM   3016 HD11 ILE A 104       1.654 -17.022  -3.002  1.00  0.00           H  
ATOM   3017 HD12 ILE A 104       0.174 -16.029  -2.966  1.00  0.00           H  
ATOM   3018 HD13 ILE A 104       0.059 -17.777  -3.197  1.00  0.00           H  
ATOM   3019  N   THR A 105       1.163 -17.367  -8.363  1.00  0.00           N  
ATOM   3020  CA  THR A 105       1.423 -18.552  -9.209  1.00  0.00           C  
ATOM   3021  C   THR A 105       1.946 -18.186 -10.611  1.00  0.00           C  
ATOM   3022  O   THR A 105       2.244 -19.075 -11.412  1.00  0.00           O  
ATOM   3023  CB  THR A 105       0.190 -19.468  -9.308  1.00  0.00           C  
ATOM   3024  OG1 THR A 105      -0.811 -18.876 -10.091  1.00  0.00           O  
ATOM   3025  CG2 THR A 105      -0.429 -19.817  -7.955  1.00  0.00           C  
ATOM   3026  H   THR A 105       0.228 -16.984  -8.377  1.00  0.00           H  
ATOM   3027  HA  THR A 105       2.210 -19.141  -8.737  1.00  0.00           H  
ATOM   3028  HB  THR A 105       0.494 -20.396  -9.792  1.00  0.00           H  
ATOM   3029 HG21 THR A 105       0.322 -20.277  -7.313  1.00  0.00           H  
ATOM   3030 HG22 THR A 105      -0.827 -18.929  -7.464  1.00  0.00           H  
ATOM   3031 HG23 THR A 105      -1.246 -20.523  -8.108  1.00  0.00           H  
ATOM   3032  HG1 THR A 105      -1.200 -18.152  -9.595  1.00  0.00           H  
ATOM   3033  N   HIS A 106       2.102 -16.886 -10.911  1.00  0.00           N  
ATOM   3034  CA  HIS A 106       2.584 -16.336 -12.194  1.00  0.00           C  
ATOM   3035  C   HIS A 106       3.845 -15.465 -12.033  1.00  0.00           C  
ATOM   3036  O   HIS A 106       4.121 -14.599 -12.864  1.00  0.00           O  
ATOM   3037  CB  HIS A 106       1.451 -15.594 -12.936  1.00  0.00           C  
ATOM   3038  CG  HIS A 106       0.076 -16.204 -12.799  1.00  0.00           C  
ATOM   3039  ND1 HIS A 106      -0.271 -17.529 -13.001  1.00  0.00           N1+
ATOM   3040  CD2 HIS A 106      -1.043 -15.537 -12.384  1.00  0.00           C  
ATOM   3041  CE1 HIS A 106      -1.569 -17.664 -12.663  1.00  0.00           C  
ATOM   3042  NE2 HIS A 106      -2.058 -16.469 -12.284  1.00  0.00           N  
ATOM   3043  H   HIS A 106       1.793 -16.214 -10.222  1.00  0.00           H  
ATOM   3044  HA  HIS A 106       2.888 -17.174 -12.821  1.00  0.00           H  
ATOM   3045  HB2 HIS A 106       1.707 -15.524 -13.993  1.00  0.00           H  
ATOM   3046  HB3 HIS A 106       1.401 -14.576 -12.549  1.00  0.00           H  
ATOM   3047  HD1 HIS A 106       0.355 -18.275 -13.269  1.00  0.00           H  
ATOM   3048  HD2 HIS A 106      -1.106 -14.485 -12.148  1.00  0.00           H  
ATOM   3049  HE2 HIS A 106      -2.974 -16.326 -11.883  1.00  0.00           H  
ATOM   3050  HE1 HIS A 106      -2.123 -18.590 -12.631  1.00  0.00           H  
ATOM   3051  N   LEU A 107       4.587 -15.667 -10.941  1.00  0.00           N  
ATOM   3052  CA  LEU A 107       5.738 -14.867 -10.508  1.00  0.00           C  
ATOM   3053  C   LEU A 107       6.803 -15.782  -9.883  1.00  0.00           C  
ATOM   3054  O   LEU A 107       6.445 -16.666  -9.105  1.00  0.00           O  
ATOM   3055  CB  LEU A 107       5.285 -13.797  -9.489  1.00  0.00           C  
ATOM   3056  CG  LEU A 107       4.270 -12.752  -9.998  1.00  0.00           C  
ATOM   3057  CD1 LEU A 107       3.730 -11.944  -8.818  1.00  0.00           C  
ATOM   3058  CD2 LEU A 107       4.902 -11.773 -10.987  1.00  0.00           C  
ATOM   3059  H   LEU A 107       4.318 -16.427 -10.332  1.00  0.00           H  
ATOM   3060  HA  LEU A 107       6.180 -14.369 -11.370  1.00  0.00           H  
ATOM   3061  HB2 LEU A 107       6.167 -13.272  -9.122  1.00  0.00           H  
ATOM   3062  HB3 LEU A 107       4.841 -14.317  -8.641  1.00  0.00           H  
ATOM   3063  HG  LEU A 107       3.425 -13.249 -10.475  1.00  0.00           H  
ATOM   3064 HD11 LEU A 107       3.199 -12.604  -8.132  1.00  0.00           H  
ATOM   3065 HD12 LEU A 107       4.550 -11.454  -8.292  1.00  0.00           H  
ATOM   3066 HD13 LEU A 107       3.032 -11.190  -9.181  1.00  0.00           H  
ATOM   3067 HD21 LEU A 107       5.712 -11.226 -10.505  1.00  0.00           H  
ATOM   3068 HD22 LEU A 107       5.295 -12.310 -11.851  1.00  0.00           H  
ATOM   3069 HD23 LEU A 107       4.150 -11.066 -11.336  1.00  0.00           H  
ATOM   3070  N   PHE A 108       8.080 -15.539 -10.189  1.00  0.00           N  
ATOM   3071  CA  PHE A 108       9.280 -16.276  -9.750  1.00  0.00           C  
ATOM   3072  C   PHE A 108       9.320 -17.764 -10.172  1.00  0.00           C  
ATOM   3073  O   PHE A 108       8.697 -18.640  -9.559  1.00  0.00           O  
ATOM   3074  CB  PHE A 108       9.553 -16.067  -8.246  1.00  0.00           C  
ATOM   3075  CG  PHE A 108       9.384 -14.654  -7.699  1.00  0.00           C  
ATOM   3076  CD1 PHE A 108       9.800 -13.525  -8.433  1.00  0.00           C  
ATOM   3077  CD2 PHE A 108       8.805 -14.470  -6.429  1.00  0.00           C  
ATOM   3078  CE1 PHE A 108       9.612 -12.232  -7.912  1.00  0.00           C  
ATOM   3079  CE2 PHE A 108       8.635 -13.180  -5.898  1.00  0.00           C  
ATOM   3080  CZ  PHE A 108       9.038 -12.057  -6.641  1.00  0.00           C  
ATOM   3081  H   PHE A 108       8.236 -14.812 -10.872  1.00  0.00           H  
ATOM   3082  HA  PHE A 108      10.120 -15.803 -10.259  1.00  0.00           H  
ATOM   3083  HB2 PHE A 108      10.573 -16.388  -8.040  1.00  0.00           H  
ATOM   3084  HB3 PHE A 108       8.888 -16.725  -7.687  1.00  0.00           H  
ATOM   3085  HD1 PHE A 108      10.258 -13.642  -9.404  1.00  0.00           H  
ATOM   3086  HD2 PHE A 108       8.486 -15.326  -5.852  1.00  0.00           H  
ATOM   3087  HE1 PHE A 108       9.908 -11.373  -8.497  1.00  0.00           H  
ATOM   3088  HE2 PHE A 108       8.191 -13.059  -4.921  1.00  0.00           H  
ATOM   3089  HZ  PHE A 108       8.903 -11.063  -6.243  1.00  0.00           H  
ATOM   3090  N   THR A 109      10.102 -18.047 -11.218  1.00  0.00           N  
ATOM   3091  CA  THR A 109      10.268 -19.354 -11.902  1.00  0.00           C  
ATOM   3092  C   THR A 109      11.737 -19.598 -12.290  1.00  0.00           C  
ATOM   3093  O   THR A 109      12.064 -20.172 -13.331  1.00  0.00           O  
ATOM   3094  CB  THR A 109       9.322 -19.484 -13.111  1.00  0.00           C  
ATOM   3095  OG1 THR A 109       9.383 -18.338 -13.932  1.00  0.00           O  
ATOM   3096  CG2 THR A 109       7.864 -19.646 -12.689  1.00  0.00           C  
ATOM   3097  H   THR A 109      10.597 -17.269 -11.630  1.00  0.00           H  
ATOM   3098  HA  THR A 109      10.010 -20.147 -11.199  1.00  0.00           H  
ATOM   3099  HB  THR A 109       9.600 -20.362 -13.696  1.00  0.00           H  
ATOM   3100 HG21 THR A 109       7.770 -20.510 -12.032  1.00  0.00           H  
ATOM   3101 HG22 THR A 109       7.508 -18.749 -12.181  1.00  0.00           H  
ATOM   3102 HG23 THR A 109       7.248 -19.827 -13.570  1.00  0.00           H  
ATOM   3103  HG1 THR A 109      10.284 -18.008 -13.950  1.00  0.00           H  
ATOM   3104  N   ASP A 110      12.630 -19.136 -11.423  1.00  0.00           N  
ATOM   3105  CA  ASP A 110      14.074 -18.955 -11.610  1.00  0.00           C  
ATOM   3106  C   ASP A 110      14.866 -19.312 -10.332  1.00  0.00           C  
ATOM   3107  O   ASP A 110      16.038 -18.966 -10.185  1.00  0.00           O  
ATOM   3108  CB  ASP A 110      14.315 -17.485 -12.004  1.00  0.00           C  
ATOM   3109  CG  ASP A 110      13.712 -16.439 -11.044  1.00  0.00           C  
ATOM   3110  OD1 ASP A 110      12.925 -16.771 -10.125  1.00  0.00           O  
ATOM   3111  OD2 ASP A 110      14.037 -15.243 -11.232  1.00  0.00           O1-
ATOM   3112  H   ASP A 110      12.262 -18.609 -10.644  1.00  0.00           H  
ATOM   3113  HA  ASP A 110      14.432 -19.600 -12.413  1.00  0.00           H  
ATOM   3114  HB2 ASP A 110      13.879 -17.326 -12.991  1.00  0.00           H  
ATOM   3115  HB3 ASP A 110      15.387 -17.309 -12.099  1.00  0.00           H  
ATOM   3116  N   VAL A 111      14.217 -19.991  -9.383  1.00  0.00           N  
ATOM   3117  CA  VAL A 111      14.584 -20.034  -7.959  1.00  0.00           C  
ATOM   3118  C   VAL A 111      14.301 -21.419  -7.353  1.00  0.00           C  
ATOM   3119  O   VAL A 111      13.452 -22.157  -7.868  1.00  0.00           O  
ATOM   3120  CB  VAL A 111      13.853 -18.872  -7.248  1.00  0.00           C  
ATOM   3121  CG1 VAL A 111      12.325 -19.047  -7.225  1.00  0.00           C  
ATOM   3122  CG2 VAL A 111      14.297 -18.705  -5.797  1.00  0.00           C  
ATOM   3123  H   VAL A 111      13.308 -20.352  -9.635  1.00  0.00           H  
ATOM   3124  HA  VAL A 111      15.655 -19.851  -7.870  1.00  0.00           H  
ATOM   3125  HB  VAL A 111      14.088 -17.944  -7.770  1.00  0.00           H  
ATOM   3126 HG11 VAL A 111      11.941 -19.100  -8.244  1.00  0.00           H  
ATOM   3127 HG12 VAL A 111      12.045 -19.950  -6.682  1.00  0.00           H  
ATOM   3128 HG13 VAL A 111      11.865 -18.185  -6.741  1.00  0.00           H  
ATOM   3129 HG21 VAL A 111      13.961 -19.543  -5.187  1.00  0.00           H  
ATOM   3130 HG22 VAL A 111      15.383 -18.622  -5.765  1.00  0.00           H  
ATOM   3131 HG23 VAL A 111      13.872 -17.786  -5.394  1.00  0.00           H  
ATOM   3132  N   GLN A 112      15.001 -21.801  -6.277  1.00  0.00           N  
ATOM   3133  CA  GLN A 112      14.894 -23.146  -5.690  1.00  0.00           C  
ATOM   3134  C   GLN A 112      13.718 -23.297  -4.707  1.00  0.00           C  
ATOM   3135  O   GLN A 112      13.059 -24.337  -4.736  1.00  0.00           O  
ATOM   3136  CB  GLN A 112      16.254 -23.591  -5.107  1.00  0.00           C  
ATOM   3137  CG  GLN A 112      16.287 -24.978  -4.432  1.00  0.00           C  
ATOM   3138  CD  GLN A 112      16.046 -26.129  -5.403  1.00  0.00           C  
ATOM   3139  OE1 GLN A 112      16.949 -26.865  -5.776  1.00  0.00           O  
ATOM   3140  NE2 GLN A 112      14.833 -26.336  -5.861  1.00  0.00           N  
ATOM   3141  H   GLN A 112      15.663 -21.160  -5.863  1.00  0.00           H  
ATOM   3142  HA  GLN A 112      14.683 -23.829  -6.513  1.00  0.00           H  
ATOM   3143  HB2 GLN A 112      16.570 -22.866  -4.356  1.00  0.00           H  
ATOM   3144  HB3 GLN A 112      16.997 -23.579  -5.904  1.00  0.00           H  
ATOM   3145  HG2 GLN A 112      15.551 -25.022  -3.629  1.00  0.00           H  
ATOM   3146  HG3 GLN A 112      17.271 -25.115  -3.983  1.00  0.00           H  
ATOM   3147 HE21 GLN A 112      14.057 -25.797  -5.505  1.00  0.00           H  
ATOM   3148 HE22 GLN A 112      14.728 -26.965  -6.645  1.00  0.00           H  
ATOM   3149  N   ASN A 113      13.399 -22.280  -3.894  1.00  0.00           N  
ATOM   3150  CA  ASN A 113      12.320 -22.327  -2.887  1.00  0.00           C  
ATOM   3151  C   ASN A 113      11.370 -21.119  -2.934  1.00  0.00           C  
ATOM   3152  O   ASN A 113      11.753 -20.034  -3.371  1.00  0.00           O  
ATOM   3153  CB  ASN A 113      12.876 -22.509  -1.460  1.00  0.00           C  
ATOM   3154  CG  ASN A 113      14.056 -23.450  -1.343  1.00  0.00           C  
ATOM   3155  ND2 ASN A 113      15.256 -22.926  -1.352  1.00  0.00           N  
ATOM   3156  OD1 ASN A 113      13.886 -24.657  -1.241  1.00  0.00           O  
ATOM   3157  H   ASN A 113      13.990 -21.461  -3.917  1.00  0.00           H  
ATOM   3158  HA  ASN A 113      11.706 -23.202  -3.096  1.00  0.00           H  
ATOM   3159  HB2 ASN A 113      12.080 -22.893  -0.822  1.00  0.00           H  
ATOM   3160  HB3 ASN A 113      13.178 -21.537  -1.071  1.00  0.00           H  
ATOM   3161 HD21 ASN A 113      16.055 -23.541  -1.282  1.00  0.00           H  
ATOM   3162 HD22 ASN A 113      15.375 -21.923  -1.361  1.00  0.00           H  
ATOM   3163  N   ARG A 114      10.136 -21.306  -2.447  1.00  0.00           N  
ATOM   3164  CA  ARG A 114       9.031 -20.326  -2.430  1.00  0.00           C  
ATOM   3165  C   ARG A 114       8.224 -20.433  -1.124  1.00  0.00           C  
ATOM   3166  O   ARG A 114       7.717 -21.513  -0.815  1.00  0.00           O  
ATOM   3167  CB  ARG A 114       8.112 -20.563  -3.647  1.00  0.00           C  
ATOM   3168  CG  ARG A 114       8.765 -20.340  -5.027  1.00  0.00           C  
ATOM   3169  CD  ARG A 114       7.981 -21.018  -6.162  1.00  0.00           C  
ATOM   3170  NE  ARG A 114       6.556 -20.638  -6.182  1.00  0.00           N  
ATOM   3171  CZ  ARG A 114       6.035 -19.531  -6.675  1.00  0.00           C  
ATOM   3172  NH1 ARG A 114       6.762 -18.640  -7.277  1.00  0.00           N  
ATOM   3173  NH2 ARG A 114       4.762 -19.309  -6.554  1.00  0.00           N1+
ATOM   3174  H   ARG A 114       9.909 -22.236  -2.125  1.00  0.00           H  
ATOM   3175  HA  ARG A 114       9.440 -19.318  -2.499  1.00  0.00           H  
ATOM   3176  HB2 ARG A 114       7.249 -19.903  -3.566  1.00  0.00           H  
ATOM   3177  HB3 ARG A 114       7.744 -21.588  -3.597  1.00  0.00           H  
ATOM   3178  HG2 ARG A 114       9.771 -20.761  -5.046  1.00  0.00           H  
ATOM   3179  HG3 ARG A 114       8.840 -19.270  -5.217  1.00  0.00           H  
ATOM   3180  HD2 ARG A 114       8.052 -22.098  -6.032  1.00  0.00           H  
ATOM   3181  HD3 ARG A 114       8.449 -20.776  -7.116  1.00  0.00           H  
ATOM   3182  HE  ARG A 114       5.900 -21.317  -5.823  1.00  0.00           H  
ATOM   3183 HH11 ARG A 114       7.699 -18.882  -7.564  1.00  0.00           H  
ATOM   3184 HH12 ARG A 114       6.330 -17.874  -7.773  1.00  0.00           H  
ATOM   3185 HH21 ARG A 114       4.355 -18.462  -6.924  1.00  0.00           H  
ATOM   3186 HH22 ARG A 114       4.185 -20.007  -6.107  1.00  0.00           H  
ATOM   3187  N   TYR A 115       8.045 -19.332  -0.393  1.00  0.00           N  
ATOM   3188  CA  TYR A 115       7.378 -19.282   0.925  1.00  0.00           C  
ATOM   3189  C   TYR A 115       6.462 -18.053   1.092  1.00  0.00           C  
ATOM   3190  O   TYR A 115       6.443 -17.163   0.243  1.00  0.00           O  
ATOM   3191  CB  TYR A 115       8.446 -19.338   2.033  1.00  0.00           C  
ATOM   3192  CG  TYR A 115       9.241 -20.630   2.074  1.00  0.00           C  
ATOM   3193  CD1 TYR A 115       8.636 -21.799   2.577  1.00  0.00           C  
ATOM   3194  CD2 TYR A 115      10.574 -20.666   1.620  1.00  0.00           C  
ATOM   3195  CE1 TYR A 115       9.355 -23.009   2.613  1.00  0.00           C  
ATOM   3196  CE2 TYR A 115      11.298 -21.874   1.665  1.00  0.00           C  
ATOM   3197  CZ  TYR A 115      10.684 -23.049   2.148  1.00  0.00           C  
ATOM   3198  OH  TYR A 115      11.368 -24.224   2.148  1.00  0.00           O  
ATOM   3199  H   TYR A 115       8.505 -18.490  -0.708  1.00  0.00           H  
ATOM   3200  HA  TYR A 115       6.740 -20.158   1.041  1.00  0.00           H  
ATOM   3201  HB2 TYR A 115       7.963 -19.222   3.003  1.00  0.00           H  
ATOM   3202  HB3 TYR A 115       9.128 -18.496   1.909  1.00  0.00           H  
ATOM   3203  HD1 TYR A 115       7.616 -21.772   2.930  1.00  0.00           H  
ATOM   3204  HD2 TYR A 115      11.043 -19.768   1.243  1.00  0.00           H  
ATOM   3205  HE1 TYR A 115       8.888 -23.909   2.985  1.00  0.00           H  
ATOM   3206  HE2 TYR A 115      12.328 -21.909   1.343  1.00  0.00           H  
ATOM   3207  HH  TYR A 115      11.288 -24.682   2.989  1.00  0.00           H  
ATOM   3208  N   THR A 116       5.702 -17.983   2.192  1.00  0.00           N  
ATOM   3209  CA  THR A 116       4.726 -16.907   2.463  1.00  0.00           C  
ATOM   3210  C   THR A 116       4.719 -16.474   3.933  1.00  0.00           C  
ATOM   3211  O   THR A 116       4.714 -17.322   4.826  1.00  0.00           O  
ATOM   3212  CB  THR A 116       3.310 -17.304   2.006  1.00  0.00           C  
ATOM   3213  OG1 THR A 116       3.302 -17.657   0.640  1.00  0.00           O  
ATOM   3214  CG2 THR A 116       2.240 -16.232   2.211  1.00  0.00           C  
ATOM   3215  H   THR A 116       5.753 -18.742   2.856  1.00  0.00           H  
ATOM   3216  HA  THR A 116       5.018 -16.036   1.875  1.00  0.00           H  
ATOM   3217  HB  THR A 116       3.008 -18.184   2.575  1.00  0.00           H  
ATOM   3218 HG21 THR A 116       2.111 -16.026   3.274  1.00  0.00           H  
ATOM   3219 HG22 THR A 116       2.520 -15.315   1.694  1.00  0.00           H  
ATOM   3220 HG23 THR A 116       1.290 -16.588   1.813  1.00  0.00           H  
ATOM   3221  HG1 THR A 116       3.467 -16.858   0.134  1.00  0.00           H  
ATOM   3222  N   PHE A 117       4.698 -15.165   4.185  1.00  0.00           N  
ATOM   3223  CA  PHE A 117       4.736 -14.552   5.518  1.00  0.00           C  
ATOM   3224  C   PHE A 117       3.352 -14.406   6.176  1.00  0.00           C  
ATOM   3225  O   PHE A 117       2.335 -14.276   5.492  1.00  0.00           O  
ATOM   3226  CB  PHE A 117       5.388 -13.165   5.406  1.00  0.00           C  
ATOM   3227  CG  PHE A 117       6.810 -13.127   4.873  1.00  0.00           C  
ATOM   3228  CD1 PHE A 117       7.844 -13.797   5.555  1.00  0.00           C  
ATOM   3229  CD2 PHE A 117       7.116 -12.362   3.730  1.00  0.00           C  
ATOM   3230  CE1 PHE A 117       9.170 -13.710   5.092  1.00  0.00           C  
ATOM   3231  CE2 PHE A 117       8.442 -12.266   3.274  1.00  0.00           C  
ATOM   3232  CZ  PHE A 117       9.469 -12.943   3.954  1.00  0.00           C  
ATOM   3233  H   PHE A 117       4.686 -14.535   3.395  1.00  0.00           H  
ATOM   3234  HA  PHE A 117       5.351 -15.170   6.172  1.00  0.00           H  
ATOM   3235  HB2 PHE A 117       5.395 -12.714   6.398  1.00  0.00           H  
ATOM   3236  HB3 PHE A 117       4.756 -12.537   4.779  1.00  0.00           H  
ATOM   3237  HD1 PHE A 117       7.627 -14.372   6.444  1.00  0.00           H  
ATOM   3238  HD2 PHE A 117       6.332 -11.837   3.204  1.00  0.00           H  
ATOM   3239  HE1 PHE A 117       9.958 -14.229   5.618  1.00  0.00           H  
ATOM   3240  HE2 PHE A 117       8.667 -11.668   2.403  1.00  0.00           H  
ATOM   3241  HZ  PHE A 117      10.488 -12.876   3.601  1.00  0.00           H  
ATOM   3242  N   ALA A 118       3.316 -14.326   7.512  1.00  0.00           N  
ATOM   3243  CA  ALA A 118       2.119 -14.014   8.306  1.00  0.00           C  
ATOM   3244  C   ALA A 118       1.901 -12.491   8.463  1.00  0.00           C  
ATOM   3245  O   ALA A 118       1.470 -12.010   9.519  1.00  0.00           O  
ATOM   3246  CB  ALA A 118       2.214 -14.756   9.646  1.00  0.00           C  
ATOM   3247  H   ALA A 118       4.175 -14.468   8.024  1.00  0.00           H  
ATOM   3248  HA  ALA A 118       1.246 -14.401   7.779  1.00  0.00           H  
ATOM   3249  HB1 ALA A 118       2.391 -15.818   9.475  1.00  0.00           H  
ATOM   3250  HB2 ALA A 118       3.028 -14.346  10.244  1.00  0.00           H  
ATOM   3251  HB3 ALA A 118       1.282 -14.638  10.199  1.00  0.00           H  
ATOM   3252  N   PHE A 119       2.283 -11.712   7.446  1.00  0.00           N  
ATOM   3253  CA  PHE A 119       2.242 -10.252   7.451  1.00  0.00           C  
ATOM   3254  C   PHE A 119       2.275  -9.649   6.036  1.00  0.00           C  
ATOM   3255  O   PHE A 119       2.936 -10.171   5.135  1.00  0.00           O  
ATOM   3256  CB  PHE A 119       3.406  -9.707   8.303  1.00  0.00           C  
ATOM   3257  CG  PHE A 119       4.802 -10.251   8.041  1.00  0.00           C  
ATOM   3258  CD1 PHE A 119       5.629  -9.656   7.068  1.00  0.00           C  
ATOM   3259  CD2 PHE A 119       5.307 -11.305   8.830  1.00  0.00           C  
ATOM   3260  CE1 PHE A 119       6.945 -10.116   6.882  1.00  0.00           C  
ATOM   3261  CE2 PHE A 119       6.626 -11.760   8.648  1.00  0.00           C  
ATOM   3262  CZ  PHE A 119       7.445 -11.164   7.674  1.00  0.00           C  
ATOM   3263  H   PHE A 119       2.616 -12.160   6.604  1.00  0.00           H  
ATOM   3264  HA  PHE A 119       1.307  -9.935   7.914  1.00  0.00           H  
ATOM   3265  HB2 PHE A 119       3.175  -9.910   9.348  1.00  0.00           H  
ATOM   3266  HB3 PHE A 119       3.437  -8.623   8.193  1.00  0.00           H  
ATOM   3267  HD1 PHE A 119       5.255  -8.840   6.468  1.00  0.00           H  
ATOM   3268  HD2 PHE A 119       4.684 -11.764   9.584  1.00  0.00           H  
ATOM   3269  HE1 PHE A 119       7.576  -9.664   6.131  1.00  0.00           H  
ATOM   3270  HE2 PHE A 119       7.012 -12.567   9.253  1.00  0.00           H  
ATOM   3271  HZ  PHE A 119       8.456 -11.516   7.530  1.00  0.00           H  
ATOM   3272  N   GLY A 120       1.571  -8.528   5.859  1.00  0.00           N  
ATOM   3273  CA  GLY A 120       1.882  -7.521   4.838  1.00  0.00           C  
ATOM   3274  C   GLY A 120       3.124  -6.709   5.237  1.00  0.00           C  
ATOM   3275  O   GLY A 120       3.602  -6.824   6.365  1.00  0.00           O  
ATOM   3276  H   GLY A 120       0.915  -8.266   6.580  1.00  0.00           H  
ATOM   3277  HA2 GLY A 120       1.038  -6.840   4.727  1.00  0.00           H  
ATOM   3278  HA3 GLY A 120       2.056  -8.001   3.875  1.00  0.00           H  
ATOM   3279  N   GLY A 121       3.651  -5.867   4.347  1.00  0.00           N  
ATOM   3280  CA  GLY A 121       4.852  -5.065   4.631  1.00  0.00           C  
ATOM   3281  C   GLY A 121       4.665  -3.934   5.651  1.00  0.00           C  
ATOM   3282  O   GLY A 121       5.649  -3.325   6.049  1.00  0.00           O  
ATOM   3283  H   GLY A 121       3.219  -5.745   3.443  1.00  0.00           H  
ATOM   3284  HA2 GLY A 121       5.192  -4.603   3.703  1.00  0.00           H  
ATOM   3285  HA3 GLY A 121       5.644  -5.718   4.998  1.00  0.00           H  
ATOM   3286  N   ASN A 122       3.427  -3.657   6.076  1.00  0.00           N  
ATOM   3287  CA  ASN A 122       3.068  -2.487   6.880  1.00  0.00           C  
ATOM   3288  C   ASN A 122       3.944  -2.258   8.120  1.00  0.00           C  
ATOM   3289  O   ASN A 122       4.177  -3.187   8.898  1.00  0.00           O  
ATOM   3290  CB  ASN A 122       1.591  -2.560   7.290  1.00  0.00           C  
ATOM   3291  CG  ASN A 122       0.635  -2.694   6.120  1.00  0.00           C  
ATOM   3292  OD1 ASN A 122       0.700  -1.963   5.145  1.00  0.00           O  
ATOM   3293  ND2 ASN A 122      -0.298  -3.611   6.200  1.00  0.00           N  
ATOM   3294  H   ASN A 122       2.683  -4.231   5.705  1.00  0.00           H  
ATOM   3295  HA  ASN A 122       3.182  -1.617   6.234  1.00  0.00           H  
ATOM   3296  HB2 ASN A 122       1.334  -1.657   7.844  1.00  0.00           H  
ATOM   3297  HB3 ASN A 122       1.468  -3.411   7.960  1.00  0.00           H  
ATOM   3298 HD21 ASN A 122      -0.890  -3.769   5.397  1.00  0.00           H  
ATOM   3299 HD22 ASN A 122      -0.375  -4.162   7.043  1.00  0.00           H  
ATOM   3300  N   TYR A 123       4.330  -1.001   8.369  1.00  0.00           N  
ATOM   3301  CA  TYR A 123       5.069  -0.599   9.573  1.00  0.00           C  
ATOM   3302  C   TYR A 123       4.339  -1.055  10.840  1.00  0.00           C  
ATOM   3303  O   TYR A 123       4.943  -1.699  11.692  1.00  0.00           O  
ATOM   3304  CB  TYR A 123       5.306   0.920   9.581  1.00  0.00           C  
ATOM   3305  CG  TYR A 123       5.891   1.467   8.292  1.00  0.00           C  
ATOM   3306  CD1 TYR A 123       7.084   0.922   7.786  1.00  0.00           C  
ATOM   3307  CD2 TYR A 123       5.209   2.452   7.554  1.00  0.00           C  
ATOM   3308  CE1 TYR A 123       7.548   1.281   6.506  1.00  0.00           C  
ATOM   3309  CE2 TYR A 123       5.672   2.815   6.272  1.00  0.00           C  
ATOM   3310  CZ  TYR A 123       6.819   2.203   5.733  1.00  0.00           C  
ATOM   3311  OH  TYR A 123       7.171   2.457   4.450  1.00  0.00           O  
ATOM   3312  H   TYR A 123       4.116  -0.285   7.690  1.00  0.00           H  
ATOM   3313  HA  TYR A 123       6.038  -1.098   9.559  1.00  0.00           H  
ATOM   3314  HB2 TYR A 123       5.990   1.151  10.398  1.00  0.00           H  
ATOM   3315  HB3 TYR A 123       4.359   1.422   9.779  1.00  0.00           H  
ATOM   3316  HD1 TYR A 123       7.622   0.192   8.372  1.00  0.00           H  
ATOM   3317  HD2 TYR A 123       4.309   2.899   7.952  1.00  0.00           H  
ATOM   3318  HE1 TYR A 123       8.432   0.828   6.082  1.00  0.00           H  
ATOM   3319  HE2 TYR A 123       5.136   3.528   5.663  1.00  0.00           H  
ATOM   3320  HH  TYR A 123       6.389   2.681   3.940  1.00  0.00           H  
ATOM   3321  N   ASP A 124       3.015  -0.871  10.898  1.00  0.00           N  
ATOM   3322  CA  ASP A 124       2.137  -1.377  11.965  1.00  0.00           C  
ATOM   3323  C   ASP A 124       2.277  -2.881  12.302  1.00  0.00           C  
ATOM   3324  O   ASP A 124       1.796  -3.316  13.355  1.00  0.00           O  
ATOM   3325  CB  ASP A 124       0.667  -1.110  11.594  1.00  0.00           C  
ATOM   3326  CG  ASP A 124       0.199   0.342  11.694  1.00  0.00           C  
ATOM   3327  OD1 ASP A 124       1.014   1.272  11.880  1.00  0.00           O  
ATOM   3328  OD2 ASP A 124      -1.036   0.534  11.638  1.00  0.00           O1-
ATOM   3329  H   ASP A 124       2.600  -0.286  10.187  1.00  0.00           H  
ATOM   3330  HA  ASP A 124       2.375  -0.821  12.872  1.00  0.00           H  
ATOM   3331  HB2 ASP A 124       0.033  -1.699  12.256  1.00  0.00           H  
ATOM   3332  HB3 ASP A 124       0.495  -1.471  10.580  1.00  0.00           H  
ATOM   3333  N   ARG A 125       2.921  -3.685  11.444  1.00  0.00           N  
ATOM   3334  CA  ARG A 125       3.157  -5.127  11.617  1.00  0.00           C  
ATOM   3335  C   ARG A 125       4.641  -5.506  11.607  1.00  0.00           C  
ATOM   3336  O   ARG A 125       5.020  -6.365  12.397  1.00  0.00           O  
ATOM   3337  CB  ARG A 125       2.273  -5.898  10.623  1.00  0.00           C  
ATOM   3338  CG  ARG A 125       2.442  -7.424  10.613  1.00  0.00           C  
ATOM   3339  CD  ARG A 125       2.065  -8.115  11.932  1.00  0.00           C  
ATOM   3340  NE  ARG A 125       1.873  -9.568  11.742  1.00  0.00           N  
ATOM   3341  CZ  ARG A 125       1.753 -10.492  12.680  1.00  0.00           C  
ATOM   3342  NH1 ARG A 125       1.808 -10.235  13.954  1.00  0.00           N  
ATOM   3343  NH2 ARG A 125       1.561 -11.724  12.318  1.00  0.00           N1+
ATOM   3344  H   ARG A 125       3.310  -3.243  10.623  1.00  0.00           H  
ATOM   3345  HA  ARG A 125       2.821  -5.407  12.615  1.00  0.00           H  
ATOM   3346  HB2 ARG A 125       2.495  -5.537   9.618  1.00  0.00           H  
ATOM   3347  HB3 ARG A 125       1.229  -5.666  10.835  1.00  0.00           H  
ATOM   3348  HG2 ARG A 125       3.473  -7.675  10.361  1.00  0.00           H  
ATOM   3349  HG3 ARG A 125       1.792  -7.809   9.827  1.00  0.00           H  
ATOM   3350  HD2 ARG A 125       1.136  -7.686  12.308  1.00  0.00           H  
ATOM   3351  HD3 ARG A 125       2.857  -7.938  12.659  1.00  0.00           H  
ATOM   3352  HE  ARG A 125       1.800  -9.909  10.794  1.00  0.00           H  
ATOM   3353 HH11 ARG A 125       1.734 -10.976  14.637  1.00  0.00           H  
ATOM   3354 HH12 ARG A 125       1.914  -9.287  14.284  1.00  0.00           H  
ATOM   3355 HH21 ARG A 125       1.482 -11.948  11.337  1.00  0.00           H  
ATOM   3356 HH22 ARG A 125       1.373 -12.439  13.007  1.00  0.00           H  
ATOM   3357  N   LEU A 126       5.500  -4.848  10.826  1.00  0.00           N  
ATOM   3358  CA  LEU A 126       6.958  -5.034  10.921  1.00  0.00           C  
ATOM   3359  C   LEU A 126       7.542  -4.460  12.225  1.00  0.00           C  
ATOM   3360  O   LEU A 126       8.468  -5.048  12.782  1.00  0.00           O  
ATOM   3361  CB  LEU A 126       7.664  -4.449   9.686  1.00  0.00           C  
ATOM   3362  CG  LEU A 126       7.337  -5.134   8.345  1.00  0.00           C  
ATOM   3363  CD1 LEU A 126       8.222  -4.517   7.264  1.00  0.00           C  
ATOM   3364  CD2 LEU A 126       7.618  -6.640   8.355  1.00  0.00           C  
ATOM   3365  H   LEU A 126       5.136  -4.174  10.168  1.00  0.00           H  
ATOM   3366  HA  LEU A 126       7.166  -6.103  10.956  1.00  0.00           H  
ATOM   3367  HB2 LEU A 126       8.739  -4.521   9.851  1.00  0.00           H  
ATOM   3368  HB3 LEU A 126       7.410  -3.392   9.607  1.00  0.00           H  
ATOM   3369  HG  LEU A 126       6.288  -4.972   8.095  1.00  0.00           H  
ATOM   3370 HD11 LEU A 126       8.021  -3.448   7.193  1.00  0.00           H  
ATOM   3371 HD12 LEU A 126       9.275  -4.670   7.502  1.00  0.00           H  
ATOM   3372 HD13 LEU A 126       7.988  -4.961   6.296  1.00  0.00           H  
ATOM   3373 HD21 LEU A 126       8.636  -6.833   8.692  1.00  0.00           H  
ATOM   3374 HD22 LEU A 126       6.906  -7.145   9.008  1.00  0.00           H  
ATOM   3375 HD23 LEU A 126       7.483  -7.040   7.350  1.00  0.00           H  
ATOM   3376  N   GLU A 127       6.967  -3.389  12.779  1.00  0.00           N  
ATOM   3377  CA  GLU A 127       7.319  -2.860  14.109  1.00  0.00           C  
ATOM   3378  C   GLU A 127       6.935  -3.836  15.249  1.00  0.00           C  
ATOM   3379  O   GLU A 127       7.425  -3.699  16.369  1.00  0.00           O  
ATOM   3380  CB  GLU A 127       6.719  -1.448  14.310  1.00  0.00           C  
ATOM   3381  CG  GLU A 127       7.289  -0.396  13.328  1.00  0.00           C  
ATOM   3382  CD  GLU A 127       6.581   0.973  13.383  1.00  0.00           C  
ATOM   3383  OE1 GLU A 127       5.332   1.063  13.303  1.00  0.00           O  
ATOM   3384  OE2 GLU A 127       7.277   2.007  13.478  1.00  0.00           O1-
ATOM   3385  H   GLU A 127       6.245  -2.902  12.268  1.00  0.00           H  
ATOM   3386  HA  GLU A 127       8.403  -2.751  14.158  1.00  0.00           H  
ATOM   3387  HB2 GLU A 127       6.938  -1.123  15.327  1.00  0.00           H  
ATOM   3388  HB3 GLU A 127       5.636  -1.510  14.206  1.00  0.00           H  
ATOM   3389  HG2 GLU A 127       7.228  -0.766  12.304  1.00  0.00           H  
ATOM   3390  HG3 GLU A 127       8.349  -0.263  13.545  1.00  0.00           H  
ATOM   3391  N   GLN A 128       6.129  -4.878  14.977  1.00  0.00           N  
ATOM   3392  CA  GLN A 128       5.873  -5.996  15.911  1.00  0.00           C  
ATOM   3393  C   GLN A 128       6.967  -7.082  15.872  1.00  0.00           C  
ATOM   3394  O   GLN A 128       6.965  -7.988  16.703  1.00  0.00           O  
ATOM   3395  CB  GLN A 128       4.515  -6.669  15.642  1.00  0.00           C  
ATOM   3396  CG  GLN A 128       3.304  -5.730  15.527  1.00  0.00           C  
ATOM   3397  CD  GLN A 128       2.050  -6.468  15.057  1.00  0.00           C  
ATOM   3398  OE1 GLN A 128       1.925  -7.683  15.101  1.00  0.00           O  
ATOM   3399  NE2 GLN A 128       1.067  -5.775  14.533  1.00  0.00           N  
ATOM   3400  H   GLN A 128       5.752  -4.955  14.043  1.00  0.00           H  
ATOM   3401  HA  GLN A 128       5.849  -5.606  16.929  1.00  0.00           H  
ATOM   3402  HB2 GLN A 128       4.317  -7.378  16.445  1.00  0.00           H  
ATOM   3403  HB3 GLN A 128       4.594  -7.243  14.719  1.00  0.00           H  
ATOM   3404  HG2 GLN A 128       3.519  -4.936  14.813  1.00  0.00           H  
ATOM   3405  HG3 GLN A 128       3.104  -5.271  16.496  1.00  0.00           H  
ATOM   3406 HE21 GLN A 128       0.225  -6.280  14.295  1.00  0.00           H  
ATOM   3407 HE22 GLN A 128       1.204  -4.796  14.326  1.00  0.00           H  
ATOM   3408  N   LEU A 129       7.892  -7.016  14.905  1.00  0.00           N  
ATOM   3409  CA  LEU A 129       8.916  -8.037  14.639  1.00  0.00           C  
ATOM   3410  C   LEU A 129      10.332  -7.471  14.808  1.00  0.00           C  
ATOM   3411  O   LEU A 129      11.211  -8.151  15.337  1.00  0.00           O  
ATOM   3412  CB  LEU A 129       8.692  -8.646  13.239  1.00  0.00           C  
ATOM   3413  CG  LEU A 129       7.292  -9.247  12.998  1.00  0.00           C  
ATOM   3414  CD1 LEU A 129       7.168  -9.700  11.544  1.00  0.00           C  
ATOM   3415  CD2 LEU A 129       7.009 -10.455  13.894  1.00  0.00           C  
ATOM   3416  H   LEU A 129       7.827  -6.244  14.256  1.00  0.00           H  
ATOM   3417  HA  LEU A 129       8.826  -8.841  15.370  1.00  0.00           H  
ATOM   3418  HB2 LEU A 129       9.440  -9.421  13.074  1.00  0.00           H  
ATOM   3419  HB3 LEU A 129       8.858  -7.863  12.499  1.00  0.00           H  
ATOM   3420  HG  LEU A 129       6.527  -8.492  13.179  1.00  0.00           H  
ATOM   3421 HD11 LEU A 129       7.343  -8.855  10.878  1.00  0.00           H  
ATOM   3422 HD12 LEU A 129       7.893 -10.484  11.327  1.00  0.00           H  
ATOM   3423 HD13 LEU A 129       6.161 -10.077  11.361  1.00  0.00           H  
ATOM   3424 HD21 LEU A 129       7.768 -11.224  13.747  1.00  0.00           H  
ATOM   3425 HD22 LEU A 129       7.008 -10.151  14.940  1.00  0.00           H  
ATOM   3426 HD23 LEU A 129       6.026 -10.865  13.662  1.00  0.00           H  
ATOM   3427  N   ALA A 130      10.535  -6.200  14.450  1.00  0.00           N  
ATOM   3428  CA  ALA A 130      11.737  -5.439  14.783  1.00  0.00           C  
ATOM   3429  C   ALA A 130      11.895  -5.182  16.299  1.00  0.00           C  
ATOM   3430  O   ALA A 130      12.987  -4.828  16.740  1.00  0.00           O  
ATOM   3431  CB  ALA A 130      11.686  -4.116  14.005  1.00  0.00           C  
ATOM   3432  H   ALA A 130       9.800  -5.721  13.949  1.00  0.00           H  
ATOM   3433  HA  ALA A 130      12.614  -5.994  14.453  1.00  0.00           H  
ATOM   3434  HB1 ALA A 130      11.568  -4.307  12.939  1.00  0.00           H  
ATOM   3435  HB2 ALA A 130      10.851  -3.507  14.352  1.00  0.00           H  
ATOM   3436  HB3 ALA A 130      12.615  -3.567  14.158  1.00  0.00           H  
ATOM   3437  N   GLY A 131      10.820  -5.311  17.094  1.00  0.00           N  
ATOM   3438  CA  GLY A 131      10.799  -4.927  18.516  1.00  0.00           C  
ATOM   3439  C   GLY A 131      11.111  -3.440  18.737  1.00  0.00           C  
ATOM   3440  O   GLY A 131      11.643  -3.055  19.775  1.00  0.00           O  
ATOM   3441  H   GLY A 131       9.954  -5.629  16.682  1.00  0.00           H  
ATOM   3442  HA2 GLY A 131      11.528  -5.524  19.063  1.00  0.00           H  
ATOM   3443  HA3 GLY A 131       9.809  -5.130  18.925  1.00  0.00           H  
ATOM   3444  N   ASN A 132      10.867  -2.626  17.710  1.00  0.00           N  
ATOM   3445  CA  ASN A 132      11.351  -1.266  17.517  1.00  0.00           C  
ATOM   3446  C   ASN A 132      10.370  -0.518  16.603  1.00  0.00           C  
ATOM   3447  O   ASN A 132       9.809  -1.109  15.680  1.00  0.00           O  
ATOM   3448  CB  ASN A 132      12.752  -1.293  16.862  1.00  0.00           C  
ATOM   3449  CG  ASN A 132      13.906  -1.505  17.827  1.00  0.00           C  
ATOM   3450  ND2 ASN A 132      14.307  -2.722  18.109  1.00  0.00           N  
ATOM   3451  OD1 ASN A 132      14.497  -0.553  18.309  1.00  0.00           O  
ATOM   3452  H   ASN A 132      10.307  -2.998  16.956  1.00  0.00           H  
ATOM   3453  HA  ASN A 132      11.401  -0.749  18.475  1.00  0.00           H  
ATOM   3454  HB2 ASN A 132      12.925  -0.341  16.359  1.00  0.00           H  
ATOM   3455  HB3 ASN A 132      12.782  -2.064  16.092  1.00  0.00           H  
ATOM   3456 HD21 ASN A 132      14.955  -2.818  18.877  1.00  0.00           H  
ATOM   3457 HD22 ASN A 132      13.801  -3.514  17.739  1.00  0.00           H  
ATOM   3458  N   LEU A 133      10.221   0.786  16.836  1.00  0.00           N  
ATOM   3459  CA  LEU A 133       9.441   1.711  16.006  1.00  0.00           C  
ATOM   3460  C   LEU A 133      10.367   2.483  15.041  1.00  0.00           C  
ATOM   3461  O   LEU A 133      11.588   2.494  15.236  1.00  0.00           O  
ATOM   3462  CB  LEU A 133       8.642   2.646  16.935  1.00  0.00           C  
ATOM   3463  CG  LEU A 133       7.622   1.966  17.867  1.00  0.00           C  
ATOM   3464  CD1 LEU A 133       7.226   2.908  19.004  1.00  0.00           C  
ATOM   3465  CD2 LEU A 133       6.347   1.581  17.120  1.00  0.00           C  
ATOM   3466  H   LEU A 133      10.727   1.189  17.611  1.00  0.00           H  
ATOM   3467  HA  LEU A 133       8.734   1.149  15.395  1.00  0.00           H  
ATOM   3468  HB2 LEU A 133       8.127   3.397  16.336  1.00  0.00           H  
ATOM   3469  HB3 LEU A 133       9.366   3.166  17.562  1.00  0.00           H  
ATOM   3470  HG  LEU A 133       8.059   1.072  18.312  1.00  0.00           H  
ATOM   3471 HD11 LEU A 133       8.118   3.216  19.549  1.00  0.00           H  
ATOM   3472 HD12 LEU A 133       6.744   3.799  18.602  1.00  0.00           H  
ATOM   3473 HD13 LEU A 133       6.561   2.391  19.697  1.00  0.00           H  
ATOM   3474 HD21 LEU A 133       5.887   2.476  16.699  1.00  0.00           H  
ATOM   3475 HD22 LEU A 133       6.599   0.896  16.311  1.00  0.00           H  
ATOM   3476 HD23 LEU A 133       5.658   1.084  17.803  1.00  0.00           H  
ATOM   3477  N   ARG A 134       9.815   3.148  14.019  1.00  0.00           N  
ATOM   3478  CA  ARG A 134      10.562   3.922  12.997  1.00  0.00           C  
ATOM   3479  C   ARG A 134      11.557   4.956  13.550  1.00  0.00           C  
ATOM   3480  O   ARG A 134      12.596   5.160  12.928  1.00  0.00           O  
ATOM   3481  CB  ARG A 134       9.556   4.576  12.031  1.00  0.00           C  
ATOM   3482  CG  ARG A 134       9.012   3.570  10.998  1.00  0.00           C  
ATOM   3483  CD  ARG A 134       7.662   4.004  10.416  1.00  0.00           C  
ATOM   3484  NE  ARG A 134       6.563   3.660  11.337  1.00  0.00           N  
ATOM   3485  CZ  ARG A 134       5.284   3.939  11.191  1.00  0.00           C  
ATOM   3486  NH1 ARG A 134       4.823   4.734  10.273  1.00  0.00           N  
ATOM   3487  NH2 ARG A 134       4.409   3.389  11.983  1.00  0.00           N1+
ATOM   3488  H   ARG A 134       8.821   3.022  13.890  1.00  0.00           H  
ATOM   3489  HA  ARG A 134      11.176   3.231  12.420  1.00  0.00           H  
ATOM   3490  HB2 ARG A 134      10.038   5.390  11.489  1.00  0.00           H  
ATOM   3491  HB3 ARG A 134       8.736   4.998  12.612  1.00  0.00           H  
ATOM   3492  HG2 ARG A 134       8.902   2.581  11.443  1.00  0.00           H  
ATOM   3493  HG3 ARG A 134       9.734   3.487  10.185  1.00  0.00           H  
ATOM   3494  HD2 ARG A 134       7.506   3.490   9.468  1.00  0.00           H  
ATOM   3495  HD3 ARG A 134       7.683   5.075  10.213  1.00  0.00           H  
ATOM   3496  HE  ARG A 134       6.800   3.083  12.131  1.00  0.00           H  
ATOM   3497 HH11 ARG A 134       5.457   5.149   9.604  1.00  0.00           H  
ATOM   3498 HH12 ARG A 134       3.840   4.962  10.240  1.00  0.00           H  
ATOM   3499 HH21 ARG A 134       3.432   3.531  11.769  1.00  0.00           H  
ATOM   3500 HH22 ARG A 134       4.720   2.616  12.553  1.00  0.00           H  
ATOM   3501  N   GLU A 135      11.351   5.535  14.738  1.00  0.00           N  
ATOM   3502  CA  GLU A 135      12.340   6.410  15.405  1.00  0.00           C  
ATOM   3503  C   GLU A 135      13.484   5.633  16.104  1.00  0.00           C  
ATOM   3504  O   GLU A 135      14.198   6.175  16.950  1.00  0.00           O  
ATOM   3505  CB  GLU A 135      11.657   7.494  16.273  1.00  0.00           C  
ATOM   3506  CG  GLU A 135      11.268   7.143  17.723  1.00  0.00           C  
ATOM   3507  CD  GLU A 135      10.422   5.876  17.863  1.00  0.00           C  
ATOM   3508  OE1 GLU A 135      10.557   5.179  18.897  1.00  0.00           O  
ATOM   3509  OE2 GLU A 135       9.631   5.594  16.935  1.00  0.00           O1-
ATOM   3510  H   GLU A 135      10.500   5.330  15.242  1.00  0.00           H  
ATOM   3511  HA  GLU A 135      12.836   6.966  14.609  1.00  0.00           H  
ATOM   3512  HB2 GLU A 135      10.767   7.844  15.750  1.00  0.00           H  
ATOM   3513  HB3 GLU A 135      12.337   8.345  16.324  1.00  0.00           H  
ATOM   3514  HG2 GLU A 135      10.707   7.982  18.136  1.00  0.00           H  
ATOM   3515  HG3 GLU A 135      12.176   7.042  18.318  1.00  0.00           H  
ATOM   3516  N   ASN A 136      13.695   4.371  15.717  1.00  0.00           N  
ATOM   3517  CA  ASN A 136      14.793   3.479  16.115  1.00  0.00           C  
ATOM   3518  C   ASN A 136      15.403   2.754  14.888  1.00  0.00           C  
ATOM   3519  O   ASN A 136      15.934   1.646  15.000  1.00  0.00           O  
ATOM   3520  CB  ASN A 136      14.365   2.504  17.235  1.00  0.00           C  
ATOM   3521  CG  ASN A 136      13.424   3.068  18.281  1.00  0.00           C  
ATOM   3522  ND2 ASN A 136      12.149   3.121  17.982  1.00  0.00           N  
ATOM   3523  OD1 ASN A 136      13.828   3.467  19.365  1.00  0.00           O  
ATOM   3524  H   ASN A 136      13.013   3.978  15.085  1.00  0.00           H  
ATOM   3525  HA  ASN A 136      15.585   4.107  16.524  1.00  0.00           H  
ATOM   3526  HB2 ASN A 136      15.255   2.127  17.739  1.00  0.00           H  
ATOM   3527  HB3 ASN A 136      13.860   1.656  16.772  1.00  0.00           H  
ATOM   3528 HD21 ASN A 136      11.564   3.727  18.539  1.00  0.00           H  
ATOM   3529 HD22 ASN A 136      11.887   2.916  17.029  1.00  0.00           H  
ATOM   3530  N   ILE A 137      15.291   3.373  13.707  1.00  0.00           N  
ATOM   3531  CA  ILE A 137      15.719   2.892  12.381  1.00  0.00           C  
ATOM   3532  C   ILE A 137      16.439   4.040  11.645  1.00  0.00           C  
ATOM   3533  O   ILE A 137      16.267   5.208  12.006  1.00  0.00           O  
ATOM   3534  CB  ILE A 137      14.501   2.292  11.617  1.00  0.00           C  
ATOM   3535  CG1 ILE A 137      13.999   1.014  12.337  1.00  0.00           C  
ATOM   3536  CG2 ILE A 137      14.775   2.027  10.121  1.00  0.00           C  
ATOM   3537  CD1 ILE A 137      12.759   0.353  11.726  1.00  0.00           C  
ATOM   3538  H   ILE A 137      14.841   4.278  13.705  1.00  0.00           H  
ATOM   3539  HA  ILE A 137      16.456   2.099  12.511  1.00  0.00           H  
ATOM   3540  HB  ILE A 137      13.696   3.025  11.656  1.00  0.00           H  
ATOM   3541 HG12 ILE A 137      13.733   1.264  13.364  1.00  0.00           H  
ATOM   3542 HG13 ILE A 137      14.804   0.279  12.366  1.00  0.00           H  
ATOM   3543 HG21 ILE A 137      14.989   2.959   9.597  1.00  0.00           H  
ATOM   3544 HG22 ILE A 137      15.615   1.344   9.999  1.00  0.00           H  
ATOM   3545 HG23 ILE A 137      13.897   1.604   9.632  1.00  0.00           H  
ATOM   3546 HD11 ILE A 137      11.965   1.091  11.607  1.00  0.00           H  
ATOM   3547 HD12 ILE A 137      12.999  -0.093  10.761  1.00  0.00           H  
ATOM   3548 HD13 ILE A 137      12.411  -0.437  12.391  1.00  0.00           H  
ATOM   3549  N   GLU A 138      17.261   3.739  10.636  1.00  0.00           N  
ATOM   3550  CA  GLU A 138      18.046   4.737   9.897  1.00  0.00           C  
ATOM   3551  C   GLU A 138      17.793   4.698   8.384  1.00  0.00           C  
ATOM   3552  O   GLU A 138      17.502   3.647   7.818  1.00  0.00           O  
ATOM   3553  CB  GLU A 138      19.560   4.633  10.171  1.00  0.00           C  
ATOM   3554  CG  GLU A 138      20.024   3.930  11.457  1.00  0.00           C  
ATOM   3555  CD  GLU A 138      20.369   2.466  11.152  1.00  0.00           C  
ATOM   3556  OE1 GLU A 138      19.477   1.585  11.205  1.00  0.00           O  
ATOM   3557  OE2 GLU A 138      21.544   2.180  10.818  1.00  0.00           O1-
ATOM   3558  H   GLU A 138      17.385   2.772  10.375  1.00  0.00           H  
ATOM   3559  HA  GLU A 138      17.737   5.728  10.229  1.00  0.00           H  
ATOM   3560  HB2 GLU A 138      19.944   5.653  10.193  1.00  0.00           H  
ATOM   3561  HB3 GLU A 138      20.040   4.138   9.327  1.00  0.00           H  
ATOM   3562  HG2 GLU A 138      19.279   4.010  12.248  1.00  0.00           H  
ATOM   3563  HG3 GLU A 138      20.922   4.434  11.815  1.00  0.00           H  
ATOM   3564  N   LEU A 139      17.964   5.842   7.723  1.00  0.00           N  
ATOM   3565  CA  LEU A 139      17.771   6.058   6.289  1.00  0.00           C  
ATOM   3566  C   LEU A 139      18.981   6.805   5.709  1.00  0.00           C  
ATOM   3567  O   LEU A 139      19.562   7.665   6.374  1.00  0.00           O  
ATOM   3568  CB  LEU A 139      16.457   6.831   6.071  1.00  0.00           C  
ATOM   3569  CG  LEU A 139      15.180   6.089   6.517  1.00  0.00           C  
ATOM   3570  CD1 LEU A 139      14.044   7.095   6.699  1.00  0.00           C  
ATOM   3571  CD2 LEU A 139      14.771   5.048   5.478  1.00  0.00           C  
ATOM   3572  H   LEU A 139      18.133   6.675   8.269  1.00  0.00           H  
ATOM   3573  HA  LEU A 139      17.698   5.094   5.785  1.00  0.00           H  
ATOM   3574  HB2 LEU A 139      16.363   7.093   5.017  1.00  0.00           H  
ATOM   3575  HB3 LEU A 139      16.526   7.761   6.634  1.00  0.00           H  
ATOM   3576  HG  LEU A 139      15.336   5.595   7.476  1.00  0.00           H  
ATOM   3577 HD11 LEU A 139      14.284   7.767   7.523  1.00  0.00           H  
ATOM   3578 HD12 LEU A 139      13.914   7.682   5.790  1.00  0.00           H  
ATOM   3579 HD13 LEU A 139      13.120   6.567   6.933  1.00  0.00           H  
ATOM   3580 HD21 LEU A 139      14.527   5.538   4.535  1.00  0.00           H  
ATOM   3581 HD22 LEU A 139      15.581   4.334   5.325  1.00  0.00           H  
ATOM   3582 HD23 LEU A 139      13.898   4.501   5.834  1.00  0.00           H  
ATOM   3583  N   GLY A 140      19.371   6.458   4.481  1.00  0.00           N  
ATOM   3584  CA  GLY A 140      20.584   6.938   3.804  1.00  0.00           C  
ATOM   3585  C   GLY A 140      21.115   5.899   2.808  1.00  0.00           C  
ATOM   3586  O   GLY A 140      20.528   4.826   2.666  1.00  0.00           O  
ATOM   3587  H   GLY A 140      18.851   5.734   4.006  1.00  0.00           H  
ATOM   3588  HA2 GLY A 140      21.364   7.147   4.536  1.00  0.00           H  
ATOM   3589  HA3 GLY A 140      20.363   7.859   3.264  1.00  0.00           H  
ATOM   3590  N   ASN A 141      22.230   6.184   2.124  1.00  0.00           N  
ATOM   3591  CA  ASN A 141      22.794   5.243   1.143  1.00  0.00           C  
ATOM   3592  C   ASN A 141      23.349   3.979   1.825  1.00  0.00           C  
ATOM   3593  O   ASN A 141      23.091   2.878   1.350  1.00  0.00           O  
ATOM   3594  CB  ASN A 141      23.858   5.945   0.277  1.00  0.00           C  
ATOM   3595  CG  ASN A 141      23.711   5.583  -1.190  1.00  0.00           C  
ATOM   3596  OD1 ASN A 141      22.938   6.193  -1.910  1.00  0.00           O  
ATOM   3597  ND2 ASN A 141      24.406   4.587  -1.685  1.00  0.00           N  
ATOM   3598  H   ASN A 141      22.725   7.042   2.318  1.00  0.00           H  
ATOM   3599  HA  ASN A 141      21.983   4.914   0.492  1.00  0.00           H  
ATOM   3600  HB2 ASN A 141      24.861   5.685   0.614  1.00  0.00           H  
ATOM   3601  HB3 ASN A 141      23.751   7.028   0.348  1.00  0.00           H  
ATOM   3602 HD21 ASN A 141      24.312   4.378  -2.669  1.00  0.00           H  
ATOM   3603 HD22 ASN A 141      25.017   4.011  -1.123  1.00  0.00           H  
ATOM   3604  N   GLY A 142      24.045   4.130   2.959  1.00  0.00           N  
ATOM   3605  CA  GLY A 142      24.557   3.015   3.767  1.00  0.00           C  
ATOM   3606  C   GLY A 142      23.439   2.107   4.294  1.00  0.00           C  
ATOM   3607  O   GLY A 142      23.450   0.915   3.994  1.00  0.00           O  
ATOM   3608  H   GLY A 142      24.187   5.066   3.310  1.00  0.00           H  
ATOM   3609  HA2 GLY A 142      25.111   3.411   4.618  1.00  0.00           H  
ATOM   3610  HA3 GLY A 142      25.236   2.413   3.163  1.00  0.00           H  
ATOM   3611  N   PRO A 143      22.424   2.639   5.005  1.00  0.00           N  
ATOM   3612  CA  PRO A 143      21.249   1.872   5.418  1.00  0.00           C  
ATOM   3613  C   PRO A 143      20.569   1.069   4.299  1.00  0.00           C  
ATOM   3614  O   PRO A 143      20.138  -0.055   4.550  1.00  0.00           O  
ATOM   3615  CB  PRO A 143      20.302   2.902   6.035  1.00  0.00           C  
ATOM   3616  CG  PRO A 143      21.274   3.899   6.657  1.00  0.00           C  
ATOM   3617  CD  PRO A 143      22.408   3.951   5.634  1.00  0.00           C  
ATOM   3618  HA  PRO A 143      21.558   1.173   6.195  1.00  0.00           H  
ATOM   3619  HB2 PRO A 143      19.660   2.452   6.792  1.00  0.00           H  
ATOM   3620  HB3 PRO A 143      19.711   3.393   5.262  1.00  0.00           H  
ATOM   3621  HG2 PRO A 143      21.646   3.498   7.600  1.00  0.00           H  
ATOM   3622  HG3 PRO A 143      20.816   4.877   6.805  1.00  0.00           H  
ATOM   3623  HD2 PRO A 143      22.196   4.719   4.890  1.00  0.00           H  
ATOM   3624  HD3 PRO A 143      23.353   4.163   6.133  1.00  0.00           H  
ATOM   3625  N   LEU A 144      20.505   1.597   3.069  1.00  0.00           N  
ATOM   3626  CA  LEU A 144      19.928   0.894   1.915  1.00  0.00           C  
ATOM   3627  C   LEU A 144      20.871  -0.168   1.314  1.00  0.00           C  
ATOM   3628  O   LEU A 144      20.432  -1.273   1.003  1.00  0.00           O  
ATOM   3629  CB  LEU A 144      19.444   1.939   0.896  1.00  0.00           C  
ATOM   3630  CG  LEU A 144      18.800   1.367  -0.382  1.00  0.00           C  
ATOM   3631  CD1 LEU A 144      17.515   0.590  -0.085  1.00  0.00           C  
ATOM   3632  CD2 LEU A 144      18.445   2.521  -1.322  1.00  0.00           C  
ATOM   3633  H   LEU A 144      20.858   2.532   2.923  1.00  0.00           H  
ATOM   3634  HA  LEU A 144      19.048   0.356   2.266  1.00  0.00           H  
ATOM   3635  HB2 LEU A 144      20.300   2.546   0.601  1.00  0.00           H  
ATOM   3636  HB3 LEU A 144      18.726   2.595   1.388  1.00  0.00           H  
ATOM   3637  HG  LEU A 144      19.502   0.708  -0.892  1.00  0.00           H  
ATOM   3638 HD11 LEU A 144      17.743  -0.298   0.505  1.00  0.00           H  
ATOM   3639 HD12 LEU A 144      16.812   1.220   0.461  1.00  0.00           H  
ATOM   3640 HD13 LEU A 144      17.057   0.267  -1.020  1.00  0.00           H  
ATOM   3641 HD21 LEU A 144      17.722   3.184  -0.846  1.00  0.00           H  
ATOM   3642 HD22 LEU A 144      19.344   3.085  -1.570  1.00  0.00           H  
ATOM   3643 HD23 LEU A 144      18.016   2.128  -2.243  1.00  0.00           H  
ATOM   3644  N   GLU A 145      22.168   0.129   1.210  1.00  0.00           N  
ATOM   3645  CA  GLU A 145      23.234  -0.820   0.845  1.00  0.00           C  
ATOM   3646  C   GLU A 145      23.257  -2.035   1.798  1.00  0.00           C  
ATOM   3647  O   GLU A 145      23.327  -3.194   1.367  1.00  0.00           O  
ATOM   3648  CB  GLU A 145      24.561  -0.031   0.854  1.00  0.00           C  
ATOM   3649  CG  GLU A 145      25.871  -0.822   0.686  1.00  0.00           C  
ATOM   3650  CD  GLU A 145      26.314  -1.001  -0.771  1.00  0.00           C  
ATOM   3651  OE1 GLU A 145      26.062  -0.108  -1.618  1.00  0.00           O  
ATOM   3652  OE2 GLU A 145      26.917  -2.056  -1.068  1.00  0.00           O1-
ATOM   3653  H   GLU A 145      22.456   1.067   1.448  1.00  0.00           H  
ATOM   3654  HA  GLU A 145      23.055  -1.189  -0.165  1.00  0.00           H  
ATOM   3655  HB2 GLU A 145      24.640   0.460   1.824  1.00  0.00           H  
ATOM   3656  HB3 GLU A 145      24.503   0.767   0.115  1.00  0.00           H  
ATOM   3657  HG2 GLU A 145      25.794  -1.791   1.180  1.00  0.00           H  
ATOM   3658  HG3 GLU A 145      26.658  -0.269   1.198  1.00  0.00           H  
ATOM   3659  N   GLU A 146      23.127  -1.773   3.102  1.00  0.00           N  
ATOM   3660  CA  GLU A 146      22.961  -2.775   4.159  1.00  0.00           C  
ATOM   3661  C   GLU A 146      21.624  -3.516   4.048  1.00  0.00           C  
ATOM   3662  O   GLU A 146      21.595  -4.729   4.226  1.00  0.00           O  
ATOM   3663  CB  GLU A 146      23.015  -2.121   5.546  1.00  0.00           C  
ATOM   3664  CG  GLU A 146      24.349  -1.456   5.919  1.00  0.00           C  
ATOM   3665  CD  GLU A 146      24.135  -0.247   6.839  1.00  0.00           C  
ATOM   3666  OE1 GLU A 146      23.200  -0.266   7.681  1.00  0.00           O  
ATOM   3667  OE2 GLU A 146      24.910   0.732   6.749  1.00  0.00           O1-
ATOM   3668  H   GLU A 146      23.127  -0.801   3.376  1.00  0.00           H  
ATOM   3669  HA  GLU A 146      23.762  -3.512   4.091  1.00  0.00           H  
ATOM   3670  HB2 GLU A 146      22.782  -2.870   6.303  1.00  0.00           H  
ATOM   3671  HB3 GLU A 146      22.226  -1.369   5.577  1.00  0.00           H  
ATOM   3672  HG2 GLU A 146      24.873  -1.133   5.019  1.00  0.00           H  
ATOM   3673  HG3 GLU A 146      24.981  -2.188   6.421  1.00  0.00           H  
ATOM   3674  N   ALA A 147      20.517  -2.829   3.745  1.00  0.00           N  
ATOM   3675  CA  ALA A 147      19.206  -3.465   3.625  1.00  0.00           C  
ATOM   3676  C   ALA A 147      19.143  -4.435   2.431  1.00  0.00           C  
ATOM   3677  O   ALA A 147      18.651  -5.553   2.583  1.00  0.00           O  
ATOM   3678  CB  ALA A 147      18.119  -2.389   3.561  1.00  0.00           C  
ATOM   3679  H   ALA A 147      20.572  -1.826   3.644  1.00  0.00           H  
ATOM   3680  HA  ALA A 147      19.040  -4.056   4.526  1.00  0.00           H  
ATOM   3681  HB1 ALA A 147      18.163  -1.760   4.450  1.00  0.00           H  
ATOM   3682  HB2 ALA A 147      18.248  -1.773   2.671  1.00  0.00           H  
ATOM   3683  HB3 ALA A 147      17.140  -2.866   3.523  1.00  0.00           H  
ATOM   3684  N   ILE A 148      19.708  -4.064   1.275  1.00  0.00           N  
ATOM   3685  CA  ILE A 148      19.883  -4.971   0.127  1.00  0.00           C  
ATOM   3686  C   ILE A 148      20.772  -6.165   0.510  1.00  0.00           C  
ATOM   3687  O   ILE A 148      20.447  -7.308   0.181  1.00  0.00           O  
ATOM   3688  CB  ILE A 148      20.399  -4.194  -1.111  1.00  0.00           C  
ATOM   3689  CG1 ILE A 148      19.316  -3.197  -1.593  1.00  0.00           C  
ATOM   3690  CG2 ILE A 148      20.829  -5.140  -2.249  1.00  0.00           C  
ATOM   3691  CD1 ILE A 148      19.779  -2.245  -2.704  1.00  0.00           C  
ATOM   3692  H   ILE A 148      20.057  -3.119   1.200  1.00  0.00           H  
ATOM   3693  HA  ILE A 148      18.908  -5.387  -0.129  1.00  0.00           H  
ATOM   3694  HB  ILE A 148      21.277  -3.624  -0.808  1.00  0.00           H  
ATOM   3695 HG12 ILE A 148      18.989  -2.579  -0.757  1.00  0.00           H  
ATOM   3696 HG13 ILE A 148      18.449  -3.752  -1.950  1.00  0.00           H  
ATOM   3697 HG21 ILE A 148      21.656  -5.776  -1.933  1.00  0.00           H  
ATOM   3698 HG22 ILE A 148      19.991  -5.765  -2.557  1.00  0.00           H  
ATOM   3699 HG23 ILE A 148      21.182  -4.573  -3.111  1.00  0.00           H  
ATOM   3700 HD11 ILE A 148      20.714  -1.763  -2.417  1.00  0.00           H  
ATOM   3701 HD12 ILE A 148      19.916  -2.788  -3.639  1.00  0.00           H  
ATOM   3702 HD13 ILE A 148      19.020  -1.479  -2.860  1.00  0.00           H  
ATOM   3703  N   SER A 149      21.845  -5.931   1.276  1.00  0.00           N  
ATOM   3704  CA  SER A 149      22.688  -7.010   1.818  1.00  0.00           C  
ATOM   3705  C   SER A 149      21.901  -7.941   2.754  1.00  0.00           C  
ATOM   3706  O   SER A 149      22.036  -9.159   2.672  1.00  0.00           O  
ATOM   3707  CB  SER A 149      23.896  -6.453   2.583  1.00  0.00           C  
ATOM   3708  OG  SER A 149      24.668  -5.557   1.802  1.00  0.00           O  
ATOM   3709  H   SER A 149      22.062  -4.974   1.514  1.00  0.00           H  
ATOM   3710  HA  SER A 149      23.060  -7.610   0.988  1.00  0.00           H  
ATOM   3711  HB2 SER A 149      24.528  -7.294   2.870  1.00  0.00           H  
ATOM   3712  HB3 SER A 149      23.572  -5.949   3.493  1.00  0.00           H  
ATOM   3713  HG  SER A 149      24.184  -4.734   1.700  1.00  0.00           H  
ATOM   3714  N   ALA A 150      21.046  -7.400   3.623  1.00  0.00           N  
ATOM   3715  CA  ALA A 150      20.253  -8.168   4.579  1.00  0.00           C  
ATOM   3716  C   ALA A 150      19.134  -8.981   3.903  1.00  0.00           C  
ATOM   3717  O   ALA A 150      18.948 -10.153   4.244  1.00  0.00           O  
ATOM   3718  CB  ALA A 150      19.706  -7.203   5.633  1.00  0.00           C  
ATOM   3719  H   ALA A 150      20.994  -6.392   3.675  1.00  0.00           H  
ATOM   3720  HA  ALA A 150      20.917  -8.871   5.081  1.00  0.00           H  
ATOM   3721  HB1 ALA A 150      20.528  -6.685   6.127  1.00  0.00           H  
ATOM   3722  HB2 ALA A 150      19.060  -6.467   5.154  1.00  0.00           H  
ATOM   3723  HB3 ALA A 150      19.133  -7.751   6.381  1.00  0.00           H  
ATOM   3724  N   LEU A 151      18.427  -8.408   2.921  1.00  0.00           N  
ATOM   3725  CA  LEU A 151      17.454  -9.133   2.092  1.00  0.00           C  
ATOM   3726  C   LEU A 151      18.143 -10.189   1.209  1.00  0.00           C  
ATOM   3727  O   LEU A 151      17.527 -11.218   0.928  1.00  0.00           O  
ATOM   3728  CB  LEU A 151      16.634  -8.151   1.231  1.00  0.00           C  
ATOM   3729  CG  LEU A 151      15.356  -7.599   1.893  1.00  0.00           C  
ATOM   3730  CD1 LEU A 151      15.596  -6.691   3.099  1.00  0.00           C  
ATOM   3731  CD2 LEU A 151      14.575  -6.805   0.844  1.00  0.00           C  
ATOM   3732  H   LEU A 151      18.596  -7.433   2.717  1.00  0.00           H  
ATOM   3733  HA  LEU A 151      16.768  -9.674   2.744  1.00  0.00           H  
ATOM   3734  HB2 LEU A 151      16.311  -8.686   0.338  1.00  0.00           H  
ATOM   3735  HB3 LEU A 151      17.268  -7.326   0.906  1.00  0.00           H  
ATOM   3736  HG  LEU A 151      14.741  -8.439   2.214  1.00  0.00           H  
ATOM   3737 HD11 LEU A 151      16.176  -7.219   3.855  1.00  0.00           H  
ATOM   3738 HD12 LEU A 151      16.128  -5.793   2.785  1.00  0.00           H  
ATOM   3739 HD13 LEU A 151      14.638  -6.403   3.533  1.00  0.00           H  
ATOM   3740 HD21 LEU A 151      15.190  -5.990   0.461  1.00  0.00           H  
ATOM   3741 HD22 LEU A 151      14.290  -7.459   0.020  1.00  0.00           H  
ATOM   3742 HD23 LEU A 151      13.671  -6.384   1.284  1.00  0.00           H  
ATOM   3743  N   TYR A 152      19.407  -9.999   0.814  1.00  0.00           N  
ATOM   3744  CA  TYR A 152      20.196 -11.071   0.205  1.00  0.00           C  
ATOM   3745  C   TYR A 152      20.522 -12.175   1.222  1.00  0.00           C  
ATOM   3746  O   TYR A 152      20.212 -13.341   0.981  1.00  0.00           O  
ATOM   3747  CB  TYR A 152      21.462 -10.515  -0.460  1.00  0.00           C  
ATOM   3748  CG  TYR A 152      22.303 -11.604  -1.100  1.00  0.00           C  
ATOM   3749  CD1 TYR A 152      22.007 -12.026  -2.408  1.00  0.00           C  
ATOM   3750  CD2 TYR A 152      23.338 -12.231  -0.376  1.00  0.00           C  
ATOM   3751  CE1 TYR A 152      22.753 -13.057  -3.009  1.00  0.00           C  
ATOM   3752  CE2 TYR A 152      24.081 -13.271  -0.971  1.00  0.00           C  
ATOM   3753  CZ  TYR A 152      23.793 -13.680  -2.290  1.00  0.00           C  
ATOM   3754  OH  TYR A 152      24.504 -14.692  -2.852  1.00  0.00           O  
ATOM   3755  H   TYR A 152      19.839  -9.098   0.956  1.00  0.00           H  
ATOM   3756  HA  TYR A 152      19.596 -11.532  -0.580  1.00  0.00           H  
ATOM   3757  HB2 TYR A 152      22.069  -9.989   0.276  1.00  0.00           H  
ATOM   3758  HB3 TYR A 152      21.173  -9.793  -1.224  1.00  0.00           H  
ATOM   3759  HD1 TYR A 152      21.196 -11.560  -2.947  1.00  0.00           H  
ATOM   3760  HD2 TYR A 152      23.567 -11.916   0.631  1.00  0.00           H  
ATOM   3761  HE1 TYR A 152      22.528 -13.375  -4.017  1.00  0.00           H  
ATOM   3762  HE2 TYR A 152      24.877 -13.757  -0.426  1.00  0.00           H  
ATOM   3763  HH  TYR A 152      24.275 -14.830  -3.774  1.00  0.00           H  
ATOM   3764  N   TYR A 153      21.092 -11.843   2.385  1.00  0.00           N  
ATOM   3765  CA  TYR A 153      21.509 -12.840   3.380  1.00  0.00           C  
ATOM   3766  C   TYR A 153      20.354 -13.551   4.112  1.00  0.00           C  
ATOM   3767  O   TYR A 153      20.592 -14.586   4.738  1.00  0.00           O  
ATOM   3768  CB  TYR A 153      22.565 -12.250   4.330  1.00  0.00           C  
ATOM   3769  CG  TYR A 153      23.937 -12.092   3.699  1.00  0.00           C  
ATOM   3770  CD1 TYR A 153      24.605 -13.224   3.193  1.00  0.00           C  
ATOM   3771  CD2 TYR A 153      24.560 -10.830   3.632  1.00  0.00           C  
ATOM   3772  CE1 TYR A 153      25.871 -13.099   2.598  1.00  0.00           C  
ATOM   3773  CE2 TYR A 153      25.832 -10.698   3.044  1.00  0.00           C  
ATOM   3774  CZ  TYR A 153      26.486 -11.833   2.522  1.00  0.00           C  
ATOM   3775  OH  TYR A 153      27.717 -11.724   1.959  1.00  0.00           O  
ATOM   3776  H   TYR A 153      21.345 -10.878   2.539  1.00  0.00           H  
ATOM   3777  HA  TYR A 153      22.005 -13.636   2.825  1.00  0.00           H  
ATOM   3778  HB2 TYR A 153      22.677 -12.907   5.193  1.00  0.00           H  
ATOM   3779  HB3 TYR A 153      22.220 -11.282   4.695  1.00  0.00           H  
ATOM   3780  HD1 TYR A 153      24.151 -14.201   3.264  1.00  0.00           H  
ATOM   3781  HD2 TYR A 153      24.066  -9.960   4.038  1.00  0.00           H  
ATOM   3782  HE1 TYR A 153      26.375 -13.970   2.206  1.00  0.00           H  
ATOM   3783  HE2 TYR A 153      26.307  -9.729   2.998  1.00  0.00           H  
ATOM   3784  HH  TYR A 153      28.006 -10.809   1.944  1.00  0.00           H  
ATOM   3785  N   TYR A 154      19.100 -13.107   3.971  1.00  0.00           N  
ATOM   3786  CA  TYR A 154      17.923 -13.904   4.360  1.00  0.00           C  
ATOM   3787  C   TYR A 154      17.653 -15.101   3.416  1.00  0.00           C  
ATOM   3788  O   TYR A 154      16.871 -15.986   3.751  1.00  0.00           O  
ATOM   3789  CB  TYR A 154      16.703 -12.989   4.537  1.00  0.00           C  
ATOM   3790  CG  TYR A 154      15.469 -13.687   5.092  1.00  0.00           C  
ATOM   3791  CD1 TYR A 154      15.511 -14.320   6.355  1.00  0.00           C  
ATOM   3792  CD2 TYR A 154      14.281 -13.721   4.338  1.00  0.00           C  
ATOM   3793  CE1 TYR A 154      14.376 -14.995   6.852  1.00  0.00           C  
ATOM   3794  CE2 TYR A 154      13.144 -14.381   4.839  1.00  0.00           C  
ATOM   3795  CZ  TYR A 154      13.188 -15.026   6.090  1.00  0.00           C  
ATOM   3796  OH  TYR A 154      12.080 -15.671   6.541  1.00  0.00           O  
ATOM   3797  H   TYR A 154      18.951 -12.211   3.530  1.00  0.00           H  
ATOM   3798  HA  TYR A 154      18.131 -14.342   5.336  1.00  0.00           H  
ATOM   3799  HB2 TYR A 154      16.464 -12.540   3.573  1.00  0.00           H  
ATOM   3800  HB3 TYR A 154      16.966 -12.180   5.218  1.00  0.00           H  
ATOM   3801  HD1 TYR A 154      16.415 -14.295   6.947  1.00  0.00           H  
ATOM   3802  HD2 TYR A 154      14.239 -13.246   3.369  1.00  0.00           H  
ATOM   3803  HE1 TYR A 154      14.413 -15.488   7.812  1.00  0.00           H  
ATOM   3804  HE2 TYR A 154      12.230 -14.408   4.263  1.00  0.00           H  
ATOM   3805  HH  TYR A 154      12.236 -16.216   7.315  1.00  0.00           H  
ATOM   3806  N   SER A 155      18.359 -15.194   2.280  1.00  0.00           N  
ATOM   3807  CA  SER A 155      18.464 -16.421   1.465  1.00  0.00           C  
ATOM   3808  C   SER A 155      19.540 -17.396   1.974  1.00  0.00           C  
ATOM   3809  O   SER A 155      19.858 -18.372   1.300  1.00  0.00           O  
ATOM   3810  CB  SER A 155      18.680 -16.084  -0.017  1.00  0.00           C  
ATOM   3811  OG  SER A 155      19.995 -15.625  -0.287  1.00  0.00           O  
ATOM   3812  H   SER A 155      18.925 -14.404   2.002  1.00  0.00           H  
ATOM   3813  HA  SER A 155      17.519 -16.960   1.533  1.00  0.00           H  
ATOM   3814  HB2 SER A 155      17.957 -15.327  -0.322  1.00  0.00           H  
ATOM   3815  HB3 SER A 155      18.501 -16.985  -0.605  1.00  0.00           H  
ATOM   3816  HG  SER A 155      20.091 -14.759   0.116  1.00  0.00           H  
ATOM   3817  N   THR A 156      20.128 -17.144   3.150  1.00  0.00           N  
ATOM   3818  CA  THR A 156      21.270 -17.914   3.685  1.00  0.00           C  
ATOM   3819  C   THR A 156      21.127 -18.271   5.167  1.00  0.00           C  
ATOM   3820  O   THR A 156      22.049 -18.829   5.760  1.00  0.00           O  
ATOM   3821  CB  THR A 156      22.601 -17.175   3.446  1.00  0.00           C  
ATOM   3822  OG1 THR A 156      22.786 -16.137   4.387  1.00  0.00           O  
ATOM   3823  CG2 THR A 156      22.740 -16.549   2.062  1.00  0.00           C  
ATOM   3824  H   THR A 156      19.808 -16.339   3.671  1.00  0.00           H  
ATOM   3825  HA  THR A 156      21.332 -18.859   3.146  1.00  0.00           H  
ATOM   3826  HB  THR A 156      23.412 -17.892   3.576  1.00  0.00           H  
ATOM   3827 HG21 THR A 156      22.539 -17.313   1.311  1.00  0.00           H  
ATOM   3828 HG22 THR A 156      22.037 -15.727   1.927  1.00  0.00           H  
ATOM   3829 HG23 THR A 156      23.756 -16.179   1.928  1.00  0.00           H  
ATOM   3830  HG1 THR A 156      22.026 -15.553   4.332  1.00  0.00           H  
ATOM   3831  N   GLY A 157      20.008 -17.916   5.803  1.00  0.00           N  
ATOM   3832  CA  GLY A 157      19.815 -17.950   7.257  1.00  0.00           C  
ATOM   3833  C   GLY A 157      20.651 -16.936   8.060  1.00  0.00           C  
ATOM   3834  O   GLY A 157      20.400 -16.774   9.255  1.00  0.00           O  
ATOM   3835  H   GLY A 157      19.208 -17.696   5.228  1.00  0.00           H  
ATOM   3836  HA2 GLY A 157      20.058 -18.947   7.624  1.00  0.00           H  
ATOM   3837  HA3 GLY A 157      18.763 -17.762   7.472  1.00  0.00           H  
ATOM   3838  N   GLY A 158      21.612 -16.239   7.437  1.00  0.00           N  
ATOM   3839  CA  GLY A 158      22.523 -15.291   8.094  1.00  0.00           C  
ATOM   3840  C   GLY A 158      21.869 -13.998   8.590  1.00  0.00           C  
ATOM   3841  O   GLY A 158      22.299 -13.457   9.611  1.00  0.00           O  
ATOM   3842  H   GLY A 158      21.786 -16.448   6.465  1.00  0.00           H  
ATOM   3843  HA2 GLY A 158      23.308 -15.018   7.389  1.00  0.00           H  
ATOM   3844  HA3 GLY A 158      22.987 -15.779   8.951  1.00  0.00           H  
ATOM   3845  N   THR A 159      20.809 -13.522   7.930  1.00  0.00           N  
ATOM   3846  CA  THR A 159      20.011 -12.385   8.423  1.00  0.00           C  
ATOM   3847  C   THR A 159      18.980 -12.837   9.450  1.00  0.00           C  
ATOM   3848  O   THR A 159      18.235 -13.781   9.186  1.00  0.00           O  
ATOM   3849  CB  THR A 159      19.323 -11.622   7.283  1.00  0.00           C  
ATOM   3850  OG1 THR A 159      20.286 -11.088   6.411  1.00  0.00           O  
ATOM   3851  CG2 THR A 159      18.464 -10.447   7.749  1.00  0.00           C  
ATOM   3852  H   THR A 159      20.508 -14.000   7.093  1.00  0.00           H  
ATOM   3853  HA  THR A 159      20.683 -11.685   8.920  1.00  0.00           H  
ATOM   3854  HB  THR A 159      18.693 -12.320   6.732  1.00  0.00           H  
ATOM   3855 HG21 THR A 159      17.679 -10.794   8.420  1.00  0.00           H  
ATOM   3856 HG22 THR A 159      19.083  -9.719   8.274  1.00  0.00           H  
ATOM   3857 HG23 THR A 159      17.996  -9.970   6.888  1.00  0.00           H  
ATOM   3858  HG1 THR A 159      19.803 -10.779   5.642  1.00  0.00           H  
ATOM   3859  N   GLN A 160      18.895 -12.149  10.593  1.00  0.00           N  
ATOM   3860  CA  GLN A 160      17.948 -12.486  11.663  1.00  0.00           C  
ATOM   3861  C   GLN A 160      16.702 -11.591  11.642  1.00  0.00           C  
ATOM   3862  O   GLN A 160      16.773 -10.421  11.258  1.00  0.00           O  
ATOM   3863  CB  GLN A 160      18.653 -12.508  13.030  1.00  0.00           C  
ATOM   3864  CG  GLN A 160      19.931 -13.370  13.084  1.00  0.00           C  
ATOM   3865  CD  GLN A 160      19.809 -14.703  12.347  1.00  0.00           C  
ATOM   3866  NE2 GLN A 160      20.761 -15.043  11.507  1.00  0.00           N  
ATOM   3867  OE1 GLN A 160      18.841 -15.444  12.486  1.00  0.00           O  
ATOM   3868  H   GLN A 160      19.522 -11.369  10.736  1.00  0.00           H  
ATOM   3869  HA  GLN A 160      17.582 -13.496  11.482  1.00  0.00           H  
ATOM   3870  HB2 GLN A 160      18.905 -11.490  13.326  1.00  0.00           H  
ATOM   3871  HB3 GLN A 160      17.944 -12.906  13.756  1.00  0.00           H  
ATOM   3872  HG2 GLN A 160      20.747 -12.798  12.641  1.00  0.00           H  
ATOM   3873  HG3 GLN A 160      20.198 -13.563  14.123  1.00  0.00           H  
ATOM   3874 HE21 GLN A 160      20.601 -15.830  10.894  1.00  0.00           H  
ATOM   3875 HE22 GLN A 160      21.504 -14.391  11.301  1.00  0.00           H  
ATOM   3876  N   LEU A 161      15.548 -12.140  12.044  1.00  0.00           N  
ATOM   3877  CA  LEU A 161      14.226 -11.546  11.783  1.00  0.00           C  
ATOM   3878  C   LEU A 161      14.060 -10.059  12.184  1.00  0.00           C  
ATOM   3879  O   LEU A 161      13.548  -9.303  11.357  1.00  0.00           O  
ATOM   3880  CB  LEU A 161      13.127 -12.472  12.343  1.00  0.00           C  
ATOM   3881  CG  LEU A 161      11.689 -11.927  12.217  1.00  0.00           C  
ATOM   3882  CD1 LEU A 161      11.247 -11.779  10.758  1.00  0.00           C  
ATOM   3883  CD2 LEU A 161      10.724 -12.888  12.903  1.00  0.00           C  
ATOM   3884  H   LEU A 161      15.575 -13.092  12.380  1.00  0.00           H  
ATOM   3885  HA  LEU A 161      14.105 -11.561  10.700  1.00  0.00           H  
ATOM   3886  HB2 LEU A 161      13.326 -12.660  13.398  1.00  0.00           H  
ATOM   3887  HB3 LEU A 161      13.185 -13.432  11.829  1.00  0.00           H  
ATOM   3888  HG  LEU A 161      11.612 -10.960  12.715  1.00  0.00           H  
ATOM   3889 HD11 LEU A 161      11.861 -11.034  10.252  1.00  0.00           H  
ATOM   3890 HD12 LEU A 161      11.336 -12.735  10.241  1.00  0.00           H  
ATOM   3891 HD13 LEU A 161      10.210 -11.448  10.720  1.00  0.00           H  
ATOM   3892 HD21 LEU A 161      10.772 -13.870  12.434  1.00  0.00           H  
ATOM   3893 HD22 LEU A 161      10.984 -12.983  13.958  1.00  0.00           H  
ATOM   3894 HD23 LEU A 161       9.706 -12.506  12.832  1.00  0.00           H  
ATOM   3895  N   PRO A 162      14.514  -9.574  13.359  1.00  0.00           N  
ATOM   3896  CA  PRO A 162      14.413  -8.148  13.691  1.00  0.00           C  
ATOM   3897  C   PRO A 162      15.209  -7.230  12.748  1.00  0.00           C  
ATOM   3898  O   PRO A 162      14.766  -6.128  12.420  1.00  0.00           O  
ATOM   3899  CB  PRO A 162      14.894  -8.034  15.142  1.00  0.00           C  
ATOM   3900  CG  PRO A 162      14.565  -9.413  15.714  1.00  0.00           C  
ATOM   3901  CD  PRO A 162      14.922 -10.322  14.540  1.00  0.00           C  
ATOM   3902  HA  PRO A 162      13.361  -7.866  13.644  1.00  0.00           H  
ATOM   3903  HB2 PRO A 162      14.373  -7.241  15.680  1.00  0.00           H  
ATOM   3904  HB3 PRO A 162      15.971  -7.873  15.175  1.00  0.00           H  
ATOM   3905  HG2 PRO A 162      13.499  -9.485  15.931  1.00  0.00           H  
ATOM   3906  HG3 PRO A 162      15.153  -9.642  16.603  1.00  0.00           H  
ATOM   3907  HD2 PRO A 162      15.998 -10.492  14.514  1.00  0.00           H  
ATOM   3908  HD3 PRO A 162      14.393 -11.270  14.636  1.00  0.00           H  
ATOM   3909  N   THR A 163      16.360  -7.702  12.253  1.00  0.00           N  
ATOM   3910  CA  THR A 163      17.186  -6.979  11.269  1.00  0.00           C  
ATOM   3911  C   THR A 163      16.616  -7.085   9.853  1.00  0.00           C  
ATOM   3912  O   THR A 163      16.677  -6.114   9.095  1.00  0.00           O  
ATOM   3913  CB  THR A 163      18.655  -7.425  11.345  1.00  0.00           C  
ATOM   3914  OG1 THR A 163      19.176  -7.010  12.589  1.00  0.00           O  
ATOM   3915  CG2 THR A 163      19.536  -6.814  10.255  1.00  0.00           C  
ATOM   3916  H   THR A 163      16.624  -8.648  12.490  1.00  0.00           H  
ATOM   3917  HA  THR A 163      17.170  -5.920  11.525  1.00  0.00           H  
ATOM   3918  HB  THR A 163      18.712  -8.511  11.274  1.00  0.00           H  
ATOM   3919 HG21 THR A 163      19.278  -7.231   9.281  1.00  0.00           H  
ATOM   3920 HG22 THR A 163      19.411  -5.732  10.233  1.00  0.00           H  
ATOM   3921 HG23 THR A 163      20.581  -7.045  10.461  1.00  0.00           H  
ATOM   3922  HG1 THR A 163      18.860  -7.617  13.263  1.00  0.00           H  
ATOM   3923  N   LEU A 164      15.987  -8.215   9.505  1.00  0.00           N  
ATOM   3924  CA  LEU A 164      15.180  -8.330   8.287  1.00  0.00           C  
ATOM   3925  C   LEU A 164      14.022  -7.323   8.300  1.00  0.00           C  
ATOM   3926  O   LEU A 164      13.820  -6.631   7.310  1.00  0.00           O  
ATOM   3927  CB  LEU A 164      14.679  -9.775   8.099  1.00  0.00           C  
ATOM   3928  CG  LEU A 164      13.746  -9.969   6.888  1.00  0.00           C  
ATOM   3929  CD1 LEU A 164      14.497  -9.766   5.569  1.00  0.00           C  
ATOM   3930  CD2 LEU A 164      13.164 -11.378   6.919  1.00  0.00           C  
ATOM   3931  H   LEU A 164      16.013  -8.997  10.145  1.00  0.00           H  
ATOM   3932  HA  LEU A 164      15.815  -8.077   7.438  1.00  0.00           H  
ATOM   3933  HB2 LEU A 164      14.125 -10.063   8.992  1.00  0.00           H  
ATOM   3934  HB3 LEU A 164      15.530 -10.450   8.003  1.00  0.00           H  
ATOM   3935  HG  LEU A 164      12.914  -9.266   6.941  1.00  0.00           H  
ATOM   3936 HD11 LEU A 164      14.802  -8.724   5.471  1.00  0.00           H  
ATOM   3937 HD12 LEU A 164      15.373 -10.413   5.529  1.00  0.00           H  
ATOM   3938 HD13 LEU A 164      13.842 -10.005   4.731  1.00  0.00           H  
ATOM   3939 HD21 LEU A 164      13.969 -12.112   6.927  1.00  0.00           H  
ATOM   3940 HD22 LEU A 164      12.552 -11.509   7.812  1.00  0.00           H  
ATOM   3941 HD23 LEU A 164      12.540 -11.543   6.041  1.00  0.00           H  
ATOM   3942  N   ALA A 165      13.307  -7.187   9.422  1.00  0.00           N  
ATOM   3943  CA  ALA A 165      12.233  -6.208   9.580  1.00  0.00           C  
ATOM   3944  C   ALA A 165      12.748  -4.763   9.426  1.00  0.00           C  
ATOM   3945  O   ALA A 165      12.205  -4.024   8.606  1.00  0.00           O  
ATOM   3946  CB  ALA A 165      11.523  -6.459  10.915  1.00  0.00           C  
ATOM   3947  H   ALA A 165      13.496  -7.815  10.190  1.00  0.00           H  
ATOM   3948  HA  ALA A 165      11.507  -6.370   8.783  1.00  0.00           H  
ATOM   3949  HB1 ALA A 165      11.124  -7.473  10.936  1.00  0.00           H  
ATOM   3950  HB2 ALA A 165      12.220  -6.338  11.744  1.00  0.00           H  
ATOM   3951  HB3 ALA A 165      10.700  -5.754  11.032  1.00  0.00           H  
ATOM   3952  N   ARG A 166      13.838  -4.374  10.114  1.00  0.00           N  
ATOM   3953  CA  ARG A 166      14.520  -3.073   9.900  1.00  0.00           C  
ATOM   3954  C   ARG A 166      14.868  -2.829   8.427  1.00  0.00           C  
ATOM   3955  O   ARG A 166      14.728  -1.715   7.934  1.00  0.00           O  
ATOM   3956  CB  ARG A 166      15.747  -2.972  10.839  1.00  0.00           C  
ATOM   3957  CG  ARG A 166      16.694  -1.763  10.646  1.00  0.00           C  
ATOM   3958  CD  ARG A 166      17.852  -2.017   9.662  1.00  0.00           C  
ATOM   3959  NE  ARG A 166      18.880  -0.949   9.692  1.00  0.00           N  
ATOM   3960  CZ  ARG A 166      19.941  -0.864   8.906  1.00  0.00           C  
ATOM   3961  NH1 ARG A 166      20.157  -1.669   7.905  1.00  0.00           N  
ATOM   3962  NH2 ARG A 166      20.841   0.046   9.105  1.00  0.00           N1+
ATOM   3963  H   ARG A 166      14.212  -5.009  10.805  1.00  0.00           H  
ATOM   3964  HA  ARG A 166      13.827  -2.275  10.165  1.00  0.00           H  
ATOM   3965  HB2 ARG A 166      16.336  -3.885  10.758  1.00  0.00           H  
ATOM   3966  HB3 ARG A 166      15.367  -2.933  11.860  1.00  0.00           H  
ATOM   3967  HG2 ARG A 166      17.134  -1.532  11.616  1.00  0.00           H  
ATOM   3968  HG3 ARG A 166      16.120  -0.893  10.325  1.00  0.00           H  
ATOM   3969  HD2 ARG A 166      17.451  -2.108   8.653  1.00  0.00           H  
ATOM   3970  HD3 ARG A 166      18.332  -2.959   9.927  1.00  0.00           H  
ATOM   3971  HE  ARG A 166      18.824  -0.230  10.399  1.00  0.00           H  
ATOM   3972 HH11 ARG A 166      19.495  -2.401   7.691  1.00  0.00           H  
ATOM   3973 HH12 ARG A 166      20.980  -1.514   7.340  1.00  0.00           H  
ATOM   3974 HH21 ARG A 166      21.695   0.039   8.567  1.00  0.00           H  
ATOM   3975 HH22 ARG A 166      20.740   0.692   9.875  1.00  0.00           H  
ATOM   3976  N   SER A 167      15.285  -3.875   7.718  1.00  0.00           N  
ATOM   3977  CA  SER A 167      15.700  -3.797   6.312  1.00  0.00           C  
ATOM   3978  C   SER A 167      14.522  -3.754   5.330  1.00  0.00           C  
ATOM   3979  O   SER A 167      14.581  -3.000   4.362  1.00  0.00           O  
ATOM   3980  CB  SER A 167      16.650  -4.950   5.992  1.00  0.00           C  
ATOM   3981  OG  SER A 167      17.748  -4.908   6.888  1.00  0.00           O  
ATOM   3982  H   SER A 167      15.364  -4.763   8.193  1.00  0.00           H  
ATOM   3983  HA  SER A 167      16.260  -2.873   6.168  1.00  0.00           H  
ATOM   3984  HB2 SER A 167      17.007  -4.851   4.967  1.00  0.00           H  
ATOM   3985  HB3 SER A 167      16.130  -5.903   6.093  1.00  0.00           H  
ATOM   3986  HG  SER A 167      17.462  -5.307   7.713  1.00  0.00           H  
ATOM   3987  N   PHE A 168      13.431  -4.488   5.580  1.00  0.00           N  
ATOM   3988  CA  PHE A 168      12.179  -4.366   4.822  1.00  0.00           C  
ATOM   3989  C   PHE A 168      11.590  -2.957   4.954  1.00  0.00           C  
ATOM   3990  O   PHE A 168      11.201  -2.383   3.943  1.00  0.00           O  
ATOM   3991  CB  PHE A 168      11.137  -5.396   5.301  1.00  0.00           C  
ATOM   3992  CG  PHE A 168      11.234  -6.837   4.818  1.00  0.00           C  
ATOM   3993  CD1 PHE A 168      11.705  -7.157   3.529  1.00  0.00           C  
ATOM   3994  CD2 PHE A 168      10.717  -7.864   5.634  1.00  0.00           C  
ATOM   3995  CE1 PHE A 168      11.698  -8.489   3.077  1.00  0.00           C  
ATOM   3996  CE2 PHE A 168      10.694  -9.195   5.177  1.00  0.00           C  
ATOM   3997  CZ  PHE A 168      11.190  -9.508   3.901  1.00  0.00           C  
ATOM   3998  H   PHE A 168      13.450  -5.132   6.358  1.00  0.00           H  
ATOM   3999  HA  PHE A 168      12.385  -4.511   3.762  1.00  0.00           H  
ATOM   4000  HB2 PHE A 168      10.156  -5.043   4.985  1.00  0.00           H  
ATOM   4001  HB3 PHE A 168      11.141  -5.396   6.391  1.00  0.00           H  
ATOM   4002  HD1 PHE A 168      12.066  -6.382   2.869  1.00  0.00           H  
ATOM   4003  HD2 PHE A 168      10.327  -7.629   6.613  1.00  0.00           H  
ATOM   4004  HE1 PHE A 168      12.077  -8.728   2.095  1.00  0.00           H  
ATOM   4005  HE2 PHE A 168      10.298  -9.977   5.807  1.00  0.00           H  
ATOM   4006  HZ  PHE A 168      11.181 -10.530   3.554  1.00  0.00           H  
ATOM   4007  N   ILE A 169      11.577  -2.382   6.163  1.00  0.00           N  
ATOM   4008  CA  ILE A 169      11.108  -1.008   6.405  1.00  0.00           C  
ATOM   4009  C   ILE A 169      11.876  -0.005   5.527  1.00  0.00           C  
ATOM   4010  O   ILE A 169      11.259   0.759   4.786  1.00  0.00           O  
ATOM   4011  CB  ILE A 169      11.152  -0.696   7.923  1.00  0.00           C  
ATOM   4012  CG1 ILE A 169      10.081  -1.547   8.649  1.00  0.00           C  
ATOM   4013  CG2 ILE A 169      10.989   0.806   8.218  1.00  0.00           C  
ATOM   4014  CD1 ILE A 169      10.067  -1.435  10.179  1.00  0.00           C  
ATOM   4015  H   ILE A 169      11.889  -2.925   6.956  1.00  0.00           H  
ATOM   4016  HA  ILE A 169      10.068  -0.948   6.084  1.00  0.00           H  
ATOM   4017  HB  ILE A 169      12.130  -0.991   8.303  1.00  0.00           H  
ATOM   4018 HG12 ILE A 169      10.225  -2.600   8.406  1.00  0.00           H  
ATOM   4019 HG13 ILE A 169       9.094  -1.286   8.265  1.00  0.00           H  
ATOM   4020 HG21 ILE A 169      11.809   1.368   7.771  1.00  0.00           H  
ATOM   4021 HG22 ILE A 169      10.046   1.177   7.816  1.00  0.00           H  
ATOM   4022 HG23 ILE A 169      11.019   1.000   9.290  1.00  0.00           H  
ATOM   4023 HD11 ILE A 169      11.048  -1.697  10.575  1.00  0.00           H  
ATOM   4024 HD12 ILE A 169       9.794  -0.427  10.492  1.00  0.00           H  
ATOM   4025 HD13 ILE A 169       9.330  -2.127  10.587  1.00  0.00           H  
ATOM   4026  N   ILE A 170      13.213  -0.070   5.521  1.00  0.00           N  
ATOM   4027  CA  ILE A 170      14.066   0.737   4.629  1.00  0.00           C  
ATOM   4028  C   ILE A 170      13.730   0.501   3.145  1.00  0.00           C  
ATOM   4029  O   ILE A 170      13.567   1.458   2.388  1.00  0.00           O  
ATOM   4030  CB  ILE A 170      15.558   0.472   4.946  1.00  0.00           C  
ATOM   4031  CG1 ILE A 170      15.907   0.993   6.359  1.00  0.00           C  
ATOM   4032  CG2 ILE A 170      16.504   1.082   3.894  1.00  0.00           C  
ATOM   4033  CD1 ILE A 170      17.241   0.462   6.896  1.00  0.00           C  
ATOM   4034  H   ILE A 170      13.662  -0.703   6.168  1.00  0.00           H  
ATOM   4035  HA  ILE A 170      13.865   1.790   4.827  1.00  0.00           H  
ATOM   4036  HB  ILE A 170      15.713  -0.607   4.934  1.00  0.00           H  
ATOM   4037 HG12 ILE A 170      15.133   0.703   7.069  1.00  0.00           H  
ATOM   4038 HG13 ILE A 170      15.937   2.083   6.342  1.00  0.00           H  
ATOM   4039 HG21 ILE A 170      16.323   0.647   2.910  1.00  0.00           H  
ATOM   4040 HG22 ILE A 170      16.356   2.160   3.845  1.00  0.00           H  
ATOM   4041 HG23 ILE A 170      17.544   0.879   4.150  1.00  0.00           H  
ATOM   4042 HD11 ILE A 170      17.243  -0.628   6.870  1.00  0.00           H  
ATOM   4043 HD12 ILE A 170      18.073   0.838   6.302  1.00  0.00           H  
ATOM   4044 HD13 ILE A 170      17.370   0.796   7.926  1.00  0.00           H  
ATOM   4045  N   CYS A 171      13.570  -0.760   2.727  1.00  0.00           N  
ATOM   4046  CA  CYS A 171      13.239  -1.131   1.344  1.00  0.00           C  
ATOM   4047  C   CYS A 171      11.811  -0.757   0.897  1.00  0.00           C  
ATOM   4048  O   CYS A 171      11.491  -0.948  -0.275  1.00  0.00           O  
ATOM   4049  CB  CYS A 171      13.499  -2.629   1.127  1.00  0.00           C  
ATOM   4050  SG  CYS A 171      15.265  -3.007   1.301  1.00  0.00           S  
ATOM   4051  H   CYS A 171      13.697  -1.504   3.397  1.00  0.00           H  
ATOM   4052  HA  CYS A 171      13.906  -0.582   0.680  1.00  0.00           H  
ATOM   4053  HB2 CYS A 171      13.184  -2.899   0.119  1.00  0.00           H  
ATOM   4054  HB3 CYS A 171      12.916  -3.211   1.841  1.00  0.00           H  
ATOM   4055  HG  CYS A 171      15.302  -2.855   2.628  1.00  0.00           H  
ATOM   4056  N   ILE A 172      10.965  -0.208   1.777  1.00  0.00           N  
ATOM   4057  CA  ILE A 172       9.633   0.309   1.425  1.00  0.00           C  
ATOM   4058  C   ILE A 172       9.594   1.836   1.558  1.00  0.00           C  
ATOM   4059  O   ILE A 172       9.193   2.509   0.604  1.00  0.00           O  
ATOM   4060  CB  ILE A 172       8.509  -0.448   2.169  1.00  0.00           C  
ATOM   4061  CG1 ILE A 172       8.533  -1.964   1.846  1.00  0.00           C  
ATOM   4062  CG2 ILE A 172       7.138   0.141   1.801  1.00  0.00           C  
ATOM   4063  CD1 ILE A 172       7.543  -2.807   2.663  1.00  0.00           C  
ATOM   4064  H   ILE A 172      11.256  -0.155   2.743  1.00  0.00           H  
ATOM   4065  HA  ILE A 172       9.458   0.115   0.367  1.00  0.00           H  
ATOM   4066  HB  ILE A 172       8.661  -0.317   3.241  1.00  0.00           H  
ATOM   4067 HG12 ILE A 172       9.529  -2.363   2.036  1.00  0.00           H  
ATOM   4068 HG13 ILE A 172       8.324  -2.108   0.786  1.00  0.00           H  
ATOM   4069 HG21 ILE A 172       7.095   1.208   2.016  1.00  0.00           H  
ATOM   4070 HG22 ILE A 172       6.930  -0.038   0.746  1.00  0.00           H  
ATOM   4071 HG23 ILE A 172       6.363  -0.340   2.398  1.00  0.00           H  
ATOM   4072 HD11 ILE A 172       7.671  -2.602   3.726  1.00  0.00           H  
ATOM   4073 HD12 ILE A 172       6.517  -2.587   2.370  1.00  0.00           H  
ATOM   4074 HD13 ILE A 172       7.736  -3.864   2.482  1.00  0.00           H  
ATOM   4075  N   GLN A 173      10.109   2.401   2.659  1.00  0.00           N  
ATOM   4076  CA  GLN A 173      10.285   3.852   2.829  1.00  0.00           C  
ATOM   4077  C   GLN A 173      11.104   4.464   1.681  1.00  0.00           C  
ATOM   4078  O   GLN A 173      10.690   5.458   1.084  1.00  0.00           O  
ATOM   4079  CB  GLN A 173      10.954   4.155   4.184  1.00  0.00           C  
ATOM   4080  CG  GLN A 173      10.031   3.878   5.381  1.00  0.00           C  
ATOM   4081  CD  GLN A 173      10.668   4.257   6.715  1.00  0.00           C  
ATOM   4082  OE1 GLN A 173      11.776   3.858   7.053  1.00  0.00           O  
ATOM   4083  NE2 GLN A 173      10.014   5.035   7.544  1.00  0.00           N  
ATOM   4084  H   GLN A 173      10.404   1.800   3.415  1.00  0.00           H  
ATOM   4085  HA  GLN A 173       9.307   4.332   2.822  1.00  0.00           H  
ATOM   4086  HB2 GLN A 173      11.225   5.210   4.209  1.00  0.00           H  
ATOM   4087  HB3 GLN A 173      11.866   3.566   4.281  1.00  0.00           H  
ATOM   4088  HG2 GLN A 173       9.775   2.819   5.415  1.00  0.00           H  
ATOM   4089  HG3 GLN A 173       9.108   4.444   5.252  1.00  0.00           H  
ATOM   4090 HE21 GLN A 173       9.127   5.430   7.269  1.00  0.00           H  
ATOM   4091 HE22 GLN A 173      10.447   5.266   8.427  1.00  0.00           H  
ATOM   4092  N   MET A 174      12.238   3.850   1.319  1.00  0.00           N  
ATOM   4093  CA  MET A 174      13.125   4.354   0.261  1.00  0.00           C  
ATOM   4094  C   MET A 174      12.700   3.958  -1.164  1.00  0.00           C  
ATOM   4095  O   MET A 174      13.402   4.312  -2.112  1.00  0.00           O  
ATOM   4096  CB  MET A 174      14.599   4.001   0.548  1.00  0.00           C  
ATOM   4097  CG  MET A 174      15.047   4.477   1.937  1.00  0.00           C  
ATOM   4098  SD  MET A 174      16.837   4.566   2.237  1.00  0.00           S  
ATOM   4099  CE  MET A 174      17.295   5.987   1.210  1.00  0.00           C  
ATOM   4100  H   MET A 174      12.524   3.023   1.822  1.00  0.00           H  
ATOM   4101  HA  MET A 174      13.062   5.442   0.281  1.00  0.00           H  
ATOM   4102  HB2 MET A 174      15.221   4.486  -0.205  1.00  0.00           H  
ATOM   4103  HB3 MET A 174      14.749   2.925   0.468  1.00  0.00           H  
ATOM   4104  HG2 MET A 174      14.614   3.812   2.684  1.00  0.00           H  
ATOM   4105  HG3 MET A 174      14.633   5.471   2.107  1.00  0.00           H  
ATOM   4106  HE1 MET A 174      17.035   5.795   0.169  1.00  0.00           H  
ATOM   4107  HE2 MET A 174      16.768   6.875   1.560  1.00  0.00           H  
ATOM   4108  HE3 MET A 174      18.370   6.153   1.283  1.00  0.00           H  
ATOM   4109  N   ILE A 175      11.565   3.267  -1.345  1.00  0.00           N  
ATOM   4110  CA  ILE A 175      11.081   2.804  -2.659  1.00  0.00           C  
ATOM   4111  C   ILE A 175       9.603   3.147  -2.872  1.00  0.00           C  
ATOM   4112  O   ILE A 175       9.301   4.085  -3.607  1.00  0.00           O  
ATOM   4113  CB  ILE A 175      11.434   1.318  -2.938  1.00  0.00           C  
ATOM   4114  CG1 ILE A 175      12.959   1.068  -2.824  1.00  0.00           C  
ATOM   4115  CG2 ILE A 175      10.870   0.877  -4.306  1.00  0.00           C  
ATOM   4116  CD1 ILE A 175      13.427  -0.357  -3.156  1.00  0.00           C  
ATOM   4117  H   ILE A 175      11.007   3.054  -0.530  1.00  0.00           H  
ATOM   4118  HA  ILE A 175      11.604   3.378  -3.424  1.00  0.00           H  
ATOM   4119  HB  ILE A 175      10.943   0.710  -2.178  1.00  0.00           H  
ATOM   4120 HG12 ILE A 175      13.270   1.270  -1.799  1.00  0.00           H  
ATOM   4121 HG13 ILE A 175      13.488   1.762  -3.478  1.00  0.00           H  
ATOM   4122 HG21 ILE A 175       9.784   0.973  -4.327  1.00  0.00           H  
ATOM   4123 HG22 ILE A 175      11.296   1.488  -5.101  1.00  0.00           H  
ATOM   4124 HG23 ILE A 175      11.095  -0.173  -4.490  1.00  0.00           H  
ATOM   4125 HD11 ILE A 175      12.848  -1.084  -2.586  1.00  0.00           H  
ATOM   4126 HD12 ILE A 175      13.318  -0.557  -4.222  1.00  0.00           H  
ATOM   4127 HD13 ILE A 175      14.480  -0.459  -2.893  1.00  0.00           H  
ATOM   4128  N   SER A 176       8.676   2.425  -2.236  1.00  0.00           N  
ATOM   4129  CA  SER A 176       7.232   2.615  -2.432  1.00  0.00           C  
ATOM   4130  C   SER A 176       6.749   3.974  -1.931  1.00  0.00           C  
ATOM   4131  O   SER A 176       6.024   4.659  -2.650  1.00  0.00           O  
ATOM   4132  CB  SER A 176       6.434   1.524  -1.714  1.00  0.00           C  
ATOM   4133  OG  SER A 176       6.812   0.236  -2.167  1.00  0.00           O  
ATOM   4134  H   SER A 176       8.972   1.708  -1.589  1.00  0.00           H  
ATOM   4135  HA  SER A 176       7.010   2.559  -3.497  1.00  0.00           H  
ATOM   4136  HB2 SER A 176       5.370   1.673  -1.898  1.00  0.00           H  
ATOM   4137  HB3 SER A 176       6.614   1.604  -0.642  1.00  0.00           H  
ATOM   4138  HG  SER A 176       6.413   0.084  -3.027  1.00  0.00           H  
ATOM   4139  N   GLU A 177       7.159   4.397  -0.732  1.00  0.00           N  
ATOM   4140  CA  GLU A 177       6.658   5.656  -0.164  1.00  0.00           C  
ATOM   4141  C   GLU A 177       7.283   6.870  -0.862  1.00  0.00           C  
ATOM   4142  O   GLU A 177       6.586   7.838  -1.153  1.00  0.00           O  
ATOM   4143  CB  GLU A 177       6.869   5.727   1.352  1.00  0.00           C  
ATOM   4144  CG  GLU A 177       6.561   4.471   2.179  1.00  0.00           C  
ATOM   4145  CD  GLU A 177       5.203   3.771   2.007  1.00  0.00           C  
ATOM   4146  OE1 GLU A 177       4.504   3.933   0.976  1.00  0.00           O  
ATOM   4147  OE2 GLU A 177       4.877   2.995   2.934  1.00  0.00           O1-
ATOM   4148  H   GLU A 177       7.770   3.813  -0.179  1.00  0.00           H  
ATOM   4149  HA  GLU A 177       5.583   5.710  -0.339  1.00  0.00           H  
ATOM   4150  HB2 GLU A 177       6.256   6.542   1.735  1.00  0.00           H  
ATOM   4151  HB3 GLU A 177       7.911   5.985   1.541  1.00  0.00           H  
ATOM   4152  HG2 GLU A 177       6.679   4.752   3.225  1.00  0.00           H  
ATOM   4153  HG3 GLU A 177       7.332   3.734   1.957  1.00  0.00           H  
ATOM   4154  N   ALA A 178       8.571   6.798  -1.216  1.00  0.00           N  
ATOM   4155  CA  ALA A 178       9.220   7.784  -2.079  1.00  0.00           C  
ATOM   4156  C   ALA A 178       8.562   7.857  -3.474  1.00  0.00           C  
ATOM   4157  O   ALA A 178       8.321   8.947  -3.991  1.00  0.00           O  
ATOM   4158  CB  ALA A 178      10.711   7.437  -2.157  1.00  0.00           C  
ATOM   4159  H   ALA A 178       9.115   6.012  -0.889  1.00  0.00           H  
ATOM   4160  HA  ALA A 178       9.118   8.768  -1.622  1.00  0.00           H  
ATOM   4161  HB1 ALA A 178      11.156   7.494  -1.164  1.00  0.00           H  
ATOM   4162  HB2 ALA A 178      10.843   6.428  -2.549  1.00  0.00           H  
ATOM   4163  HB3 ALA A 178      11.221   8.142  -2.814  1.00  0.00           H  
ATOM   4164  N   ALA A 179       8.195   6.724  -4.085  1.00  0.00           N  
ATOM   4165  CA  ALA A 179       7.442   6.727  -5.340  1.00  0.00           C  
ATOM   4166  C   ALA A 179       6.058   7.382  -5.185  1.00  0.00           C  
ATOM   4167  O   ALA A 179       5.653   8.139  -6.068  1.00  0.00           O  
ATOM   4168  CB  ALA A 179       7.357   5.300  -5.892  1.00  0.00           C  
ATOM   4169  H   ALA A 179       8.444   5.836  -3.674  1.00  0.00           H  
ATOM   4170  HA  ALA A 179       7.986   7.331  -6.066  1.00  0.00           H  
ATOM   4171  HB1 ALA A 179       8.361   4.904  -6.039  1.00  0.00           H  
ATOM   4172  HB2 ALA A 179       6.816   4.656  -5.197  1.00  0.00           H  
ATOM   4173  HB3 ALA A 179       6.838   5.309  -6.850  1.00  0.00           H  
ATOM   4174  N   ARG A 180       5.361   7.152  -4.064  1.00  0.00           N  
ATOM   4175  CA  ARG A 180       4.057   7.764  -3.748  1.00  0.00           C  
ATOM   4176  C   ARG A 180       4.138   9.259  -3.426  1.00  0.00           C  
ATOM   4177  O   ARG A 180       3.213   9.984  -3.793  1.00  0.00           O  
ATOM   4178  CB  ARG A 180       3.399   6.991  -2.590  1.00  0.00           C  
ATOM   4179  CG  ARG A 180       2.944   5.578  -2.991  1.00  0.00           C  
ATOM   4180  CD  ARG A 180       2.714   4.700  -1.756  1.00  0.00           C  
ATOM   4181  NE  ARG A 180       2.100   3.410  -2.125  1.00  0.00           N  
ATOM   4182  CZ  ARG A 180       2.266   2.250  -1.517  1.00  0.00           C  
ATOM   4183  NH1 ARG A 180       2.987   2.113  -0.439  1.00  0.00           N  
ATOM   4184  NH2 ARG A 180       1.696   1.180  -1.997  1.00  0.00           N1+
ATOM   4185  H   ARG A 180       5.754   6.499  -3.401  1.00  0.00           H  
ATOM   4186  HA  ARG A 180       3.415   7.703  -4.627  1.00  0.00           H  
ATOM   4187  HB2 ARG A 180       2.531   7.544  -2.232  1.00  0.00           H  
ATOM   4188  HB3 ARG A 180       4.112   6.922  -1.769  1.00  0.00           H  
ATOM   4189  HG2 ARG A 180       3.693   5.098  -3.621  1.00  0.00           H  
ATOM   4190  HG3 ARG A 180       2.020   5.658  -3.564  1.00  0.00           H  
ATOM   4191  HD2 ARG A 180       2.065   5.222  -1.053  1.00  0.00           H  
ATOM   4192  HD3 ARG A 180       3.678   4.535  -1.276  1.00  0.00           H  
ATOM   4193  HE  ARG A 180       1.402   3.426  -2.855  1.00  0.00           H  
ATOM   4194 HH11 ARG A 180       2.953   1.251   0.086  1.00  0.00           H  
ATOM   4195 HH12 ARG A 180       3.452   2.905  -0.019  1.00  0.00           H  
ATOM   4196 HH21 ARG A 180       1.072   1.216  -2.790  1.00  0.00           H  
ATOM   4197 HH22 ARG A 180       1.810   0.297  -1.519  1.00  0.00           H  
ATOM   4198  N   PHE A 181       5.217   9.715  -2.787  1.00  0.00           N  
ATOM   4199  CA  PHE A 181       5.347  11.064  -2.233  1.00  0.00           C  
ATOM   4200  C   PHE A 181       6.687  11.739  -2.568  1.00  0.00           C  
ATOM   4201  O   PHE A 181       7.737  11.366  -2.044  1.00  0.00           O  
ATOM   4202  CB  PHE A 181       5.166  11.022  -0.705  1.00  0.00           C  
ATOM   4203  CG  PHE A 181       3.838  10.544  -0.148  1.00  0.00           C  
ATOM   4204  CD1 PHE A 181       2.798  11.464   0.079  1.00  0.00           C  
ATOM   4205  CD2 PHE A 181       3.682   9.209   0.269  1.00  0.00           C  
ATOM   4206  CE1 PHE A 181       1.620  11.058   0.731  1.00  0.00           C  
ATOM   4207  CE2 PHE A 181       2.510   8.802   0.928  1.00  0.00           C  
ATOM   4208  CZ  PHE A 181       1.482   9.730   1.170  1.00  0.00           C  
ATOM   4209  H   PHE A 181       5.916   9.039  -2.515  1.00  0.00           H  
ATOM   4210  HA  PHE A 181       4.556  11.690  -2.645  1.00  0.00           H  
ATOM   4211  HB2 PHE A 181       5.348  12.023  -0.313  1.00  0.00           H  
ATOM   4212  HB3 PHE A 181       5.946  10.381  -0.293  1.00  0.00           H  
ATOM   4213  HD1 PHE A 181       2.916  12.492  -0.230  1.00  0.00           H  
ATOM   4214  HD2 PHE A 181       4.477   8.495   0.106  1.00  0.00           H  
ATOM   4215  HE1 PHE A 181       0.831  11.773   0.909  1.00  0.00           H  
ATOM   4216  HE2 PHE A 181       2.411   7.779   1.261  1.00  0.00           H  
ATOM   4217  HZ  PHE A 181       0.593   9.423   1.701  1.00  0.00           H  
ATOM   4218  N   GLN A 182       6.642  12.814  -3.357  1.00  0.00           N  
ATOM   4219  CA  GLN A 182       7.766  13.713  -3.665  1.00  0.00           C  
ATOM   4220  C   GLN A 182       8.371  14.330  -2.393  1.00  0.00           C  
ATOM   4221  O   GLN A 182       9.558  14.643  -2.352  1.00  0.00           O  
ATOM   4222  CB  GLN A 182       7.316  14.870  -4.582  1.00  0.00           C  
ATOM   4223  CG  GLN A 182       6.613  14.484  -5.894  1.00  0.00           C  
ATOM   4224  CD  GLN A 182       5.113  14.305  -5.693  1.00  0.00           C  
ATOM   4225  OE1 GLN A 182       4.672  13.299  -5.170  1.00  0.00           O  
ATOM   4226  NE2 GLN A 182       4.275  15.257  -6.039  1.00  0.00           N  
ATOM   4227  H   GLN A 182       5.745  13.034  -3.766  1.00  0.00           H  
ATOM   4228  HA  GLN A 182       8.544  13.146  -4.178  1.00  0.00           H  
ATOM   4229  HB2 GLN A 182       8.205  15.444  -4.841  1.00  0.00           H  
ATOM   4230  HB3 GLN A 182       6.653  15.526  -4.019  1.00  0.00           H  
ATOM   4231  HG2 GLN A 182       7.042  13.567  -6.296  1.00  0.00           H  
ATOM   4232  HG3 GLN A 182       6.771  15.279  -6.623  1.00  0.00           H  
ATOM   4233 HE21 GLN A 182       4.584  16.097  -6.508  1.00  0.00           H  
ATOM   4234 HE22 GLN A 182       3.290  15.059  -5.935  1.00  0.00           H  
ATOM   4235  N   TYR A 183       7.565  14.501  -1.338  1.00  0.00           N  
ATOM   4236  CA  TYR A 183       8.040  14.947  -0.025  1.00  0.00           C  
ATOM   4237  C   TYR A 183       8.962  13.903   0.628  1.00  0.00           C  
ATOM   4238  O   TYR A 183      10.045  14.247   1.097  1.00  0.00           O  
ATOM   4239  CB  TYR A 183       6.819  15.270   0.844  1.00  0.00           C  
ATOM   4240  CG  TYR A 183       7.120  15.740   2.255  1.00  0.00           C  
ATOM   4241  CD1 TYR A 183       7.557  17.061   2.476  1.00  0.00           C  
ATOM   4242  CD2 TYR A 183       6.915  14.879   3.351  1.00  0.00           C  
ATOM   4243  CE1 TYR A 183       7.757  17.528   3.789  1.00  0.00           C  
ATOM   4244  CE2 TYR A 183       7.097  15.348   4.667  1.00  0.00           C  
ATOM   4245  CZ  TYR A 183       7.503  16.681   4.886  1.00  0.00           C  
ATOM   4246  OH  TYR A 183       7.608  17.173   6.146  1.00  0.00           O  
ATOM   4247  H   TYR A 183       6.588  14.272  -1.449  1.00  0.00           H  
ATOM   4248  HA  TYR A 183       8.622  15.860  -0.150  1.00  0.00           H  
ATOM   4249  HB2 TYR A 183       6.180  14.388   0.896  1.00  0.00           H  
ATOM   4250  HB3 TYR A 183       6.250  16.055   0.347  1.00  0.00           H  
ATOM   4251  HD1 TYR A 183       7.726  17.719   1.637  1.00  0.00           H  
ATOM   4252  HD2 TYR A 183       6.601  13.859   3.184  1.00  0.00           H  
ATOM   4253  HE1 TYR A 183       8.091  18.539   3.968  1.00  0.00           H  
ATOM   4254  HE2 TYR A 183       6.918  14.695   5.508  1.00  0.00           H  
ATOM   4255  HH  TYR A 183       7.451  16.492   6.804  1.00  0.00           H  
ATOM   4256  N   ILE A 184       8.575  12.622   0.593  1.00  0.00           N  
ATOM   4257  CA  ILE A 184       9.373  11.512   1.138  1.00  0.00           C  
ATOM   4258  C   ILE A 184      10.596  11.239   0.254  1.00  0.00           C  
ATOM   4259  O   ILE A 184      11.696  11.061   0.768  1.00  0.00           O  
ATOM   4260  CB  ILE A 184       8.498  10.257   1.375  1.00  0.00           C  
ATOM   4261  CG1 ILE A 184       7.353  10.587   2.366  1.00  0.00           C  
ATOM   4262  CG2 ILE A 184       9.340   9.063   1.861  1.00  0.00           C  
ATOM   4263  CD1 ILE A 184       6.425   9.411   2.692  1.00  0.00           C  
ATOM   4264  H   ILE A 184       7.722  12.391   0.104  1.00  0.00           H  
ATOM   4265  HA  ILE A 184       9.763  11.822   2.108  1.00  0.00           H  
ATOM   4266  HB  ILE A 184       8.057   9.968   0.421  1.00  0.00           H  
ATOM   4267 HG12 ILE A 184       6.732  11.378   1.946  1.00  0.00           H  
ATOM   4268 HG13 ILE A 184       7.782  10.959   3.296  1.00  0.00           H  
ATOM   4269 HG21 ILE A 184      10.136   8.827   1.154  1.00  0.00           H  
ATOM   4270 HG22 ILE A 184       9.771   9.289   2.836  1.00  0.00           H  
ATOM   4271 HG23 ILE A 184       8.721   8.170   1.947  1.00  0.00           H  
ATOM   4272 HD11 ILE A 184       6.081   8.946   1.769  1.00  0.00           H  
ATOM   4273 HD12 ILE A 184       6.944   8.669   3.299  1.00  0.00           H  
ATOM   4274 HD13 ILE A 184       5.563   9.774   3.252  1.00  0.00           H  
ATOM   4275  N   GLU A 185      10.442  11.289  -1.072  1.00  0.00           N  
ATOM   4276  CA  GLU A 185      11.566  11.258  -2.016  1.00  0.00           C  
ATOM   4277  C   GLU A 185      12.591  12.362  -1.701  1.00  0.00           C  
ATOM   4278  O   GLU A 185      13.787  12.083  -1.635  1.00  0.00           O  
ATOM   4279  CB  GLU A 185      11.018  11.352  -3.453  1.00  0.00           C  
ATOM   4280  CG  GLU A 185      12.076  11.341  -4.571  1.00  0.00           C  
ATOM   4281  CD  GLU A 185      11.672  12.196  -5.783  1.00  0.00           C  
ATOM   4282  OE1 GLU A 185      10.481  12.183  -6.176  1.00  0.00           O  
ATOM   4283  OE2 GLU A 185      12.551  12.868  -6.365  1.00  0.00           O1-
ATOM   4284  H   GLU A 185       9.508  11.390  -1.442  1.00  0.00           H  
ATOM   4285  HA  GLU A 185      12.083  10.304  -1.912  1.00  0.00           H  
ATOM   4286  HB2 GLU A 185      10.466  12.289  -3.517  1.00  0.00           H  
ATOM   4287  HB3 GLU A 185      10.316  10.537  -3.628  1.00  0.00           H  
ATOM   4288  HG2 GLU A 185      12.242  10.311  -4.887  1.00  0.00           H  
ATOM   4289  HG3 GLU A 185      13.028  11.706  -4.184  1.00  0.00           H  
ATOM   4290  N   GLY A 186      12.134  13.589  -1.423  1.00  0.00           N  
ATOM   4291  CA  GLY A 186      12.972  14.703  -0.971  1.00  0.00           C  
ATOM   4292  C   GLY A 186      13.731  14.419   0.332  1.00  0.00           C  
ATOM   4293  O   GLY A 186      14.915  14.747   0.433  1.00  0.00           O  
ATOM   4294  H   GLY A 186      11.146  13.766  -1.536  1.00  0.00           H  
ATOM   4295  HA2 GLY A 186      12.331  15.569  -0.806  1.00  0.00           H  
ATOM   4296  HA3 GLY A 186      13.690  14.955  -1.752  1.00  0.00           H  
ATOM   4297  N   GLU A 187      13.104  13.768   1.316  1.00  0.00           N  
ATOM   4298  CA  GLU A 187      13.779  13.323   2.546  1.00  0.00           C  
ATOM   4299  C   GLU A 187      14.871  12.276   2.261  1.00  0.00           C  
ATOM   4300  O   GLU A 187      15.987  12.389   2.785  1.00  0.00           O  
ATOM   4301  CB  GLU A 187      12.749  12.774   3.556  1.00  0.00           C  
ATOM   4302  CG  GLU A 187      11.835  13.850   4.160  1.00  0.00           C  
ATOM   4303  CD  GLU A 187      12.617  14.938   4.902  1.00  0.00           C  
ATOM   4304  OE1 GLU A 187      13.485  14.609   5.741  1.00  0.00           O  
ATOM   4305  OE2 GLU A 187      12.369  16.141   4.666  1.00  0.00           O1-
ATOM   4306  H   GLU A 187      12.125  13.549   1.197  1.00  0.00           H  
ATOM   4307  HA  GLU A 187      14.284  14.179   2.994  1.00  0.00           H  
ATOM   4308  HB2 GLU A 187      13.274  12.272   4.368  1.00  0.00           H  
ATOM   4309  HB3 GLU A 187      12.126  12.021   3.072  1.00  0.00           H  
ATOM   4310  HG2 GLU A 187      11.148  13.370   4.857  1.00  0.00           H  
ATOM   4311  HG3 GLU A 187      11.239  14.306   3.368  1.00  0.00           H  
ATOM   4312  N   MET A 188      14.600  11.290   1.401  1.00  0.00           N  
ATOM   4313  CA  MET A 188      15.608  10.293   1.009  1.00  0.00           C  
ATOM   4314  C   MET A 188      16.752  10.936   0.220  1.00  0.00           C  
ATOM   4315  O   MET A 188      17.919  10.656   0.498  1.00  0.00           O  
ATOM   4316  CB  MET A 188      14.975   9.136   0.221  1.00  0.00           C  
ATOM   4317  CG  MET A 188      13.838   8.440   0.977  1.00  0.00           C  
ATOM   4318  SD  MET A 188      14.160   8.029   2.715  1.00  0.00           S  
ATOM   4319  CE  MET A 188      12.446   7.767   3.236  1.00  0.00           C  
ATOM   4320  H   MET A 188      13.670  11.230   1.013  1.00  0.00           H  
ATOM   4321  HA  MET A 188      16.050   9.879   1.915  1.00  0.00           H  
ATOM   4322  HB2 MET A 188      15.748   8.400   0.001  1.00  0.00           H  
ATOM   4323  HB3 MET A 188      14.583   9.509  -0.725  1.00  0.00           H  
ATOM   4324  HG2 MET A 188      13.575   7.527   0.442  1.00  0.00           H  
ATOM   4325  HG3 MET A 188      12.962   9.087   0.945  1.00  0.00           H  
ATOM   4326  HE1 MET A 188      11.927   8.726   3.255  1.00  0.00           H  
ATOM   4327  HE2 MET A 188      11.945   7.101   2.533  1.00  0.00           H  
ATOM   4328  HE3 MET A 188      12.415   7.322   4.230  1.00  0.00           H  
ATOM   4329  N   ARG A 189      16.442  11.861  -0.697  1.00  0.00           N  
ATOM   4330  CA  ARG A 189      17.428  12.662  -1.438  1.00  0.00           C  
ATOM   4331  C   ARG A 189      18.346  13.439  -0.497  1.00  0.00           C  
ATOM   4332  O   ARG A 189      19.551  13.363  -0.687  1.00  0.00           O  
ATOM   4333  CB  ARG A 189      16.717  13.585  -2.444  1.00  0.00           C  
ATOM   4334  CG  ARG A 189      16.141  12.804  -3.641  1.00  0.00           C  
ATOM   4335  CD  ARG A 189      15.045  13.568  -4.396  1.00  0.00           C  
ATOM   4336  NE  ARG A 189      15.481  14.896  -4.860  1.00  0.00           N  
ATOM   4337  CZ  ARG A 189      15.154  15.491  -5.991  1.00  0.00           C  
ATOM   4338  NH1 ARG A 189      14.328  14.981  -6.852  1.00  0.00           N  
ATOM   4339  NH2 ARG A 189      15.674  16.654  -6.251  1.00  0.00           N1+
ATOM   4340  H   ARG A 189      15.462  12.020  -0.884  1.00  0.00           H  
ATOM   4341  HA  ARG A 189      18.078  11.987  -1.995  1.00  0.00           H  
ATOM   4342  HB2 ARG A 189      17.427  14.322  -2.820  1.00  0.00           H  
ATOM   4343  HB3 ARG A 189      15.914  14.118  -1.935  1.00  0.00           H  
ATOM   4344  HG2 ARG A 189      15.711  11.862  -3.300  1.00  0.00           H  
ATOM   4345  HG3 ARG A 189      16.949  12.559  -4.330  1.00  0.00           H  
ATOM   4346  HD2 ARG A 189      14.179  13.690  -3.747  1.00  0.00           H  
ATOM   4347  HD3 ARG A 189      14.750  12.955  -5.248  1.00  0.00           H  
ATOM   4348  HE  ARG A 189      16.047  15.453  -4.236  1.00  0.00           H  
ATOM   4349 HH11 ARG A 189      14.092  15.482  -7.697  1.00  0.00           H  
ATOM   4350 HH12 ARG A 189      13.857  14.112  -6.642  1.00  0.00           H  
ATOM   4351 HH21 ARG A 189      16.210  17.100  -5.520  1.00  0.00           H  
ATOM   4352 HH22 ARG A 189      15.523  17.112  -7.138  1.00  0.00           H  
ATOM   4353  N   THR A 190      17.846  14.087   0.560  1.00  0.00           N  
ATOM   4354  CA  THR A 190      18.706  14.731   1.582  1.00  0.00           C  
ATOM   4355  C   THR A 190      19.677  13.746   2.249  1.00  0.00           C  
ATOM   4356  O   THR A 190      20.861  14.051   2.401  1.00  0.00           O  
ATOM   4357  CB  THR A 190      17.852  15.492   2.618  1.00  0.00           C  
ATOM   4358  OG1 THR A 190      17.539  16.765   2.099  1.00  0.00           O  
ATOM   4359  CG2 THR A 190      18.550  15.783   3.947  1.00  0.00           C  
ATOM   4360  H   THR A 190      16.841  14.130   0.657  1.00  0.00           H  
ATOM   4361  HA  THR A 190      19.336  15.466   1.081  1.00  0.00           H  
ATOM   4362  HB  THR A 190      16.933  14.942   2.820  1.00  0.00           H  
ATOM   4363 HG21 THR A 190      18.716  14.859   4.501  1.00  0.00           H  
ATOM   4364 HG22 THR A 190      19.504  16.279   3.768  1.00  0.00           H  
ATOM   4365 HG23 THR A 190      17.918  16.432   4.553  1.00  0.00           H  
ATOM   4366  HG1 THR A 190      16.971  16.659   1.332  1.00  0.00           H  
ATOM   4367  N   ARG A 191      19.221  12.540   2.608  1.00  0.00           N  
ATOM   4368  CA  ARG A 191      20.052  11.543   3.319  1.00  0.00           C  
ATOM   4369  C   ARG A 191      21.039  10.820   2.393  1.00  0.00           C  
ATOM   4370  O   ARG A 191      22.099  10.393   2.846  1.00  0.00           O  
ATOM   4371  CB  ARG A 191      19.147  10.595   4.126  1.00  0.00           C  
ATOM   4372  CG  ARG A 191      18.370  11.380   5.200  1.00  0.00           C  
ATOM   4373  CD  ARG A 191      17.272  10.540   5.871  1.00  0.00           C  
ATOM   4374  NE  ARG A 191      16.459  11.304   6.843  1.00  0.00           N  
ATOM   4375  CZ  ARG A 191      15.687  12.355   6.618  1.00  0.00           C  
ATOM   4376  NH1 ARG A 191      15.591  12.953   5.476  1.00  0.00           N  
ATOM   4377  NH2 ARG A 191      14.936  12.864   7.540  1.00  0.00           N1+
ATOM   4378  H   ARG A 191      18.254  12.320   2.418  1.00  0.00           H  
ATOM   4379  HA  ARG A 191      20.683  12.069   4.035  1.00  0.00           H  
ATOM   4380  HB2 ARG A 191      19.758   9.838   4.618  1.00  0.00           H  
ATOM   4381  HB3 ARG A 191      18.449  10.101   3.451  1.00  0.00           H  
ATOM   4382  HG2 ARG A 191      17.910  12.255   4.742  1.00  0.00           H  
ATOM   4383  HG3 ARG A 191      19.073  11.739   5.952  1.00  0.00           H  
ATOM   4384  HD2 ARG A 191      17.749   9.709   6.391  1.00  0.00           H  
ATOM   4385  HD3 ARG A 191      16.616  10.130   5.103  1.00  0.00           H  
ATOM   4386  HE  ARG A 191      16.419  10.952   7.789  1.00  0.00           H  
ATOM   4387 HH11 ARG A 191      14.931  13.717   5.431  1.00  0.00           H  
ATOM   4388 HH12 ARG A 191      16.035  12.591   4.645  1.00  0.00           H  
ATOM   4389 HH21 ARG A 191      14.937  12.460   8.466  1.00  0.00           H  
ATOM   4390 HH22 ARG A 191      14.331  13.631   7.284  1.00  0.00           H  
ATOM   4391  N   ILE A 192      20.737  10.749   1.094  1.00  0.00           N  
ATOM   4392  CA  ILE A 192      21.647  10.313   0.019  1.00  0.00           C  
ATOM   4393  C   ILE A 192      22.638  11.423  -0.385  1.00  0.00           C  
ATOM   4394  O   ILE A 192      23.787  11.122  -0.709  1.00  0.00           O  
ATOM   4395  CB  ILE A 192      20.812   9.779  -1.175  1.00  0.00           C  
ATOM   4396  CG1 ILE A 192      20.082   8.474  -0.770  1.00  0.00           C  
ATOM   4397  CG2 ILE A 192      21.652   9.569  -2.451  1.00  0.00           C  
ATOM   4398  CD1 ILE A 192      18.978   8.049  -1.746  1.00  0.00           C  
ATOM   4399  H   ILE A 192      19.803  11.029   0.831  1.00  0.00           H  
ATOM   4400  HA  ILE A 192      22.253   9.485   0.389  1.00  0.00           H  
ATOM   4401  HB  ILE A 192      20.058  10.531  -1.409  1.00  0.00           H  
ATOM   4402 HG12 ILE A 192      19.614   8.594   0.207  1.00  0.00           H  
ATOM   4403 HG13 ILE A 192      20.810   7.666  -0.684  1.00  0.00           H  
ATOM   4404 HG21 ILE A 192      22.084  10.512  -2.785  1.00  0.00           H  
ATOM   4405 HG22 ILE A 192      22.451   8.853  -2.258  1.00  0.00           H  
ATOM   4406 HG23 ILE A 192      21.029   9.193  -3.262  1.00  0.00           H  
ATOM   4407 HD11 ILE A 192      18.259   8.859  -1.869  1.00  0.00           H  
ATOM   4408 HD12 ILE A 192      19.402   7.787  -2.715  1.00  0.00           H  
ATOM   4409 HD13 ILE A 192      18.461   7.176  -1.350  1.00  0.00           H  
ATOM   4410  N   ARG A 193      22.223  12.699  -0.329  1.00  0.00           N  
ATOM   4411  CA  ARG A 193      23.021  13.882  -0.696  1.00  0.00           C  
ATOM   4412  C   ARG A 193      24.253  14.064   0.177  1.00  0.00           C  
ATOM   4413  O   ARG A 193      25.356  14.187  -0.343  1.00  0.00           O  
ATOM   4414  CB  ARG A 193      22.137  15.145  -0.675  1.00  0.00           C  
ATOM   4415  CG  ARG A 193      22.921  16.418  -1.018  1.00  0.00           C  
ATOM   4416  CD  ARG A 193      21.993  17.571  -1.411  1.00  0.00           C  
ATOM   4417  NE  ARG A 193      21.341  18.174  -0.234  1.00  0.00           N  
ATOM   4418  CZ  ARG A 193      20.066  18.107   0.093  1.00  0.00           C  
ATOM   4419  NH1 ARG A 193      19.157  17.639  -0.712  1.00  0.00           N  
ATOM   4420  NH2 ARG A 193      19.688  18.503   1.270  1.00  0.00           N1+
ATOM   4421  H   ARG A 193      21.250  12.857  -0.107  1.00  0.00           H  
ATOM   4422  HA  ARG A 193      23.394  13.745  -1.711  1.00  0.00           H  
ATOM   4423  HB2 ARG A 193      21.692  15.273   0.311  1.00  0.00           H  
ATOM   4424  HB3 ARG A 193      21.328  15.023  -1.395  1.00  0.00           H  
ATOM   4425  HG2 ARG A 193      23.563  16.195  -1.870  1.00  0.00           H  
ATOM   4426  HG3 ARG A 193      23.553  16.718  -0.182  1.00  0.00           H  
ATOM   4427  HD2 ARG A 193      21.260  17.209  -2.132  1.00  0.00           H  
ATOM   4428  HD3 ARG A 193      22.587  18.333  -1.918  1.00  0.00           H  
ATOM   4429  HE  ARG A 193      21.946  18.653   0.417  1.00  0.00           H  
ATOM   4430 HH11 ARG A 193      18.188  17.586  -0.430  1.00  0.00           H  
ATOM   4431 HH12 ARG A 193      19.372  17.531  -1.693  1.00  0.00           H  
ATOM   4432 HH21 ARG A 193      20.356  18.954   1.879  1.00  0.00           H  
ATOM   4433 HH22 ARG A 193      18.758  18.277   1.595  1.00  0.00           H  
ATOM   4434  N   TYR A 194      24.061  14.046   1.494  1.00  0.00           N  
ATOM   4435  CA  TYR A 194      25.160  14.126   2.460  1.00  0.00           C  
ATOM   4436  C   TYR A 194      25.712  12.740   2.844  1.00  0.00           C  
ATOM   4437  O   TYR A 194      26.769  12.653   3.460  1.00  0.00           O  
ATOM   4438  CB  TYR A 194      24.709  14.939   3.684  1.00  0.00           C  
ATOM   4439  CG  TYR A 194      24.041  16.272   3.366  1.00  0.00           C  
ATOM   4440  CD1 TYR A 194      24.716  17.252   2.608  1.00  0.00           C  
ATOM   4441  CD2 TYR A 194      22.734  16.533   3.828  1.00  0.00           C  
ATOM   4442  CE1 TYR A 194      24.085  18.472   2.292  1.00  0.00           C  
ATOM   4443  CE2 TYR A 194      22.104  17.754   3.522  1.00  0.00           C  
ATOM   4444  CZ  TYR A 194      22.772  18.719   2.741  1.00  0.00           C  
ATOM   4445  OH  TYR A 194      22.123  19.867   2.409  1.00  0.00           O  
ATOM   4446  H   TYR A 194      23.111  14.022   1.836  1.00  0.00           H  
ATOM   4447  HA  TYR A 194      25.989  14.667   2.003  1.00  0.00           H  
ATOM   4448  HB2 TYR A 194      25.579  15.133   4.311  1.00  0.00           H  
ATOM   4449  HB3 TYR A 194      24.019  14.328   4.265  1.00  0.00           H  
ATOM   4450  HD1 TYR A 194      25.721  17.067   2.258  1.00  0.00           H  
ATOM   4451  HD2 TYR A 194      22.214  15.793   4.419  1.00  0.00           H  
ATOM   4452  HE1 TYR A 194      24.604  19.212   1.701  1.00  0.00           H  
ATOM   4453  HE2 TYR A 194      21.108  17.957   3.888  1.00  0.00           H  
ATOM   4454  HH  TYR A 194      22.708  20.627   2.371  1.00  0.00           H  
ATOM   4455  N   ASN A 195      25.013  11.656   2.481  1.00  0.00           N  
ATOM   4456  CA  ASN A 195      25.331  10.266   2.823  1.00  0.00           C  
ATOM   4457  C   ASN A 195      25.509  10.019   4.339  1.00  0.00           C  
ATOM   4458  O   ASN A 195      26.573   9.590   4.779  1.00  0.00           O  
ATOM   4459  CB  ASN A 195      26.504   9.761   1.948  1.00  0.00           C  
ATOM   4460  CG  ASN A 195      26.701   8.259   2.067  1.00  0.00           C  
ATOM   4461  OD1 ASN A 195      25.775   7.508   2.345  1.00  0.00           O  
ATOM   4462  ND2 ASN A 195      27.897   7.757   1.857  1.00  0.00           N  
ATOM   4463  H   ASN A 195      24.177  11.809   1.934  1.00  0.00           H  
ATOM   4464  HA  ASN A 195      24.462   9.674   2.536  1.00  0.00           H  
ATOM   4465  HB2 ASN A 195      27.421  10.266   2.249  1.00  0.00           H  
ATOM   4466  HB3 ASN A 195      26.312   9.994   0.900  1.00  0.00           H  
ATOM   4467 HD21 ASN A 195      28.682   8.361   1.660  1.00  0.00           H  
ATOM   4468 HD22 ASN A 195      28.010   6.757   1.939  1.00  0.00           H  
ATOM   4469  N   ARG A 196      24.470  10.288   5.147  1.00  0.00           N  
ATOM   4470  CA  ARG A 196      24.490  10.112   6.620  1.00  0.00           C  
ATOM   4471  C   ARG A 196      23.251   9.367   7.114  1.00  0.00           C  
ATOM   4472  O   ARG A 196      22.127   9.815   6.875  1.00  0.00           O  
ATOM   4473  CB  ARG A 196      24.641  11.453   7.376  1.00  0.00           C  
ATOM   4474  CG  ARG A 196      25.780  12.378   6.922  1.00  0.00           C  
ATOM   4475  CD  ARG A 196      27.197  11.798   7.062  1.00  0.00           C  
ATOM   4476  NE  ARG A 196      27.981  12.158   5.874  1.00  0.00           N  
ATOM   4477  CZ  ARG A 196      29.153  12.738   5.767  1.00  0.00           C  
ATOM   4478  NH1 ARG A 196      29.947  12.968   6.769  1.00  0.00           N  
ATOM   4479  NH2 ARG A 196      29.558  13.129   4.597  1.00  0.00           N1+
ATOM   4480  H   ARG A 196      23.609  10.597   4.719  1.00  0.00           H  
ATOM   4481  HA  ARG A 196      25.351   9.496   6.880  1.00  0.00           H  
ATOM   4482  HB2 ARG A 196      24.771  11.243   8.438  1.00  0.00           H  
ATOM   4483  HB3 ARG A 196      23.712  12.013   7.270  1.00  0.00           H  
ATOM   4484  HG2 ARG A 196      25.736  13.297   7.507  1.00  0.00           H  
ATOM   4485  HG3 ARG A 196      25.589  12.657   5.886  1.00  0.00           H  
ATOM   4486  HD2 ARG A 196      27.157  10.711   7.133  1.00  0.00           H  
ATOM   4487  HD3 ARG A 196      27.655  12.183   7.973  1.00  0.00           H  
ATOM   4488  HE  ARG A 196      27.521  12.001   4.988  1.00  0.00           H  
ATOM   4489 HH11 ARG A 196      29.690  12.634   7.687  1.00  0.00           H  
ATOM   4490 HH12 ARG A 196      30.822  13.442   6.600  1.00  0.00           H  
ATOM   4491 HH21 ARG A 196      30.468  13.561   4.518  1.00  0.00           H  
ATOM   4492 HH22 ARG A 196      28.935  13.093   3.804  1.00  0.00           H  
ATOM   4493  N   ARG A 197      23.451   8.252   7.830  1.00  0.00           N  
ATOM   4494  CA  ARG A 197      22.351   7.469   8.415  1.00  0.00           C  
ATOM   4495  C   ARG A 197      21.617   8.318   9.459  1.00  0.00           C  
ATOM   4496  O   ARG A 197      22.235   8.842  10.383  1.00  0.00           O  
ATOM   4497  CB  ARG A 197      22.854   6.106   8.938  1.00  0.00           C  
ATOM   4498  CG  ARG A 197      23.532   6.095  10.321  1.00  0.00           C  
ATOM   4499  CD  ARG A 197      23.871   4.672  10.786  1.00  0.00           C  
ATOM   4500  NE  ARG A 197      24.901   4.043   9.947  1.00  0.00           N  
ATOM   4501  CZ  ARG A 197      24.775   3.027   9.115  1.00  0.00           C  
ATOM   4502  NH1 ARG A 197      23.691   2.320   8.968  1.00  0.00           N  
ATOM   4503  NH2 ARG A 197      25.787   2.696   8.379  1.00  0.00           N1+
ATOM   4504  H   ARG A 197      24.402   7.955   7.997  1.00  0.00           H  
ATOM   4505  HA  ARG A 197      21.645   7.264   7.611  1.00  0.00           H  
ATOM   4506  HB2 ARG A 197      23.533   5.681   8.199  1.00  0.00           H  
ATOM   4507  HB3 ARG A 197      21.991   5.443   8.998  1.00  0.00           H  
ATOM   4508  HG2 ARG A 197      22.853   6.512  11.065  1.00  0.00           H  
ATOM   4509  HG3 ARG A 197      24.437   6.702  10.291  1.00  0.00           H  
ATOM   4510  HD2 ARG A 197      22.957   4.078  10.789  1.00  0.00           H  
ATOM   4511  HD3 ARG A 197      24.238   4.719  11.811  1.00  0.00           H  
ATOM   4512  HE  ARG A 197      25.826   4.447   9.990  1.00  0.00           H  
ATOM   4513 HH11 ARG A 197      22.928   2.410   9.623  1.00  0.00           H  
ATOM   4514 HH12 ARG A 197      23.726   1.524   8.347  1.00  0.00           H  
ATOM   4515 HH21 ARG A 197      25.655   1.914   7.754  1.00  0.00           H  
ATOM   4516 HH22 ARG A 197      26.695   3.115   8.521  1.00  0.00           H  
ATOM   4517  N   SER A 198      20.309   8.489   9.284  1.00  0.00           N  
ATOM   4518  CA  SER A 198      19.475   9.355  10.134  1.00  0.00           C  
ATOM   4519  C   SER A 198      17.984   8.995  10.024  1.00  0.00           C  
ATOM   4520  O   SER A 198      17.587   8.239   9.139  1.00  0.00           O  
ATOM   4521  CB  SER A 198      19.731  10.818   9.749  1.00  0.00           C  
ATOM   4522  OG  SER A 198      19.500  11.031   8.369  1.00  0.00           O  
ATOM   4523  H   SER A 198      19.882   8.097   8.457  1.00  0.00           H  
ATOM   4524  HA  SER A 198      19.769   9.226  11.176  1.00  0.00           H  
ATOM   4525  HB2 SER A 198      20.762  11.081   9.984  1.00  0.00           H  
ATOM   4526  HB3 SER A 198      19.074  11.466  10.328  1.00  0.00           H  
ATOM   4527  HG  SER A 198      20.202  10.586   7.889  1.00  0.00           H  
ATOM   4528  N   ALA A 199      17.159   9.498  10.942  1.00  0.00           N  
ATOM   4529  CA  ALA A 199      15.744   9.143  11.090  1.00  0.00           C  
ATOM   4530  C   ALA A 199      14.818   9.847  10.064  1.00  0.00           C  
ATOM   4531  O   ALA A 199      15.237  10.824   9.433  1.00  0.00           O  
ATOM   4532  CB  ALA A 199      15.361   9.497  12.536  1.00  0.00           C  
ATOM   4533  H   ALA A 199      17.529  10.157  11.612  1.00  0.00           H  
ATOM   4534  HA  ALA A 199      15.642   8.065  10.960  1.00  0.00           H  
ATOM   4535  HB1 ALA A 199      16.032   8.987  13.228  1.00  0.00           H  
ATOM   4536  HB2 ALA A 199      15.442  10.573  12.687  1.00  0.00           H  
ATOM   4537  HB3 ALA A 199      14.337   9.197  12.757  1.00  0.00           H  
ATOM   4538  N   PRO A 200      13.547   9.405   9.903  1.00  0.00           N  
ATOM   4539  CA  PRO A 200      12.466  10.218   9.323  1.00  0.00           C  
ATOM   4540  C   PRO A 200      12.043  11.321  10.328  1.00  0.00           C  
ATOM   4541  O   PRO A 200      12.843  11.732  11.169  1.00  0.00           O  
ATOM   4542  CB  PRO A 200      11.368   9.183   9.029  1.00  0.00           C  
ATOM   4543  CG  PRO A 200      11.486   8.236  10.219  1.00  0.00           C  
ATOM   4544  CD  PRO A 200      13.005   8.131  10.376  1.00  0.00           C  
ATOM   4545  HA  PRO A 200      12.782  10.688   8.392  1.00  0.00           H  
ATOM   4546  HB2 PRO A 200      11.606   8.646   8.111  1.00  0.00           H  
ATOM   4547  HB3 PRO A 200      10.371   9.616   8.953  1.00  0.00           H  
ATOM   4548  HG2 PRO A 200      11.028   7.268  10.013  1.00  0.00           H  
ATOM   4549  HG3 PRO A 200      11.047   8.688  11.108  1.00  0.00           H  
ATOM   4550  HD2 PRO A 200      13.252   7.924  11.417  1.00  0.00           H  
ATOM   4551  HD3 PRO A 200      13.380   7.325   9.746  1.00  0.00           H  
ATOM   4552  N   ASP A 201      10.809  11.832  10.267  1.00  0.00           N  
ATOM   4553  CA  ASP A 201      10.246  12.707  11.312  1.00  0.00           C  
ATOM   4554  C   ASP A 201       8.716  12.520  11.443  1.00  0.00           C  
ATOM   4555  O   ASP A 201       8.109  11.868  10.584  1.00  0.00           O  
ATOM   4556  CB  ASP A 201      10.694  14.171  11.097  1.00  0.00           C  
ATOM   4557  CG  ASP A 201       9.969  14.986  10.021  1.00  0.00           C  
ATOM   4558  OD1 ASP A 201       8.727  14.872   9.881  1.00  0.00           O  
ATOM   4559  OD2 ASP A 201      10.657  15.802   9.364  1.00  0.00           O1-
ATOM   4560  H   ASP A 201      10.166  11.499   9.563  1.00  0.00           H  
ATOM   4561  HA  ASP A 201      10.678  12.387  12.261  1.00  0.00           H  
ATOM   4562  HB2 ASP A 201      11.760  14.162  10.870  1.00  0.00           H  
ATOM   4563  HB3 ASP A 201      10.598  14.714  12.037  1.00  0.00           H  
ATOM   4564  N   PRO A 202       8.067  13.062  12.498  1.00  0.00           N  
ATOM   4565  CA  PRO A 202       6.643  12.850  12.772  1.00  0.00           C  
ATOM   4566  C   PRO A 202       5.657  13.224  11.656  1.00  0.00           C  
ATOM   4567  O   PRO A 202       4.521  12.748  11.683  1.00  0.00           O  
ATOM   4568  CB  PRO A 202       6.357  13.686  14.019  1.00  0.00           C  
ATOM   4569  CG  PRO A 202       7.678  13.631  14.778  1.00  0.00           C  
ATOM   4570  CD  PRO A 202       8.678  13.749  13.632  1.00  0.00           C  
ATOM   4571  HA  PRO A 202       6.496  11.797  13.012  1.00  0.00           H  
ATOM   4572  HB2 PRO A 202       5.535  13.274  14.603  1.00  0.00           H  
ATOM   4573  HB3 PRO A 202       6.145  14.714  13.725  1.00  0.00           H  
ATOM   4574  HG2 PRO A 202       7.786  12.667  15.274  1.00  0.00           H  
ATOM   4575  HG3 PRO A 202       7.777  14.451  15.490  1.00  0.00           H  
ATOM   4576  HD2 PRO A 202       8.821  14.802  13.387  1.00  0.00           H  
ATOM   4577  HD3 PRO A 202       9.626  13.298  13.925  1.00  0.00           H  
ATOM   4578  N   SER A 203       6.050  14.045  10.676  1.00  0.00           N  
ATOM   4579  CA  SER A 203       5.190  14.347   9.525  1.00  0.00           C  
ATOM   4580  C   SER A 203       5.098  13.140   8.589  1.00  0.00           C  
ATOM   4581  O   SER A 203       3.994  12.714   8.241  1.00  0.00           O  
ATOM   4582  CB  SER A 203       5.672  15.607   8.793  1.00  0.00           C  
ATOM   4583  OG  SER A 203       6.918  15.434   8.140  1.00  0.00           O  
ATOM   4584  H   SER A 203       7.010  14.361  10.658  1.00  0.00           H  
ATOM   4585  HA  SER A 203       4.183  14.549   9.890  1.00  0.00           H  
ATOM   4586  HB2 SER A 203       5.750  16.428   9.505  1.00  0.00           H  
ATOM   4587  HB3 SER A 203       4.924  15.877   8.047  1.00  0.00           H  
ATOM   4588  HG  SER A 203       7.597  15.264   8.797  1.00  0.00           H  
ATOM   4589  N   VAL A 204       6.244  12.533   8.258  1.00  0.00           N  
ATOM   4590  CA  VAL A 204       6.364  11.369   7.366  1.00  0.00           C  
ATOM   4591  C   VAL A 204       5.546  10.184   7.883  1.00  0.00           C  
ATOM   4592  O   VAL A 204       4.790   9.589   7.117  1.00  0.00           O  
ATOM   4593  CB  VAL A 204       7.850  10.999   7.160  1.00  0.00           C  
ATOM   4594  CG1 VAL A 204       8.037   9.717   6.347  1.00  0.00           C  
ATOM   4595  CG2 VAL A 204       8.616  12.137   6.470  1.00  0.00           C  
ATOM   4596  H   VAL A 204       7.092  12.906   8.661  1.00  0.00           H  
ATOM   4597  HA  VAL A 204       5.948  11.633   6.394  1.00  0.00           H  
ATOM   4598  HB  VAL A 204       8.307  10.834   8.135  1.00  0.00           H  
ATOM   4599 HG11 VAL A 204       7.657   8.861   6.905  1.00  0.00           H  
ATOM   4600 HG12 VAL A 204       7.501   9.786   5.401  1.00  0.00           H  
ATOM   4601 HG13 VAL A 204       9.095   9.539   6.153  1.00  0.00           H  
ATOM   4602 HG21 VAL A 204       8.180  12.344   5.492  1.00  0.00           H  
ATOM   4603 HG22 VAL A 204       8.587  13.041   7.077  1.00  0.00           H  
ATOM   4604 HG23 VAL A 204       9.660  11.851   6.339  1.00  0.00           H  
ATOM   4605  N   ILE A 205       5.611   9.919   9.193  1.00  0.00           N  
ATOM   4606  CA  ILE A 205       4.824   8.877   9.875  1.00  0.00           C  
ATOM   4607  C   ILE A 205       3.322   8.968   9.555  1.00  0.00           C  
ATOM   4608  O   ILE A 205       2.653   7.958   9.337  1.00  0.00           O  
ATOM   4609  CB  ILE A 205       5.050   8.961  11.406  1.00  0.00           C  
ATOM   4610  CG1 ILE A 205       6.530   8.833  11.836  1.00  0.00           C  
ATOM   4611  CG2 ILE A 205       4.166   7.957  12.165  1.00  0.00           C  
ATOM   4612  CD1 ILE A 205       7.201   7.495  11.511  1.00  0.00           C  
ATOM   4613  H   ILE A 205       6.266  10.458   9.742  1.00  0.00           H  
ATOM   4614  HA  ILE A 205       5.163   7.902   9.525  1.00  0.00           H  
ATOM   4615  HB  ILE A 205       4.728   9.952  11.725  1.00  0.00           H  
ATOM   4616 HG12 ILE A 205       6.591   8.989  12.913  1.00  0.00           H  
ATOM   4617 HG13 ILE A 205       7.113   9.627  11.369  1.00  0.00           H  
ATOM   4618 HG21 ILE A 205       3.113   8.226  12.082  1.00  0.00           H  
ATOM   4619 HG22 ILE A 205       4.308   6.951  11.769  1.00  0.00           H  
ATOM   4620 HG23 ILE A 205       4.427   7.961  13.223  1.00  0.00           H  
ATOM   4621 HD11 ILE A 205       6.673   6.676  11.999  1.00  0.00           H  
ATOM   4622 HD12 ILE A 205       7.213   7.338  10.432  1.00  0.00           H  
ATOM   4623 HD13 ILE A 205       8.230   7.513  11.870  1.00  0.00           H  
ATOM   4624  N   THR A 206       2.774  10.187   9.495  1.00  0.00           N  
ATOM   4625  CA  THR A 206       1.340  10.381   9.226  1.00  0.00           C  
ATOM   4626  C   THR A 206       0.981  10.211   7.755  1.00  0.00           C  
ATOM   4627  O   THR A 206      -0.151   9.826   7.476  1.00  0.00           O  
ATOM   4628  CB  THR A 206       0.806  11.706   9.777  1.00  0.00           C  
ATOM   4629  OG1 THR A 206       1.320  12.843   9.116  1.00  0.00           O  
ATOM   4630  CG2 THR A 206       1.066  11.842  11.268  1.00  0.00           C  
ATOM   4631  H   THR A 206       3.370  10.991   9.629  1.00  0.00           H  
ATOM   4632  HA  THR A 206       0.797   9.595   9.752  1.00  0.00           H  
ATOM   4633  HB  THR A 206      -0.275  11.705   9.638  1.00  0.00           H  
ATOM   4634 HG21 THR A 206       0.687  10.965  11.793  1.00  0.00           H  
ATOM   4635 HG22 THR A 206       2.134  11.944  11.457  1.00  0.00           H  
ATOM   4636 HG23 THR A 206       0.536  12.722  11.634  1.00  0.00           H  
ATOM   4637  HG1 THR A 206       2.273  12.767   9.025  1.00  0.00           H  
ATOM   4638  N   LEU A 207       1.917  10.408   6.822  1.00  0.00           N  
ATOM   4639  CA  LEU A 207       1.720  10.084   5.404  1.00  0.00           C  
ATOM   4640  C   LEU A 207       1.737   8.562   5.188  1.00  0.00           C  
ATOM   4641  O   LEU A 207       0.834   8.019   4.549  1.00  0.00           O  
ATOM   4642  CB  LEU A 207       2.788  10.791   4.549  1.00  0.00           C  
ATOM   4643  CG  LEU A 207       2.827  12.326   4.671  1.00  0.00           C  
ATOM   4644  CD1 LEU A 207       3.953  12.868   3.789  1.00  0.00           C  
ATOM   4645  CD2 LEU A 207       1.516  12.985   4.237  1.00  0.00           C  
ATOM   4646  H   LEU A 207       2.839  10.692   7.121  1.00  0.00           H  
ATOM   4647  HA  LEU A 207       0.736  10.436   5.093  1.00  0.00           H  
ATOM   4648  HB2 LEU A 207       2.622  10.528   3.505  1.00  0.00           H  
ATOM   4649  HB3 LEU A 207       3.767  10.401   4.829  1.00  0.00           H  
ATOM   4650  HG  LEU A 207       3.039  12.608   5.703  1.00  0.00           H  
ATOM   4651 HD11 LEU A 207       4.899  12.426   4.102  1.00  0.00           H  
ATOM   4652 HD12 LEU A 207       3.765  12.616   2.745  1.00  0.00           H  
ATOM   4653 HD13 LEU A 207       4.013  13.950   3.898  1.00  0.00           H  
ATOM   4654 HD21 LEU A 207       1.261  12.683   3.222  1.00  0.00           H  
ATOM   4655 HD22 LEU A 207       0.715  12.699   4.918  1.00  0.00           H  
ATOM   4656 HD23 LEU A 207       1.619  14.069   4.278  1.00  0.00           H  
ATOM   4657  N   GLU A 208       2.712   7.870   5.783  1.00  0.00           N  
ATOM   4658  CA  GLU A 208       2.830   6.403   5.797  1.00  0.00           C  
ATOM   4659  C   GLU A 208       1.561   5.724   6.341  1.00  0.00           C  
ATOM   4660  O   GLU A 208       0.994   4.831   5.707  1.00  0.00           O  
ATOM   4661  CB  GLU A 208       4.018   6.013   6.687  1.00  0.00           C  
ATOM   4662  CG  GLU A 208       5.394   6.385   6.107  1.00  0.00           C  
ATOM   4663  CD  GLU A 208       6.542   6.170   7.110  1.00  0.00           C  
ATOM   4664  OE1 GLU A 208       6.276   5.924   8.309  1.00  0.00           O  
ATOM   4665  OE2 GLU A 208       7.714   6.256   6.685  1.00  0.00           O1-
ATOM   4666  H   GLU A 208       3.422   8.393   6.277  1.00  0.00           H  
ATOM   4667  HA  GLU A 208       3.002   6.032   4.787  1.00  0.00           H  
ATOM   4668  HB2 GLU A 208       3.979   4.938   6.866  1.00  0.00           H  
ATOM   4669  HB3 GLU A 208       3.896   6.506   7.651  1.00  0.00           H  
ATOM   4670  HG2 GLU A 208       5.388   7.430   5.799  1.00  0.00           H  
ATOM   4671  HG3 GLU A 208       5.568   5.784   5.214  1.00  0.00           H  
ATOM   4672  N   ASN A 209       1.071   6.188   7.494  1.00  0.00           N  
ATOM   4673  CA  ASN A 209      -0.167   5.714   8.112  1.00  0.00           C  
ATOM   4674  C   ASN A 209      -1.457   6.365   7.545  1.00  0.00           C  
ATOM   4675  O   ASN A 209      -2.526   6.162   8.123  1.00  0.00           O  
ATOM   4676  CB  ASN A 209      -0.025   5.760   9.652  1.00  0.00           C  
ATOM   4677  CG  ASN A 209       0.924   4.708  10.219  1.00  0.00           C  
ATOM   4678  OD1 ASN A 209       2.030   4.963  10.676  1.00  0.00           O  
ATOM   4679  ND2 ASN A 209       0.494   3.472  10.240  1.00  0.00           N  
ATOM   4680  H   ASN A 209       1.610   6.883   7.989  1.00  0.00           H  
ATOM   4681  HA  ASN A 209      -0.272   4.661   7.851  1.00  0.00           H  
ATOM   4682  HB2 ASN A 209      -1.001   5.586  10.106  1.00  0.00           H  
ATOM   4683  HB3 ASN A 209       0.316   6.748   9.962  1.00  0.00           H  
ATOM   4684 HD21 ASN A 209       1.030   2.742  10.686  1.00  0.00           H  
ATOM   4685 HD22 ASN A 209      -0.412   3.241   9.858  1.00  0.00           H  
ATOM   4686  N   SER A 210      -1.407   7.099   6.416  1.00  0.00           N  
ATOM   4687  CA  SER A 210      -2.601   7.722   5.789  1.00  0.00           C  
ATOM   4688  C   SER A 210      -2.674   7.682   4.253  1.00  0.00           C  
ATOM   4689  O   SER A 210      -3.640   8.214   3.701  1.00  0.00           O  
ATOM   4690  CB  SER A 210      -2.822   9.178   6.233  1.00  0.00           C  
ATOM   4691  OG  SER A 210      -2.782   9.328   7.634  1.00  0.00           O  
ATOM   4692  H   SER A 210      -0.500   7.274   6.007  1.00  0.00           H  
ATOM   4693  HA  SER A 210      -3.476   7.168   6.128  1.00  0.00           H  
ATOM   4694  HB2 SER A 210      -3.798   9.515   5.884  1.00  0.00           H  
ATOM   4695  HB3 SER A 210      -2.061   9.815   5.781  1.00  0.00           H  
ATOM   4696  HG  SER A 210      -1.851   9.448   7.837  1.00  0.00           H  
ATOM   4697  N   TRP A 211      -1.737   7.066   3.518  1.00  0.00           N  
ATOM   4698  CA  TRP A 211      -1.755   7.103   2.039  1.00  0.00           C  
ATOM   4699  C   TRP A 211      -3.077   6.623   1.413  1.00  0.00           C  
ATOM   4700  O   TRP A 211      -3.569   7.249   0.474  1.00  0.00           O  
ATOM   4701  CB  TRP A 211      -0.572   6.324   1.449  1.00  0.00           C  
ATOM   4702  CG  TRP A 211      -0.523   6.341  -0.055  1.00  0.00           C  
ATOM   4703  CD1 TRP A 211      -0.273   7.435  -0.813  1.00  0.00           C  
ATOM   4704  CD2 TRP A 211      -0.768   5.257  -1.012  1.00  0.00           C  
ATOM   4705  NE1 TRP A 211      -0.345   7.109  -2.150  1.00  0.00           N  
ATOM   4706  CE2 TRP A 211      -0.616   5.776  -2.333  1.00  0.00           C  
ATOM   4707  CE3 TRP A 211      -1.094   3.886  -0.911  1.00  0.00           C  
ATOM   4708  CZ2 TRP A 211      -0.741   4.985  -3.483  1.00  0.00           C  
ATOM   4709  CZ3 TRP A 211      -1.223   3.080  -2.059  1.00  0.00           C  
ATOM   4710  CH2 TRP A 211      -1.045   3.625  -3.343  1.00  0.00           C  
ATOM   4711  H   TRP A 211      -0.908   6.723   3.982  1.00  0.00           H  
ATOM   4712  HA  TRP A 211      -1.637   8.143   1.735  1.00  0.00           H  
ATOM   4713  HB2 TRP A 211      -0.629   5.288   1.782  1.00  0.00           H  
ATOM   4714  HB3 TRP A 211       0.356   6.744   1.835  1.00  0.00           H  
ATOM   4715  HD1 TRP A 211      -0.061   8.424  -0.434  1.00  0.00           H  
ATOM   4716  HE1 TRP A 211      -0.260   7.781  -2.900  1.00  0.00           H  
ATOM   4717  HE3 TRP A 211      -1.236   3.442   0.063  1.00  0.00           H  
ATOM   4718  HZ2 TRP A 211      -0.603   5.421  -4.461  1.00  0.00           H  
ATOM   4719  HZ3 TRP A 211      -1.457   2.032  -1.950  1.00  0.00           H  
ATOM   4720  HH2 TRP A 211      -1.149   3.001  -4.218  1.00  0.00           H  
ATOM   4721  N   GLY A 212      -3.705   5.574   1.957  1.00  0.00           N  
ATOM   4722  CA  GLY A 212      -5.022   5.099   1.502  1.00  0.00           C  
ATOM   4723  C   GLY A 212      -6.177   6.086   1.755  1.00  0.00           C  
ATOM   4724  O   GLY A 212      -7.130   6.122   0.973  1.00  0.00           O  
ATOM   4725  H   GLY A 212      -3.242   5.082   2.707  1.00  0.00           H  
ATOM   4726  HA2 GLY A 212      -5.256   4.170   2.021  1.00  0.00           H  
ATOM   4727  HA3 GLY A 212      -4.977   4.891   0.433  1.00  0.00           H  
ATOM   4728  N   ARG A 213      -6.077   6.919   2.801  1.00  0.00           N  
ATOM   4729  CA  ARG A 213      -7.048   7.970   3.161  1.00  0.00           C  
ATOM   4730  C   ARG A 213      -6.903   9.186   2.247  1.00  0.00           C  
ATOM   4731  O   ARG A 213      -7.876   9.626   1.644  1.00  0.00           O  
ATOM   4732  CB  ARG A 213      -6.899   8.297   4.663  1.00  0.00           C  
ATOM   4733  CG  ARG A 213      -7.813   9.409   5.207  1.00  0.00           C  
ATOM   4734  CD  ARG A 213      -7.477   9.655   6.687  1.00  0.00           C  
ATOM   4735  NE  ARG A 213      -8.432  10.556   7.354  1.00  0.00           N  
ATOM   4736  CZ  ARG A 213      -8.401  10.915   8.624  1.00  0.00           C  
ATOM   4737  NH1 ARG A 213      -9.333  11.662   9.129  1.00  0.00           N  
ATOM   4738  NH2 ARG A 213      -7.457  10.553   9.439  1.00  0.00           N1+
ATOM   4739  H   ARG A 213      -5.229   6.874   3.348  1.00  0.00           H  
ATOM   4740  HA  ARG A 213      -8.059   7.594   3.008  1.00  0.00           H  
ATOM   4741  HB2 ARG A 213      -7.088   7.387   5.232  1.00  0.00           H  
ATOM   4742  HB3 ARG A 213      -5.869   8.597   4.855  1.00  0.00           H  
ATOM   4743  HG2 ARG A 213      -7.669  10.332   4.645  1.00  0.00           H  
ATOM   4744  HG3 ARG A 213      -8.852   9.092   5.116  1.00  0.00           H  
ATOM   4745  HD2 ARG A 213      -7.486   8.698   7.209  1.00  0.00           H  
ATOM   4746  HD3 ARG A 213      -6.474  10.077   6.754  1.00  0.00           H  
ATOM   4747  HE  ARG A 213      -9.295  10.763   6.872  1.00  0.00           H  
ATOM   4748 HH11 ARG A 213     -10.103  11.969   8.551  1.00  0.00           H  
ATOM   4749 HH12 ARG A 213      -9.313  11.886  10.114  1.00  0.00           H  
ATOM   4750 HH21 ARG A 213      -6.694   9.981   9.107  1.00  0.00           H  
ATOM   4751 HH22 ARG A 213      -7.679  10.562  10.425  1.00  0.00           H  
ATOM   4752  N   LEU A 214      -5.666   9.652   2.055  1.00  0.00           N  
ATOM   4753  CA  LEU A 214      -5.316  10.716   1.101  1.00  0.00           C  
ATOM   4754  C   LEU A 214      -5.696  10.330  -0.339  1.00  0.00           C  
ATOM   4755  O   LEU A 214      -6.383  11.090  -1.018  1.00  0.00           O  
ATOM   4756  CB  LEU A 214      -3.811  11.029   1.220  1.00  0.00           C  
ATOM   4757  CG  LEU A 214      -3.394  11.626   2.580  1.00  0.00           C  
ATOM   4758  CD1 LEU A 214      -1.874  11.579   2.735  1.00  0.00           C  
ATOM   4759  CD2 LEU A 214      -3.844  13.083   2.708  1.00  0.00           C  
ATOM   4760  H   LEU A 214      -4.924   9.224   2.590  1.00  0.00           H  
ATOM   4761  HA  LEU A 214      -5.889  11.610   1.344  1.00  0.00           H  
ATOM   4762  HB2 LEU A 214      -3.529  11.726   0.430  1.00  0.00           H  
ATOM   4763  HB3 LEU A 214      -3.255  10.106   1.057  1.00  0.00           H  
ATOM   4764  HG  LEU A 214      -3.833  11.048   3.393  1.00  0.00           H  
ATOM   4765 HD11 LEU A 214      -1.530  10.546   2.702  1.00  0.00           H  
ATOM   4766 HD12 LEU A 214      -1.400  12.151   1.937  1.00  0.00           H  
ATOM   4767 HD13 LEU A 214      -1.591  12.008   3.696  1.00  0.00           H  
ATOM   4768 HD21 LEU A 214      -3.384  13.691   1.929  1.00  0.00           H  
ATOM   4769 HD22 LEU A 214      -4.928  13.157   2.624  1.00  0.00           H  
ATOM   4770 HD23 LEU A 214      -3.549  13.472   3.682  1.00  0.00           H  
ATOM   4771  N   SER A 215      -5.330   9.118  -0.777  1.00  0.00           N  
ATOM   4772  CA  SER A 215      -5.743   8.563  -2.077  1.00  0.00           C  
ATOM   4773  C   SER A 215      -7.262   8.558  -2.241  1.00  0.00           C  
ATOM   4774  O   SER A 215      -7.763   8.818  -3.334  1.00  0.00           O  
ATOM   4775  CB  SER A 215      -5.274   7.111  -2.238  1.00  0.00           C  
ATOM   4776  OG  SER A 215      -3.867   7.004  -2.227  1.00  0.00           O  
ATOM   4777  H   SER A 215      -4.736   8.556  -0.184  1.00  0.00           H  
ATOM   4778  HA  SER A 215      -5.316   9.166  -2.879  1.00  0.00           H  
ATOM   4779  HB2 SER A 215      -5.644   6.722  -3.187  1.00  0.00           H  
ATOM   4780  HB3 SER A 215      -5.687   6.501  -1.435  1.00  0.00           H  
ATOM   4781  HG  SER A 215      -3.561   7.141  -1.327  1.00  0.00           H  
ATOM   4782  N   THR A 216      -8.001   8.273  -1.162  1.00  0.00           N  
ATOM   4783  CA  THR A 216      -9.465   8.277  -1.184  1.00  0.00           C  
ATOM   4784  C   THR A 216     -10.021   9.688  -1.336  1.00  0.00           C  
ATOM   4785  O   THR A 216     -10.741   9.938  -2.296  1.00  0.00           O  
ATOM   4786  CB  THR A 216     -10.076   7.551   0.024  1.00  0.00           C  
ATOM   4787  OG1 THR A 216      -9.669   6.196   0.018  1.00  0.00           O  
ATOM   4788  CG2 THR A 216     -11.601   7.621  -0.008  1.00  0.00           C  
ATOM   4789  H   THR A 216      -7.534   8.095  -0.284  1.00  0.00           H  
ATOM   4790  HA  THR A 216      -9.788   7.732  -2.071  1.00  0.00           H  
ATOM   4791  HB  THR A 216      -9.730   8.014   0.949  1.00  0.00           H  
ATOM   4792 HG21 THR A 216     -11.939   8.644   0.156  1.00  0.00           H  
ATOM   4793 HG22 THR A 216     -11.972   7.268  -0.970  1.00  0.00           H  
ATOM   4794 HG23 THR A 216     -12.009   7.011   0.798  1.00  0.00           H  
ATOM   4795  HG1 THR A 216      -8.773   6.198   0.363  1.00  0.00           H  
ATOM   4796  N   ALA A 217      -9.676  10.618  -0.442  1.00  0.00           N  
ATOM   4797  CA  ALA A 217     -10.253  11.964  -0.426  1.00  0.00           C  
ATOM   4798  C   ALA A 217      -9.919  12.809  -1.670  1.00  0.00           C  
ATOM   4799  O   ALA A 217     -10.702  13.682  -2.036  1.00  0.00           O  
ATOM   4800  CB  ALA A 217      -9.800  12.660   0.857  1.00  0.00           C  
ATOM   4801  H   ALA A 217      -9.048  10.366   0.308  1.00  0.00           H  
ATOM   4802  HA  ALA A 217     -11.339  11.870  -0.392  1.00  0.00           H  
ATOM   4803  HB1 ALA A 217     -10.104  12.066   1.719  1.00  0.00           H  
ATOM   4804  HB2 ALA A 217      -8.717  12.779   0.854  1.00  0.00           H  
ATOM   4805  HB3 ALA A 217     -10.268  13.643   0.924  1.00  0.00           H  
ATOM   4806  N   ILE A 218      -8.799  12.543  -2.353  1.00  0.00           N  
ATOM   4807  CA  ILE A 218      -8.468  13.206  -3.624  1.00  0.00           C  
ATOM   4808  C   ILE A 218      -9.317  12.665  -4.792  1.00  0.00           C  
ATOM   4809  O   ILE A 218      -9.771  13.444  -5.634  1.00  0.00           O  
ATOM   4810  CB  ILE A 218      -6.946  13.142  -3.889  1.00  0.00           C  
ATOM   4811  CG1 ILE A 218      -6.130  13.877  -2.798  1.00  0.00           C  
ATOM   4812  CG2 ILE A 218      -6.608  13.714  -5.280  1.00  0.00           C  
ATOM   4813  CD1 ILE A 218      -4.633  13.536  -2.800  1.00  0.00           C  
ATOM   4814  H   ILE A 218      -8.146  11.876  -1.966  1.00  0.00           H  
ATOM   4815  HA  ILE A 218      -8.728  14.261  -3.530  1.00  0.00           H  
ATOM   4816  HB  ILE A 218      -6.665  12.089  -3.867  1.00  0.00           H  
ATOM   4817 HG12 ILE A 218      -6.516  13.624  -1.810  1.00  0.00           H  
ATOM   4818 HG13 ILE A 218      -6.241  14.954  -2.928  1.00  0.00           H  
ATOM   4819 HG21 ILE A 218      -7.061  13.110  -6.066  1.00  0.00           H  
ATOM   4820 HG22 ILE A 218      -6.978  14.737  -5.354  1.00  0.00           H  
ATOM   4821 HG23 ILE A 218      -5.532  13.714  -5.451  1.00  0.00           H  
ATOM   4822 HD11 ILE A 218      -4.498  12.457  -2.718  1.00  0.00           H  
ATOM   4823 HD12 ILE A 218      -4.153  13.894  -3.710  1.00  0.00           H  
ATOM   4824 HD13 ILE A 218      -4.153  14.012  -1.944  1.00  0.00           H  
ATOM   4825  N   GLN A 219      -9.591  11.354  -4.846  1.00  0.00           N  
ATOM   4826  CA  GLN A 219     -10.498  10.769  -5.849  1.00  0.00           C  
ATOM   4827  C   GLN A 219     -11.971  11.111  -5.554  1.00  0.00           C  
ATOM   4828  O   GLN A 219     -12.696  11.532  -6.459  1.00  0.00           O  
ATOM   4829  CB  GLN A 219     -10.269   9.251  -5.961  1.00  0.00           C  
ATOM   4830  CG  GLN A 219      -8.972   8.915  -6.716  1.00  0.00           C  
ATOM   4831  CD  GLN A 219      -8.598   7.444  -6.589  1.00  0.00           C  
ATOM   4832  OE1 GLN A 219      -8.946   6.599  -7.401  1.00  0.00           O  
ATOM   4833  NE2 GLN A 219      -7.898   7.090  -5.539  1.00  0.00           N  
ATOM   4834  H   GLN A 219      -9.221  10.754  -4.122  1.00  0.00           H  
ATOM   4835  HA  GLN A 219     -10.267  11.213  -6.818  1.00  0.00           H  
ATOM   4836  HB2 GLN A 219     -11.101   8.796  -6.498  1.00  0.00           H  
ATOM   4837  HB3 GLN A 219     -10.238   8.820  -4.961  1.00  0.00           H  
ATOM   4838  HG2 GLN A 219      -8.153   9.513  -6.318  1.00  0.00           H  
ATOM   4839  HG3 GLN A 219      -9.085   9.161  -7.772  1.00  0.00           H  
ATOM   4840 HE21 GLN A 219      -7.689   7.776  -4.828  1.00  0.00           H  
ATOM   4841 HE22 GLN A 219      -7.577   6.135  -5.467  1.00  0.00           H  
ATOM   4842  N   GLU A 220     -12.383  11.013  -4.289  1.00  0.00           N  
ATOM   4843  CA  GLU A 220     -13.669  11.458  -3.733  1.00  0.00           C  
ATOM   4844  C   GLU A 220     -13.588  12.934  -3.283  1.00  0.00           C  
ATOM   4845  O   GLU A 220     -13.869  13.283  -2.134  1.00  0.00           O  
ATOM   4846  CB  GLU A 220     -14.147  10.489  -2.632  1.00  0.00           C  
ATOM   4847  CG  GLU A 220     -14.512   9.084  -3.155  1.00  0.00           C  
ATOM   4848  CD  GLU A 220     -15.793   9.059  -4.011  1.00  0.00           C  
ATOM   4849  OE1 GLU A 220     -15.875   8.250  -4.962  1.00  0.00           O  
ATOM   4850  OE2 GLU A 220     -16.738   9.834  -3.727  1.00  0.00           O1-
ATOM   4851  H   GLU A 220     -11.722  10.645  -3.620  1.00  0.00           H  
ATOM   4852  HA  GLU A 220     -14.421  11.420  -4.520  1.00  0.00           H  
ATOM   4853  HB2 GLU A 220     -15.017  10.912  -2.130  1.00  0.00           H  
ATOM   4854  HB3 GLU A 220     -13.360  10.390  -1.883  1.00  0.00           H  
ATOM   4855  HG2 GLU A 220     -14.665   8.433  -2.295  1.00  0.00           H  
ATOM   4856  HG3 GLU A 220     -13.675   8.677  -3.722  1.00  0.00           H  
ATOM   4857  N   SER A 221     -13.193  13.803  -4.221  1.00  0.00           N  
ATOM   4858  CA  SER A 221     -13.186  15.268  -4.088  1.00  0.00           C  
ATOM   4859  C   SER A 221     -14.259  15.899  -4.985  1.00  0.00           C  
ATOM   4860  O   SER A 221     -14.631  15.342  -6.024  1.00  0.00           O  
ATOM   4861  CB  SER A 221     -11.794  15.857  -4.371  1.00  0.00           C  
ATOM   4862  OG  SER A 221     -11.356  15.614  -5.699  1.00  0.00           O  
ATOM   4863  H   SER A 221     -12.952  13.424  -5.125  1.00  0.00           H  
ATOM   4864  HA  SER A 221     -13.432  15.525  -3.058  1.00  0.00           H  
ATOM   4865  HB2 SER A 221     -11.067  15.443  -3.673  1.00  0.00           H  
ATOM   4866  HB3 SER A 221     -11.833  16.936  -4.216  1.00  0.00           H  
ATOM   4867  HG  SER A 221     -10.914  14.762  -5.690  1.00  0.00           H  
ATOM   4868  N   ASN A 222     -14.778  17.066  -4.593  1.00  0.00           N  
ATOM   4869  CA  ASN A 222     -15.855  17.779  -5.292  1.00  0.00           C  
ATOM   4870  C   ASN A 222     -15.485  19.262  -5.456  1.00  0.00           C  
ATOM   4871  O   ASN A 222     -15.149  19.920  -4.471  1.00  0.00           O  
ATOM   4872  CB  ASN A 222     -17.213  17.606  -4.577  1.00  0.00           C  
ATOM   4873  CG  ASN A 222     -17.638  16.212  -4.136  1.00  0.00           C  
ATOM   4874  OD1 ASN A 222     -18.328  16.070  -3.138  1.00  0.00           O  
ATOM   4875  ND2 ASN A 222     -17.299  15.164  -4.846  1.00  0.00           N  
ATOM   4876  H   ASN A 222     -14.418  17.481  -3.746  1.00  0.00           H  
ATOM   4877  HA  ASN A 222     -15.962  17.361  -6.293  1.00  0.00           H  
ATOM   4878  HB2 ASN A 222     -17.996  17.992  -5.229  1.00  0.00           H  
ATOM   4879  HB3 ASN A 222     -17.198  18.221  -3.677  1.00  0.00           H
[truncated: 69,709 more chars]
