# Supplementary material for: PROTAC-Mediated Ternary Complex Stability with Ricin Toxin A: A Computational Perspective
Source: ACS Omega. 2026 Feb 9;11(7):11685–99. doi: 10.1021/acsomega.5c10223 (PMC12946957; doi:10.1021/acsomega.5c10223)
Supplement: Supplementary file 2 [file ao5c10223_si_002.zip › Suppl_mat/DM_input_files/VHL/10A.pdb]

HEADER    Von Hippel-Lindau disease tumor suppress                    
REMARK  99                                                                      
REMARK  99 MOE v2024.06 (Chemical Computing Group ULC) Tue Sep 30 10:25:13 2025 
REMARK  99                                                                      
SEQRES   1 C   92  VAL LEU ARG SER VAL ASN SER ARG GLU PRO SER GLN VAL
SEQRES   2 C   92  ILE PHE CYS ASN ARG SER PRO ARG VAL VAL LEU PRO VAL
SEQRES   3 C   92  TRP LEU ASN PHE ASP GLY GLU PRO GLN PRO TYR PRO THR
SEQRES   4 C   92  LEU PRO PRO GLY THR GLY ARG ARG ILE HIS SER TYR ARG
SEQRES   5 C   92  GLY HIS LEU TRP LEU PHE ARG ASP ALA GLY THR HIS ASP
SEQRES   6 C   92  GLY LEU LEU VAL ASN GLN THR GLU LEU PHE VAL PRO SER
SEQRES   7 C   92  LEU ASN VAL ASP GLY GLN PRO ILE PHE ALA ASN ILE THR
SEQRES   8 C   92  LEU
SEQRES   1 A  263  GLN TYR PRO ILE ILE ASN PHE THR THR ALA GLY ALA THR
SEQRES   2 A  263  VAL GLN SER TYR THR ASN PHE ILE ARG ALA VAL ARG GLY
SEQRES   3 A  263  ARG LEU THR THR GLY ALA ASP VAL ARG HIS GLU ILE PRO
SEQRES   4 A  263  VAL LEU PRO ASN ARG VAL GLY LEU PRO ILE ASN GLN ARG
SEQRES   5 A  263  PHE ILE LEU VAL GLU LEU SER ASN HIS ALA GLU LEU SER
SEQRES   6 A  263  VAL THR LEU ALA LEU ASP VAL THR ASN ALA TYR VAL VAL
SEQRES   7 A  263  GLY TYR ARG ALA GLY ASN SER ALA TYR PHE PHE HIS PRO
SEQRES   8 A  263  ASP ASN GLN GLU ASP ALA GLU ALA ILE THR HIS LEU PHE
SEQRES   9 A  263  THR ASP VAL GLN ASN ARG TYR THR PHE ALA PHE GLY GLY
SEQRES  10 A  263  ASN TYR ASP ARG LEU GLU GLN LEU ALA GLY ASN LEU ARG
SEQRES  11 A  263  GLU ASN ILE GLU LEU GLY ASN GLY PRO LEU GLU GLU ALA
SEQRES  12 A  263  ILE SER ALA LEU TYR TYR TYR SER THR GLY GLY THR GLN
SEQRES  13 A  263  LEU PRO THR LEU ALA ARG SER PHE ILE ILE CYS ILE GLN
SEQRES  14 A  263  MET ILE SER GLU ALA ALA ARG PHE GLN TYR ILE GLU GLY
SEQRES  15 A  263  GLU MET ARG THR ARG ILE ARG TYR ASN ARG ARG SER ALA
SEQRES  16 A  263  PRO ASP PRO SER VAL ILE THR LEU GLU ASN SER TRP GLY
SEQRES  17 A  263  ARG LEU SER THR ALA ILE GLN GLU SER ASN GLN GLY ALA
SEQRES  18 A  263  PHE ALA SER PRO ILE GLN LEU GLN ARG ARG ASN GLY SER
SEQRES  19 A  263  LYS PHE SER VAL TYR ASP VAL SER ILE LEU ILE PRO ILE
SEQRES  20 A  263  ILE ALA LEU MET VAL TYR ARG CYS ALA PRO PRO PRO SER
SEQRES  21 A  263  SER GLN PHE
HELIX    1   1 VAL C  142  GLY C  144  5               Generated by MOE    3
HELIX    2   2 VAL A   18  LEU A   32  1               Generated by MOE   15
HELIX    3   3 ILE A   53  GLN A   55  5               Generated by MOE    3
HELIX    4   4 ASP A  100  ALA A  103  1               Generated by MOE    4
HELIX    5   5 ILE A  104  HIS A  106  5               Generated by MOE    3
HELIX    6   6 ASP A  124  ALA A  130  1               Generated by MOE    7
HELIX    7   7 ARG A  134  ASN A  136  5               Generated by MOE    3
HELIX    8   8 ASN A  141  TYR A  153  1               Generated by MOE   13
HELIX    9   9 TYR A  154  THR A  156  5               Generated by MOE    3
HELIX   10  10 LEU A  161  GLN A  173  1               Generated by MOE   13
HELIX   11  11 SER A  176  ARG A  180  1               Generated by MOE    5
HELIX   12  12 GLN A  182  ARG A  191  1               Generated by MOE   10
HELIX   13  13 VAL A  204  LEU A  207  1               Generated by MOE    4
HELIX   14  14 GLU A  208  SER A  210  5               Generated by MOE    3
HELIX   15  15 TRP A  211  GLN A  219  1               Generated by MOE    9
HELIX   16  16 SER A  246  LEU A  248  5               Generated by MOE    3
SHEET    1       PRO C  71  GLN C  73                  Generated by MOE
SHEET    2       VAL C  74  ASN C  78                  Generated by MOE
SHEET    3       VAL C  84  LEU C  89                  Generated by MOE
SHEET    4       PRO C  95  PRO C  97                  Generated by MOE
SHEET    5       GLY C 106  TYR C 112                  Generated by MOE
SHEET    6       TRP C 117  ASP C 121                  Generated by MOE
SHEET    7       LEU C 135  PHE C 136                  Generated by MOE
SHEET    8       ILE C 147  ILE C 151                  Generated by MOE
SHEET    9       ILE A   8  THR A  12                  Generated by MOE
SHEET   10       VAL A  38  ARG A  39                  Generated by MOE
SHEET   11       ILE A  42  PRO A  43                  Generated by MOE
SHEET   12       PHE A  57  ILE A  58                  Generated by MOE
SHEET   13       LEU A  59  SER A  63                  Generated by MOE
SHEET   14       SER A  69  ASP A  75                  Generated by MOE
SHEET   15       TYR A  80  ALA A  86                  Generated by MOE
SHEET   16       SER A  89  PHE A  92                  Generated by MOE
SHEET   17       ASN A 113  THR A 116                  Generated by MOE
SHEET   18       ALA A 225  GLN A 233                  Generated by MOE
SHEET   19       LYS A 239  ASP A 244                  Generated by MOE
ATOM      1  N   VAL C  62     -13.279  12.742   9.406  1.00  0.00           N1+
ATOM      2  CA  VAL C  62     -14.152  12.314  10.526  1.00  0.00           C  
ATOM      3  C   VAL C  62     -14.464  10.821  10.486  1.00  0.00           C  
ATOM      4  O   VAL C  62     -14.198  10.145  11.479  1.00  0.00           O  
ATOM      5  CB  VAL C  62     -15.431  13.164  10.657  1.00  0.00           C  
ATOM      6  CG1 VAL C  62     -16.398  12.644  11.733  1.00  0.00           C  
ATOM      7  CG2 VAL C  62     -15.077  14.618  10.991  1.00  0.00           C  
ATOM      8  H1  VAL C  62     -12.489  12.120   9.308  1.00  0.00           H  
ATOM      9  H2  VAL C  62     -12.922  13.670   9.581  1.00  0.00           H  
ATOM     10  H3  VAL C  62     -13.782  12.760   8.531  1.00  0.00           H  
ATOM     11  HA  VAL C  62     -13.588  12.463  11.446  1.00  0.00           H  
ATOM     12  HB  VAL C  62     -15.960  13.151   9.704  1.00  0.00           H  
ATOM     13 HG11 VAL C  62     -16.788  11.663  11.460  1.00  0.00           H  
ATOM     14 HG12 VAL C  62     -15.891  12.576  12.696  1.00  0.00           H  
ATOM     15 HG13 VAL C  62     -17.245  13.322  11.826  1.00  0.00           H  
ATOM     16 HG21 VAL C  62     -14.482  14.664  11.903  1.00  0.00           H  
ATOM     17 HG22 VAL C  62     -14.521  15.076  10.173  1.00  0.00           H  
ATOM     18 HG23 VAL C  62     -15.989  15.196  11.144  1.00  0.00           H  
ATOM     19  N   LEU C  63     -15.036  10.293   9.396  1.00  0.00           N  
ATOM     20  CA  LEU C  63     -15.380   8.865   9.275  1.00  0.00           C  
ATOM     21  C   LEU C  63     -14.128   8.003   9.049  1.00  0.00           C  
ATOM     22  O   LEU C  63     -13.335   8.344   8.173  1.00  0.00           O  
ATOM     23  CB  LEU C  63     -16.367   8.666   8.109  1.00  0.00           C  
ATOM     24  CG  LEU C  63     -17.675   9.478   8.184  1.00  0.00           C  
ATOM     25  CD1 LEU C  63     -18.500   9.216   6.925  1.00  0.00           C  
ATOM     26  CD2 LEU C  63     -18.522   9.097   9.400  1.00  0.00           C  
ATOM     27  H   LEU C  63     -15.217  10.876   8.592  1.00  0.00           H  
ATOM     28  HA  LEU C  63     -15.857   8.531  10.196  1.00  0.00           H  
ATOM     29  HB2 LEU C  63     -16.617   7.607   8.050  1.00  0.00           H  
ATOM     30  HB3 LEU C  63     -15.859   8.926   7.180  1.00  0.00           H  
ATOM     31  HG  LEU C  63     -17.445  10.542   8.228  1.00  0.00           H  
ATOM     32 HD11 LEU C  63     -17.932   9.507   6.041  1.00  0.00           H  
ATOM     33 HD12 LEU C  63     -18.748   8.157   6.852  1.00  0.00           H  
ATOM     34 HD13 LEU C  63     -19.421   9.798   6.957  1.00  0.00           H  
ATOM     35 HD21 LEU C  63     -18.745   8.030   9.381  1.00  0.00           H  
ATOM     36 HD22 LEU C  63     -17.989   9.339  10.320  1.00  0.00           H  
ATOM     37 HD23 LEU C  63     -19.454   9.660   9.374  1.00  0.00           H  
ATOM     38  N   ARG C  64     -13.938   6.912   9.807  1.00  0.00           N  
ATOM     39  CA  ARG C  64     -12.792   5.985   9.682  1.00  0.00           C  
ATOM     40  C   ARG C  64     -13.055   4.618  10.324  1.00  0.00           C  
ATOM     41  O   ARG C  64     -13.888   4.502  11.217  1.00  0.00           O  
ATOM     42  CB  ARG C  64     -11.550   6.651  10.310  1.00  0.00           C  
ATOM     43  CG  ARG C  64     -11.546   6.687  11.848  1.00  0.00           C  
ATOM     44  CD  ARG C  64     -10.608   7.793  12.340  1.00  0.00           C  
ATOM     45  NE  ARG C  64     -10.331   7.674  13.784  1.00  0.00           N  
ATOM     46  CZ  ARG C  64      -9.227   7.199  14.331  1.00  0.00           C  
ATOM     47  NH1 ARG C  64      -8.295   6.622  13.632  1.00  0.00           N  
ATOM     48  NH2 ARG C  64      -9.032   7.290  15.614  1.00  0.00           N1+
ATOM     49  H   ARG C  64     -14.605   6.731  10.543  1.00  0.00           H  
ATOM     50  HA  ARG C  64     -12.597   5.811   8.623  1.00  0.00           H  
ATOM     51  HB2 ARG C  64     -11.460   7.670   9.932  1.00  0.00           H  
ATOM     52  HB3 ARG C  64     -10.662   6.114   9.979  1.00  0.00           H  
ATOM     53  HG2 ARG C  64     -11.212   5.720  12.226  1.00  0.00           H  
ATOM     54  HG3 ARG C  64     -12.549   6.892  12.221  1.00  0.00           H  
ATOM     55  HD2 ARG C  64     -11.073   8.759  12.148  1.00  0.00           H  
ATOM     56  HD3 ARG C  64      -9.681   7.767  11.767  1.00  0.00           H  
ATOM     57  HE  ARG C  64     -11.047   8.003  14.416  1.00  0.00           H  
ATOM     58 HH11 ARG C  64      -7.417   6.353  14.054  1.00  0.00           H  
ATOM     59 HH12 ARG C  64      -8.413   6.474  12.640  1.00  0.00           H  
ATOM     60 HH21 ARG C  64      -9.690   7.776  16.206  1.00  0.00           H  
ATOM     61 HH22 ARG C  64      -8.188   6.913  16.020  1.00  0.00           H  
ATOM     62  N   SER C  65     -12.320   3.588   9.903  1.00  0.00           N  
ATOM     63  CA  SER C  65     -12.378   2.255  10.532  1.00  0.00           C  
ATOM     64  C   SER C  65     -11.596   2.179  11.850  1.00  0.00           C  
ATOM     65  O   SER C  65     -10.650   2.934  12.077  1.00  0.00           O  
ATOM     66  CB  SER C  65     -11.865   1.166   9.583  1.00  0.00           C  
ATOM     67  OG  SER C  65     -12.805   0.935   8.555  1.00  0.00           O  
ATOM     68  H   SER C  65     -11.628   3.754   9.186  1.00  0.00           H  
ATOM     69  HA  SER C  65     -13.420   2.027  10.761  1.00  0.00           H  
ATOM     70  HB2 SER C  65     -11.719   0.235  10.132  1.00  0.00           H  
ATOM     71  HB3 SER C  65     -10.911   1.473   9.153  1.00  0.00           H  
ATOM     72  HG  SER C  65     -12.388   1.193   7.730  1.00  0.00           H  
ATOM     73  N   VAL C  66     -11.949   1.207  12.697  1.00  0.00           N  
ATOM     74  CA  VAL C  66     -11.227   0.864  13.933  1.00  0.00           C  
ATOM     75  C   VAL C  66     -10.249  -0.297  13.704  1.00  0.00           C  
ATOM     76  O   VAL C  66     -10.610  -1.311  13.106  1.00  0.00           O  
ATOM     77  CB  VAL C  66     -12.223   0.595  15.080  1.00  0.00           C  
ATOM     78  CG1 VAL C  66     -11.544   0.141  16.377  1.00  0.00           C  
ATOM     79  CG2 VAL C  66     -13.070   1.838  15.392  1.00  0.00           C  
ATOM     80  H   VAL C  66     -12.785   0.681  12.486  1.00  0.00           H  
ATOM     81  HA  VAL C  66     -10.630   1.725  14.233  1.00  0.00           H  
ATOM     82  HB  VAL C  66     -12.896  -0.203  14.764  1.00  0.00           H  
ATOM     83 HG11 VAL C  66     -11.019  -0.802  16.227  1.00  0.00           H  
ATOM     84 HG12 VAL C  66     -10.842   0.904  16.713  1.00  0.00           H  
ATOM     85 HG13 VAL C  66     -12.297  -0.014  17.150  1.00  0.00           H  
ATOM     86 HG21 VAL C  66     -12.427   2.660  15.706  1.00  0.00           H  
ATOM     87 HG22 VAL C  66     -13.637   2.142  14.512  1.00  0.00           H  
ATOM     88 HG23 VAL C  66     -13.779   1.613  16.189  1.00  0.00           H  
ATOM     89  N   ASN C  67      -9.012  -0.197  14.198  1.00  0.00           N  
ATOM     90  CA  ASN C  67      -7.983  -1.239  14.064  1.00  0.00           C  
ATOM     91  C   ASN C  67      -8.122  -2.320  15.155  1.00  0.00           C  
ATOM     92  O   ASN C  67      -7.205  -2.581  15.932  1.00  0.00           O  
ATOM     93  CB  ASN C  67      -6.591  -0.589  13.972  1.00  0.00           C  
ATOM     94  CG  ASN C  67      -5.515  -1.530  13.444  1.00  0.00           C  
ATOM     95  OD1 ASN C  67      -5.718  -2.717  13.212  1.00  0.00           O  
ATOM     96  ND2 ASN C  67      -4.338  -0.998  13.226  1.00  0.00           N  
ATOM     97  H   ASN C  67      -8.766   0.630  14.723  1.00  0.00           H  
ATOM     98  HA  ASN C  67      -8.149  -1.748  13.114  1.00  0.00           H  
ATOM     99  HB2 ASN C  67      -6.285  -0.223  14.952  1.00  0.00           H  
ATOM    100  HB3 ASN C  67      -6.638   0.262  13.292  1.00  0.00           H  
ATOM    101 HD21 ASN C  67      -4.167  -0.015  13.382  1.00  0.00           H  
ATOM    102 HD22 ASN C  67      -3.621  -1.565  12.798  1.00  0.00           H  
ATOM    103  N   SER C  68      -9.310  -2.923  15.234  1.00  0.00           N  
ATOM    104  CA  SER C  68      -9.671  -3.946  16.227  1.00  0.00           C  
ATOM    105  C   SER C  68      -9.011  -5.301  15.946  1.00  0.00           C  
ATOM    106  O   SER C  68      -8.717  -6.047  16.876  1.00  0.00           O  
ATOM    107  CB  SER C  68     -11.198  -4.111  16.224  1.00  0.00           C  
ATOM    108  OG  SER C  68     -11.635  -4.596  14.965  1.00  0.00           O  
ATOM    109  H   SER C  68     -10.021  -2.646  14.573  1.00  0.00           H  
ATOM    110  HA  SER C  68      -9.357  -3.619  17.218  1.00  0.00           H  
ATOM    111  HB2 SER C  68     -11.668  -3.149  16.427  1.00  0.00           H  
ATOM    112  HB3 SER C  68     -11.491  -4.813  17.005  1.00  0.00           H  
ATOM    113  HG  SER C  68     -12.497  -4.216  14.776  1.00  0.00           H  
ATOM    114  N   ARG C  69      -8.803  -5.636  14.664  1.00  0.00           N  
ATOM    115  CA  ARG C  69      -8.390  -6.968  14.174  1.00  0.00           C  
ATOM    116  C   ARG C  69      -9.319  -8.121  14.620  1.00  0.00           C  
ATOM    117  O   ARG C  69      -8.956  -9.287  14.491  1.00  0.00           O  
ATOM    118  CB  ARG C  69      -6.890  -7.225  14.468  1.00  0.00           C  
ATOM    119  CG  ARG C  69      -5.947  -6.093  14.005  1.00  0.00           C  
ATOM    120  CD  ARG C  69      -4.476  -6.468  14.244  1.00  0.00           C  
ATOM    121  NE  ARG C  69      -3.538  -5.382  13.880  1.00  0.00           N  
ATOM    122  CZ  ARG C  69      -2.227  -5.409  14.073  1.00  0.00           C  
ATOM    123  NH1 ARG C  69      -1.471  -4.401  13.749  1.00  0.00           N  
ATOM    124  NH2 ARG C  69      -1.628  -6.444  14.590  1.00  0.00           N1+
ATOM    125  H   ARG C  69      -9.068  -4.938  13.984  1.00  0.00           H  
ATOM    126  HA  ARG C  69      -8.493  -6.955  13.089  1.00  0.00           H  
ATOM    127  HB2 ARG C  69      -6.758  -7.372  15.540  1.00  0.00           H  
ATOM    128  HB3 ARG C  69      -6.593  -8.146  13.967  1.00  0.00           H  
ATOM    129  HG2 ARG C  69      -6.102  -5.906  12.942  1.00  0.00           H  
ATOM    130  HG3 ARG C  69      -6.171  -5.182  14.558  1.00  0.00           H  
ATOM    131  HD2 ARG C  69      -4.349  -6.708  15.300  1.00  0.00           H  
ATOM    132  HD3 ARG C  69      -4.242  -7.357  13.659  1.00  0.00           H  
ATOM    133  HE  ARG C  69      -3.929  -4.512  13.548  1.00  0.00           H  
ATOM    134 HH11 ARG C  69      -1.854  -3.594  13.278  1.00  0.00           H  
ATOM    135 HH12 ARG C  69      -0.477  -4.435  13.924  1.00  0.00           H  
ATOM    136 HH21 ARG C  69      -2.168  -7.263  14.829  1.00  0.00           H  
ATOM    137 HH22 ARG C  69      -0.639  -6.427  14.798  1.00  0.00           H  
ATOM    138  N   GLU C  70     -10.534  -7.813  15.093  1.00  0.00           N  
ATOM    139  CA  GLU C  70     -11.567  -8.779  15.514  1.00  0.00           C  
ATOM    140  C   GLU C  70     -12.500  -9.096  14.324  1.00  0.00           C  
ATOM    141  O   GLU C  70     -13.255  -8.208  13.921  1.00  0.00           O  
ATOM    142  CB  GLU C  70     -12.386  -8.218  16.697  1.00  0.00           C  
ATOM    143  CG  GLU C  70     -11.570  -7.926  17.968  1.00  0.00           C  
ATOM    144  CD  GLU C  70     -12.422  -7.349  19.110  1.00  0.00           C  
ATOM    145  OE1 GLU C  70     -13.606  -7.727  19.250  1.00  0.00           O  
ATOM    146  OE2 GLU C  70     -11.924  -6.504  19.894  1.00  0.00           O1-
ATOM    147  H   GLU C  70     -10.773  -6.834  15.147  1.00  0.00           H  
ATOM    148  HA  GLU C  70     -11.092  -9.695  15.866  1.00  0.00           H  
ATOM    149  HB2 GLU C  70     -13.164  -8.942  16.939  1.00  0.00           H  
ATOM    150  HB3 GLU C  70     -12.869  -7.291  16.386  1.00  0.00           H  
ATOM    151  HG2 GLU C  70     -10.792  -7.204  17.722  1.00  0.00           H  
ATOM    152  HG3 GLU C  70     -11.096  -8.849  18.303  1.00  0.00           H  
ATOM    153  N   PRO C  71     -12.469 -10.300  13.712  1.00  0.00           N  
ATOM    154  CA  PRO C  71     -13.186 -10.555  12.458  1.00  0.00           C  
ATOM    155  C   PRO C  71     -14.715 -10.534  12.575  1.00  0.00           C  
ATOM    156  O   PRO C  71     -15.279 -10.782  13.643  1.00  0.00           O  
ATOM    157  CB  PRO C  71     -12.693 -11.914  11.953  1.00  0.00           C  
ATOM    158  CG  PRO C  71     -11.330 -12.066  12.619  1.00  0.00           C  
ATOM    159  CD  PRO C  71     -11.572 -11.415  13.979  1.00  0.00           C  
ATOM    160  HA  PRO C  71     -12.888  -9.795  11.736  1.00  0.00           H  
ATOM    161  HB2 PRO C  71     -12.614 -11.934  10.866  1.00  0.00           H  
ATOM    162  HB3 PRO C  71     -13.357 -12.706  12.299  1.00  0.00           H  
ATOM    163  HG2 PRO C  71     -10.577 -11.502  12.067  1.00  0.00           H  
ATOM    164  HG3 PRO C  71     -11.042 -13.112  12.715  1.00  0.00           H  
ATOM    165  HD2 PRO C  71     -12.064 -12.123  14.646  1.00  0.00           H  
ATOM    166  HD3 PRO C  71     -10.620 -11.101  14.406  1.00  0.00           H  
ATOM    167  N   SER C  72     -15.399 -10.295  11.456  1.00  0.00           N  
ATOM    168  CA  SER C  72     -16.859 -10.296  11.352  1.00  0.00           C  
ATOM    169  C   SER C  72     -17.340 -10.732   9.960  1.00  0.00           C  
ATOM    170  O   SER C  72     -16.778 -10.337   8.935  1.00  0.00           O  
ATOM    171  CB  SER C  72     -17.402  -8.914  11.729  1.00  0.00           C  
ATOM    172  OG  SER C  72     -18.812  -8.896  11.660  1.00  0.00           O  
ATOM    173  H   SER C  72     -14.879 -10.078  10.618  1.00  0.00           H  
ATOM    174  HA  SER C  72     -17.248 -11.015  12.073  1.00  0.00           H  
ATOM    175  HB2 SER C  72     -17.000  -8.172  11.040  1.00  0.00           H  
ATOM    176  HB3 SER C  72     -17.084  -8.663  12.741  1.00  0.00           H  
ATOM    177  HG  SER C  72     -19.138  -9.526  12.307  1.00  0.00           H  
ATOM    178  N   GLN C  73     -18.391 -11.554   9.927  1.00  0.00           N  
ATOM    179  CA  GLN C  73     -18.962 -12.123   8.701  1.00  0.00           C  
ATOM    180  C   GLN C  73     -20.069 -11.211   8.152  1.00  0.00           C  
ATOM    181  O   GLN C  73     -20.864 -10.656   8.918  1.00  0.00           O  
ATOM    182  CB  GLN C  73     -19.452 -13.563   8.953  1.00  0.00           C  
ATOM    183  CG  GLN C  73     -18.332 -14.616   9.095  1.00  0.00           C  
ATOM    184  CD  GLN C  73     -17.221 -14.268  10.080  1.00  0.00           C  
ATOM    185  OE1 GLN C  73     -16.157 -13.788   9.701  1.00  0.00           O  
ATOM    186  NE2 GLN C  73     -17.420 -14.470  11.364  1.00  0.00           N  
ATOM    187  H   GLN C  73     -18.814 -11.816  10.806  1.00  0.00           H  
ATOM    188  HA  GLN C  73     -18.182 -12.174   7.942  1.00  0.00           H  
ATOM    189  HB2 GLN C  73     -20.083 -13.868   8.117  1.00  0.00           H  
ATOM    190  HB3 GLN C  73     -20.069 -13.576   9.851  1.00  0.00           H  
ATOM    191  HG2 GLN C  73     -17.871 -14.757   8.118  1.00  0.00           H  
ATOM    192  HG3 GLN C  73     -18.777 -15.567   9.386  1.00  0.00           H  
ATOM    193 HE21 GLN C  73     -16.674 -14.264  12.013  1.00  0.00           H  
ATOM    194 HE22 GLN C  73     -18.238 -14.986  11.657  1.00  0.00           H  
ATOM    195  N   VAL C  74     -20.113 -11.047   6.824  1.00  0.00           N  
ATOM    196  CA  VAL C  74     -20.882  -9.996   6.134  1.00  0.00           C  
ATOM    197  C   VAL C  74     -21.513 -10.483   4.820  1.00  0.00           C  
ATOM    198  O   VAL C  74     -20.945 -11.324   4.119  1.00  0.00           O  
ATOM    199  CB  VAL C  74     -19.992  -8.745   5.923  1.00  0.00           C  
ATOM    200  CG1 VAL C  74     -20.615  -7.676   5.017  1.00  0.00           C  
ATOM    201  CG2 VAL C  74     -19.601  -8.067   7.245  1.00  0.00           C  
ATOM    202  H   VAL C  74     -19.459 -11.567   6.256  1.00  0.00           H  
ATOM    203  HA  VAL C  74     -21.703  -9.700   6.787  1.00  0.00           H  
ATOM    204  HB  VAL C  74     -19.067  -9.074   5.448  1.00  0.00           H  
ATOM    205 HG11 VAL C  74     -20.709  -8.046   3.996  1.00  0.00           H  
ATOM    206 HG12 VAL C  74     -21.599  -7.391   5.388  1.00  0.00           H  
ATOM    207 HG13 VAL C  74     -19.974  -6.795   4.986  1.00  0.00           H  
ATOM    208 HG21 VAL C  74     -20.496  -7.769   7.790  1.00  0.00           H  
ATOM    209 HG22 VAL C  74     -19.010  -8.743   7.863  1.00  0.00           H  
ATOM    210 HG23 VAL C  74     -18.991  -7.186   7.043  1.00  0.00           H  
ATOM    211  N   ILE C  75     -22.672  -9.916   4.465  1.00  0.00           N  
ATOM    212  CA  ILE C  75     -23.405 -10.142   3.208  1.00  0.00           C  
ATOM    213  C   ILE C  75     -23.670  -8.821   2.479  1.00  0.00           C  
ATOM    214  O   ILE C  75     -24.088  -7.847   3.104  1.00  0.00           O  
ATOM    215  CB  ILE C  75     -24.727 -10.914   3.446  1.00  0.00           C  
ATOM    216  CG1 ILE C  75     -24.541 -12.277   4.138  1.00  0.00           C  
ATOM    217  CG2 ILE C  75     -25.549 -11.066   2.152  1.00  0.00           C  
ATOM    218  CD1 ILE C  75     -23.723 -13.302   3.353  1.00  0.00           C  
ATOM    219  H   ILE C  75     -23.070  -9.243   5.104  1.00  0.00           H  
ATOM    220  HA  ILE C  75     -22.785 -10.749   2.548  1.00  0.00           H  
ATOM    221  HB  ILE C  75     -25.327 -10.310   4.126  1.00  0.00           H  
ATOM    222 HG12 ILE C  75     -25.524 -12.702   4.340  1.00  0.00           H  
ATOM    223 HG13 ILE C  75     -24.054 -12.119   5.100  1.00  0.00           H  
ATOM    224 HG21 ILE C  75     -25.975 -10.107   1.859  1.00  0.00           H  
ATOM    225 HG22 ILE C  75     -24.929 -11.450   1.342  1.00  0.00           H  
ATOM    226 HG23 ILE C  75     -26.372 -11.763   2.312  1.00  0.00           H  
ATOM    227 HD11 ILE C  75     -24.172 -13.490   2.378  1.00  0.00           H  
ATOM    228 HD12 ILE C  75     -22.701 -12.946   3.225  1.00  0.00           H  
ATOM    229 HD13 ILE C  75     -23.686 -14.232   3.919  1.00  0.00           H  
ATOM    230  N   PHE C  76     -23.490  -8.812   1.156  1.00  0.00           N  
ATOM    231  CA  PHE C  76     -23.821  -7.693   0.264  1.00  0.00           C  
ATOM    232  C   PHE C  76     -24.855  -8.151  -0.778  1.00  0.00           C  
ATOM    233  O   PHE C  76     -24.782  -9.284  -1.256  1.00  0.00           O  
ATOM    234  CB  PHE C  76     -22.559  -7.156  -0.445  1.00  0.00           C  
ATOM    235  CG  PHE C  76     -21.397  -6.582   0.362  1.00  0.00           C  
ATOM    236  CD1 PHE C  76     -21.558  -6.073   1.666  1.00  0.00           C  
ATOM    237  CD2 PHE C  76     -20.130  -6.490  -0.252  1.00  0.00           C  
ATOM    238  CE1 PHE C  76     -20.478  -5.475   2.339  1.00  0.00           C  
ATOM    239  CE2 PHE C  76     -19.046  -5.902   0.424  1.00  0.00           C  
ATOM    240  CZ  PHE C  76     -19.220  -5.391   1.720  1.00  0.00           C  
ATOM    241  H   PHE C  76     -23.207  -9.678   0.719  1.00  0.00           H  
ATOM    242  HA  PHE C  76     -24.270  -6.882   0.838  1.00  0.00           H  
ATOM    243  HB2 PHE C  76     -22.877  -6.373  -1.133  1.00  0.00           H  
ATOM    244  HB3 PHE C  76     -22.160  -7.968  -1.053  1.00  0.00           H  
ATOM    245  HD1 PHE C  76     -22.515  -6.127   2.165  1.00  0.00           H  
ATOM    246  HD2 PHE C  76     -19.988  -6.863  -1.255  1.00  0.00           H  
ATOM    247  HE1 PHE C  76     -20.617  -5.074   3.332  1.00  0.00           H  
ATOM    248  HE2 PHE C  76     -18.079  -5.831  -0.053  1.00  0.00           H  
ATOM    249  HZ  PHE C  76     -18.391  -4.931   2.238  1.00  0.00           H  
ATOM    250  N   CYS C  77     -25.790  -7.283  -1.168  1.00  0.00           N  
ATOM    251  CA  CYS C  77     -26.843  -7.571  -2.148  1.00  0.00           C  
ATOM    252  C   CYS C  77     -27.229  -6.314  -2.944  1.00  0.00           C  
ATOM    253  O   CYS C  77     -27.303  -5.224  -2.377  1.00  0.00           O  
ATOM    254  CB  CYS C  77     -28.039  -8.175  -1.393  1.00  0.00           C  
ATOM    255  SG  CYS C  77     -29.409  -8.570  -2.520  1.00  0.00           S  
ATOM    256  H   CYS C  77     -25.858  -6.402  -0.679  1.00  0.00           H  
ATOM    257  HA  CYS C  77     -26.479  -8.306  -2.867  1.00  0.00           H  
ATOM    258  HB2 CYS C  77     -27.725  -9.079  -0.871  1.00  0.00           H  
ATOM    259  HB3 CYS C  77     -28.388  -7.457  -0.650  1.00  0.00           H  
ATOM    260  HG  CYS C  77     -28.839  -9.609  -3.138  1.00  0.00           H  
ATOM    261  N   ASN C  78     -27.502  -6.453  -4.245  1.00  0.00           N  
ATOM    262  CA  ASN C  78     -27.919  -5.348  -5.112  1.00  0.00           C  
ATOM    263  C   ASN C  78     -29.395  -5.492  -5.531  1.00  0.00           C  
ATOM    264  O   ASN C  78     -29.772  -6.464  -6.187  1.00  0.00           O  
ATOM    265  CB  ASN C  78     -26.935  -5.244  -6.294  1.00  0.00           C  
ATOM    266  CG  ASN C  78     -27.269  -4.126  -7.269  1.00  0.00           C  
ATOM    267  OD1 ASN C  78     -28.217  -3.374  -7.110  1.00  0.00           O  
ATOM    268  ND2 ASN C  78     -26.495  -3.967  -8.309  1.00  0.00           N  
ATOM    269  H   ASN C  78     -27.424  -7.369  -4.662  1.00  0.00           H  
ATOM    270  HA  ASN C  78     -27.841  -4.409  -4.564  1.00  0.00           H  
ATOM    271  HB2 ASN C  78     -26.937  -6.185  -6.844  1.00  0.00           H  
ATOM    272  HB3 ASN C  78     -25.928  -5.074  -5.913  1.00  0.00           H  
ATOM    273 HD21 ASN C  78     -25.642  -4.500  -8.404  1.00  0.00           H  
ATOM    274 HD22 ASN C  78     -26.735  -3.233  -8.960  1.00  0.00           H  
ATOM    275  N   ARG C  79     -30.211  -4.488  -5.186  1.00  0.00           N  
ATOM    276  CA  ARG C  79     -31.653  -4.375  -5.473  1.00  0.00           C  
ATOM    277  C   ARG C  79     -31.967  -3.079  -6.242  1.00  0.00           C  
ATOM    278  O   ARG C  79     -33.038  -2.496  -6.083  1.00  0.00           O  
ATOM    279  CB  ARG C  79     -32.486  -4.505  -4.180  1.00  0.00           C  
ATOM    280  CG  ARG C  79     -32.161  -5.707  -3.277  1.00  0.00           C  
ATOM    281  CD  ARG C  79     -33.148  -5.729  -2.100  1.00  0.00           C  
ATOM    282  NE  ARG C  79     -32.753  -6.678  -1.044  1.00  0.00           N  
ATOM    283  CZ  ARG C  79     -33.165  -7.917  -0.864  1.00  0.00           C  
ATOM    284  NH1 ARG C  79     -33.928  -8.550  -1.708  1.00  0.00           N  
ATOM    285  NH2 ARG C  79     -32.797  -8.547   0.212  1.00  0.00           N1+
ATOM    286  H   ARG C  79     -29.801  -3.708  -4.693  1.00  0.00           H  
ATOM    287  HA  ARG C  79     -31.940  -5.189  -6.138  1.00  0.00           H  
ATOM    288  HB2 ARG C  79     -33.539  -4.556  -4.457  1.00  0.00           H  
ATOM    289  HB3 ARG C  79     -32.341  -3.598  -3.593  1.00  0.00           H  
ATOM    290  HG2 ARG C  79     -31.147  -5.610  -2.891  1.00  0.00           H  
ATOM    291  HG3 ARG C  79     -32.243  -6.634  -3.845  1.00  0.00           H  
ATOM    292  HD2 ARG C  79     -34.149  -5.957  -2.465  1.00  0.00           H  
ATOM    293  HD3 ARG C  79     -33.184  -4.734  -1.655  1.00  0.00           H  
ATOM    294  HE  ARG C  79     -32.225  -6.302  -0.269  1.00  0.00           H  
ATOM    295 HH11 ARG C  79     -34.203  -8.105  -2.572  1.00  0.00           H  
ATOM    296 HH12 ARG C  79     -34.240  -9.489  -1.507  1.00  0.00           H  
ATOM    297 HH21 ARG C  79     -33.206  -9.437   0.460  1.00  0.00           H  
ATOM    298 HH22 ARG C  79     -32.206  -8.048   0.862  1.00  0.00           H  
ATOM    299  N   SER C  80     -31.033  -2.623  -7.077  1.00  0.00           N  
ATOM    300  CA  SER C  80     -31.074  -1.351  -7.812  1.00  0.00           C  
ATOM    301  C   SER C  80     -30.951  -1.576  -9.332  1.00  0.00           C  
ATOM    302  O   SER C  80     -30.410  -2.600  -9.757  1.00  0.00           O  
ATOM    303  CB  SER C  80     -29.969  -0.419  -7.289  1.00  0.00           C  
ATOM    304  OG  SER C  80     -28.708  -0.805  -7.794  1.00  0.00           O  
ATOM    305  H   SER C  80     -30.187  -3.167  -7.169  1.00  0.00           H  
ATOM    306  HA  SER C  80     -32.028  -0.862  -7.616  1.00  0.00           H  
ATOM    307  HB2 SER C  80     -29.948  -0.442  -6.200  1.00  0.00           H  
ATOM    308  HB3 SER C  80     -30.171   0.604  -7.607  1.00  0.00           H  
ATOM    309  HG  SER C  80     -28.502  -1.686  -7.473  1.00  0.00           H  
ATOM    310  N   PRO C  81     -31.396  -0.633 -10.186  1.00  0.00           N  
ATOM    311  CA  PRO C  81     -31.235  -0.704 -11.642  1.00  0.00           C  
ATOM    312  C   PRO C  81     -29.838  -0.207 -12.078  1.00  0.00           C  
ATOM    313  O   PRO C  81     -29.699   0.481 -13.089  1.00  0.00           O  
ATOM    314  CB  PRO C  81     -32.400   0.142 -12.164  1.00  0.00           C  
ATOM    315  CG  PRO C  81     -32.445   1.287 -11.156  1.00  0.00           C  
ATOM    316  CD  PRO C  81     -32.149   0.567  -9.836  1.00  0.00           C  
ATOM    317  HA  PRO C  81     -31.353  -1.731 -11.986  1.00  0.00           H  
ATOM    318  HB2 PRO C  81     -33.323  -0.434 -12.096  1.00  0.00           H  
ATOM    319  HB3 PRO C  81     -32.250   0.497 -13.184  1.00  0.00           H  
ATOM    320  HG2 PRO C  81     -33.420   1.773 -11.139  1.00  0.00           H  
ATOM    321  HG3 PRO C  81     -31.658   2.009 -11.376  1.00  0.00           H  
ATOM    322  HD2 PRO C  81     -31.573   1.216  -9.177  1.00  0.00           H  
ATOM    323  HD3 PRO C  81     -33.088   0.285  -9.360  1.00  0.00           H  
ATOM    324  N   ARG C  82     -28.795  -0.516 -11.297  1.00  0.00           N  
ATOM    325  CA  ARG C  82     -27.428   0.036 -11.373  1.00  0.00           C  
ATOM    326  C   ARG C  82     -26.396  -1.023 -10.963  1.00  0.00           C  
ATOM    327  O   ARG C  82     -26.752  -2.023 -10.340  1.00  0.00           O  
ATOM    328  CB  ARG C  82     -27.332   1.277 -10.460  1.00  0.00           C  
ATOM    329  CG  ARG C  82     -28.179   2.494 -10.879  1.00  0.00           C  
ATOM    330  CD  ARG C  82     -27.757   3.077 -12.237  1.00  0.00           C  
ATOM    331  NE  ARG C  82     -27.867   4.546 -12.292  1.00  0.00           N  
ATOM    332  CZ  ARG C  82     -27.067   5.420 -11.705  1.00  0.00           C  
ATOM    333  NH1 ARG C  82     -26.032   5.065 -11.012  1.00  0.00           N  
ATOM    334  NH2 ARG C  82     -27.297   6.692 -11.801  1.00  0.00           N1+
ATOM    335  H   ARG C  82     -28.971  -1.158 -10.538  1.00  0.00           H  
ATOM    336  HA  ARG C  82     -27.197   0.326 -12.398  1.00  0.00           H  
ATOM    337  HB2 ARG C  82     -26.290   1.592 -10.393  1.00  0.00           H  
ATOM    338  HB3 ARG C  82     -27.633   0.990  -9.452  1.00  0.00           H  
ATOM    339  HG2 ARG C  82     -28.069   3.261 -10.113  1.00  0.00           H  
ATOM    340  HG3 ARG C  82     -29.237   2.232 -10.908  1.00  0.00           H  
ATOM    341  HD2 ARG C  82     -28.402   2.656 -13.008  1.00  0.00           H  
ATOM    342  HD3 ARG C  82     -26.733   2.786 -12.468  1.00  0.00           H  
ATOM    343  HE  ARG C  82     -28.611   4.920 -12.864  1.00  0.00           H  
ATOM    344 HH11 ARG C  82     -25.419   5.783 -10.652  1.00  0.00           H  
ATOM    345 HH12 ARG C  82     -25.661   4.134 -11.134  1.00  0.00           H  
ATOM    346 HH21 ARG C  82     -28.043   7.022 -12.396  1.00  0.00           H  
ATOM    347 HH22 ARG C  82     -26.670   7.348 -11.357  1.00  0.00           H  
ATOM    348  N   VAL C  83     -25.118  -0.831 -11.299  1.00  0.00           N  
ATOM    349  CA  VAL C  83     -24.040  -1.767 -10.912  1.00  0.00           C  
ATOM    350  C   VAL C  83     -23.296  -1.215  -9.708  1.00  0.00           C  
ATOM    351  O   VAL C  83     -22.755  -0.117  -9.770  1.00  0.00           O  
ATOM    352  CB  VAL C  83     -23.092  -2.128 -12.071  1.00  0.00           C  
ATOM    353  CG1 VAL C  83     -21.976  -3.082 -11.617  1.00  0.00           C  
ATOM    354  CG2 VAL C  83     -23.853  -2.786 -13.225  1.00  0.00           C  
ATOM    355  H   VAL C  83     -24.857   0.043 -11.733  1.00  0.00           H  
ATOM    356  HA  VAL C  83     -24.489  -2.709 -10.597  1.00  0.00           H  
ATOM    357  HB  VAL C  83     -22.626  -1.214 -12.442  1.00  0.00           H  
ATOM    358 HG11 VAL C  83     -21.346  -2.603 -10.867  1.00  0.00           H  
ATOM    359 HG12 VAL C  83     -22.404  -3.995 -11.204  1.00  0.00           H  
ATOM    360 HG13 VAL C  83     -21.345  -3.337 -12.469  1.00  0.00           H  
ATOM    361 HG21 VAL C  83     -24.344  -3.698 -12.884  1.00  0.00           H  
ATOM    362 HG22 VAL C  83     -24.594  -2.091 -13.620  1.00  0.00           H  
ATOM    363 HG23 VAL C  83     -23.154  -3.033 -14.023  1.00  0.00           H  
ATOM    364  N   VAL C  84     -23.271  -1.965  -8.610  1.00  0.00           N  
ATOM    365  CA  VAL C  84     -22.796  -1.478  -7.310  1.00  0.00           C  
ATOM    366  C   VAL C  84     -21.294  -1.684  -7.142  1.00  0.00           C  
ATOM    367  O   VAL C  84     -20.764  -2.741  -7.486  1.00  0.00           O  
ATOM    368  CB  VAL C  84     -23.617  -2.114  -6.172  1.00  0.00           C  
ATOM    369  CG1 VAL C  84     -23.070  -1.833  -4.767  1.00  0.00           C  
ATOM    370  CG2 VAL C  84     -25.069  -1.634  -6.233  1.00  0.00           C  
ATOM    371  H   VAL C  84     -23.661  -2.896  -8.650  1.00  0.00           H  
ATOM    372  HA  VAL C  84     -22.973  -0.404  -7.264  1.00  0.00           H  
ATOM    373  HB  VAL C  84     -23.615  -3.195  -6.314  1.00  0.00           H  
ATOM    374 HG11 VAL C  84     -22.090  -2.293  -4.641  1.00  0.00           H  
ATOM    375 HG12 VAL C  84     -22.991  -0.757  -4.606  1.00  0.00           H  
ATOM    376 HG13 VAL C  84     -23.741  -2.257  -4.020  1.00  0.00           H  
ATOM    377 HG21 VAL C  84     -25.118  -0.578  -5.965  1.00  0.00           H  
ATOM    378 HG22 VAL C  84     -25.481  -1.745  -7.236  1.00  0.00           H  
ATOM    379 HG23 VAL C  84     -25.682  -2.213  -5.542  1.00  0.00           H  
ATOM    380  N   LEU C  85     -20.630  -0.691  -6.554  1.00  0.00           N  
ATOM    381  CA  LEU C  85     -19.220  -0.676  -6.182  1.00  0.00           C  
ATOM    382  C   LEU C  85     -19.085  -0.468  -4.663  1.00  0.00           C  
ATOM    383  O   LEU C  85     -19.320   0.643  -4.182  1.00  0.00           O  
ATOM    384  CB  LEU C  85     -18.495   0.390  -7.027  1.00  0.00           C  
ATOM    385  CG  LEU C  85     -17.028   0.658  -6.640  1.00  0.00           C  
ATOM    386  CD1 LEU C  85     -16.162  -0.574  -6.908  1.00  0.00           C  
ATOM    387  CD2 LEU C  85     -16.472   1.812  -7.475  1.00  0.00           C  
ATOM    388  H   LEU C  85     -21.142   0.160  -6.372  1.00  0.00           H  
ATOM    389  HA  LEU C  85     -18.772  -1.636  -6.438  1.00  0.00           H  
ATOM    390  HB2 LEU C  85     -19.042   1.329  -6.935  1.00  0.00           H  
ATOM    391  HB3 LEU C  85     -18.532   0.081  -8.072  1.00  0.00           H  
ATOM    392  HG  LEU C  85     -16.957   0.928  -5.587  1.00  0.00           H  
ATOM    393 HD11 LEU C  85     -16.491  -1.401  -6.279  1.00  0.00           H  
ATOM    394 HD12 LEU C  85     -16.220  -0.856  -7.959  1.00  0.00           H  
ATOM    395 HD13 LEU C  85     -15.124  -0.355  -6.661  1.00  0.00           H  
ATOM    396 HD21 LEU C  85     -16.476   1.552  -8.534  1.00  0.00           H  
ATOM    397 HD22 LEU C  85     -17.079   2.704  -7.323  1.00  0.00           H  
ATOM    398 HD23 LEU C  85     -15.451   2.032  -7.163  1.00  0.00           H  
ATOM    399  N   PRO C  86     -18.743  -1.522  -3.898  1.00  0.00           N  
ATOM    400  CA  PRO C  86     -18.376  -1.408  -2.492  1.00  0.00           C  
ATOM    401  C   PRO C  86     -17.061  -0.652  -2.290  1.00  0.00           C  
ATOM    402  O   PRO C  86     -16.112  -0.814  -3.061  1.00  0.00           O  
ATOM    403  CB  PRO C  86     -18.267  -2.845  -1.964  1.00  0.00           C  
ATOM    404  CG  PRO C  86     -19.137  -3.638  -2.935  1.00  0.00           C  
ATOM    405  CD  PRO C  86     -18.845  -2.927  -4.254  1.00  0.00           C  
ATOM    406  HA  PRO C  86     -19.173  -0.888  -1.960  1.00  0.00           H  
ATOM    407  HB2 PRO C  86     -18.625  -2.926  -0.938  1.00  0.00           H  
ATOM    408  HB3 PRO C  86     -17.239  -3.201  -2.037  1.00  0.00           H  
ATOM    409  HG2 PRO C  86     -20.192  -3.524  -2.682  1.00  0.00           H  
ATOM    410  HG3 PRO C  86     -18.857  -4.691  -2.961  1.00  0.00           H  
ATOM    411  HD2 PRO C  86     -17.891  -3.260  -4.661  1.00  0.00           H  
ATOM    412  HD3 PRO C  86     -19.652  -3.113  -4.962  1.00  0.00           H  
ATOM    413  N   VAL C  87     -16.988   0.126  -1.215  1.00  0.00           N  
ATOM    414  CA  VAL C  87     -15.806   0.885  -0.797  1.00  0.00           C  
ATOM    415  C   VAL C  87     -15.645   0.775   0.722  1.00  0.00           C  
ATOM    416  O   VAL C  87     -16.625   0.816   1.464  1.00  0.00           O  
ATOM    417  CB  VAL C  87     -15.887   2.347  -1.295  1.00  0.00           C  
ATOM    418  CG1 VAL C  87     -14.758   3.233  -0.755  1.00  0.00           C  
ATOM    419  CG2 VAL C  87     -15.910   2.477  -2.825  1.00  0.00           C  
ATOM    420  H   VAL C  87     -17.824   0.267  -0.666  1.00  0.00           H  
ATOM    421  HA  VAL C  87     -14.920   0.434  -1.245  1.00  0.00           H  
ATOM    422  HB  VAL C  87     -16.831   2.762  -0.943  1.00  0.00           H  
ATOM    423 HG11 VAL C  87     -14.803   3.292   0.332  1.00  0.00           H  
ATOM    424 HG12 VAL C  87     -13.791   2.832  -1.060  1.00  0.00           H  
ATOM    425 HG13 VAL C  87     -14.866   4.243  -1.150  1.00  0.00           H  
ATOM    426 HG21 VAL C  87     -15.003   2.057  -3.259  1.00  0.00           H  
ATOM    427 HG22 VAL C  87     -16.780   1.962  -3.233  1.00  0.00           H  
ATOM    428 HG23 VAL C  87     -15.982   3.528  -3.106  1.00  0.00           H  
ATOM    429  N   TRP C  88     -14.406   0.636   1.187  1.00  0.00           N  
ATOM    430  CA  TRP C  88     -14.011   0.512   2.592  1.00  0.00           C  
ATOM    431  C   TRP C  88     -13.192   1.741   3.003  1.00  0.00           C  
ATOM    432  O   TRP C  88     -12.509   2.327   2.166  1.00  0.00           O  
ATOM    433  CB  TRP C  88     -13.248  -0.814   2.760  1.00  0.00           C  
ATOM    434  CG  TRP C  88     -12.605  -1.094   4.087  1.00  0.00           C  
ATOM    435  CD1 TRP C  88     -13.256  -1.243   5.264  1.00  0.00           C  
ATOM    436  CD2 TRP C  88     -11.186  -1.287   4.394  1.00  0.00           C  
ATOM    437  NE1 TRP C  88     -12.343  -1.506   6.268  1.00  0.00           N  
ATOM    438  CE2 TRP C  88     -11.053  -1.546   5.791  1.00  0.00           C  
ATOM    439  CE3 TRP C  88      -9.994  -1.287   3.638  1.00  0.00           C  
ATOM    440  CZ2 TRP C  88      -9.813  -1.784   6.404  1.00  0.00           C  
ATOM    441  CZ3 TRP C  88      -8.746  -1.551   4.236  1.00  0.00           C  
ATOM    442  CH2 TRP C  88      -8.650  -1.796   5.617  1.00  0.00           C  
ATOM    443  H   TRP C  88     -13.652   0.627   0.515  1.00  0.00           H  
ATOM    444  HA  TRP C  88     -14.896   0.473   3.228  1.00  0.00           H  
ATOM    445  HB2 TRP C  88     -12.462  -0.845   2.006  1.00  0.00           H  
ATOM    446  HB3 TRP C  88     -13.931  -1.635   2.541  1.00  0.00           H  
ATOM    447  HD1 TRP C  88     -14.326  -1.168   5.387  1.00  0.00           H  
ATOM    448  HE1 TRP C  88     -12.595  -1.667   7.233  1.00  0.00           H  
ATOM    449  HE3 TRP C  88     -10.040  -1.084   2.578  1.00  0.00           H  
ATOM    450  HZ2 TRP C  88      -9.756  -1.957   7.468  1.00  0.00           H  
ATOM    451  HZ3 TRP C  88      -7.858  -1.560   3.621  1.00  0.00           H  
ATOM    452  HH2 TRP C  88      -7.687  -1.992   6.065  1.00  0.00           H  
ATOM    453  N   LEU C  89     -13.242   2.140   4.277  1.00  0.00           N  
ATOM    454  CA  LEU C  89     -12.387   3.202   4.820  1.00  0.00           C  
ATOM    455  C   LEU C  89     -11.244   2.596   5.632  1.00  0.00           C  
ATOM    456  O   LEU C  89     -11.480   1.720   6.465  1.00  0.00           O  
ATOM    457  CB  LEU C  89     -13.196   4.199   5.673  1.00  0.00           C  
ATOM    458  CG  LEU C  89     -14.331   4.940   4.949  1.00  0.00           C  
ATOM    459  CD1 LEU C  89     -14.972   5.942   5.911  1.00  0.00           C  
ATOM    460  CD2 LEU C  89     -13.830   5.713   3.730  1.00  0.00           C  
ATOM    461  H   LEU C  89     -13.833   1.627   4.915  1.00  0.00           H  
ATOM    462  HA  LEU C  89     -11.931   3.759   4.002  1.00  0.00           H  
ATOM    463  HB2 LEU C  89     -12.501   4.938   6.072  1.00  0.00           H  
ATOM    464  HB3 LEU C  89     -13.621   3.658   6.518  1.00  0.00           H  
ATOM    465  HG  LEU C  89     -15.092   4.225   4.635  1.00  0.00           H  
ATOM    466 HD11 LEU C  89     -15.308   5.431   6.813  1.00  0.00           H  
ATOM    467 HD12 LEU C  89     -14.250   6.713   6.180  1.00  0.00           H  
ATOM    468 HD13 LEU C  89     -15.831   6.411   5.431  1.00  0.00           H  
ATOM    469 HD21 LEU C  89     -12.974   6.332   3.999  1.00  0.00           H  
ATOM    470 HD22 LEU C  89     -13.545   5.009   2.948  1.00  0.00           H  
ATOM    471 HD23 LEU C  89     -14.623   6.352   3.340  1.00  0.00           H  
ATOM    472  N   ASN C  90     -10.021   3.093   5.455  1.00  0.00           N  
ATOM    473  CA  ASN C  90      -8.902   2.693   6.312  1.00  0.00           C  
ATOM    474  C   ASN C  90      -9.012   3.349   7.717  1.00  0.00           C  
ATOM    475  O   ASN C  90     -10.015   3.981   8.069  1.00  0.00           O  
ATOM    476  CB  ASN C  90      -7.577   2.979   5.574  1.00  0.00           C  
ATOM    477  CG  ASN C  90      -7.191   4.445   5.503  1.00  0.00           C  
ATOM    478  OD1 ASN C  90      -7.884   5.331   5.981  1.00  0.00           O  
ATOM    479  ND2 ASN C  90      -6.036   4.729   4.961  1.00  0.00           N  
ATOM    480  H   ASN C  90      -9.871   3.792   4.742  1.00  0.00           H  
ATOM    481  HA  ASN C  90      -8.962   1.615   6.459  1.00  0.00           H  
ATOM    482  HB2 ASN C  90      -7.643   2.593   4.557  1.00  0.00           H  
ATOM    483  HB3 ASN C  90      -6.768   2.443   6.070  1.00  0.00           H  
ATOM    484 HD21 ASN C  90      -5.469   4.015   4.527  1.00  0.00           H  
ATOM    485 HD22 ASN C  90      -5.704   5.682   5.013  1.00  0.00           H  
ATOM    486  N   PHE C  91      -7.973   3.199   8.546  1.00  0.00           N  
ATOM    487  CA  PHE C  91      -7.945   3.744   9.912  1.00  0.00           C  
ATOM    488  C   PHE C  91      -7.775   5.271   9.966  1.00  0.00           C  
ATOM    489  O   PHE C  91      -8.209   5.902  10.929  1.00  0.00           O  
ATOM    490  CB  PHE C  91      -6.862   3.021  10.726  1.00  0.00           C  
ATOM    491  CG  PHE C  91      -6.907   1.505  10.622  1.00  0.00           C  
ATOM    492  CD1 PHE C  91      -8.134   0.822  10.735  1.00  0.00           C  
ATOM    493  CD2 PHE C  91      -5.729   0.775  10.378  1.00  0.00           C  
ATOM    494  CE1 PHE C  91      -8.190  -0.571  10.582  1.00  0.00           C  
ATOM    495  CE2 PHE C  91      -5.783  -0.622  10.242  1.00  0.00           C  
ATOM    496  CZ  PHE C  91      -7.013  -1.296  10.337  1.00  0.00           C  
ATOM    497  H   PHE C  91      -7.178   2.660   8.235  1.00  0.00           H  
ATOM    498  HA  PHE C  91      -8.908   3.538  10.379  1.00  0.00           H  
ATOM    499  HB2 PHE C  91      -6.968   3.300  11.774  1.00  0.00           H  
ATOM    500  HB3 PHE C  91      -5.889   3.371  10.383  1.00  0.00           H  
ATOM    501  HD1 PHE C  91      -9.043   1.371  10.934  1.00  0.00           H  
ATOM    502  HD2 PHE C  91      -4.776   1.278  10.297  1.00  0.00           H  
ATOM    503  HE1 PHE C  91      -9.140  -1.080  10.657  1.00  0.00           H  
ATOM    504  HE2 PHE C  91      -4.870  -1.175  10.078  1.00  0.00           H  
ATOM    505  HZ  PHE C  91      -7.050  -2.371  10.234  1.00  0.00           H  
ATOM    506  N   ASP C  92      -7.195   5.883   8.931  1.00  0.00           N  
ATOM    507  CA  ASP C  92      -7.151   7.336   8.771  1.00  0.00           C  
ATOM    508  C   ASP C  92      -8.533   7.943   8.503  1.00  0.00           C  
ATOM    509  O   ASP C  92      -8.867   8.996   9.058  1.00  0.00           O  
ATOM    510  CB  ASP C  92      -6.209   7.716   7.622  1.00  0.00           C  
ATOM    511  CG  ASP C  92      -4.798   7.164   7.786  1.00  0.00           C  
ATOM    512  OD1 ASP C  92      -4.583   5.946   7.594  1.00  0.00           O  
ATOM    513  OD2 ASP C  92      -3.923   7.995   8.127  1.00  0.00           O1-
ATOM    514  H   ASP C  92      -6.782   5.326   8.197  1.00  0.00           H  
ATOM    515  HA  ASP C  92      -6.753   7.771   9.687  1.00  0.00           H  
ATOM    516  HB2 ASP C  92      -6.170   8.804   7.570  1.00  0.00           H  
ATOM    517  HB3 ASP C  92      -6.614   7.371   6.670  1.00  0.00           H  
ATOM    518  N   GLY C  93      -9.322   7.266   7.664  1.00  0.00           N  
ATOM    519  CA  GLY C  93     -10.612   7.721   7.143  1.00  0.00           C  
ATOM    520  C   GLY C  93     -10.657   7.913   5.627  1.00  0.00           C  
ATOM    521  O   GLY C  93     -11.469   8.689   5.126  1.00  0.00           O  
ATOM    522  H   GLY C  93      -8.954   6.398   7.303  1.00  0.00           H  
ATOM    523  HA2 GLY C  93     -10.894   8.662   7.616  1.00  0.00           H  
ATOM    524  HA3 GLY C  93     -11.360   6.966   7.385  1.00  0.00           H  
ATOM    525  N   GLU C  94      -9.781   7.226   4.896  1.00  0.00           N  
ATOM    526  CA  GLU C  94      -9.515   7.425   3.472  1.00  0.00           C  
ATOM    527  C   GLU C  94      -9.921   6.171   2.659  1.00  0.00           C  
ATOM    528  O   GLU C  94      -9.687   5.054   3.138  1.00  0.00           O  
ATOM    529  CB  GLU C  94      -8.045   7.861   3.341  1.00  0.00           C  
ATOM    530  CG  GLU C  94      -7.556   8.121   1.915  1.00  0.00           C  
ATOM    531  CD  GLU C  94      -6.183   8.806   1.894  1.00  0.00           C  
ATOM    532  OE1 GLU C  94      -5.378   8.621   2.834  1.00  0.00           O  
ATOM    533  OE2 GLU C  94      -5.893   9.511   0.899  1.00  0.00           O1-
ATOM    534  H   GLU C  94      -9.183   6.559   5.362  1.00  0.00           H  
ATOM    535  HA  GLU C  94     -10.116   8.267   3.129  1.00  0.00           H  
ATOM    536  HB2 GLU C  94      -7.413   7.092   3.785  1.00  0.00           H  
ATOM    537  HB3 GLU C  94      -7.917   8.777   3.917  1.00  0.00           H  
ATOM    538  HG2 GLU C  94      -8.271   8.777   1.419  1.00  0.00           H  
ATOM    539  HG3 GLU C  94      -7.507   7.180   1.366  1.00  0.00           H  
ATOM    540  N   PRO C  95     -10.581   6.311   1.487  1.00  0.00           N  
ATOM    541  CA  PRO C  95     -11.293   5.200   0.850  1.00  0.00           C  
ATOM    542  C   PRO C  95     -10.438   4.247  -0.000  1.00  0.00           C  
ATOM    543  O   PRO C  95      -9.491   4.655  -0.678  1.00  0.00           O  
ATOM    544  CB  PRO C  95     -12.405   5.846   0.017  1.00  0.00           C  
ATOM    545  CG  PRO C  95     -11.808   7.195  -0.366  1.00  0.00           C  
ATOM    546  CD  PRO C  95     -10.999   7.569   0.873  1.00  0.00           C  
ATOM    547  HA  PRO C  95     -11.763   4.605   1.633  1.00  0.00           H  
ATOM    548  HB2 PRO C  95     -13.289   6.000   0.637  1.00  0.00           H  
ATOM    549  HB3 PRO C  95     -12.655   5.259  -0.867  1.00  0.00           H  
ATOM    550  HG2 PRO C  95     -12.582   7.932  -0.584  1.00  0.00           H  
ATOM    551  HG3 PRO C  95     -11.141   7.077  -1.220  1.00  0.00           H  
ATOM    552  HD2 PRO C  95     -10.147   8.182   0.580  1.00  0.00           H  
ATOM    553  HD3 PRO C  95     -11.642   8.117   1.562  1.00  0.00           H  
ATOM    554  N   GLN C  96     -10.864   2.982  -0.031  1.00  0.00           N  
ATOM    555  CA  GLN C  96     -10.326   1.876  -0.824  1.00  0.00           C  
ATOM    556  C   GLN C  96     -11.477   1.059  -1.458  1.00  0.00           C  
ATOM    557  O   GLN C  96     -12.277   0.473  -0.722  1.00  0.00           O  
ATOM    558  CB  GLN C  96      -9.413   1.012   0.067  1.00  0.00           C  
ATOM    559  CG  GLN C  96      -9.020  -0.322  -0.595  1.00  0.00           C  
ATOM    560  CD  GLN C  96      -8.098  -1.186   0.256  1.00  0.00           C  
ATOM    561  OE1 GLN C  96      -7.470  -0.759   1.209  1.00  0.00           O  
ATOM    562  NE2 GLN C  96      -7.999  -2.454  -0.069  1.00  0.00           N  
ATOM    563  H   GLN C  96     -11.606   2.744   0.612  1.00  0.00           H  
ATOM    564  HA  GLN C  96      -9.693   2.280  -1.614  1.00  0.00           H  
ATOM    565  HB2 GLN C  96      -9.933   0.789   0.999  1.00  0.00           H  
ATOM    566  HB3 GLN C  96      -8.513   1.580   0.303  1.00  0.00           H  
ATOM    567  HG2 GLN C  96      -8.521  -0.121  -1.543  1.00  0.00           H  
ATOM    568  HG3 GLN C  96      -9.916  -0.909  -0.800  1.00  0.00           H  
ATOM    569 HE21 GLN C  96      -7.316  -3.033   0.398  1.00  0.00           H  
ATOM    570 HE22 GLN C  96      -8.574  -2.832  -0.808  1.00  0.00           H  
ATOM    571  N   PRO C  97     -11.592   0.992  -2.798  1.00  0.00           N  
ATOM    572  CA  PRO C  97     -12.604   0.175  -3.476  1.00  0.00           C  
ATOM    573  C   PRO C  97     -12.434  -1.347  -3.327  1.00  0.00           C  
ATOM    574  O   PRO C  97     -11.330  -1.846  -3.118  1.00  0.00           O  
ATOM    575  CB  PRO C  97     -12.561   0.605  -4.945  1.00  0.00           C  
ATOM    576  CG  PRO C  97     -12.042   2.037  -4.868  1.00  0.00           C  
ATOM    577  CD  PRO C  97     -11.005   1.922  -3.754  1.00  0.00           C  
ATOM    578  HA  PRO C  97     -13.579   0.441  -3.067  1.00  0.00           H  
ATOM    579  HB2 PRO C  97     -11.856  -0.016  -5.499  1.00  0.00           H  
ATOM    580  HB3 PRO C  97     -13.552   0.568  -5.399  1.00  0.00           H  
ATOM    581  HG2 PRO C  97     -11.600   2.367  -5.808  1.00  0.00           H  
ATOM    582  HG3 PRO C  97     -12.844   2.708  -4.559  1.00  0.00           H  
ATOM    583  HD2 PRO C  97     -10.077   1.509  -4.148  1.00  0.00           H  
ATOM    584  HD3 PRO C  97     -10.831   2.906  -3.319  1.00  0.00           H  
ATOM    585  N   TYR C  98     -13.541  -2.078  -3.493  1.00  0.00           N  
ATOM    586  CA  TYR C  98     -13.665  -3.541  -3.374  1.00  0.00           C  
ATOM    587  C   TYR C  98     -14.546  -4.118  -4.513  1.00  0.00           C  
ATOM    588  O   TYR C  98     -15.141  -3.349  -5.276  1.00  0.00           O  
ATOM    589  CB  TYR C  98     -14.201  -3.881  -1.966  1.00  0.00           C  
ATOM    590  CG  TYR C  98     -13.118  -4.225  -0.958  1.00  0.00           C  
ATOM    591  CD1 TYR C  98     -12.804  -5.576  -0.702  1.00  0.00           C  
ATOM    592  CD2 TYR C  98     -12.396  -3.207  -0.304  1.00  0.00           C  
ATOM    593  CE1 TYR C  98     -11.750  -5.909   0.167  1.00  0.00           C  
ATOM    594  CE2 TYR C  98     -11.346  -3.538   0.575  1.00  0.00           C  
ATOM    595  CZ  TYR C  98     -11.011  -4.889   0.801  1.00  0.00           C  
ATOM    596  OH  TYR C  98      -9.989  -5.208   1.638  1.00  0.00           O  
ATOM    597  H   TYR C  98     -14.403  -1.579  -3.658  1.00  0.00           H  
ATOM    598  HA  TYR C  98     -12.673  -3.981  -3.472  1.00  0.00           H  
ATOM    599  HB2 TYR C  98     -14.786  -3.043  -1.588  1.00  0.00           H  
ATOM    600  HB3 TYR C  98     -14.885  -4.727  -2.031  1.00  0.00           H  
ATOM    601  HD1 TYR C  98     -13.348  -6.368  -1.195  1.00  0.00           H  
ATOM    602  HD2 TYR C  98     -12.629  -2.169  -0.494  1.00  0.00           H  
ATOM    603  HE1 TYR C  98     -11.495  -6.945   0.330  1.00  0.00           H  
ATOM    604  HE2 TYR C  98     -10.779  -2.764   1.072  1.00  0.00           H  
ATOM    605  HH  TYR C  98      -9.880  -6.159   1.711  1.00  0.00           H  
ATOM    606  N   PRO C  99     -14.627  -5.454  -4.706  1.00  0.00           N  
ATOM    607  CA  PRO C  99     -15.325  -6.058  -5.848  1.00  0.00           C  
ATOM    608  C   PRO C  99     -16.830  -5.742  -5.967  1.00  0.00           C  
ATOM    609  O   PRO C  99     -17.578  -5.755  -4.993  1.00  0.00           O  
ATOM    610  CB  PRO C  99     -15.053  -7.561  -5.744  1.00  0.00           C  
ATOM    611  CG  PRO C  99     -13.699  -7.620  -5.042  1.00  0.00           C  
ATOM    612  CD  PRO C  99     -13.831  -6.476  -4.037  1.00  0.00           C  
ATOM    613  HA  PRO C  99     -14.832  -5.690  -6.748  1.00  0.00           H  
ATOM    614  HB2 PRO C  99     -15.803  -8.031  -5.107  1.00  0.00           H  
ATOM    615  HB3 PRO C  99     -15.041  -8.054  -6.716  1.00  0.00           H  
ATOM    616  HG2 PRO C  99     -13.538  -8.577  -4.546  1.00  0.00           H  
ATOM    617  HG3 PRO C  99     -12.898  -7.408  -5.750  1.00  0.00           H  
ATOM    618  HD2 PRO C  99     -14.362  -6.828  -3.153  1.00  0.00           H  
ATOM    619  HD3 PRO C  99     -12.842  -6.115  -3.754  1.00  0.00           H  
ATOM    620  N   THR C 100     -17.275  -5.494  -7.198  1.00  0.00           N  
ATOM    621  CA  THR C 100     -18.613  -5.010  -7.608  1.00  0.00           C  
ATOM    622  C   THR C 100     -19.753  -6.051  -7.555  1.00  0.00           C  
ATOM    623  O   THR C 100     -19.513  -7.252  -7.405  1.00  0.00           O  
ATOM    624  CB  THR C 100     -18.492  -4.445  -9.038  1.00  0.00           C  
ATOM    625  OG1 THR C 100     -17.946  -5.439  -9.887  1.00  0.00           O  
ATOM    626  CG2 THR C 100     -17.574  -3.227  -9.104  1.00  0.00           C  
ATOM    627  H   THR C 100     -16.598  -5.559  -7.945  1.00  0.00           H  
ATOM    628  HA  THR C 100     -18.890  -4.194  -6.941  1.00  0.00           H  
ATOM    629  HB  THR C 100     -19.476  -4.156  -9.409  1.00  0.00           H  
ATOM    630 HG21 THR C 100     -17.960  -2.455  -8.438  1.00  0.00           H  
ATOM    631 HG22 THR C 100     -16.556  -3.483  -8.811  1.00  0.00           H  
ATOM    632 HG23 THR C 100     -17.567  -2.829 -10.119  1.00  0.00           H  
ATOM    633  HG1 THR C 100     -17.595  -5.000 -10.665  1.00  0.00           H  
ATOM    634  N   LEU C 101     -21.008  -5.594  -7.707  1.00  0.00           N  
ATOM    635  CA  LEU C 101     -22.234  -6.416  -7.753  1.00  0.00           C  
ATOM    636  C   LEU C 101     -23.243  -5.923  -8.821  1.00  0.00           C  
ATOM    637  O   LEU C 101     -23.823  -4.846  -8.655  1.00  0.00           O  
ATOM    638  CB  LEU C 101     -22.960  -6.440  -6.386  1.00  0.00           C  
ATOM    639  CG  LEU C 101     -22.233  -7.073  -5.186  1.00  0.00           C  
ATOM    640  CD1 LEU C 101     -21.367  -6.082  -4.403  1.00  0.00           C  
ATOM    641  CD2 LEU C 101     -23.280  -7.607  -4.201  1.00  0.00           C  
ATOM    642  H   LEU C 101     -21.121  -4.594  -7.782  1.00  0.00           H  
ATOM    643  HA  LEU C 101     -21.961  -7.445  -7.985  1.00  0.00           H  
ATOM    644  HB2 LEU C 101     -23.880  -7.001  -6.548  1.00  0.00           H  
ATOM    645  HB3 LEU C 101     -23.258  -5.428  -6.114  1.00  0.00           H  
ATOM    646  HG  LEU C 101     -21.619  -7.904  -5.534  1.00  0.00           H  
ATOM    647 HD11 LEU C 101     -20.559  -5.702  -5.028  1.00  0.00           H  
ATOM    648 HD12 LEU C 101     -21.972  -5.243  -4.057  1.00  0.00           H  
ATOM    649 HD13 LEU C 101     -20.921  -6.580  -3.542  1.00  0.00           H  
ATOM    650 HD21 LEU C 101     -23.920  -6.795  -3.857  1.00  0.00           H  
ATOM    651 HD22 LEU C 101     -23.897  -8.360  -4.690  1.00  0.00           H  
ATOM    652 HD23 LEU C 101     -22.789  -8.066  -3.342  1.00  0.00           H  
ATOM    653  N   PRO C 102     -23.529  -6.701  -9.884  1.00  0.00           N  
ATOM    654  CA  PRO C 102     -24.653  -6.451 -10.799  1.00  0.00           C  
ATOM    655  C   PRO C 102     -26.055  -6.644 -10.169  1.00  0.00           C  
ATOM    656  O   PRO C 102     -26.157  -7.318  -9.132  1.00  0.00           O  
ATOM    657  CB  PRO C 102     -24.435  -7.407 -11.980  1.00  0.00           C  
ATOM    658  CG  PRO C 102     -22.923  -7.618 -11.968  1.00  0.00           C  
ATOM    659  CD  PRO C 102     -22.642  -7.692 -10.468  1.00  0.00           C  
ATOM    660  HA  PRO C 102     -24.559  -5.427 -11.160  1.00  0.00           H  
ATOM    661  HB2 PRO C 102     -24.772  -6.972 -12.922  1.00  0.00           H  
ATOM    662  HB3 PRO C 102     -24.937  -8.357 -11.797  1.00  0.00           H  
ATOM    663  HG2 PRO C 102     -22.420  -6.753 -12.401  1.00  0.00           H  
ATOM    664  HG3 PRO C 102     -22.636  -8.532 -12.488  1.00  0.00           H  
ATOM    665  HD2 PRO C 102     -22.897  -8.681 -10.089  1.00  0.00           H  
ATOM    666  HD3 PRO C 102     -21.593  -7.467 -10.274  1.00  0.00           H  
ATOM    667  N   PRO C 103     -27.133  -6.093 -10.765  1.00  0.00           N  
ATOM    668  CA  PRO C 103     -28.511  -6.189 -10.262  1.00  0.00           C  
ATOM    669  C   PRO C 103     -28.988  -7.611  -9.939  1.00  0.00           C  
ATOM    670  O   PRO C 103     -28.783  -8.540 -10.720  1.00  0.00           O  
ATOM    671  CB  PRO C 103     -29.390  -5.570 -11.354  1.00  0.00           C  
ATOM    672  CG  PRO C 103     -28.473  -4.505 -11.942  1.00  0.00           C  
ATOM    673  CD  PRO C 103     -27.112  -5.202 -11.921  1.00  0.00           C  
ATOM    674  HA  PRO C 103     -28.590  -5.574  -9.366  1.00  0.00           H  
ATOM    675  HB2 PRO C 103     -30.302  -5.137 -10.944  1.00  0.00           H  
ATOM    676  HB3 PRO C 103     -29.626  -6.309 -12.121  1.00  0.00           H  
ATOM    677  HG2 PRO C 103     -28.461  -3.635 -11.286  1.00  0.00           H  
ATOM    678  HG3 PRO C 103     -28.769  -4.220 -12.952  1.00  0.00           H  
ATOM    679  HD2 PRO C 103     -26.987  -5.788 -12.832  1.00  0.00           H  
ATOM    680  HD3 PRO C 103     -26.328  -4.450 -11.839  1.00  0.00           H  
ATOM    681  N   GLY C 104     -29.644  -7.789  -8.788  1.00  0.00           N  
ATOM    682  CA  GLY C 104     -30.175  -9.077  -8.321  1.00  0.00           C  
ATOM    683  C   GLY C 104     -29.126 -10.042  -7.751  1.00  0.00           C  
ATOM    684  O   GLY C 104     -29.487 -11.055  -7.145  1.00  0.00           O  
ATOM    685  H   GLY C 104     -29.755  -7.004  -8.163  1.00  0.00           H  
ATOM    686  HA2 GLY C 104     -30.676  -9.579  -9.149  1.00  0.00           H  
ATOM    687  HA3 GLY C 104     -30.912  -8.888  -7.541  1.00  0.00           H  
ATOM    688  N   THR C 105     -27.831  -9.737  -7.890  1.00  0.00           N  
ATOM    689  CA  THR C 105     -26.748 -10.579  -7.363  1.00  0.00           C  
ATOM    690  C   THR C 105     -26.417 -10.229  -5.907  1.00  0.00           C  
ATOM    691  O   THR C 105     -26.471  -9.066  -5.492  1.00  0.00           O  
ATOM    692  CB  THR C 105     -25.486 -10.575  -8.248  1.00  0.00           C  
ATOM    693  OG1 THR C 105     -24.716  -9.404  -8.107  1.00  0.00           O  
ATOM    694  CG2 THR C 105     -25.749 -10.758  -9.739  1.00  0.00           C  
ATOM    695  H   THR C 105     -27.587  -8.891  -8.384  1.00  0.00           H  
ATOM    696  HA  THR C 105     -27.102 -11.610  -7.369  1.00  0.00           H  
ATOM    697  HB  THR C 105     -24.869 -11.412  -7.923  1.00  0.00           H  
ATOM    698 HG21 THR C 105     -26.282 -11.695  -9.898  1.00  0.00           H  
ATOM    699 HG22 THR C 105     -26.344  -9.935 -10.136  1.00  0.00           H  
ATOM    700 HG23 THR C 105     -24.802 -10.802 -10.277  1.00  0.00           H  
ATOM    701  HG1 THR C 105     -25.253  -8.678  -8.434  1.00  0.00           H  
ATOM    702  N   GLY C 106     -26.060 -11.247  -5.122  1.00  0.00           N  
ATOM    703  CA  GLY C 106     -25.490 -11.106  -3.782  1.00  0.00           C  
ATOM    704  C   GLY C 106     -24.020 -11.527  -3.734  1.00  0.00           C  
ATOM    705  O   GLY C 106     -23.485 -12.054  -4.713  1.00  0.00           O  
ATOM    706  H   GLY C 106     -26.107 -12.185  -5.492  1.00  0.00           H  
ATOM    707  HA2 GLY C 106     -26.052 -11.720  -3.078  1.00  0.00           H  
ATOM    708  HA3 GLY C 106     -25.554 -10.069  -3.455  1.00  0.00           H  
ATOM    709  N   ARG C 107     -23.359 -11.315  -2.593  1.00  0.00           N  
ATOM    710  CA  ARG C 107     -21.990 -11.763  -2.257  1.00  0.00           C  
ATOM    711  C   ARG C 107     -21.912 -12.120  -0.769  1.00  0.00           C  
ATOM    712  O   ARG C 107     -22.761 -11.698   0.017  1.00  0.00           O  
ATOM    713  CB  ARG C 107     -20.935 -10.703  -2.644  1.00  0.00           C  
ATOM    714  CG  ARG C 107     -20.888 -10.316  -4.134  1.00  0.00           C  
ATOM    715  CD  ARG C 107     -20.347 -11.419  -5.058  1.00  0.00           C  
ATOM    716  NE  ARG C 107     -20.192 -10.948  -6.450  1.00  0.00           N  
ATOM    717  CZ  ARG C 107     -21.146 -10.692  -7.330  1.00  0.00           C  
ATOM    718  NH1 ARG C 107     -22.408 -10.797  -7.037  1.00  0.00           N  
ATOM    719  NH2 ARG C 107     -20.851 -10.313  -8.539  1.00  0.00           N1+
ATOM    720  H   ARG C 107     -23.866 -10.821  -1.873  1.00  0.00           H  
ATOM    721  HA  ARG C 107     -21.768 -12.677  -2.808  1.00  0.00           H  
ATOM    722  HB2 ARG C 107     -19.946 -11.058  -2.356  1.00  0.00           H  
ATOM    723  HB3 ARG C 107     -21.132  -9.797  -2.070  1.00  0.00           H  
ATOM    724  HG2 ARG C 107     -20.248  -9.440  -4.238  1.00  0.00           H  
ATOM    725  HG3 ARG C 107     -21.882 -10.018  -4.466  1.00  0.00           H  
ATOM    726  HD2 ARG C 107     -21.006 -12.287  -5.035  1.00  0.00           H  
ATOM    727  HD3 ARG C 107     -19.370 -11.733  -4.692  1.00  0.00           H  
ATOM    728  HE  ARG C 107     -19.246 -10.787  -6.764  1.00  0.00           H  
ATOM    729 HH11 ARG C 107     -22.673 -11.246  -6.172  1.00  0.00           H  
ATOM    730 HH12 ARG C 107     -23.111 -10.414  -7.653  1.00  0.00           H  
ATOM    731 HH21 ARG C 107     -21.552 -10.316  -9.267  1.00  0.00           H  
ATOM    732 HH22 ARG C 107     -19.888 -10.257  -8.839  1.00  0.00           H  
ATOM    733  N   ARG C 108     -20.899 -12.894  -0.374  1.00  0.00           N  
ATOM    734  CA  ARG C 108     -20.681 -13.392   1.000  1.00  0.00           C  
ATOM    735  C   ARG C 108     -19.202 -13.296   1.364  1.00  0.00           C  
ATOM    736  O   ARG C 108     -18.372 -13.906   0.685  1.00  0.00           O  
ATOM    737  CB  ARG C 108     -21.292 -14.804   1.119  1.00  0.00           C  
ATOM    738  CG  ARG C 108     -20.772 -15.667   2.278  1.00  0.00           C  
ATOM    739  CD  ARG C 108     -19.725 -16.674   1.775  1.00  0.00           C  
ATOM    740  NE  ARG C 108     -18.835 -17.134   2.853  1.00  0.00           N  
ATOM    741  CZ  ARG C 108     -17.614 -16.708   3.122  1.00  0.00           C  
ATOM    742  NH1 ARG C 108     -17.044 -15.721   2.492  1.00  0.00           N  
ATOM    743  NH2 ARG C 108     -16.916 -17.278   4.049  1.00  0.00           N1+
ATOM    744  H   ARG C 108     -20.249 -13.203  -1.083  1.00  0.00           H  
ATOM    745  HA  ARG C 108     -21.208 -12.742   1.699  1.00  0.00           H  
ATOM    746  HB2 ARG C 108     -21.119 -15.341   0.186  1.00  0.00           H  
ATOM    747  HB3 ARG C 108     -22.372 -14.698   1.224  1.00  0.00           H  
ATOM    748  HG2 ARG C 108     -21.603 -16.229   2.705  1.00  0.00           H  
ATOM    749  HG3 ARG C 108     -20.355 -15.034   3.062  1.00  0.00           H  
ATOM    750  HD2 ARG C 108     -19.131 -16.236   0.973  1.00  0.00           H  
ATOM    751  HD3 ARG C 108     -20.246 -17.533   1.352  1.00  0.00           H  
ATOM    752  HE  ARG C 108     -19.201 -17.843   3.473  1.00  0.00           H  
ATOM    753 HH11 ARG C 108     -16.056 -15.570   2.638  1.00  0.00           H  
ATOM    754 HH12 ARG C 108     -17.537 -15.220   1.767  1.00  0.00           H  
ATOM    755 HH21 ARG C 108     -17.263 -18.110   4.505  1.00  0.00           H  
ATOM    756 HH22 ARG C 108     -16.080 -16.820   4.381  1.00  0.00           H  
ATOM    757  N   ILE C 109     -18.885 -12.503   2.390  1.00  0.00           N  
ATOM    758  CA  ILE C 109     -17.557 -11.896   2.587  1.00  0.00           C  
ATOM    759  C   ILE C 109     -17.173 -11.776   4.079  1.00  0.00           C  
ATOM    760  O   ILE C 109     -17.976 -12.071   4.972  1.00  0.00           O  
ATOM    761  CB  ILE C 109     -17.490 -10.525   1.844  1.00  0.00           C  
ATOM    762  CG1 ILE C 109     -18.292  -9.369   2.494  1.00  0.00           C  
ATOM    763  CG2 ILE C 109     -17.906 -10.637   0.365  1.00  0.00           C  
ATOM    764  CD1 ILE C 109     -17.421  -8.379   3.278  1.00  0.00           C  
ATOM    765  H   ILE C 109     -19.632 -12.146   2.968  1.00  0.00           H  
ATOM    766  HA  ILE C 109     -16.816 -12.552   2.131  1.00  0.00           H  
ATOM    767  HB  ILE C 109     -16.442 -10.224   1.835  1.00  0.00           H  
ATOM    768 HG12 ILE C 109     -19.059  -9.776   3.153  1.00  0.00           H  
ATOM    769 HG13 ILE C 109     -18.806  -8.793   1.725  1.00  0.00           H  
ATOM    770 HG21 ILE C 109     -17.340 -11.431  -0.123  1.00  0.00           H  
ATOM    771 HG22 ILE C 109     -18.976 -10.822   0.274  1.00  0.00           H  
ATOM    772 HG23 ILE C 109     -17.691  -9.698  -0.144  1.00  0.00           H  
ATOM    773 HD11 ILE C 109     -17.001  -8.856   4.164  1.00  0.00           H  
ATOM    774 HD12 ILE C 109     -16.616  -8.003   2.648  1.00  0.00           H  
ATOM    775 HD13 ILE C 109     -18.031  -7.534   3.599  1.00  0.00           H  
ATOM    776  N   HIS C 110     -15.939 -11.326   4.335  1.00  0.00           N  
ATOM    777  CA  HIS C 110     -15.382 -11.035   5.664  1.00  0.00           C  
ATOM    778  C   HIS C 110     -14.850  -9.599   5.790  1.00  0.00           C  
ATOM    779  O   HIS C 110     -14.228  -9.064   4.867  1.00  0.00           O  
ATOM    780  CB  HIS C 110     -14.247 -12.007   6.012  1.00  0.00           C  
ATOM    781  CG  HIS C 110     -14.615 -13.460   5.970  1.00  0.00           C  
ATOM    782  ND1 HIS C 110     -15.209 -14.186   6.978  1.00  0.00           N  
ATOM    783  CD2 HIS C 110     -14.420 -14.307   4.915  1.00  0.00           C  
ATOM    784  CE1 HIS C 110     -15.347 -15.448   6.544  1.00  0.00           C  
ATOM    785  NE2 HIS C 110     -14.891 -15.572   5.285  1.00  0.00           N  
ATOM    786  H   HIS C 110     -15.325 -11.193   3.544  1.00  0.00           H  
ATOM    787  HA  HIS C 110     -16.167 -11.165   6.409  1.00  0.00           H  
ATOM    788  HB2 HIS C 110     -13.889 -11.778   7.015  1.00  0.00           H  
ATOM    789  HB3 HIS C 110     -13.419 -11.842   5.322  1.00  0.00           H  
ATOM    790  HD1 HIS C 110     -15.481 -13.849   7.890  1.00  0.00           H  
ATOM    791  HD2 HIS C 110     -13.975 -14.036   3.969  1.00  0.00           H  
ATOM    792  HE1 HIS C 110     -15.762 -16.253   7.134  1.00  0.00           H  
ATOM    793  N   SER C 111     -15.050  -9.020   6.973  1.00  0.00           N  
ATOM    794  CA  SER C 111     -14.501  -7.740   7.439  1.00  0.00           C  
ATOM    795  C   SER C 111     -14.246  -7.837   8.960  1.00  0.00           C  
ATOM    796  O   SER C 111     -14.004  -8.942   9.450  1.00  0.00           O  
ATOM    797  CB  SER C 111     -15.437  -6.604   6.996  1.00  0.00           C  
ATOM    798  OG  SER C 111     -14.923  -5.326   7.324  1.00  0.00           O  
ATOM    799  H   SER C 111     -15.555  -9.553   7.668  1.00  0.00           H  
ATOM    800  HA  SER C 111     -13.533  -7.576   6.966  1.00  0.00           H  
ATOM    801  HB2 SER C 111     -16.407  -6.733   7.477  1.00  0.00           H  
ATOM    802  HB3 SER C 111     -15.580  -6.662   5.917  1.00  0.00           H  
ATOM    803  HG  SER C 111     -14.075  -5.226   6.886  1.00  0.00           H  
ATOM    804  N   TYR C 112     -14.277  -6.739   9.723  1.00  0.00           N  
ATOM    805  CA  TYR C 112     -13.905  -6.708  11.147  1.00  0.00           C  
ATOM    806  C   TYR C 112     -14.784  -5.739  11.942  1.00  0.00           C  
ATOM    807  O   TYR C 112     -15.351  -4.790  11.392  1.00  0.00           O  
ATOM    808  CB  TYR C 112     -12.415  -6.359  11.336  1.00  0.00           C  
ATOM    809  CG  TYR C 112     -11.440  -7.187  10.520  1.00  0.00           C  
ATOM    810  CD1 TYR C 112     -11.293  -6.898   9.155  1.00  0.00           C  
ATOM    811  CD2 TYR C 112     -10.713  -8.255  11.087  1.00  0.00           C  
ATOM    812  CE1 TYR C 112     -10.488  -7.703   8.343  1.00  0.00           C  
ATOM    813  CE2 TYR C 112      -9.869  -9.045  10.276  1.00  0.00           C  
ATOM    814  CZ  TYR C 112      -9.763  -8.776   8.893  1.00  0.00           C  
ATOM    815  OH  TYR C 112      -8.968  -9.528   8.087  1.00  0.00           O  
ATOM    816  H   TYR C 112     -14.511  -5.862   9.280  1.00  0.00           H  
ATOM    817  HA  TYR C 112     -14.064  -7.701  11.567  1.00  0.00           H  
ATOM    818  HB2 TYR C 112     -12.153  -6.444  12.391  1.00  0.00           H  
ATOM    819  HB3 TYR C 112     -12.282  -5.313  11.063  1.00  0.00           H  
ATOM    820  HD1 TYR C 112     -11.832  -6.072   8.715  1.00  0.00           H  
ATOM    821  HD2 TYR C 112     -10.815  -8.480  12.138  1.00  0.00           H  
ATOM    822  HE1 TYR C 112     -10.432  -7.481   7.288  1.00  0.00           H  
ATOM    823  HE2 TYR C 112      -9.308  -9.863  10.702  1.00  0.00           H  
ATOM    824  HH  TYR C 112      -8.986  -9.194   7.188  1.00  0.00           H  
ATOM    825  N   ARG C 113     -14.892  -5.974  13.254  1.00  0.00           N  
ATOM    826  CA  ARG C 113     -15.672  -5.144  14.182  1.00  0.00           C  
ATOM    827  C   ARG C 113     -15.202  -3.690  14.146  1.00  0.00           C  
ATOM    828  O   ARG C 113     -14.010  -3.417  14.312  1.00  0.00           O  
ATOM    829  CB  ARG C 113     -15.582  -5.702  15.610  1.00  0.00           C  
ATOM    830  CG  ARG C 113     -16.191  -7.110  15.736  1.00  0.00           C  
ATOM    831  CD  ARG C 113     -16.365  -7.552  17.198  1.00  0.00           C  
ATOM    832  NE  ARG C 113     -17.208  -6.612  17.970  1.00  0.00           N  
ATOM    833  CZ  ARG C 113     -16.823  -5.851  18.984  1.00  0.00           C  
ATOM    834  NH1 ARG C 113     -15.648  -5.938  19.532  1.00  0.00           N  
ATOM    835  NH2 ARG C 113     -17.604  -4.947  19.488  1.00  0.00           N1+
ATOM    836  H   ARG C 113     -14.364  -6.749  13.629  1.00  0.00           H  
ATOM    837  HA  ARG C 113     -16.717  -5.155  13.873  1.00  0.00           H  
ATOM    838  HB2 ARG C 113     -16.118  -5.013  16.262  1.00  0.00           H  
ATOM    839  HB3 ARG C 113     -14.541  -5.728  15.933  1.00  0.00           H  
ATOM    840  HG2 ARG C 113     -15.550  -7.833  15.231  1.00  0.00           H  
ATOM    841  HG3 ARG C 113     -17.161  -7.123  15.239  1.00  0.00           H  
ATOM    842  HD2 ARG C 113     -15.374  -7.651  17.641  1.00  0.00           H  
ATOM    843  HD3 ARG C 113     -16.830  -8.538  17.212  1.00  0.00           H  
ATOM    844  HE  ARG C 113     -18.148  -6.475  17.626  1.00  0.00           H  
ATOM    845 HH11 ARG C 113     -15.000  -6.663  19.258  1.00  0.00           H  
ATOM    846 HH12 ARG C 113     -15.351  -5.281  20.239  1.00  0.00           H  
ATOM    847 HH21 ARG C 113     -17.263  -4.378  20.249  1.00  0.00           H  
ATOM    848 HH22 ARG C 113     -18.494  -4.735  19.061  1.00  0.00           H  
ATOM    849  N   GLY C 114     -16.139  -2.770  13.926  1.00  0.00           N  
ATOM    850  CA  GLY C 114     -15.881  -1.330  13.894  1.00  0.00           C  
ATOM    851  C   GLY C 114     -15.264  -0.804  12.593  1.00  0.00           C  
ATOM    852  O   GLY C 114     -14.794   0.336  12.575  1.00  0.00           O  
ATOM    853  H   GLY C 114     -17.096  -3.082  13.841  1.00  0.00           H  
ATOM    854  HA2 GLY C 114     -15.219  -1.067  14.719  1.00  0.00           H  
ATOM    855  HA3 GLY C 114     -16.829  -0.813  14.045  1.00  0.00           H  
ATOM    856  N   HIS C 115     -15.248  -1.587  11.508  1.00  0.00           N  
ATOM    857  CA  HIS C 115     -14.881  -1.090  10.171  1.00  0.00           C  
ATOM    858  C   HIS C 115     -16.032  -0.329   9.508  1.00  0.00           C  
ATOM    859  O   HIS C 115     -17.193  -0.633   9.759  1.00  0.00           O  
ATOM    860  CB  HIS C 115     -14.376  -2.230   9.271  1.00  0.00           C  
ATOM    861  CG  HIS C 115     -12.969  -2.684   9.573  1.00  0.00           C  
ATOM    862  ND1 HIS C 115     -12.139  -3.357   8.673  1.00  0.00           N  
ATOM    863  CD2 HIS C 115     -12.284  -2.496  10.738  1.00  0.00           C  
ATOM    864  CE1 HIS C 115     -10.972  -3.539   9.313  1.00  0.00           C  
ATOM    865  NE2 HIS C 115     -11.033  -3.027  10.552  1.00  0.00           N  
ATOM    866  H   HIS C 115     -15.596  -2.532  11.582  1.00  0.00           H  
ATOM    867  HA  HIS C 115     -14.068  -0.372  10.278  1.00  0.00           H  
ATOM    868  HB2 HIS C 115     -14.393  -1.888   8.236  1.00  0.00           H  
ATOM    869  HB3 HIS C 115     -15.052  -3.081   9.343  1.00  0.00           H  
ATOM    870  HD2 HIS C 115     -12.649  -2.021  11.637  1.00  0.00           H  
ATOM    871  HE2 HIS C 115     -10.294  -3.031  11.241  1.00  0.00           H  
ATOM    872  HE1 HIS C 115     -10.110  -4.032   8.889  1.00  0.00           H  
ATOM    873  N   LEU C 116     -15.714   0.636   8.644  1.00  0.00           N  
ATOM    874  CA  LEU C 116     -16.688   1.441   7.901  1.00  0.00           C  
ATOM    875  C   LEU C 116     -16.619   1.136   6.403  1.00  0.00           C  
ATOM    876  O   LEU C 116     -15.543   1.015   5.815  1.00  0.00           O  
ATOM    877  CB  LEU C 116     -16.498   2.947   8.176  1.00  0.00           C  
ATOM    878  CG  LEU C 116     -17.346   3.507   9.331  1.00  0.00           C  
ATOM    879  CD1 LEU C 116     -17.001   2.926  10.701  1.00  0.00           C  
ATOM    880  CD2 LEU C 116     -17.173   5.023   9.396  1.00  0.00           C  
ATOM    881  H   LEU C 116     -14.736   0.808   8.459  1.00  0.00           H  
ATOM    882  HA  LEU C 116     -17.694   1.171   8.223  1.00  0.00           H  
ATOM    883  HB2 LEU C 116     -16.789   3.489   7.276  1.00  0.00           H  
ATOM    884  HB3 LEU C 116     -15.443   3.158   8.354  1.00  0.00           H  
ATOM    885  HG  LEU C 116     -18.396   3.305   9.120  1.00  0.00           H  
ATOM    886 HD11 LEU C 116     -17.243   1.864  10.722  1.00  0.00           H  
ATOM    887 HD12 LEU C 116     -15.938   3.062  10.904  1.00  0.00           H  
ATOM    888 HD13 LEU C 116     -17.588   3.443  11.460  1.00  0.00           H  
ATOM    889 HD21 LEU C 116     -16.131   5.267   9.603  1.00  0.00           H  
ATOM    890 HD22 LEU C 116     -17.477   5.464   8.447  1.00  0.00           H  
ATOM    891 HD23 LEU C 116     -17.798   5.435  10.188  1.00  0.00           H  
ATOM    892  N   TRP C 117     -17.804   1.073   5.806  1.00  0.00           N  
ATOM    893  CA  TRP C 117     -18.065   0.790   4.400  1.00  0.00           C  
ATOM    894  C   TRP C 117     -19.092   1.774   3.839  1.00  0.00           C  
ATOM    895  O   TRP C 117     -19.915   2.305   4.585  1.00  0.00           O  
ATOM    896  CB  TRP C 117     -18.592  -0.640   4.257  1.00  0.00           C  
ATOM    897  CG  TRP C 117     -17.644  -1.747   4.574  1.00  0.00           C  
ATOM    898  CD1 TRP C 117     -17.352  -2.222   5.806  1.00  0.00           C  
ATOM    899  CD2 TRP C 117     -16.852  -2.534   3.634  1.00  0.00           C  
ATOM    900  NE1 TRP C 117     -16.446  -3.259   5.697  1.00  0.00           N  
ATOM    901  CE2 TRP C 117     -16.116  -3.498   4.378  1.00  0.00           C  
ATOM    902  CE3 TRP C 117     -16.694  -2.539   2.231  1.00  0.00           C  
ATOM    903  CZ2 TRP C 117     -15.277  -4.429   3.760  1.00  0.00           C  
ATOM    904  CZ3 TRP C 117     -15.845  -3.469   1.601  1.00  0.00           C  
ATOM    905  CH2 TRP C 117     -15.133  -4.415   2.362  1.00  0.00           C  
ATOM    906  H   TRP C 117     -18.624   1.156   6.390  1.00  0.00           H  
ATOM    907  HA  TRP C 117     -17.142   0.887   3.828  1.00  0.00           H  
ATOM    908  HB2 TRP C 117     -18.932  -0.781   3.231  1.00  0.00           H  
ATOM    909  HB3 TRP C 117     -19.465  -0.744   4.902  1.00  0.00           H  
ATOM    910  HD1 TRP C 117     -17.773  -1.837   6.724  1.00  0.00           H  
ATOM    911  HE1 TRP C 117     -16.072  -3.772   6.484  1.00  0.00           H  
ATOM    912  HE3 TRP C 117     -17.231  -1.811   1.641  1.00  0.00           H  
ATOM    913  HZ2 TRP C 117     -14.747  -5.144   4.372  1.00  0.00           H  
ATOM    914  HZ3 TRP C 117     -15.730  -3.451   0.527  1.00  0.00           H  
ATOM    915  HH2 TRP C 117     -14.473  -5.114   1.870  1.00  0.00           H  
ATOM    916  N   LEU C 118     -19.046   1.984   2.526  1.00  0.00           N  
ATOM    917  CA  LEU C 118     -19.907   2.877   1.747  1.00  0.00           C  
ATOM    918  C   LEU C 118     -20.020   2.342   0.306  1.00  0.00           C  
ATOM    919  O   LEU C 118     -19.288   1.429  -0.083  1.00  0.00           O  
ATOM    920  CB  LEU C 118     -19.328   4.304   1.838  1.00  0.00           C  
ATOM    921  CG  LEU C 118     -17.979   4.495   1.115  1.00  0.00           C  
ATOM    922  CD1 LEU C 118     -18.147   5.206  -0.231  1.00  0.00           C  
ATOM    923  CD2 LEU C 118     -17.004   5.298   1.973  1.00  0.00           C  
ATOM    924  H   LEU C 118     -18.344   1.482   2.002  1.00  0.00           H  
ATOM    925  HA  LEU C 118     -20.905   2.881   2.187  1.00  0.00           H  
ATOM    926  HB2 LEU C 118     -19.211   4.547   2.894  1.00  0.00           H  
ATOM    927  HB3 LEU C 118     -20.059   5.007   1.438  1.00  0.00           H  
ATOM    928  HG  LEU C 118     -17.515   3.522   0.950  1.00  0.00           H  
ATOM    929 HD11 LEU C 118     -18.780   4.613  -0.892  1.00  0.00           H  
ATOM    930 HD12 LEU C 118     -18.599   6.187  -0.086  1.00  0.00           H  
ATOM    931 HD13 LEU C 118     -17.174   5.334  -0.706  1.00  0.00           H  
ATOM    932 HD21 LEU C 118     -17.428   6.271   2.219  1.00  0.00           H  
ATOM    933 HD22 LEU C 118     -16.803   4.751   2.894  1.00  0.00           H  
ATOM    934 HD23 LEU C 118     -16.066   5.437   1.435  1.00  0.00           H  
ATOM    935  N   PHE C 119     -20.944   2.887  -0.490  1.00  0.00           N  
ATOM    936  CA  PHE C 119     -21.297   2.334  -1.806  1.00  0.00           C  
ATOM    937  C   PHE C 119     -21.523   3.422  -2.868  1.00  0.00           C  
ATOM    938  O   PHE C 119     -21.879   4.561  -2.562  1.00  0.00           O  
ATOM    939  CB  PHE C 119     -22.503   1.383  -1.676  1.00  0.00           C  
ATOM    940  CG  PHE C 119     -22.285   0.208  -0.733  1.00  0.00           C  
ATOM    941  CD1 PHE C 119     -22.512   0.362   0.648  1.00  0.00           C  
ATOM    942  CD2 PHE C 119     -21.824  -1.031  -1.222  1.00  0.00           C  
ATOM    943  CE1 PHE C 119     -22.270  -0.702   1.534  1.00  0.00           C  
ATOM    944  CE2 PHE C 119     -21.597  -2.102  -0.335  1.00  0.00           C  
ATOM    945  CZ  PHE C 119     -21.816  -1.937   1.043  1.00  0.00           C  
ATOM    946  H   PHE C 119     -21.479   3.674  -0.153  1.00  0.00           H  
ATOM    947  HA  PHE C 119     -20.459   1.736  -2.162  1.00  0.00           H  
ATOM    948  HB2 PHE C 119     -22.750   0.993  -2.663  1.00  0.00           H  
ATOM    949  HB3 PHE C 119     -23.366   1.954  -1.332  1.00  0.00           H  
ATOM    950  HD1 PHE C 119     -22.860   1.311   1.029  1.00  0.00           H  
ATOM    951  HD2 PHE C 119     -21.639  -1.156  -2.278  1.00  0.00           H  
ATOM    952  HE1 PHE C 119     -22.432  -0.567   2.594  1.00  0.00           H  
ATOM    953  HE2 PHE C 119     -21.250  -3.056  -0.705  1.00  0.00           H  
ATOM    954  HZ  PHE C 119     -21.631  -2.754   1.724  1.00  0.00           H  
ATOM    955  N   ARG C 120     -21.288   3.053  -4.132  1.00  0.00           N  
ATOM    956  CA  ARG C 120     -21.336   3.902  -5.338  1.00  0.00           C  
ATOM    957  C   ARG C 120     -21.794   3.082  -6.548  1.00  0.00           C  
ATOM    958  O   ARG C 120     -21.799   1.852  -6.484  1.00  0.00           O  
ATOM    959  CB  ARG C 120     -19.925   4.461  -5.617  1.00  0.00           C  
ATOM    960  CG  ARG C 120     -19.312   5.392  -4.555  1.00  0.00           C  
ATOM    961  CD  ARG C 120     -19.878   6.816  -4.599  1.00  0.00           C  
ATOM    962  NE  ARG C 120     -21.075   7.039  -3.761  1.00  0.00           N  
ATOM    963  CZ  ARG C 120     -21.753   8.174  -3.746  1.00  0.00           C  
ATOM    964  NH1 ARG C 120     -21.557   9.090  -4.652  1.00  0.00           N  
ATOM    965  NH2 ARG C 120     -22.655   8.456  -2.853  1.00  0.00           N1+
ATOM    966  H   ARG C 120     -20.970   2.105  -4.274  1.00  0.00           H  
ATOM    967  HA  ARG C 120     -22.039   4.724  -5.202  1.00  0.00           H  
ATOM    968  HB2 ARG C 120     -19.930   4.990  -6.570  1.00  0.00           H  
ATOM    969  HB3 ARG C 120     -19.251   3.613  -5.734  1.00  0.00           H  
ATOM    970  HG2 ARG C 120     -18.249   5.471  -4.785  1.00  0.00           H  
ATOM    971  HG3 ARG C 120     -19.389   4.975  -3.551  1.00  0.00           H  
ATOM    972  HD2 ARG C 120     -20.100   7.066  -5.637  1.00  0.00           H  
ATOM    973  HD3 ARG C 120     -19.100   7.496  -4.253  1.00  0.00           H  
ATOM    974  HE  ARG C 120     -21.355   6.320  -3.109  1.00  0.00           H  
ATOM    975 HH11 ARG C 120     -22.088   9.946  -4.586  1.00  0.00           H  
ATOM    976 HH12 ARG C 120     -20.913   8.913  -5.410  1.00  0.00           H  
ATOM    977 HH21 ARG C 120     -22.881   7.851  -2.077  1.00  0.00           H  
ATOM    978 HH22 ARG C 120     -23.101   9.363  -2.869  1.00  0.00           H  
ATOM    979  N   ASP C 121     -22.118   3.729  -7.665  1.00  0.00           N  
ATOM    980  CA  ASP C 121     -22.196   3.053  -8.971  1.00  0.00           C  
ATOM    981  C   ASP C 121     -20.792   2.809  -9.568  1.00  0.00           C  
ATOM    982  O   ASP C 121     -19.954   3.706  -9.576  1.00  0.00           O  
ATOM    983  CB  ASP C 121     -23.118   3.833  -9.918  1.00  0.00           C  
ATOM    984  CG  ASP C 121     -23.334   3.131 -11.266  1.00  0.00           C  
ATOM    985  OD1 ASP C 121     -22.348   2.908 -12.001  1.00  0.00           O  
ATOM    986  OD2 ASP C 121     -24.493   2.807 -11.613  1.00  0.00           O1-
ATOM    987  H   ASP C 121     -22.230   4.732  -7.625  1.00  0.00           H  
ATOM    988  HA  ASP C 121     -22.661   2.079  -8.814  1.00  0.00           H  
ATOM    989  HB2 ASP C 121     -22.683   4.817 -10.098  1.00  0.00           H  
ATOM    990  HB3 ASP C 121     -24.080   3.980  -9.427  1.00  0.00           H  
ATOM    991  N   ALA C 122     -20.528   1.610 -10.092  1.00  0.00           N  
ATOM    992  CA  ALA C 122     -19.226   1.195 -10.626  1.00  0.00           C  
ATOM    993  C   ALA C 122     -18.767   1.918 -11.913  1.00  0.00           C  
ATOM    994  O   ALA C 122     -17.585   1.854 -12.263  1.00  0.00           O  
ATOM    995  CB  ALA C 122     -19.293  -0.321 -10.858  1.00  0.00           C  
ATOM    996  H   ALA C 122     -21.277   0.933 -10.094  1.00  0.00           H  
ATOM    997  HA  ALA C 122     -18.469   1.404  -9.870  1.00  0.00           H  
ATOM    998  HB1 ALA C 122     -19.603  -0.830  -9.945  1.00  0.00           H  
ATOM    999  HB2 ALA C 122     -20.010  -0.540 -11.649  1.00  0.00           H  
ATOM   1000  HB3 ALA C 122     -18.312  -0.688 -11.159  1.00  0.00           H  
ATOM   1001  N   GLY C 123     -19.674   2.581 -12.630  1.00  0.00           N  
ATOM   1002  CA  GLY C 123     -19.432   3.288 -13.892  1.00  0.00           C  
ATOM   1003  C   GLY C 123     -19.767   4.778 -13.827  1.00  0.00           C  
ATOM   1004  O   GLY C 123     -19.019   5.597 -14.365  1.00  0.00           O  
ATOM   1005  H   GLY C 123     -20.614   2.605 -12.260  1.00  0.00           H  
ATOM   1006  HA2 GLY C 123     -20.064   2.841 -14.660  1.00  0.00           H  
ATOM   1007  HA3 GLY C 123     -18.393   3.182 -14.202  1.00  0.00           H  
ATOM   1008  N   THR C 124     -20.839   5.152 -13.123  1.00  0.00           N  
ATOM   1009  CA  THR C 124     -21.310   6.547 -13.001  1.00  0.00           C  
ATOM   1010  C   THR C 124     -20.982   7.194 -11.650  1.00  0.00           C  
ATOM   1011  O   THR C 124     -21.129   8.408 -11.524  1.00  0.00           O  
ATOM   1012  CB  THR C 124     -22.799   6.672 -13.360  1.00  0.00           C  
ATOM   1013  OG1 THR C 124     -23.594   5.922 -12.485  1.00  0.00           O  
ATOM   1014  CG2 THR C 124     -23.107   6.159 -14.767  1.00  0.00           C  
ATOM   1015  H   THR C 124     -21.425   4.430 -12.728  1.00  0.00           H  
ATOM   1016  HA  THR C 124     -20.787   7.154 -13.740  1.00  0.00           H  
ATOM   1017  HB  THR C 124     -23.096   7.718 -13.291  1.00  0.00           H  
ATOM   1018 HG21 THR C 124     -22.482   6.676 -15.495  1.00  0.00           H  
ATOM   1019 HG22 THR C 124     -22.924   5.086 -14.829  1.00  0.00           H  
ATOM   1020 HG23 THR C 124     -24.155   6.352 -14.997  1.00  0.00           H  
ATOM   1021  HG1 THR C 124     -23.733   6.426 -11.680  1.00  0.00           H  
ATOM   1022  N   HIS C 125     -20.477   6.427 -10.672  1.00  0.00           N  
ATOM   1023  CA  HIS C 125     -19.860   6.894  -9.412  1.00  0.00           C  
ATOM   1024  C   HIS C 125     -20.722   7.825  -8.540  1.00  0.00           C  
ATOM   1025  O   HIS C 125     -20.221   8.520  -7.651  1.00  0.00           O  
ATOM   1026  CB  HIS C 125     -18.419   7.363  -9.684  1.00  0.00           C  
ATOM   1027  CG  HIS C 125     -17.603   6.243 -10.286  1.00  0.00           C  
ATOM   1028  CD2 HIS C 125     -17.426   6.010 -11.617  1.00  0.00           C  
ATOM   1029  ND1 HIS C 125     -17.012   5.204  -9.567  1.00  0.00           N  
ATOM   1030  NE2 HIS C 125     -16.778   4.797 -11.721  1.00  0.00           N  
ATOM   1031  CE1 HIS C 125     -16.554   4.334 -10.481  1.00  0.00           C  
ATOM   1032  H   HIS C 125     -20.411   5.433 -10.842  1.00  0.00           H  
ATOM   1033  HA  HIS C 125     -19.753   6.006  -8.788  1.00  0.00           H  
ATOM   1034  HB2 HIS C 125     -17.945   7.664  -8.751  1.00  0.00           H  
ATOM   1035  HB3 HIS C 125     -18.431   8.217 -10.362  1.00  0.00           H  
ATOM   1036  HD2 HIS C 125     -17.782   6.638 -12.421  1.00  0.00           H  
ATOM   1037  HE2 HIS C 125     -16.588   4.284 -12.570  1.00  0.00           H  
ATOM   1038  HE1 HIS C 125     -16.074   3.395 -10.249  1.00  0.00           H  
ATOM   1039  N   ASP C 126     -22.034   7.791  -8.753  1.00  0.00           N  
ATOM   1040  CA  ASP C 126     -23.057   8.489  -7.980  1.00  0.00           C  
ATOM   1041  C   ASP C 126     -23.661   7.572  -6.895  1.00  0.00           C  
ATOM   1042  O   ASP C 126     -23.263   6.411  -6.741  1.00  0.00           O  
ATOM   1043  CB  ASP C 126     -24.095   9.129  -8.926  1.00  0.00           C  
ATOM   1044  CG  ASP C 126     -24.748   8.225  -9.982  1.00  0.00           C  
ATOM   1045  OD1 ASP C 126     -24.287   7.093 -10.255  1.00  0.00           O  
ATOM   1046  OD2 ASP C 126     -25.765   8.659 -10.574  1.00  0.00           O1-
ATOM   1047  H   ASP C 126     -22.380   7.200  -9.495  1.00  0.00           H  
ATOM   1048  HA  ASP C 126     -22.584   9.314  -7.447  1.00  0.00           H  
ATOM   1049  HB2 ASP C 126     -23.592   9.934  -9.462  1.00  0.00           H  
ATOM   1050  HB3 ASP C 126     -24.877   9.595  -8.327  1.00  0.00           H  
ATOM   1051  N   GLY C 127     -24.571   8.116  -6.082  1.00  0.00           N  
ATOM   1052  CA  GLY C 127     -25.071   7.470  -4.869  1.00  0.00           C  
ATOM   1053  C   GLY C 127     -26.121   6.388  -5.110  1.00  0.00           C  
ATOM   1054  O   GLY C 127     -27.095   6.597  -5.838  1.00  0.00           O  
ATOM   1055  H   GLY C 127     -24.928   9.037  -6.291  1.00  0.00           H  
ATOM   1056  HA2 GLY C 127     -25.508   8.223  -4.213  1.00  0.00           H  
ATOM   1057  HA3 GLY C 127     -24.232   7.015  -4.343  1.00  0.00           H  
ATOM   1058  N   LEU C 128     -25.931   5.255  -4.427  1.00  0.00           N  
ATOM   1059  CA  LEU C 128     -26.824   4.096  -4.376  1.00  0.00           C  
ATOM   1060  C   LEU C 128     -26.974   3.703  -2.898  1.00  0.00           C  
ATOM   1061  O   LEU C 128     -26.004   3.261  -2.280  1.00  0.00           O  
ATOM   1062  CB  LEU C 128     -26.260   2.925  -5.214  1.00  0.00           C  
ATOM   1063  CG  LEU C 128     -25.852   3.210  -6.670  1.00  0.00           C  
ATOM   1064  CD1 LEU C 128     -25.296   1.929  -7.296  1.00  0.00           C  
ATOM   1065  CD2 LEU C 128     -27.020   3.644  -7.546  1.00  0.00           C  
ATOM   1066  H   LEU C 128     -25.107   5.200  -3.846  1.00  0.00           H  
ATOM   1067  HA  LEU C 128     -27.804   4.368  -4.767  1.00  0.00           H  
ATOM   1068  HB2 LEU C 128     -27.008   2.133  -5.219  1.00  0.00           H  
ATOM   1069  HB3 LEU C 128     -25.376   2.542  -4.704  1.00  0.00           H  
ATOM   1070  HG  LEU C 128     -25.078   3.977  -6.695  1.00  0.00           H  
ATOM   1071 HD11 LEU C 128     -24.425   1.597  -6.730  1.00  0.00           H  
ATOM   1072 HD12 LEU C 128     -26.058   1.150  -7.288  1.00  0.00           H  
ATOM   1073 HD13 LEU C 128     -24.994   2.118  -8.326  1.00  0.00           H  
ATOM   1074 HD21 LEU C 128     -27.757   2.843  -7.610  1.00  0.00           H  
ATOM   1075 HD22 LEU C 128     -27.494   4.531  -7.127  1.00  0.00           H  
ATOM   1076 HD23 LEU C 128     -26.639   3.897  -8.535  1.00  0.00           H  
ATOM   1077  N   LEU C 129     -28.153   3.906  -2.304  1.00  0.00           N  
ATOM   1078  CA  LEU C 129     -28.318   3.815  -0.847  1.00  0.00           C  
ATOM   1079  C   LEU C 129     -28.235   2.373  -0.337  1.00  0.00           C  
ATOM   1080  O   LEU C 129     -28.928   1.492  -0.848  1.00  0.00           O  
ATOM   1081  CB  LEU C 129     -29.640   4.453  -0.392  1.00  0.00           C  
ATOM   1082  CG  LEU C 129     -29.812   5.942  -0.725  1.00  0.00           C  
ATOM   1083  CD1 LEU C 129     -31.179   6.391  -0.212  1.00  0.00           C  
ATOM   1084  CD2 LEU C 129     -28.755   6.832  -0.072  1.00  0.00           C  
ATOM   1085  H   LEU C 129     -28.937   4.196  -2.871  1.00  0.00           H  
ATOM   1086  HA  LEU C 129     -27.499   4.364  -0.382  1.00  0.00           H  
ATOM   1087  HB2 LEU C 129     -29.722   4.330   0.688  1.00  0.00           H  
ATOM   1088  HB3 LEU C 129     -30.461   3.903  -0.852  1.00  0.00           H  
ATOM   1089  HG  LEU C 129     -29.772   6.077  -1.806  1.00  0.00           H  
ATOM   1090 HD11 LEU C 129     -31.946   5.790  -0.700  1.00  0.00           H  
ATOM   1091 HD12 LEU C 129     -31.252   6.246   0.866  1.00  0.00           H  
ATOM   1092 HD13 LEU C 129     -31.347   7.430  -0.493  1.00  0.00           H  
ATOM   1093 HD21 LEU C 129     -28.724   6.662   1.005  1.00  0.00           H  
ATOM   1094 HD22 LEU C 129     -27.779   6.603  -0.500  1.00  0.00           H  
ATOM   1095 HD23 LEU C 129     -28.972   7.879  -0.282  1.00  0.00           H  
ATOM   1096  N   VAL C 130     -27.460   2.146   0.722  1.00  0.00           N  
ATOM   1097  CA  VAL C 130     -27.374   0.863   1.430  1.00  0.00           C  
ATOM   1098  C   VAL C 130     -28.328   0.888   2.621  1.00  0.00           C  
ATOM   1099  O   VAL C 130     -28.243   1.797   3.432  1.00  0.00           O  
ATOM   1100  CB  VAL C 130     -25.918   0.526   1.807  1.00  0.00           C  
ATOM   1101  CG1 VAL C 130     -25.250   1.518   2.770  1.00  0.00           C  
ATOM   1102  CG2 VAL C 130     -25.870  -0.855   2.465  1.00  0.00           C  
ATOM   1103  H   VAL C 130     -27.005   2.945   1.142  1.00  0.00           H  
ATOM   1104  HA  VAL C 130     -27.704   0.080   0.748  1.00  0.00           H  
ATOM   1105  HB  VAL C 130     -25.328   0.495   0.891  1.00  0.00           H  
ATOM   1106 HG11 VAL C 130     -25.271   2.522   2.347  1.00  0.00           H  
ATOM   1107 HG12 VAL C 130     -25.759   1.519   3.734  1.00  0.00           H  
ATOM   1108 HG13 VAL C 130     -24.212   1.232   2.942  1.00  0.00           H  
ATOM   1109 HG21 VAL C 130     -26.404  -0.851   3.415  1.00  0.00           H  
ATOM   1110 HG22 VAL C 130     -26.320  -1.592   1.800  1.00  0.00           H  
ATOM   1111 HG23 VAL C 130     -24.833  -1.130   2.657  1.00  0.00           H  
ATOM   1112  N   ASN C 131     -29.271  -0.053   2.732  1.00  0.00           N  
ATOM   1113  CA  ASN C 131     -30.253  -0.119   3.834  1.00  0.00           C  
ATOM   1114  C   ASN C 131     -30.949   1.237   4.154  1.00  0.00           C  
ATOM   1115  O   ASN C 131     -31.260   1.521   5.315  1.00  0.00           O  
ATOM   1116  CB  ASN C 131     -29.612  -0.773   5.083  1.00  0.00           C  
ATOM   1117  CG  ASN C 131     -28.993  -2.152   4.896  1.00  0.00           C  
ATOM   1118  OD1 ASN C 131     -29.175  -2.847   3.904  1.00  0.00           O  
ATOM   1119  ND2 ASN C 131     -28.281  -2.621   5.895  1.00  0.00           N  
ATOM   1120  H   ASN C 131     -29.310  -0.765   2.017  1.00  0.00           H  
ATOM   1121  HA  ASN C 131     -31.052  -0.780   3.498  1.00  0.00           H  
ATOM   1122  HB2 ASN C 131     -30.368  -0.865   5.863  1.00  0.00           H  
ATOM   1123  HB3 ASN C 131     -28.834  -0.107   5.455  1.00  0.00           H  
ATOM   1124 HD21 ASN C 131     -28.056  -2.008   6.665  1.00  0.00           H  
ATOM   1125 HD22 ASN C 131     -27.849  -3.530   5.814  1.00  0.00           H  
ATOM   1126  N   GLN C 132     -31.171   2.086   3.140  1.00  0.00           N  
ATOM   1127  CA  GLN C 132     -31.646   3.483   3.230  1.00  0.00           C  
ATOM   1128  C   GLN C 132     -30.725   4.407   4.067  1.00  0.00           C  
ATOM   1129  O   GLN C 132     -31.176   5.219   4.875  1.00  0.00           O  
ATOM   1130  CB  GLN C 132     -33.147   3.572   3.597  1.00  0.00           C  
ATOM   1131  CG  GLN C 132     -34.184   2.897   2.664  1.00  0.00           C  
ATOM   1132  CD  GLN C 132     -33.611   2.102   1.498  1.00  0.00           C  
ATOM   1133  OE1 GLN C 132     -33.304   0.925   1.620  1.00  0.00           O  
ATOM   1134  NE2 GLN C 132     -33.398   2.705   0.357  1.00  0.00           N  
ATOM   1135  H   GLN C 132     -30.977   1.731   2.215  1.00  0.00           H  
ATOM   1136  HA  GLN C 132     -31.570   3.884   2.220  1.00  0.00           H  
ATOM   1137  HB2 GLN C 132     -33.416   4.626   3.662  1.00  0.00           H  
ATOM   1138  HB3 GLN C 132     -33.270   3.157   4.598  1.00  0.00           H  
ATOM   1139  HG2 GLN C 132     -34.838   3.670   2.260  1.00  0.00           H  
ATOM   1140  HG3 GLN C 132     -34.810   2.230   3.257  1.00  0.00           H  
ATOM   1141 HE21 GLN C 132     -32.949   2.174  -0.376  1.00  0.00           H  
ATOM   1142 HE22 GLN C 132     -33.738   3.638   0.173  1.00  0.00           H  
ATOM   1143  N   THR C 133     -29.414   4.284   3.861  1.00  0.00           N  
ATOM   1144  CA  THR C 133     -28.324   5.150   4.344  1.00  0.00           C  
ATOM   1145  C   THR C 133     -27.166   5.093   3.320  1.00  0.00           C  
ATOM   1146  O   THR C 133     -27.330   4.561   2.223  1.00  0.00           O  
ATOM   1147  CB  THR C 133     -27.927   4.738   5.783  1.00  0.00           C  
ATOM   1148  OG1 THR C 133     -26.955   5.605   6.331  1.00  0.00           O  
ATOM   1149  CG2 THR C 133     -27.328   3.342   5.921  1.00  0.00           C  
ATOM   1150  H   THR C 133     -29.110   3.511   3.286  1.00  0.00           H  
ATOM   1151  HA  THR C 133     -28.678   6.180   4.380  1.00  0.00           H  
ATOM   1152  HB  THR C 133     -28.813   4.794   6.416  1.00  0.00           H  
ATOM   1153 HG21 THR C 133     -28.108   2.596   5.769  1.00  0.00           H  
ATOM   1154 HG22 THR C 133     -26.532   3.188   5.193  1.00  0.00           H  
ATOM   1155 HG23 THR C 133     -26.926   3.191   6.923  1.00  0.00           H  
ATOM   1156  HG1 THR C 133     -26.790   5.259   7.211  1.00  0.00           H  
ATOM   1157  N   GLU C 134     -25.992   5.633   3.644  1.00  0.00           N  
ATOM   1158  CA  GLU C 134     -24.775   5.600   2.802  1.00  0.00           C  
ATOM   1159  C   GLU C 134     -23.601   4.867   3.467  1.00  0.00           C  
ATOM   1160  O   GLU C 134     -22.517   4.786   2.891  1.00  0.00           O  
ATOM   1161  CB  GLU C 134     -24.374   7.024   2.380  1.00  0.00           C  
ATOM   1162  CG  GLU C 134     -25.329   7.637   1.346  1.00  0.00           C  
ATOM   1163  CD  GLU C 134     -24.558   8.291   0.192  1.00  0.00           C  
ATOM   1164  OE1 GLU C 134     -24.656   9.536   0.066  1.00  0.00           O  
ATOM   1165  OE2 GLU C 134     -23.857   7.593  -0.572  1.00  0.00           O1-
ATOM   1166  H   GLU C 134     -25.925   6.056   4.559  1.00  0.00           H  
ATOM   1167  HA  GLU C 134     -24.974   5.042   1.887  1.00  0.00           H  
ATOM   1168  HB2 GLU C 134     -23.372   6.991   1.952  1.00  0.00           H  
ATOM   1169  HB3 GLU C 134     -24.331   7.667   3.259  1.00  0.00           H  
ATOM   1170  HG2 GLU C 134     -25.964   8.371   1.842  1.00  0.00           H  
ATOM   1171  HG3 GLU C 134     -25.975   6.861   0.937  1.00  0.00           H  
ATOM   1172  N   LEU C 135     -23.814   4.314   4.666  1.00  0.00           N  
ATOM   1173  CA  LEU C 135     -22.775   3.722   5.507  1.00  0.00           C  
ATOM   1174  C   LEU C 135     -23.189   2.345   6.036  1.00  0.00           C  
ATOM   1175  O   LEU C 135     -24.371   2.068   6.248  1.00  0.00           O  
ATOM   1176  CB  LEU C 135     -22.390   4.682   6.653  1.00  0.00           C  
ATOM   1177  CG  LEU C 135     -21.834   6.053   6.222  1.00  0.00           C  
ATOM   1178  CD1 LEU C 135     -21.637   6.938   7.452  1.00  0.00           C  
ATOM   1179  CD2 LEU C 135     -20.483   5.935   5.515  1.00  0.00           C  
ATOM   1180  H   LEU C 135     -24.755   4.315   5.031  1.00  0.00           H  
ATOM   1181  HA  LEU C 135     -21.889   3.565   4.891  1.00  0.00           H  
ATOM   1182  HB2 LEU C 135     -21.648   4.192   7.283  1.00  0.00           H  
ATOM   1183  HB3 LEU C 135     -23.280   4.845   7.261  1.00  0.00           H  
ATOM   1184  HG  LEU C 135     -22.544   6.549   5.560  1.00  0.00           H  
ATOM   1185 HD11 LEU C 135     -22.585   7.054   7.977  1.00  0.00           H  
ATOM   1186 HD12 LEU C 135     -20.910   6.487   8.128  1.00  0.00           H  
ATOM   1187 HD13 LEU C 135     -21.290   7.925   7.144  1.00  0.00           H  
ATOM   1188 HD21 LEU C 135     -19.758   5.438   6.160  1.00  0.00           H  
ATOM   1189 HD22 LEU C 135     -20.599   5.357   4.598  1.00  0.00           H  
ATOM   1190 HD23 LEU C 135     -20.121   6.927   5.243  1.00  0.00           H  
ATOM   1191  N   PHE C 136     -22.195   1.490   6.269  1.00  0.00           N  
ATOM   1192  CA  PHE C 136     -22.360   0.133   6.786  1.00  0.00           C  
ATOM   1193  C   PHE C 136     -21.210  -0.229   7.736  1.00  0.00           C  
ATOM   1194  O   PHE C 136     -20.044   0.018   7.417  1.00  0.00           O  
ATOM   1195  CB  PHE C 136     -22.483  -0.836   5.600  1.00  0.00           C  
ATOM   1196  CG  PHE C 136     -22.505  -2.299   5.987  1.00  0.00           C  
ATOM   1197  CD1 PHE C 136     -23.731  -2.923   6.274  1.00  0.00           C  
ATOM   1198  CD2 PHE C 136     -21.306  -3.035   6.075  1.00  0.00           C  
ATOM   1199  CE1 PHE C 136     -23.760  -4.281   6.631  1.00  0.00           C  
ATOM   1200  CE2 PHE C 136     -21.335  -4.391   6.442  1.00  0.00           C  
ATOM   1201  CZ  PHE C 136     -22.564  -5.017   6.717  1.00  0.00           C  
ATOM   1202  H   PHE C 136     -21.263   1.782   6.013  1.00  0.00           H  
ATOM   1203  HA  PHE C 136     -23.290   0.077   7.352  1.00  0.00           H  
ATOM   1204  HB2 PHE C 136     -21.653  -0.667   4.914  1.00  0.00           H  
ATOM   1205  HB3 PHE C 136     -23.396  -0.602   5.053  1.00  0.00           H  
ATOM   1206  HD1 PHE C 136     -24.652  -2.364   6.214  1.00  0.00           H  
ATOM   1207  HD2 PHE C 136     -20.360  -2.559   5.866  1.00  0.00           H  
ATOM   1208  HE1 PHE C 136     -24.708  -4.752   6.844  1.00  0.00           H  
ATOM   1209  HE2 PHE C 136     -20.413  -4.949   6.512  1.00  0.00           H  
ATOM   1210  HZ  PHE C 136     -22.590  -6.060   6.995  1.00  0.00           H  
ATOM   1211  N   VAL C 137     -21.531  -0.816   8.896  1.00  0.00           N  
ATOM   1212  CA  VAL C 137     -20.566  -1.100   9.975  1.00  0.00           C  
ATOM   1213  C   VAL C 137     -20.770  -2.488  10.604  1.00  0.00           C  
ATOM   1214  O   VAL C 137     -21.837  -2.738  11.169  1.00  0.00           O  
ATOM   1215  CB  VAL C 137     -20.595   0.011  11.050  1.00  0.00           C  
ATOM   1216  CG1 VAL C 137     -19.621  -0.258  12.207  1.00  0.00           C  
ATOM   1217  CG2 VAL C 137     -20.269   1.386  10.455  1.00  0.00           C  
ATOM   1218  H   VAL C 137     -22.512  -0.931   9.107  1.00  0.00           H  
ATOM   1219  HA  VAL C 137     -19.564  -1.068   9.546  1.00  0.00           H  
ATOM   1220  HB  VAL C 137     -21.598   0.061  11.473  1.00  0.00           H  
ATOM   1221 HG11 VAL C 137     -19.890  -1.187  12.709  1.00  0.00           H  
ATOM   1222 HG12 VAL C 137     -18.599  -0.329  11.835  1.00  0.00           H  
ATOM   1223 HG13 VAL C 137     -19.686   0.550  12.936  1.00  0.00           H  
ATOM   1224 HG21 VAL C 137     -19.354   1.317   9.868  1.00  0.00           H  
ATOM   1225 HG22 VAL C 137     -21.085   1.713   9.811  1.00  0.00           H  
ATOM   1226 HG23 VAL C 137     -20.148   2.125  11.247  1.00  0.00           H  
ATOM   1227  N   PRO C 138     -19.782  -3.408  10.567  1.00  0.00           N  
ATOM   1228  CA  PRO C 138     -19.864  -4.690  11.268  1.00  0.00           C  
ATOM   1229  C   PRO C 138     -19.790  -4.554  12.801  1.00  0.00           C  
ATOM   1230  O   PRO C 138     -19.067  -3.699  13.322  1.00  0.00           O  
ATOM   1231  CB  PRO C 138     -18.720  -5.547  10.719  1.00  0.00           C  
ATOM   1232  CG  PRO C 138     -18.382  -4.893   9.382  1.00  0.00           C  
ATOM   1233  CD  PRO C 138     -18.625  -3.419   9.686  1.00  0.00           C  
ATOM   1234  HA  PRO C 138     -20.810  -5.161  11.000  1.00  0.00           H  
ATOM   1235  HB2 PRO C 138     -19.037  -6.579  10.572  1.00  0.00           H  
ATOM   1236  HB3 PRO C 138     -17.856  -5.499  11.382  1.00  0.00           H  
ATOM   1237  HG2 PRO C 138     -19.079  -5.229   8.614  1.00  0.00           H  
ATOM   1238  HG3 PRO C 138     -17.350  -5.080   9.084  1.00  0.00           H  
ATOM   1239  HD2 PRO C 138     -17.763  -3.012  10.215  1.00  0.00           H  
ATOM   1240  HD3 PRO C 138     -18.803  -2.874   8.760  1.00  0.00           H  
ATOM   1241  N   SER C 139     -20.504  -5.418  13.533  1.00  0.00           N  
ATOM   1242  CA  SER C 139     -20.707  -5.311  14.991  1.00  0.00           C  
ATOM   1243  C   SER C 139     -20.596  -6.663  15.717  1.00  0.00           C  
ATOM   1244  O   SER C 139     -19.495  -7.050  16.116  1.00  0.00           O  
ATOM   1245  CB  SER C 139     -22.024  -4.575  15.286  1.00  0.00           C  
ATOM   1246  OG  SER C 139     -23.121  -5.266  14.715  1.00  0.00           O  
ATOM   1247  H   SER C 139     -21.071  -6.095  13.042  1.00  0.00           H  
ATOM   1248  HA  SER C 139     -19.909  -4.697  15.410  1.00  0.00           H  
ATOM   1249  HB2 SER C 139     -21.980  -3.569  14.869  1.00  0.00           H  
ATOM   1250  HB3 SER C 139     -22.162  -4.498  16.364  1.00  0.00           H  
ATOM   1251  HG  SER C 139     -23.480  -4.699  14.028  1.00  0.00           H  
ATOM   1252  N   LEU C 140     -21.695  -7.405  15.895  1.00  0.00           N  
ATOM   1253  CA  LEU C 140     -21.759  -8.590  16.757  1.00  0.00           C  
ATOM   1254  C   LEU C 140     -22.486  -9.761  16.080  1.00  0.00           C  
ATOM   1255  O   LEU C 140     -23.709  -9.767  15.956  1.00  0.00           O  
ATOM   1256  CB  LEU C 140     -22.347  -8.185  18.122  1.00  0.00           C  
ATOM   1257  CG  LEU C 140     -22.432  -9.335  19.145  1.00  0.00           C  
ATOM   1258  CD1 LEU C 140     -21.041  -9.752  19.635  1.00  0.00           C  
ATOM   1259  CD2 LEU C 140     -23.251  -8.900  20.358  1.00  0.00           C  
ATOM   1260  H   LEU C 140     -22.560  -7.036  15.526  1.00  0.00           H  
ATOM   1261  HA  LEU C 140     -20.743  -8.929  16.959  1.00  0.00           H  
ATOM   1262  HB2 LEU C 140     -23.353  -7.800  17.954  1.00  0.00           H  
ATOM   1263  HB3 LEU C 140     -21.745  -7.380  18.544  1.00  0.00           H  
ATOM   1264  HG  LEU C 140     -22.916 -10.203  18.698  1.00  0.00           H  
ATOM   1265 HD11 LEU C 140     -20.466 -10.202  18.825  1.00  0.00           H  
ATOM   1266 HD12 LEU C 140     -20.503  -8.880  20.007  1.00  0.00           H  
ATOM   1267 HD13 LEU C 140     -21.125 -10.468  20.452  1.00  0.00           H  
ATOM   1268 HD21 LEU C 140     -22.781  -8.040  20.837  1.00  0.00           H  
ATOM   1269 HD22 LEU C 140     -24.257  -8.626  20.040  1.00  0.00           H  
ATOM   1270 HD23 LEU C 140     -23.320  -9.720  21.073  1.00  0.00           H  
ATOM   1271  N   ASN C 141     -21.727 -10.769  15.655  1.00  0.00           N  
ATOM   1272  CA  ASN C 141     -22.236 -11.950  14.947  1.00  0.00           C  
ATOM   1273  C   ASN C 141     -22.862 -12.987  15.902  1.00  0.00           C  
ATOM   1274  O   ASN C 141     -22.360 -14.106  16.038  1.00  0.00           O  
ATOM   1275  CB  ASN C 141     -21.120 -12.521  14.050  1.00  0.00           C  
ATOM   1276  CG  ASN C 141     -20.588 -11.521  13.042  1.00  0.00           C  
ATOM   1277  OD1 ASN C 141     -19.576 -10.864  13.243  1.00  0.00           O  
ATOM   1278  ND2 ASN C 141     -21.261 -11.364  11.930  1.00  0.00           N  
ATOM   1279  H   ASN C 141     -20.730 -10.695  15.798  1.00  0.00           H  
ATOM   1280  HA  ASN C 141     -23.041 -11.628  14.287  1.00  0.00           H  
ATOM   1281  HB2 ASN C 141     -21.501 -13.390  13.513  1.00  0.00           H  
ATOM   1282  HB3 ASN C 141     -20.290 -12.865  14.667  1.00  0.00           H  
ATOM   1283 HD21 ASN C 141     -22.137 -11.858  11.835  1.00  0.00           H  
ATOM   1284 HD22 ASN C 141     -20.942 -10.717  11.223  1.00  0.00           H  
ATOM   1285  N   VAL C 142     -23.956 -12.611  16.580  1.00  0.00           N  
ATOM   1286  CA  VAL C 142     -24.736 -13.509  17.458  1.00  0.00           C  
ATOM   1287  C   VAL C 142     -25.166 -14.761  16.685  1.00  0.00           C  
ATOM   1288  O   VAL C 142     -25.521 -14.677  15.511  1.00  0.00           O  
ATOM   1289  CB  VAL C 142     -25.956 -12.794  18.084  1.00  0.00           C  
ATOM   1290  CG1 VAL C 142     -25.533 -11.549  18.875  1.00  0.00           C  
ATOM   1291  CG2 VAL C 142     -27.044 -12.391  17.082  1.00  0.00           C  
ATOM   1292  H   VAL C 142     -24.296 -11.671  16.434  1.00  0.00           H  
ATOM   1293  HA  VAL C 142     -24.087 -13.830  18.273  1.00  0.00           H  
ATOM   1294  HB  VAL C 142     -26.405 -13.489  18.794  1.00  0.00           H  
ATOM   1295 HG11 VAL C 142     -24.740 -11.809  19.577  1.00  0.00           H  
ATOM   1296 HG12 VAL C 142     -25.186 -10.771  18.194  1.00  0.00           H  
ATOM   1297 HG13 VAL C 142     -26.388 -11.170  19.435  1.00  0.00           H  
ATOM   1298 HG21 VAL C 142     -26.620 -11.736  16.321  1.00  0.00           H  
ATOM   1299 HG22 VAL C 142     -27.466 -13.278  16.609  1.00  0.00           H  
ATOM   1300 HG23 VAL C 142     -27.847 -11.872  17.606  1.00  0.00           H  
ATOM   1301  N   ASP C 143     -25.075 -15.934  17.318  1.00  0.00           N  
ATOM   1302  CA  ASP C 143     -25.377 -17.240  16.694  1.00  0.00           C  
ATOM   1303  C   ASP C 143     -24.651 -17.478  15.350  1.00  0.00           C  
ATOM   1304  O   ASP C 143     -25.140 -18.177  14.453  1.00  0.00           O  
ATOM   1305  CB  ASP C 143     -26.899 -17.460  16.657  1.00  0.00           C  
ATOM   1306  CG  ASP C 143     -27.492 -17.416  18.063  1.00  0.00           C  
ATOM   1307  OD1 ASP C 143     -28.496 -16.701  18.286  1.00  0.00           O  
ATOM   1308  OD2 ASP C 143     -26.933 -18.117  18.941  1.00  0.00           O1-
ATOM   1309  H   ASP C 143     -24.823 -15.926  18.296  1.00  0.00           H  
ATOM   1310  HA  ASP C 143     -24.967 -17.998  17.361  1.00  0.00           H  
ATOM   1311  HB2 ASP C 143     -27.110 -18.442  16.233  1.00  0.00           H  
ATOM   1312  HB3 ASP C 143     -27.368 -16.702  16.029  1.00  0.00           H  
ATOM   1313  N   GLY C 144     -23.470 -16.861  15.202  1.00  0.00           N  
ATOM   1314  CA  GLY C 144     -22.630 -16.885  14.005  1.00  0.00           C  
ATOM   1315  C   GLY C 144     -23.154 -16.066  12.815  1.00  0.00           C  
ATOM   1316  O   GLY C 144     -22.520 -16.088  11.756  1.00  0.00           O  
ATOM   1317  H   GLY C 144     -23.158 -16.276  15.963  1.00  0.00           H  
ATOM   1318  HA2 GLY C 144     -22.514 -17.916  13.672  1.00  0.00           H  
ATOM   1319  HA3 GLY C 144     -21.639 -16.508  14.262  1.00  0.00           H  
ATOM   1320  N   GLN C 145     -24.289 -15.377  12.956  1.00  0.00           N  
ATOM   1321  CA  GLN C 145     -25.014 -14.778  11.833  1.00  0.00           C  
ATOM   1322  C   GLN C 145     -24.316 -13.535  11.253  1.00  0.00           C  
ATOM   1323  O   GLN C 145     -23.723 -12.749  11.999  1.00  0.00           O  
ATOM   1324  CB  GLN C 145     -26.465 -14.483  12.242  1.00  0.00           C  
ATOM   1325  CG  GLN C 145     -27.261 -15.739  12.630  1.00  0.00           C  
ATOM   1326  CD  GLN C 145     -27.122 -16.845  11.591  1.00  0.00           C  
ATOM   1327  NE2 GLN C 145     -26.391 -17.901  11.868  1.00  0.00           N  
ATOM   1328  OE1 GLN C 145     -27.627 -16.752  10.483  1.00  0.00           O  
ATOM   1329  H   GLN C 145     -24.700 -15.309  13.876  1.00  0.00           H  
ATOM   1330  HA  GLN C 145     -25.027 -15.530  11.043  1.00  0.00           H  
ATOM   1331  HB2 GLN C 145     -26.475 -13.776  13.071  1.00  0.00           H  
ATOM   1332  HB3 GLN C 145     -26.971 -14.012  11.399  1.00  0.00           H  
ATOM   1333  HG2 GLN C 145     -26.912 -16.103  13.596  1.00  0.00           H  
ATOM   1334  HG3 GLN C 145     -28.315 -15.483  12.739  1.00  0.00           H  
ATOM   1335 HE21 GLN C 145     -26.298 -18.607  11.152  1.00  0.00           H  
ATOM   1336 HE22 GLN C 145     -25.943 -17.985  12.770  1.00  0.00           H  
ATOM   1337  N   PRO C 146     -24.368 -13.325   9.924  1.00  0.00           N  
ATOM   1338  CA  PRO C 146     -23.674 -12.222   9.277  1.00  0.00           C  
ATOM   1339  C   PRO C 146     -24.445 -10.899   9.367  1.00  0.00           C  
ATOM   1340  O   PRO C 146     -25.677 -10.863   9.467  1.00  0.00           O  
ATOM   1341  CB  PRO C 146     -23.474 -12.684   7.834  1.00  0.00           C  
ATOM   1342  CG  PRO C 146     -24.747 -13.489   7.571  1.00  0.00           C  
ATOM   1343  CD  PRO C 146     -24.974 -14.191   8.915  1.00  0.00           C  
ATOM   1344  HA  PRO C 146     -22.694 -12.089   9.736  1.00  0.00           H  
ATOM   1345  HB2 PRO C 146     -22.604 -13.339   7.770  1.00  0.00           H  
ATOM   1346  HB3 PRO C 146     -23.360 -11.838   7.156  1.00  0.00           H  
ATOM   1347  HG2 PRO C 146     -24.615 -14.203   6.758  1.00  0.00           H  
ATOM   1348  HG3 PRO C 146     -25.578 -12.816   7.359  1.00  0.00           H  
ATOM   1349  HD2 PRO C 146     -26.040 -14.331   9.093  1.00  0.00           H  
ATOM   1350  HD3 PRO C 146     -24.459 -15.152   8.904  1.00  0.00           H  
ATOM   1351  N   ILE C 147     -23.703  -9.796   9.263  1.00  0.00           N  
ATOM   1352  CA  ILE C 147     -24.248  -8.435   9.151  1.00  0.00           C  
ATOM   1353  C   ILE C 147     -24.540  -8.139   7.667  1.00  0.00           C  
ATOM   1354  O   ILE C 147     -23.766  -8.553   6.799  1.00  0.00           O  
ATOM   1355  CB  ILE C 147     -23.324  -7.401   9.843  1.00  0.00           C  
ATOM   1356  CG1 ILE C 147     -22.843  -7.819  11.255  1.00  0.00           C  
ATOM   1357  CG2 ILE C 147     -23.981  -6.012   9.893  1.00  0.00           C  
ATOM   1358  CD1 ILE C 147     -23.946  -8.060  12.298  1.00  0.00           C  
ATOM   1359  H   ILE C 147     -22.704  -9.908   9.157  1.00  0.00           H  
ATOM   1360  HA  ILE C 147     -25.201  -8.403   9.678  1.00  0.00           H  
ATOM   1361  HB  ILE C 147     -22.429  -7.309   9.228  1.00  0.00           H  
ATOM   1362 HG12 ILE C 147     -22.183  -7.041  11.638  1.00  0.00           H  
ATOM   1363 HG13 ILE C 147     -22.241  -8.725  11.175  1.00  0.00           H  
ATOM   1364 HG21 ILE C 147     -24.226  -5.663   8.890  1.00  0.00           H  
ATOM   1365 HG22 ILE C 147     -24.898  -6.041  10.480  1.00  0.00           H  
ATOM   1366 HG23 ILE C 147     -23.299  -5.291  10.345  1.00  0.00           H  
ATOM   1367 HD11 ILE C 147     -24.511  -7.145  12.472  1.00  0.00           H  
ATOM   1368 HD12 ILE C 147     -24.618  -8.850  11.963  1.00  0.00           H  
ATOM   1369 HD13 ILE C 147     -23.486  -8.367  13.237  1.00  0.00           H  
ATOM   1370  N   PHE C 148     -25.661  -7.490   7.335  1.00  0.00           N  
ATOM   1371  CA  PHE C 148     -26.279  -7.599   6.002  1.00  0.00           C  
ATOM   1372  C   PHE C 148     -26.558  -6.234   5.348  1.00  0.00           C  
ATOM   1373  O   PHE C 148     -27.134  -5.343   5.976  1.00  0.00           O  
ATOM   1374  CB  PHE C 148     -27.544  -8.467   6.135  1.00  0.00           C  
ATOM   1375  CG  PHE C 148     -28.037  -9.164   4.878  1.00  0.00           C  
ATOM   1376  CD1 PHE C 148     -28.100 -10.572   4.842  1.00  0.00           C  
ATOM   1377  CD2 PHE C 148     -28.504  -8.432   3.770  1.00  0.00           C  
ATOM   1378  CE1 PHE C 148     -28.612 -11.236   3.713  1.00  0.00           C  
ATOM   1379  CE2 PHE C 148     -28.989  -9.095   2.629  1.00  0.00           C  
ATOM   1380  CZ  PHE C 148     -29.051 -10.498   2.601  1.00  0.00           C  
ATOM   1381  H   PHE C 148     -26.220  -7.087   8.073  1.00  0.00           H  
ATOM   1382  HA  PHE C 148     -25.598  -8.134   5.339  1.00  0.00           H  
ATOM   1383  HB2 PHE C 148     -28.353  -7.853   6.530  1.00  0.00           H  
ATOM   1384  HB3 PHE C 148     -27.352  -9.238   6.882  1.00  0.00           H  
ATOM   1385  HD1 PHE C 148     -27.761 -11.156   5.685  1.00  0.00           H  
ATOM   1386  HD2 PHE C 148     -28.499  -7.352   3.782  1.00  0.00           H  
ATOM   1387  HE1 PHE C 148     -28.660 -12.315   3.691  1.00  0.00           H  
ATOM   1388  HE2 PHE C 148     -29.315  -8.527   1.770  1.00  0.00           H  
ATOM   1389  HZ  PHE C 148     -29.430 -11.009   1.728  1.00  0.00           H  
ATOM   1390  N   ALA C 149     -26.196  -6.098   4.070  1.00  0.00           N  
ATOM   1391  CA  ALA C 149     -26.332  -4.880   3.274  1.00  0.00           C  
ATOM   1392  C   ALA C 149     -27.131  -5.115   1.980  1.00  0.00           C  
ATOM   1393  O   ALA C 149     -26.898  -6.085   1.258  1.00  0.00           O  
ATOM   1394  CB  ALA C 149     -24.932  -4.340   2.975  1.00  0.00           C  
ATOM   1395  H   ALA C 149     -25.697  -6.860   3.634  1.00  0.00           H  
ATOM   1396  HA  ALA C 149     -26.857  -4.122   3.857  1.00  0.00           H  
ATOM   1397  HB1 ALA C 149     -24.403  -4.119   3.902  1.00  0.00           H  
ATOM   1398  HB2 ALA C 149     -24.375  -5.086   2.408  1.00  0.00           H  
ATOM   1399  HB3 ALA C 149     -24.998  -3.435   2.371  1.00  0.00           H  
ATOM   1400  N   ASN C 150     -28.033  -4.186   1.666  1.00  0.00           N  
ATOM   1401  CA  ASN C 150     -28.891  -4.172   0.480  1.00  0.00           C  
ATOM   1402  C   ASN C 150     -28.792  -2.803  -0.188  1.00  0.00           C  
ATOM   1403  O   ASN C 150     -29.081  -1.801   0.462  1.00  0.00           O  
ATOM   1404  CB  ASN C 150     -30.357  -4.478   0.843  1.00  0.00           C  
ATOM   1405  CG  ASN C 150     -30.597  -5.637   1.790  1.00  0.00           C  
ATOM   1406  OD1 ASN C 150     -30.995  -6.718   1.377  1.00  0.00           O  
ATOM   1407  ND2 ASN C 150     -30.395  -5.450   3.073  1.00  0.00           N  
ATOM   1408  H   ASN C 150     -28.185  -3.441   2.331  1.00  0.00           H  
ATOM   1409  HA  ASN C 150     -28.546  -4.934  -0.219  1.00  0.00           H  
ATOM   1410  HB2 ASN C 150     -30.918  -4.655  -0.074  1.00  0.00           H  
ATOM   1411  HB3 ASN C 150     -30.794  -3.597   1.314  1.00  0.00           H  
ATOM   1412 HD21 ASN C 150     -30.673  -6.178   3.716  1.00  0.00           H  
ATOM   1413 HD22 ASN C 150     -30.109  -4.542   3.412  1.00  0.00           H  
ATOM   1414  N   ILE C 151     -28.398  -2.748  -1.460  1.00  0.00           N  
ATOM   1415  CA  ILE C 151     -28.109  -1.496  -2.165  1.00  0.00           C  
ATOM   1416  C   ILE C 151     -29.210  -1.146  -3.180  1.00  0.00           C  
ATOM   1417  O   ILE C 151     -29.687  -2.011  -3.915  1.00  0.00           O  
ATOM   1418  CB  ILE C 151     -26.658  -1.451  -2.699  1.00  0.00           C  
ATOM   1419  CG1 ILE C 151     -25.586  -1.575  -1.585  1.00  0.00           C  
ATOM   1420  CG2 ILE C 151     -26.429  -0.125  -3.445  1.00  0.00           C  
ATOM   1421  CD1 ILE C 151     -25.216  -3.007  -1.167  1.00  0.00           C  
ATOM   1422  H   ILE C 151     -28.167  -3.614  -1.926  1.00  0.00           H  
ATOM   1423  HA  ILE C 151     -28.142  -0.698  -1.423  1.00  0.00           H  
ATOM   1424  HB  ILE C 151     -26.520  -2.267  -3.409  1.00  0.00           H  
ATOM   1425 HG12 ILE C 151     -25.917  -1.022  -0.706  1.00  0.00           H  
ATOM   1426 HG13 ILE C 151     -24.661  -1.112  -1.929  1.00  0.00           H  
ATOM   1427 HG21 ILE C 151     -27.045  -0.083  -4.344  1.00  0.00           H  
ATOM   1428 HG22 ILE C 151     -26.674   0.714  -2.794  1.00  0.00           H  
ATOM   1429 HG23 ILE C 151     -25.385  -0.028  -3.744  1.00  0.00           H  
ATOM   1430 HD11 ILE C 151     -26.045  -3.492  -0.651  1.00  0.00           H  
ATOM   1431 HD12 ILE C 151     -24.935  -3.590  -2.044  1.00  0.00           H  
ATOM   1432 HD13 ILE C 151     -24.371  -2.969  -0.480  1.00  0.00           H  
ATOM   1433  N   THR C 152     -29.640   0.116  -3.162  1.00  0.00           N  
ATOM   1434  CA  THR C 152     -30.930   0.643  -3.654  1.00  0.00           C  
ATOM   1435  C   THR C 152     -30.751   2.087  -4.184  1.00  0.00           C  
ATOM   1436  O   THR C 152     -29.658   2.428  -4.630  1.00  0.00           O  
ATOM   1437  CB  THR C 152     -31.971   0.580  -2.517  1.00  0.00           C  
ATOM   1438  OG1 THR C 152     -31.618   1.476  -1.492  1.00  0.00           O  
ATOM   1439  CG2 THR C 152     -32.167  -0.788  -1.865  1.00  0.00           C  
ATOM   1440  H   THR C 152     -29.108   0.756  -2.590  1.00  0.00           H  
ATOM   1441  HA  THR C 152     -31.297   0.028  -4.475  1.00  0.00           H  
ATOM   1442  HB  THR C 152     -32.936   0.885  -2.921  1.00  0.00           H  
ATOM   1443 HG21 THR C 152     -32.404  -1.523  -2.634  1.00  0.00           H  
ATOM   1444 HG22 THR C 152     -31.274  -1.092  -1.320  1.00  0.00           H  
ATOM   1445 HG23 THR C 152     -32.998  -0.732  -1.161  1.00  0.00           H  
ATOM   1446  HG1 THR C 152     -30.737   1.246  -1.185  1.00  0.00           H  
ATOM   1447  N   LEU C 153     -31.792   2.934  -4.142  1.00  0.00           N  
ATOM   1448  CA  LEU C 153     -31.828   4.327  -4.636  1.00  0.00           C  
ATOM   1449  C   LEU C 153     -32.505   5.288  -3.653  1.00  0.00           C  
ATOM   1450  O   LEU C 153     -31.927   6.361  -3.383  1.00  0.00           O1-
ATOM   1451  O   LEU C 153     -33.634   4.974  -3.206  1.00  0.00           O  
ATOM   1452  CB  LEU C 153     -32.518   4.393  -6.019  1.00  0.00           C  
ATOM   1453  CG  LEU C 153     -31.849   3.659  -7.188  1.00  0.00           C  
ATOM   1454  CD1 LEU C 153     -32.693   3.884  -8.444  1.00  0.00           C  
ATOM   1455  CD2 LEU C 153     -30.452   4.200  -7.469  1.00  0.00           C  
ATOM   1456  H   LEU C 153     -32.627   2.608  -3.676  1.00  0.00           H  
ATOM   1457  HA  LEU C 153     -30.808   4.698  -4.735  1.00  0.00           H  
ATOM   1458  HB2 LEU C 153     -32.608   5.444  -6.292  1.00  0.00           H  
ATOM   1459  HB3 LEU C 153     -33.532   4.005  -5.913  1.00  0.00           H  
ATOM   1460  HG  LEU C 153     -31.791   2.589  -6.985  1.00  0.00           H  
ATOM   1461 HD11 LEU C 153     -33.666   3.409  -8.320  1.00  0.00           H  
ATOM   1462 HD12 LEU C 153     -32.833   4.951  -8.615  1.00  0.00           H  
ATOM   1463 HD13 LEU C 153     -32.193   3.459  -9.315  1.00  0.00           H  
ATOM   1464 HD21 LEU C 153     -30.492   5.281  -7.606  1.00  0.00           H  
ATOM   1465 HD22 LEU C 153     -29.799   3.979  -6.625  1.00  0.00           H  
ATOM   1466 HD23 LEU C 153     -30.038   3.731  -8.362  1.00  0.00           H  
TER    1467      LEU C 153 
ATOM   1468  N   GLN A   5       8.750  -5.971 -21.787  1.00  0.00           N1+
ATOM   1469  CA  GLN A   5       7.585  -5.082 -21.601  1.00  0.00           C  
ATOM   1470  C   GLN A   5       7.826  -4.076 -20.480  1.00  0.00           C  
ATOM   1471  O   GLN A   5       8.059  -2.908 -20.771  1.00  0.00           O  
ATOM   1472  CB  GLN A   5       6.257  -5.844 -21.405  1.00  0.00           C  
ATOM   1473  CG  GLN A   5       5.014  -4.958 -21.159  1.00  0.00           C  
ATOM   1474  CD  GLN A   5       4.750  -3.963 -22.285  1.00  0.00           C  
ATOM   1475  NE2 GLN A   5       5.299  -2.775 -22.244  1.00  0.00           N  
ATOM   1476  OE1 GLN A   5       4.063  -4.260 -23.254  1.00  0.00           O  
ATOM   1477  H1  GLN A   5       9.572  -5.420 -21.990  1.00  0.00           H  
ATOM   1478  H2  GLN A   5       8.608  -6.614 -22.553  1.00  0.00           H  
ATOM   1479  H3  GLN A   5       8.932  -6.490 -20.940  1.00  0.00           H  
ATOM   1480  HA  GLN A   5       7.486  -4.496 -22.515  1.00  0.00           H  
ATOM   1481  HB2 GLN A   5       6.356  -6.517 -20.553  1.00  0.00           H  
ATOM   1482  HB3 GLN A   5       6.077  -6.465 -22.282  1.00  0.00           H  
ATOM   1483  HG2 GLN A   5       5.118  -4.416 -20.219  1.00  0.00           H  
ATOM   1484  HG3 GLN A   5       4.142  -5.604 -21.062  1.00  0.00           H  
ATOM   1485 HE21 GLN A   5       5.095  -2.146 -23.008  1.00  0.00           H  
ATOM   1486 HE22 GLN A   5       5.785  -2.440 -21.424  1.00  0.00           H  
ATOM   1487  N   TYR A   6       7.731  -4.487 -19.212  1.00  0.00           N  
ATOM   1488  CA  TYR A   6       7.731  -3.579 -18.061  1.00  0.00           C  
ATOM   1489  C   TYR A   6       9.162  -3.123 -17.697  1.00  0.00           C  
ATOM   1490  O   TYR A   6      10.067  -3.960 -17.729  1.00  0.00           O  
ATOM   1491  CB  TYR A   6       7.021  -4.241 -16.871  1.00  0.00           C  
ATOM   1492  CG  TYR A   6       5.544  -4.539 -17.092  1.00  0.00           C  
ATOM   1493  CD1 TYR A   6       4.610  -3.484 -17.076  1.00  0.00           C  
ATOM   1494  CD2 TYR A   6       5.095  -5.862 -17.287  1.00  0.00           C  
ATOM   1495  CE1 TYR A   6       3.234  -3.745 -17.231  1.00  0.00           C  
ATOM   1496  CE2 TYR A   6       3.720  -6.125 -17.459  1.00  0.00           C  
ATOM   1497  CZ  TYR A   6       2.786  -5.067 -17.428  1.00  0.00           C  
ATOM   1498  OH  TYR A   6       1.457  -5.318 -17.585  1.00  0.00           O  
ATOM   1499  H   TYR A   6       7.670  -5.477 -19.022  1.00  0.00           H  
ATOM   1500  HA  TYR A   6       7.131  -2.711 -18.334  1.00  0.00           H  
ATOM   1501  HB2 TYR A   6       7.105  -3.580 -16.008  1.00  0.00           H  
ATOM   1502  HB3 TYR A   6       7.542  -5.165 -16.621  1.00  0.00           H  
ATOM   1503  HD1 TYR A   6       4.955  -2.470 -16.937  1.00  0.00           H  
ATOM   1504  HD2 TYR A   6       5.801  -6.679 -17.298  1.00  0.00           H  
ATOM   1505  HE1 TYR A   6       2.517  -2.938 -17.206  1.00  0.00           H  
ATOM   1506  HE2 TYR A   6       3.372  -7.136 -17.606  1.00  0.00           H  
ATOM   1507  HH  TYR A   6       0.934  -4.513 -17.564  1.00  0.00           H  
ATOM   1508  N   PRO A   7       9.396  -1.838 -17.356  1.00  0.00           N  
ATOM   1509  CA  PRO A   7      10.724  -1.316 -16.995  1.00  0.00           C  
ATOM   1510  C   PRO A   7      11.353  -1.963 -15.751  1.00  0.00           C  
ATOM   1511  O   PRO A   7      10.630  -2.392 -14.850  1.00  0.00           O  
ATOM   1512  CB  PRO A   7      10.523   0.189 -16.802  1.00  0.00           C  
ATOM   1513  CG  PRO A   7       9.376   0.491 -17.757  1.00  0.00           C  
ATOM   1514  CD  PRO A   7       8.479  -0.718 -17.534  1.00  0.00           C  
ATOM   1515  HA  PRO A   7      11.390  -1.472 -17.843  1.00  0.00           H  
ATOM   1516  HB2 PRO A   7      11.421   0.751 -17.058  1.00  0.00           H  
ATOM   1517  HB3 PRO A   7      10.206   0.402 -15.781  1.00  0.00           H  
ATOM   1518  HG2 PRO A   7       9.733   0.489 -18.787  1.00  0.00           H  
ATOM   1519  HG3 PRO A   7       8.872   1.429 -17.525  1.00  0.00           H  
ATOM   1520  HD2 PRO A   7       7.876  -0.585 -16.635  1.00  0.00           H  
ATOM   1521  HD3 PRO A   7       7.838  -0.837 -18.408  1.00  0.00           H  
ATOM   1522  N   ILE A   8      12.693  -2.013 -15.683  1.00  0.00           N  
ATOM   1523  CA  ILE A   8      13.435  -2.905 -14.762  1.00  0.00           C  
ATOM   1524  C   ILE A   8      14.546  -2.166 -13.987  1.00  0.00           C  
ATOM   1525  O   ILE A   8      15.148  -1.236 -14.532  1.00  0.00           O  
ATOM   1526  CB  ILE A   8      13.945  -4.171 -15.511  1.00  0.00           C  
ATOM   1527  CG1 ILE A   8      12.824  -4.808 -16.372  1.00  0.00           C  
ATOM   1528  CG2 ILE A   8      14.581  -5.176 -14.530  1.00  0.00           C  
ATOM   1529  CD1 ILE A   8      13.138  -6.141 -17.055  1.00  0.00           C  
ATOM   1530  H   ILE A   8      13.225  -1.568 -16.418  1.00  0.00           H  
ATOM   1531  HA  ILE A   8      12.728  -3.266 -14.015  1.00  0.00           H  
ATOM   1532  HB  ILE A   8      14.731  -3.854 -16.197  1.00  0.00           H  
ATOM   1533 HG12 ILE A   8      12.583  -4.113 -17.176  1.00  0.00           H  
ATOM   1534 HG13 ILE A   8      11.933  -4.943 -15.760  1.00  0.00           H  
ATOM   1535 HG21 ILE A   8      15.449  -4.742 -14.033  1.00  0.00           H  
ATOM   1536 HG22 ILE A   8      13.851  -5.491 -13.785  1.00  0.00           H  
ATOM   1537 HG23 ILE A   8      14.949  -6.052 -15.065  1.00  0.00           H  
ATOM   1538 HD11 ILE A   8      14.036  -6.046 -17.666  1.00  0.00           H  
ATOM   1539 HD12 ILE A   8      13.269  -6.928 -16.311  1.00  0.00           H  
ATOM   1540 HD13 ILE A   8      12.303  -6.418 -17.698  1.00  0.00           H  
ATOM   1541  N   ILE A   9      14.840  -2.549 -12.736  1.00  0.00           N  
ATOM   1542  CA  ILE A   9      15.882  -1.950 -11.868  1.00  0.00           C  
ATOM   1543  C   ILE A   9      16.709  -3.033 -11.137  1.00  0.00           C  
ATOM   1544  O   ILE A   9      16.151  -4.062 -10.758  1.00  0.00           O  
ATOM   1545  CB  ILE A   9      15.280  -0.934 -10.852  1.00  0.00           C  
ATOM   1546  CG1 ILE A   9      14.358   0.158 -11.448  1.00  0.00           C  
ATOM   1547  CG2 ILE A   9      16.386  -0.246 -10.027  1.00  0.00           C  
ATOM   1548  CD1 ILE A   9      12.883  -0.263 -11.558  1.00  0.00           C  
ATOM   1549  H   ILE A   9      14.276  -3.282 -12.332  1.00  0.00           H  
ATOM   1550  HA  ILE A   9      16.578  -1.399 -12.501  1.00  0.00           H  
ATOM   1551  HB  ILE A   9      14.689  -1.506 -10.136  1.00  0.00           H  
ATOM   1552 HG12 ILE A   9      14.739   0.470 -12.420  1.00  0.00           H  
ATOM   1553 HG13 ILE A   9      14.372   1.036 -10.802  1.00  0.00           H  
ATOM   1554 HG21 ILE A   9      16.904  -0.968  -9.396  1.00  0.00           H  
ATOM   1555 HG22 ILE A   9      17.101   0.244 -10.687  1.00  0.00           H  
ATOM   1556 HG23 ILE A   9      15.957   0.499  -9.358  1.00  0.00           H  
ATOM   1557 HD11 ILE A   9      12.738  -0.994 -12.354  1.00  0.00           H  
ATOM   1558 HD12 ILE A   9      12.538  -0.680 -10.612  1.00  0.00           H  
ATOM   1559 HD13 ILE A   9      12.264   0.605 -11.781  1.00  0.00           H  
ATOM   1560  N   ASN A  10      18.002  -2.791 -10.867  1.00  0.00           N  
ATOM   1561  CA  ASN A  10      18.835  -3.630  -9.984  1.00  0.00           C  
ATOM   1562  C   ASN A  10      19.575  -2.872  -8.873  1.00  0.00           C  
ATOM   1563  O   ASN A  10      19.921  -1.699  -9.023  1.00  0.00           O  
ATOM   1564  CB  ASN A  10      19.845  -4.483 -10.772  1.00  0.00           C  
ATOM   1565  CG  ASN A  10      19.257  -5.316 -11.880  1.00  0.00           C  
ATOM   1566  ND2 ASN A  10      18.390  -6.240 -11.559  1.00  0.00           N  
ATOM   1567  OD1 ASN A  10      19.609  -5.157 -13.038  1.00  0.00           O  
ATOM   1568  H   ASN A  10      18.416  -1.950 -11.243  1.00  0.00           H  
ATOM   1569  HA  ASN A  10      18.165  -4.319  -9.468  1.00  0.00           H  
ATOM   1570  HB2 ASN A  10      20.346  -5.166 -10.085  1.00  0.00           H  
ATOM   1571  HB3 ASN A  10      20.600  -3.827 -11.205  1.00  0.00           H  
ATOM   1572 HD21 ASN A  10      18.004  -6.826 -12.286  1.00  0.00           H  
ATOM   1573 HD22 ASN A  10      18.136  -6.375 -10.591  1.00  0.00           H  
ATOM   1574  N   PHE A  11      19.855  -3.598  -7.787  1.00  0.00           N  
ATOM   1575  CA  PHE A  11      20.712  -3.211  -6.663  1.00  0.00           C  
ATOM   1576  C   PHE A  11      21.272  -4.468  -5.965  1.00  0.00           C  
ATOM   1577  O   PHE A  11      20.732  -5.566  -6.125  1.00  0.00           O  
ATOM   1578  CB  PHE A  11      19.914  -2.314  -5.702  1.00  0.00           C  
ATOM   1579  CG  PHE A  11      20.585  -2.001  -4.375  1.00  0.00           C  
ATOM   1580  CD1 PHE A  11      21.614  -1.043  -4.307  1.00  0.00           C  
ATOM   1581  CD2 PHE A  11      20.219  -2.710  -3.213  1.00  0.00           C  
ATOM   1582  CE1 PHE A  11      22.289  -0.817  -3.095  1.00  0.00           C  
ATOM   1583  CE2 PHE A  11      20.889  -2.475  -2.000  1.00  0.00           C  
ATOM   1584  CZ  PHE A  11      21.929  -1.534  -1.942  1.00  0.00           C  
ATOM   1585  H   PHE A  11      19.520  -4.550  -7.766  1.00  0.00           H  
ATOM   1586  HA  PHE A  11      21.558  -2.637  -7.042  1.00  0.00           H  
ATOM   1587  HB2 PHE A  11      18.945  -2.770  -5.502  1.00  0.00           H  
ATOM   1588  HB3 PHE A  11      19.720  -1.377  -6.225  1.00  0.00           H  
ATOM   1589  HD1 PHE A  11      21.894  -0.484  -5.188  1.00  0.00           H  
ATOM   1590  HD2 PHE A  11      19.429  -3.446  -3.251  1.00  0.00           H  
ATOM   1591  HE1 PHE A  11      23.092  -0.096  -3.046  1.00  0.00           H  
ATOM   1592  HE2 PHE A  11      20.612  -3.024  -1.112  1.00  0.00           H  
ATOM   1593  HZ  PHE A  11      22.455  -1.368  -1.014  1.00  0.00           H  
ATOM   1594  N   THR A  12      22.341  -4.322  -5.180  1.00  0.00           N  
ATOM   1595  CA  THR A  12      22.878  -5.394  -4.330  1.00  0.00           C  
ATOM   1596  C   THR A  12      23.418  -4.853  -3.010  1.00  0.00           C  
ATOM   1597  O   THR A  12      24.063  -3.803  -2.983  1.00  0.00           O  
ATOM   1598  CB  THR A  12      23.930  -6.246  -5.067  1.00  0.00           C  
ATOM   1599  OG1 THR A  12      24.365  -7.269  -4.202  1.00  0.00           O  
ATOM   1600  CG2 THR A  12      25.196  -5.495  -5.475  1.00  0.00           C  
ATOM   1601  H   THR A  12      22.755  -3.405  -5.087  1.00  0.00           H  
ATOM   1602  HA  THR A  12      22.046  -6.053  -4.081  1.00  0.00           H  
ATOM   1603  HB  THR A  12      23.474  -6.685  -5.954  1.00  0.00           H  
ATOM   1604 HG21 THR A  12      24.936  -4.678  -6.148  1.00  0.00           H  
ATOM   1605 HG22 THR A  12      25.712  -5.101  -4.600  1.00  0.00           H  
ATOM   1606 HG23 THR A  12      25.868  -6.175  -5.999  1.00  0.00           H  
ATOM   1607  HG1 THR A  12      24.856  -7.916  -4.714  1.00  0.00           H  
ATOM   1608  N   THR A  13      23.184  -5.592  -1.921  1.00  0.00           N  
ATOM   1609  CA  THR A  13      23.784  -5.345  -0.594  1.00  0.00           C  
ATOM   1610  C   THR A  13      25.263  -5.745  -0.542  1.00  0.00           C  
ATOM   1611  O   THR A  13      25.974  -5.338   0.381  1.00  0.00           O  
ATOM   1612  CB  THR A  13      22.986  -6.060   0.509  1.00  0.00           C  
ATOM   1613  OG1 THR A  13      22.873  -7.438   0.242  1.00  0.00           O  
ATOM   1614  CG2 THR A  13      21.562  -5.517   0.596  1.00  0.00           C  
ATOM   1615  H   THR A  13      22.650  -6.443  -2.027  1.00  0.00           H  
ATOM   1616  HA  THR A  13      23.735  -4.277  -0.381  1.00  0.00           H  
ATOM   1617  HB  THR A  13      23.478  -5.914   1.471  1.00  0.00           H  
ATOM   1618 HG21 THR A  13      21.589  -4.438   0.753  1.00  0.00           H  
ATOM   1619 HG22 THR A  13      21.008  -5.744  -0.315  1.00  0.00           H  
ATOM   1620 HG23 THR A  13      21.059  -5.981   1.444  1.00  0.00           H  
ATOM   1621  HG1 THR A  13      23.530  -7.925   0.746  1.00  0.00           H  
ATOM   1622  N   ALA A  14      25.754  -6.483  -1.545  1.00  0.00           N  
ATOM   1623  CA  ALA A  14      27.147  -6.902  -1.645  1.00  0.00           C  
ATOM   1624  C   ALA A  14      28.082  -5.725  -1.959  1.00  0.00           C  
ATOM   1625  O   ALA A  14      27.925  -5.041  -2.975  1.00  0.00           O  
ATOM   1626  CB  ALA A  14      27.257  -7.999  -2.701  1.00  0.00           C  
ATOM   1627  H   ALA A  14      25.131  -6.757  -2.290  1.00  0.00           H  
ATOM   1628  HA  ALA A  14      27.431  -7.320  -0.679  1.00  0.00           H  
ATOM   1629  HB1 ALA A  14      26.494  -8.759  -2.531  1.00  0.00           H  
ATOM   1630  HB2 ALA A  14      27.122  -7.570  -3.694  1.00  0.00           H  
ATOM   1631  HB3 ALA A  14      28.240  -8.467  -2.641  1.00  0.00           H  
ATOM   1632  N   GLY A  15      29.050  -5.463  -1.076  1.00  0.00           N  
ATOM   1633  CA  GLY A  15      29.954  -4.310  -1.189  1.00  0.00           C  
ATOM   1634  C   GLY A  15      29.234  -2.952  -1.208  1.00  0.00           C  
ATOM   1635  O   GLY A  15      29.783  -1.972  -1.713  1.00  0.00           O  
ATOM   1636  H   GLY A  15      29.153  -6.082  -0.284  1.00  0.00           H  
ATOM   1637  HA2 GLY A  15      30.540  -4.403  -2.103  1.00  0.00           H  
ATOM   1638  HA3 GLY A  15      30.639  -4.314  -0.341  1.00  0.00           H  
ATOM   1639  N   ALA A  16      27.993  -2.881  -0.714  1.00  0.00           N  
ATOM   1640  CA  ALA A  16      27.132  -1.708  -0.852  1.00  0.00           C  
ATOM   1641  C   ALA A  16      27.644  -0.478  -0.091  1.00  0.00           C  
ATOM   1642  O   ALA A  16      28.340  -0.585   0.921  1.00  0.00           O  
ATOM   1643  CB  ALA A  16      25.715  -2.077  -0.409  1.00  0.00           C  
ATOM   1644  H   ALA A  16      27.595  -3.711  -0.300  1.00  0.00           H  
ATOM   1645  HA  ALA A  16      27.098  -1.443  -1.909  1.00  0.00           H  
ATOM   1646  HB1 ALA A  16      25.360  -2.908  -1.019  1.00  0.00           H  
ATOM   1647  HB2 ALA A  16      25.713  -2.371   0.640  1.00  0.00           H  
ATOM   1648  HB3 ALA A  16      25.047  -1.227  -0.549  1.00  0.00           H  
ATOM   1649  N   THR A  17      27.245   0.701  -0.558  1.00  0.00           N  
ATOM   1650  CA  THR A  17      27.563   2.004   0.039  1.00  0.00           C  
ATOM   1651  C   THR A  17      26.357   2.934  -0.080  1.00  0.00           C  
ATOM   1652  O   THR A  17      25.427   2.689  -0.854  1.00  0.00           O  
ATOM   1653  CB  THR A  17      28.818   2.635  -0.594  1.00  0.00           C  
ATOM   1654  OG1 THR A  17      28.707   2.721  -2.003  1.00  0.00           O  
ATOM   1655  CG2 THR A  17      30.110   1.889  -0.268  1.00  0.00           C  
ATOM   1656  H   THR A  17      26.644   0.717  -1.369  1.00  0.00           H  
ATOM   1657  HA  THR A  17      27.760   1.876   1.103  1.00  0.00           H  
ATOM   1658  HB  THR A  17      28.921   3.649  -0.208  1.00  0.00           H  
ATOM   1659 HG21 THR A  17      30.236   1.844   0.814  1.00  0.00           H  
ATOM   1660 HG22 THR A  17      30.086   0.873  -0.662  1.00  0.00           H  
ATOM   1661 HG23 THR A  17      30.960   2.421  -0.694  1.00  0.00           H  
ATOM   1662  HG1 THR A  17      28.842   1.837  -2.351  1.00  0.00           H  
ATOM   1663  N   VAL A  18      26.350   4.019   0.696  1.00  0.00           N  
ATOM   1664  CA  VAL A  18      25.246   4.993   0.702  1.00  0.00           C  
ATOM   1665  C   VAL A  18      24.976   5.565  -0.696  1.00  0.00           C  
ATOM   1666  O   VAL A  18      23.816   5.752  -1.075  1.00  0.00           O  
ATOM   1667  CB  VAL A  18      25.509   6.087   1.757  1.00  0.00           C  
ATOM   1668  CG1 VAL A  18      24.486   7.221   1.709  1.00  0.00           C  
ATOM   1669  CG2 VAL A  18      25.471   5.485   3.167  1.00  0.00           C  
ATOM   1670  H   VAL A  18      27.130   4.167   1.320  1.00  0.00           H  
ATOM   1671  HA  VAL A  18      24.335   4.471   0.993  1.00  0.00           H  
ATOM   1672  HB  VAL A  18      26.498   6.513   1.587  1.00  0.00           H  
ATOM   1673 HG11 VAL A  18      24.551   7.755   0.761  1.00  0.00           H  
ATOM   1674 HG12 VAL A  18      23.486   6.805   1.826  1.00  0.00           H  
ATOM   1675 HG13 VAL A  18      24.683   7.930   2.513  1.00  0.00           H  
ATOM   1676 HG21 VAL A  18      24.494   5.042   3.363  1.00  0.00           H  
ATOM   1677 HG22 VAL A  18      26.238   4.718   3.273  1.00  0.00           H  
ATOM   1678 HG23 VAL A  18      25.661   6.267   3.903  1.00  0.00           H  
ATOM   1679  N   GLN A  19      26.023   5.762  -1.502  1.00  0.00           N  
ATOM   1680  CA  GLN A  19      25.897   6.158  -2.904  1.00  0.00           C  
ATOM   1681  C   GLN A  19      25.237   5.086  -3.790  1.00  0.00           C  
ATOM   1682  O   GLN A  19      24.360   5.417  -4.588  1.00  0.00           O  
ATOM   1683  CB  GLN A  19      27.286   6.563  -3.425  1.00  0.00           C  
ATOM   1684  CG  GLN A  19      27.369   6.843  -4.934  1.00  0.00           C  
ATOM   1685  CD  GLN A  19      26.423   7.923  -5.451  1.00  0.00           C  
ATOM   1686  OE1 GLN A  19      25.830   8.695  -4.711  1.00  0.00           O  
ATOM   1687  NE2 GLN A  19      26.278   8.036  -6.748  1.00  0.00           N  
ATOM   1688  H   GLN A  19      26.952   5.635  -1.127  1.00  0.00           H  
ATOM   1689  HA  GLN A  19      25.257   7.039  -2.948  1.00  0.00           H  
ATOM   1690  HB2 GLN A  19      27.989   5.761  -3.205  1.00  0.00           H  
ATOM   1691  HB3 GLN A  19      27.614   7.455  -2.891  1.00  0.00           H  
ATOM   1692  HG2 GLN A  19      27.188   5.921  -5.487  1.00  0.00           H  
ATOM   1693  HG3 GLN A  19      28.389   7.158  -5.152  1.00  0.00           H  
ATOM   1694 HE21 GLN A  19      25.662   8.754  -7.104  1.00  0.00           H  
ATOM   1695 HE22 GLN A  19      26.707   7.374  -7.378  1.00  0.00           H  
ATOM   1696  N   SER A  20      25.598   3.803  -3.659  1.00  0.00           N  
ATOM   1697  CA  SER A  20      25.019   2.750  -4.516  1.00  0.00           C  
ATOM   1698  C   SER A  20      23.534   2.509  -4.202  1.00  0.00           C  
ATOM   1699  O   SER A  20      22.757   2.231  -5.116  1.00  0.00           O  
ATOM   1700  CB  SER A  20      25.840   1.451  -4.459  1.00  0.00           C  
ATOM   1701  OG  SER A  20      25.684   0.732  -3.250  1.00  0.00           O  
ATOM   1702  H   SER A  20      26.267   3.537  -2.950  1.00  0.00           H  
ATOM   1703  HA  SER A  20      25.065   3.100  -5.547  1.00  0.00           H  
ATOM   1704  HB2 SER A  20      26.895   1.679  -4.611  1.00  0.00           H  
ATOM   1705  HB3 SER A  20      25.512   0.812  -5.280  1.00  0.00           H  
ATOM   1706  HG  SER A  20      25.703  -0.200  -3.480  1.00  0.00           H  
ATOM   1707  N   TYR A  21      23.110   2.697  -2.946  1.00  0.00           N  
ATOM   1708  CA  TYR A  21      21.691   2.725  -2.579  1.00  0.00           C  
ATOM   1709  C   TYR A  21      20.980   4.013  -3.036  1.00  0.00           C  
ATOM   1710  O   TYR A  21      19.824   3.971  -3.458  1.00  0.00           O  
ATOM   1711  CB  TYR A  21      21.555   2.507  -1.073  1.00  0.00           C  
ATOM   1712  CG  TYR A  21      20.114   2.500  -0.596  1.00  0.00           C  
ATOM   1713  CD1 TYR A  21      19.346   1.319  -0.683  1.00  0.00           C  
ATOM   1714  CD2 TYR A  21      19.536   3.682  -0.090  1.00  0.00           C  
ATOM   1715  CE1 TYR A  21      18.009   1.314  -0.241  1.00  0.00           C  
ATOM   1716  CE2 TYR A  21      18.198   3.677   0.340  1.00  0.00           C  
ATOM   1717  CZ  TYR A  21      17.437   2.492   0.279  1.00  0.00           C  
ATOM   1718  OH  TYR A  21      16.155   2.497   0.720  1.00  0.00           O  
ATOM   1719  H   TYR A  21      23.809   2.843  -2.232  1.00  0.00           H  
ATOM   1720  HA  TYR A  21      21.190   1.894  -3.076  1.00  0.00           H  
ATOM   1721  HB2 TYR A  21      22.100   3.291  -0.547  1.00  0.00           H  
ATOM   1722  HB3 TYR A  21      22.017   1.556  -0.810  1.00  0.00           H  
ATOM   1723  HD1 TYR A  21      19.784   0.418  -1.086  1.00  0.00           H  
ATOM   1724  HD2 TYR A  21      20.116   4.591  -0.042  1.00  0.00           H  
ATOM   1725  HE1 TYR A  21      17.422   0.410  -0.298  1.00  0.00           H  
ATOM   1726  HE2 TYR A  21      17.743   4.583   0.712  1.00  0.00           H  
ATOM   1727  HH  TYR A  21      15.658   1.736   0.412  1.00  0.00           H  
ATOM   1728  N   THR A  22      21.670   5.159  -3.025  1.00  0.00           N  
ATOM   1729  CA  THR A  22      21.126   6.422  -3.563  1.00  0.00           C  
ATOM   1730  C   THR A  22      20.831   6.309  -5.066  1.00  0.00           C  
ATOM   1731  O   THR A  22      19.764   6.727  -5.516  1.00  0.00           O  
ATOM   1732  CB  THR A  22      22.045   7.613  -3.243  1.00  0.00           C  
ATOM   1733  OG1 THR A  22      22.146   7.759  -1.846  1.00  0.00           O  
ATOM   1734  CG2 THR A  22      21.545   8.941  -3.804  1.00  0.00           C  
ATOM   1735  H   THR A  22      22.604   5.158  -2.642  1.00  0.00           H  
ATOM   1736  HA  THR A  22      20.170   6.617  -3.077  1.00  0.00           H  
ATOM   1737  HB  THR A  22      23.040   7.424  -3.646  1.00  0.00           H  
ATOM   1738 HG21 THR A  22      21.521   8.909  -4.893  1.00  0.00           H  
ATOM   1739 HG22 THR A  22      20.545   9.152  -3.425  1.00  0.00           H  
ATOM   1740 HG23 THR A  22      22.221   9.739  -3.496  1.00  0.00           H  
ATOM   1741  HG1 THR A  22      22.701   7.047  -1.519  1.00  0.00           H  
ATOM   1742  N   ASN A  23      21.714   5.657  -5.836  1.00  0.00           N  
ATOM   1743  CA  ASN A  23      21.450   5.285  -7.232  1.00  0.00           C  
ATOM   1744  C   ASN A  23      20.206   4.397  -7.397  1.00  0.00           C  
ATOM   1745  O   ASN A  23      19.405   4.642  -8.296  1.00  0.00           O  
ATOM   1746  CB  ASN A  23      22.686   4.600  -7.848  1.00  0.00           C  
ATOM   1747  CG  ASN A  23      23.924   5.470  -7.932  1.00  0.00           C  
ATOM   1748  OD1 ASN A  23      23.849   6.678  -8.085  1.00  0.00           O  
ATOM   1749  ND2 ASN A  23      25.093   4.880  -7.899  1.00  0.00           N  
ATOM   1750  H   ASN A  23      22.597   5.391  -5.423  1.00  0.00           H  
ATOM   1751  HA  ASN A  23      21.246   6.199  -7.790  1.00  0.00           H  
ATOM   1752  HB2 ASN A  23      22.443   4.282  -8.862  1.00  0.00           H  
ATOM   1753  HB3 ASN A  23      22.922   3.708  -7.267  1.00  0.00           H  
ATOM   1754 HD21 ASN A  23      25.902   5.461  -8.062  1.00  0.00           H  
ATOM   1755 HD22 ASN A  23      25.161   3.879  -7.785  1.00  0.00           H  
ATOM   1756  N   PHE A  24      20.010   3.402  -6.525  1.00  0.00           N  
ATOM   1757  CA  PHE A  24      18.835   2.529  -6.564  1.00  0.00           C  
ATOM   1758  C   PHE A  24      17.519   3.292  -6.347  1.00  0.00           C  
ATOM   1759  O   PHE A  24      16.607   3.190  -7.170  1.00  0.00           O  
ATOM   1760  CB  PHE A  24      19.009   1.396  -5.546  1.00  0.00           C  
ATOM   1761  CG  PHE A  24      17.764   0.564  -5.302  1.00  0.00           C  
ATOM   1762  CD1 PHE A  24      17.225  -0.223  -6.335  1.00  0.00           C  
ATOM   1763  CD2 PHE A  24      17.126   0.600  -4.047  1.00  0.00           C  
ATOM   1764  CE1 PHE A  24      16.058  -0.973  -6.115  1.00  0.00           C  
ATOM   1765  CE2 PHE A  24      15.959  -0.149  -3.828  1.00  0.00           C  
ATOM   1766  CZ  PHE A  24      15.425  -0.939  -4.861  1.00  0.00           C  
ATOM   1767  H   PHE A  24      20.703   3.242  -5.809  1.00  0.00           H  
ATOM   1768  HA  PHE A  24      18.774   2.076  -7.554  1.00  0.00           H  
ATOM   1769  HB2 PHE A  24      19.327   1.816  -4.592  1.00  0.00           H  
ATOM   1770  HB3 PHE A  24      19.824   0.757  -5.885  1.00  0.00           H  
ATOM   1771  HD1 PHE A  24      17.713  -0.249  -7.299  1.00  0.00           H  
ATOM   1772  HD2 PHE A  24      17.529   1.207  -3.250  1.00  0.00           H  
ATOM   1773  HE1 PHE A  24      15.646  -1.575  -6.912  1.00  0.00           H  
ATOM   1774  HE2 PHE A  24      15.475  -0.114  -2.864  1.00  0.00           H  
ATOM   1775  HZ  PHE A  24      14.528  -1.517  -4.691  1.00  0.00           H  
ATOM   1776  N   ILE A  25      17.425   4.096  -5.283  1.00  0.00           N  
ATOM   1777  CA  ILE A  25      16.209   4.873  -5.000  1.00  0.00           C  
ATOM   1778  C   ILE A  25      15.946   5.928  -6.080  1.00  0.00           C  
ATOM   1779  O   ILE A  25      14.795   6.096  -6.496  1.00  0.00           O  
ATOM   1780  CB  ILE A  25      16.239   5.433  -3.560  1.00  0.00           C  
ATOM   1781  CG1 ILE A  25      16.221   4.300  -2.507  1.00  0.00           C  
ATOM   1782  CG2 ILE A  25      15.093   6.429  -3.307  1.00  0.00           C  
ATOM   1783  CD1 ILE A  25      14.983   3.386  -2.533  1.00  0.00           C  
ATOM   1784  H   ILE A  25      18.204   4.138  -4.642  1.00  0.00           H  
ATOM   1785  HA  ILE A  25      15.359   4.194  -5.073  1.00  0.00           H  
ATOM   1786  HB  ILE A  25      17.170   5.985  -3.432  1.00  0.00           H  
ATOM   1787 HG12 ILE A  25      16.279   4.758  -1.519  1.00  0.00           H  
ATOM   1788 HG13 ILE A  25      17.110   3.683  -2.629  1.00  0.00           H  
ATOM   1789 HG21 ILE A  25      15.243   7.335  -3.893  1.00  0.00           H  
ATOM   1790 HG22 ILE A  25      14.137   5.982  -3.582  1.00  0.00           H  
ATOM   1791 HG23 ILE A  25      15.066   6.710  -2.254  1.00  0.00           H  
ATOM   1792 HD11 ILE A  25      14.069   3.966  -2.406  1.00  0.00           H  
ATOM   1793 HD12 ILE A  25      14.935   2.829  -3.468  1.00  0.00           H  
ATOM   1794 HD13 ILE A  25      15.052   2.662  -1.720  1.00  0.00           H  
ATOM   1795  N   ARG A  26      16.991   6.577  -6.615  1.00  0.00           N  
ATOM   1796  CA  ARG A  26      16.862   7.471  -7.777  1.00  0.00           C  
ATOM   1797  C   ARG A  26      16.314   6.740  -9.002  1.00  0.00           C  
ATOM   1798  O   ARG A  26      15.373   7.224  -9.627  1.00  0.00           O  
ATOM   1799  CB  ARG A  26      18.206   8.150  -8.076  1.00  0.00           C  
ATOM   1800  CG  ARG A  26      18.095   9.146  -9.245  1.00  0.00           C  
ATOM   1801  CD  ARG A  26      19.430   9.722  -9.726  1.00  0.00           C  
ATOM   1802  NE  ARG A  26      20.389   9.972  -8.637  1.00  0.00           N  
ATOM   1803  CZ  ARG A  26      21.531   9.340  -8.443  1.00  0.00           C  
ATOM   1804  NH1 ARG A  26      21.891   8.308  -9.151  1.00  0.00           N  
ATOM   1805  NH2 ARG A  26      22.348   9.731  -7.513  1.00  0.00           N1+
ATOM   1806  H   ARG A  26      17.910   6.430  -6.223  1.00  0.00           H  
ATOM   1807  HA  ARG A  26      16.137   8.248  -7.535  1.00  0.00           H  
ATOM   1808  HB2 ARG A  26      18.943   7.388  -8.326  1.00  0.00           H  
ATOM   1809  HB3 ARG A  26      18.539   8.679  -7.182  1.00  0.00           H  
ATOM   1810  HG2 ARG A  26      17.459   9.969  -8.919  1.00  0.00           H  
ATOM   1811  HG3 ARG A  26      17.620   8.681 -10.109  1.00  0.00           H  
ATOM   1812  HD2 ARG A  26      19.229  10.665 -10.234  1.00  0.00           H  
ATOM   1813  HD3 ARG A  26      19.858   9.055 -10.474  1.00  0.00           H  
ATOM   1814  HE  ARG A  26      20.184  10.749  -8.025  1.00  0.00           H  
ATOM   1815 HH11 ARG A  26      22.746   7.823  -8.919  1.00  0.00           H  
ATOM   1816 HH12 ARG A  26      21.268   7.942  -9.857  1.00  0.00           H  
ATOM   1817 HH21 ARG A  26      22.113  10.544  -6.963  1.00  0.00           H  
ATOM   1818 HH22 ARG A  26      23.275   9.333  -7.476  1.00  0.00           H  
ATOM   1819  N   ALA A  27      16.862   5.568  -9.325  1.00  0.00           N  
ATOM   1820  CA  ALA A  27      16.414   4.761 -10.456  1.00  0.00           C  
ATOM   1821  C   ALA A  27      14.932   4.364 -10.328  1.00  0.00           C  
ATOM   1822  O   ALA A  27      14.196   4.475 -11.308  1.00  0.00           O  
ATOM   1823  CB  ALA A  27      17.327   3.538 -10.601  1.00  0.00           C  
ATOM   1824  H   ALA A  27      17.648   5.238  -8.783  1.00  0.00           H  
ATOM   1825  HA  ALA A  27      16.512   5.366 -11.358  1.00  0.00           H  
ATOM   1826  HB1 ALA A  27      18.357   3.863 -10.745  1.00  0.00           H  
ATOM   1827  HB2 ALA A  27      17.272   2.913  -9.710  1.00  0.00           H  
ATOM   1828  HB3 ALA A  27      17.019   2.953 -11.468  1.00  0.00           H  
ATOM   1829  N   VAL A  28      14.484   3.967  -9.126  1.00  0.00           N  
ATOM   1830  CA  VAL A  28      13.078   3.638  -8.823  1.00  0.00           C  
ATOM   1831  C   VAL A  28      12.152   4.857  -8.936  1.00  0.00           C  
ATOM   1832  O   VAL A  28      11.104   4.762  -9.579  1.00  0.00           O  
ATOM   1833  CB  VAL A  28      12.959   2.938  -7.450  1.00  0.00           C  
ATOM   1834  CG1 VAL A  28      11.508   2.754  -6.989  1.00  0.00           C  
ATOM   1835  CG2 VAL A  28      13.616   1.552  -7.481  1.00  0.00           C  
ATOM   1836  H   VAL A  28      15.165   3.871  -8.386  1.00  0.00           H  
ATOM   1837  HA  VAL A  28      12.731   2.930  -9.576  1.00  0.00           H  
ATOM   1838  HB  VAL A  28      13.471   3.545  -6.704  1.00  0.00           H  
ATOM   1839 HG11 VAL A  28      11.050   3.725  -6.800  1.00  0.00           H  
ATOM   1840 HG12 VAL A  28      10.936   2.221  -7.748  1.00  0.00           H  
ATOM   1841 HG13 VAL A  28      11.485   2.188  -6.057  1.00  0.00           H  
ATOM   1842 HG21 VAL A  28      13.110   0.909  -8.201  1.00  0.00           H  
ATOM   1843 HG22 VAL A  28      14.668   1.637  -7.753  1.00  0.00           H  
ATOM   1844 HG23 VAL A  28      13.565   1.098  -6.491  1.00  0.00           H  
ATOM   1845  N   ARG A  29      12.526   6.028  -8.394  1.00  0.00           N  
ATOM   1846  CA  ARG A  29      11.766   7.279  -8.608  1.00  0.00           C  
ATOM   1847  C   ARG A  29      11.680   7.621 -10.101  1.00  0.00           C  
ATOM   1848  O   ARG A  29      10.587   7.877 -10.605  1.00  0.00           O  
ATOM   1849  CB  ARG A  29      12.378   8.442  -7.810  1.00  0.00           C  
ATOM   1850  CG  ARG A  29      12.215   8.316  -6.285  1.00  0.00           C  
ATOM   1851  CD  ARG A  29      12.974   9.452  -5.585  1.00  0.00           C  
ATOM   1852  NE  ARG A  29      12.853   9.382  -4.116  1.00  0.00           N  
ATOM   1853  CZ  ARG A  29      13.728   9.847  -3.241  1.00  0.00           C  
ATOM   1854  NH1 ARG A  29      14.787  10.518  -3.575  1.00  0.00           N  
ATOM   1855  NH2 ARG A  29      13.603   9.649  -1.968  1.00  0.00           N1+
ATOM   1856  H   ARG A  29      13.383   6.062  -7.861  1.00  0.00           H  
ATOM   1857  HA  ARG A  29      10.738   7.137  -8.272  1.00  0.00           H  
ATOM   1858  HB2 ARG A  29      11.880   9.361  -8.120  1.00  0.00           H  
ATOM   1859  HB3 ARG A  29      13.436   8.528  -8.057  1.00  0.00           H  
ATOM   1860  HG2 ARG A  29      12.607   7.358  -5.942  1.00  0.00           H  
ATOM   1861  HG3 ARG A  29      11.156   8.378  -6.032  1.00  0.00           H  
ATOM   1862  HD2 ARG A  29      12.588  10.410  -5.932  1.00  0.00           H  
ATOM   1863  HD3 ARG A  29      14.023   9.379  -5.870  1.00  0.00           H  
ATOM   1864  HE  ARG A  29      11.997   8.997  -3.742  1.00  0.00           H  
ATOM   1865 HH11 ARG A  29      14.966  10.758  -4.539  1.00  0.00           H  
ATOM   1866 HH12 ARG A  29      15.409  10.811  -2.836  1.00  0.00           H  
ATOM   1867 HH21 ARG A  29      14.345  10.024  -1.395  1.00  0.00           H  
ATOM   1868 HH22 ARG A  29      12.956   8.965  -1.602  1.00  0.00           H  
ATOM   1869  N   GLY A  30      12.786   7.500 -10.836  1.00  0.00           N  
ATOM   1870  CA  GLY A  30      12.878   7.608 -12.302  1.00  0.00           C  
ATOM   1871  C   GLY A  30      12.237   6.457 -13.102  1.00  0.00           C  
ATOM   1872  O   GLY A  30      12.540   6.293 -14.284  1.00  0.00           O  
ATOM   1873  H   GLY A  30      13.646   7.317 -10.337  1.00  0.00           H  
ATOM   1874  HA2 GLY A  30      13.930   7.669 -12.579  1.00  0.00           H  
ATOM   1875  HA3 GLY A  30      12.397   8.535 -12.613  1.00  0.00           H  
ATOM   1876  N   ARG A  31      11.368   5.651 -12.475  1.00  0.00           N  
ATOM   1877  CA  ARG A  31      10.540   4.590 -13.082  1.00  0.00           C  
ATOM   1878  C   ARG A  31       9.078   4.670 -12.624  1.00  0.00           C  
ATOM   1879  O   ARG A  31       8.183   4.363 -13.408  1.00  0.00           O  
ATOM   1880  CB  ARG A  31      11.131   3.202 -12.765  1.00  0.00           C  
ATOM   1881  CG  ARG A  31      12.514   2.900 -13.371  1.00  0.00           C  
ATOM   1882  CD  ARG A  31      12.441   1.865 -14.505  1.00  0.00           C  
ATOM   1883  NE  ARG A  31      13.767   1.310 -14.844  1.00  0.00           N  
ATOM   1884  CZ  ARG A  31      14.778   1.938 -15.408  1.00  0.00           C  
ATOM   1885  NH1 ARG A  31      14.707   3.173 -15.787  1.00  0.00           N  
ATOM   1886  NH2 ARG A  31      15.908   1.337 -15.608  1.00  0.00           N1+
ATOM   1887  H   ARG A  31      11.264   5.802 -11.482  1.00  0.00           H  
ATOM   1888  HA  ARG A  31      10.520   4.722 -14.164  1.00  0.00           H  
ATOM   1889  HB2 ARG A  31      10.427   2.439 -13.096  1.00  0.00           H  
ATOM   1890  HB3 ARG A  31      11.209   3.105 -11.682  1.00  0.00           H  
ATOM   1891  HG2 ARG A  31      13.153   2.503 -12.582  1.00  0.00           H  
ATOM   1892  HG3 ARG A  31      12.983   3.813 -13.739  1.00  0.00           H  
ATOM   1893  HD2 ARG A  31      11.989   2.327 -15.383  1.00  0.00           H  
ATOM   1894  HD3 ARG A  31      11.806   1.039 -14.186  1.00  0.00           H  
ATOM   1895  HE  ARG A  31      13.943   0.339 -14.630  1.00  0.00           H  
ATOM   1896 HH11 ARG A  31      15.510   3.576 -16.249  1.00  0.00           H  
ATOM   1897 HH12 ARG A  31      13.851   3.700 -15.694  1.00  0.00           H  
ATOM   1898 HH21 ARG A  31      16.005   0.366 -15.347  1.00  0.00           H  
ATOM   1899 HH22 ARG A  31      16.651   1.848 -16.063  1.00  0.00           H  
ATOM   1900  N   LEU A  32       8.825   5.092 -11.383  1.00  0.00           N  
ATOM   1901  CA  LEU A  32       7.478   5.386 -10.873  1.00  0.00           C  
ATOM   1902  C   LEU A  32       6.921   6.706 -11.442  1.00  0.00           C  
ATOM   1903  O   LEU A  32       5.741   6.773 -11.775  1.00  0.00           O  
ATOM   1904  CB  LEU A  32       7.509   5.388  -9.331  1.00  0.00           C  
ATOM   1905  CG  LEU A  32       7.811   4.011  -8.703  1.00  0.00           C  
ATOM   1906  CD1 LEU A  32       8.089   4.163  -7.209  1.00  0.00           C  
ATOM   1907  CD2 LEU A  32       6.631   3.047  -8.856  1.00  0.00           C  
ATOM   1908  H   LEU A  32       9.608   5.215 -10.757  1.00  0.00           H  
ATOM   1909  HA  LEU A  32       6.795   4.604 -11.205  1.00  0.00           H  
ATOM   1910  HB2 LEU A  32       6.543   5.734  -8.961  1.00  0.00           H  
ATOM   1911  HB3 LEU A  32       8.266   6.102  -9.005  1.00  0.00           H  
ATOM   1912  HG  LEU A  32       8.692   3.570  -9.169  1.00  0.00           H  
ATOM   1913 HD11 LEU A  32       8.936   4.833  -7.065  1.00  0.00           H  
ATOM   1914 HD12 LEU A  32       7.212   4.569  -6.705  1.00  0.00           H  
ATOM   1915 HD13 LEU A  32       8.335   3.192  -6.779  1.00  0.00           H  
ATOM   1916 HD21 LEU A  32       5.730   3.485  -8.428  1.00  0.00           H  
ATOM   1917 HD22 LEU A  32       6.459   2.832  -9.911  1.00  0.00           H  
ATOM   1918 HD23 LEU A  32       6.848   2.108  -8.348  1.00  0.00           H  
ATOM   1919  N   THR A  33       7.765   7.728 -11.614  1.00  0.00           N  
ATOM   1920  CA  THR A  33       7.416   8.976 -12.323  1.00  0.00           C  
ATOM   1921  C   THR A  33       7.439   8.813 -13.844  1.00  0.00           C  
ATOM   1922  O   THR A  33       8.178   7.976 -14.376  1.00  0.00           O  
ATOM   1923  CB  THR A  33       8.375  10.128 -11.967  1.00  0.00           C  
ATOM   1924  OG1 THR A  33       9.699   9.801 -12.333  1.00  0.00           O  
ATOM   1925  CG2 THR A  33       8.382  10.469 -10.483  1.00  0.00           C  
ATOM   1926  H   THR A  33       8.722   7.610 -11.314  1.00  0.00           H  
ATOM   1927  HA  THR A  33       6.410   9.277 -12.032  1.00  0.00           H  
ATOM   1928  HB  THR A  33       8.072  11.018 -12.518  1.00  0.00           H  
ATOM   1929 HG21 THR A  33       7.367  10.698 -10.157  1.00  0.00           H  
ATOM   1930 HG22 THR A  33       8.765   9.629  -9.902  1.00  0.00           H  
ATOM   1931 HG23 THR A  33       9.017  11.338 -10.311  1.00  0.00           H  
ATOM   1932  HG1 THR A  33      10.025   9.200 -11.659  1.00  0.00           H  
ATOM   1933  N   THR A  34       6.686   9.662 -14.549  1.00  0.00           N  
ATOM   1934  CA  THR A  34       6.743   9.853 -16.015  1.00  0.00           C  
ATOM   1935  C   THR A  34       6.423  11.312 -16.379  1.00  0.00           C  
ATOM   1936  O   THR A  34       6.117  12.135 -15.511  1.00  0.00           O  
ATOM   1937  CB  THR A  34       5.814   8.895 -16.798  1.00  0.00           C  
ATOM   1938  OG1 THR A  34       4.464   9.257 -16.662  1.00  0.00           O  
ATOM   1939  CG2 THR A  34       5.920   7.420 -16.423  1.00  0.00           C  
ATOM   1940  H   THR A  34       6.097  10.305 -14.039  1.00  0.00           H  
ATOM   1941  HA  THR A  34       7.763   9.658 -16.345  1.00  0.00           H  
ATOM   1942  HB  THR A  34       6.073   8.982 -17.853  1.00  0.00           H  
ATOM   1943 HG21 THR A  34       6.950   7.080 -16.537  1.00  0.00           H  
ATOM   1944 HG22 THR A  34       5.593   7.267 -15.394  1.00  0.00           H  
ATOM   1945 HG23 THR A  34       5.288   6.819 -17.077  1.00  0.00           H  
ATOM   1946  HG1 THR A  34       3.991   8.730 -17.310  1.00  0.00           H  
ATOM   1947  N   GLY A  35       6.513  11.674 -17.661  1.00  0.00           N  
ATOM   1948  CA  GLY A  35       6.128  12.988 -18.181  1.00  0.00           C  
ATOM   1949  C   GLY A  35       4.614  13.198 -18.242  1.00  0.00           C  
ATOM   1950  O   GLY A  35       4.042  13.265 -19.336  1.00  0.00           O  
ATOM   1951  H   GLY A  35       6.847  10.998 -18.334  1.00  0.00           H  
ATOM   1952  HA2 GLY A  35       6.537  13.102 -19.185  1.00  0.00           H  
ATOM   1953  HA3 GLY A  35       6.551  13.767 -17.546  1.00  0.00           H  
ATOM   1954  N   ALA A  36       3.980  13.302 -17.070  1.00  0.00           N  
ATOM   1955  CA  ALA A  36       2.533  13.458 -16.912  1.00  0.00           C  
ATOM   1956  C   ALA A  36       2.133  14.418 -15.774  1.00  0.00           C  
ATOM   1957  O   ALA A  36       1.311  15.307 -16.000  1.00  0.00           O  
ATOM   1958  CB  ALA A  36       1.910  12.066 -16.730  1.00  0.00           C  
ATOM   1959  H   ALA A  36       4.540  13.171 -16.239  1.00  0.00           H  
ATOM   1960  HA  ALA A  36       2.124  13.882 -17.829  1.00  0.00           H  
ATOM   1961  HB1 ALA A  36       2.150  11.438 -17.588  1.00  0.00           H  
ATOM   1962  HB2 ALA A  36       2.301  11.593 -15.828  1.00  0.00           H  
ATOM   1963  HB3 ALA A  36       0.827  12.156 -16.649  1.00  0.00           H  
ATOM   1964  N   ASP A  37       2.687  14.288 -14.561  1.00  0.00           N  
ATOM   1965  CA  ASP A  37       2.221  15.087 -13.415  1.00  0.00           C  
ATOM   1966  C   ASP A  37       3.305  15.392 -12.360  1.00  0.00           C  
ATOM   1967  O   ASP A  37       3.963  14.496 -11.820  1.00  0.00           O  
ATOM   1968  CB  ASP A  37       0.970  14.418 -12.820  1.00  0.00           C  
ATOM   1969  CG  ASP A  37      -0.023  15.441 -12.258  1.00  0.00           C  
ATOM   1970  OD1 ASP A  37       0.383  16.442 -11.627  1.00  0.00           O  
ATOM   1971  OD2 ASP A  37      -1.241  15.260 -12.497  1.00  0.00           O1-
ATOM   1972  H   ASP A  37       3.356  13.551 -14.389  1.00  0.00           H  
ATOM   1973  HA  ASP A  37       1.889  16.055 -13.791  1.00  0.00           H  
ATOM   1974  HB2 ASP A  37       1.255  13.689 -12.062  1.00  0.00           H  
ATOM   1975  HB3 ASP A  37       0.453  13.866 -13.604  1.00  0.00           H  
ATOM   1976  N   VAL A  38       3.470  16.690 -12.070  1.00  0.00           N  
ATOM   1977  CA  VAL A  38       4.373  17.288 -11.067  1.00  0.00           C  
ATOM   1978  C   VAL A  38       3.746  18.585 -10.544  1.00  0.00           C  
ATOM   1979  O   VAL A  38       3.377  19.446 -11.349  1.00  0.00           O  
ATOM   1980  CB  VAL A  38       5.787  17.575 -11.635  1.00  0.00           C  
ATOM   1981  CG1 VAL A  38       6.704  18.237 -10.596  1.00  0.00           C  
ATOM   1982  CG2 VAL A  38       6.508  16.342 -12.194  1.00  0.00           C  
ATOM   1983  H   VAL A  38       2.870  17.336 -12.563  1.00  0.00           H  
ATOM   1984  HA  VAL A  38       4.466  16.597 -10.230  1.00  0.00           H  
ATOM   1985  HB  VAL A  38       5.672  18.277 -12.461  1.00  0.00           H  
ATOM   1986 HG11 VAL A  38       6.307  19.204 -10.286  1.00  0.00           H  
ATOM   1987 HG12 VAL A  38       6.815  17.590  -9.726  1.00  0.00           H  
ATOM   1988 HG13 VAL A  38       7.688  18.411 -11.032  1.00  0.00           H  
ATOM   1989 HG21 VAL A  38       6.596  15.569 -11.431  1.00  0.00           H  
ATOM   1990 HG22 VAL A  38       5.960  15.943 -13.048  1.00  0.00           H  
ATOM   1991 HG23 VAL A  38       7.504  16.617 -12.540  1.00  0.00           H  
ATOM   1992  N   ARG A  39       3.649  18.748  -9.218  1.00  0.00           N  
ATOM   1993  CA  ARG A  39       2.919  19.844  -8.549  1.00  0.00           C  
ATOM   1994  C   ARG A  39       3.792  20.488  -7.473  1.00  0.00           C  
ATOM   1995  O   ARG A  39       4.239  19.794  -6.568  1.00  0.00           O  
ATOM   1996  CB  ARG A  39       1.586  19.344  -7.941  1.00  0.00           C  
ATOM   1997  CG  ARG A  39       0.813  18.405  -8.878  1.00  0.00           C  
ATOM   1998  CD  ARG A  39      -0.672  18.242  -8.533  1.00  0.00           C  
ATOM   1999  NE  ARG A  39      -1.312  17.331  -9.498  1.00  0.00           N  
ATOM   2000  CZ  ARG A  39      -2.588  17.015  -9.617  1.00  0.00           C  
ATOM   2001  NH1 ARG A  39      -3.539  17.481  -8.855  1.00  0.00           N  
ATOM   2002  NH2 ARG A  39      -2.950  16.178 -10.535  1.00  0.00           N1+
ATOM   2003  H   ARG A  39       4.032  18.029  -8.622  1.00  0.00           H  
ATOM   2004  HA  ARG A  39       2.683  20.613  -9.285  1.00  0.00           H  
ATOM   2005  HB2 ARG A  39       0.970  20.212  -7.710  1.00  0.00           H  
ATOM   2006  HB3 ARG A  39       1.782  18.809  -7.012  1.00  0.00           H  
ATOM   2007  HG2 ARG A  39       1.291  17.425  -8.868  1.00  0.00           H  
ATOM   2008  HG3 ARG A  39       0.894  18.800  -9.890  1.00  0.00           H  
ATOM   2009  HD2 ARG A  39      -1.160  19.216  -8.575  1.00  0.00           H  
ATOM   2010  HD3 ARG A  39      -0.755  17.835  -7.525  1.00  0.00           H  
ATOM   2011  HE  ARG A  39      -0.722  16.980 -10.239  1.00  0.00           H  
ATOM   2012 HH11 ARG A  39      -3.361  18.183  -8.151  1.00  0.00           H  
ATOM   2013 HH12 ARG A  39      -4.497  17.268  -9.094  1.00  0.00           H  
ATOM   2014 HH21 ARG A  39      -3.879  15.782 -10.504  1.00  0.00           H  
ATOM   2015 HH22 ARG A  39      -2.278  15.858 -11.218  1.00  0.00           H  
ATOM   2016  N   HIS A  40       4.035  21.796  -7.565  1.00  0.00           N  
ATOM   2017  CA  HIS A  40       4.885  22.547  -6.620  1.00  0.00           C  
ATOM   2018  C   HIS A  40       6.273  21.911  -6.432  1.00  0.00           C  
ATOM   2019  O   HIS A  40       6.735  21.716  -5.314  1.00  0.00           O  
ATOM   2020  CB  HIS A  40       4.127  22.788  -5.303  1.00  0.00           C  
ATOM   2021  CG  HIS A  40       2.701  23.245  -5.491  1.00  0.00           C  
ATOM   2022  ND1 HIS A  40       2.313  24.438  -6.105  1.00  0.00           N  
ATOM   2023  CD2 HIS A  40       1.586  22.557  -5.110  1.00  0.00           C  
ATOM   2024  CE1 HIS A  40       0.968  24.426  -6.097  1.00  0.00           C  
ATOM   2025  NE2 HIS A  40       0.506  23.324  -5.479  1.00  0.00           N  
ATOM   2026  H   HIS A  40       3.648  22.305  -8.348  1.00  0.00           H  
ATOM   2027  HA  HIS A  40       5.074  23.525  -7.063  1.00  0.00           H  
ATOM   2028  HB2 HIS A  40       4.661  23.532  -4.713  1.00  0.00           H  
ATOM   2029  HB3 HIS A  40       4.119  21.858  -4.734  1.00  0.00           H  
ATOM   2030  HD2 HIS A  40       1.564  21.597  -4.616  1.00  0.00           H  
ATOM   2031  HE2 HIS A  40      -0.465  23.124  -5.286  1.00  0.00           H  
ATOM   2032  HE1 HIS A  40       0.345  25.200  -6.519  1.00  0.00           H  
ATOM   2033  N   GLU A  41       6.916  21.562  -7.550  1.00  0.00           N  
ATOM   2034  CA  GLU A  41       8.171  20.790  -7.633  1.00  0.00           C  
ATOM   2035  C   GLU A  41       8.136  19.333  -7.106  1.00  0.00           C  
ATOM   2036  O   GLU A  41       9.180  18.672  -7.101  1.00  0.00           O  
ATOM   2037  CB  GLU A  41       9.370  21.588  -7.073  1.00  0.00           C  
ATOM   2038  CG  GLU A  41       9.450  23.037  -7.584  1.00  0.00           C  
ATOM   2039  CD  GLU A  41      10.884  23.585  -7.620  1.00  0.00           C  
ATOM   2040  OE1 GLU A  41      11.743  23.170  -6.803  1.00  0.00           O  
ATOM   2041  OE2 GLU A  41      11.174  24.416  -8.508  1.00  0.00           O1-
ATOM   2042  H   GLU A  41       6.492  21.854  -8.419  1.00  0.00           H  
ATOM   2043  HA  GLU A  41       8.371  20.679  -8.699  1.00  0.00           H  
ATOM   2044  HB2 GLU A  41      10.274  21.064  -7.383  1.00  0.00           H  
ATOM   2045  HB3 GLU A  41       9.343  21.592  -5.983  1.00  0.00           H  
ATOM   2046  HG2 GLU A  41       8.824  23.677  -6.963  1.00  0.00           H  
ATOM   2047  HG3 GLU A  41       9.056  23.063  -8.601  1.00  0.00           H  
ATOM   2048  N   ILE A  42       6.968  18.788  -6.729  1.00  0.00           N  
ATOM   2049  CA  ILE A  42       6.798  17.426  -6.183  1.00  0.00           C  
ATOM   2050  C   ILE A  42       6.030  16.511  -7.170  1.00  0.00           C  
ATOM   2051  O   ILE A  42       4.884  16.813  -7.514  1.00  0.00           O  
ATOM   2052  CB  ILE A  42       6.158  17.467  -4.771  1.00  0.00           C  
ATOM   2053  CG1 ILE A  42       6.993  18.335  -3.797  1.00  0.00           C  
ATOM   2054  CG2 ILE A  42       5.952  16.045  -4.210  1.00  0.00           C  
ATOM   2055  CD1 ILE A  42       6.429  18.424  -2.373  1.00  0.00           C  
ATOM   2056  H   ILE A  42       6.147  19.376  -6.728  1.00  0.00           H  
ATOM   2057  HA  ILE A  42       7.789  17.002  -6.020  1.00  0.00           H  
ATOM   2058  HB  ILE A  42       5.173  17.923  -4.864  1.00  0.00           H  
ATOM   2059 HG12 ILE A  42       7.043  19.353  -4.184  1.00  0.00           H  
ATOM   2060 HG13 ILE A  42       8.010  17.946  -3.744  1.00  0.00           H  
ATOM   2061 HG21 ILE A  42       5.424  15.406  -4.918  1.00  0.00           H  
ATOM   2062 HG22 ILE A  42       6.918  15.598  -3.977  1.00  0.00           H  
ATOM   2063 HG23 ILE A  42       5.350  16.087  -3.302  1.00  0.00           H  
ATOM   2064 HD11 ILE A  42       5.365  18.657  -2.409  1.00  0.00           H  
ATOM   2065 HD12 ILE A  42       6.583  17.479  -1.851  1.00  0.00           H  
ATOM   2066 HD13 ILE A  42       6.948  19.207  -1.822  1.00  0.00           H  
ATOM   2067  N   PRO A  43       6.620  15.399  -7.656  1.00  0.00           N  
ATOM   2068  CA  PRO A  43       5.959  14.482  -8.592  1.00  0.00           C  
ATOM   2069  C   PRO A  43       4.702  13.756  -8.081  1.00  0.00           C  
ATOM   2070  O   PRO A  43       4.584  13.414  -6.902  1.00  0.00           O  
ATOM   2071  CB  PRO A  43       7.034  13.485  -9.029  1.00  0.00           C  
ATOM   2072  CG  PRO A  43       8.314  14.308  -8.915  1.00  0.00           C  
ATOM   2073  CD  PRO A  43       8.052  15.122  -7.650  1.00  0.00           C  
ATOM   2074  HA  PRO A  43       5.672  15.062  -9.469  1.00  0.00           H  
ATOM   2075  HB2 PRO A  43       6.868  13.139 -10.050  1.00  0.00           H  
ATOM   2076  HB3 PRO A  43       7.075  12.645  -8.336  1.00  0.00           H  
ATOM   2077  HG2 PRO A  43       8.408  14.974  -9.773  1.00  0.00           H  
ATOM   2078  HG3 PRO A  43       9.198  13.677  -8.819  1.00  0.00           H  
ATOM   2079  HD2 PRO A  43       8.309  14.543  -6.763  1.00  0.00           H  
ATOM   2080  HD3 PRO A  43       8.644  16.037  -7.688  1.00  0.00           H  
ATOM   2081  N   VAL A  44       3.795  13.451  -9.013  1.00  0.00           N  
ATOM   2082  CA  VAL A  44       2.538  12.706  -8.807  1.00  0.00           C  
ATOM   2083  C   VAL A  44       2.532  11.444  -9.675  1.00  0.00           C  
ATOM   2084  O   VAL A  44       3.091  11.432 -10.773  1.00  0.00           O  
ATOM   2085  CB  VAL A  44       1.314  13.619  -9.043  1.00  0.00           C  
ATOM   2086  CG1 VAL A  44      -0.028  12.879  -9.136  1.00  0.00           C  
ATOM   2087  CG2 VAL A  44       1.182  14.672  -7.945  1.00  0.00           C  
ATOM   2088  H   VAL A  44       3.982  13.740  -9.962  1.00  0.00           H  
ATOM   2089  HA  VAL A  44       2.493  12.372  -7.770  1.00  0.00           H  
ATOM   2090  HB  VAL A  44       1.467  14.157  -9.978  1.00  0.00           H  
ATOM   2091 HG11 VAL A  44      -0.039  12.229 -10.011  1.00  0.00           H  
ATOM   2092 HG12 VAL A  44      -0.200  12.287  -8.237  1.00  0.00           H  
ATOM   2093 HG13 VAL A  44      -0.840  13.596  -9.251  1.00  0.00           H  
ATOM   2094 HG21 VAL A  44       0.950  14.185  -6.997  1.00  0.00           H  
ATOM   2095 HG22 VAL A  44       2.108  15.240  -7.858  1.00  0.00           H  
ATOM   2096 HG23 VAL A  44       0.374  15.358  -8.201  1.00  0.00           H  
ATOM   2097  N   LEU A  45       1.937  10.361  -9.174  1.00  0.00           N  
ATOM   2098  CA  LEU A  45       1.926   9.060  -9.844  1.00  0.00           C  
ATOM   2099  C   LEU A  45       0.856   8.959 -10.959  1.00  0.00           C  
ATOM   2100  O   LEU A  45      -0.124   9.713 -10.956  1.00  0.00           O  
ATOM   2101  CB  LEU A  45       1.794   7.944  -8.788  1.00  0.00           C  
ATOM   2102  CG  LEU A  45       2.974   7.849  -7.797  1.00  0.00           C  
ATOM   2103  CD1 LEU A  45       2.709   6.753  -6.762  1.00  0.00           C  
ATOM   2104  CD2 LEU A  45       4.306   7.532  -8.481  1.00  0.00           C  
ATOM   2105  H   LEU A  45       1.476  10.431  -8.278  1.00  0.00           H  
ATOM   2106  HA  LEU A  45       2.896   8.946 -10.328  1.00  0.00           H  
ATOM   2107  HB2 LEU A  45       1.693   6.987  -9.299  1.00  0.00           H  
ATOM   2108  HB3 LEU A  45       0.873   8.107  -8.228  1.00  0.00           H  
ATOM   2109  HG  LEU A  45       3.090   8.792  -7.262  1.00  0.00           H  
ATOM   2110 HD11 LEU A  45       1.759   6.948  -6.265  1.00  0.00           H  
ATOM   2111 HD12 LEU A  45       2.658   5.785  -7.260  1.00  0.00           H  
ATOM   2112 HD13 LEU A  45       3.508   6.739  -6.021  1.00  0.00           H  
ATOM   2113 HD21 LEU A  45       4.193   6.659  -9.124  1.00  0.00           H  
ATOM   2114 HD22 LEU A  45       4.626   8.380  -9.087  1.00  0.00           H  
ATOM   2115 HD23 LEU A  45       5.070   7.329  -7.731  1.00  0.00           H  
ATOM   2116  N   PRO A  46       1.022   8.029 -11.922  1.00  0.00           N  
ATOM   2117  CA  PRO A  46       0.046   7.759 -12.979  1.00  0.00           C  
ATOM   2118  C   PRO A  46      -1.388   7.467 -12.496  1.00  0.00           C  
ATOM   2119  O   PRO A  46      -1.600   6.802 -11.480  1.00  0.00           O  
ATOM   2120  CB  PRO A  46       0.623   6.570 -13.741  1.00  0.00           C  
ATOM   2121  CG  PRO A  46       2.126   6.803 -13.638  1.00  0.00           C  
ATOM   2122  CD  PRO A  46       2.246   7.276 -12.192  1.00  0.00           C  
ATOM   2123  HA  PRO A  46       0.030   8.617 -13.651  1.00  0.00           H  
ATOM   2124  HB2 PRO A  46       0.279   6.543 -14.775  1.00  0.00           H  
ATOM   2125  HB3 PRO A  46       0.371   5.652 -13.209  1.00  0.00           H  
ATOM   2126  HG2 PRO A  46       2.431   7.597 -14.320  1.00  0.00           H  
ATOM   2127  HG3 PRO A  46       2.696   5.893 -13.818  1.00  0.00           H  
ATOM   2128  HD2 PRO A  46       2.305   6.414 -11.526  1.00  0.00           H  
ATOM   2129  HD3 PRO A  46       3.140   7.892 -12.093  1.00  0.00           H  
ATOM   2130  N   ASN A  47      -2.384   7.929 -13.256  1.00  0.00           N  
ATOM   2131  CA  ASN A  47      -3.806   7.759 -12.952  1.00  0.00           C  
ATOM   2132  C   ASN A  47      -4.265   6.311 -13.179  1.00  0.00           C  
ATOM   2133  O   ASN A  47      -4.329   5.828 -14.312  1.00  0.00           O  
ATOM   2134  CB  ASN A  47      -4.604   8.770 -13.794  1.00  0.00           C  
ATOM   2135  CG  ASN A  47      -6.119   8.649 -13.705  1.00  0.00           C  
ATOM   2136  OD1 ASN A  47      -6.689   7.841 -12.982  1.00  0.00           O  
ATOM   2137  ND2 ASN A  47      -6.809   9.460 -14.470  1.00  0.00           N  
ATOM   2138  H   ASN A  47      -2.147   8.470 -14.076  1.00  0.00           H  
ATOM   2139  HA  ASN A  47      -3.966   8.004 -11.902  1.00  0.00           H  
ATOM   2140  HB2 ASN A  47      -4.337   8.634 -14.842  1.00  0.00           H  
ATOM   2141  HB3 ASN A  47      -4.324   9.778 -13.489  1.00  0.00           H  
ATOM   2142 HD21 ASN A  47      -7.814   9.364 -14.480  1.00  0.00           H  
ATOM   2143 HD22 ASN A  47      -6.323  10.120 -15.061  1.00  0.00           H  
ATOM   2144  N   ARG A  48      -4.635   5.633 -12.088  1.00  0.00           N  
ATOM   2145  CA  ARG A  48      -5.128   4.250 -12.078  1.00  0.00           C  
ATOM   2146  C   ARG A  48      -6.282   3.992 -13.052  1.00  0.00           C  
ATOM   2147  O   ARG A  48      -6.242   3.008 -13.789  1.00  0.00           O  
ATOM   2148  CB  ARG A  48      -5.477   3.882 -10.626  1.00  0.00           C  
ATOM   2149  CG  ARG A  48      -6.154   2.514 -10.491  1.00  0.00           C  
ATOM   2150  CD  ARG A  48      -6.341   2.133  -9.023  1.00  0.00           C  
ATOM   2151  NE  ARG A  48      -7.062   0.859  -8.949  1.00  0.00           N  
ATOM   2152  CZ  ARG A  48      -6.731  -0.221  -8.278  1.00  0.00           C  
ATOM   2153  NH1 ARG A  48      -5.762  -0.306  -7.417  1.00  0.00           N  
ATOM   2154  NH2 ARG A  48      -7.407  -1.292  -8.511  1.00  0.00           N1+
ATOM   2155  H   ARG A  48      -4.526   6.105 -11.201  1.00  0.00           H  
ATOM   2156  HA  ARG A  48      -4.330   3.593 -12.425  1.00  0.00           H  
ATOM   2157  HB2 ARG A  48      -6.150   4.634 -10.215  1.00  0.00           H  
ATOM   2158  HB3 ARG A  48      -4.562   3.883 -10.033  1.00  0.00           H  
ATOM   2159  HG2 ARG A  48      -5.534   1.761 -10.978  1.00  0.00           H  
ATOM   2160  HG3 ARG A  48      -7.130   2.535 -10.977  1.00  0.00           H  
ATOM   2161  HD2 ARG A  48      -6.922   2.904  -8.517  1.00  0.00           H  
ATOM   2162  HD3 ARG A  48      -5.363   2.053  -8.548  1.00  0.00           H  
ATOM   2163  HE  ARG A  48      -7.811   0.714  -9.611  1.00  0.00           H  
ATOM   2164 HH11 ARG A  48      -5.511  -1.231  -7.099  1.00  0.00           H  
ATOM   2165 HH12 ARG A  48      -5.277   0.517  -7.090  1.00  0.00           H  
ATOM   2166 HH21 ARG A  48      -8.139  -1.226  -9.203  1.00  0.00           H  
ATOM   2167 HH22 ARG A  48      -7.148  -2.165  -8.074  1.00  0.00           H  
ATOM   2168  N   VAL A  49      -7.271   4.886 -13.098  1.00  0.00           N  
ATOM   2169  CA  VAL A  49      -8.473   4.746 -13.938  1.00  0.00           C  
ATOM   2170  C   VAL A  49      -8.246   5.464 -15.268  1.00  0.00           C  
ATOM   2171  O   VAL A  49      -8.856   6.488 -15.585  1.00  0.00           O  
ATOM   2172  CB  VAL A  49      -9.760   5.117 -13.167  1.00  0.00           C  
ATOM   2173  CG1 VAL A  49     -11.048   4.989 -13.995  1.00  0.00           C  
ATOM   2174  CG2 VAL A  49      -9.916   4.202 -11.943  1.00  0.00           C  
ATOM   2175  H   VAL A  49      -7.155   5.742 -12.574  1.00  0.00           H  
ATOM   2176  HA  VAL A  49      -8.585   3.693 -14.193  1.00  0.00           H  
ATOM   2177  HB  VAL A  49      -9.682   6.146 -12.817  1.00  0.00           H  
ATOM   2178 HG11 VAL A  49     -11.058   5.702 -14.819  1.00  0.00           H  
ATOM   2179 HG12 VAL A  49     -11.135   3.978 -14.392  1.00  0.00           H  
ATOM   2180 HG13 VAL A  49     -11.914   5.202 -13.368  1.00  0.00           H  
ATOM   2181 HG21 VAL A  49      -9.929   3.157 -12.252  1.00  0.00           H  
ATOM   2182 HG22 VAL A  49      -9.091   4.357 -11.247  1.00  0.00           H  
ATOM   2183 HG23 VAL A  49     -10.846   4.429 -11.422  1.00  0.00           H  
ATOM   2184  N   GLY A  50      -7.297   4.934 -16.040  1.00  0.00           N  
ATOM   2185  CA  GLY A  50      -6.902   5.465 -17.345  1.00  0.00           C  
ATOM   2186  C   GLY A  50      -5.578   4.918 -17.879  1.00  0.00           C  
ATOM   2187  O   GLY A  50      -5.452   4.754 -19.094  1.00  0.00           O  
ATOM   2188  H   GLY A  50      -6.834   4.103 -15.699  1.00  0.00           H  
ATOM   2189  HA2 GLY A  50      -6.801   6.547 -17.263  1.00  0.00           H  
ATOM   2190  HA3 GLY A  50      -7.686   5.245 -18.071  1.00  0.00           H  
ATOM   2191  N   LEU A  51      -4.613   4.621 -17.005  1.00  0.00           N  
ATOM   2192  CA  LEU A  51      -3.301   4.077 -17.368  1.00  0.00           C  
ATOM   2193  C   LEU A  51      -3.398   2.707 -18.077  1.00  0.00           C  
ATOM   2194  O   LEU A  51      -3.908   1.760 -17.472  1.00  0.00           O  
ATOM   2195  CB  LEU A  51      -2.452   3.992 -16.085  1.00  0.00           C  
ATOM   2196  CG  LEU A  51      -1.104   3.259 -16.219  1.00  0.00           C  
ATOM   2197  CD1 LEU A  51      -0.103   4.041 -17.065  1.00  0.00           C  
ATOM   2198  CD2 LEU A  51      -0.506   3.092 -14.831  1.00  0.00           C  
ATOM   2199  H   LEU A  51      -4.757   4.857 -16.033  1.00  0.00           H  
ATOM   2200  HA  LEU A  51      -2.815   4.796 -18.027  1.00  0.00           H  
ATOM   2201  HB2 LEU A  51      -3.040   3.470 -15.330  1.00  0.00           H  
ATOM   2202  HB3 LEU A  51      -2.268   5.004 -15.722  1.00  0.00           H  
ATOM   2203  HG  LEU A  51      -1.242   2.266 -16.647  1.00  0.00           H  
ATOM   2204 HD11 LEU A  51      -0.492   4.150 -18.078  1.00  0.00           H  
ATOM   2205 HD12 LEU A  51       0.065   5.029 -16.637  1.00  0.00           H  
ATOM   2206 HD13 LEU A  51       0.842   3.500 -17.114  1.00  0.00           H  
ATOM   2207 HD21 LEU A  51      -0.496   4.054 -14.319  1.00  0.00           H  
ATOM   2208 HD22 LEU A  51      -1.121   2.400 -14.254  1.00  0.00           H  
ATOM   2209 HD23 LEU A  51       0.513   2.715 -14.911  1.00  0.00           H  
ATOM   2210  N   PRO A  52      -2.879   2.563 -19.314  1.00  0.00           N  
ATOM   2211  CA  PRO A  52      -2.774   1.283 -20.014  1.00  0.00           C  
ATOM   2212  C   PRO A  52      -2.150   0.143 -19.195  1.00  0.00           C  
ATOM   2213  O   PRO A  52      -1.065   0.277 -18.623  1.00  0.00           O  
ATOM   2214  CB  PRO A  52      -1.930   1.597 -21.251  1.00  0.00           C  
ATOM   2215  CG  PRO A  52      -2.416   2.995 -21.612  1.00  0.00           C  
ATOM   2216  CD  PRO A  52      -2.486   3.635 -20.227  1.00  0.00           C  
ATOM   2217  HA  PRO A  52      -3.774   0.989 -20.333  1.00  0.00           H  
ATOM   2218  HB2 PRO A  52      -2.087   0.882 -22.058  1.00  0.00           H  
ATOM   2219  HB3 PRO A  52      -0.874   1.644 -20.986  1.00  0.00           H  
ATOM   2220  HG2 PRO A  52      -3.411   2.947 -22.055  1.00  0.00           H  
ATOM   2221  HG3 PRO A  52      -1.719   3.517 -22.268  1.00  0.00           H  
ATOM   2222  HD2 PRO A  52      -1.499   4.012 -19.958  1.00  0.00           H  
ATOM   2223  HD3 PRO A  52      -3.208   4.451 -20.231  1.00  0.00           H  
ATOM   2224  N   ILE A  53      -2.811  -1.019 -19.183  1.00  0.00           N  
ATOM   2225  CA  ILE A  53      -2.383  -2.189 -18.399  1.00  0.00           C  
ATOM   2226  C   ILE A  53      -0.990  -2.710 -18.811  1.00  0.00           C  
ATOM   2227  O   ILE A  53      -0.260  -3.248 -17.972  1.00  0.00           O  
ATOM   2228  CB  ILE A  53      -3.501  -3.264 -18.419  1.00  0.00           C  
ATOM   2229  CG1 ILE A  53      -3.210  -4.482 -17.516  1.00  0.00           C  
ATOM   2230  CG2 ILE A  53      -3.754  -3.813 -19.833  1.00  0.00           C  
ATOM   2231  CD1 ILE A  53      -3.112  -4.107 -16.035  1.00  0.00           C  
ATOM   2232  H   ILE A  53      -3.711  -1.061 -19.640  1.00  0.00           H  
ATOM   2233  HA  ILE A  53      -2.289  -1.845 -17.369  1.00  0.00           H  
ATOM   2234  HB  ILE A  53      -4.423  -2.802 -18.067  1.00  0.00           H  
ATOM   2235 HG12 ILE A  53      -2.290  -4.976 -17.828  1.00  0.00           H  
ATOM   2236 HG13 ILE A  53      -4.028  -5.195 -17.618  1.00  0.00           H  
ATOM   2237 HG21 ILE A  53      -4.094  -3.012 -20.490  1.00  0.00           H  
ATOM   2238 HG22 ILE A  53      -2.854  -4.268 -20.246  1.00  0.00           H  
ATOM   2239 HG23 ILE A  53      -4.542  -4.565 -19.809  1.00  0.00           H  
ATOM   2240 HD11 ILE A  53      -2.239  -3.479 -15.856  1.00  0.00           H  
ATOM   2241 HD12 ILE A  53      -4.014  -3.581 -15.720  1.00  0.00           H  
ATOM   2242 HD13 ILE A  53      -3.008  -5.015 -15.442  1.00  0.00           H  
ATOM   2243  N   ASN A  54      -0.550  -2.487 -20.058  1.00  0.00           N  
ATOM   2244  CA  ASN A  54       0.817  -2.792 -20.506  1.00  0.00           C  
ATOM   2245  C   ASN A  54       1.904  -1.920 -19.830  1.00  0.00           C  
ATOM   2246  O   ASN A  54       3.086  -2.231 -19.950  1.00  0.00           O  
ATOM   2247  CB  ASN A  54       0.911  -2.707 -22.046  1.00  0.00           C  
ATOM   2248  CG  ASN A  54       0.838  -1.304 -22.634  1.00  0.00           C  
ATOM   2249  OD1 ASN A  54       0.545  -0.322 -21.972  1.00  0.00           O  
ATOM   2250  ND2 ASN A  54       1.132  -1.156 -23.901  1.00  0.00           N  
ATOM   2251  H   ASN A  54      -1.189  -2.071 -20.720  1.00  0.00           H  
ATOM   2252  HA  ASN A  54       1.037  -3.823 -20.228  1.00  0.00           H  
ATOM   2253  HB2 ASN A  54       0.123  -3.313 -22.494  1.00  0.00           H  
ATOM   2254  HB3 ASN A  54       1.864  -3.139 -22.351  1.00  0.00           H  
ATOM   2255 HD21 ASN A  54       1.077  -0.228 -24.295  1.00  0.00           H  
ATOM   2256 HD22 ASN A  54       1.346  -1.958 -24.477  1.00  0.00           H  
ATOM   2257  N   GLN A  55       1.535  -0.861 -19.100  1.00  0.00           N  
ATOM   2258  CA  GLN A  55       2.439   0.065 -18.394  1.00  0.00           C  
ATOM   2259  C   GLN A  55       2.100   0.251 -16.902  1.00  0.00           C  
ATOM   2260  O   GLN A  55       2.787   1.005 -16.213  1.00  0.00           O  
ATOM   2261  CB  GLN A  55       2.543   1.398 -19.158  1.00  0.00           C  
ATOM   2262  CG  GLN A  55       3.298   1.283 -20.498  1.00  0.00           C  
ATOM   2263  CD  GLN A  55       2.911   2.389 -21.470  1.00  0.00           C  
ATOM   2264  OE1 GLN A  55       3.609   3.388 -21.618  1.00  0.00           O  
ATOM   2265  NE2 GLN A  55       1.795   2.261 -22.147  1.00  0.00           N  
ATOM   2266  H   GLN A  55       0.557  -0.609 -19.111  1.00  0.00           H  
ATOM   2267  HA  GLN A  55       3.438  -0.371 -18.385  1.00  0.00           H  
ATOM   2268  HB2 GLN A  55       3.058   2.139 -18.546  1.00  0.00           H  
ATOM   2269  HB3 GLN A  55       1.533   1.764 -19.339  1.00  0.00           H  
ATOM   2270  HG2 GLN A  55       3.077   0.330 -20.980  1.00  0.00           H  
ATOM   2271  HG3 GLN A  55       4.371   1.327 -20.313  1.00  0.00           H  
ATOM   2272 HE21 GLN A  55       1.222   1.439 -22.015  1.00  0.00           H  
ATOM   2273 HE22 GLN A  55       1.465   3.061 -22.667  1.00  0.00           H  
ATOM   2274  N   ARG A  56       1.117  -0.490 -16.367  1.00  0.00           N  
ATOM   2275  CA  ARG A  56       0.689  -0.452 -14.955  1.00  0.00           C  
ATOM   2276  C   ARG A  56       1.759  -0.825 -13.910  1.00  0.00           C  
ATOM   2277  O   ARG A  56       1.606  -0.496 -12.737  1.00  0.00           O  
ATOM   2278  CB  ARG A  56      -0.598  -1.295 -14.834  1.00  0.00           C  
ATOM   2279  CG  ARG A  56      -1.243  -1.392 -13.441  1.00  0.00           C  
ATOM   2280  CD  ARG A  56      -1.651  -0.011 -12.912  1.00  0.00           C  
ATOM   2281  NE  ARG A  56      -2.298  -0.109 -11.599  1.00  0.00           N  
ATOM   2282  CZ  ARG A  56      -3.556  -0.410 -11.339  1.00  0.00           C  
ATOM   2283  NH1 ARG A  56      -3.865  -0.699 -10.116  1.00  0.00           N  
ATOM   2284  NH2 ARG A  56      -4.485  -0.436 -12.254  1.00  0.00           N1+
ATOM   2285  H   ARG A  56       0.569  -1.047 -17.007  1.00  0.00           H  
ATOM   2286  HA  ARG A  56       0.428   0.580 -14.719  1.00  0.00           H  
ATOM   2287  HB2 ARG A  56      -0.364  -2.310 -15.156  1.00  0.00           H  
ATOM   2288  HB3 ARG A  56      -1.341  -0.888 -15.521  1.00  0.00           H  
ATOM   2289  HG2 ARG A  56      -0.562  -1.874 -12.739  1.00  0.00           H  
ATOM   2290  HG3 ARG A  56      -2.134  -2.015 -13.519  1.00  0.00           H  
ATOM   2291  HD2 ARG A  56      -2.314   0.478 -13.627  1.00  0.00           H  
ATOM   2292  HD3 ARG A  56      -0.756   0.601 -12.797  1.00  0.00           H  
ATOM   2293  HE  ARG A  56      -1.691  -0.025 -10.796  1.00  0.00           H  
ATOM   2294 HH11 ARG A  56      -4.639  -1.325  -9.943  1.00  0.00           H  
ATOM   2295 HH12 ARG A  56      -3.111  -0.689  -9.444  1.00  0.00           H  
ATOM   2296 HH21 ARG A  56      -4.286  -0.093 -13.183  1.00  0.00           H  
ATOM   2297 HH22 ARG A  56      -5.456  -0.547 -12.001  1.00  0.00           H  
ATOM   2298  N   PHE A  57       2.852  -1.466 -14.325  1.00  0.00           N  
ATOM   2299  CA  PHE A  57       3.864  -2.038 -13.430  1.00  0.00           C  
ATOM   2300  C   PHE A  57       5.307  -1.666 -13.796  1.00  0.00           C  
ATOM   2301  O   PHE A  57       5.598  -1.213 -14.908  1.00  0.00           O  
ATOM   2302  CB  PHE A  57       3.701  -3.567 -13.364  1.00  0.00           C  
ATOM   2303  CG  PHE A  57       2.355  -4.060 -12.871  1.00  0.00           C  
ATOM   2304  CD1 PHE A  57       2.046  -3.977 -11.502  1.00  0.00           C  
ATOM   2305  CD2 PHE A  57       1.429  -4.637 -13.761  1.00  0.00           C  
ATOM   2306  CE1 PHE A  57       0.819  -4.455 -11.021  1.00  0.00           C  
ATOM   2307  CE2 PHE A  57       0.203  -5.127 -13.278  1.00  0.00           C  
ATOM   2308  CZ  PHE A  57      -0.098  -5.037 -11.906  1.00  0.00           C  
ATOM   2309  H   PHE A  57       2.966  -1.615 -15.317  1.00  0.00           H  
ATOM   2310  HA  PHE A  57       3.692  -1.651 -12.426  1.00  0.00           H  
ATOM   2311  HB2 PHE A  57       4.458  -3.976 -12.696  1.00  0.00           H  
ATOM   2312  HB3 PHE A  57       3.893  -3.986 -14.352  1.00  0.00           H  
ATOM   2313  HD1 PHE A  57       2.757  -3.549 -10.811  1.00  0.00           H  
ATOM   2314  HD2 PHE A  57       1.663  -4.716 -14.812  1.00  0.00           H  
ATOM   2315  HE1 PHE A  57       0.574  -4.380  -9.972  1.00  0.00           H  
ATOM   2316  HE2 PHE A  57      -0.504  -5.577 -13.959  1.00  0.00           H  
ATOM   2317  HZ  PHE A  57      -1.033  -5.408 -11.515  1.00  0.00           H  
ATOM   2318  N   ILE A  58       6.209  -1.921 -12.848  1.00  0.00           N  
ATOM   2319  CA  ILE A  58       7.671  -1.976 -12.995  1.00  0.00           C  
ATOM   2320  C   ILE A  58       8.203  -3.181 -12.209  1.00  0.00           C  
ATOM   2321  O   ILE A  58       7.521  -3.731 -11.338  1.00  0.00           O  
ATOM   2322  CB  ILE A  58       8.361  -0.658 -12.563  1.00  0.00           C  
ATOM   2323  CG1 ILE A  58       8.183  -0.360 -11.055  1.00  0.00           C  
ATOM   2324  CG2 ILE A  58       7.913   0.500 -13.463  1.00  0.00           C  
ATOM   2325  CD1 ILE A  58       8.966   0.862 -10.561  1.00  0.00           C  
ATOM   2326  H   ILE A  58       5.848  -2.207 -11.949  1.00  0.00           H  
ATOM   2327  HA  ILE A  58       7.911  -2.146 -14.044  1.00  0.00           H  
ATOM   2328  HB  ILE A  58       9.429  -0.787 -12.736  1.00  0.00           H  
ATOM   2329 HG12 ILE A  58       8.525  -1.219 -10.477  1.00  0.00           H  
ATOM   2330 HG13 ILE A  58       7.126  -0.206 -10.839  1.00  0.00           H  
ATOM   2331 HG21 ILE A  58       8.083   0.239 -14.508  1.00  0.00           H  
ATOM   2332 HG22 ILE A  58       6.851   0.702 -13.319  1.00  0.00           H  
ATOM   2333 HG23 ILE A  58       8.474   1.408 -13.241  1.00  0.00           H  
ATOM   2334 HD11 ILE A  58      10.019   0.759 -10.821  1.00  0.00           H  
ATOM   2335 HD12 ILE A  58       8.567   1.776 -11.001  1.00  0.00           H  
ATOM   2336 HD13 ILE A  58       8.877   0.929  -9.477  1.00  0.00           H  
ATOM   2337  N   LEU A  59       9.432  -3.588 -12.522  1.00  0.00           N  
ATOM   2338  CA  LEU A  59      10.080  -4.790 -12.000  1.00  0.00           C  
ATOM   2339  C   LEU A  59      11.436  -4.453 -11.379  1.00  0.00           C  
ATOM   2340  O   LEU A  59      12.098  -3.487 -11.760  1.00  0.00           O  
ATOM   2341  CB  LEU A  59      10.228  -5.841 -13.117  1.00  0.00           C  
ATOM   2342  CG  LEU A  59       8.941  -6.209 -13.876  1.00  0.00           C  
ATOM   2343  CD1 LEU A  59       9.272  -7.110 -15.065  1.00  0.00           C  
ATOM   2344  CD2 LEU A  59       7.946  -6.953 -12.986  1.00  0.00           C  
ATOM   2345  H   LEU A  59       9.940  -3.069 -13.223  1.00  0.00           H  
ATOM   2346  HA  LEU A  59       9.462  -5.220 -11.210  1.00  0.00           H  
ATOM   2347  HB2 LEU A  59      10.656  -6.749 -12.690  1.00  0.00           H  
ATOM   2348  HB3 LEU A  59      10.946  -5.449 -13.837  1.00  0.00           H  
ATOM   2349  HG  LEU A  59       8.464  -5.309 -14.265  1.00  0.00           H  
ATOM   2350 HD11 LEU A  59       9.958  -6.593 -15.736  1.00  0.00           H  
ATOM   2351 HD12 LEU A  59       9.735  -8.035 -14.723  1.00  0.00           H  
ATOM   2352 HD13 LEU A  59       8.355  -7.330 -15.613  1.00  0.00           H  
ATOM   2353 HD21 LEU A  59       8.411  -7.840 -12.557  1.00  0.00           H  
ATOM   2354 HD22 LEU A  59       7.613  -6.296 -12.182  1.00  0.00           H  
ATOM   2355 HD23 LEU A  59       7.077  -7.243 -13.577  1.00  0.00           H  
ATOM   2356  N   VAL A  60      11.876  -5.282 -10.439  1.00  0.00           N  
ATOM   2357  CA  VAL A  60      13.167  -5.144  -9.757  1.00  0.00           C  
ATOM   2358  C   VAL A  60      13.802  -6.521  -9.606  1.00  0.00           C  
ATOM   2359  O   VAL A  60      13.086  -7.486  -9.359  1.00  0.00           O  
ATOM   2360  CB  VAL A  60      13.020  -4.427  -8.396  1.00  0.00           C  
ATOM   2361  CG1 VAL A  60      14.356  -4.242  -7.668  1.00  0.00           C  
ATOM   2362  CG2 VAL A  60      12.340  -3.055  -8.488  1.00  0.00           C  
ATOM   2363  H   VAL A  60      11.285  -6.053 -10.163  1.00  0.00           H  
ATOM   2364  HA  VAL A  60      13.829  -4.542 -10.380  1.00  0.00           H  
ATOM   2365  HB  VAL A  60      12.396  -5.053  -7.758  1.00  0.00           H  
ATOM   2366 HG11 VAL A  60      14.809  -5.211  -7.459  1.00  0.00           H  
ATOM   2367 HG12 VAL A  60      15.037  -3.651  -8.281  1.00  0.00           H  
ATOM   2368 HG13 VAL A  60      14.193  -3.736  -6.717  1.00  0.00           H  
ATOM   2369 HG21 VAL A  60      12.910  -2.406  -9.152  1.00  0.00           H  
ATOM   2370 HG22 VAL A  60      11.328  -3.164  -8.878  1.00  0.00           H  
ATOM   2371 HG23 VAL A  60      12.276  -2.600  -7.500  1.00  0.00           H  
ATOM   2372  N   GLU A  61      15.124  -6.632  -9.695  1.00  0.00           N  
ATOM   2373  CA  GLU A  61      15.840  -7.825  -9.232  1.00  0.00           C  
ATOM   2374  C   GLU A  61      17.026  -7.413  -8.357  1.00  0.00           C  
ATOM   2375  O   GLU A  61      17.837  -6.569  -8.747  1.00  0.00           O  
ATOM   2376  CB  GLU A  61      16.163  -8.788 -10.391  1.00  0.00           C  
ATOM   2377  CG  GLU A  61      16.884 -10.095  -9.981  1.00  0.00           C  
ATOM   2378  CD  GLU A  61      16.059 -11.375 -10.212  1.00  0.00           C  
ATOM   2379  OE1 GLU A  61      15.238 -11.441 -11.160  1.00  0.00           O  
ATOM   2380  OE2 GLU A  61      16.227 -12.371  -9.468  1.00  0.00           O1-
ATOM   2381  H   GLU A  61      15.664  -5.825  -9.973  1.00  0.00           H  
ATOM   2382  HA  GLU A  61      15.172  -8.378  -8.572  1.00  0.00           H  
ATOM   2383  HB2 GLU A  61      16.806  -8.263 -11.097  1.00  0.00           H  
ATOM   2384  HB3 GLU A  61      15.235  -9.007 -10.919  1.00  0.00           H  
ATOM   2385  HG2 GLU A  61      17.185 -10.049  -8.935  1.00  0.00           H  
ATOM   2386  HG3 GLU A  61      17.799 -10.175 -10.569  1.00  0.00           H  
ATOM   2387  N   LEU A  62      17.087  -7.985  -7.157  1.00  0.00           N  
ATOM   2388  CA  LEU A  62      18.037  -7.658  -6.102  1.00  0.00           C  
ATOM   2389  C   LEU A  62      18.955  -8.844  -5.842  1.00  0.00           C  
ATOM   2390  O   LEU A  62      18.542  -9.992  -5.994  1.00  0.00           O  
ATOM   2391  CB  LEU A  62      17.304  -7.252  -4.809  1.00  0.00           C  
ATOM   2392  CG  LEU A  62      16.321  -6.078  -4.927  1.00  0.00           C  
ATOM   2393  CD1 LEU A  62      15.694  -5.800  -3.562  1.00  0.00           C  
ATOM   2394  CD2 LEU A  62      17.022  -4.802  -5.388  1.00  0.00           C  
ATOM   2395  H   LEU A  62      16.438  -8.734  -6.960  1.00  0.00           H  
ATOM   2396  HA  LEU A  62      18.659  -6.825  -6.428  1.00  0.00           H  
ATOM   2397  HB2 LEU A  62      18.055  -6.998  -4.062  1.00  0.00           H  
ATOM   2398  HB3 LEU A  62      16.754  -8.120  -4.444  1.00  0.00           H  
ATOM   2399  HG  LEU A  62      15.523  -6.333  -5.625  1.00  0.00           H  
ATOM   2400 HD11 LEU A  62      15.175  -6.692  -3.213  1.00  0.00           H  
ATOM   2401 HD12 LEU A  62      16.464  -5.527  -2.841  1.00  0.00           H  
ATOM   2402 HD13 LEU A  62      14.974  -4.986  -3.650  1.00  0.00           H  
ATOM   2403 HD21 LEU A  62      17.872  -4.604  -4.735  1.00  0.00           H  
ATOM   2404 HD22 LEU A  62      17.370  -4.919  -6.415  1.00  0.00           H  
ATOM   2405 HD23 LEU A  62      16.332  -3.958  -5.348  1.00  0.00           H  
ATOM   2406  N   SER A  63      20.171  -8.554  -5.394  1.00  0.00           N  
ATOM   2407  CA  SER A  63      21.202  -9.548  -5.084  1.00  0.00           C  
ATOM   2408  C   SER A  63      21.838  -9.256  -3.722  1.00  0.00           C  
ATOM   2409  O   SER A  63      21.670  -8.161  -3.181  1.00  0.00           O  
ATOM   2410  CB  SER A  63      22.243  -9.611  -6.213  1.00  0.00           C  
ATOM   2411  OG  SER A  63      21.626  -9.858  -7.466  1.00  0.00           O  
ATOM   2412  H   SER A  63      20.416  -7.581  -5.282  1.00  0.00           H  
ATOM   2413  HA  SER A  63      20.741 -10.533  -5.013  1.00  0.00           H  
ATOM   2414  HB2 SER A  63      22.959 -10.405  -6.002  1.00  0.00           H  
ATOM   2415  HB3 SER A  63      22.778  -8.662  -6.264  1.00  0.00           H  
ATOM   2416  HG  SER A  63      21.281 -10.753  -7.413  1.00  0.00           H  
ATOM   2417  N   ASN A  64      22.558 -10.221  -3.150  1.00  0.00           N  
ATOM   2418  CA  ASN A  64      23.214 -10.061  -1.852  1.00  0.00           C  
ATOM   2419  C   ASN A  64      24.646 -10.623  -1.844  1.00  0.00           C  
ATOM   2420  O   ASN A  64      25.152 -11.071  -2.880  1.00  0.00           O  
ATOM   2421  CB  ASN A  64      22.280 -10.607  -0.753  1.00  0.00           C  
ATOM   2422  CG  ASN A  64      22.323 -12.104  -0.503  1.00  0.00           C  
ATOM   2423  OD1 ASN A  64      22.997 -12.887  -1.157  1.00  0.00           O  
ATOM   2424  ND2 ASN A  64      21.596 -12.546   0.495  1.00  0.00           N  
ATOM   2425  H   ASN A  64      22.599 -11.128  -3.592  1.00  0.00           H  
ATOM   2426  HA  ASN A  64      23.334  -8.994  -1.661  1.00  0.00           H  
ATOM   2427  HB2 ASN A  64      21.253 -10.319  -0.977  1.00  0.00           H  
ATOM   2428  HB3 ASN A  64      22.524 -10.113   0.188  1.00  0.00           H  
ATOM   2429 HD21 ASN A  64      21.169 -11.882   1.124  1.00  0.00           H  
ATOM   2430 HD22 ASN A  64      21.718 -13.515   0.754  1.00  0.00           H  
ATOM   2431  N   HIS A  65      25.321 -10.574  -0.691  1.00  0.00           N  
ATOM   2432  CA  HIS A  65      26.729 -10.967  -0.542  1.00  0.00           C  
ATOM   2433  C   HIS A  65      26.931 -12.456  -0.216  1.00  0.00           C  
ATOM   2434  O   HIS A  65      28.053 -12.888   0.052  1.00  0.00           O  
ATOM   2435  CB  HIS A  65      27.443 -10.021   0.444  1.00  0.00           C  
ATOM   2436  CG  HIS A  65      28.824  -9.595  -0.001  1.00  0.00           C  
ATOM   2437  ND1 HIS A  65      29.452  -8.406   0.383  1.00  0.00           N  
ATOM   2438  CD2 HIS A  65      29.646 -10.262  -0.865  1.00  0.00           C  
ATOM   2439  CE1 HIS A  65      30.619  -8.376  -0.278  1.00  0.00           C  
ATOM   2440  NE2 HIS A  65      30.759  -9.474  -1.033  1.00  0.00           N  
ATOM   2441  H   HIS A  65      24.856 -10.219   0.132  1.00  0.00           H  
ATOM   2442  HA  HIS A  65      27.191 -10.828  -1.520  1.00  0.00           H  
ATOM   2443  HB2 HIS A  65      27.508 -10.496   1.423  1.00  0.00           H  
ATOM   2444  HB3 HIS A  65      26.850  -9.115   0.570  1.00  0.00           H  
ATOM   2445  HD2 HIS A  65      29.457 -11.216  -1.334  1.00  0.00           H  
ATOM   2446  HE2 HIS A  65      31.551  -9.675  -1.627  1.00  0.00           H  
ATOM   2447  HE1 HIS A  65      31.343  -7.577  -0.212  1.00  0.00           H  
ATOM   2448  N   ALA A  66      25.863 -13.253  -0.279  1.00  0.00           N  
ATOM   2449  CA  ALA A  66      25.854 -14.703  -0.084  1.00  0.00           C  
ATOM   2450  C   ALA A  66      25.472 -15.460  -1.373  1.00  0.00           C  
ATOM   2451  O   ALA A  66      25.000 -16.596  -1.317  1.00  0.00           O  
ATOM   2452  CB  ALA A  66      24.982 -15.026   1.136  1.00  0.00           C  
ATOM   2453  H   ALA A  66      24.971 -12.814  -0.456  1.00  0.00           H  
ATOM   2454  HA  ALA A  66      26.867 -15.030   0.152  1.00  0.00           H  
ATOM   2455  HB1 ALA A  66      25.371 -14.499   2.008  1.00  0.00           H  
ATOM   2456  HB2 ALA A  66      23.956 -14.708   0.954  1.00  0.00           H  
ATOM   2457  HB3 ALA A  66      25.000 -16.097   1.337  1.00  0.00           H  
ATOM   2458  N   GLU A  67      25.695 -14.840  -2.539  1.00  0.00           N  
ATOM   2459  CA  GLU A  67      25.365 -15.375  -3.871  1.00  0.00           C  
ATOM   2460  C   GLU A  67      23.867 -15.665  -4.089  1.00  0.00           C  
ATOM   2461  O   GLU A  67      23.512 -16.568  -4.851  1.00  0.00           O  
ATOM   2462  CB  GLU A  67      26.262 -16.580  -4.225  1.00  0.00           C  
ATOM   2463  CG  GLU A  67      27.763 -16.374  -3.990  1.00  0.00           C  
ATOM   2464  CD  GLU A  67      28.325 -15.083  -4.597  1.00  0.00           C  
ATOM   2465  OE1 GLU A  67      29.063 -14.364  -3.883  1.00  0.00           O  
ATOM   2466  OE2 GLU A  67      28.058 -14.799  -5.790  1.00  0.00           O1-
ATOM   2467  H   GLU A  67      26.098 -13.915  -2.498  1.00  0.00           H  
ATOM   2468  HA  GLU A  67      25.601 -14.589  -4.588  1.00  0.00           H  
ATOM   2469  HB2 GLU A  67      26.109 -16.824  -5.276  1.00  0.00           H  
ATOM   2470  HB3 GLU A  67      25.946 -17.448  -3.646  1.00  0.00           H  
ATOM   2471  HG2 GLU A  67      28.298 -17.229  -4.406  1.00  0.00           H  
ATOM   2472  HG3 GLU A  67      27.936 -16.373  -2.914  1.00  0.00           H  
ATOM   2473  N   LEU A  68      22.980 -14.909  -3.431  1.00  0.00           N  
ATOM   2474  CA  LEU A  68      21.524 -15.057  -3.527  1.00  0.00           C  
ATOM   2475  C   LEU A  68      20.911 -13.851  -4.254  1.00  0.00           C  
ATOM   2476  O   LEU A  68      21.416 -12.732  -4.144  1.00  0.00           O  
ATOM   2477  CB  LEU A  68      20.885 -15.268  -2.136  1.00  0.00           C  
ATOM   2478  CG  LEU A  68      21.641 -16.184  -1.153  1.00  0.00           C  
ATOM   2479  CD1 LEU A  68      20.866 -16.289   0.160  1.00  0.00           C  
ATOM   2480  CD2 LEU A  68      21.854 -17.602  -1.681  1.00  0.00           C  
ATOM   2481  H   LEU A  68      23.324 -14.179  -2.823  1.00  0.00           H  
ATOM   2482  HA  LEU A  68      21.302 -15.944  -4.120  1.00  0.00           H  
ATOM   2483  HB2 LEU A  68      19.879 -15.662  -2.283  1.00  0.00           H  
ATOM   2484  HB3 LEU A  68      20.779 -14.291  -1.664  1.00  0.00           H  
ATOM   2485  HG  LEU A  68      22.607 -15.737  -0.922  1.00  0.00           H  
ATOM   2486 HD11 LEU A  68      20.708 -15.289   0.562  1.00  0.00           H  
ATOM   2487 HD12 LEU A  68      19.903 -16.772  -0.009  1.00  0.00           H  
ATOM   2488 HD13 LEU A  68      21.447 -16.867   0.879  1.00  0.00           H  
ATOM   2489 HD21 LEU A  68      20.894 -18.048  -1.939  1.00  0.00           H  
ATOM   2490 HD22 LEU A  68      22.485 -17.579  -2.569  1.00  0.00           H  
ATOM   2491 HD23 LEU A  68      22.351 -18.210  -0.925  1.00  0.00           H  
ATOM   2492  N   SER A  69      19.802 -14.070  -4.967  1.00  0.00           N  
ATOM   2493  CA  SER A  69      19.059 -13.022  -5.685  1.00  0.00           C  
ATOM   2494  C   SER A  69      17.554 -13.291  -5.705  1.00  0.00           C  
ATOM   2495  O   SER A  69      17.134 -14.451  -5.677  1.00  0.00           O  
ATOM   2496  CB  SER A  69      19.553 -12.849  -7.130  1.00  0.00           C  
ATOM   2497  OG  SER A  69      20.906 -12.440  -7.187  1.00  0.00           O  
ATOM   2498  H   SER A  69      19.426 -15.007  -4.994  1.00  0.00           H  
ATOM   2499  HA  SER A  69      19.211 -12.084  -5.152  1.00  0.00           H  
ATOM   2500  HB2 SER A  69      18.946 -12.091  -7.626  1.00  0.00           H  
ATOM   2501  HB3 SER A  69      19.437 -13.787  -7.673  1.00  0.00           H  
ATOM   2502  HG  SER A  69      21.466 -13.205  -7.035  1.00  0.00           H  
ATOM   2503  N   VAL A  70      16.734 -12.241  -5.805  1.00  0.00           N  
ATOM   2504  CA  VAL A  70      15.256 -12.299  -5.821  1.00  0.00           C  
ATOM   2505  C   VAL A  70      14.674 -11.211  -6.732  1.00  0.00           C  
ATOM   2506  O   VAL A  70      15.240 -10.128  -6.869  1.00  0.00           O  
ATOM   2507  CB  VAL A  70      14.647 -12.188  -4.401  1.00  0.00           C  
ATOM   2508  CG1 VAL A  70      15.207 -13.226  -3.422  1.00  0.00           C  
ATOM   2509  CG2 VAL A  70      14.797 -10.799  -3.767  1.00  0.00           C  
ATOM   2510  H   VAL A  70      17.159 -11.329  -5.889  1.00  0.00           H  
ATOM   2511  HA  VAL A  70      14.947 -13.260  -6.233  1.00  0.00           H  
ATOM   2512  HB  VAL A  70      13.579 -12.385  -4.493  1.00  0.00           H  
ATOM   2513 HG11 VAL A  70      15.107 -14.227  -3.842  1.00  0.00           H  
ATOM   2514 HG12 VAL A  70      16.259 -13.031  -3.214  1.00  0.00           H  
ATOM   2515 HG13 VAL A  70      14.659 -13.177  -2.482  1.00  0.00           H  
ATOM   2516 HG21 VAL A  70      15.848 -10.514  -3.726  1.00  0.00           H  
ATOM   2517 HG22 VAL A  70      14.247 -10.053  -4.342  1.00  0.00           H  
ATOM   2518 HG23 VAL A  70      14.391 -10.805  -2.756  1.00  0.00           H  
ATOM   2519  N   THR A  71      13.511 -11.476  -7.324  1.00  0.00           N  
ATOM   2520  CA  THR A  71      12.782 -10.550  -8.206  1.00  0.00           C  
ATOM   2521  C   THR A  71      11.564  -9.978  -7.476  1.00  0.00           C  
ATOM   2522  O   THR A  71      10.909 -10.717  -6.744  1.00  0.00           O  
ATOM   2523  CB  THR A  71      12.277 -11.245  -9.481  1.00  0.00           C  
ATOM   2524  OG1 THR A  71      13.106 -12.291  -9.934  1.00  0.00           O  
ATOM   2525  CG2 THR A  71      12.084 -10.284 -10.649  1.00  0.00           C  
ATOM   2526  H   THR A  71      13.100 -12.388  -7.182  1.00  0.00           H  
ATOM   2527  HA  THR A  71      13.441  -9.732  -8.496  1.00  0.00           H  
ATOM   2528  HB  THR A  71      11.303 -11.678  -9.251  1.00  0.00           H  
ATOM   2529 HG21 THR A  71      11.355  -9.514 -10.395  1.00  0.00           H  
ATOM   2530 HG22 THR A  71      13.031  -9.804 -10.896  1.00  0.00           H  
ATOM   2531 HG23 THR A  71      11.737 -10.836 -11.522  1.00  0.00           H  
ATOM   2532  HG1 THR A  71      13.932 -11.892 -10.217  1.00  0.00           H  
ATOM   2533  N   LEU A  72      11.203  -8.716  -7.716  1.00  0.00           N  
ATOM   2534  CA  LEU A  72      10.043  -8.013  -7.148  1.00  0.00           C  
ATOM   2535  C   LEU A  72       9.230  -7.327  -8.265  1.00  0.00           C  
ATOM   2536  O   LEU A  72       9.777  -7.008  -9.324  1.00  0.00           O  
ATOM   2537  CB  LEU A  72      10.474  -6.959  -6.101  1.00  0.00           C  
ATOM   2538  CG  LEU A  72      11.573  -7.316  -5.078  1.00  0.00           C  
ATOM   2539  CD1 LEU A  72      11.920  -6.065  -4.269  1.00  0.00           C  
ATOM   2540  CD2 LEU A  72      11.145  -8.395  -4.086  1.00  0.00           C  
ATOM   2541  H   LEU A  72      11.772  -8.191  -8.365  1.00  0.00           H  
ATOM   2542  HA  LEU A  72       9.393  -8.735  -6.653  1.00  0.00           H  
ATOM   2543  HB2 LEU A  72       9.584  -6.648  -5.554  1.00  0.00           H  
ATOM   2544  HB3 LEU A  72      10.820  -6.084  -6.651  1.00  0.00           H  
ATOM   2545  HG  LEU A  72      12.474  -7.644  -5.596  1.00  0.00           H  
ATOM   2546 HD11 LEU A  72      12.294  -5.287  -4.935  1.00  0.00           H  
ATOM   2547 HD12 LEU A  72      11.038  -5.699  -3.742  1.00  0.00           H  
ATOM   2548 HD13 LEU A  72      12.696  -6.302  -3.541  1.00  0.00           H  
ATOM   2549 HD21 LEU A  72      10.200  -8.128  -3.614  1.00  0.00           H  
ATOM   2550 HD22 LEU A  72      11.043  -9.343  -4.614  1.00  0.00           H  
ATOM   2551 HD23 LEU A  72      11.911  -8.521  -3.321  1.00  0.00           H  
ATOM   2552  N   ALA A  73       7.947  -7.051  -8.022  1.00  0.00           N  
ATOM   2553  CA  ALA A  73       7.071  -6.313  -8.939  1.00  0.00           C  
ATOM   2554  C   ALA A  73       6.216  -5.274  -8.197  1.00  0.00           C  
ATOM   2555  O   ALA A  73       5.713  -5.550  -7.102  1.00  0.00           O  
ATOM   2556  CB  ALA A  73       6.215  -7.304  -9.737  1.00  0.00           C  
ATOM   2557  H   ALA A  73       7.537  -7.387  -7.163  1.00  0.00           H  
ATOM   2558  HA  ALA A  73       7.688  -5.766  -9.652  1.00  0.00           H  
ATOM   2559  HB1 ALA A  73       6.857  -7.978 -10.304  1.00  0.00           H  
ATOM   2560  HB2 ALA A  73       5.589  -7.884  -9.059  1.00  0.00           H  
ATOM   2561  HB3 ALA A  73       5.580  -6.756 -10.433  1.00  0.00           H  
ATOM   2562  N   LEU A  74       6.044  -4.091  -8.800  1.00  0.00           N  
ATOM   2563  CA  LEU A  74       5.398  -2.927  -8.182  1.00  0.00           C  
ATOM   2564  C   LEU A  74       4.402  -2.238  -9.120  1.00  0.00           C  
ATOM   2565  O   LEU A  74       4.698  -2.038 -10.298  1.00  0.00           O  
ATOM   2566  CB  LEU A  74       6.423  -1.890  -7.677  1.00  0.00           C  
ATOM   2567  CG  LEU A  74       7.495  -2.405  -6.701  1.00  0.00           C  
ATOM   2568  CD1 LEU A  74       8.781  -2.843  -7.412  1.00  0.00           C  
ATOM   2569  CD2 LEU A  74       7.882  -1.298  -5.716  1.00  0.00           C  
ATOM   2570  H   LEU A  74       6.446  -3.956  -9.717  1.00  0.00           H  
ATOM   2571  HA  LEU A  74       4.834  -3.282  -7.319  1.00  0.00           H  
ATOM   2572  HB2 LEU A  74       5.847  -1.111  -7.176  1.00  0.00           H  
ATOM   2573  HB3 LEU A  74       6.912  -1.421  -8.531  1.00  0.00           H  
ATOM   2574  HG  LEU A  74       7.091  -3.248  -6.140  1.00  0.00           H  
ATOM   2575 HD11 LEU A  74       8.571  -3.629  -8.138  1.00  0.00           H  
ATOM   2576 HD12 LEU A  74       9.226  -1.994  -7.931  1.00  0.00           H  
ATOM   2577 HD13 LEU A  74       9.490  -3.229  -6.680  1.00  0.00           H  
ATOM   2578 HD21 LEU A  74       8.258  -0.429  -6.254  1.00  0.00           H  
ATOM   2579 HD22 LEU A  74       7.010  -1.008  -5.130  1.00  0.00           H  
ATOM   2580 HD23 LEU A  74       8.649  -1.659  -5.030  1.00  0.00           H  
ATOM   2581  N   ASP A  75       3.251  -1.846  -8.576  1.00  0.00           N  
ATOM   2582  CA  ASP A  75       2.223  -1.033  -9.239  1.00  0.00           C  
ATOM   2583  C   ASP A  75       2.628   0.451  -9.198  1.00  0.00           C  
ATOM   2584  O   ASP A  75       2.971   0.996  -8.145  1.00  0.00           O  
ATOM   2585  CB  ASP A  75       0.866  -1.347  -8.578  1.00  0.00           C  
ATOM   2586  CG  ASP A  75      -0.344  -0.510  -9.025  1.00  0.00           C  
ATOM   2587  OD1 ASP A  75      -0.222   0.524  -9.720  1.00  0.00           O  
ATOM   2588  OD2 ASP A  75      -1.486  -0.913  -8.688  1.00  0.00           O1-
ATOM   2589  H   ASP A  75       3.113  -2.033  -7.593  1.00  0.00           H  
ATOM   2590  HA  ASP A  75       2.150  -1.327 -10.286  1.00  0.00           H  
ATOM   2591  HB2 ASP A  75       0.976  -1.247  -7.498  1.00  0.00           H  
ATOM   2592  HB3 ASP A  75       0.638  -2.395  -8.768  1.00  0.00           H  
ATOM   2593  N   VAL A  76       2.630   1.115 -10.357  1.00  0.00           N  
ATOM   2594  CA  VAL A  76       3.155   2.488 -10.478  1.00  0.00           C  
ATOM   2595  C   VAL A  76       2.189   3.548  -9.955  1.00  0.00           C  
ATOM   2596  O   VAL A  76       2.622   4.654  -9.654  1.00  0.00           O  
ATOM   2597  CB  VAL A  76       3.584   2.823 -11.918  1.00  0.00           C  
ATOM   2598  CG1 VAL A  76       4.540   1.771 -12.480  1.00  0.00           C  
ATOM   2599  CG2 VAL A  76       2.408   3.004 -12.883  1.00  0.00           C  
ATOM   2600  H   VAL A  76       2.283   0.644 -11.180  1.00  0.00           H  
ATOM   2601  HA  VAL A  76       4.048   2.557  -9.857  1.00  0.00           H  
ATOM   2602  HB  VAL A  76       4.126   3.768 -11.879  1.00  0.00           H  
ATOM   2603 HG11 VAL A  76       5.357   1.609 -11.776  1.00  0.00           H  
ATOM   2604 HG12 VAL A  76       4.017   0.830 -12.650  1.00  0.00           H  
ATOM   2605 HG13 VAL A  76       4.946   2.131 -13.426  1.00  0.00           H  
ATOM   2606 HG21 VAL A  76       1.797   2.102 -12.907  1.00  0.00           H  
ATOM   2607 HG22 VAL A  76       1.791   3.846 -12.572  1.00  0.00           H  
ATOM   2608 HG23 VAL A  76       2.789   3.209 -13.884  1.00  0.00           H  
ATOM   2609  N   THR A  77       0.900   3.236  -9.816  1.00  0.00           N  
ATOM   2610  CA  THR A  77      -0.149   4.208  -9.441  1.00  0.00           C  
ATOM   2611  C   THR A  77      -0.141   4.537  -7.942  1.00  0.00           C  
ATOM   2612  O   THR A  77      -0.666   5.565  -7.510  1.00  0.00           O  
ATOM   2613  CB  THR A  77      -1.532   3.680  -9.854  1.00  0.00           C  
ATOM   2614  OG1 THR A  77      -1.893   2.544  -9.101  1.00  0.00           O  
ATOM   2615  CG2 THR A  77      -1.615   3.288 -11.330  1.00  0.00           C  
ATOM   2616  H   THR A  77       0.623   2.282  -9.997  1.00  0.00           H  
ATOM   2617  HA  THR A  77       0.021   5.142  -9.977  1.00  0.00           H  
ATOM   2618  HB  THR A  77      -2.269   4.460  -9.664  1.00  0.00           H  
ATOM   2619 HG21 THR A  77      -1.508   4.176 -11.952  1.00  0.00           H  
ATOM   2620 HG22 THR A  77      -0.837   2.570 -11.588  1.00  0.00           H  
ATOM   2621 HG23 THR A  77      -2.581   2.822 -11.523  1.00  0.00           H  
ATOM   2622  HG1 THR A  77      -1.307   1.821  -9.337  1.00  0.00           H  
ATOM   2623  N   ASN A  78       0.488   3.667  -7.147  1.00  0.00           N  
ATOM   2624  CA  ASN A  78       0.477   3.650  -5.681  1.00  0.00           C  
ATOM   2625  C   ASN A  78       1.851   3.243  -5.085  1.00  0.00           C  
ATOM   2626  O   ASN A  78       2.013   3.245  -3.862  1.00  0.00           O  
ATOM   2627  CB  ASN A  78      -0.662   2.701  -5.238  1.00  0.00           C  
ATOM   2628  CG  ASN A  78      -0.607   1.364  -5.964  1.00  0.00           C  
ATOM   2629  OD1 ASN A  78       0.467   0.850  -6.225  1.00  0.00           O  
ATOM   2630  ND2 ASN A  78      -1.722   0.790  -6.344  1.00  0.00           N  
ATOM   2631  H   ASN A  78       0.853   2.844  -7.604  1.00  0.00           H  
ATOM   2632  HA  ASN A  78       0.257   4.652  -5.311  1.00  0.00           H  
ATOM   2633  HB2 ASN A  78      -1.617   3.176  -5.466  1.00  0.00           H  
ATOM   2634  HB3 ASN A  78      -0.617   2.522  -4.164  1.00  0.00           H  
ATOM   2635 HD21 ASN A  78      -1.641   0.040  -7.016  1.00  0.00           H  
ATOM   2636 HD22 ASN A  78      -2.616   1.226  -6.170  1.00  0.00           H  
ATOM   2637  N   ALA A  79       2.844   2.918  -5.925  1.00  0.00           N  
ATOM   2638  CA  ALA A  79       4.176   2.422  -5.553  1.00  0.00           C  
ATOM   2639  C   ALA A  79       4.167   1.131  -4.700  1.00  0.00           C  
ATOM   2640  O   ALA A  79       5.078   0.901  -3.901  1.00  0.00           O  
ATOM   2641  CB  ALA A  79       5.016   3.573  -4.974  1.00  0.00           C  
ATOM   2642  H   ALA A  79       2.624   2.879  -6.909  1.00  0.00           H  
ATOM   2643  HA  ALA A  79       4.656   2.131  -6.488  1.00  0.00           H  
ATOM   2644  HB1 ALA A  79       4.990   4.428  -5.650  1.00  0.00           H  
ATOM   2645  HB2 ALA A  79       4.625   3.870  -4.001  1.00  0.00           H  
ATOM   2646  HB3 ALA A  79       6.049   3.248  -4.852  1.00  0.00           H  
ATOM   2647  N   TYR A  80       3.136   0.294  -4.845  1.00  0.00           N  
ATOM   2648  CA  TYR A  80       2.869  -0.858  -3.977  1.00  0.00           C  
ATOM   2649  C   TYR A  80       3.513  -2.147  -4.517  1.00  0.00           C  
ATOM   2650  O   TYR A  80       3.341  -2.482  -5.688  1.00  0.00           O  
ATOM   2651  CB  TYR A  80       1.343  -0.980  -3.833  1.00  0.00           C  
ATOM   2652  CG  TYR A  80       0.835  -1.912  -2.751  1.00  0.00           C  
ATOM   2653  CD1 TYR A  80       0.257  -1.378  -1.582  1.00  0.00           C  
ATOM   2654  CD2 TYR A  80       0.856  -3.305  -2.948  1.00  0.00           C  
ATOM   2655  CE1 TYR A  80      -0.307  -2.236  -0.619  1.00  0.00           C  
ATOM   2656  CE2 TYR A  80       0.315  -4.167  -1.976  1.00  0.00           C  
ATOM   2657  CZ  TYR A  80      -0.280  -3.632  -0.818  1.00  0.00           C  
ATOM   2658  OH  TYR A  80      -0.842  -4.456   0.098  1.00  0.00           O  
ATOM   2659  H   TYR A  80       2.454   0.498  -5.561  1.00  0.00           H  
ATOM   2660  HA  TYR A  80       3.280  -0.654  -2.989  1.00  0.00           H  
ATOM   2661  HB2 TYR A  80       0.928  -1.312  -4.784  1.00  0.00           H  
ATOM   2662  HB3 TYR A  80       0.937   0.012  -3.636  1.00  0.00           H  
ATOM   2663  HD1 TYR A  80       0.214  -0.309  -1.436  1.00  0.00           H  
ATOM   2664  HD2 TYR A  80       1.271  -3.719  -3.856  1.00  0.00           H  
ATOM   2665  HE1 TYR A  80      -0.773  -1.828   0.265  1.00  0.00           H  
ATOM   2666  HE2 TYR A  80       0.332  -5.237  -2.120  1.00  0.00           H  
ATOM   2667  HH  TYR A  80      -1.529  -3.988   0.579  1.00  0.00           H  
ATOM   2668  N   VAL A  81       4.232  -2.898  -3.671  1.00  0.00           N  
ATOM   2669  CA  VAL A  81       4.801  -4.217  -4.022  1.00  0.00           C  
ATOM   2670  C   VAL A  81       3.704  -5.285  -4.050  1.00  0.00           C  
ATOM   2671  O   VAL A  81       3.100  -5.557  -3.016  1.00  0.00           O  
ATOM   2672  CB  VAL A  81       5.933  -4.631  -3.054  1.00  0.00           C  
ATOM   2673  CG1 VAL A  81       6.460  -6.049  -3.330  1.00  0.00           C  
ATOM   2674  CG2 VAL A  81       7.127  -3.670  -3.094  1.00  0.00           C  
ATOM   2675  H   VAL A  81       4.344  -2.575  -2.721  1.00  0.00           H  
ATOM   2676  HA  VAL A  81       5.232  -4.153  -5.021  1.00  0.00           H  
ATOM   2677  HB  VAL A  81       5.534  -4.618  -2.040  1.00  0.00           H  
ATOM   2678 HG11 VAL A  81       5.682  -6.790  -3.144  1.00  0.00           H  
ATOM   2679 HG12 VAL A  81       6.796  -6.128  -4.364  1.00  0.00           H  
ATOM   2680 HG13 VAL A  81       7.295  -6.266  -2.665  1.00  0.00           H  
ATOM   2681 HG21 VAL A  81       7.634  -3.740  -4.056  1.00  0.00           H  
ATOM   2682 HG22 VAL A  81       6.803  -2.644  -2.920  1.00  0.00           H  
ATOM   2683 HG23 VAL A  81       7.840  -3.939  -2.314  1.00  0.00           H  
ATOM   2684  N   VAL A  82       3.454  -5.913  -5.204  1.00  0.00           N  
ATOM   2685  CA  VAL A  82       2.333  -6.868  -5.387  1.00  0.00           C  
ATOM   2686  C   VAL A  82       2.773  -8.336  -5.331  1.00  0.00           C  
ATOM   2687  O   VAL A  82       1.967  -9.210  -5.005  1.00  0.00           O  
ATOM   2688  CB  VAL A  82       1.535  -6.568  -6.676  1.00  0.00           C  
ATOM   2689  CG1 VAL A  82       1.038  -5.118  -6.729  1.00  0.00           C  
ATOM   2690  CG2 VAL A  82       2.312  -6.875  -7.966  1.00  0.00           C  
ATOM   2691  H   VAL A  82       4.012  -5.659  -6.006  1.00  0.00           H  
ATOM   2692  HA  VAL A  82       1.631  -6.737  -4.563  1.00  0.00           H  
ATOM   2693  HB  VAL A  82       0.655  -7.210  -6.670  1.00  0.00           H  
ATOM   2694 HG11 VAL A  82       0.484  -4.887  -5.819  1.00  0.00           H  
ATOM   2695 HG12 VAL A  82       1.872  -4.424  -6.832  1.00  0.00           H  
ATOM   2696 HG13 VAL A  82       0.365  -4.991  -7.576  1.00  0.00           H  
ATOM   2697 HG21 VAL A  82       3.214  -6.265  -8.018  1.00  0.00           H  
ATOM   2698 HG22 VAL A  82       2.579  -7.931  -8.008  1.00  0.00           H  
ATOM   2699 HG23 VAL A  82       1.685  -6.647  -8.827  1.00  0.00           H  
ATOM   2700  N   GLY A  83       4.042  -8.630  -5.623  1.00  0.00           N  
ATOM   2701  CA  GLY A  83       4.568  -9.995  -5.630  1.00  0.00           C  
ATOM   2702  C   GLY A  83       6.057 -10.086  -5.947  1.00  0.00           C  
ATOM   2703  O   GLY A  83       6.719  -9.079  -6.215  1.00  0.00           O  
ATOM   2704  H   GLY A  83       4.676  -7.879  -5.856  1.00  0.00           H  
ATOM   2705  HA2 GLY A  83       4.026 -10.593  -6.363  1.00  0.00           H  
ATOM   2706  HA3 GLY A  83       4.407 -10.442  -4.649  1.00  0.00           H  
ATOM   2707  N   TYR A  84       6.579 -11.311  -5.904  1.00  0.00           N  
ATOM   2708  CA  TYR A  84       8.006 -11.622  -5.983  1.00  0.00           C  
ATOM   2709  C   TYR A  84       8.272 -13.004  -6.619  1.00  0.00           C  
ATOM   2710  O   TYR A  84       7.368 -13.837  -6.721  1.00  0.00           O  
ATOM   2711  CB  TYR A  84       8.617 -11.464  -4.573  1.00  0.00           C  
ATOM   2712  CG  TYR A  84       8.974 -12.743  -3.846  1.00  0.00           C  
ATOM   2713  CD1 TYR A  84       8.007 -13.410  -3.072  1.00  0.00           C  
ATOM   2714  CD2 TYR A  84      10.279 -13.262  -3.957  1.00  0.00           C  
ATOM   2715  CE1 TYR A  84       8.346 -14.608  -2.413  1.00  0.00           C  
ATOM   2716  CE2 TYR A  84      10.611 -14.467  -3.316  1.00  0.00           C  
ATOM   2717  CZ  TYR A  84       9.642 -15.144  -2.549  1.00  0.00           C  
ATOM   2718  OH  TYR A  84       9.957 -16.315  -1.945  1.00  0.00           O  
ATOM   2719  H   TYR A  84       5.954 -12.086  -5.731  1.00  0.00           H  
ATOM   2720  HA  TYR A  84       8.468 -10.878  -6.633  1.00  0.00           H  
ATOM   2721  HB2 TYR A  84       7.959 -10.872  -3.937  1.00  0.00           H  
ATOM   2722  HB3 TYR A  84       9.531 -10.878  -4.665  1.00  0.00           H  
ATOM   2723  HD1 TYR A  84       7.009 -13.005  -2.992  1.00  0.00           H  
ATOM   2724  HD2 TYR A  84      11.021 -12.741  -4.544  1.00  0.00           H  
ATOM   2725  HE1 TYR A  84       7.622 -15.132  -1.807  1.00  0.00           H  
ATOM   2726  HE2 TYR A  84      11.606 -14.876  -3.410  1.00  0.00           H  
ATOM   2727  HH  TYR A  84      10.905 -16.378  -1.809  1.00  0.00           H  
ATOM   2728  N   ARG A  85       9.517 -13.257  -7.042  1.00  0.00           N  
ATOM   2729  CA  ARG A  85       9.983 -14.506  -7.679  1.00  0.00           C  
ATOM   2730  C   ARG A  85      11.407 -14.865  -7.234  1.00  0.00           C  
ATOM   2731  O   ARG A  85      12.239 -13.970  -7.110  1.00  0.00           O  
ATOM   2732  CB  ARG A  85       9.817 -14.363  -9.208  1.00  0.00           C  
ATOM   2733  CG  ARG A  85      10.404 -15.488 -10.080  1.00  0.00           C  
ATOM   2734  CD  ARG A  85      10.534 -15.052 -11.550  1.00  0.00           C  
ATOM   2735  NE  ARG A  85      11.635 -14.081 -11.737  1.00  0.00           N  
ATOM   2736  CZ  ARG A  85      12.281 -13.822 -12.860  1.00  0.00           C  
ATOM   2737  NH1 ARG A  85      11.896 -14.272 -14.015  1.00  0.00           N  
ATOM   2738  NH2 ARG A  85      13.358 -13.096 -12.859  1.00  0.00           N1+
ATOM   2739  H   ARG A  85      10.197 -12.523  -6.908  1.00  0.00           H  
ATOM   2740  HA  ARG A  85       9.344 -15.325  -7.348  1.00  0.00           H  
ATOM   2741  HB2 ARG A  85      10.292 -13.429  -9.506  1.00  0.00           H  
ATOM   2742  HB3 ARG A  85       8.757 -14.260  -9.440  1.00  0.00           H  
ATOM   2743  HG2 ARG A  85       9.750 -16.358 -10.020  1.00  0.00           H  
ATOM   2744  HG3 ARG A  85      11.391 -15.784  -9.724  1.00  0.00           H  
ATOM   2745  HD2 ARG A  85       9.593 -14.625 -11.897  1.00  0.00           H  
ATOM   2746  HD3 ARG A  85      10.742 -15.943 -12.142  1.00  0.00           H  
ATOM   2747  HE  ARG A  85      12.026 -13.647 -10.913  1.00  0.00           H  
ATOM   2748 HH11 ARG A  85      12.498 -14.148 -14.817  1.00  0.00           H  
ATOM   2749 HH12 ARG A  85      11.032 -14.790 -14.091  1.00  0.00           H  
ATOM   2750 HH21 ARG A  85      13.743 -12.707 -12.010  1.00  0.00           H  
ATOM   2751 HH22 ARG A  85      13.875 -13.019 -13.723  1.00  0.00           H  
ATOM   2752  N   ALA A  86      11.689 -16.145  -6.981  1.00  0.00           N  
ATOM   2753  CA  ALA A  86      13.028 -16.652  -6.653  1.00  0.00           C  
ATOM   2754  C   ALA A  86      13.134 -18.179  -6.832  1.00  0.00           C  
ATOM   2755  O   ALA A  86      12.147 -18.896  -6.653  1.00  0.00           O  
ATOM   2756  CB  ALA A  86      13.375 -16.290  -5.200  1.00  0.00           C  
ATOM   2757  H   ALA A  86      10.951 -16.824  -7.095  1.00  0.00           H  
ATOM   2758  HA  ALA A  86      13.755 -16.180  -7.314  1.00  0.00           H  
ATOM   2759  HB1 ALA A  86      13.329 -15.210  -5.064  1.00  0.00           H  
ATOM   2760  HB2 ALA A  86      12.676 -16.775  -4.519  1.00  0.00           H  
ATOM   2761  HB3 ALA A  86      14.387 -16.627  -4.975  1.00  0.00           H  
ATOM   2762  N   GLY A  87      14.339 -18.680  -7.126  1.00  0.00           N  
ATOM   2763  CA  GLY A  87      14.688 -20.107  -7.117  1.00  0.00           C  
ATOM   2764  C   GLY A  87      14.043 -20.902  -8.253  1.00  0.00           C  
ATOM   2765  O   GLY A  87      14.681 -21.157  -9.276  1.00  0.00           O  
ATOM   2766  H   GLY A  87      15.087 -18.037  -7.343  1.00  0.00           H  
ATOM   2767  HA2 GLY A  87      14.387 -20.551  -6.168  1.00  0.00           H  
ATOM   2768  HA3 GLY A  87      15.770 -20.208  -7.198  1.00  0.00           H  
ATOM   2769  N   ASN A  88      12.771 -21.256  -8.056  1.00  0.00           N  
ATOM   2770  CA  ASN A  88      11.906 -22.031  -8.950  1.00  0.00           C  
ATOM   2771  C   ASN A  88      10.431 -21.562  -8.917  1.00  0.00           C  
ATOM   2772  O   ASN A  88       9.568 -22.227  -9.496  1.00  0.00           O  
ATOM   2773  CB  ASN A  88      11.981 -23.518  -8.541  1.00  0.00           C  
ATOM   2774  CG  ASN A  88      11.226 -23.813  -7.249  1.00  0.00           C  
ATOM   2775  OD1 ASN A  88      11.103 -22.991  -6.353  1.00  0.00           O  
ATOM   2776  ND2 ASN A  88      10.633 -24.975  -7.133  1.00  0.00           N  
ATOM   2777  H   ASN A  88      12.373 -20.982  -7.169  1.00  0.00           H  
ATOM   2778  HA  ASN A  88      12.266 -21.919  -9.973  1.00  0.00           H  
ATOM   2779  HB2 ASN A  88      13.020 -23.825  -8.422  1.00  0.00           H  
ATOM   2780  HB3 ASN A  88      11.545 -24.118  -9.341  1.00  0.00           H  
ATOM   2781 HD21 ASN A  88      10.551 -25.572  -7.943  1.00  0.00           H  
ATOM   2782 HD22 ASN A  88      10.071 -25.142  -6.310  1.00  0.00           H  
ATOM   2783  N   SER A  89      10.112 -20.477  -8.199  1.00  0.00           N  
ATOM   2784  CA  SER A  89       8.738 -20.130  -7.802  1.00  0.00           C  
ATOM   2785  C   SER A  89       8.472 -18.622  -7.782  1.00  0.00           C  
ATOM   2786  O   SER A  89       9.390 -17.814  -7.637  1.00  0.00           O  
ATOM   2787  CB  SER A  89       8.424 -20.698  -6.408  1.00  0.00           C  
ATOM   2788  OG  SER A  89       8.500 -22.109  -6.377  1.00  0.00           O  
ATOM   2789  H   SER A  89      10.855 -19.918  -7.806  1.00  0.00           H  
ATOM   2790  HA  SER A  89       8.036 -20.572  -8.509  1.00  0.00           H  
ATOM   2791  HB2 SER A  89       7.415 -20.403  -6.121  1.00  0.00           H  
ATOM   2792  HB3 SER A  89       9.122 -20.282  -5.682  1.00  0.00           H  
ATOM   2793  HG  SER A  89       9.423 -22.366  -6.317  1.00  0.00           H  
ATOM   2794  N   ALA A  90       7.194 -18.247  -7.857  1.00  0.00           N  
ATOM   2795  CA  ALA A  90       6.706 -16.887  -7.645  1.00  0.00           C  
ATOM   2796  C   ALA A  90       5.501 -16.856  -6.696  1.00  0.00           C  
ATOM   2797  O   ALA A  90       4.652 -17.749  -6.716  1.00  0.00           O  
ATOM   2798  CB  ALA A  90       6.408 -16.225  -8.995  1.00  0.00           C  
ATOM   2799  H   ALA A  90       6.504 -18.951  -8.077  1.00  0.00           H  
ATOM   2800  HA  ALA A  90       7.493 -16.309  -7.161  1.00  0.00           H  
ATOM   2801  HB1 ALA A  90       7.321 -16.177  -9.589  1.00  0.00           H  
ATOM   2802  HB2 ALA A  90       5.654 -16.797  -9.537  1.00  0.00           H  
ATOM   2803  HB3 ALA A  90       6.047 -15.209  -8.835  1.00  0.00           H  
ATOM   2804  N   TYR A  91       5.411 -15.800  -5.891  1.00  0.00           N  
ATOM   2805  CA  TYR A  91       4.404 -15.605  -4.849  1.00  0.00           C  
ATOM   2806  C   TYR A  91       3.880 -14.164  -4.896  1.00  0.00           C  
ATOM   2807  O   TYR A  91       4.613 -13.242  -5.247  1.00  0.00           O  
ATOM   2808  CB  TYR A  91       4.969 -15.926  -3.454  1.00  0.00           C  
ATOM   2809  CG  TYR A  91       5.614 -17.288  -3.230  1.00  0.00           C  
ATOM   2810  CD1 TYR A  91       6.979 -17.489  -3.526  1.00  0.00           C  
ATOM   2811  CD2 TYR A  91       4.880 -18.326  -2.622  1.00  0.00           C  
ATOM   2812  CE1 TYR A  91       7.614 -18.702  -3.187  1.00  0.00           C  
ATOM   2813  CE2 TYR A  91       5.500 -19.555  -2.318  1.00  0.00           C  
ATOM   2814  CZ  TYR A  91       6.875 -19.737  -2.573  1.00  0.00           C  
ATOM   2815  OH  TYR A  91       7.483 -20.897  -2.206  1.00  0.00           O  
ATOM   2816  H   TYR A  91       6.091 -15.062  -6.009  1.00  0.00           H  
ATOM   2817  HA  TYR A  91       3.566 -16.277  -5.034  1.00  0.00           H  
ATOM   2818  HB2 TYR A  91       4.157 -15.816  -2.735  1.00  0.00           H  
ATOM   2819  HB3 TYR A  91       5.706 -15.161  -3.210  1.00  0.00           H  
ATOM   2820  HD1 TYR A  91       7.552 -16.699  -3.989  1.00  0.00           H  
ATOM   2821  HD2 TYR A  91       3.841 -18.178  -2.367  1.00  0.00           H  
ATOM   2822  HE1 TYR A  91       8.667 -18.838  -3.385  1.00  0.00           H  
ATOM   2823  HE2 TYR A  91       4.938 -20.356  -1.860  1.00  0.00           H  
ATOM   2824  HH  TYR A  91       8.291 -20.730  -1.714  1.00  0.00           H  
ATOM   2825  N   PHE A  92       2.615 -13.967  -4.534  1.00  0.00           N  
ATOM   2826  CA  PHE A  92       1.915 -12.682  -4.622  1.00  0.00           C  
ATOM   2827  C   PHE A  92       1.027 -12.467  -3.398  1.00  0.00           C  
ATOM   2828  O   PHE A  92       0.516 -13.431  -2.822  1.00  0.00           O  
ATOM   2829  CB  PHE A  92       1.064 -12.629  -5.904  1.00  0.00           C  
ATOM   2830  CG  PHE A  92       1.824 -12.515  -7.214  1.00  0.00           C  
ATOM   2831  CD1 PHE A  92       1.877 -11.275  -7.879  1.00  0.00           C  
ATOM   2832  CD2 PHE A  92       2.447 -13.640  -7.790  1.00  0.00           C  
ATOM   2833  CE1 PHE A  92       2.551 -11.160  -9.107  1.00  0.00           C  
ATOM   2834  CE2 PHE A  92       3.116 -13.526  -9.021  1.00  0.00           C  
ATOM   2835  CZ  PHE A  92       3.166 -12.286  -9.680  1.00  0.00           C  
ATOM   2836  H   PHE A  92       2.072 -14.763  -4.231  1.00  0.00           H  
ATOM   2837  HA  PHE A  92       2.634 -11.863  -4.649  1.00  0.00           H  
ATOM   2838  HB2 PHE A  92       0.393 -11.773  -5.832  1.00  0.00           H  
ATOM   2839  HB3 PHE A  92       0.431 -13.516  -5.944  1.00  0.00           H  
ATOM   2840  HD1 PHE A  92       1.402 -10.408  -7.444  1.00  0.00           H  
ATOM   2841  HD2 PHE A  92       2.421 -14.593  -7.283  1.00  0.00           H  
ATOM   2842  HE1 PHE A  92       2.593 -10.204  -9.608  1.00  0.00           H  
ATOM   2843  HE2 PHE A  92       3.596 -14.390  -9.457  1.00  0.00           H  
ATOM   2844  HZ  PHE A  92       3.681 -12.193 -10.624  1.00  0.00           H  
ATOM   2845  N   PHE A  93       0.786 -11.213  -3.026  1.00  0.00           N  
ATOM   2846  CA  PHE A  93      -0.296 -10.892  -2.094  1.00  0.00           C  
ATOM   2847  C   PHE A  93      -1.658 -11.027  -2.799  1.00  0.00           C  
ATOM   2848  O   PHE A  93      -1.728 -11.096  -4.029  1.00  0.00           O  
ATOM   2849  CB  PHE A  93      -0.069  -9.504  -1.488  1.00  0.00           C  
ATOM   2850  CG  PHE A  93       1.282  -9.299  -0.824  1.00  0.00           C  
ATOM   2851  CD1 PHE A  93       1.687 -10.124   0.244  1.00  0.00           C  
ATOM   2852  CD2 PHE A  93       2.131  -8.267  -1.264  1.00  0.00           C  
ATOM   2853  CE1 PHE A  93       2.938  -9.923   0.858  1.00  0.00           C  
ATOM   2854  CE2 PHE A  93       3.375  -8.058  -0.643  1.00  0.00           C  
ATOM   2855  CZ  PHE A  93       3.779  -8.886   0.419  1.00  0.00           C  
ATOM   2856  H   PHE A  93       1.201 -10.460  -3.556  1.00  0.00           H  
ATOM   2857  HA  PHE A  93      -0.288 -11.612  -1.276  1.00  0.00           H  
ATOM   2858  HB2 PHE A  93      -0.840  -9.340  -0.735  1.00  0.00           H  
ATOM   2859  HB3 PHE A  93      -0.198  -8.761  -2.274  1.00  0.00           H  
ATOM   2860  HD1 PHE A  93       1.036 -10.911   0.595  1.00  0.00           H  
ATOM   2861  HD2 PHE A  93       1.826  -7.623  -2.076  1.00  0.00           H  
ATOM   2862  HE1 PHE A  93       3.254 -10.562   1.669  1.00  0.00           H  
ATOM   2863  HE2 PHE A  93       4.012  -7.254  -0.981  1.00  0.00           H  
ATOM   2864  HZ  PHE A  93       4.734  -8.722   0.897  1.00  0.00           H  
ATOM   2865  N   HIS A  94      -2.750 -11.110  -2.039  1.00  0.00           N  
ATOM   2866  CA  HIS A  94      -4.093 -11.240  -2.611  1.00  0.00           C  
ATOM   2867  C   HIS A  94      -4.657  -9.867  -3.026  1.00  0.00           C  
ATOM   2868  O   HIS A  94      -4.717  -8.979  -2.173  1.00  0.00           O  
ATOM   2869  CB  HIS A  94      -5.023 -11.953  -1.624  1.00  0.00           C  
ATOM   2870  CG  HIS A  94      -6.307 -12.350  -2.295  1.00  0.00           C  
ATOM   2871  CD2 HIS A  94      -7.422 -11.575  -2.392  1.00  0.00           C  
ATOM   2872  ND1 HIS A  94      -6.507 -13.535  -3.005  1.00  0.00           N  
ATOM   2873  NE2 HIS A  94      -8.310 -12.275  -3.171  1.00  0.00           N  
ATOM   2874  CE1 HIS A  94      -7.740 -13.436  -3.530  1.00  0.00           C  
ATOM   2875  H   HIS A  94      -2.659 -11.056  -1.034  1.00  0.00           H  
ATOM   2876  HA  HIS A  94      -4.031 -11.884  -3.487  1.00  0.00           H  
ATOM   2877  HB2 HIS A  94      -4.534 -12.851  -1.247  1.00  0.00           H  
ATOM   2878  HB3 HIS A  94      -5.246 -11.297  -0.782  1.00  0.00           H  
ATOM   2879  HD2 HIS A  94      -7.555 -10.585  -1.981  1.00  0.00           H  
ATOM   2880  HE2 HIS A  94      -9.193 -11.924  -3.515  1.00  0.00           H  
ATOM   2881  HE1 HIS A  94      -8.203 -14.175  -4.166  1.00  0.00           H  
ATOM   2882  N   PRO A  95      -5.090  -9.661  -4.285  1.00  0.00           N  
ATOM   2883  CA  PRO A  95      -5.650  -8.382  -4.720  1.00  0.00           C  
ATOM   2884  C   PRO A  95      -6.952  -7.998  -4.008  1.00  0.00           C  
ATOM   2885  O   PRO A  95      -7.902  -8.782  -3.977  1.00  0.00           O  
ATOM   2886  CB  PRO A  95      -5.868  -8.523  -6.228  1.00  0.00           C  
ATOM   2887  CG  PRO A  95      -4.802  -9.534  -6.629  1.00  0.00           C  
ATOM   2888  CD  PRO A  95      -4.847 -10.503  -5.449  1.00  0.00           C  
ATOM   2889  HA  PRO A  95      -4.904  -7.606  -4.547  1.00  0.00           H  
ATOM   2890  HB2 PRO A  95      -5.724  -7.569  -6.736  1.00  0.00           H  
ATOM   2891  HB3 PRO A  95      -6.856  -8.932  -6.439  1.00  0.00           H  
ATOM   2892  HG2 PRO A  95      -3.829  -9.045  -6.677  1.00  0.00           H  
ATOM   2893  HG3 PRO A  95      -5.038 -10.030  -7.570  1.00  0.00           H  
ATOM   2894  HD2 PRO A  95      -5.673 -11.204  -5.569  1.00  0.00           H  
ATOM   2895  HD3 PRO A  95      -3.898 -11.034  -5.389  1.00  0.00           H  
ATOM   2896  N   ASP A  96      -7.025  -6.779  -3.469  1.00  0.00           N  
ATOM   2897  CA  ASP A  96      -8.171  -6.304  -2.678  1.00  0.00           C  
ATOM   2898  C   ASP A  96      -9.438  -6.002  -3.513  1.00  0.00           C  
ATOM   2899  O   ASP A  96     -10.504  -5.764  -2.954  1.00  0.00           O  
ATOM   2900  CB  ASP A  96      -7.808  -5.067  -1.819  1.00  0.00           C  
ATOM   2901  CG  ASP A  96      -6.336  -4.864  -1.411  1.00  0.00           C  
ATOM   2902  OD1 ASP A  96      -6.053  -4.739  -0.196  1.00  0.00           O  
ATOM   2903  OD2 ASP A  96      -5.481  -4.743  -2.322  1.00  0.00           O1-
ATOM   2904  H   ASP A  96      -6.208  -6.187  -3.489  1.00  0.00           H  
ATOM   2905  HA  ASP A  96      -8.438  -7.104  -1.987  1.00  0.00           H  
ATOM   2906  HB2 ASP A  96      -8.431  -5.089  -0.925  1.00  0.00           H  
ATOM   2907  HB3 ASP A  96      -8.092  -4.179  -2.383  1.00  0.00           H  
ATOM   2908  N   ASN A  97      -9.343  -5.973  -4.848  1.00  0.00           N  
ATOM   2909  CA  ASN A  97     -10.351  -5.370  -5.728  1.00  0.00           C  
ATOM   2910  C   ASN A  97     -10.425  -6.060  -7.106  1.00  0.00           C  
ATOM   2911  O   ASN A  97      -9.495  -6.746  -7.534  1.00  0.00           O  
ATOM   2912  CB  ASN A  97     -10.028  -3.874  -5.873  1.00  0.00           C  
ATOM   2913  CG  ASN A  97      -8.653  -3.657  -6.470  1.00  0.00           C  
ATOM   2914  OD1 ASN A  97      -8.453  -3.822  -7.666  1.00  0.00           O  
ATOM   2915  ND2 ASN A  97      -7.670  -3.326  -5.671  1.00  0.00           N  
ATOM   2916  H   ASN A  97      -8.474  -6.275  -5.264  1.00  0.00           H  
ATOM   2917  HA  ASN A  97     -11.334  -5.461  -5.266  1.00  0.00           H  
ATOM   2918  HB2 ASN A  97     -10.765  -3.385  -6.510  1.00  0.00           H  
ATOM   2919  HB3 ASN A  97     -10.076  -3.400  -4.892  1.00  0.00           H  
ATOM   2920 HD21 ASN A  97      -6.746  -3.246  -6.070  1.00  0.00           H  
ATOM   2921 HD22 ASN A  97      -7.833  -3.179  -4.685  1.00  0.00           H  
ATOM   2922  N   GLN A  98     -11.526  -5.843  -7.835  1.00  0.00           N  
ATOM   2923  CA  GLN A  98     -11.863  -6.540  -9.086  1.00  0.00           C  
ATOM   2924  C   GLN A  98     -11.214  -5.913 -10.341  1.00  0.00           C  
ATOM   2925  O   GLN A  98     -11.801  -5.864 -11.419  1.00  0.00           O  
ATOM   2926  CB  GLN A  98     -13.390  -6.763  -9.135  1.00  0.00           C  
ATOM   2927  CG  GLN A  98     -13.988  -7.587 -10.291  1.00  0.00           C  
ATOM   2928  CD  GLN A  98     -13.165  -8.813 -10.672  1.00  0.00           C  
ATOM   2929  OE1 GLN A  98     -13.343  -9.902 -10.138  1.00  0.00           O  
ATOM   2930  NE2 GLN A  98     -12.230  -8.667 -11.579  1.00  0.00           N  
ATOM   2931  H   GLN A  98     -12.186  -5.154  -7.505  1.00  0.00           H  
ATOM   2932  HA  GLN A  98     -11.419  -7.533  -9.011  1.00  0.00           H  
ATOM   2933  HB2 GLN A  98     -13.652  -7.285  -8.215  1.00  0.00           H  
ATOM   2934  HB3 GLN A  98     -13.888  -5.794  -9.118  1.00  0.00           H  
ATOM   2935  HG2 GLN A  98     -14.990  -7.914 -10.011  1.00  0.00           H  
ATOM   2936  HG3 GLN A  98     -14.094  -6.947 -11.167  1.00  0.00           H  
ATOM   2937 HE21 GLN A  98     -12.067  -7.750 -11.969  1.00  0.00           H  
ATOM   2938 HE22 GLN A  98     -11.663  -9.460 -11.844  1.00  0.00           H  
ATOM   2939  N   GLU A  99      -9.974  -5.449 -10.199  1.00  0.00           N  
ATOM   2940  CA  GLU A  99      -9.158  -4.834 -11.255  1.00  0.00           C  
ATOM   2941  C   GLU A  99      -7.700  -5.292 -11.116  1.00  0.00           C  
ATOM   2942  O   GLU A  99      -7.115  -5.837 -12.054  1.00  0.00           O  
ATOM   2943  CB  GLU A  99      -9.342  -3.309 -11.185  1.00  0.00           C  
ATOM   2944  CG  GLU A  99      -8.429  -2.473 -12.102  1.00  0.00           C  
ATOM   2945  CD  GLU A  99      -8.208  -1.049 -11.567  1.00  0.00           C  
ATOM   2946  OE1 GLU A  99      -7.249  -0.381 -12.010  1.00  0.00           O  
ATOM   2947  OE2 GLU A  99      -8.968  -0.599 -10.674  1.00  0.00           O1-
ATOM   2948  H   GLU A  99      -9.564  -5.525  -9.280  1.00  0.00           H  
ATOM   2949  HA  GLU A  99      -9.504  -5.168 -12.233  1.00  0.00           H  
ATOM   2950  HB2 GLU A  99      -9.138  -3.026 -10.152  1.00  0.00           H  
ATOM   2951  HB3 GLU A  99     -10.381  -3.058 -11.396  1.00  0.00           H  
ATOM   2952  HG2 GLU A  99      -8.870  -2.432 -13.098  1.00  0.00           H  
ATOM   2953  HG3 GLU A  99      -7.453  -2.951 -12.187  1.00  0.00           H  
ATOM   2954  N   ASP A 100      -7.148  -5.188  -9.906  1.00  0.00           N  
ATOM   2955  CA  ASP A 100      -5.867  -5.806  -9.549  1.00  0.00           C  
ATOM   2956  C   ASP A 100      -5.963  -7.349  -9.554  1.00  0.00           C  
ATOM   2957  O   ASP A 100      -4.993  -8.033  -9.890  1.00  0.00           O  
ATOM   2958  CB  ASP A 100      -5.369  -5.224  -8.216  1.00  0.00           C  
ATOM   2959  CG  ASP A 100      -5.196  -3.700  -8.235  1.00  0.00           C  
ATOM   2960  OD1 ASP A 100      -4.908  -3.115  -9.301  1.00  0.00           O  
ATOM   2961  OD2 ASP A 100      -5.354  -3.058  -7.167  1.00  0.00           O1-
ATOM   2962  H   ASP A 100      -7.643  -4.684  -9.184  1.00  0.00           H  
ATOM   2963  HA  ASP A 100      -5.138  -5.527 -10.310  1.00  0.00           H  
ATOM   2964  HB2 ASP A 100      -4.410  -5.680  -7.972  1.00  0.00           H  
ATOM   2965  HB3 ASP A 100      -6.084  -5.481  -7.435  1.00  0.00           H  
ATOM   2966  N   ALA A 101      -7.165  -7.897  -9.308  1.00  0.00           N  
ATOM   2967  CA  ALA A 101      -7.534  -9.306  -9.532  1.00  0.00           C  
ATOM   2968  C   ALA A 101      -7.529  -9.750 -11.018  1.00  0.00           C  
ATOM   2969  O   ALA A 101      -7.869 -10.895 -11.330  1.00  0.00           O  
ATOM   2970  CB  ALA A 101      -8.902  -9.558  -8.884  1.00  0.00           C  
ATOM   2971  H   ALA A 101      -7.891  -7.285  -8.962  1.00  0.00           H  
ATOM   2972  HA  ALA A 101      -6.801  -9.929  -9.022  1.00  0.00           H  
ATOM   2973  HB1 ALA A 101      -8.864  -9.308  -7.823  1.00  0.00           H  
ATOM   2974  HB2 ALA A 101      -9.663  -8.953  -9.377  1.00  0.00           H  
ATOM   2975  HB3 ALA A 101      -9.165 -10.611  -8.984  1.00  0.00           H  
ATOM   2976  N   GLU A 102      -7.124  -8.871 -11.936  1.00  0.00           N  
ATOM   2977  CA  GLU A 102      -6.731  -9.196 -13.313  1.00  0.00           C  
ATOM   2978  C   GLU A 102      -5.283  -8.772 -13.577  1.00  0.00           C  
ATOM   2979  O   GLU A 102      -4.530  -9.501 -14.225  1.00  0.00           O  
ATOM   2980  CB  GLU A 102      -7.744  -8.592 -14.302  1.00  0.00           C  
ATOM   2981  CG  GLU A 102      -7.458  -8.869 -15.791  1.00  0.00           C  
ATOM   2982  CD  GLU A 102      -6.593  -7.839 -16.536  1.00  0.00           C  
ATOM   2983  OE1 GLU A 102      -5.861  -7.035 -15.913  1.00  0.00           O  
ATOM   2984  OE2 GLU A 102      -6.566  -7.868 -17.786  1.00  0.00           O1-
ATOM   2985  H   GLU A 102      -6.982  -7.920 -11.629  1.00  0.00           H  
ATOM   2986  HA  GLU A 102      -6.759 -10.278 -13.447  1.00  0.00           H  
ATOM   2987  HB2 GLU A 102      -7.834  -7.519 -14.134  1.00  0.00           H  
ATOM   2988  HB3 GLU A 102      -8.712  -9.030 -14.058  1.00  0.00           H  
ATOM   2989  HG2 GLU A 102      -8.416  -8.930 -16.308  1.00  0.00           H  
ATOM   2990  HG3 GLU A 102      -6.985  -9.847 -15.879  1.00  0.00           H  
ATOM   2991  N   ALA A 103      -4.865  -7.629 -13.028  1.00  0.00           N  
ATOM   2992  CA  ALA A 103      -3.570  -7.027 -13.308  1.00  0.00           C  
ATOM   2993  C   ALA A 103      -2.374  -7.932 -12.942  1.00  0.00           C  
ATOM   2994  O   ALA A 103      -1.427  -8.043 -13.727  1.00  0.00           O  
ATOM   2995  CB  ALA A 103      -3.526  -5.658 -12.621  1.00  0.00           C  
ATOM   2996  H   ALA A 103      -5.530  -7.072 -12.510  1.00  0.00           H  
ATOM   2997  HA  ALA A 103      -3.532  -6.860 -14.385  1.00  0.00           H  
ATOM   2998  HB1 ALA A 103      -4.451  -5.111 -12.805  1.00  0.00           H  
ATOM   2999  HB2 ALA A 103      -3.385  -5.780 -11.547  1.00  0.00           H  
ATOM   3000  HB3 ALA A 103      -2.704  -5.066 -13.023  1.00  0.00           H  
ATOM   3001  N   ILE A 104      -2.424  -8.658 -11.814  1.00  0.00           N  
ATOM   3002  CA  ILE A 104      -1.330  -9.574 -11.420  1.00  0.00           C  
ATOM   3003  C   ILE A 104      -1.222 -10.829 -12.312  1.00  0.00           C  
ATOM   3004  O   ILE A 104      -0.234 -11.562 -12.225  1.00  0.00           O  
ATOM   3005  CB  ILE A 104      -1.371  -9.931  -9.914  1.00  0.00           C  
ATOM   3006  CG1 ILE A 104      -2.499 -10.921  -9.540  1.00  0.00           C  
ATOM   3007  CG2 ILE A 104      -1.400  -8.658  -9.047  1.00  0.00           C  
ATOM   3008  CD1 ILE A 104      -2.299 -11.565  -8.161  1.00  0.00           C  
ATOM   3009  H   ILE A 104      -3.209  -8.533 -11.192  1.00  0.00           H  
ATOM   3010  HA  ILE A 104      -0.399  -9.030 -11.576  1.00  0.00           H  
ATOM   3011  HB  ILE A 104      -0.427 -10.432  -9.701  1.00  0.00           H  
ATOM   3012 HG12 ILE A 104      -2.541 -11.731 -10.268  1.00  0.00           H  
ATOM   3013 HG13 ILE A 104      -3.457 -10.402  -9.560  1.00  0.00           H  
ATOM   3014 HG21 ILE A 104      -0.639  -7.955  -9.385  1.00  0.00           H  
ATOM   3015 HG22 ILE A 104      -2.376  -8.175  -9.103  1.00  0.00           H  
ATOM   3016 HG23 ILE A 104      -1.196  -8.903  -8.004  1.00  0.00           H  
ATOM   3017 HD11 ILE A 104      -1.363 -12.123  -8.146  1.00  0.00           H  
ATOM   3018 HD12 ILE A 104      -2.277 -10.808  -7.378  1.00  0.00           H  
ATOM   3019 HD13 ILE A 104      -3.122 -12.252  -7.961  1.00  0.00           H  
ATOM   3020  N   THR A 105      -2.174 -11.075 -13.223  1.00  0.00           N  
ATOM   3021  CA  THR A 105      -2.064 -12.165 -14.216  1.00  0.00           C  
ATOM   3022  C   THR A 105      -1.060 -11.849 -15.335  1.00  0.00           C  
ATOM   3023  O   THR A 105      -0.754 -12.722 -16.146  1.00  0.00           O  
ATOM   3024  CB  THR A 105      -3.423 -12.595 -14.801  1.00  0.00           C  
ATOM   3025  OG1 THR A 105      -3.959 -11.628 -15.677  1.00  0.00           O  
ATOM   3026  CG2 THR A 105      -4.459 -12.906 -13.720  1.00  0.00           C  
ATOM   3027  H   THR A 105      -2.964 -10.448 -13.279  1.00  0.00           H  
ATOM   3028  HA  THR A 105      -1.669 -13.041 -13.702  1.00  0.00           H  
ATOM   3029  HB  THR A 105      -3.263 -13.506 -15.377  1.00  0.00           H  
ATOM   3030 HG21 THR A 105      -4.054 -13.643 -13.026  1.00  0.00           H  
ATOM   3031 HG22 THR A 105      -4.733 -12.006 -13.170  1.00  0.00           H  
ATOM   3032 HG23 THR A 105      -5.354 -13.324 -14.181  1.00  0.00           H  
ATOM   3033  HG1 THR A 105      -4.188 -10.858 -15.152  1.00  0.00           H  
ATOM   3034  N   HIS A 106      -0.490 -10.635 -15.360  1.00  0.00           N  
ATOM   3035  CA  HIS A 106       0.495 -10.178 -16.356  1.00  0.00           C  
ATOM   3036  C   HIS A 106       1.932 -10.107 -15.805  1.00  0.00           C  
ATOM   3037  O   HIS A 106       2.754  -9.352 -16.321  1.00  0.00           O  
ATOM   3038  CB  HIS A 106       0.035  -8.853 -16.996  1.00  0.00           C  
ATOM   3039  CG  HIS A 106      -1.457  -8.735 -17.200  1.00  0.00           C  
ATOM   3040  ND1 HIS A 106      -2.278  -9.595 -17.908  1.00  0.00           N1+
ATOM   3041  CD2 HIS A 106      -2.246  -7.767 -16.651  1.00  0.00           C  
ATOM   3042  CE1 HIS A 106      -3.547  -9.155 -17.780  1.00  0.00           C  
ATOM   3043  NE2 HIS A 106      -3.547  -8.044 -17.017  1.00  0.00           N  
ATOM   3044  H   HIS A 106      -0.810  -9.957 -14.683  1.00  0.00           H  
ATOM   3045  HA  HIS A 106       0.530 -10.916 -17.157  1.00  0.00           H  
ATOM   3046  HB2 HIS A 106       0.536  -8.729 -17.956  1.00  0.00           H  
ATOM   3047  HB3 HIS A 106       0.353  -8.031 -16.355  1.00  0.00           H  
ATOM   3048  HD1 HIS A 106      -1.980 -10.405 -18.433  1.00  0.00           H  
ATOM   3049  HD2 HIS A 106      -1.909  -6.957 -16.021  1.00  0.00           H  
ATOM   3050  HE2 HIS A 106      -4.372  -7.539 -16.728  1.00  0.00           H  
ATOM   3051  HE1 HIS A 106      -4.426  -9.608 -18.213  1.00  0.00           H  
ATOM   3052  N   LEU A 107       2.234 -10.851 -14.734  1.00  0.00           N  
ATOM   3053  CA  LEU A 107       3.491 -10.789 -13.972  1.00  0.00           C  
ATOM   3054  C   LEU A 107       3.982 -12.193 -13.591  1.00  0.00           C  
ATOM   3055  O   LEU A 107       3.190 -13.015 -13.130  1.00  0.00           O  
ATOM   3056  CB  LEU A 107       3.292  -9.939 -12.700  1.00  0.00           C  
ATOM   3057  CG  LEU A 107       2.889  -8.466 -12.903  1.00  0.00           C  
ATOM   3058  CD1 LEU A 107       2.569  -7.851 -11.541  1.00  0.00           C  
ATOM   3059  CD2 LEU A 107       4.017  -7.649 -13.534  1.00  0.00           C  
ATOM   3060  H   LEU A 107       1.515 -11.463 -14.376  1.00  0.00           H  
ATOM   3061  HA  LEU A 107       4.265 -10.324 -14.583  1.00  0.00           H  
ATOM   3062  HB2 LEU A 107       4.212  -9.965 -12.116  1.00  0.00           H  
ATOM   3063  HB3 LEU A 107       2.514 -10.419 -12.106  1.00  0.00           H  
ATOM   3064  HG  LEU A 107       1.998  -8.402 -13.527  1.00  0.00           H  
ATOM   3065 HD11 LEU A 107       1.733  -8.376 -11.079  1.00  0.00           H  
ATOM   3066 HD12 LEU A 107       3.437  -7.903 -10.884  1.00  0.00           H  
ATOM   3067 HD13 LEU A 107       2.284  -6.807 -11.672  1.00  0.00           H  
ATOM   3068 HD21 LEU A 107       4.901  -7.686 -12.898  1.00  0.00           H  
ATOM   3069 HD22 LEU A 107       4.257  -8.035 -14.525  1.00  0.00           H  
ATOM   3070 HD23 LEU A 107       3.697  -6.613 -13.642  1.00  0.00           H  
ATOM   3071  N   PHE A 108       5.285 -12.456 -13.752  1.00  0.00           N  
ATOM   3072  CA  PHE A 108       5.975 -13.714 -13.405  1.00  0.00           C  
ATOM   3073  C   PHE A 108       5.307 -14.993 -13.946  1.00  0.00           C  
ATOM   3074  O   PHE A 108       5.157 -15.995 -13.245  1.00  0.00           O  
ATOM   3075  CB  PHE A 108       6.318 -13.771 -11.902  1.00  0.00           C  
ATOM   3076  CG  PHE A 108       7.089 -12.573 -11.368  1.00  0.00           C  
ATOM   3077  CD1 PHE A 108       8.139 -12.003 -12.119  1.00  0.00           C  
ATOM   3078  CD2 PHE A 108       6.760 -12.022 -10.112  1.00  0.00           C  
ATOM   3079  CE1 PHE A 108       8.810 -10.864 -11.646  1.00  0.00           C  
ATOM   3080  CE2 PHE A 108       7.443 -10.890  -9.634  1.00  0.00           C  
ATOM   3081  CZ  PHE A 108       8.465 -10.309 -10.403  1.00  0.00           C  
ATOM   3082  H   PHE A 108       5.863 -11.717 -14.125  1.00  0.00           H  
ATOM   3083  HA  PHE A 108       6.929 -13.688 -13.931  1.00  0.00           H  
ATOM   3084  HB2 PHE A 108       6.923 -14.658 -11.719  1.00  0.00           H  
ATOM   3085  HB3 PHE A 108       5.391 -13.880 -11.339  1.00  0.00           H  
ATOM   3086  HD1 PHE A 108       8.437 -12.428 -13.066  1.00  0.00           H  
ATOM   3087  HD2 PHE A 108       5.982 -12.465  -9.509  1.00  0.00           H  
ATOM   3088  HE1 PHE A 108       9.592 -10.416 -12.241  1.00  0.00           H  
ATOM   3089  HE2 PHE A 108       7.180 -10.460  -8.679  1.00  0.00           H  
ATOM   3090  HZ  PHE A 108       8.984  -9.434 -10.042  1.00  0.00           H  
ATOM   3091  N   THR A 109       4.901 -14.968 -15.215  1.00  0.00           N  
ATOM   3092  CA  THR A 109       4.373 -16.123 -15.968  1.00  0.00           C  
ATOM   3093  C   THR A 109       5.505 -16.849 -16.712  1.00  0.00           C  
ATOM   3094  O   THR A 109       5.325 -17.346 -17.819  1.00  0.00           O  
ATOM   3095  CB  THR A 109       3.199 -15.697 -16.870  1.00  0.00           C  
ATOM   3096  OG1 THR A 109       3.594 -14.688 -17.770  1.00  0.00           O  
ATOM   3097  CG2 THR A 109       2.037 -15.116 -16.064  1.00  0.00           C  
ATOM   3098  H   THR A 109       5.023 -14.113 -15.738  1.00  0.00           H  
ATOM   3099  HA  THR A 109       3.973 -16.849 -15.261  1.00  0.00           H  
ATOM   3100  HB  THR A 109       2.837 -16.558 -17.431  1.00  0.00           H  
ATOM   3101 HG21 THR A 109       1.661 -15.868 -15.370  1.00  0.00           H  
ATOM   3102 HG22 THR A 109       2.349 -14.227 -15.516  1.00  0.00           H  
ATOM   3103 HG23 THR A 109       1.234 -14.840 -16.749  1.00  0.00           H  
ATOM   3104  HG1 THR A 109       3.998 -15.121 -18.526  1.00  0.00           H  
ATOM   3105  N   ASP A 110       6.686 -16.903 -16.088  1.00  0.00           N  
ATOM   3106  CA  ASP A 110       7.979 -17.270 -16.692  1.00  0.00           C  
ATOM   3107  C   ASP A 110       8.712 -18.384 -15.912  1.00  0.00           C  
ATOM   3108  O   ASP A 110       9.862 -18.723 -16.205  1.00  0.00           O  
ATOM   3109  CB  ASP A 110       8.827 -15.992 -16.837  1.00  0.00           C  
ATOM   3110  CG  ASP A 110       9.102 -15.273 -15.507  1.00  0.00           C  
ATOM   3111  OD1 ASP A 110       8.815 -14.059 -15.415  1.00  0.00           O  
ATOM   3112  OD2 ASP A 110       9.621 -15.902 -14.556  1.00  0.00           O1-
ATOM   3113  H   ASP A 110       6.726 -16.521 -15.154  1.00  0.00           H  
ATOM   3114  HA  ASP A 110       7.805 -17.664 -17.694  1.00  0.00           H  
ATOM   3115  HB2 ASP A 110       8.304 -15.310 -17.507  1.00  0.00           H  
ATOM   3116  HB3 ASP A 110       9.776 -16.246 -17.310  1.00  0.00           H  
ATOM   3117  N   VAL A 111       8.039 -18.974 -14.923  1.00  0.00           N  
ATOM   3118  CA  VAL A 111       8.609 -19.805 -13.856  1.00  0.00           C  
ATOM   3119  C   VAL A 111       7.674 -20.971 -13.526  1.00  0.00           C  
ATOM   3120  O   VAL A 111       6.453 -20.819 -13.574  1.00  0.00           O  
ATOM   3121  CB  VAL A 111       8.926 -18.916 -12.633  1.00  0.00           C  
ATOM   3122  CG1 VAL A 111       7.714 -18.127 -12.113  1.00  0.00           C  
ATOM   3123  CG2 VAL A 111       9.439 -19.727 -11.446  1.00  0.00           C  
ATOM   3124  H   VAL A 111       7.061 -18.740 -14.831  1.00  0.00           H  
ATOM   3125  HA  VAL A 111       9.551 -20.226 -14.206  1.00  0.00           H  
ATOM   3126  HB  VAL A 111       9.700 -18.202 -12.914  1.00  0.00           H  
ATOM   3127 HG11 VAL A 111       7.378 -17.421 -12.872  1.00  0.00           H  
ATOM   3128 HG12 VAL A 111       6.896 -18.797 -11.848  1.00  0.00           H  
ATOM   3129 HG13 VAL A 111       8.006 -17.557 -11.231  1.00  0.00           H  
ATOM   3130 HG21 VAL A 111       8.631 -20.311 -11.005  1.00  0.00           H  
ATOM   3131 HG22 VAL A 111      10.241 -20.390 -11.769  1.00  0.00           H  
ATOM   3132 HG23 VAL A 111       9.838 -19.048 -10.692  1.00  0.00           H  
ATOM   3133  N   GLN A 112       8.240 -22.135 -13.181  1.00  0.00           N  
ATOM   3134  CA  GLN A 112       7.521 -23.414 -13.048  1.00  0.00           C  
ATOM   3135  C   GLN A 112       6.393 -23.432 -11.993  1.00  0.00           C  
ATOM   3136  O   GLN A 112       5.490 -24.267 -12.083  1.00  0.00           O  
ATOM   3137  CB  GLN A 112       8.568 -24.529 -12.803  1.00  0.00           C  
ATOM   3138  CG  GLN A 112       8.069 -25.963 -12.513  1.00  0.00           C  
ATOM   3139  CD  GLN A 112       7.306 -26.636 -13.657  1.00  0.00           C  
ATOM   3140  OE1 GLN A 112       7.683 -27.685 -14.167  1.00  0.00           O  
ATOM   3141  NE2 GLN A 112       6.184 -26.106 -14.082  1.00  0.00           N  
ATOM   3142  H   GLN A 112       9.249 -22.171 -13.158  1.00  0.00           H  
ATOM   3143  HA  GLN A 112       7.046 -23.609 -14.009  1.00  0.00           H  
ATOM   3144  HB2 GLN A 112       9.176 -24.230 -11.949  1.00  0.00           H  
ATOM   3145  HB3 GLN A 112       9.231 -24.575 -13.667  1.00  0.00           H  
ATOM   3146  HG2 GLN A 112       7.436 -25.962 -11.625  1.00  0.00           H  
ATOM   3147  HG3 GLN A 112       8.937 -26.580 -12.283  1.00  0.00           H  
ATOM   3148 HE21 GLN A 112       5.801 -25.303 -13.604  1.00  0.00           H  
ATOM   3149 HE22 GLN A 112       5.702 -26.509 -14.872  1.00  0.00           H  
ATOM   3150  N   ASN A 113       6.400 -22.522 -11.013  1.00  0.00           N  
ATOM   3151  CA  ASN A 113       5.408 -22.483  -9.936  1.00  0.00           C  
ATOM   3152  C   ASN A 113       4.956 -21.049  -9.604  1.00  0.00           C  
ATOM   3153  O   ASN A 113       5.764 -20.119  -9.582  1.00  0.00           O  
ATOM   3154  CB  ASN A 113       5.920 -23.238  -8.692  1.00  0.00           C  
ATOM   3155  CG  ASN A 113       6.646 -24.550  -8.965  1.00  0.00           C  
ATOM   3156  ND2 ASN A 113       7.943 -24.513  -9.164  1.00  0.00           N  
ATOM   3157  OD1 ASN A 113       6.055 -25.622  -9.000  1.00  0.00           O  
ATOM   3158  H   ASN A 113       7.144 -21.839 -10.997  1.00  0.00           H  
ATOM   3159  HA  ASN A 113       4.519 -23.012 -10.281  1.00  0.00           H  
ATOM   3160  HB2 ASN A 113       5.068 -23.456  -8.049  1.00  0.00           H  
ATOM   3161  HB3 ASN A 113       6.602 -22.588  -8.143  1.00  0.00           H  
ATOM   3162 HD21 ASN A 113       8.461 -25.367  -9.318  1.00  0.00           H  
ATOM   3163 HD22 ASN A 113       8.433 -23.630  -9.147  1.00  0.00           H  
ATOM   3164  N   ARG A 114       3.659 -20.882  -9.313  1.00  0.00           N  
ATOM   3165  CA  ARG A 114       2.974 -19.604  -9.031  1.00  0.00           C  
ATOM   3166  C   ARG A 114       1.992 -19.763  -7.869  1.00  0.00           C  
ATOM   3167  O   ARG A 114       1.217 -20.722  -7.854  1.00  0.00           O  
ATOM   3168  CB  ARG A 114       2.230 -19.089 -10.281  1.00  0.00           C  
ATOM   3169  CG  ARG A 114       3.147 -18.663 -11.438  1.00  0.00           C  
ATOM   3170  CD  ARG A 114       2.374 -18.382 -12.742  1.00  0.00           C  
ATOM   3171  NE  ARG A 114       1.306 -17.356 -12.630  1.00  0.00           N  
ATOM   3172  CZ  ARG A 114       1.463 -16.054 -12.461  1.00  0.00           C  
ATOM   3173  NH1 ARG A 114       2.618 -15.523 -12.209  1.00  0.00           N  
ATOM   3174  NH2 ARG A 114       0.466 -15.226 -12.563  1.00  0.00           N1+
ATOM   3175  H   ARG A 114       3.083 -21.712  -9.319  1.00  0.00           H  
ATOM   3176  HA  ARG A 114       3.716 -18.861  -8.737  1.00  0.00           H  
ATOM   3177  HB2 ARG A 114       1.620 -18.232  -9.994  1.00  0.00           H  
ATOM   3178  HB3 ARG A 114       1.559 -19.872 -10.633  1.00  0.00           H  
ATOM   3179  HG2 ARG A 114       3.864 -19.457 -11.647  1.00  0.00           H  
ATOM   3180  HG3 ARG A 114       3.712 -17.780 -11.139  1.00  0.00           H  
ATOM   3181  HD2 ARG A 114       1.921 -19.316 -13.074  1.00  0.00           H  
ATOM   3182  HD3 ARG A 114       3.089 -18.081 -13.508  1.00  0.00           H  
ATOM   3183  HE  ARG A 114       0.357 -17.673 -12.773  1.00  0.00           H  
ATOM   3184 HH11 ARG A 114       3.452 -16.087 -12.289  1.00  0.00           H  
ATOM   3185 HH12 ARG A 114       2.716 -14.520 -12.279  1.00  0.00           H  
ATOM   3186 HH21 ARG A 114       0.615 -14.238 -12.412  1.00  0.00           H  
ATOM   3187 HH22 ARG A 114      -0.397 -15.536 -12.986  1.00  0.00           H  
ATOM   3188  N   TYR A 115       1.991 -18.810  -6.937  1.00  0.00           N  
ATOM   3189  CA  TYR A 115       1.252 -18.868  -5.669  1.00  0.00           C  
ATOM   3190  C   TYR A 115       0.716 -17.500  -5.215  1.00  0.00           C  
ATOM   3191  O   TYR A 115       1.086 -16.453  -5.757  1.00  0.00           O  
ATOM   3192  CB  TYR A 115       2.181 -19.441  -4.587  1.00  0.00           C  
ATOM   3193  CG  TYR A 115       2.752 -20.807  -4.901  1.00  0.00           C  
ATOM   3194  CD1 TYR A 115       1.900 -21.928  -4.894  1.00  0.00           C  
ATOM   3195  CD2 TYR A 115       4.118 -20.956  -5.216  1.00  0.00           C  
ATOM   3196  CE1 TYR A 115       2.406 -23.198  -5.215  1.00  0.00           C  
ATOM   3197  CE2 TYR A 115       4.633 -22.230  -5.520  1.00  0.00           C  
ATOM   3198  CZ  TYR A 115       3.773 -23.350  -5.526  1.00  0.00           C  
ATOM   3199  OH  TYR A 115       4.262 -24.577  -5.832  1.00  0.00           O  
ATOM   3200  H   TYR A 115       2.698 -18.093  -7.018  1.00  0.00           H  
ATOM   3201  HA  TYR A 115       0.399 -19.537  -5.778  1.00  0.00           H  
ATOM   3202  HB2 TYR A 115       1.644 -19.512  -3.642  1.00  0.00           H  
ATOM   3203  HB3 TYR A 115       3.006 -18.740  -4.457  1.00  0.00           H  
ATOM   3204  HD1 TYR A 115       0.856 -21.816  -4.643  1.00  0.00           H  
ATOM   3205  HD2 TYR A 115       4.771 -20.095  -5.216  1.00  0.00           H  
ATOM   3206  HE1 TYR A 115       1.746 -24.053  -5.220  1.00  0.00           H  
ATOM   3207  HE2 TYR A 115       5.682 -22.359  -5.744  1.00  0.00           H  
ATOM   3208  HH  TYR A 115       3.608 -25.256  -5.651  1.00  0.00           H  
ATOM   3209  N   THR A 116      -0.139 -17.513  -4.185  1.00  0.00           N  
ATOM   3210  CA  THR A 116      -0.725 -16.323  -3.547  1.00  0.00           C  
ATOM   3211  C   THR A 116      -0.914 -16.548  -2.040  1.00  0.00           C  
ATOM   3212  O   THR A 116      -1.249 -17.659  -1.621  1.00  0.00           O  
ATOM   3213  CB  THR A 116      -2.040 -15.895  -4.230  1.00  0.00           C  
ATOM   3214  OG1 THR A 116      -1.819 -15.560  -5.584  1.00  0.00           O  
ATOM   3215  CG2 THR A 116      -2.742 -14.689  -3.613  1.00  0.00           C  
ATOM   3216  H   THR A 116      -0.393 -18.407  -3.790  1.00  0.00           H  
ATOM   3217  HA  THR A 116      -0.014 -15.506  -3.669  1.00  0.00           H  
ATOM   3218  HB  THR A 116      -2.726 -16.741  -4.200  1.00  0.00           H  
ATOM   3219 HG21 THR A 116      -3.060 -14.917  -2.596  1.00  0.00           H  
ATOM   3220 HG22 THR A 116      -2.072 -13.829  -3.600  1.00  0.00           H  
ATOM   3221 HG23 THR A 116      -3.629 -14.442  -4.196  1.00  0.00           H  
ATOM   3222  HG1 THR A 116      -1.324 -14.738  -5.583  1.00  0.00           H  
ATOM   3223  N   PHE A 117      -0.692 -15.517  -1.222  1.00  0.00           N  
ATOM   3224  CA  PHE A 117      -0.852 -15.566   0.238  1.00  0.00           C  
ATOM   3225  C   PHE A 117      -2.322 -15.468   0.690  1.00  0.00           C  
ATOM   3226  O   PHE A 117      -3.181 -14.955  -0.031  1.00  0.00           O  
ATOM   3227  CB  PHE A 117       0.043 -14.500   0.892  1.00  0.00           C  
ATOM   3228  CG  PHE A 117       1.531 -14.730   0.669  1.00  0.00           C  
ATOM   3229  CD1 PHE A 117       2.178 -15.806   1.308  1.00  0.00           C  
ATOM   3230  CD2 PHE A 117       2.270 -13.893  -0.189  1.00  0.00           C  
ATOM   3231  CE1 PHE A 117       3.541 -16.061   1.071  1.00  0.00           C  
ATOM   3232  CE2 PHE A 117       3.630 -14.153  -0.435  1.00  0.00           C  
ATOM   3233  CZ  PHE A 117       4.266 -15.240   0.191  1.00  0.00           C  
ATOM   3234  H   PHE A 117      -0.385 -14.645  -1.629  1.00  0.00           H  
ATOM   3235  HA  PHE A 117      -0.486 -16.531   0.591  1.00  0.00           H  
ATOM   3236  HB2 PHE A 117      -0.141 -14.510   1.967  1.00  0.00           H  
ATOM   3237  HB3 PHE A 117      -0.240 -13.516   0.520  1.00  0.00           H  
ATOM   3238  HD1 PHE A 117       1.627 -16.442   1.984  1.00  0.00           H  
ATOM   3239  HD2 PHE A 117       1.796 -13.048  -0.665  1.00  0.00           H  
ATOM   3240  HE1 PHE A 117       4.030 -16.888   1.565  1.00  0.00           H  
ATOM   3241  HE2 PHE A 117       4.182 -13.513  -1.107  1.00  0.00           H  
ATOM   3242  HZ  PHE A 117       5.310 -15.442   0.000  1.00  0.00           H  
ATOM   3243  N   ALA A 118      -2.625 -15.932   1.908  1.00  0.00           N  
ATOM   3244  CA  ALA A 118      -3.964 -15.871   2.518  1.00  0.00           C  
ATOM   3245  C   ALA A 118      -4.317 -14.467   3.072  1.00  0.00           C  
ATOM   3246  O   ALA A 118      -4.894 -14.319   4.154  1.00  0.00           O  
ATOM   3247  CB  ALA A 118      -4.074 -16.981   3.568  1.00  0.00           C  
ATOM   3248  H   ALA A 118      -1.888 -16.356   2.454  1.00  0.00           H  
ATOM   3249  HA  ALA A 118      -4.697 -16.089   1.741  1.00  0.00           H  
ATOM   3250  HB1 ALA A 118      -3.809 -17.943   3.129  1.00  0.00           H  
ATOM   3251  HB2 ALA A 118      -3.414 -16.760   4.406  1.00  0.00           H  
ATOM   3252  HB3 ALA A 118      -5.097 -17.033   3.941  1.00  0.00           H  
ATOM   3253  N   PHE A 119      -3.893 -13.417   2.363  1.00  0.00           N  
ATOM   3254  CA  PHE A 119      -4.087 -12.021   2.738  1.00  0.00           C  
ATOM   3255  C   PHE A 119      -3.711 -11.052   1.614  1.00  0.00           C  
ATOM   3256  O   PHE A 119      -2.811 -11.330   0.819  1.00  0.00           O  
ATOM   3257  CB  PHE A 119      -3.223 -11.685   3.961  1.00  0.00           C  
ATOM   3258  CG  PHE A 119      -1.785 -12.178   3.978  1.00  0.00           C  
ATOM   3259  CD1 PHE A 119      -0.760 -11.394   3.418  1.00  0.00           C  
ATOM   3260  CD2 PHE A 119      -1.462 -13.390   4.621  1.00  0.00           C  
ATOM   3261  CE1 PHE A 119       0.577 -11.822   3.493  1.00  0.00           C  
ATOM   3262  CE2 PHE A 119      -0.125 -13.820   4.693  1.00  0.00           C  
ATOM   3263  CZ  PHE A 119       0.896 -13.034   4.130  1.00  0.00           C  
ATOM   3264  H   PHE A 119      -3.427 -13.595   1.485  1.00  0.00           H  
ATOM   3265  HA  PHE A 119      -5.134 -11.859   2.992  1.00  0.00           H  
ATOM   3266  HB2 PHE A 119      -3.728 -12.093   4.837  1.00  0.00           H  
ATOM   3267  HB3 PHE A 119      -3.209 -10.600   4.065  1.00  0.00           H  
ATOM   3268  HD1 PHE A 119      -0.998 -10.457   2.936  1.00  0.00           H  
ATOM   3269  HD2 PHE A 119      -2.239 -13.993   5.068  1.00  0.00           H  
ATOM   3270  HE1 PHE A 119       1.362 -11.213   3.067  1.00  0.00           H  
ATOM   3271  HE2 PHE A 119       0.118 -14.750   5.186  1.00  0.00           H  
ATOM   3272  HZ  PHE A 119       1.924 -13.360   4.188  1.00  0.00           H  
ATOM   3273  N   GLY A 120      -4.352  -9.880   1.607  1.00  0.00           N  
ATOM   3274  CA  GLY A 120      -3.787  -8.686   0.981  1.00  0.00           C  
ATOM   3275  C   GLY A 120      -2.628  -8.131   1.818  1.00  0.00           C  
ATOM   3276  O   GLY A 120      -2.646  -8.234   3.045  1.00  0.00           O  
ATOM   3277  H   GLY A 120      -5.126  -9.744   2.242  1.00  0.00           H  
ATOM   3278  HA2 GLY A 120      -4.546  -7.914   0.854  1.00  0.00           H  
ATOM   3279  HA3 GLY A 120      -3.409  -8.967  -0.002  1.00  0.00           H  
ATOM   3280  N   GLY A 121      -1.603  -7.575   1.175  1.00  0.00           N  
ATOM   3281  CA  GLY A 121      -0.293  -7.289   1.784  1.00  0.00           C  
ATOM   3282  C   GLY A 121      -0.219  -6.097   2.748  1.00  0.00           C  
ATOM   3283  O   GLY A 121       0.883  -5.716   3.137  1.00  0.00           O  
ATOM   3284  H   GLY A 121      -1.695  -7.446   0.177  1.00  0.00           H  
ATOM   3285  HA2 GLY A 121       0.421  -7.100   0.982  1.00  0.00           H  
ATOM   3286  HA3 GLY A 121       0.041  -8.172   2.328  1.00  0.00           H  
ATOM   3287  N   ASN A 122      -1.345  -5.476   3.111  1.00  0.00           N  
ATOM   3288  CA  ASN A 122      -1.373  -4.194   3.826  1.00  0.00           C  
ATOM   3289  C   ASN A 122      -0.821  -4.307   5.270  1.00  0.00           C  
ATOM   3290  O   ASN A 122      -1.175  -5.252   5.981  1.00  0.00           O  
ATOM   3291  CB  ASN A 122      -2.773  -3.559   3.719  1.00  0.00           C  
ATOM   3292  CG  ASN A 122      -3.372  -3.618   2.320  1.00  0.00           C  
ATOM   3293  OD1 ASN A 122      -2.800  -3.116   1.365  1.00  0.00           O  
ATOM   3294  ND2 ASN A 122      -4.511  -4.247   2.141  1.00  0.00           N  
ATOM   3295  H   ASN A 122      -2.218  -5.899   2.831  1.00  0.00           H  
ATOM   3296  HA  ASN A 122      -0.702  -3.532   3.278  1.00  0.00           H  
ATOM   3297  HB2 ASN A 122      -2.718  -2.516   4.031  1.00  0.00           H  
ATOM   3298  HB3 ASN A 122      -3.439  -4.080   4.407  1.00  0.00           H  
ATOM   3299 HD21 ASN A 122      -4.903  -4.308   1.212  1.00  0.00           H  
ATOM   3300 HD22 ASN A 122      -5.018  -4.645   2.919  1.00  0.00           H  
ATOM   3301  N   TYR A 123       0.048  -3.374   5.699  1.00  0.00           N  
ATOM   3302  CA  TYR A 123       1.057  -3.591   6.759  1.00  0.00           C  
ATOM   3303  C   TYR A 123       0.578  -4.304   8.033  1.00  0.00           C  
ATOM   3304  O   TYR A 123       1.224  -5.281   8.412  1.00  0.00           O  
ATOM   3305  CB  TYR A 123       1.759  -2.281   7.168  1.00  0.00           C  
ATOM   3306  CG  TYR A 123       2.879  -1.742   6.286  1.00  0.00           C  
ATOM   3307  CD1 TYR A 123       3.844  -2.591   5.701  1.00  0.00           C  
ATOM   3308  CD2 TYR A 123       3.032  -0.348   6.162  1.00  0.00           C  
ATOM   3309  CE1 TYR A 123       4.923  -2.044   4.978  1.00  0.00           C  
ATOM   3310  CE2 TYR A 123       4.095   0.205   5.428  1.00  0.00           C  
ATOM   3311  CZ  TYR A 123       5.045  -0.645   4.834  1.00  0.00           C  
ATOM   3312  OH  TYR A 123       6.072  -0.114   4.130  1.00  0.00           O  
ATOM   3313  H   TYR A 123       0.207  -2.581   5.094  1.00  0.00           H  
ATOM   3314  HA  TYR A 123       1.810  -4.256   6.336  1.00  0.00           H  
ATOM   3315  HB2 TYR A 123       2.216  -2.437   8.145  1.00  0.00           H  
ATOM   3316  HB3 TYR A 123       0.996  -1.513   7.301  1.00  0.00           H  
ATOM   3317  HD1 TYR A 123       3.776  -3.662   5.818  1.00  0.00           H  
ATOM   3318  HD2 TYR A 123       2.331   0.311   6.652  1.00  0.00           H  
ATOM   3319  HE1 TYR A 123       5.667  -2.687   4.531  1.00  0.00           H  
ATOM   3320  HE2 TYR A 123       4.202   1.275   5.326  1.00  0.00           H  
ATOM   3321  HH  TYR A 123       5.818   0.732   3.755  1.00  0.00           H  
ATOM   3322  N   ASP A 124      -0.535  -3.914   8.672  1.00  0.00           N  
ATOM   3323  CA  ASP A 124      -0.997  -4.588   9.900  1.00  0.00           C  
ATOM   3324  C   ASP A 124      -1.208  -6.104   9.757  1.00  0.00           C  
ATOM   3325  O   ASP A 124      -1.216  -6.813  10.761  1.00  0.00           O  
ATOM   3326  CB  ASP A 124      -2.307  -4.013  10.435  1.00  0.00           C  
ATOM   3327  CG  ASP A 124      -2.258  -2.549  10.824  1.00  0.00           C  
ATOM   3328  OD1 ASP A 124      -2.380  -1.699   9.917  1.00  0.00           O  
ATOM   3329  OD2 ASP A 124      -2.190  -2.307  12.052  1.00  0.00           O1-
ATOM   3330  H   ASP A 124      -0.989  -3.056   8.395  1.00  0.00           H  
ATOM   3331  HA  ASP A 124      -0.241  -4.422  10.667  1.00  0.00           H  
ATOM   3332  HB2 ASP A 124      -2.630  -4.596  11.297  1.00  0.00           H  
ATOM   3333  HB3 ASP A 124      -3.076  -4.145   9.673  1.00  0.00           H  
ATOM   3334  N   ARG A 125      -1.389  -6.634   8.542  1.00  0.00           N  
ATOM   3335  CA  ARG A 125      -1.530  -8.078   8.291  1.00  0.00           C  
ATOM   3336  C   ARG A 125      -0.185  -8.807   8.188  1.00  0.00           C  
ATOM   3337  O   ARG A 125      -0.135 -10.008   8.432  1.00  0.00           O  
ATOM   3338  CB  ARG A 125      -2.488  -8.271   7.106  1.00  0.00           C  
ATOM   3339  CG  ARG A 125      -2.822  -9.718   6.723  1.00  0.00           C  
ATOM   3340  CD  ARG A 125      -3.473 -10.531   7.851  1.00  0.00           C  
ATOM   3341  NE  ARG A 125      -4.175 -11.725   7.327  1.00  0.00           N  
ATOM   3342  CZ  ARG A 125      -5.483 -11.932   7.261  1.00  0.00           C  
ATOM   3343  NH1 ARG A 125      -6.331 -11.215   7.938  1.00  0.00           N  
ATOM   3344  NH2 ARG A 125      -5.988 -12.863   6.503  1.00  0.00           N1+
ATOM   3345  H   ARG A 125      -1.369  -6.007   7.750  1.00  0.00           H  
ATOM   3346  HA  ARG A 125      -2.006  -8.531   9.160  1.00  0.00           H  
ATOM   3347  HB2 ARG A 125      -3.421  -7.757   7.335  1.00  0.00           H  
ATOM   3348  HB3 ARG A 125      -2.056  -7.791   6.228  1.00  0.00           H  
ATOM   3349  HG2 ARG A 125      -3.548  -9.643   5.914  1.00  0.00           H  
ATOM   3350  HG3 ARG A 125      -1.933 -10.232   6.359  1.00  0.00           H  
ATOM   3351  HD2 ARG A 125      -2.704 -10.839   8.560  1.00  0.00           H  
ATOM   3352  HD3 ARG A 125      -4.174  -9.876   8.368  1.00  0.00           H  
ATOM   3353  HE  ARG A 125      -3.601 -12.478   6.976  1.00  0.00           H  
ATOM   3354 HH11 ARG A 125      -5.987 -10.606   8.667  1.00  0.00           H  
ATOM   3355 HH12 ARG A 125      -7.294 -11.515   7.971  1.00  0.00           H  
ATOM   3356 HH21 ARG A 125      -5.420 -13.467   5.926  1.00  0.00           H  
ATOM   3357 HH22 ARG A 125      -6.991 -12.946   6.418  1.00  0.00           H  
ATOM   3358  N   LEU A 126       0.905  -8.078   7.935  1.00  0.00           N  
ATOM   3359  CA  LEU A 126       2.284  -8.548   8.111  1.00  0.00           C  
ATOM   3360  C   LEU A 126       2.743  -8.351   9.566  1.00  0.00           C  
ATOM   3361  O   LEU A 126       3.307  -9.268  10.158  1.00  0.00           O  
ATOM   3362  CB  LEU A 126       3.223  -7.829   7.122  1.00  0.00           C  
ATOM   3363  CG  LEU A 126       2.877  -7.991   5.629  1.00  0.00           C  
ATOM   3364  CD1 LEU A 126       3.832  -7.145   4.786  1.00  0.00           C  
ATOM   3365  CD2 LEU A 126       3.008  -9.445   5.166  1.00  0.00           C  
ATOM   3366  H   LEU A 126       0.769  -7.092   7.766  1.00  0.00           H  
ATOM   3367  HA  LEU A 126       2.326  -9.619   7.909  1.00  0.00           H  
ATOM   3368  HB2 LEU A 126       4.237  -8.195   7.284  1.00  0.00           H  
ATOM   3369  HB3 LEU A 126       3.219  -6.764   7.357  1.00  0.00           H  
ATOM   3370  HG  LEU A 126       1.859  -7.648   5.443  1.00  0.00           H  
ATOM   3371 HD11 LEU A 126       3.735  -6.096   5.069  1.00  0.00           H  
ATOM   3372 HD12 LEU A 126       4.862  -7.467   4.937  1.00  0.00           H  
ATOM   3373 HD13 LEU A 126       3.570  -7.234   3.732  1.00  0.00           H  
ATOM   3374 HD21 LEU A 126       4.009  -9.819   5.382  1.00  0.00           H  
ATOM   3375 HD22 LEU A 126       2.267 -10.063   5.673  1.00  0.00           H  
ATOM   3376 HD23 LEU A 126       2.825  -9.499   4.093  1.00  0.00           H  
ATOM   3377  N   GLU A 127       2.449  -7.201  10.179  1.00  0.00           N  
ATOM   3378  CA  GLU A 127       2.758  -6.909  11.592  1.00  0.00           C  
ATOM   3379  C   GLU A 127       2.054  -7.889  12.550  1.00  0.00           C  
ATOM   3380  O   GLU A 127       2.633  -8.310  13.555  1.00  0.00           O  
ATOM   3381  CB  GLU A 127       2.377  -5.454  11.923  1.00  0.00           C  
ATOM   3382  CG  GLU A 127       3.216  -4.424  11.147  1.00  0.00           C  
ATOM   3383  CD  GLU A 127       2.716  -2.983  11.324  1.00  0.00           C  
ATOM   3384  OE1 GLU A 127       1.674  -2.608  10.748  1.00  0.00           O  
ATOM   3385  OE2 GLU A 127       3.416  -2.187  11.989  1.00  0.00           O1-
ATOM   3386  H   GLU A 127       2.016  -6.470   9.633  1.00  0.00           H  
ATOM   3387  HA  GLU A 127       3.831  -7.016  11.754  1.00  0.00           H  
ATOM   3388  HB2 GLU A 127       2.514  -5.284  12.991  1.00  0.00           H  
ATOM   3389  HB3 GLU A 127       1.318  -5.314  11.704  1.00  0.00           H  
ATOM   3390  HG2 GLU A 127       3.204  -4.663  10.084  1.00  0.00           H  
ATOM   3391  HG3 GLU A 127       4.251  -4.500  11.481  1.00  0.00           H  
ATOM   3392  N   GLN A 128       0.826  -8.314  12.223  1.00  0.00           N  
ATOM   3393  CA  GLN A 128       0.083  -9.364  12.935  1.00  0.00           C  
ATOM   3394  C   GLN A 128       0.782 -10.737  12.890  1.00  0.00           C  
ATOM   3395  O   GLN A 128       0.653 -11.524  13.825  1.00  0.00           O  
ATOM   3396  CB  GLN A 128      -1.343  -9.428  12.348  1.00  0.00           C  
ATOM   3397  CG  GLN A 128      -2.277 -10.502  12.926  1.00  0.00           C  
ATOM   3398  CD  GLN A 128      -2.714 -10.225  14.363  1.00  0.00           C  
ATOM   3399  OE1 GLN A 128      -2.599  -9.124  14.891  1.00  0.00           O  
ATOM   3400  NE2 GLN A 128      -3.248 -11.209  15.046  1.00  0.00           N  
ATOM   3401  H   GLN A 128       0.363  -7.859  11.449  1.00  0.00           H  
ATOM   3402  HA  GLN A 128       0.008  -9.077  13.984  1.00  0.00           H  
ATOM   3403  HB2 GLN A 128      -1.825  -8.461  12.490  1.00  0.00           H  
ATOM   3404  HB3 GLN A 128      -1.260  -9.609  11.277  1.00  0.00           H  
ATOM   3405  HG2 GLN A 128      -3.180 -10.531  12.315  1.00  0.00           H  
ATOM   3406  HG3 GLN A 128      -1.814 -11.486  12.858  1.00  0.00           H  
ATOM   3407 HE21 GLN A 128      -3.523 -11.043  16.003  1.00  0.00           H  
ATOM   3408 HE22 GLN A 128      -3.278 -12.139  14.654  1.00  0.00           H  
ATOM   3409  N   LEU A 129       1.544 -11.029  11.829  1.00  0.00           N  
ATOM   3410  CA  LEU A 129       2.308 -12.276  11.677  1.00  0.00           C  
ATOM   3411  C   LEU A 129       3.730 -12.159  12.247  1.00  0.00           C  
ATOM   3412  O   LEU A 129       4.277 -13.148  12.730  1.00  0.00           O  
ATOM   3413  CB  LEU A 129       2.306 -12.703  10.197  1.00  0.00           C  
ATOM   3414  CG  LEU A 129       0.911 -13.034   9.629  1.00  0.00           C  
ATOM   3415  CD1 LEU A 129       1.007 -13.231   8.116  1.00  0.00           C  
ATOM   3416  CD2 LEU A 129       0.329 -14.311  10.239  1.00  0.00           C  
ATOM   3417  H   LEU A 129       1.630 -10.336  11.100  1.00  0.00           H  
ATOM   3418  HA  LEU A 129       1.822 -13.063  12.254  1.00  0.00           H  
ATOM   3419  HB2 LEU A 129       2.947 -13.577  10.082  1.00  0.00           H  
ATOM   3420  HB3 LEU A 129       2.741 -11.895   9.608  1.00  0.00           H  
ATOM   3421  HG  LEU A 129       0.222 -12.213   9.826  1.00  0.00           H  
ATOM   3422 HD11 LEU A 129       1.354 -12.309   7.650  1.00  0.00           H  
ATOM   3423 HD12 LEU A 129       1.700 -14.040   7.885  1.00  0.00           H  
ATOM   3424 HD13 LEU A 129       0.021 -13.465   7.714  1.00  0.00           H  
ATOM   3425 HD21 LEU A 129       1.018 -15.145  10.104  1.00  0.00           H  
ATOM   3426 HD22 LEU A 129       0.140 -14.168  11.303  1.00  0.00           H  
ATOM   3427 HD23 LEU A 129      -0.620 -14.549   9.757  1.00  0.00           H  
ATOM   3428  N   ALA A 130       4.313 -10.958  12.262  1.00  0.00           N  
ATOM   3429  CA  ALA A 130       5.589 -10.670  12.919  1.00  0.00           C  
ATOM   3430  C   ALA A 130       5.479 -10.541  14.458  1.00  0.00           C  
ATOM   3431  O   ALA A 130       6.510 -10.516  15.139  1.00  0.00           O  
ATOM   3432  CB  ALA A 130       6.170  -9.400  12.282  1.00  0.00           C  
ATOM   3433  H   ALA A 130       3.852 -10.203  11.775  1.00  0.00           H  
ATOM   3434  HA  ALA A 130       6.276 -11.492  12.714  1.00  0.00           H  
ATOM   3435  HB1 ALA A 130       6.258  -9.531  11.204  1.00  0.00           H  
ATOM   3436  HB2 ALA A 130       5.521  -8.549  12.489  1.00  0.00           H  
ATOM   3437  HB3 ALA A 130       7.159  -9.199  12.692  1.00  0.00           H  
ATOM   3438  N   GLY A 131       4.263 -10.435  15.015  1.00  0.00           N  
ATOM   3439  CA  GLY A 131       4.010 -10.243  16.455  1.00  0.00           C  
ATOM   3440  C   GLY A 131       4.466  -8.875  16.991  1.00  0.00           C  
ATOM   3441  O   GLY A 131       4.659  -8.694  18.196  1.00  0.00           O  
ATOM   3442  H   GLY A 131       3.465 -10.408  14.396  1.00  0.00           H  
ATOM   3443  HA2 GLY A 131       4.521 -11.022  17.020  1.00  0.00           H  
ATOM   3444  HA3 GLY A 131       2.939 -10.337  16.636  1.00  0.00           H  
ATOM   3445  N   ASN A 132       4.706  -7.926  16.086  1.00  0.00           N  
ATOM   3446  CA  ASN A 132       5.380  -6.652  16.314  1.00  0.00           C  
ATOM   3447  C   ASN A 132       4.871  -5.615  15.311  1.00  0.00           C  
ATOM   3448  O   ASN A 132       4.794  -5.912  14.119  1.00  0.00           O  
ATOM   3449  CB  ASN A 132       6.906  -6.818  16.136  1.00  0.00           C  
ATOM   3450  CG  ASN A 132       7.620  -7.532  17.268  1.00  0.00           C  
ATOM   3451  ND2 ASN A 132       7.628  -8.841  17.282  1.00  0.00           N  
ATOM   3452  OD1 ASN A 132       8.208  -6.917  18.144  1.00  0.00           O  
ATOM   3453  H   ASN A 132       4.416  -8.112  15.136  1.00  0.00           H  
ATOM   3454  HA  ASN A 132       5.169  -6.291  17.321  1.00  0.00           H  
ATOM   3455  HB2 ASN A 132       7.357  -5.831  16.028  1.00  0.00           H  
ATOM   3456  HB3 ASN A 132       7.102  -7.354  15.208  1.00  0.00           H  
ATOM   3457 HD21 ASN A 132       8.077  -9.295  18.066  1.00  0.00           H  
ATOM   3458 HD22 ASN A 132       7.140  -9.360  16.566  1.00  0.00           H  
ATOM   3459  N   LEU A 133       4.596  -4.395  15.780  1.00  0.00           N  
ATOM   3460  CA  LEU A 133       4.458  -3.233  14.897  1.00  0.00           C  
ATOM   3461  C   LEU A 133       5.838  -2.759  14.397  1.00  0.00           C  
ATOM   3462  O   LEU A 133       6.871  -3.093  14.992  1.00  0.00           O  
ATOM   3463  CB  LEU A 133       3.682  -2.099  15.593  1.00  0.00           C  
ATOM   3464  CG  LEU A 133       2.289  -2.452  16.145  1.00  0.00           C  
ATOM   3465  CD1 LEU A 133       1.652  -1.192  16.735  1.00  0.00           C  
ATOM   3466  CD2 LEU A 133       1.342  -3.013  15.083  1.00  0.00           C  
ATOM   3467  H   LEU A 133       4.611  -4.243  16.778  1.00  0.00           H  
ATOM   3468  HA  LEU A 133       3.888  -3.534  14.017  1.00  0.00           H  
ATOM   3469  HB2 LEU A 133       3.571  -1.279  14.883  1.00  0.00           H  
ATOM   3470  HB3 LEU A 133       4.282  -1.733  16.427  1.00  0.00           H  
ATOM   3471  HG  LEU A 133       2.392  -3.187  16.942  1.00  0.00           H  
ATOM   3472 HD11 LEU A 133       2.303  -0.777  17.505  1.00  0.00           H  
ATOM   3473 HD12 LEU A 133       1.505  -0.448  15.952  1.00  0.00           H  
ATOM   3474 HD13 LEU A 133       0.689  -1.436  17.183  1.00  0.00           H  
ATOM   3475 HD21 LEU A 133       1.294  -2.332  14.233  1.00  0.00           H  
ATOM   3476 HD22 LEU A 133       1.707  -3.985  14.752  1.00  0.00           H  
ATOM   3477 HD23 LEU A 133       0.348  -3.133  15.513  1.00  0.00           H  
ATOM   3478  N   ARG A 134       5.860  -1.970  13.320  1.00  0.00           N  
ATOM   3479  CA  ARG A 134       7.069  -1.504  12.613  1.00  0.00           C  
ATOM   3480  C   ARG A 134       8.171  -0.896  13.492  1.00  0.00           C  
ATOM   3481  O   ARG A 134       9.331  -1.162  13.204  1.00  0.00           O  
ATOM   3482  CB  ARG A 134       6.648  -0.509  11.519  1.00  0.00           C  
ATOM   3483  CG  ARG A 134       6.067  -1.183  10.263  1.00  0.00           C  
ATOM   3484  CD  ARG A 134       5.167  -0.225   9.467  1.00  0.00           C  
ATOM   3485  NE  ARG A 134       3.776  -0.270   9.954  1.00  0.00           N  
ATOM   3486  CZ  ARG A 134       2.756   0.446   9.528  1.00  0.00           C  
ATOM   3487  NH1 ARG A 134       2.897   1.553   8.853  1.00  0.00           N  
ATOM   3488  NH2 ARG A 134       1.547   0.043   9.778  1.00  0.00           N1+
ATOM   3489  H   ARG A 134       4.965  -1.796  12.886  1.00  0.00           H  
ATOM   3490  HA  ARG A 134       7.536  -2.361  12.127  1.00  0.00           H  
ATOM   3491  HB2 ARG A 134       7.519   0.066  11.207  1.00  0.00           H  
ATOM   3492  HB3 ARG A 134       5.916   0.179  11.941  1.00  0.00           H  
ATOM   3493  HG2 ARG A 134       5.505  -2.081  10.524  1.00  0.00           H  
ATOM   3494  HG3 ARG A 134       6.897  -1.496   9.630  1.00  0.00           H  
ATOM   3495  HD2 ARG A 134       5.178  -0.526   8.419  1.00  0.00           H  
ATOM   3496  HD3 ARG A 134       5.569   0.786   9.531  1.00  0.00           H  
ATOM   3497  HE  ARG A 134       3.541  -1.002  10.609  1.00  0.00           H  
ATOM   3498 HH11 ARG A 134       3.818   1.864   8.582  1.00  0.00           H  
ATOM   3499 HH12 ARG A 134       2.078   2.073   8.573  1.00  0.00           H  
ATOM   3500 HH21 ARG A 134       0.773   0.483   9.302  1.00  0.00           H  
ATOM   3501 HH22 ARG A 134       1.430  -0.856  10.223  1.00  0.00           H  
ATOM   3502  N   GLU A 135       7.895  -0.150  14.570  1.00  0.00           N  
ATOM   3503  CA  GLU A 135       8.976   0.434  15.407  1.00  0.00           C  
ATOM   3504  C   GLU A 135       9.702  -0.604  16.290  1.00  0.00           C  
ATOM   3505  O   GLU A 135      10.658  -0.288  17.001  1.00  0.00           O  
ATOM   3506  CB  GLU A 135       8.482   1.660  16.198  1.00  0.00           C  
ATOM   3507  CG  GLU A 135       7.785   1.390  17.541  1.00  0.00           C  
ATOM   3508  CD  GLU A 135       6.280   1.181  17.392  1.00  0.00           C  
ATOM   3509  OE1 GLU A 135       5.519   2.015  17.942  1.00  0.00           O  
ATOM   3510  OE2 GLU A 135       5.893   0.186  16.743  1.00  0.00           O1-
ATOM   3511  H   GLU A 135       6.937  -0.030  14.866  1.00  0.00           H  
ATOM   3512  HA  GLU A 135       9.742   0.809  14.730  1.00  0.00           H  
ATOM   3513  HB2 GLU A 135       7.846   2.281  15.567  1.00  0.00           H  
ATOM   3514  HB3 GLU A 135       9.366   2.255  16.429  1.00  0.00           H  
ATOM   3515  HG2 GLU A 135       7.953   2.258  18.178  1.00  0.00           H  
ATOM   3516  HG3 GLU A 135       8.230   0.538  18.055  1.00  0.00           H  
ATOM   3517  N   ASN A 136       9.271  -1.864  16.219  1.00  0.00           N  
ATOM   3518  CA  ASN A 136       9.808  -3.012  16.948  1.00  0.00           C  
ATOM   3519  C   ASN A 136      10.453  -4.038  15.988  1.00  0.00           C  
ATOM   3520  O   ASN A 136      10.794  -5.151  16.391  1.00  0.00           O  
ATOM   3521  CB  ASN A 136       8.745  -3.582  17.915  1.00  0.00           C  
ATOM   3522  CG  ASN A 136       7.751  -2.550  18.425  1.00  0.00           C  
ATOM   3523  ND2 ASN A 136       6.676  -2.336  17.701  1.00  0.00           N  
ATOM   3524  OD1 ASN A 136       7.939  -1.916  19.448  1.00  0.00           O  
ATOM   3525  H   ASN A 136       8.479  -2.038  15.617  1.00  0.00           H  
ATOM   3526  HA  ASN A 136      10.621  -2.648  17.576  1.00  0.00           H  
ATOM   3527  HB2 ASN A 136       9.239  -4.050  18.766  1.00  0.00           H  
ATOM   3528  HB3 ASN A 136       8.178  -4.356  17.398  1.00  0.00           H  
ATOM   3529 HD21 ASN A 136       6.247  -1.425  17.785  1.00  0.00           H  
ATOM   3530 HD22 ASN A 136       6.660  -2.753  16.781  1.00  0.00           H  
ATOM   3531  N   ILE A 137      10.662  -3.635  14.729  1.00  0.00           N  
ATOM   3532  CA  ILE A 137      11.282  -4.375  13.621  1.00  0.00           C  
ATOM   3533  C   ILE A 137      12.460  -3.540  13.086  1.00  0.00           C  
ATOM   3534  O   ILE A 137      12.457  -2.321  13.229  1.00  0.00           O  
ATOM   3535  CB  ILE A 137      10.211  -4.740  12.558  1.00  0.00           C  
ATOM   3536  CG1 ILE A 137       9.120  -5.654  13.171  1.00  0.00           C  
ATOM   3537  CG2 ILE A 137      10.841  -5.362  11.299  1.00  0.00           C  
ATOM   3538  CD1 ILE A 137       7.965  -6.011  12.227  1.00  0.00           C  
ATOM   3539  H   ILE A 137      10.390  -2.690  14.500  1.00  0.00           H  
ATOM   3540  HA  ILE A 137      11.701  -5.305  14.005  1.00  0.00           H  
ATOM   3541  HB  ILE A 137       9.727  -3.814  12.245  1.00  0.00           H  
ATOM   3542 HG12 ILE A 137       8.675  -5.148  14.028  1.00  0.00           H  
ATOM   3543 HG13 ILE A 137       9.581  -6.576  13.527  1.00  0.00           H  
ATOM   3544 HG21 ILE A 137      11.497  -4.644  10.805  1.00  0.00           H  
ATOM   3545 HG22 ILE A 137      11.410  -6.251  11.573  1.00  0.00           H  
ATOM   3546 HG23 ILE A 137      10.074  -5.626  10.570  1.00  0.00           H  
ATOM   3547 HD11 ILE A 137       7.553  -5.105  11.784  1.00  0.00           H  
ATOM   3548 HD12 ILE A 137       8.305  -6.688  11.443  1.00  0.00           H  
ATOM   3549 HD13 ILE A 137       7.181  -6.511  12.795  1.00  0.00           H  
ATOM   3550  N   GLU A 138      13.494  -4.160  12.509  1.00  0.00           N  
ATOM   3551  CA  GLU A 138      14.775  -3.492  12.226  1.00  0.00           C  
ATOM   3552  C   GLU A 138      15.155  -3.449  10.738  1.00  0.00           C  
ATOM   3553  O   GLU A 138      14.926  -4.398   9.994  1.00  0.00           O  
ATOM   3554  CB  GLU A 138      15.905  -3.988  13.152  1.00  0.00           C  
ATOM   3555  CG  GLU A 138      15.794  -5.426  13.694  1.00  0.00           C  
ATOM   3556  CD  GLU A 138      15.800  -6.504  12.602  1.00  0.00           C  
ATOM   3557  OE1 GLU A 138      14.755  -7.169  12.384  1.00  0.00           O  
ATOM   3558  OE2 GLU A 138      16.870  -6.728  11.993  1.00  0.00           O1-
ATOM   3559  H   GLU A 138      13.435  -5.149  12.316  1.00  0.00           H  
ATOM   3560  HA  GLU A 138      14.659  -2.440  12.486  1.00  0.00           H  
ATOM   3561  HB2 GLU A 138      15.928  -3.325  14.017  1.00  0.00           H  
ATOM   3562  HB3 GLU A 138      16.861  -3.869  12.642  1.00  0.00           H  
ATOM   3563  HG2 GLU A 138      14.894  -5.512  14.303  1.00  0.00           H  
ATOM   3564  HG3 GLU A 138      16.639  -5.599  14.360  1.00  0.00           H  
ATOM   3565  N   LEU A 139      15.749  -2.324  10.321  1.00  0.00           N  
ATOM   3566  CA  LEU A 139      16.014  -1.938   8.931  1.00  0.00           C  
ATOM   3567  C   LEU A 139      17.488  -1.530   8.754  1.00  0.00           C  
ATOM   3568  O   LEU A 139      18.121  -1.054   9.698  1.00  0.00           O  
ATOM   3569  CB  LEU A 139      15.078  -0.780   8.521  1.00  0.00           C  
ATOM   3570  CG  LEU A 139      13.571  -0.955   8.795  1.00  0.00           C  
ATOM   3571  CD1 LEU A 139      12.837   0.322   8.394  1.00  0.00           C  
ATOM   3572  CD2 LEU A 139      12.972  -2.117   8.010  1.00  0.00           C  
ATOM   3573  H   LEU A 139      15.931  -1.604  11.006  1.00  0.00           H  
ATOM   3574  HA  LEU A 139      15.816  -2.790   8.280  1.00  0.00           H  
ATOM   3575  HB2 LEU A 139      15.219  -0.583   7.458  1.00  0.00           H  
ATOM   3576  HB3 LEU A 139      15.400   0.110   9.063  1.00  0.00           H  
ATOM   3577  HG  LEU A 139      13.405  -1.120   9.859  1.00  0.00           H  
ATOM   3578 HD11 LEU A 139      13.240   1.171   8.946  1.00  0.00           H  
ATOM   3579 HD12 LEU A 139      12.941   0.490   7.322  1.00  0.00           H  
ATOM   3580 HD13 LEU A 139      11.779   0.224   8.637  1.00  0.00           H  
ATOM   3581 HD21 LEU A 139      13.208  -2.026   6.950  1.00  0.00           H  
ATOM   3582 HD22 LEU A 139      13.368  -3.052   8.407  1.00  0.00           H  
ATOM   3583 HD23 LEU A 139      11.890  -2.133   8.141  1.00  0.00           H  
ATOM   3584  N   GLY A 140      18.041  -1.709   7.554  1.00  0.00           N  
ATOM   3585  CA  GLY A 140      19.443  -1.424   7.224  1.00  0.00           C  
ATOM   3586  C   GLY A 140      20.044  -2.439   6.254  1.00  0.00           C  
ATOM   3587  O   GLY A 140      19.354  -3.354   5.804  1.00  0.00           O  
ATOM   3588  H   GLY A 140      17.476  -2.113   6.820  1.00  0.00           H  
ATOM   3589  HA2 GLY A 140      20.051  -1.423   8.130  1.00  0.00           H  
ATOM   3590  HA3 GLY A 140      19.509  -0.439   6.763  1.00  0.00           H  
ATOM   3591  N   ASN A 141      21.331  -2.295   5.925  1.00  0.00           N  
ATOM   3592  CA  ASN A 141      21.973  -3.170   4.934  1.00  0.00           C  
ATOM   3593  C   ASN A 141      21.995  -4.649   5.366  1.00  0.00           C  
ATOM   3594  O   ASN A 141      21.732  -5.519   4.542  1.00  0.00           O  
ATOM   3595  CB  ASN A 141      23.378  -2.643   4.611  1.00  0.00           C  
ATOM   3596  CG  ASN A 141      23.995  -3.363   3.424  1.00  0.00           C  
ATOM   3597  OD1 ASN A 141      23.646  -3.101   2.281  1.00  0.00           O  
ATOM   3598  ND2 ASN A 141      24.901  -4.284   3.644  1.00  0.00           N  
ATOM   3599  H   ASN A 141      21.859  -1.540   6.339  1.00  0.00           H  
ATOM   3600  HA  ASN A 141      21.381  -3.129   4.019  1.00  0.00           H  
ATOM   3601  HB2 ASN A 141      24.025  -2.750   5.481  1.00  0.00           H  
ATOM   3602  HB3 ASN A 141      23.326  -1.584   4.357  1.00  0.00           H  
ATOM   3603 HD21 ASN A 141      25.284  -4.755   2.837  1.00  0.00           H  
ATOM   3604 HD22 ASN A 141      25.173  -4.515   4.589  1.00  0.00           H  
ATOM   3605  N   GLY A 142      22.239  -4.931   6.654  1.00  0.00           N  
ATOM   3606  CA  GLY A 142      22.135  -6.286   7.216  1.00  0.00           C  
ATOM   3607  C   GLY A 142      20.713  -6.855   7.096  1.00  0.00           C  
ATOM   3608  O   GLY A 142      20.528  -7.893   6.464  1.00  0.00           O  
ATOM   3609  H   GLY A 142      22.433  -4.165   7.282  1.00  0.00           H  
ATOM   3610  HA2 GLY A 142      22.416  -6.267   8.269  1.00  0.00           H  
ATOM   3611  HA3 GLY A 142      22.817  -6.950   6.686  1.00  0.00           H  
ATOM   3612  N   PRO A 143      19.681  -6.169   7.622  1.00  0.00           N  
ATOM   3613  CA  PRO A 143      18.284  -6.540   7.413  1.00  0.00           C  
ATOM   3614  C   PRO A 143      17.880  -6.785   5.954  1.00  0.00           C  
ATOM   3615  O   PRO A 143      17.121  -7.717   5.706  1.00  0.00           O  
ATOM   3616  CB  PRO A 143      17.473  -5.406   8.039  1.00  0.00           C  
ATOM   3617  CG  PRO A 143      18.360  -4.998   9.209  1.00  0.00           C  
ATOM   3618  CD  PRO A 143      19.771  -5.131   8.636  1.00  0.00           C  
ATOM   3619  HA  PRO A 143      18.092  -7.456   7.972  1.00  0.00           H  
ATOM   3620  HB2 PRO A 143      16.499  -5.753   8.382  1.00  0.00           H  
ATOM   3621  HB3 PRO A 143      17.369  -4.576   7.340  1.00  0.00           H  
ATOM   3622  HG2 PRO A 143      18.223  -5.703  10.028  1.00  0.00           H  
ATOM   3623  HG3 PRO A 143      18.154  -3.982   9.546  1.00  0.00           H  
ATOM   3624  HD2 PRO A 143      20.079  -4.187   8.187  1.00  0.00           H  
ATOM   3625  HD3 PRO A 143      20.473  -5.417   9.419  1.00  0.00           H  
ATOM   3626  N   LEU A 144      18.392  -6.019   4.982  1.00  0.00           N  
ATOM   3627  CA  LEU A 144      18.091  -6.240   3.561  1.00  0.00           C  
ATOM   3628  C   LEU A 144      18.852  -7.437   2.956  1.00  0.00           C  
ATOM   3629  O   LEU A 144      18.256  -8.228   2.227  1.00  0.00           O  
ATOM   3630  CB  LEU A 144      18.267  -4.920   2.789  1.00  0.00           C  
ATOM   3631  CG  LEU A 144      17.975  -5.010   1.277  1.00  0.00           C  
ATOM   3632  CD1 LEU A 144      16.530  -5.427   0.980  1.00  0.00           C  
ATOM   3633  CD2 LEU A 144      18.191  -3.639   0.636  1.00  0.00           C  
ATOM   3634  H   LEU A 144      18.976  -5.235   5.235  1.00  0.00           H  
ATOM   3635  HA  LEU A 144      17.035  -6.499   3.497  1.00  0.00           H  
ATOM   3636  HB2 LEU A 144      19.295  -4.581   2.918  1.00  0.00           H  
ATOM   3637  HB3 LEU A 144      17.611  -4.171   3.231  1.00  0.00           H  
ATOM   3638  HG  LEU A 144      18.652  -5.725   0.809  1.00  0.00           H  
ATOM   3639 HD11 LEU A 144      16.356  -6.443   1.332  1.00  0.00           H  
ATOM   3640 HD12 LEU A 144      15.835  -4.747   1.473  1.00  0.00           H  
ATOM   3641 HD13 LEU A 144      16.356  -5.404  -0.096  1.00  0.00           H  
ATOM   3642 HD21 LEU A 144      17.488  -2.915   1.047  1.00  0.00           H  
ATOM   3643 HD22 LEU A 144      19.207  -3.300   0.839  1.00  0.00           H  
ATOM   3644 HD23 LEU A 144      18.053  -3.709  -0.443  1.00  0.00           H  
ATOM   3645  N   GLU A 145      20.126  -7.627   3.313  1.00  0.00           N  
ATOM   3646  CA  GLU A 145      20.933  -8.823   3.000  1.00  0.00           C  
ATOM   3647  C   GLU A 145      20.246 -10.112   3.510  1.00  0.00           C  
ATOM   3648  O   GLU A 145      20.189 -11.142   2.823  1.00  0.00           O  
ATOM   3649  CB  GLU A 145      22.327  -8.593   3.631  1.00  0.00           C  
ATOM   3650  CG  GLU A 145      23.297  -9.782   3.706  1.00  0.00           C  
ATOM   3651  CD  GLU A 145      23.974 -10.114   2.375  1.00  0.00           C  
ATOM   3652  OE1 GLU A 145      24.304  -9.189   1.600  1.00  0.00           O  
ATOM   3653  OE2 GLU A 145      24.153 -11.328   2.113  1.00  0.00           O1-
ATOM   3654  H   GLU A 145      20.565  -6.920   3.884  1.00  0.00           H  
ATOM   3655  HA  GLU A 145      21.050  -8.909   1.919  1.00  0.00           H  
ATOM   3656  HB2 GLU A 145      22.178  -8.278   4.663  1.00  0.00           H  
ATOM   3657  HB3 GLU A 145      22.812  -7.757   3.127  1.00  0.00           H  
ATOM   3658  HG2 GLU A 145      22.777 -10.655   4.100  1.00  0.00           H  
ATOM   3659  HG3 GLU A 145      24.079  -9.530   4.422  1.00  0.00           H  
ATOM   3660  N   GLU A 146      19.663 -10.025   4.709  1.00  0.00           N  
ATOM   3661  CA  GLU A 146      18.856 -11.067   5.350  1.00  0.00           C  
ATOM   3662  C   GLU A 146      17.463 -11.214   4.718  1.00  0.00           C  
ATOM   3663  O   GLU A 146      16.999 -12.338   4.560  1.00  0.00           O  
ATOM   3664  CB  GLU A 146      18.715 -10.771   6.853  1.00  0.00           C  
ATOM   3665  CG  GLU A 146      20.048 -10.815   7.619  1.00  0.00           C  
ATOM   3666  CD  GLU A 146      20.085  -9.848   8.810  1.00  0.00           C  
ATOM   3667  OE1 GLU A 146      19.040  -9.597   9.462  1.00  0.00           O  
ATOM   3668  OE2 GLU A 146      21.182  -9.368   9.173  1.00  0.00           O1-
ATOM   3669  H   GLU A 146      19.811  -9.168   5.222  1.00  0.00           H  
ATOM   3670  HA  GLU A 146      19.364 -12.025   5.241  1.00  0.00           H  
ATOM   3671  HB2 GLU A 146      18.031 -11.491   7.303  1.00  0.00           H  
ATOM   3672  HB3 GLU A 146      18.273  -9.780   6.957  1.00  0.00           H  
ATOM   3673  HG2 GLU A 146      20.874 -10.570   6.951  1.00  0.00           H  
ATOM   3674  HG3 GLU A 146      20.212 -11.834   7.969  1.00  0.00           H  
ATOM   3675  N   ALA A 147      16.792 -10.129   4.324  1.00  0.00           N  
ATOM   3676  CA  ALA A 147      15.481 -10.194   3.673  1.00  0.00           C  
ATOM   3677  C   ALA A 147      15.569 -10.811   2.268  1.00  0.00           C  
ATOM   3678  O   ALA A 147      14.732 -11.641   1.915  1.00  0.00           O  
ATOM   3679  CB  ALA A 147      14.850  -8.797   3.646  1.00  0.00           C  
ATOM   3680  H   ALA A 147      17.179  -9.218   4.524  1.00  0.00           H  
ATOM   3681  HA  ALA A 147      14.838 -10.840   4.270  1.00  0.00           H  
ATOM   3682  HB1 ALA A 147      14.740  -8.422   4.664  1.00  0.00           H  
ATOM   3683  HB2 ALA A 147      15.479  -8.114   3.074  1.00  0.00           H  
ATOM   3684  HB3 ALA A 147      13.866  -8.847   3.179  1.00  0.00           H  
ATOM   3685  N   ILE A 148      16.609 -10.476   1.493  1.00  0.00           N  
ATOM   3686  CA  ILE A 148      16.919 -11.145   0.219  1.00  0.00           C  
ATOM   3687  C   ILE A 148      17.188 -12.637   0.457  1.00  0.00           C  
ATOM   3688  O   ILE A 148      16.669 -13.476  -0.278  1.00  0.00           O  
ATOM   3689  CB  ILE A 148      18.081 -10.428  -0.516  1.00  0.00           C  
ATOM   3690  CG1 ILE A 148      17.647  -9.005  -0.945  1.00  0.00           C  
ATOM   3691  CG2 ILE A 148      18.578 -11.236  -1.733  1.00  0.00           C  
ATOM   3692  CD1 ILE A 148      18.804  -8.108  -1.399  1.00  0.00           C  
ATOM   3693  H   ILE A 148      17.239  -9.760   1.824  1.00  0.00           H  
ATOM   3694  HA  ILE A 148      16.039 -11.088  -0.422  1.00  0.00           H  
ATOM   3695  HB  ILE A 148      18.911 -10.337   0.183  1.00  0.00           H  
ATOM   3696 HG12 ILE A 148      17.156  -8.501  -0.113  1.00  0.00           H  
ATOM   3697 HG13 ILE A 148      16.925  -9.081  -1.758  1.00  0.00           H  
ATOM   3698 HG21 ILE A 148      18.994 -12.192  -1.418  1.00  0.00           H  
ATOM   3699 HG22 ILE A 148      17.754 -11.410  -2.425  1.00  0.00           H  
ATOM   3700 HG23 ILE A 148      19.364 -10.698  -2.263  1.00  0.00           H  
ATOM   3701 HD11 ILE A 148      19.592  -8.102  -0.646  1.00  0.00           H  
ATOM   3702 HD12 ILE A 148      19.203  -8.463  -2.349  1.00  0.00           H  
ATOM   3703 HD13 ILE A 148      18.438  -7.091  -1.535  1.00  0.00           H  
ATOM   3704  N   SER A 149      17.916 -12.987   1.527  1.00  0.00           N  
ATOM   3705  CA  SER A 149      18.106 -14.388   1.935  1.00  0.00           C  
ATOM   3706  C   SER A 149      16.774 -15.075   2.271  1.00  0.00           C  
ATOM   3707  O   SER A 149      16.508 -16.169   1.784  1.00  0.00           O  
ATOM   3708  CB  SER A 149      19.059 -14.515   3.136  1.00  0.00           C  
ATOM   3709  OG  SER A 149      20.329 -13.936   2.885  1.00  0.00           O  
ATOM   3710  H   SER A 149      18.318 -12.253   2.093  1.00  0.00           H  
ATOM   3711  HA  SER A 149      18.542 -14.933   1.098  1.00  0.00           H  
ATOM   3712  HB2 SER A 149      19.198 -15.574   3.353  1.00  0.00           H  
ATOM   3713  HB3 SER A 149      18.620 -14.051   4.019  1.00  0.00           H  
ATOM   3714  HG  SER A 149      20.240 -12.980   2.888  1.00  0.00           H  
ATOM   3715  N   ALA A 150      15.906 -14.440   3.060  1.00  0.00           N  
ATOM   3716  CA  ALA A 150      14.627 -14.997   3.494  1.00  0.00           C  
ATOM   3717  C   ALA A 150      13.638 -15.206   2.330  1.00  0.00           C  
ATOM   3718  O   ALA A 150      13.014 -16.268   2.242  1.00  0.00           O  
ATOM   3719  CB  ALA A 150      14.056 -14.063   4.565  1.00  0.00           C  
ATOM   3720  H   ALA A 150      16.181 -13.549   3.449  1.00  0.00           H  
ATOM   3721  HA  ALA A 150      14.810 -15.969   3.951  1.00  0.00           H  
ATOM   3722  HB1 ALA A 150      14.751 -13.992   5.402  1.00  0.00           H  
ATOM   3723  HB2 ALA A 150      13.903 -13.070   4.142  1.00  0.00           H  
ATOM   3724  HB3 ALA A 150      13.103 -14.445   4.931  1.00  0.00           H  
ATOM   3725  N   LEU A 151      13.516 -14.239   1.412  1.00  0.00           N  
ATOM   3726  CA  LEU A 151      12.701 -14.384   0.198  1.00  0.00           C  
ATOM   3727  C   LEU A 151      13.309 -15.434  -0.749  1.00  0.00           C  
ATOM   3728  O   LEU A 151      12.559 -16.217  -1.334  1.00  0.00           O  
ATOM   3729  CB  LEU A 151      12.519 -13.017  -0.495  1.00  0.00           C  
ATOM   3730  CG  LEU A 151      11.311 -12.195   0.001  1.00  0.00           C  
ATOM   3731  CD1 LEU A 151      11.410 -11.716   1.450  1.00  0.00           C  
ATOM   3732  CD2 LEU A 151      11.147 -10.959  -0.887  1.00  0.00           C  
ATOM   3733  H   LEU A 151      14.027 -13.379   1.548  1.00  0.00           H  
ATOM   3734  HA  LEU A 151      11.716 -14.759   0.479  1.00  0.00           H  
ATOM   3735  HB2 LEU A 151      12.366 -13.200  -1.559  1.00  0.00           H  
ATOM   3736  HB3 LEU A 151      13.431 -12.429  -0.398  1.00  0.00           H  
ATOM   3737  HG  LEU A 151      10.413 -12.805  -0.098  1.00  0.00           H  
ATOM   3738 HD11 LEU A 151      11.520 -12.569   2.120  1.00  0.00           H  
ATOM   3739 HD12 LEU A 151      12.265 -11.049   1.561  1.00  0.00           H  
ATOM   3740 HD13 LEU A 151      10.499 -11.180   1.718  1.00  0.00           H  
ATOM   3741 HD21 LEU A 151      12.050 -10.349  -0.846  1.00  0.00           H  
ATOM   3742 HD22 LEU A 151      10.972 -11.264  -1.918  1.00  0.00           H  
ATOM   3743 HD23 LEU A 151      10.298 -10.366  -0.549  1.00  0.00           H  
ATOM   3744  N   TYR A 152      14.639 -15.520  -0.866  1.00  0.00           N  
ATOM   3745  CA  TYR A 152      15.300 -16.584  -1.627  1.00  0.00           C  
ATOM   3746  C   TYR A 152      14.988 -17.969  -1.035  1.00  0.00           C  
ATOM   3747  O   TYR A 152      14.462 -18.835  -1.738  1.00  0.00           O  
ATOM   3748  CB  TYR A 152      16.811 -16.312  -1.712  1.00  0.00           C  
ATOM   3749  CG  TYR A 152      17.610 -17.446  -2.327  1.00  0.00           C  
ATOM   3750  CD1 TYR A 152      17.895 -17.454  -3.707  1.00  0.00           C  
ATOM   3751  CD2 TYR A 152      18.063 -18.498  -1.507  1.00  0.00           C  
ATOM   3752  CE1 TYR A 152      18.644 -18.511  -4.265  1.00  0.00           C  
ATOM   3753  CE2 TYR A 152      18.778 -19.571  -2.066  1.00  0.00           C  
ATOM   3754  CZ  TYR A 152      19.082 -19.573  -3.443  1.00  0.00           C  
ATOM   3755  OH  TYR A 152      19.814 -20.594  -3.959  1.00  0.00           O  
ATOM   3756  H   TYR A 152      15.221 -14.830  -0.414  1.00  0.00           H  
ATOM   3757  HA  TYR A 152      14.908 -16.580  -2.644  1.00  0.00           H  
ATOM   3758  HB2 TYR A 152      17.204 -16.129  -0.712  1.00  0.00           H  
ATOM   3759  HB3 TYR A 152      16.974 -15.407  -2.297  1.00  0.00           H  
ATOM   3760  HD1 TYR A 152      17.541 -16.651  -4.336  1.00  0.00           H  
ATOM   3761  HD2 TYR A 152      17.869 -18.485  -0.445  1.00  0.00           H  
ATOM   3762  HE1 TYR A 152      18.877 -18.520  -5.320  1.00  0.00           H  
ATOM   3763  HE2 TYR A 152      19.118 -20.383  -1.441  1.00  0.00           H  
ATOM   3764  HH  TYR A 152      20.477 -20.270  -4.572  1.00  0.00           H  
ATOM   3765  N   TYR A 153      15.236 -18.191   0.260  1.00  0.00           N  
ATOM   3766  CA  TYR A 153      15.031 -19.495   0.899  1.00  0.00           C  
ATOM   3767  C   TYR A 153      13.557 -19.913   0.991  1.00  0.00           C  
ATOM   3768  O   TYR A 153      13.288 -21.111   1.101  1.00  0.00           O  
ATOM   3769  CB  TYR A 153      15.726 -19.551   2.270  1.00  0.00           C  
ATOM   3770  CG  TYR A 153      17.243 -19.584   2.205  1.00  0.00           C  
ATOM   3771  CD1 TYR A 153      17.896 -20.623   1.512  1.00  0.00           C  
ATOM   3772  CD2 TYR A 153      18.006 -18.593   2.855  1.00  0.00           C  
ATOM   3773  CE1 TYR A 153      19.301 -20.640   1.423  1.00  0.00           C  
ATOM   3774  CE2 TYR A 153      19.411 -18.601   2.761  1.00  0.00           C  
ATOM   3775  CZ  TYR A 153      20.058 -19.620   2.032  1.00  0.00           C  
ATOM   3776  OH  TYR A 153      21.413 -19.649   1.945  1.00  0.00           O  
ATOM   3777  H   TYR A 153      15.655 -17.450   0.804  1.00  0.00           H  
ATOM   3778  HA  TYR A 153      15.506 -20.243   0.263  1.00  0.00           H  
ATOM   3779  HB2 TYR A 153      15.400 -20.452   2.790  1.00  0.00           H  
ATOM   3780  HB3 TYR A 153      15.406 -18.695   2.864  1.00  0.00           H  
ATOM   3781  HD1 TYR A 153      17.326 -21.410   1.041  1.00  0.00           H  
ATOM   3782  HD2 TYR A 153      17.514 -17.817   3.424  1.00  0.00           H  
ATOM   3783  HE1 TYR A 153      19.806 -21.430   0.888  1.00  0.00           H  
ATOM   3784  HE2 TYR A 153      19.991 -17.836   3.255  1.00  0.00           H  
ATOM   3785  HH  TYR A 153      21.801 -18.775   2.031  1.00  0.00           H  
ATOM   3786  N   TYR A 154      12.590 -18.997   0.852  1.00  0.00           N  
ATOM   3787  CA  TYR A 154      11.174 -19.366   0.738  1.00  0.00           C  
ATOM   3788  C   TYR A 154      10.821 -20.039  -0.610  1.00  0.00           C  
ATOM   3789  O   TYR A 154       9.798 -20.718  -0.706  1.00  0.00           O  
ATOM   3790  CB  TYR A 154      10.281 -18.166   1.087  1.00  0.00           C  
ATOM   3791  CG  TYR A 154       8.828 -18.541   1.325  1.00  0.00           C  
ATOM   3792  CD1 TYR A 154       8.493 -19.391   2.400  1.00  0.00           C  
ATOM   3793  CD2 TYR A 154       7.814 -18.068   0.469  1.00  0.00           C  
ATOM   3794  CE1 TYR A 154       7.161 -19.800   2.596  1.00  0.00           C  
ATOM   3795  CE2 TYR A 154       6.476 -18.460   0.676  1.00  0.00           C  
ATOM   3796  CZ  TYR A 154       6.148 -19.342   1.727  1.00  0.00           C  
ATOM   3797  OH  TYR A 154       4.862 -19.752   1.899  1.00  0.00           O  
ATOM   3798  H   TYR A 154      12.846 -18.021   0.815  1.00  0.00           H  
ATOM   3799  HA  TYR A 154      10.984 -20.121   1.501  1.00  0.00           H  
ATOM   3800  HB2 TYR A 154      10.350 -17.425   0.291  1.00  0.00           H  
ATOM   3801  HB3 TYR A 154      10.653 -17.691   1.995  1.00  0.00           H  
ATOM   3802  HD1 TYR A 154       9.256 -19.743   3.078  1.00  0.00           H  
ATOM   3803  HD2 TYR A 154       8.062 -17.418  -0.357  1.00  0.00           H  
ATOM   3804  HE1 TYR A 154       6.922 -20.467   3.410  1.00  0.00           H  
ATOM   3805  HE2 TYR A 154       5.696 -18.102   0.021  1.00  0.00           H  
ATOM   3806  HH  TYR A 154       4.835 -20.547   2.437  1.00  0.00           H  
ATOM   3807  N   SER A 155      11.697 -19.990  -1.626  1.00  0.00           N  
ATOM   3808  CA  SER A 155      11.619 -20.895  -2.797  1.00  0.00           C  
ATOM   3809  C   SER A 155      11.915 -22.365  -2.442  1.00  0.00           C  
ATOM   3810  O   SER A 155      11.567 -23.278  -3.190  1.00  0.00           O  
ATOM   3811  CB  SER A 155      12.568 -20.433  -3.907  1.00  0.00           C  
ATOM   3812  OG  SER A 155      13.919 -20.662  -3.558  1.00  0.00           O  
ATOM   3813  H   SER A 155      12.506 -19.392  -1.541  1.00  0.00           H  
ATOM   3814  HA  SER A 155      10.606 -20.860  -3.198  1.00  0.00           H  
ATOM   3815  HB2 SER A 155      12.414 -19.372  -4.103  1.00  0.00           H  
ATOM   3816  HB3 SER A 155      12.343 -20.994  -4.814  1.00  0.00           H  
ATOM   3817  HG  SER A 155      14.206 -19.975  -2.953  1.00  0.00           H  
ATOM   3818  N   THR A 156      12.502 -22.611  -1.265  1.00  0.00           N  
ATOM   3819  CA  THR A 156      12.786 -23.944  -0.697  1.00  0.00           C  
ATOM   3820  C   THR A 156      11.927 -24.239   0.541  1.00  0.00           C  
ATOM   3821  O   THR A 156      12.127 -25.250   1.211  1.00  0.00           O  
ATOM   3822  CB  THR A 156      14.286 -24.135  -0.391  1.00  0.00           C  
ATOM   3823  OG1 THR A 156      14.665 -23.467   0.797  1.00  0.00           O  
ATOM   3824  CG2 THR A 156      15.225 -23.657  -1.499  1.00  0.00           C  
ATOM   3825  H   THR A 156      12.777 -21.811  -0.713  1.00  0.00           H  
ATOM   3826  HA  THR A 156      12.521 -24.703  -1.433  1.00  0.00           H  
ATOM   3827  HB  THR A 156      14.462 -25.200  -0.242  1.00  0.00           H  
ATOM   3828 HG21 THR A 156      14.959 -24.150  -2.434  1.00  0.00           H  
ATOM   3829 HG22 THR A 156      15.159 -22.577  -1.627  1.00  0.00           H  
ATOM   3830 HG23 THR A 156      16.251 -23.919  -1.240  1.00  0.00           H  
ATOM   3831  HG1 THR A 156      14.374 -22.554   0.733  1.00  0.00           H  
ATOM   3832  N   GLY A 157      10.995 -23.343   0.892  1.00  0.00           N  
ATOM   3833  CA  GLY A 157      10.101 -23.477   2.045  1.00  0.00           C  
ATOM   3834  C   GLY A 157      10.751 -23.418   3.436  1.00  0.00           C  
ATOM   3835  O   GLY A 157      10.043 -23.611   4.422  1.00  0.00           O  
ATOM   3836  H   GLY A 157      10.838 -22.561   0.273  1.00  0.00           H  
ATOM   3837  HA2 GLY A 157       9.605 -24.445   1.970  1.00  0.00           H  
ATOM   3838  HA3 GLY A 157       9.340 -22.698   1.994  1.00  0.00           H  
ATOM   3839  N   GLY A 158      12.062 -23.163   3.542  1.00  0.00           N  
ATOM   3840  CA  GLY A 158      12.774 -23.124   4.829  1.00  0.00           C  
ATOM   3841  C   GLY A 158      12.453 -21.889   5.680  1.00  0.00           C  
ATOM   3842  O   GLY A 158      12.443 -21.963   6.910  1.00  0.00           O  
ATOM   3843  H   GLY A 158      12.597 -23.042   2.693  1.00  0.00           H  
ATOM   3844  HA2 GLY A 158      13.847 -23.130   4.639  1.00  0.00           H  
ATOM   3845  HA3 GLY A 158      12.525 -24.014   5.409  1.00  0.00           H  
ATOM   3846  N   THR A 159      12.154 -20.756   5.037  1.00  0.00           N  
ATOM   3847  CA  THR A 159      11.837 -19.491   5.715  1.00  0.00           C  
ATOM   3848  C   THR A 159      10.477 -19.552   6.413  1.00  0.00           C  
ATOM   3849  O   THR A 159       9.446 -19.685   5.754  1.00  0.00           O  
ATOM   3850  CB  THR A 159      11.852 -18.318   4.728  1.00  0.00           C  
ATOM   3851  OG1 THR A 159      13.063 -18.296   4.017  1.00  0.00           O  
ATOM   3852  CG2 THR A 159      11.676 -16.961   5.409  1.00  0.00           C  
ATOM   3853  H   THR A 159      12.210 -20.748   4.029  1.00  0.00           H  
ATOM   3854  HA  THR A 159      12.608 -19.300   6.462  1.00  0.00           H  
ATOM   3855  HB  THR A 159      11.038 -18.457   4.016  1.00  0.00           H  
ATOM   3856 HG21 THR A 159      10.781 -16.955   6.031  1.00  0.00           H  
ATOM   3857 HG22 THR A 159      12.545 -16.748   6.032  1.00  0.00           H  
ATOM   3858 HG23 THR A 159      11.575 -16.189   4.646  1.00  0.00           H  
ATOM   3859  HG1 THR A 159      13.014 -17.567   3.394  1.00  0.00           H  
ATOM   3860  N   GLN A 160      10.463 -19.422   7.740  1.00  0.00           N  
ATOM   3861  CA  GLN A 160       9.239 -19.462   8.548  1.00  0.00           C  
ATOM   3862  C   GLN A 160       8.433 -18.151   8.446  1.00  0.00           C  
ATOM   3863  O   GLN A 160       8.997 -17.079   8.206  1.00  0.00           O  
ATOM   3864  CB  GLN A 160       9.613 -19.804   9.998  1.00  0.00           C  
ATOM   3865  CG  GLN A 160      10.403 -21.113  10.173  1.00  0.00           C  
ATOM   3866  CD  GLN A 160       9.715 -22.319   9.535  1.00  0.00           C  
ATOM   3867  NE2 GLN A 160      10.289 -22.925   8.524  1.00  0.00           N  
ATOM   3868  OE1 GLN A 160       8.639 -22.729   9.940  1.00  0.00           O  
ATOM   3869  H   GLN A 160      11.343 -19.310   8.222  1.00  0.00           H  
ATOM   3870  HA  GLN A 160       8.601 -20.260   8.169  1.00  0.00           H  
ATOM   3871  HB2 GLN A 160      10.205 -18.984  10.405  1.00  0.00           H  
ATOM   3872  HB3 GLN A 160       8.693 -19.881  10.578  1.00  0.00           H  
ATOM   3873  HG2 GLN A 160      11.400 -21.001   9.746  1.00  0.00           H  
ATOM   3874  HG3 GLN A 160      10.524 -21.313  11.238  1.00  0.00           H  
ATOM   3875 HE21 GLN A 160       9.798 -23.707   8.116  1.00  0.00           H  
ATOM   3876 HE22 GLN A 160      11.147 -22.577   8.121  1.00  0.00           H  
ATOM   3877  N   LEU A 161       7.107 -18.216   8.626  1.00  0.00           N  
ATOM   3878  CA  LEU A 161       6.195 -17.118   8.260  1.00  0.00           C  
ATOM   3879  C   LEU A 161       6.438 -15.778   8.994  1.00  0.00           C  
ATOM   3880  O   LEU A 161       6.432 -14.749   8.318  1.00  0.00           O  
ATOM   3881  CB  LEU A 161       4.738 -17.612   8.336  1.00  0.00           C  
ATOM   3882  CG  LEU A 161       3.650 -16.573   8.000  1.00  0.00           C  
ATOM   3883  CD1 LEU A 161       3.746 -16.097   6.547  1.00  0.00           C  
ATOM   3884  CD2 LEU A 161       2.272 -17.209   8.201  1.00  0.00           C  
ATOM   3885  H   LEU A 161       6.700 -19.088   8.931  1.00  0.00           H  
ATOM   3886  HA  LEU A 161       6.390 -16.906   7.209  1.00  0.00           H  
ATOM   3887  HB2 LEU A 161       4.548 -17.977   9.346  1.00  0.00           H  
ATOM   3888  HB3 LEU A 161       4.626 -18.459   7.660  1.00  0.00           H  
ATOM   3889  HG  LEU A 161       3.733 -15.715   8.667  1.00  0.00           H  
ATOM   3890 HD11 LEU A 161       4.679 -15.553   6.396  1.00  0.00           H  
ATOM   3891 HD12 LEU A 161       3.707 -16.947   5.867  1.00  0.00           H  
ATOM   3892 HD13 LEU A 161       2.921 -15.421   6.323  1.00  0.00           H  
ATOM   3893 HD21 LEU A 161       2.184 -18.119   7.607  1.00  0.00           H  
ATOM   3894 HD22 LEU A 161       2.144 -17.469   9.251  1.00  0.00           H  
ATOM   3895 HD23 LEU A 161       1.486 -16.508   7.920  1.00  0.00           H  
ATOM   3896  N   PRO A 162       6.711 -15.730  10.315  1.00  0.00           N  
ATOM   3897  CA  PRO A 162       7.066 -14.484  11.009  1.00  0.00           C  
ATOM   3898  C   PRO A 162       8.328 -13.810  10.448  1.00  0.00           C  
ATOM   3899  O   PRO A 162       8.365 -12.594  10.253  1.00  0.00           O  
ATOM   3900  CB  PRO A 162       7.249 -14.879  12.481  1.00  0.00           C  
ATOM   3901  CG  PRO A 162       6.331 -16.092  12.619  1.00  0.00           C  
ATOM   3902  CD  PRO A 162       6.536 -16.800  11.285  1.00  0.00           C  
ATOM   3903  HA  PRO A 162       6.230 -13.789  10.928  1.00  0.00           H  
ATOM   3904  HB2 PRO A 162       6.957 -14.073  13.155  1.00  0.00           H  
ATOM   3905  HB3 PRO A 162       8.278 -15.181  12.674  1.00  0.00           H  
ATOM   3906  HG2 PRO A 162       5.293 -15.769  12.695  1.00  0.00           H  
ATOM   3907  HG3 PRO A 162       6.608 -16.724  13.463  1.00  0.00           H  
ATOM   3908  HD2 PRO A 162       7.438 -17.412  11.313  1.00  0.00           H  
ATOM   3909  HD3 PRO A 162       5.669 -17.422  11.067  1.00  0.00           H  
ATOM   3910  N   THR A 163       9.350 -14.611  10.126  1.00  0.00           N  
ATOM   3911  CA  THR A 163      10.600 -14.147   9.504  1.00  0.00           C  
ATOM   3912  C   THR A 163      10.366 -13.629   8.082  1.00  0.00           C  
ATOM   3913  O   THR A 163      10.915 -12.594   7.693  1.00  0.00           O  
ATOM   3914  CB  THR A 163      11.647 -15.274   9.518  1.00  0.00           C  
ATOM   3915  OG1 THR A 163      11.920 -15.658  10.849  1.00  0.00           O  
ATOM   3916  CG2 THR A 163      12.973 -14.894   8.862  1.00  0.00           C  
ATOM   3917  H   THR A 163       9.248 -15.602  10.292  1.00  0.00           H  
ATOM   3918  HA  THR A 163      10.994 -13.316  10.089  1.00  0.00           H  
ATOM   3919  HB  THR A 163      11.244 -16.138   8.989  1.00  0.00           H  
ATOM   3920 HG21 THR A 163      12.836 -14.729   7.794  1.00  0.00           H  
ATOM   3921 HG22 THR A 163      13.375 -13.991   9.321  1.00  0.00           H  
ATOM   3922 HG23 THR A 163      13.689 -15.705   8.992  1.00  0.00           H  
ATOM   3923  HG1 THR A 163      12.318 -16.530  10.784  1.00  0.00           H  
ATOM   3924  N   LEU A 164       9.507 -14.309   7.315  1.00  0.00           N  
ATOM   3925  CA  LEU A 164       9.072 -13.868   5.989  1.00  0.00           C  
ATOM   3926  C   LEU A 164       8.273 -12.553   6.050  1.00  0.00           C  
ATOM   3927  O   LEU A 164       8.505 -11.666   5.235  1.00  0.00           O  
ATOM   3928  CB  LEU A 164       8.299 -15.016   5.309  1.00  0.00           C  
ATOM   3929  CG  LEU A 164       7.737 -14.692   3.913  1.00  0.00           C  
ATOM   3930  CD1 LEU A 164       8.856 -14.435   2.899  1.00  0.00           C  
ATOM   3931  CD2 LEU A 164       6.900 -15.871   3.417  1.00  0.00           C  
ATOM   3932  H   LEU A 164       9.122 -15.169   7.679  1.00  0.00           H  
ATOM   3933  HA  LEU A 164       9.964 -13.668   5.395  1.00  0.00           H  
ATOM   3934  HB2 LEU A 164       7.458 -15.282   5.950  1.00  0.00           H  
ATOM   3935  HB3 LEU A 164       8.944 -15.891   5.232  1.00  0.00           H  
ATOM   3936  HG  LEU A 164       7.091 -13.817   3.973  1.00  0.00           H  
ATOM   3937 HD11 LEU A 164       9.399 -13.529   3.169  1.00  0.00           H  
ATOM   3938 HD12 LEU A 164       9.541 -15.282   2.867  1.00  0.00           H  
ATOM   3939 HD13 LEU A 164       8.428 -14.285   1.908  1.00  0.00           H  
ATOM   3940 HD21 LEU A 164       7.512 -16.772   3.368  1.00  0.00           H  
ATOM   3941 HD22 LEU A 164       6.062 -16.041   4.094  1.00  0.00           H  
ATOM   3942 HD23 LEU A 164       6.509 -15.656   2.422  1.00  0.00           H  
ATOM   3943  N   ALA A 165       7.391 -12.384   7.040  1.00  0.00           N  
ATOM   3944  CA  ALA A 165       6.627 -11.153   7.253  1.00  0.00           C  
ATOM   3945  C   ALA A 165       7.537  -9.954   7.583  1.00  0.00           C  
ATOM   3946  O   ALA A 165       7.431  -8.916   6.928  1.00  0.00           O  
ATOM   3947  CB  ALA A 165       5.571 -11.402   8.338  1.00  0.00           C  
ATOM   3948  H   ALA A 165       7.214 -13.162   7.660  1.00  0.00           H  
ATOM   3949  HA  ALA A 165       6.105 -10.912   6.327  1.00  0.00           H  
ATOM   3950  HB1 ALA A 165       4.924 -12.228   8.042  1.00  0.00           H  
ATOM   3951  HB2 ALA A 165       6.047 -11.645   9.288  1.00  0.00           H  
ATOM   3952  HB3 ALA A 165       4.964 -10.506   8.465  1.00  0.00           H  
ATOM   3953  N   ARG A 166       8.491 -10.108   8.519  1.00  0.00           N  
ATOM   3954  CA  ARG A 166       9.552  -9.108   8.781  1.00  0.00           C  
ATOM   3955  C   ARG A 166      10.333  -8.757   7.511  1.00  0.00           C  
ATOM   3956  O   ARG A 166      10.626  -7.591   7.260  1.00  0.00           O  
ATOM   3957  CB  ARG A 166      10.453  -9.611   9.934  1.00  0.00           C  
ATOM   3958  CG  ARG A 166      11.759  -8.821  10.185  1.00  0.00           C  
ATOM   3959  CD  ARG A 166      12.990  -9.441   9.506  1.00  0.00           C  
ATOM   3960  NE  ARG A 166      14.253  -8.794   9.925  1.00  0.00           N  
ATOM   3961  CZ  ARG A 166      15.460  -9.094   9.474  1.00  0.00           C  
ATOM   3962  NH1 ARG A 166      15.668  -9.946   8.511  1.00  0.00           N  
ATOM   3963  NH2 ARG A 166      16.519  -8.548   9.980  1.00  0.00           N1+
ATOM   3964  H   ARG A 166       8.494 -10.968   9.050  1.00  0.00           H  
ATOM   3965  HA  ARG A 166       9.084  -8.177   9.099  1.00  0.00           H  
ATOM   3966  HB2 ARG A 166      10.704 -10.658   9.767  1.00  0.00           H  
ATOM   3967  HB3 ARG A 166       9.859  -9.571  10.847  1.00  0.00           H  
ATOM   3968  HG2 ARG A 166      11.946  -8.813  11.259  1.00  0.00           H  
ATOM   3969  HG3 ARG A 166      11.642  -7.789   9.854  1.00  0.00           H  
ATOM   3970  HD2 ARG A 166      12.879  -9.366   8.424  1.00  0.00           H  
ATOM   3971  HD3 ARG A 166      13.039 -10.497   9.773  1.00  0.00           H  
ATOM   3972  HE  ARG A 166      14.226  -8.104  10.662  1.00  0.00           H  
ATOM   3973 HH11 ARG A 166      14.884 -10.427   8.093  1.00  0.00           H  
ATOM   3974 HH12 ARG A 166      16.619 -10.122   8.222  1.00  0.00           H  
ATOM   3975 HH21 ARG A 166      17.433  -8.885   9.714  1.00  0.00           H  
ATOM   3976 HH22 ARG A 166      16.436  -7.859  10.714  1.00  0.00           H  
ATOM   3977  N   SER A 167      10.627  -9.758   6.683  1.00  0.00           N  
ATOM   3978  CA  SER A 167      11.368  -9.579   5.430  1.00  0.00           C  
ATOM   3979  C   SER A 167      10.550  -8.866   4.345  1.00  0.00           C  
ATOM   3980  O   SER A 167      11.098  -8.019   3.644  1.00  0.00           O  
ATOM   3981  CB  SER A 167      11.907 -10.922   4.941  1.00  0.00           C  
ATOM   3982  OG  SER A 167      12.703 -11.499   5.962  1.00  0.00           O  
ATOM   3983  H   SER A 167      10.350 -10.691   6.955  1.00  0.00           H  
ATOM   3984  HA  SER A 167      12.233  -8.947   5.631  1.00  0.00           H  
ATOM   3985  HB2 SER A 167      12.517 -10.763   4.052  1.00  0.00           H  
ATOM   3986  HB3 SER A 167      11.084 -11.591   4.689  1.00  0.00           H  
ATOM   3987  HG  SER A 167      12.117 -11.904   6.606  1.00  0.00           H  
ATOM   3988  N   PHE A 168       9.241  -9.121   4.226  1.00  0.00           N  
ATOM   3989  CA  PHE A 168       8.364  -8.347   3.338  1.00  0.00           C  
ATOM   3990  C   PHE A 168       8.202  -6.893   3.797  1.00  0.00           C  
ATOM   3991  O   PHE A 168       8.204  -6.007   2.947  1.00  0.00           O  
ATOM   3992  CB  PHE A 168       6.989  -9.019   3.185  1.00  0.00           C  
ATOM   3993  CG  PHE A 168       6.916 -10.217   2.249  1.00  0.00           C  
ATOM   3994  CD1 PHE A 168       7.497 -10.167   0.964  1.00  0.00           C  
ATOM   3995  CD2 PHE A 168       6.177 -11.355   2.625  1.00  0.00           C  
ATOM   3996  CE1 PHE A 168       7.374 -11.256   0.083  1.00  0.00           C  
ATOM   3997  CE2 PHE A 168       6.035 -12.436   1.736  1.00  0.00           C  
ATOM   3998  CZ  PHE A 168       6.644 -12.392   0.470  1.00  0.00           C  
ATOM   3999  H   PHE A 168       8.836  -9.867   4.773  1.00  0.00           H  
ATOM   4000  HA  PHE A 168       8.837  -8.294   2.357  1.00  0.00           H  
ATOM   4001  HB2 PHE A 168       6.293  -8.277   2.793  1.00  0.00           H  
ATOM   4002  HB3 PHE A 168       6.626  -9.303   4.173  1.00  0.00           H  
ATOM   4003  HD1 PHE A 168       8.038  -9.291   0.639  1.00  0.00           H  
ATOM   4004  HD2 PHE A 168       5.711 -11.400   3.599  1.00  0.00           H  
ATOM   4005  HE1 PHE A 168       7.839 -11.220  -0.891  1.00  0.00           H  
ATOM   4006  HE2 PHE A 168       5.461 -13.303   2.028  1.00  0.00           H  
ATOM   4007  HZ  PHE A 168       6.552 -13.229  -0.207  1.00  0.00           H  
ATOM   4008  N   ILE A 169       8.125  -6.624   5.107  1.00  0.00           N  
ATOM   4009  CA  ILE A 169       8.118  -5.250   5.644  1.00  0.00           C  
ATOM   4010  C   ILE A 169       9.396  -4.495   5.232  1.00  0.00           C  
ATOM   4011  O   ILE A 169       9.307  -3.391   4.692  1.00  0.00           O  
ATOM   4012  CB  ILE A 169       7.857  -5.267   7.171  1.00  0.00           C  
ATOM   4013  CG1 ILE A 169       6.408  -5.730   7.463  1.00  0.00           C  
ATOM   4014  CG2 ILE A 169       8.126  -3.901   7.820  1.00  0.00           C  
ATOM   4015  CD1 ILE A 169       6.121  -6.025   8.942  1.00  0.00           C  
ATOM   4016  H   ILE A 169       8.078  -7.396   5.757  1.00  0.00           H  
ATOM   4017  HA  ILE A 169       7.292  -4.710   5.180  1.00  0.00           H  
ATOM   4018  HB  ILE A 169       8.542  -5.984   7.625  1.00  0.00           H  
ATOM   4019 HG12 ILE A 169       6.198  -6.642   6.903  1.00  0.00           H  
ATOM   4020 HG13 ILE A 169       5.711  -4.967   7.117  1.00  0.00           H  
ATOM   4021 HG21 ILE A 169       9.166  -3.609   7.677  1.00  0.00           H  
ATOM   4022 HG22 ILE A 169       7.478  -3.140   7.385  1.00  0.00           H  
ATOM   4023 HG23 ILE A 169       7.957  -3.939   8.897  1.00  0.00           H  
ATOM   4024 HD11 ILE A 169       6.843  -6.748   9.322  1.00  0.00           H  
ATOM   4025 HD12 ILE A 169       6.167  -5.111   9.534  1.00  0.00           H  
ATOM   4026 HD13 ILE A 169       5.119  -6.443   9.040  1.00  0.00           H  
ATOM   4027  N   ILE A 170      10.577  -5.111   5.380  1.00  0.00           N  
ATOM   4028  CA  ILE A 170      11.855  -4.573   4.870  1.00  0.00           C  
ATOM   4029  C   ILE A 170      11.795  -4.276   3.362  1.00  0.00           C  
ATOM   4030  O   ILE A 170      12.226  -3.206   2.930  1.00  0.00           O  
ATOM   4031  CB  ILE A 170      13.016  -5.532   5.230  1.00  0.00           C  
ATOM   4032  CG1 ILE A 170      13.285  -5.484   6.748  1.00  0.00           C  
ATOM   4033  CG2 ILE A 170      14.312  -5.228   4.456  1.00  0.00           C  
ATOM   4034  CD1 ILE A 170      14.006  -6.719   7.285  1.00  0.00           C  
ATOM   4035  H   ILE A 170      10.590  -5.995   5.869  1.00  0.00           H  
ATOM   4036  HA  ILE A 170      12.043  -3.619   5.363  1.00  0.00           H  
ATOM   4037  HB  ILE A 170      12.710  -6.545   4.970  1.00  0.00           H  
ATOM   4038 HG12 ILE A 170      12.349  -5.387   7.298  1.00  0.00           H  
ATOM   4039 HG13 ILE A 170      13.901  -4.611   6.966  1.00  0.00           H  
ATOM   4040 HG21 ILE A 170      14.176  -5.422   3.392  1.00  0.00           H  
ATOM   4041 HG22 ILE A 170      14.595  -4.185   4.599  1.00  0.00           H  
ATOM   4042 HG23 ILE A 170      15.125  -5.864   4.806  1.00  0.00           H  
ATOM   4043 HD11 ILE A 170      13.420  -7.614   7.074  1.00  0.00           H  
ATOM   4044 HD12 ILE A 170      14.992  -6.818   6.831  1.00  0.00           H  
ATOM   4045 HD13 ILE A 170      14.125  -6.607   8.363  1.00  0.00           H  
ATOM   4046  N   CYS A 171      11.211  -5.174   2.564  1.00  0.00           N  
ATOM   4047  CA  CYS A 171      11.053  -5.009   1.112  1.00  0.00           C  
ATOM   4048  C   CYS A 171      10.060  -3.906   0.686  1.00  0.00           C  
ATOM   4049  O   CYS A 171       9.855  -3.722  -0.512  1.00  0.00           O  
ATOM   4050  CB  CYS A 171      10.694  -6.357   0.469  1.00  0.00           C  
ATOM   4051  SG  CYS A 171      12.029  -7.563   0.716  1.00  0.00           S  
ATOM   4052  H   CYS A 171      10.864  -6.025   2.984  1.00  0.00           H  
ATOM   4053  HA  CYS A 171      12.017  -4.700   0.707  1.00  0.00           H  
ATOM   4054  HB2 CYS A 171      10.551  -6.209  -0.602  1.00  0.00           H  
ATOM   4055  HB3 CYS A 171       9.761  -6.729   0.892  1.00  0.00           H  
ATOM   4056  HG  CYS A 171      11.842  -7.730   2.029  1.00  0.00           H  
ATOM   4057  N   ILE A 172       9.473  -3.152   1.623  1.00  0.00           N  
ATOM   4058  CA  ILE A 172       8.619  -1.989   1.337  1.00  0.00           C  
ATOM   4059  C   ILE A 172       9.158  -0.741   2.058  1.00  0.00           C  
ATOM   4060  O   ILE A 172       9.390   0.280   1.407  1.00  0.00           O  
ATOM   4061  CB  ILE A 172       7.125  -2.304   1.596  1.00  0.00           C  
ATOM   4062  CG1 ILE A 172       6.657  -3.570   0.838  1.00  0.00           C  
ATOM   4063  CG2 ILE A 172       6.228  -1.111   1.220  1.00  0.00           C  
ATOM   4064  CD1 ILE A 172       5.187  -3.949   1.057  1.00  0.00           C  
ATOM   4065  H   ILE A 172       9.626  -3.400   2.590  1.00  0.00           H  
ATOM   4066  HA  ILE A 172       8.694  -1.761   0.274  1.00  0.00           H  
ATOM   4067  HB  ILE A 172       7.012  -2.488   2.664  1.00  0.00           H  
ATOM   4068 HG12 ILE A 172       7.257  -4.424   1.153  1.00  0.00           H  
ATOM   4069 HG13 ILE A 172       6.821  -3.422  -0.229  1.00  0.00           H  
ATOM   4070 HG21 ILE A 172       6.627  -0.176   1.613  1.00  0.00           H  
ATOM   4071 HG22 ILE A 172       6.145  -1.034   0.136  1.00  0.00           H  
ATOM   4072 HG23 ILE A 172       5.235  -1.242   1.650  1.00  0.00           H  
ATOM   4073 HD11 ILE A 172       4.972  -4.005   2.125  1.00  0.00           H  
ATOM   4074 HD12 ILE A 172       4.534  -3.214   0.587  1.00  0.00           H  
ATOM   4075 HD13 ILE A 172       4.995  -4.922   0.605  1.00  0.00           H  
ATOM   4076  N   GLN A 173       9.488  -0.839   3.353  1.00  0.00           N  
ATOM   4077  CA  GLN A 173      10.123   0.243   4.125  1.00  0.00           C  
ATOM   4078  C   GLN A 173      11.493   0.672   3.570  1.00  0.00           C  
ATOM   4079  O   GLN A 173      11.835   1.851   3.644  1.00  0.00           O  
ATOM   4080  CB  GLN A 173      10.221  -0.146   5.609  1.00  0.00           C  
ATOM   4081  CG  GLN A 173       8.840  -0.249   6.281  1.00  0.00           C  
ATOM   4082  CD  GLN A 173       8.951  -0.252   7.804  1.00  0.00           C  
ATOM   4083  OE1 GLN A 173       9.520  -1.140   8.415  1.00  0.00           O  
ATOM   4084  NE2 GLN A 173       8.431   0.729   8.498  1.00  0.00           N  
ATOM   4085  H   GLN A 173       9.274  -1.697   3.841  1.00  0.00           H  
ATOM   4086  HA  GLN A 173       9.489   1.128   4.073  1.00  0.00           H  
ATOM   4087  HB2 GLN A 173      10.785   0.633   6.121  1.00  0.00           H  
ATOM   4088  HB3 GLN A 173      10.758  -1.088   5.718  1.00  0.00           H  
ATOM   4089  HG2 GLN A 173       8.331  -1.157   5.959  1.00  0.00           H  
ATOM   4090  HG3 GLN A 173       8.232   0.604   5.981  1.00  0.00           H  
ATOM   4091 HE21 GLN A 173       7.989   1.513   8.039  1.00  0.00           H  
ATOM   4092 HE22 GLN A 173       8.530   0.694   9.502  1.00  0.00           H  
ATOM   4093  N   MET A 174      12.261  -0.236   2.953  1.00  0.00           N  
ATOM   4094  CA  MET A 174      13.538   0.094   2.293  1.00  0.00           C  
ATOM   4095  C   MET A 174      13.427   0.295   0.772  1.00  0.00           C  
ATOM   4096  O   MET A 174      14.454   0.453   0.108  1.00  0.00           O  
ATOM   4097  CB  MET A 174      14.636  -0.917   2.664  1.00  0.00           C  
ATOM   4098  CG  MET A 174      14.859  -1.009   4.179  1.00  0.00           C  
ATOM   4099  SD  MET A 174      16.360  -1.890   4.698  1.00  0.00           S  
ATOM   4100  CE  MET A 174      17.661  -0.848   3.972  1.00  0.00           C  
ATOM   4101  H   MET A 174      11.963  -1.201   2.950  1.00  0.00           H  
ATOM   4102  HA  MET A 174      13.876   1.057   2.676  1.00  0.00           H  
ATOM   4103  HB2 MET A 174      15.563  -0.590   2.193  1.00  0.00           H  
ATOM   4104  HB3 MET A 174      14.388  -1.903   2.271  1.00  0.00           H  
ATOM   4105  HG2 MET A 174      14.000  -1.509   4.625  1.00  0.00           H  
ATOM   4106  HG3 MET A 174      14.901   0.002   4.586  1.00  0.00           H  
ATOM   4107  HE1 MET A 174      17.601  -0.871   2.884  1.00  0.00           H  
ATOM   4108  HE2 MET A 174      17.554   0.178   4.324  1.00  0.00           H  
ATOM   4109  HE3 MET A 174      18.640  -1.230   4.262  1.00  0.00           H  
ATOM   4110  N   ILE A 175      12.209   0.306   0.211  1.00  0.00           N  
ATOM   4111  CA  ILE A 175      11.961   0.422  -1.237  1.00  0.00           C  
ATOM   4112  C   ILE A 175      10.879   1.468  -1.530  1.00  0.00           C  
ATOM   4113  O   ILE A 175      11.212   2.598  -1.879  1.00  0.00           O  
ATOM   4114  CB  ILE A 175      11.728  -0.958  -1.913  1.00  0.00           C  
ATOM   4115  CG1 ILE A 175      12.895  -1.933  -1.617  1.00  0.00           C  
ATOM   4116  CG2 ILE A 175      11.483  -0.785  -3.426  1.00  0.00           C  
ATOM   4117  CD1 ILE A 175      12.828  -3.287  -2.332  1.00  0.00           C  
ATOM   4118  H   ILE A 175      11.407   0.223   0.820  1.00  0.00           H  
ATOM   4119  HA  ILE A 175      12.863   0.827  -1.696  1.00  0.00           H  
ATOM   4120  HB  ILE A 175      10.824  -1.393  -1.486  1.00  0.00           H  
ATOM   4121 HG12 ILE A 175      12.911  -2.142  -0.547  1.00  0.00           H  
ATOM   4122 HG13 ILE A 175      13.839  -1.456  -1.881  1.00  0.00           H  
ATOM   4123 HG21 ILE A 175      10.632  -0.130  -3.612  1.00  0.00           H  
ATOM   4124 HG22 ILE A 175      12.369  -0.365  -3.902  1.00  0.00           H  
ATOM   4125 HG23 ILE A 175      11.247  -1.747  -3.882  1.00  0.00           H  
ATOM   4126 HD11 ILE A 175      11.847  -3.740  -2.191  1.00  0.00           H  
ATOM   4127 HD12 ILE A 175      13.023  -3.162  -3.398  1.00  0.00           H  
ATOM   4128 HD13 ILE A 175      13.586  -3.949  -1.915  1.00  0.00           H  
ATOM   4129  N   SER A 176       9.598   1.129  -1.356  1.00  0.00           N  
ATOM   4130  CA  SER A 176       8.466   2.034  -1.600  1.00  0.00           C  
ATOM   4131  C   SER A 176       8.519   3.287  -0.726  1.00  0.00           C  
ATOM   4132  O   SER A 176       8.389   4.391  -1.247  1.00  0.00           O  
ATOM   4133  CB  SER A 176       7.141   1.317  -1.333  1.00  0.00           C  
ATOM   4134  OG  SER A 176       7.007   0.179  -2.163  1.00  0.00           O  
ATOM   4135  H   SER A 176       9.377   0.197  -1.036  1.00  0.00           H  
ATOM   4136  HA  SER A 176       8.483   2.351  -2.643  1.00  0.00           H  
ATOM   4137  HB2 SER A 176       6.312   2.000  -1.521  1.00  0.00           H  
ATOM   4138  HB3 SER A 176       7.108   1.013  -0.286  1.00  0.00           H  
ATOM   4139  HG  SER A 176       6.396   0.410  -2.866  1.00  0.00           H  
ATOM   4140  N   GLU A 177       8.745   3.152   0.584  1.00  0.00           N  
ATOM   4141  CA  GLU A 177       8.732   4.307   1.496  1.00  0.00           C  
ATOM   4142  C   GLU A 177       9.930   5.242   1.262  1.00  0.00           C  
ATOM   4143  O   GLU A 177       9.778   6.463   1.240  1.00  0.00           O  
ATOM   4144  CB  GLU A 177       8.680   3.846   2.961  1.00  0.00           C  
ATOM   4145  CG  GLU A 177       7.607   2.812   3.333  1.00  0.00           C  
ATOM   4146  CD  GLU A 177       6.178   3.105   2.875  1.00  0.00           C  
ATOM   4147  OE1 GLU A 177       5.869   4.240   2.439  1.00  0.00           O  
ATOM   4148  OE2 GLU A 177       5.376   2.145   2.912  1.00  0.00           O1-
ATOM   4149  H   GLU A 177       8.866   2.226   0.968  1.00  0.00           H  
ATOM   4150  HA  GLU A 177       7.841   4.903   1.300  1.00  0.00           H  
ATOM   4151  HB2 GLU A 177       8.523   4.729   3.582  1.00  0.00           H  
ATOM   4152  HB3 GLU A 177       9.649   3.421   3.223  1.00  0.00           H  
ATOM   4153  HG2 GLU A 177       7.617   2.677   4.415  1.00  0.00           H  
ATOM   4154  HG3 GLU A 177       7.894   1.861   2.883  1.00  0.00           H  
ATOM   4155  N   ALA A 178      11.114   4.679   1.003  1.00  0.00           N  
ATOM   4156  CA  ALA A 178      12.295   5.447   0.612  1.00  0.00           C  
ATOM   4157  C   ALA A 178      12.114   6.131  -0.760  1.00  0.00           C  
ATOM   4158  O   ALA A 178      12.535   7.274  -0.942  1.00  0.00           O  
ATOM   4159  CB  ALA A 178      13.506   4.509   0.647  1.00  0.00           C  
ATOM   4160  H   ALA A 178      11.186   3.673   1.053  1.00  0.00           H  
ATOM   4161  HA  ALA A 178      12.452   6.238   1.345  1.00  0.00           H  
ATOM   4162  HB1 ALA A 178      13.652   4.131   1.658  1.00  0.00           H  
ATOM   4163  HB2 ALA A 178      13.350   3.668  -0.029  1.00  0.00           H  
ATOM   4164  HB3 ALA A 178      14.401   5.051   0.341  1.00  0.00           H  
ATOM   4165  N   ALA A 179      11.442   5.487  -1.721  1.00  0.00           N  
ATOM   4166  CA  ALA A 179      11.085   6.123  -2.989  1.00  0.00           C  
ATOM   4167  C   ALA A 179      10.085   7.278  -2.790  1.00  0.00           C  
ATOM   4168  O   ALA A 179      10.272   8.338  -3.387  1.00  0.00           O  
ATOM   4169  CB  ALA A 179      10.572   5.058  -3.964  1.00  0.00           C  
ATOM   4170  H   ALA A 179      11.156   4.531  -1.567  1.00  0.00           H  
ATOM   4171  HA  ALA A 179      11.987   6.557  -3.421  1.00  0.00           H  
ATOM   4172  HB1 ALA A 179      11.329   4.285  -4.096  1.00  0.00           H  
ATOM   4173  HB2 ALA A 179       9.658   4.602  -3.583  1.00  0.00           H  
ATOM   4174  HB3 ALA A 179      10.366   5.518  -4.931  1.00  0.00           H  
ATOM   4175  N   ARG A 180       9.069   7.109  -1.930  1.00  0.00           N  
ATOM   4176  CA  ARG A 180       8.066   8.139  -1.596  1.00  0.00           C  
ATOM   4177  C   ARG A 180       8.652   9.353  -0.869  1.00  0.00           C  
ATOM   4178  O   ARG A 180       8.222  10.470  -1.158  1.00  0.00           O  
ATOM   4179  CB  ARG A 180       6.939   7.519  -0.748  1.00  0.00           C  
ATOM   4180  CG  ARG A 180       6.023   6.537  -1.499  1.00  0.00           C  
ATOM   4181  CD  ARG A 180       5.220   5.711  -0.483  1.00  0.00           C  
ATOM   4182  NE  ARG A 180       4.250   4.796  -1.119  1.00  0.00           N  
ATOM   4183  CZ  ARG A 180       3.748   3.704  -0.563  1.00  0.00           C  
ATOM   4184  NH1 ARG A 180       4.031   3.322   0.641  1.00  0.00           N  
ATOM   4185  NH2 ARG A 180       2.927   2.929  -1.204  1.00  0.00           N1+
ATOM   4186  H   ARG A 180       8.978   6.202  -1.495  1.00  0.00           H  
ATOM   4187  HA  ARG A 180       7.640   8.536  -2.517  1.00  0.00           H  
ATOM   4188  HB2 ARG A 180       6.314   8.318  -0.348  1.00  0.00           H  
ATOM   4189  HB3 ARG A 180       7.394   7.002   0.097  1.00  0.00           H  
ATOM   4190  HG2 ARG A 180       6.607   5.867  -2.130  1.00  0.00           H  
ATOM   4191  HG3 ARG A 180       5.350   7.103  -2.144  1.00  0.00           H  
ATOM   4192  HD2 ARG A 180       4.688   6.383   0.190  1.00  0.00           H  
ATOM   4193  HD3 ARG A 180       5.927   5.130   0.108  1.00  0.00           H  
ATOM   4194  HE  ARG A 180       3.843   5.075  -1.999  1.00  0.00           H  
ATOM   4195 HH11 ARG A 180       3.660   2.469   1.033  1.00  0.00           H  
ATOM   4196 HH12 ARG A 180       4.666   3.833   1.237  1.00  0.00           H  
ATOM   4197 HH21 ARG A 180       2.633   3.128  -2.150  1.00  0.00           H  
ATOM   4198 HH22 ARG A 180       2.603   2.111  -0.708  1.00  0.00           H  
ATOM   4199  N   PHE A 181       9.615   9.157   0.037  1.00  0.00           N  
ATOM   4200  CA  PHE A 181      10.065  10.189   0.977  1.00  0.00           C  
ATOM   4201  C   PHE A 181      11.592  10.355   1.056  1.00  0.00           C  
ATOM   4202  O   PHE A 181      12.306   9.438   1.461  1.00  0.00           O  
ATOM   4203  CB  PHE A 181       9.509   9.886   2.380  1.00  0.00           C  
ATOM   4204  CG  PHE A 181       7.999   9.876   2.547  1.00  0.00           C  
ATOM   4205  CD1 PHE A 181       7.312  11.078   2.799  1.00  0.00           C  
ATOM   4206  CD2 PHE A 181       7.288   8.661   2.551  1.00  0.00           C  
ATOM   4207  CE1 PHE A 181       5.934  11.067   3.071  1.00  0.00           C  
ATOM   4208  CE2 PHE A 181       5.909   8.645   2.827  1.00  0.00           C  
ATOM   4209  CZ  PHE A 181       5.235   9.848   3.099  1.00  0.00           C  
ATOM   4210  H   PHE A 181       9.900   8.205   0.218  1.00  0.00           H  
ATOM   4211  HA  PHE A 181       9.657  11.151   0.665  1.00  0.00           H  
ATOM   4212  HB2 PHE A 181       9.912  10.622   3.076  1.00  0.00           H  
ATOM   4213  HB3 PHE A 181       9.891   8.916   2.697  1.00  0.00           H  
ATOM   4214  HD1 PHE A 181       7.848  12.016   2.800  1.00  0.00           H  
ATOM   4215  HD2 PHE A 181       7.802   7.731   2.358  1.00  0.00           H  
ATOM   4216  HE1 PHE A 181       5.419  11.994   3.273  1.00  0.00           H  
ATOM   4217  HE2 PHE A 181       5.375   7.707   2.842  1.00  0.00           H  
ATOM   4218  HZ  PHE A 181       4.182   9.836   3.336  1.00  0.00           H  
ATOM   4219  N   GLN A 182      12.088  11.569   0.794  1.00  0.00           N  
ATOM   4220  CA  GLN A 182      13.467  12.024   1.041  1.00  0.00           C  
ATOM   4221  C   GLN A 182      13.889  11.788   2.497  1.00  0.00           C  
ATOM   4222  O   GLN A 182      15.067  11.577   2.782  1.00  0.00           O  
ATOM   4223  CB  GLN A 182      13.616  13.542   0.775  1.00  0.00           C  
ATOM   4224  CG  GLN A 182      13.397  14.049  -0.661  1.00  0.00           C  
ATOM   4225  CD  GLN A 182      11.926  14.285  -0.979  1.00  0.00           C  
ATOM   4226  OE1 GLN A 182      11.141  13.357  -0.989  1.00  0.00           O  
ATOM   4227  NE2 GLN A 182      11.473  15.494  -1.229  1.00  0.00           N  
ATOM   4228  H   GLN A 182      11.444  12.248   0.415  1.00  0.00           H  
ATOM   4229  HA  GLN A 182      14.151  11.482   0.389  1.00  0.00           H  
ATOM   4230  HB2 GLN A 182      14.636  13.815   1.045  1.00  0.00           H  
ATOM   4231  HB3 GLN A 182      12.948  14.087   1.441  1.00  0.00           H  
ATOM   4232  HG2 GLN A 182      13.813  13.338  -1.374  1.00  0.00           H  
ATOM   4233  HG3 GLN A 182      13.929  14.993  -0.778  1.00  0.00           H  
ATOM   4234 HE21 GLN A 182      12.048  16.323  -1.192  1.00  0.00           H  
ATOM   4235 HE22 GLN A 182      10.501  15.564  -1.494  1.00  0.00           H  
ATOM   4236  N   TYR A 183      12.938  11.844   3.436  1.00  0.00           N  
ATOM   4237  CA  TYR A 183      13.185  11.582   4.856  1.00  0.00           C  
ATOM   4238  C   TYR A 183      13.446  10.091   5.133  1.00  0.00           C  
ATOM   4239  O   TYR A 183      14.370   9.759   5.869  1.00  0.00           O  
ATOM   4240  CB  TYR A 183      12.000  12.124   5.665  1.00  0.00           C  
ATOM   4241  CG  TYR A 183      12.189  12.073   7.170  1.00  0.00           C  
ATOM   4242  CD1 TYR A 183      12.746  13.178   7.846  1.00  0.00           C  
ATOM   4243  CD2 TYR A 183      11.794  10.932   7.896  1.00  0.00           C  
ATOM   4244  CE1 TYR A 183      12.883  13.152   9.248  1.00  0.00           C  
ATOM   4245  CE2 TYR A 183      11.924  10.906   9.297  1.00  0.00           C  
ATOM   4246  CZ  TYR A 183      12.459  12.022   9.976  1.00  0.00           C  
ATOM   4247  OH  TYR A 183      12.552  12.013  11.329  1.00  0.00           O  
ATOM   4248  H   TYR A 183      11.999  12.068   3.141  1.00  0.00           H  
ATOM   4249  HA  TYR A 183      14.077  12.125   5.167  1.00  0.00           H  
ATOM   4250  HB2 TYR A 183      11.103  11.564   5.401  1.00  0.00           H  
ATOM   4251  HB3 TYR A 183      11.829  13.162   5.378  1.00  0.00           H  
ATOM   4252  HD1 TYR A 183      13.069  14.047   7.292  1.00  0.00           H  
ATOM   4253  HD2 TYR A 183      11.388  10.074   7.380  1.00  0.00           H  
ATOM   4254  HE1 TYR A 183      13.308  13.993   9.776  1.00  0.00           H  
ATOM   4255  HE2 TYR A 183      11.615  10.034   9.856  1.00  0.00           H  
ATOM   4256  HH  TYR A 183      12.031  11.295  11.698  1.00  0.00           H  
ATOM   4257  N   ILE A 184      12.690   9.179   4.506  1.00  0.00           N  
ATOM   4258  CA  ILE A 184      12.858   7.726   4.698  1.00  0.00           C  
ATOM   4259  C   ILE A 184      14.027   7.185   3.856  1.00  0.00           C  
ATOM   4260  O   ILE A 184      14.758   6.299   4.289  1.00  0.00           O  
ATOM   4261  CB  ILE A 184      11.523   6.971   4.502  1.00  0.00           C  
ATOM   4262  CG1 ILE A 184      10.451   7.524   5.477  1.00  0.00           C  
ATOM   4263  CG2 ILE A 184      11.729   5.456   4.681  1.00  0.00           C  
ATOM   4264  CD1 ILE A 184       9.059   6.901   5.330  1.00  0.00           C  
ATOM   4265  H   ILE A 184      12.001   9.494   3.838  1.00  0.00           H  
ATOM   4266  HA  ILE A 184      13.145   7.565   5.737  1.00  0.00           H  
ATOM   4267  HB  ILE A 184      11.182   7.142   3.481  1.00  0.00           H  
ATOM   4268 HG12 ILE A 184      10.331   8.595   5.316  1.00  0.00           H  
ATOM   4269 HG13 ILE A 184      10.790   7.375   6.503  1.00  0.00           H  
ATOM   4270 HG21 ILE A 184      12.412   5.063   3.928  1.00  0.00           H  
ATOM   4271 HG22 ILE A 184      12.127   5.247   5.674  1.00  0.00           H  
ATOM   4272 HG23 ILE A 184      10.786   4.921   4.566  1.00  0.00           H  
ATOM   4273 HD11 ILE A 184       8.734   6.967   4.291  1.00  0.00           H  
ATOM   4274 HD12 ILE A 184       9.065   5.857   5.642  1.00  0.00           H  
ATOM   4275 HD13 ILE A 184       8.350   7.443   5.957  1.00  0.00           H  
ATOM   4276  N   GLU A 185      14.294   7.792   2.700  1.00  0.00           N  
ATOM   4277  CA  GLU A 185      15.585   7.682   2.017  1.00  0.00           C  
ATOM   4278  C   GLU A 185      16.740   8.072   2.959  1.00  0.00           C  
ATOM   4279  O   GLU A 185      17.702   7.318   3.072  1.00  0.00           O  
ATOM   4280  CB  GLU A 185      15.524   8.530   0.737  1.00  0.00           C  
ATOM   4281  CG  GLU A 185      16.846   8.757  -0.018  1.00  0.00           C  
ATOM   4282  CD  GLU A 185      16.976  10.214  -0.486  1.00  0.00           C  
ATOM   4283  OE1 GLU A 185      16.017  10.715  -1.114  1.00  0.00           O  
ATOM   4284  OE2 GLU A 185      18.017  10.856  -0.202  1.00  0.00           O1-
ATOM   4285  H   GLU A 185      13.614   8.440   2.329  1.00  0.00           H  
ATOM   4286  HA  GLU A 185      15.747   6.643   1.730  1.00  0.00           H  
ATOM   4287  HB2 GLU A 185      15.129   9.504   1.027  1.00  0.00           H  
ATOM   4288  HB3 GLU A 185      14.806   8.079   0.052  1.00  0.00           H  
ATOM   4289  HG2 GLU A 185      16.883   8.089  -0.879  1.00  0.00           H  
ATOM   4290  HG3 GLU A 185      17.692   8.506   0.622  1.00  0.00           H  
ATOM   4291  N   GLY A 186      16.626   9.185   3.694  1.00  0.00           N  
ATOM   4292  CA  GLY A 186      17.588   9.592   4.728  1.00  0.00           C  
ATOM   4293  C   GLY A 186      17.731   8.576   5.871  1.00  0.00           C  
ATOM   4294  O   GLY A 186      18.843   8.303   6.329  1.00  0.00           O  
ATOM   4295  H   GLY A 186      15.825   9.781   3.543  1.00  0.00           H  
ATOM   4296  HA2 GLY A 186      17.253  10.535   5.160  1.00  0.00           H  
ATOM   4297  HA3 GLY A 186      18.566   9.751   4.274  1.00  0.00           H  
ATOM   4298  N   GLU A 187      16.633   7.945   6.299  1.00  0.00           N  
ATOM   4299  CA  GLU A 187      16.661   6.840   7.268  1.00  0.00           C  
ATOM   4300  C   GLU A 187      17.470   5.634   6.764  1.00  0.00           C  
ATOM   4301  O   GLU A 187      18.195   5.014   7.550  1.00  0.00           O  
ATOM   4302  CB  GLU A 187      15.232   6.394   7.643  1.00  0.00           C  
ATOM   4303  CG  GLU A 187      14.449   7.381   8.519  1.00  0.00           C  
ATOM   4304  CD  GLU A 187      14.937   7.335   9.969  1.00  0.00           C  
ATOM   4305  OE1 GLU A 187      14.226   6.878  10.888  1.00  0.00           O  
ATOM   4306  OE2 GLU A 187      16.092   7.725  10.240  1.00  0.00           O1-
ATOM   4307  H   GLU A 187      15.740   8.264   5.953  1.00  0.00           H  
ATOM   4308  HA  GLU A 187      17.169   7.196   8.165  1.00  0.00           H  
ATOM   4309  HB2 GLU A 187      15.271   5.435   8.160  1.00  0.00           H  
ATOM   4310  HB3 GLU A 187      14.660   6.224   6.731  1.00  0.00           H  
ATOM   4311  HG2 GLU A 187      13.395   7.108   8.476  1.00  0.00           H  
ATOM   4312  HG3 GLU A 187      14.550   8.394   8.129  1.00  0.00           H  
ATOM   4313  N   MET A 188      17.421   5.314   5.469  1.00  0.00           N  
ATOM   4314  CA  MET A 188      18.205   4.208   4.907  1.00  0.00           C  
ATOM   4315  C   MET A 188      19.638   4.627   4.563  1.00  0.00           C  
ATOM   4316  O   MET A 188      20.565   3.885   4.875  1.00  0.00           O  
ATOM   4317  CB  MET A 188      17.463   3.531   3.748  1.00  0.00           C  
ATOM   4318  CG  MET A 188      16.052   3.063   4.133  1.00  0.00           C  
ATOM   4319  SD  MET A 188      15.878   2.284   5.769  1.00  0.00           S  
ATOM   4320  CE  MET A 188      14.218   2.887   6.176  1.00  0.00           C  
ATOM   4321  H   MET A 188      16.791   5.828   4.869  1.00  0.00           H  
ATOM   4322  HA  MET A 188      18.313   3.445   5.678  1.00  0.00           H  
ATOM   4323  HB2 MET A 188      18.041   2.667   3.419  1.00  0.00           H  
ATOM   4324  HB3 MET A 188      17.378   4.237   2.921  1.00  0.00           H  
ATOM   4325  HG2 MET A 188      15.689   2.370   3.374  1.00  0.00           H  
ATOM   4326  HG3 MET A 188      15.398   3.935   4.104  1.00  0.00           H  
ATOM   4327  HE1 MET A 188      14.184   3.971   6.064  1.00  0.00           H  
ATOM   4328  HE2 MET A 188      13.487   2.436   5.504  1.00  0.00           H  
ATOM   4329  HE3 MET A 188      13.975   2.629   7.207  1.00  0.00           H  
ATOM   4330  N   ARG A 189      19.873   5.845   4.060  1.00  0.00           N  
ATOM   4331  CA  ARG A 189      21.221   6.447   3.943  1.00  0.00           C  
ATOM   4332  C   ARG A 189      21.916   6.594   5.311  1.00  0.00           C  
ATOM   4333  O   ARG A 189      23.145   6.628   5.374  1.00  0.00           O  
ATOM   4334  CB  ARG A 189      21.129   7.796   3.204  1.00  0.00           C  
ATOM   4335  CG  ARG A 189      20.661   7.695   1.739  1.00  0.00           C  
ATOM   4336  CD  ARG A 189      20.372   9.067   1.112  1.00  0.00           C  
ATOM   4337  NE  ARG A 189      21.589   9.838   0.791  1.00  0.00           N  
ATOM   4338  CZ  ARG A 189      21.717  10.671  -0.229  1.00  0.00           C  
ATOM   4339  NH1 ARG A 189      20.695  11.083  -0.923  1.00  0.00           N  
ATOM   4340  NH2 ARG A 189      22.890  11.122  -0.574  1.00  0.00           N1+
ATOM   4341  H   ARG A 189      19.074   6.408   3.806  1.00  0.00           H  
ATOM   4342  HA  ARG A 189      21.853   5.778   3.358  1.00  0.00           H  
ATOM   4343  HB2 ARG A 189      22.115   8.261   3.207  1.00  0.00           H  
ATOM   4344  HB3 ARG A 189      20.444   8.445   3.750  1.00  0.00           H  
ATOM   4345  HG2 ARG A 189      19.747   7.104   1.686  1.00  0.00           H  
ATOM   4346  HG3 ARG A 189      21.408   7.176   1.138  1.00  0.00           H  
ATOM   4347  HD2 ARG A 189      19.726   9.645   1.773  1.00  0.00           H  
ATOM   4348  HD3 ARG A 189      19.831   8.882   0.183  1.00  0.00           H  
ATOM   4349  HE  ARG A 189      22.398   9.727   1.386  1.00  0.00           H  
ATOM   4350 HH11 ARG A 189      20.816  11.659  -1.745  1.00  0.00           H  
ATOM   4351 HH12 ARG A 189      19.759  10.849  -0.625  1.00  0.00           H  
ATOM   4352 HH21 ARG A 189      23.723  10.789  -0.109  1.00  0.00           H  
ATOM   4353 HH22 ARG A 189      22.979  11.747  -1.363  1.00  0.00           H  
ATOM   4354  N   THR A 190      21.151   6.595   6.408  1.00  0.00           N  
ATOM   4355  CA  THR A 190      21.635   6.414   7.790  1.00  0.00           C  
ATOM   4356  C   THR A 190      21.946   4.941   8.116  1.00  0.00           C  
ATOM   4357  O   THR A 190      23.048   4.619   8.561  1.00  0.00           O  
ATOM   4358  CB  THR A 190      20.631   7.006   8.800  1.00  0.00           C  
ATOM   4359  OG1 THR A 190      20.471   8.394   8.615  1.00  0.00           O  
ATOM   4360  CG2 THR A 190      21.028   6.786  10.256  1.00  0.00           C  
ATOM   4361  H   THR A 190      20.162   6.733   6.263  1.00  0.00           H  
ATOM   4362  HA  THR A 190      22.567   6.967   7.910  1.00  0.00           H  
ATOM   4363  HB  THR A 190      19.658   6.537   8.653  1.00  0.00           H  
ATOM   4364 HG21 THR A 190      21.095   5.723  10.488  1.00  0.00           H  
ATOM   4365 HG22 THR A 190      21.985   7.267  10.456  1.00  0.00           H  
ATOM   4366 HG23 THR A 190      20.260   7.219  10.897  1.00  0.00           H  
ATOM   4367  HG1 THR A 190      20.017   8.520   7.779  1.00  0.00           H  
ATOM   4368  N   ARG A 191      21.016   4.006   7.871  1.00  0.00           N  
ATOM   4369  CA  ARG A 191      21.145   2.565   8.220  1.00  0.00           C  
ATOM   4370  C   ARG A 191      22.019   1.733   7.260  1.00  0.00           C  
ATOM   4371  O   ARG A 191      22.224   0.538   7.474  1.00  0.00           O  
ATOM   4372  CB  ARG A 191      19.743   1.963   8.415  1.00  0.00           C  
ATOM   4373  CG  ARG A 191      18.995   2.573   9.611  1.00  0.00           C  
ATOM   4374  CD  ARG A 191      17.483   2.342   9.492  1.00  0.00           C  
ATOM   4375  NE  ARG A 191      16.725   2.925  10.614  1.00  0.00           N  
ATOM   4376  CZ  ARG A 191      16.479   4.206  10.824  1.00  0.00           C  
ATOM   4377  NH1 ARG A 191      17.037   5.140  10.118  1.00  0.00           N  
ATOM   4378  NH2 ARG A 191      15.646   4.599  11.738  1.00  0.00           N1+
ATOM   4379  H   ARG A 191      20.136   4.317   7.484  1.00  0.00           H  
ATOM   4380  HA  ARG A 191      21.657   2.493   9.180  1.00  0.00           H  
ATOM   4381  HB2 ARG A 191      19.832   0.893   8.603  1.00  0.00           H  
ATOM   4382  HB3 ARG A 191      19.166   2.108   7.502  1.00  0.00           H  
ATOM   4383  HG2 ARG A 191      19.190   3.644   9.674  1.00  0.00           H  
ATOM   4384  HG3 ARG A 191      19.366   2.110  10.525  1.00  0.00           H  
ATOM   4385  HD2 ARG A 191      17.297   1.268   9.469  1.00  0.00           H  
ATOM   4386  HD3 ARG A 191      17.125   2.765   8.554  1.00  0.00           H  
ATOM   4387  HE  ARG A 191      16.383   2.274  11.307  1.00  0.00           H  
ATOM   4388 HH11 ARG A 191      16.833   6.107  10.324  1.00  0.00           H  
ATOM   4389 HH12 ARG A 191      17.613   4.891   9.327  1.00  0.00           H  
ATOM   4390 HH21 ARG A 191      15.229   3.932  12.370  1.00  0.00           H  
ATOM   4391 HH22 ARG A 191      15.271   5.534  11.671  1.00  0.00           H  
ATOM   4392  N   ILE A 192      22.561   2.376   6.227  1.00  0.00           N  
ATOM   4393  CA  ILE A 192      23.529   1.839   5.253  1.00  0.00           C  
ATOM   4394  C   ILE A 192      24.925   2.479   5.441  1.00  0.00           C  
ATOM   4395  O   ILE A 192      25.908   2.038   4.848  1.00  0.00           O  
ATOM   4396  CB  ILE A 192      22.923   1.939   3.822  1.00  0.00           C  
ATOM   4397  CG1 ILE A 192      21.625   1.091   3.724  1.00  0.00           C  
ATOM   4398  CG2 ILE A 192      23.892   1.568   2.681  1.00  0.00           C  
ATOM   4399  CD1 ILE A 192      20.785   1.360   2.472  1.00  0.00           C  
ATOM   4400  H   ILE A 192      22.177   3.289   6.032  1.00  0.00           H  
ATOM   4401  HA  ILE A 192      23.671   0.777   5.456  1.00  0.00           H  
ATOM   4402  HB  ILE A 192      22.655   2.983   3.662  1.00  0.00           H  
ATOM   4403 HG12 ILE A 192      20.976   1.287   4.577  1.00  0.00           H  
ATOM   4404 HG13 ILE A 192      21.880   0.032   3.751  1.00  0.00           H  
ATOM   4405 HG21 ILE A 192      24.756   2.233   2.679  1.00  0.00           H  
ATOM   4406 HG22 ILE A 192      24.226   0.536   2.791  1.00  0.00           H  
ATOM   4407 HG23 ILE A 192      23.412   1.686   1.710  1.00  0.00           H  
ATOM   4408 HD11 ILE A 192      20.582   2.427   2.384  1.00  0.00           H  
ATOM   4409 HD12 ILE A 192      21.305   1.009   1.581  1.00  0.00           H  
ATOM   4410 HD13 ILE A 192      19.838   0.826   2.551  1.00  0.00           H  
ATOM   4411  N   ARG A 193      25.050   3.484   6.322  1.00  0.00           N  
ATOM   4412  CA  ARG A 193      26.277   4.271   6.557  1.00  0.00           C  
ATOM   4413  C   ARG A 193      27.484   3.439   7.015  1.00  0.00           C  
ATOM   4414  O   ARG A 193      28.611   3.748   6.622  1.00  0.00           O  
ATOM   4415  CB  ARG A 193      25.941   5.380   7.570  1.00  0.00           C  
ATOM   4416  CG  ARG A 193      26.968   6.522   7.674  1.00  0.00           C  
ATOM   4417  CD  ARG A 193      26.840   7.525   6.512  1.00  0.00           C  
ATOM   4418  NE  ARG A 193      25.481   8.109   6.421  1.00  0.00           N  
ATOM   4419  CZ  ARG A 193      24.965   9.042   7.198  1.00  0.00           C  
ATOM   4420  NH1 ARG A 193      25.626   9.645   8.138  1.00  0.00           N  
ATOM   4421  NH2 ARG A 193      23.730   9.407   7.065  1.00  0.00           N1+
ATOM   4422  H   ARG A 193      24.222   3.760   6.832  1.00  0.00           H  
ATOM   4423  HA  ARG A 193      26.574   4.731   5.614  1.00  0.00           H  
ATOM   4424  HB2 ARG A 193      25.864   4.925   8.558  1.00  0.00           H  
ATOM   4425  HB3 ARG A 193      24.963   5.800   7.335  1.00  0.00           H  
ATOM   4426  HG2 ARG A 193      27.982   6.122   7.698  1.00  0.00           H  
ATOM   4427  HG3 ARG A 193      26.794   7.052   8.610  1.00  0.00           H  
ATOM   4428  HD2 ARG A 193      27.078   7.020   5.576  1.00  0.00           H  
ATOM   4429  HD3 ARG A 193      27.574   8.320   6.643  1.00  0.00           H  
ATOM   4430  HE  ARG A 193      24.829   7.684   5.777  1.00  0.00           H  
ATOM   4431 HH11 ARG A 193      25.165  10.380   8.655  1.00  0.00           H  
ATOM   4432 HH12 ARG A 193      26.599   9.432   8.305  1.00  0.00           H  
ATOM   4433 HH21 ARG A 193      23.189   9.186   6.241  1.00  0.00           H  
ATOM   4434 HH22 ARG A 193      23.383  10.127   7.682  1.00  0.00           H  
ATOM   4435  N   TYR A 194      27.240   2.378   7.793  1.00  0.00           N  
ATOM   4436  CA  TYR A 194      28.272   1.513   8.391  1.00  0.00           C  
ATOM   4437  C   TYR A 194      27.915   0.004   8.427  1.00  0.00           C  
ATOM   4438  O   TYR A 194      28.454  -0.733   9.255  1.00  0.00           O  
ATOM   4439  CB  TYR A 194      28.617   2.009   9.810  1.00  0.00           C  
ATOM   4440  CG  TYR A 194      28.748   3.501  10.059  1.00  0.00           C  
ATOM   4441  CD1 TYR A 194      29.831   4.217   9.516  1.00  0.00           C  
ATOM   4442  CD2 TYR A 194      27.832   4.157  10.909  1.00  0.00           C  
ATOM   4443  CE1 TYR A 194      29.998   5.582   9.821  1.00  0.00           C  
ATOM   4444  CE2 TYR A 194      28.000   5.521  11.217  1.00  0.00           C  
ATOM   4445  CZ  TYR A 194      29.090   6.235  10.678  1.00  0.00           C  
ATOM   4446  OH  TYR A 194      29.276   7.542  11.002  1.00  0.00           O  
ATOM   4447  H   TYR A 194      26.286   2.255   8.100  1.00  0.00           H  
ATOM   4448  HA  TYR A 194      29.175   1.594   7.787  1.00  0.00           H  
ATOM   4449  HB2 TYR A 194      29.565   1.551  10.091  1.00  0.00           H  
ATOM   4450  HB3 TYR A 194      27.855   1.629  10.491  1.00  0.00           H  
ATOM   4451  HD1 TYR A 194      30.546   3.717   8.880  1.00  0.00           H  
ATOM   4452  HD2 TYR A 194      27.012   3.610  11.351  1.00  0.00           H  
ATOM   4453  HE1 TYR A 194      30.834   6.132   9.416  1.00  0.00           H  
ATOM   4454  HE2 TYR A 194      27.306   6.021  11.876  1.00  0.00           H  
ATOM   4455  HH  TYR A 194      29.060   7.677  11.928  1.00  0.00           H  
ATOM   4456  N   ASN A 195      26.980  -0.459   7.584  1.00  0.00           N  
ATOM   4457  CA  ASN A 195      26.413  -1.821   7.567  1.00  0.00           C  
ATOM   4458  C   ASN A 195      25.831  -2.283   8.921  1.00  0.00           C  
ATOM   4459  O   ASN A 195      26.418  -3.114   9.615  1.00  0.00           O  
ATOM   4460  CB  ASN A 195      27.433  -2.807   6.954  1.00  0.00           C  
ATOM   4461  CG  ASN A 195      26.857  -4.186   6.672  1.00  0.00           C  
ATOM   4462  OD1 ASN A 195      25.653  -4.406   6.635  1.00  0.00           O  
ATOM   4463  ND2 ASN A 195      27.689  -5.176   6.460  1.00  0.00           N  
ATOM   4464  H   ASN A 195      26.660   0.170   6.862  1.00  0.00           H  
ATOM   4465  HA  ASN A 195      25.563  -1.794   6.885  1.00  0.00           H  
ATOM   4466  HB2 ASN A 195      28.279  -2.916   7.632  1.00  0.00           H  
ATOM   4467  HB3 ASN A 195      27.803  -2.409   6.009  1.00  0.00           H  
ATOM   4468 HD21 ASN A 195      28.687  -5.026   6.517  1.00  0.00           H  
ATOM   4469 HD22 ASN A 195      27.312  -6.084   6.231  1.00  0.00           H  
ATOM   4470  N   ARG A 196      24.655  -1.765   9.305  1.00  0.00           N  
ATOM   4471  CA  ARG A 196      24.027  -1.967  10.633  1.00  0.00           C  
ATOM   4472  C   ARG A 196      22.526  -2.295  10.528  1.00  0.00           C  
ATOM   4473  O   ARG A 196      22.019  -2.548   9.433  1.00  0.00           O  
ATOM   4474  CB  ARG A 196      24.285  -0.720  11.518  1.00  0.00           C  
ATOM   4475  CG  ARG A 196      25.744  -0.250  11.628  1.00  0.00           C  
ATOM   4476  CD  ARG A 196      26.658  -1.240  12.369  1.00  0.00           C  
ATOM   4477  NE  ARG A 196      28.077  -0.844  12.270  1.00  0.00           N  
ATOM   4478  CZ  ARG A 196      28.648   0.208  12.826  1.00  0.00           C  
ATOM   4479  NH1 ARG A 196      28.040   0.977  13.672  1.00  0.00           N  
ATOM   4480  NH2 ARG A 196      29.866   0.538  12.535  1.00  0.00           N1+
ATOM   4481  H   ARG A 196      24.180  -1.153   8.657  1.00  0.00           H  
ATOM   4482  HA  ARG A 196      24.481  -2.831  11.119  1.00  0.00           H  
ATOM   4483  HB2 ARG A 196      23.927  -0.910  12.530  1.00  0.00           H  
ATOM   4484  HB3 ARG A 196      23.706   0.110  11.113  1.00  0.00           H  
ATOM   4485  HG2 ARG A 196      25.752   0.699  12.164  1.00  0.00           H  
ATOM   4486  HG3 ARG A 196      26.143  -0.059  10.632  1.00  0.00           H  
ATOM   4487  HD2 ARG A 196      26.550  -2.233  11.933  1.00  0.00           H  
ATOM   4488  HD3 ARG A 196      26.352  -1.300  13.414  1.00  0.00           H  
ATOM   4489  HE  ARG A 196      28.637  -1.324  11.580  1.00  0.00           H  
ATOM   4490 HH11 ARG A 196      27.161   0.700  14.084  1.00  0.00           H  
ATOM   4491 HH12 ARG A 196      28.522   1.810  13.979  1.00  0.00           H  
ATOM   4492 HH21 ARG A 196      30.233   1.401  12.912  1.00  0.00           H  
ATOM   4493 HH22 ARG A 196      30.387  -0.033  11.885  1.00  0.00           H  
ATOM   4494  N   ARG A 197      21.821  -2.254  11.667  1.00  0.00           N  
ATOM   4495  CA  ARG A 197      20.358  -2.364  11.795  1.00  0.00           C  
ATOM   4496  C   ARG A 197      19.819  -1.396  12.858  1.00  0.00           C  
ATOM   4497  O   ARG A 197      20.435  -1.253  13.916  1.00  0.00           O  
ATOM   4498  CB  ARG A 197      19.962  -3.833  12.061  1.00  0.00           C  
ATOM   4499  CG  ARG A 197      20.132  -4.309  13.516  1.00  0.00           C  
ATOM   4500  CD  ARG A 197      19.788  -5.792  13.710  1.00  0.00           C  
ATOM   4501  NE  ARG A 197      20.771  -6.676  13.060  1.00  0.00           N  
ATOM   4502  CZ  ARG A 197      20.587  -7.457  12.012  1.00  0.00           C  
ATOM   4503  NH1 ARG A 197      19.453  -7.612  11.398  1.00  0.00           N  
ATOM   4504  NH2 ARG A 197      21.593  -8.121  11.540  1.00  0.00           N1+
ATOM   4505  H   ARG A 197      22.335  -2.076  12.518  1.00  0.00           H  
ATOM   4506  HA  ARG A 197      19.925  -2.077  10.836  1.00  0.00           H  
ATOM   4507  HB2 ARG A 197      20.552  -4.476  11.407  1.00  0.00           H  
ATOM   4508  HB3 ARG A 197      18.913  -3.954  11.790  1.00  0.00           H  
ATOM   4509  HG2 ARG A 197      19.470  -3.732  14.162  1.00  0.00           H  
ATOM   4510  HG3 ARG A 197      21.161  -4.133  13.829  1.00  0.00           H  
ATOM   4511  HD2 ARG A 197      18.781  -5.980  13.337  1.00  0.00           H  
ATOM   4512  HD3 ARG A 197      19.788  -6.007  14.779  1.00  0.00           H  
ATOM   4513  HE  ARG A 197      21.706  -6.676  13.441  1.00  0.00           H  
ATOM   4514 HH11 ARG A 197      18.606  -7.179  11.737  1.00  0.00           H  
ATOM   4515 HH12 ARG A 197      19.405  -8.258  10.623  1.00  0.00           H  
ATOM   4516 HH21 ARG A 197      21.463  -8.668  10.700  1.00  0.00           H  
ATOM   4517 HH22 ARG A 197      22.474  -8.142  12.033  1.00  0.00           H  
ATOM   4518  N   SER A 198      18.674  -0.765  12.605  1.00  0.00           N  
ATOM   4519  CA  SER A 198      17.866  -0.063  13.620  1.00  0.00           C  
ATOM   4520  C   SER A 198      16.418   0.121  13.151  1.00  0.00           C  
ATOM   4521  O   SER A 198      16.125   0.038  11.957  1.00  0.00           O  
ATOM   4522  CB  SER A 198      18.473   1.296  13.998  1.00  0.00           C  
ATOM   4523  OG  SER A 198      18.377   2.237  12.952  1.00  0.00           O  
ATOM   4524  H   SER A 198      18.287  -0.832  11.675  1.00  0.00           H  
ATOM   4525  HA  SER A 198      17.841  -0.676  14.521  1.00  0.00           H  
ATOM   4526  HB2 SER A 198      19.525   1.170  14.258  1.00  0.00           H  
ATOM   4527  HB3 SER A 198      17.947   1.683  14.871  1.00  0.00           H  
ATOM   4528  HG  SER A 198      18.770   3.056  13.262  1.00  0.00           H  
ATOM   4529  N   ALA A 199      15.493   0.354  14.079  1.00  0.00           N  
ATOM   4530  CA  ALA A 199      14.062   0.445  13.785  1.00  0.00           C  
ATOM   4531  C   ALA A 199      13.638   1.834  13.248  1.00  0.00           C  
ATOM   4532  O   ALA A 199      14.352   2.820  13.470  1.00  0.00           O  
ATOM   4533  CB  ALA A 199      13.308   0.056  15.064  1.00  0.00           C  
ATOM   4534  H   ALA A 199      15.779   0.498  15.037  1.00  0.00           H  
ATOM   4535  HA  ALA A 199      13.823  -0.290  13.016  1.00  0.00           H  
ATOM   4536  HB1 ALA A 199      13.614  -0.939  15.389  1.00  0.00           H  
ATOM   4537  HB2 ALA A 199      13.498   0.776  15.860  1.00  0.00           H  
ATOM   4538  HB3 ALA A 199      12.235   0.035  14.872  1.00  0.00           H  
ATOM   4539  N   PRO A 200      12.475   1.970  12.581  1.00  0.00           N  
ATOM   4540  CA  PRO A 200      11.807   3.263  12.389  1.00  0.00           C  
ATOM   4541  C   PRO A 200      11.260   3.811  13.729  1.00  0.00           C  
ATOM   4542  O   PRO A 200      11.318   3.140  14.762  1.00  0.00           O  
ATOM   4543  CB  PRO A 200      10.705   2.962  11.365  1.00  0.00           C  
ATOM   4544  CG  PRO A 200      10.298   1.535  11.716  1.00  0.00           C  
ATOM   4545  CD  PRO A 200      11.631   0.889  12.088  1.00  0.00           C  
ATOM   4546  HA  PRO A 200      12.497   3.995  11.968  1.00  0.00           H  
ATOM   4547  HB2 PRO A 200      11.125   2.983  10.359  1.00  0.00           H  
ATOM   4548  HB3 PRO A 200       9.862   3.649  11.442  1.00  0.00           H  
ATOM   4549  HG2 PRO A 200       9.831   1.025  10.874  1.00  0.00           H  
ATOM   4550  HG3 PRO A 200       9.632   1.549  12.579  1.00  0.00           H  
ATOM   4551  HD2 PRO A 200      11.471   0.114  12.837  1.00  0.00           H  
ATOM   4552  HD3 PRO A 200      12.087   0.450  11.201  1.00  0.00           H  
ATOM   4553  N   ASP A 201      10.730   5.036  13.740  1.00  0.00           N  
ATOM   4554  CA  ASP A 201      10.218   5.713  14.948  1.00  0.00           C  
ATOM   4555  C   ASP A 201       8.956   6.552  14.622  1.00  0.00           C  
ATOM   4556  O   ASP A 201       8.562   6.599  13.453  1.00  0.00           O  
ATOM   4557  CB  ASP A 201      11.371   6.508  15.604  1.00  0.00           C  
ATOM   4558  CG  ASP A 201      11.778   7.811  14.910  1.00  0.00           C  
ATOM   4559  OD1 ASP A 201      10.919   8.512  14.326  1.00  0.00           O  
ATOM   4560  OD2 ASP A 201      12.977   8.159  15.003  1.00  0.00           O1-
ATOM   4561  H   ASP A 201      10.656   5.544  12.870  1.00  0.00           H  
ATOM   4562  HA  ASP A 201       9.907   4.950  15.661  1.00  0.00           H  
ATOM   4563  HB2 ASP A 201      12.246   5.860  15.663  1.00  0.00           H  
ATOM   4564  HB3 ASP A 201      11.111   6.745  16.636  1.00  0.00           H  
ATOM   4565  N   PRO A 202       8.291   7.219  15.593  1.00  0.00           N  
ATOM   4566  CA  PRO A 202       7.024   7.921  15.362  1.00  0.00           C  
ATOM   4567  C   PRO A 202       7.042   9.039  14.301  1.00  0.00           C  
ATOM   4568  O   PRO A 202       5.972   9.461  13.860  1.00  0.00           O  
ATOM   4569  CB  PRO A 202       6.584   8.435  16.736  1.00  0.00           C  
ATOM   4570  CG  PRO A 202       7.217   7.438  17.700  1.00  0.00           C  
ATOM   4571  CD  PRO A 202       8.559   7.178  17.023  1.00  0.00           C  
ATOM   4572  HA  PRO A 202       6.294   7.180  15.035  1.00  0.00           H  
ATOM   4573  HB2 PRO A 202       5.499   8.442  16.836  1.00  0.00           H  
ATOM   4574  HB3 PRO A 202       6.992   9.430  16.918  1.00  0.00           H  
ATOM   4575  HG2 PRO A 202       6.630   6.520  17.731  1.00  0.00           H  
ATOM   4576  HG3 PRO A 202       7.341   7.856  18.699  1.00  0.00           H  
ATOM   4577  HD2 PRO A 202       9.257   7.973  17.284  1.00  0.00           H  
ATOM   4578  HD3 PRO A 202       8.952   6.210  17.334  1.00  0.00           H  
ATOM   4579  N   SER A 203       8.213   9.498  13.842  1.00  0.00           N  
ATOM   4580  CA  SER A 203       8.309  10.377  12.667  1.00  0.00           C  
ATOM   4581  C   SER A 203       8.022   9.594  11.378  1.00  0.00           C  
ATOM   4582  O   SER A 203       7.101   9.936  10.636  1.00  0.00           O  
ATOM   4583  CB  SER A 203       9.667  11.089  12.632  1.00  0.00           C  
ATOM   4584  OG  SER A 203      10.750  10.205  12.394  1.00  0.00           O  
ATOM   4585  H   SER A 203       9.065   9.101  14.212  1.00  0.00           H  
ATOM   4586  HA  SER A 203       7.544  11.150  12.747  1.00  0.00           H  
ATOM   4587  HB2 SER A 203       9.827  11.609  13.577  1.00  0.00           H  
ATOM   4588  HB3 SER A 203       9.648  11.831  11.834  1.00  0.00           H  
ATOM   4589  HG  SER A 203      10.842   9.608  13.140  1.00  0.00           H  
ATOM   4590  N   VAL A 204       8.732   8.487  11.146  1.00  0.00           N  
ATOM   4591  CA  VAL A 204       8.505   7.559  10.022  1.00  0.00           C  
ATOM   4592  C   VAL A 204       7.103   6.954  10.086  1.00  0.00           C  
ATOM   4593  O   VAL A 204       6.355   6.983   9.110  1.00  0.00           O  
ATOM   4594  CB  VAL A 204       9.578   6.451  10.022  1.00  0.00           C  
ATOM   4595  CG1 VAL A 204       9.344   5.405   8.932  1.00  0.00           C  
ATOM   4596  CG2 VAL A 204      10.984   7.034   9.865  1.00  0.00           C  
ATOM   4597  H   VAL A 204       9.450   8.255  11.817  1.00  0.00           H  
ATOM   4598  HA  VAL A 204       8.581   8.109   9.085  1.00  0.00           H  
ATOM   4599  HB  VAL A 204       9.545   5.938  10.983  1.00  0.00           H  
ATOM   4600 HG11 VAL A 204       8.433   4.840   9.129  1.00  0.00           H  
ATOM   4601 HG12 VAL A 204       9.251   5.890   7.960  1.00  0.00           H  
ATOM   4602 HG13 VAL A 204      10.173   4.697   8.893  1.00  0.00           H  
ATOM   4603 HG21 VAL A 204      11.055   7.595   8.933  1.00  0.00           H  
ATOM   4604 HG22 VAL A 204      11.227   7.689  10.702  1.00  0.00           H  
ATOM   4605 HG23 VAL A 204      11.714   6.225   9.856  1.00  0.00           H  
ATOM   4606  N   ILE A 205       6.710   6.511  11.282  1.00  0.00           N  
ATOM   4607  CA  ILE A 205       5.425   5.870  11.598  1.00  0.00           C  
ATOM   4608  C   ILE A 205       4.257   6.885  11.683  1.00  0.00           C  
ATOM   4609  O   ILE A 205       3.139   6.548  12.076  1.00  0.00           O  
ATOM   4610  CB  ILE A 205       5.628   4.881  12.786  1.00  0.00           C  
ATOM   4611  CG1 ILE A 205       6.779   3.874  12.518  1.00  0.00           C  
ATOM   4612  CG2 ILE A 205       4.380   4.095  13.225  1.00  0.00           C  
ATOM   4613  CD1 ILE A 205       6.627   3.029  11.247  1.00  0.00           C  
ATOM   4614  H   ILE A 205       7.388   6.565  12.028  1.00  0.00           H  
ATOM   4615  HA  ILE A 205       5.166   5.257  10.735  1.00  0.00           H  
ATOM   4616  HB  ILE A 205       5.930   5.475  13.648  1.00  0.00           H  
ATOM   4617 HG12 ILE A 205       6.865   3.199  13.369  1.00  0.00           H  
ATOM   4618 HG13 ILE A 205       7.728   4.406  12.452  1.00  0.00           H  
ATOM   4619 HG21 ILE A 205       3.636   4.761  13.661  1.00  0.00           H  
ATOM   4620 HG22 ILE A 205       3.950   3.556  12.380  1.00  0.00           H  
ATOM   4621 HG23 ILE A 205       4.647   3.373  13.996  1.00  0.00           H  
ATOM   4622 HD11 ILE A 205       5.696   2.462  11.272  1.00  0.00           H  
ATOM   4623 HD12 ILE A 205       6.639   3.665  10.361  1.00  0.00           H  
ATOM   4624 HD13 ILE A 205       7.469   2.341  11.174  1.00  0.00           H  
ATOM   4625  N   THR A 206       4.480   8.121  11.216  1.00  0.00           N  
ATOM   4626  CA  THR A 206       3.427   9.074  10.815  1.00  0.00           C  
ATOM   4627  C   THR A 206       3.609   9.654   9.404  1.00  0.00           C  
ATOM   4628  O   THR A 206       2.661  10.258   8.910  1.00  0.00           O  
ATOM   4629  CB  THR A 206       3.177  10.182  11.854  1.00  0.00           C  
ATOM   4630  OG1 THR A 206       4.336  10.938  12.129  1.00  0.00           O  
ATOM   4631  CG2 THR A 206       2.668   9.660  13.190  1.00  0.00           C  
ATOM   4632  H   THR A 206       5.436   8.369  11.005  1.00  0.00           H  
ATOM   4633  HA  THR A 206       2.493   8.516  10.752  1.00  0.00           H  
ATOM   4634  HB  THR A 206       2.420  10.857  11.454  1.00  0.00           H  
ATOM   4635 HG21 THR A 206       1.766   9.068  13.034  1.00  0.00           H  
ATOM   4636 HG22 THR A 206       3.422   9.033  13.665  1.00  0.00           H  
ATOM   4637 HG23 THR A 206       2.423  10.502  13.837  1.00  0.00           H  
ATOM   4638  HG1 THR A 206       4.904  10.377  12.662  1.00  0.00           H  
ATOM   4639  N   LEU A 207       4.731   9.417   8.704  1.00  0.00           N  
ATOM   4640  CA  LEU A 207       4.852   9.685   7.259  1.00  0.00           C  
ATOM   4641  C   LEU A 207       4.155   8.598   6.433  1.00  0.00           C  
ATOM   4642  O   LEU A 207       3.264   8.924   5.650  1.00  0.00           O  
ATOM   4643  CB  LEU A 207       6.324   9.823   6.825  1.00  0.00           C  
ATOM   4644  CG  LEU A 207       7.060  11.082   7.311  1.00  0.00           C  
ATOM   4645  CD1 LEU A 207       8.505  11.032   6.816  1.00  0.00           C  
ATOM   4646  CD2 LEU A 207       6.432  12.382   6.803  1.00  0.00           C  
ATOM   4647  H   LEU A 207       5.486   8.914   9.148  1.00  0.00           H  
ATOM   4648  HA  LEU A 207       4.336  10.617   7.026  1.00  0.00           H  
ATOM   4649  HB2 LEU A 207       6.360   9.815   5.736  1.00  0.00           H  
ATOM   4650  HB3 LEU A 207       6.868   8.945   7.174  1.00  0.00           H  
ATOM   4651  HG  LEU A 207       7.074  11.100   8.401  1.00  0.00           H  
ATOM   4652 HD11 LEU A 207       8.981  10.122   7.184  1.00  0.00           H  
ATOM   4653 HD12 LEU A 207       8.527  11.037   5.726  1.00  0.00           H  
ATOM   4654 HD13 LEU A 207       9.052  11.895   7.196  1.00  0.00           H  
ATOM   4655 HD21 LEU A 207       6.364  12.369   5.715  1.00  0.00           H  
ATOM   4656 HD22 LEU A 207       5.437  12.506   7.229  1.00  0.00           H  
ATOM   4657 HD23 LEU A 207       7.040  13.230   7.118  1.00  0.00           H  
ATOM   4658  N   GLU A 208       4.502   7.319   6.644  1.00  0.00           N  
ATOM   4659  CA  GLU A 208       3.821   6.172   6.008  1.00  0.00           C  
ATOM   4660  C   GLU A 208       2.311   6.284   6.245  1.00  0.00           C  
ATOM   4661  O   GLU A 208       1.512   6.443   5.319  1.00  0.00           O  
ATOM   4662  CB  GLU A 208       4.287   4.839   6.623  1.00  0.00           C  
ATOM   4663  CG  GLU A 208       5.780   4.515   6.519  1.00  0.00           C  
ATOM   4664  CD  GLU A 208       6.165   3.324   7.415  1.00  0.00           C  
ATOM   4665  OE1 GLU A 208       5.275   2.712   8.059  1.00  0.00           O  
ATOM   4666  OE2 GLU A 208       7.375   3.022   7.487  1.00  0.00           O1-
ATOM   4667  H   GLU A 208       5.252   7.125   7.291  1.00  0.00           H  
ATOM   4668  HA  GLU A 208       4.011   6.162   4.934  1.00  0.00           H  
ATOM   4669  HB2 GLU A 208       3.723   4.027   6.163  1.00  0.00           H  
ATOM   4670  HB3 GLU A 208       4.039   4.863   7.684  1.00  0.00           H  
ATOM   4671  HG2 GLU A 208       6.361   5.384   6.826  1.00  0.00           H  
ATOM   4672  HG3 GLU A 208       6.024   4.297   5.479  1.00  0.00           H  
ATOM   4673  N   ASN A 209       1.956   6.333   7.533  1.00  0.00           N  
ATOM   4674  CA  ASN A 209       0.603   6.450   8.061  1.00  0.00           C  
ATOM   4675  C   ASN A 209      -0.012   7.846   7.877  1.00  0.00           C  
ATOM   4676  O   ASN A 209      -0.863   8.234   8.673  1.00  0.00           O  
ATOM   4677  CB  ASN A 209       0.550   5.907   9.504  1.00  0.00           C  
ATOM   4678  CG  ASN A 209       1.197   4.539   9.645  1.00  0.00           C  
ATOM   4679  OD1 ASN A 209       0.916   3.609   8.914  1.00  0.00           O  
ATOM   4680  ND2 ASN A 209       2.097   4.359  10.578  1.00  0.00           N  
ATOM   4681  H   ASN A 209       2.707   6.221   8.200  1.00  0.00           H  
ATOM   4682  HA  ASN A 209      -0.024   5.790   7.461  1.00  0.00           H  
ATOM   4683  HB2 ASN A 209      -0.489   5.819   9.822  1.00  0.00           H  
ATOM   4684  HB3 ASN A 209       1.051   6.610  10.170  1.00  0.00           H  
ATOM   4685 HD21 ASN A 209       2.575   3.469  10.571  1.00  0.00           H  
ATOM   4686 HD22 ASN A 209       2.358   5.118  11.192  1.00  0.00           H  
ATOM   4687  N   SER A 210       0.419   8.592   6.853  1.00  0.00           N  
ATOM   4688  CA  SER A 210      -0.207   9.811   6.321  1.00  0.00           C  
ATOM   4689  C   SER A 210      -0.026   9.987   4.805  1.00  0.00           C  
ATOM   4690  O   SER A 210      -0.488  10.995   4.274  1.00  0.00           O  
ATOM   4691  CB  SER A 210       0.310  11.088   7.005  1.00  0.00           C  
ATOM   4692  OG  SER A 210       0.153  11.074   8.410  1.00  0.00           O  
ATOM   4693  H   SER A 210       1.203   8.220   6.337  1.00  0.00           H  
ATOM   4694  HA  SER A 210      -1.282   9.740   6.484  1.00  0.00           H  
ATOM   4695  HB2 SER A 210      -0.234  11.947   6.612  1.00  0.00           H  
ATOM   4696  HB3 SER A 210       1.367  11.217   6.769  1.00  0.00           H  
ATOM   4697  HG  SER A 210       0.986  10.736   8.745  1.00  0.00           H  
ATOM   4698  N   TRP A 211       0.633   9.068   4.082  1.00  0.00           N  
ATOM   4699  CA  TRP A 211       1.040   9.307   2.686  1.00  0.00           C  
ATOM   4700  C   TRP A 211      -0.125   9.611   1.729  1.00  0.00           C  
ATOM   4701  O   TRP A 211       0.017  10.453   0.841  1.00  0.00           O  
ATOM   4702  CB  TRP A 211       1.879   8.128   2.173  1.00  0.00           C  
ATOM   4703  CG  TRP A 211       2.384   8.301   0.769  1.00  0.00           C  
ATOM   4704  CD1 TRP A 211       3.207   9.290   0.352  1.00  0.00           C  
ATOM   4705  CD2 TRP A 211       2.094   7.505  -0.424  1.00  0.00           C  
ATOM   4706  NE1 TRP A 211       3.431   9.176  -1.004  1.00  0.00           N  
ATOM   4707  CE2 TRP A 211       2.782   8.087  -1.532  1.00  0.00           C  
ATOM   4708  CE3 TRP A 211       1.328   6.348  -0.688  1.00  0.00           C  
ATOM   4709  CZ2 TRP A 211       2.728   7.550  -2.826  1.00  0.00           C  
ATOM   4710  CZ3 TRP A 211       1.269   5.796  -1.982  1.00  0.00           C  
ATOM   4711  CH2 TRP A 211       1.972   6.388  -3.047  1.00  0.00           C  
ATOM   4712  H   TRP A 211       1.005   8.250   4.542  1.00  0.00           H  
ATOM   4713  HA  TRP A 211       1.682  10.188   2.673  1.00  0.00           H  
ATOM   4714  HB2 TRP A 211       1.276   7.221   2.218  1.00  0.00           H  
ATOM   4715  HB3 TRP A 211       2.733   7.984   2.834  1.00  0.00           H  
ATOM   4716  HD1 TRP A 211       3.617  10.066   0.982  1.00  0.00           H  
ATOM   4717  HE1 TRP A 211       3.985   9.832  -1.535  1.00  0.00           H  
ATOM   4718  HE3 TRP A 211       0.790   5.877   0.122  1.00  0.00           H  
ATOM   4719  HZ2 TRP A 211       3.263   8.025  -3.635  1.00  0.00           H  
ATOM   4720  HZ3 TRP A 211       0.677   4.910  -2.159  1.00  0.00           H  
ATOM   4721  HH2 TRP A 211       1.921   5.957  -4.036  1.00  0.00           H  
ATOM   4722  N   GLY A 212      -1.289   8.988   1.929  1.00  0.00           N  
ATOM   4723  CA  GLY A 212      -2.502   9.242   1.144  1.00  0.00           C  
ATOM   4724  C   GLY A 212      -3.083  10.630   1.423  1.00  0.00           C  
ATOM   4725  O   GLY A 212      -3.321  11.400   0.491  1.00  0.00           O  
ATOM   4726  H   GLY A 212      -1.367   8.398   2.745  1.00  0.00           H  
ATOM   4727  HA2 GLY A 212      -3.257   8.499   1.400  1.00  0.00           H  
ATOM   4728  HA3 GLY A 212      -2.280   9.164   0.080  1.00  0.00           H  
ATOM   4729  N   ARG A 213      -3.220  11.002   2.702  1.00  0.00           N  
ATOM   4730  CA  ARG A 213      -3.681  12.334   3.133  1.00  0.00           C  
ATOM   4731  C   ARG A 213      -2.729  13.457   2.706  1.00  0.00           C  
ATOM   4732  O   ARG A 213      -3.191  14.492   2.231  1.00  0.00           O  
ATOM   4733  CB  ARG A 213      -3.913  12.338   4.653  1.00  0.00           C  
ATOM   4734  CG  ARG A 213      -5.014  11.346   5.067  1.00  0.00           C  
ATOM   4735  CD  ARG A 213      -5.379  11.458   6.552  1.00  0.00           C  
ATOM   4736  NE  ARG A 213      -4.405  10.755   7.406  1.00  0.00           N  
ATOM   4737  CZ  ARG A 213      -3.324  11.208   7.998  1.00  0.00           C  
ATOM   4738  NH1 ARG A 213      -2.925  12.444   8.012  1.00  0.00           N  
ATOM   4739  NH2 ARG A 213      -2.577  10.359   8.605  1.00  0.00           N1+
ATOM   4740  H   ARG A 213      -3.037  10.300   3.405  1.00  0.00           H  
ATOM   4741  HA  ARG A 213      -4.634  12.544   2.646  1.00  0.00           H  
ATOM   4742  HB2 ARG A 213      -2.982  12.085   5.161  1.00  0.00           H  
ATOM   4743  HB3 ARG A 213      -4.212  13.342   4.954  1.00  0.00           H  
ATOM   4744  HG2 ARG A 213      -5.908  11.549   4.479  1.00  0.00           H  
ATOM   4745  HG3 ARG A 213      -4.705  10.323   4.853  1.00  0.00           H  
ATOM   4746  HD2 ARG A 213      -5.478  12.506   6.836  1.00  0.00           H  
ATOM   4747  HD3 ARG A 213      -6.354  10.991   6.692  1.00  0.00           H  
ATOM   4748  HE  ARG A 213      -4.514   9.755   7.497  1.00  0.00           H  
ATOM   4749 HH11 ARG A 213      -3.515  13.166   7.627  1.00  0.00           H  
ATOM   4750 HH12 ARG A 213      -2.040  12.656   8.452  1.00  0.00           H  
ATOM   4751 HH21 ARG A 213      -2.811   9.380   8.528  1.00  0.00           H  
ATOM   4752 HH22 ARG A 213      -1.637  10.607   8.877  1.00  0.00           H  
ATOM   4753  N   LEU A 214      -1.414  13.239   2.801  1.00  0.00           N  
ATOM   4754  CA  LEU A 214      -0.377  14.145   2.286  1.00  0.00           C  
ATOM   4755  C   LEU A 214      -0.496  14.306   0.762  1.00  0.00           C  
ATOM   4756  O   LEU A 214      -0.594  15.429   0.270  1.00  0.00           O  
ATOM   4757  CB  LEU A 214       1.020  13.617   2.681  1.00  0.00           C  
ATOM   4758  CG  LEU A 214       1.340  13.712   4.187  1.00  0.00           C  
ATOM   4759  CD1 LEU A 214       2.506  12.791   4.549  1.00  0.00           C  
ATOM   4760  CD2 LEU A 214       1.746  15.134   4.579  1.00  0.00           C  
ATOM   4761  H   LEU A 214      -1.124  12.370   3.225  1.00  0.00           H  
ATOM   4762  HA  LEU A 214      -0.521  15.135   2.718  1.00  0.00           H  
ATOM   4763  HB2 LEU A 214       1.780  14.168   2.128  1.00  0.00           H  
ATOM   4764  HB3 LEU A 214       1.089  12.574   2.372  1.00  0.00           H  
ATOM   4765  HG  LEU A 214       0.471  13.422   4.777  1.00  0.00           H  
ATOM   4766 HD11 LEU A 214       2.238  11.752   4.355  1.00  0.00           H  
ATOM   4767 HD12 LEU A 214       3.381  13.047   3.953  1.00  0.00           H  
ATOM   4768 HD13 LEU A 214       2.752  12.894   5.606  1.00  0.00           H  
ATOM   4769 HD21 LEU A 214       2.656  15.414   4.047  1.00  0.00           H  
ATOM   4770 HD22 LEU A 214       0.954  15.836   4.320  1.00  0.00           H  
ATOM   4771 HD23 LEU A 214       1.931  15.182   5.652  1.00  0.00           H  
ATOM   4772  N   SER A 215      -0.561  13.189   0.025  1.00  0.00           N  
ATOM   4773  CA  SER A 215      -0.774  13.185  -1.430  1.00  0.00           C  
ATOM   4774  C   SER A 215      -2.048  13.942  -1.818  1.00  0.00           C  
ATOM   4775  O   SER A 215      -2.040  14.709  -2.781  1.00  0.00           O  
ATOM   4776  CB  SER A 215      -0.876  11.749  -1.966  1.00  0.00           C  
ATOM   4777  OG  SER A 215       0.322  11.029  -1.750  1.00  0.00           O  
ATOM   4778  H   SER A 215      -0.462  12.299   0.493  1.00  0.00           H  
ATOM   4779  HA  SER A 215       0.069  13.680  -1.912  1.00  0.00           H  
ATOM   4780  HB2 SER A 215      -1.077  11.779  -3.037  1.00  0.00           H  
ATOM   4781  HB3 SER A 215      -1.702  11.228  -1.482  1.00  0.00           H  
ATOM   4782  HG  SER A 215       0.358  10.797  -0.820  1.00  0.00           H  
ATOM   4783  N   THR A 216      -3.127  13.750  -1.055  1.00  0.00           N  
ATOM   4784  CA  THR A 216      -4.430  14.394  -1.260  1.00  0.00           C  
ATOM   4785  C   THR A 216      -4.342  15.903  -1.074  1.00  0.00           C  
ATOM   4786  O   THR A 216      -4.643  16.655  -1.997  1.00  0.00           O  
ATOM   4787  CB  THR A 216      -5.505  13.802  -0.327  1.00  0.00           C  
ATOM   4788  OG1 THR A 216      -5.626  12.417  -0.534  1.00  0.00           O  
ATOM   4789  CG2 THR A 216      -6.888  14.420  -0.532  1.00  0.00           C  
ATOM   4790  H   THR A 216      -3.049  13.086  -0.299  1.00  0.00           H  
ATOM   4791  HA  THR A 216      -4.752  14.218  -2.287  1.00  0.00           H  
ATOM   4792  HB  THR A 216      -5.213  13.963   0.711  1.00  0.00           H  
ATOM   4793 HG21 THR A 216      -6.876  15.478  -0.271  1.00  0.00           H  
ATOM   4794 HG22 THR A 216      -7.195  14.303  -1.571  1.00  0.00           H  
ATOM   4795 HG23 THR A 216      -7.607  13.914   0.112  1.00  0.00           H  
ATOM   4796  HG1 THR A 216      -4.862  11.991  -0.138  1.00  0.00           H  
ATOM   4797  N   ALA A 217      -3.889  16.363   0.097  1.00  0.00           N  
ATOM   4798  CA  ALA A 217      -3.884  17.785   0.433  1.00  0.00           C  
ATOM   4799  C   ALA A 217      -3.005  18.626  -0.507  1.00  0.00           C  
ATOM   4800  O   ALA A 217      -3.359  19.771  -0.793  1.00  0.00           O  
ATOM   4801  CB  ALA A 217      -3.449  17.937   1.889  1.00  0.00           C  
ATOM   4802  H   ALA A 217      -3.597  15.707   0.806  1.00  0.00           H  
ATOM   4803  HA  ALA A 217      -4.904  18.156   0.336  1.00  0.00           H  
ATOM   4804  HB1 ALA A 217      -4.081  17.319   2.527  1.00  0.00           H  
ATOM   4805  HB2 ALA A 217      -2.407  17.635   1.991  1.00  0.00           H  
ATOM   4806  HB3 ALA A 217      -3.552  18.980   2.190  1.00  0.00           H  
ATOM   4807  N   ILE A 218      -1.908  18.049  -1.017  1.00  0.00           N  
ATOM   4808  CA  ILE A 218      -1.027  18.682  -2.007  1.00  0.00           C  
ATOM   4809  C   ILE A 218      -1.675  18.741  -3.399  1.00  0.00           C  
ATOM   4810  O   ILE A 218      -1.686  19.808  -4.018  1.00  0.00           O  
ATOM   4811  CB  ILE A 218       0.358  17.990  -2.026  1.00  0.00           C  
ATOM   4812  CG1 ILE A 218       1.086  18.146  -0.669  1.00  0.00           C  
ATOM   4813  CG2 ILE A 218       1.212  18.540  -3.183  1.00  0.00           C  
ATOM   4814  CD1 ILE A 218       2.304  17.228  -0.488  1.00  0.00           C  
ATOM   4815  H   ILE A 218      -1.667  17.124  -0.691  1.00  0.00           H  
ATOM   4816  HA  ILE A 218      -0.866  19.716  -1.702  1.00  0.00           H  
ATOM   4817  HB  ILE A 218       0.197  16.926  -2.201  1.00  0.00           H  
ATOM   4818 HG12 ILE A 218       0.397  17.920   0.145  1.00  0.00           H  
ATOM   4819 HG13 ILE A 218       1.406  19.182  -0.552  1.00  0.00           H  
ATOM   4820 HG21 ILE A 218       0.807  18.219  -4.143  1.00  0.00           H  
ATOM   4821 HG22 ILE A 218       1.222  19.629  -3.147  1.00  0.00           H  
ATOM   4822 HG23 ILE A 218       2.237  18.174  -3.122  1.00  0.00           H  
ATOM   4823 HD11 ILE A 218       2.001  16.187  -0.601  1.00  0.00           H  
ATOM   4824 HD12 ILE A 218       3.085  17.465  -1.210  1.00  0.00           H  
ATOM   4825 HD13 ILE A 218       2.709  17.361   0.515  1.00  0.00           H  
ATOM   4826  N   GLN A 219      -2.241  17.634  -3.897  1.00  0.00           N  
ATOM   4827  CA  GLN A 219      -2.892  17.609  -5.216  1.00  0.00           C  
ATOM   4828  C   GLN A 219      -4.142  18.496  -5.283  1.00  0.00           C  
ATOM   4829  O   GLN A 219      -4.363  19.123  -6.316  1.00  0.00           O  
ATOM   4830  CB  GLN A 219      -3.232  16.169  -5.631  1.00  0.00           C  
ATOM   4831  CG  GLN A 219      -2.002  15.410  -6.141  1.00  0.00           C  
ATOM   4832  CD  GLN A 219      -2.265  13.917  -6.220  1.00  0.00           C  
ATOM   4833  OE1 GLN A 219      -2.794  13.385  -7.186  1.00  0.00           O  
ATOM   4834  NE2 GLN A 219      -1.931  13.201  -5.179  1.00  0.00           N  
ATOM   4835  H   GLN A 219      -2.241  16.789  -3.343  1.00  0.00           H  
ATOM   4836  HA  GLN A 219      -2.196  18.020  -5.948  1.00  0.00           H  
ATOM   4837  HB2 GLN A 219      -3.966  16.178  -6.437  1.00  0.00           H  
ATOM   4838  HB3 GLN A 219      -3.672  15.647  -4.782  1.00  0.00           H  
ATOM   4839  HG2 GLN A 219      -1.158  15.586  -5.474  1.00  0.00           H  
ATOM   4840  HG3 GLN A 219      -1.737  15.771  -7.134  1.00  0.00           H  
ATOM   4841 HE21 GLN A 219      -1.647  13.681  -4.336  1.00  0.00           H  
ATOM   4842 HE22 GLN A 219      -2.077  12.203  -5.222  1.00  0.00           H  
ATOM   4843  N   GLU A 220      -4.907  18.579  -4.192  1.00  0.00           N  
ATOM   4844  CA  GLU A 220      -6.126  19.394  -4.060  1.00  0.00           C  
ATOM   4845  C   GLU A 220      -5.845  20.857  -3.637  1.00  0.00           C  
ATOM   4846  O   GLU A 220      -6.783  21.642  -3.491  1.00  0.00           O  
ATOM   4847  CB  GLU A 220      -7.070  18.734  -3.031  1.00  0.00           C  
ATOM   4848  CG  GLU A 220      -7.445  17.259  -3.273  1.00  0.00           C  
ATOM   4849  CD  GLU A 220      -8.613  17.064  -4.241  1.00  0.00           C  
ATOM   4850  OE1 GLU A 220      -8.702  17.784  -5.256  1.00  0.00           O  
ATOM   4851  OE2 GLU A 220      -9.436  16.150  -3.987  1.00  0.00           O1-
ATOM   4852  H   GLU A 220      -4.674  17.981  -3.412  1.00  0.00           H  
ATOM   4853  HA  GLU A 220      -6.638  19.429  -5.022  1.00  0.00           H  
ATOM   4854  HB2 GLU A 220      -7.986  19.319  -2.949  1.00  0.00           H  
ATOM   4855  HB3 GLU A 220      -6.576  18.791  -2.062  1.00  0.00           H  
ATOM   4856  HG2 GLU A 220      -7.732  16.841  -2.308  1.00  0.00           H  
ATOM   4857  HG3 GLU A 220      -6.588  16.693  -3.638  1.00  0.00           H  
ATOM   4858  N   SER A 221      -4.578  21.229  -3.404  1.00  0.00           N  
ATOM   4859  CA  SER A 221      -4.175  22.477  -2.725  1.00  0.00           C  
ATOM   4860  C   SER A 221      -4.696  23.771  -3.375  1.00  0.00           C  
ATOM   4861  O   SER A 221      -4.820  23.894  -4.597  1.00  0.00           O  
ATOM   4862  CB  SER A 221      -2.646  22.544  -2.566  1.00  0.00           C  
ATOM   4863  OG  SER A 221      -1.959  22.520  -3.807  1.00  0.00           O  
ATOM   4864  H   SER A 221      -3.857  20.549  -3.601  1.00  0.00           H  
ATOM   4865  HA  SER A 221      -4.592  22.439  -1.719  1.00  0.00           H  
ATOM   4866  HB2 SER A 221      -2.302  21.707  -1.957  1.00  0.00           H  
ATOM   4867  HB3 SER A 221      -2.390  23.464  -2.040  1.00  0.00           H  
ATOM   4868  HG  SER A 221      -1.934  21.598  -4.076  1.00  0.00           H  
ATOM   4869  N   ASN A 222      -4.968  24.777  -2.536  1.00  0.00           N  
ATOM   4870  CA  ASN A 222      -5.358  26.126  -2.949  1.00  0.00           C  
ATOM   4871  C   ASN A 222      -4.087  26.915  -3.345  1.00  0.00           C  
ATOM   4872  O   ASN A 222      -3.496  27.610  -2.515  1.00  0.00           O  
ATOM   4873  CB  ASN A 222      -6.177  26.827  -1.833  1.00  0.00           C  
ATOM   4874  CG  ASN A 222      -7.247  26.034  -1.091  1.00  0.00           C  
ATOM   4875  OD1 ASN A 222      -7.364  26.139   0.124  1.00  0.00           O  
ATOM   4876  ND2 ASN A 222      -8.072  25.268  -1.765  1.00  0.00           N  
ATOM   4877  H   ASN A 222      -4.800  24.624  -1.552  1.00  0.00           H  
ATOM   4878  HA  ASN A 222      -5.991  26.050  -3.834  1.00  0.00           H
[truncated: 71,931 more chars]
