# Supplementary material for: PROTAC-Mediated Ternary Complex Stability with Ricin Toxin A: A Computational Perspective
Source: ACS Omega. 2026 Feb 9;11(7):11685–99. doi: 10.1021/acsomega.5c10223 (PMC12946957; doi:10.1021/acsomega.5c10223)
Supplement: Supplementary file 2 [file ao5c10223_si_002.zip › Suppl_mat/DM_input_files/VHL/8B.pdb]

HEADER    Von Hippel-Lindau disease tumor suppress                    
REMARK  99                                                                      
REMARK  99 MOE v2024.06 (Chemical Computing Group ULC) Tue Sep 30 10:26:26 2025 
REMARK  99                                                                      
SEQRES   1 C   92  VAL LEU ARG SER VAL ASN SER ARG GLU PRO SER GLN VAL
SEQRES   2 C   92  ILE PHE CYS ASN ARG SER PRO ARG VAL VAL LEU PRO VAL
SEQRES   3 C   92  TRP LEU ASN PHE ASP GLY GLU PRO GLN PRO TYR PRO THR
SEQRES   4 C   92  LEU PRO PRO GLY THR GLY ARG ARG ILE HIS SER TYR ARG
SEQRES   5 C   92  GLY HIS LEU TRP LEU PHE ARG ASP ALA GLY THR HIS ASP
SEQRES   6 C   92  GLY LEU LEU VAL ASN GLN THR GLU LEU PHE VAL PRO SER
SEQRES   7 C   92  LEU ASN VAL ASP GLY GLN PRO ILE PHE ALA ASN ILE THR
SEQRES   8 C   92  LEU
SEQRES   1 A  263  GLN TYR PRO ILE ILE ASN PHE THR THR ALA GLY ALA THR
SEQRES   2 A  263  VAL GLN SER TYR THR ASN PHE ILE ARG ALA VAL ARG GLY
SEQRES   3 A  263  ARG LEU THR THR GLY ALA ASP VAL ARG HIS GLU ILE PRO
SEQRES   4 A  263  VAL LEU PRO ASN ARG VAL GLY LEU PRO ILE ASN GLN ARG
SEQRES   5 A  263  PHE ILE LEU VAL GLU LEU SER ASN HIS ALA GLU LEU SER
SEQRES   6 A  263  VAL THR LEU ALA LEU ASP VAL THR ASN ALA TYR VAL VAL
SEQRES   7 A  263  GLY TYR ARG ALA GLY ASN SER ALA TYR PHE PHE HIS PRO
SEQRES   8 A  263  ASP ASN GLN GLU ASP ALA GLU ALA ILE THR HIS LEU PHE
SEQRES   9 A  263  THR ASP VAL GLN ASN ARG TYR THR PHE ALA PHE GLY GLY
SEQRES  10 A  263  ASN TYR ASP ARG LEU GLU GLN LEU ALA GLY ASN LEU ARG
SEQRES  11 A  263  GLU ASN ILE GLU LEU GLY ASN GLY PRO LEU GLU GLU ALA
SEQRES  12 A  263  ILE SER ALA LEU TYR TYR TYR SER THR GLY GLY THR GLN
SEQRES  13 A  263  LEU PRO THR LEU ALA ARG SER PHE ILE ILE CYS ILE GLN
SEQRES  14 A  263  MET ILE SER GLU ALA ALA ARG PHE GLN TYR ILE GLU GLY
SEQRES  15 A  263  GLU MET ARG THR ARG ILE ARG TYR ASN ARG ARG SER ALA
SEQRES  16 A  263  PRO ASP PRO SER VAL ILE THR LEU GLU ASN SER TRP GLY
SEQRES  17 A  263  ARG LEU SER THR ALA ILE GLN GLU SER ASN GLN GLY ALA
SEQRES  18 A  263  PHE ALA SER PRO ILE GLN LEU GLN ARG ARG ASN GLY SER
SEQRES  19 A  263  LYS PHE SER VAL TYR ASP VAL SER ILE LEU ILE PRO ILE
SEQRES  20 A  263  ILE ALA LEU MET VAL TYR ARG CYS ALA PRO PRO PRO SER
SEQRES  21 A  263  SER GLN PHE
HELIX    1   1 VAL A   18  ARG A   29  1               Generated by MOE   12
HELIX    2   2 ILE A   53  GLN A   55  5               Generated by MOE    3
HELIX    3   3 GLN A   98  ALA A  103  1               Generated by MOE    6
HELIX    4   4 ILE A  104  HIS A  106  5               Generated by MOE    3
HELIX    5   5 TYR A  123  LEU A  129  1               Generated by MOE    7
HELIX    6   6 ARG A  134  ASN A  136  5               Generated by MOE    3
HELIX    7   7 ASN A  141  TYR A  153  1               Generated by MOE   13
HELIX    8   8 TYR A  154  THR A  156  5               Generated by MOE    3
HELIX    9   9 LEU A  161  GLN A  173  1               Generated by MOE   13
HELIX   10  10 SER A  176  ARG A  180  1               Generated by MOE    5
HELIX   11  11 GLN A  182  TYR A  194  1               Generated by MOE   13
HELIX   12  12 VAL A  204  LEU A  207  1               Generated by MOE    4
HELIX   13  13 GLU A  208  SER A  210  5               Generated by MOE    3
HELIX   14  14 TRP A  211  GLN A  219  1               Generated by MOE    9
SHEET    1       PRO C  71  GLN C  73                  Generated by MOE
SHEET    2       VAL C  74  ARG C  79                  Generated by MOE
SHEET    3       VAL C  84  LEU C  89                  Generated by MOE
SHEET    4       PRO C  95  PRO C  97                  Generated by MOE
SHEET    5       GLY C 106  TYR C 112                  Generated by MOE
SHEET    6       LEU C 116  ASP C 121                  Generated by MOE
SHEET    7       LEU C 129  VAL C 130                  Generated by MOE
SHEET    8       LEU C 135  PHE C 136                  Generated by MOE
SHEET    9       ILE C 147  THR C 152                  Generated by MOE
SHEET   10       ILE A   8  THR A  12                  Generated by MOE
SHEET   11       VAL A  38  ARG A  39                  Generated by MOE
SHEET   12       ILE A  42  PRO A  43                  Generated by MOE
SHEET   13       PHE A  57  ILE A  58                  Generated by MOE
SHEET   14       LEU A  59  SER A  63                  Generated by MOE
SHEET   15       SER A  69  ASP A  75                  Generated by MOE
SHEET   16       TYR A  80  ALA A  86                  Generated by MOE
SHEET   17       SER A  89  PHE A  92                  Generated by MOE
SHEET   18       ASN A 113  THR A 116                  Generated by MOE
SHEET   19       SER A 221  ASN A 222                  Generated by MOE
SHEET   20       ALA A 225  PHE A 226                  Generated by MOE
SHEET   21       ILE A 230  GLN A 233                  Generated by MOE
SHEET   22       LYS A 239  VAL A 242                  Generated by MOE
ATOM      1  N   VAL C  62     -15.951  -7.641 -16.259  1.00  0.00           N1+
ATOM      2  CA  VAL C  62     -17.241  -7.184 -16.824  1.00  0.00           C  
ATOM      3  C   VAL C  62     -17.472  -5.686 -16.614  1.00  0.00           C  
ATOM      4  O   VAL C  62     -17.319  -4.942 -17.579  1.00  0.00           O  
ATOM      5  CB  VAL C  62     -18.430  -8.059 -16.379  1.00  0.00           C  
ATOM      6  CG1 VAL C  62     -19.789  -7.536 -16.861  1.00  0.00           C  
ATOM      7  CG2 VAL C  62     -18.280  -9.494 -16.900  1.00  0.00           C  
ATOM      8  H1  VAL C  62     -15.189  -7.013 -16.473  1.00  0.00           H  
ATOM      9  H2  VAL C  62     -15.697  -8.554 -16.607  1.00  0.00           H  
ATOM     10  H3  VAL C  62     -16.015  -7.746 -15.256  1.00  0.00           H  
ATOM     11  HA  VAL C  62     -17.166  -7.303 -17.905  1.00  0.00           H  
ATOM     12  HB  VAL C  62     -18.457  -8.098 -15.290  1.00  0.00           H  
ATOM     13 HG11 VAL C  62     -20.050  -6.616 -16.338  1.00  0.00           H  
ATOM     14 HG12 VAL C  62     -19.768  -7.353 -17.936  1.00  0.00           H  
ATOM     15 HG13 VAL C  62     -20.572  -8.262 -16.642  1.00  0.00           H  
ATOM     16 HG21 VAL C  62     -18.272  -9.500 -17.990  1.00  0.00           H  
ATOM     17 HG22 VAL C  62     -17.362  -9.951 -16.532  1.00  0.00           H  
ATOM     18 HG23 VAL C  62     -19.114 -10.106 -16.556  1.00  0.00           H  
ATOM     19  N   LEU C  63     -17.798  -5.214 -15.398  1.00  0.00           N  
ATOM     20  CA  LEU C  63     -18.048  -3.789 -15.073  1.00  0.00           C  
ATOM     21  C   LEU C  63     -17.392  -3.442 -13.728  1.00  0.00           C  
ATOM     22  O   LEU C  63     -17.459  -4.238 -12.795  1.00  0.00           O  
ATOM     23  CB  LEU C  63     -19.562  -3.486 -15.059  1.00  0.00           C  
ATOM     24  CG  LEU C  63     -20.244  -3.531 -16.441  1.00  0.00           C  
ATOM     25  CD1 LEU C  63     -21.761  -3.517 -16.281  1.00  0.00           C  
ATOM     26  CD2 LEU C  63     -19.840  -2.336 -17.305  1.00  0.00           C  
ATOM     27  H   LEU C  63     -17.876  -5.860 -14.625  1.00  0.00           H  
ATOM     28  HA  LEU C  63     -17.572  -3.160 -15.825  1.00  0.00           H  
ATOM     29  HB2 LEU C  63     -19.721  -2.498 -14.627  1.00  0.00           H  
ATOM     30  HB3 LEU C  63     -20.045  -4.208 -14.400  1.00  0.00           H  
ATOM     31  HG  LEU C  63     -19.969  -4.448 -16.962  1.00  0.00           H  
ATOM     32 HD11 LEU C  63     -22.079  -4.375 -15.689  1.00  0.00           H  
ATOM     33 HD12 LEU C  63     -22.080  -2.603 -15.781  1.00  0.00           H  
ATOM     34 HD13 LEU C  63     -22.233  -3.580 -17.262  1.00  0.00           H  
ATOM     35 HD21 LEU C  63     -20.112  -1.407 -16.804  1.00  0.00           H  
ATOM     36 HD22 LEU C  63     -18.766  -2.352 -17.492  1.00  0.00           H  
ATOM     37 HD23 LEU C  63     -20.354  -2.407 -18.264  1.00  0.00           H  
ATOM     38  N   ARG C  64     -16.679  -2.310 -13.643  1.00  0.00           N  
ATOM     39  CA  ARG C  64     -15.361  -2.277 -12.970  1.00  0.00           C  
ATOM     40  C   ARG C  64     -15.157  -1.175 -11.932  1.00  0.00           C  
ATOM     41  O   ARG C  64     -15.718  -0.085 -12.050  1.00  0.00           O  
ATOM     42  CB  ARG C  64     -14.257  -2.294 -14.052  1.00  0.00           C  
ATOM     43  CG  ARG C  64     -13.758  -0.908 -14.512  1.00  0.00           C  
ATOM     44  CD  ARG C  64     -13.044  -0.977 -15.872  1.00  0.00           C  
ATOM     45  NE  ARG C  64     -12.327   0.270 -16.205  1.00  0.00           N  
ATOM     46  CZ  ARG C  64     -11.115   0.626 -15.815  1.00  0.00           C  
ATOM     47  NH1 ARG C  64     -10.404  -0.073 -14.988  1.00  0.00           N  
ATOM     48  NH2 ARG C  64     -10.600   1.735 -16.255  1.00  0.00           N1+
ATOM     49  H   ARG C  64     -16.874  -1.574 -14.306  1.00  0.00           H  
ATOM     50  HA  ARG C  64     -15.260  -3.208 -12.412  1.00  0.00           H  
ATOM     51  HB2 ARG C  64     -14.606  -2.857 -14.917  1.00  0.00           H  
ATOM     52  HB3 ARG C  64     -13.404  -2.834 -13.642  1.00  0.00           H  
ATOM     53  HG2 ARG C  64     -13.067  -0.519 -13.764  1.00  0.00           H  
ATOM     54  HG3 ARG C  64     -14.596  -0.217 -14.606  1.00  0.00           H  
ATOM     55  HD2 ARG C  64     -13.798  -1.159 -16.638  1.00  0.00           H  
ATOM     56  HD3 ARG C  64     -12.349  -1.816 -15.899  1.00  0.00           H  
ATOM     57  HE  ARG C  64     -12.772   0.906 -16.851  1.00  0.00           H  
ATOM     58 HH11 ARG C  64      -9.423   0.108 -14.828  1.00  0.00           H  
ATOM     59 HH12 ARG C  64     -10.766  -0.961 -14.673  1.00  0.00           H  
ATOM     60 HH21 ARG C  64     -11.121   2.269 -16.936  1.00  0.00           H  
ATOM     61 HH22 ARG C  64      -9.728   2.067 -15.867  1.00  0.00           H  
ATOM     62  N   SER C  65     -14.298  -1.465 -10.956  1.00  0.00           N  
ATOM     63  CA  SER C  65     -13.770  -0.498  -9.985  1.00  0.00           C  
ATOM     64  C   SER C  65     -12.766   0.471 -10.618  1.00  0.00           C  
ATOM     65  O   SER C  65     -11.959   0.074 -11.457  1.00  0.00           O  
ATOM     66  CB  SER C  65     -13.088  -1.227  -8.825  1.00  0.00           C  
ATOM     67  OG  SER C  65     -14.049  -1.797  -7.959  1.00  0.00           O  
ATOM     68  H   SER C  65     -13.918  -2.401 -10.945  1.00  0.00           H  
ATOM     69  HA  SER C  65     -14.591   0.091  -9.576  1.00  0.00           H  
ATOM     70  HB2 SER C  65     -12.494  -0.506  -8.264  1.00  0.00           H  
ATOM     71  HB3 SER C  65     -12.418  -1.998  -9.204  1.00  0.00           H  
ATOM     72  HG  SER C  65     -14.228  -2.692  -8.257  1.00  0.00           H  
ATOM     73  N   VAL C  66     -12.785   1.734 -10.189  1.00  0.00           N  
ATOM     74  CA  VAL C  66     -11.894   2.787 -10.702  1.00  0.00           C  
ATOM     75  C   VAL C  66     -10.420   2.539 -10.350  1.00  0.00           C  
ATOM     76  O   VAL C  66     -10.084   2.145  -9.232  1.00  0.00           O  
ATOM     77  CB  VAL C  66     -12.378   4.182 -10.251  1.00  0.00           C  
ATOM     78  CG1 VAL C  66     -11.414   5.325 -10.593  1.00  0.00           C  
ATOM     79  CG2 VAL C  66     -13.741   4.520 -10.873  1.00  0.00           C  
ATOM     80  H   VAL C  66     -13.477   1.996  -9.501  1.00  0.00           H  
ATOM     81  HA  VAL C  66     -11.969   2.758 -11.789  1.00  0.00           H  
ATOM     82  HB  VAL C  66     -12.486   4.169  -9.166  1.00  0.00           H  
ATOM     83 HG11 VAL C  66     -10.469   5.204 -10.062  1.00  0.00           H  
ATOM     84 HG12 VAL C  66     -11.225   5.351 -11.666  1.00  0.00           H  
ATOM     85 HG13 VAL C  66     -11.845   6.278 -10.287  1.00  0.00           H  
ATOM     86 HG21 VAL C  66     -13.654   4.564 -11.958  1.00  0.00           H  
ATOM     87 HG22 VAL C  66     -14.478   3.760 -10.613  1.00  0.00           H  
ATOM     88 HG23 VAL C  66     -14.096   5.481 -10.498  1.00  0.00           H  
ATOM     89  N   ASN C  67      -9.526   2.813 -11.307  1.00  0.00           N  
ATOM     90  CA  ASN C  67      -8.065   2.641 -11.227  1.00  0.00           C  
ATOM     91  C   ASN C  67      -7.365   3.692 -10.332  1.00  0.00           C  
ATOM     92  O   ASN C  67      -6.443   4.389 -10.758  1.00  0.00           O  
ATOM     93  CB  ASN C  67      -7.482   2.529 -12.653  1.00  0.00           C  
ATOM     94  CG  ASN C  67      -8.016   3.564 -13.627  1.00  0.00           C  
ATOM     95  OD1 ASN C  67      -8.868   3.284 -14.462  1.00  0.00           O  
ATOM     96  ND2 ASN C  67      -7.610   4.804 -13.496  1.00  0.00           N  
ATOM     97  H   ASN C  67      -9.906   3.122 -12.190  1.00  0.00           H  
ATOM     98  HA  ASN C  67      -7.860   1.687 -10.742  1.00  0.00           H  
ATOM     99  HB2 ASN C  67      -6.394   2.589 -12.626  1.00  0.00           H  
ATOM    100  HB3 ASN C  67      -7.744   1.549 -13.050  1.00  0.00           H  
ATOM    101 HD21 ASN C  67      -7.991   5.495 -14.126  1.00  0.00           H  
ATOM    102 HD22 ASN C  67      -6.928   5.029 -12.785  1.00  0.00           H  
ATOM    103  N   SER C  68      -7.811   3.820  -9.080  1.00  0.00           N  
ATOM    104  CA  SER C  68      -7.444   4.918  -8.175  1.00  0.00           C  
ATOM    105  C   SER C  68      -6.198   4.686  -7.315  1.00  0.00           C  
ATOM    106  O   SER C  68      -5.440   5.637  -7.138  1.00  0.00           O  
ATOM    107  CB  SER C  68      -8.650   5.238  -7.292  1.00  0.00           C  
ATOM    108  OG  SER C  68      -9.002   4.118  -6.502  1.00  0.00           O  
ATOM    109  H   SER C  68      -8.580   3.230  -8.796  1.00  0.00           H  
ATOM    110  HA  SER C  68      -7.250   5.807  -8.776  1.00  0.00           H  
ATOM    111  HB2 SER C  68      -9.494   5.518  -7.922  1.00  0.00           H  
ATOM    112  HB3 SER C  68      -8.411   6.080  -6.643  1.00  0.00           H  
ATOM    113  HG  SER C  68      -9.954   4.176  -6.386  1.00  0.00           H  
ATOM    114  N   ARG C  69      -5.955   3.480  -6.767  1.00  0.00           N  
ATOM    115  CA  ARG C  69      -4.869   3.240  -5.777  1.00  0.00           C  
ATOM    116  C   ARG C  69      -4.903   4.312  -4.653  1.00  0.00           C  
ATOM    117  O   ARG C  69      -3.915   4.990  -4.368  1.00  0.00           O  
ATOM    118  CB  ARG C  69      -3.494   3.139  -6.499  1.00  0.00           C  
ATOM    119  CG  ARG C  69      -3.012   1.737  -6.914  1.00  0.00           C  
ATOM    120  CD  ARG C  69      -3.827   1.021  -7.997  1.00  0.00           C  
ATOM    121  NE  ARG C  69      -3.098  -0.140  -8.559  1.00  0.00           N  
ATOM    122  CZ  ARG C  69      -2.914  -1.332  -8.011  1.00  0.00           C  
ATOM    123  NH1 ARG C  69      -3.305  -1.656  -6.811  1.00  0.00           N  
ATOM    124  NH2 ARG C  69      -2.325  -2.298  -8.646  1.00  0.00           N1+
ATOM    125  H   ARG C  69      -6.635   2.754  -6.944  1.00  0.00           H  
ATOM    126  HA  ARG C  69      -5.045   2.295  -5.263  1.00  0.00           H  
ATOM    127  HB2 ARG C  69      -3.488   3.787  -7.375  1.00  0.00           H  
ATOM    128  HB3 ARG C  69      -2.720   3.523  -5.834  1.00  0.00           H  
ATOM    129  HG2 ARG C  69      -1.994   1.850  -7.285  1.00  0.00           H  
ATOM    130  HG3 ARG C  69      -2.971   1.106  -6.026  1.00  0.00           H  
ATOM    131  HD2 ARG C  69      -4.783   0.704  -7.581  1.00  0.00           H  
ATOM    132  HD3 ARG C  69      -4.021   1.729  -8.803  1.00  0.00           H  
ATOM    133  HE  ARG C  69      -2.716  -0.035  -9.488  1.00  0.00           H  
ATOM    134 HH11 ARG C  69      -3.745  -1.005  -6.176  1.00  0.00           H  
ATOM    135 HH12 ARG C  69      -3.176  -2.622  -6.543  1.00  0.00           H  
ATOM    136 HH21 ARG C  69      -1.944  -2.216  -9.577  1.00  0.00           H  
ATOM    137 HH22 ARG C  69      -2.314  -3.203  -8.199  1.00  0.00           H  
ATOM    138  N   GLU C  70      -6.075   4.503  -4.040  1.00  0.00           N  
ATOM    139  CA  GLU C  70      -6.277   5.467  -2.946  1.00  0.00           C  
ATOM    140  C   GLU C  70      -7.270   4.993  -1.874  1.00  0.00           C  
ATOM    141  O   GLU C  70      -8.341   4.503  -2.241  1.00  0.00           O  
ATOM    142  CB  GLU C  70      -6.690   6.824  -3.521  1.00  0.00           C  
ATOM    143  CG  GLU C  70      -7.351   7.778  -2.518  1.00  0.00           C  
ATOM    144  CD  GLU C  70      -7.710   9.129  -3.124  1.00  0.00           C  
ATOM    145  OE1 GLU C  70      -7.423   9.371  -4.319  1.00  0.00           O  
ATOM    146  OE2 GLU C  70      -8.294   9.952  -2.393  1.00  0.00           O1-
ATOM    147  H   GLU C  70      -6.865   3.937  -4.313  1.00  0.00           H  
ATOM    148  HA  GLU C  70      -5.309   5.614  -2.466  1.00  0.00           H  
ATOM    149  HB2 GLU C  70      -7.376   6.666  -4.354  1.00  0.00           H  
ATOM    150  HB3 GLU C  70      -5.773   7.294  -3.874  1.00  0.00           H  
ATOM    151  HG2 GLU C  70      -6.674   7.934  -1.678  1.00  0.00           H  
ATOM    152  HG3 GLU C  70      -8.276   7.333  -2.149  1.00  0.00           H  
ATOM    153  N   PRO C  71      -6.987   5.205  -0.568  1.00  0.00           N  
ATOM    154  CA  PRO C  71      -7.879   4.818   0.519  1.00  0.00           C  
ATOM    155  C   PRO C  71      -9.289   5.398   0.431  1.00  0.00           C  
ATOM    156  O   PRO C  71      -9.491   6.573   0.113  1.00  0.00           O  
ATOM    157  CB  PRO C  71      -7.201   5.277   1.815  1.00  0.00           C  
ATOM    158  CG  PRO C  71      -5.728   5.208   1.443  1.00  0.00           C  
ATOM    159  CD  PRO C  71      -5.760   5.742   0.015  1.00  0.00           C  
ATOM    160  HA  PRO C  71      -7.940   3.730   0.542  1.00  0.00           H  
ATOM    161  HB2 PRO C  71      -7.436   4.619   2.652  1.00  0.00           H  
ATOM    162  HB3 PRO C  71      -7.470   6.308   2.048  1.00  0.00           H  
ATOM    163  HG2 PRO C  71      -5.400   4.168   1.456  1.00  0.00           H  
ATOM    164  HG3 PRO C  71      -5.104   5.829   2.085  1.00  0.00           H  
ATOM    165  HD2 PRO C  71      -5.815   6.830   0.040  1.00  0.00           H  
ATOM    166  HD3 PRO C  71      -4.859   5.424  -0.509  1.00  0.00           H  
ATOM    167  N   SER C  72     -10.252   4.575   0.834  1.00  0.00           N  
ATOM    168  CA  SER C  72     -11.561   4.995   1.312  1.00  0.00           C  
ATOM    169  C   SER C  72     -11.829   4.327   2.666  1.00  0.00           C  
ATOM    170  O   SER C  72     -11.380   3.210   2.941  1.00  0.00           O  
ATOM    171  CB  SER C  72     -12.647   4.767   0.252  1.00  0.00           C  
ATOM    172  OG  SER C  72     -13.924   5.167   0.712  1.00  0.00           O  
ATOM    173  H   SER C  72     -10.039   3.595   0.949  1.00  0.00           H  
ATOM    174  HA  SER C  72     -11.509   6.070   1.487  1.00  0.00           H  
ATOM    175  HB2 SER C  72     -12.678   3.707  -0.001  1.00  0.00           H  
ATOM    176  HB3 SER C  72     -12.395   5.332  -0.646  1.00  0.00           H  
ATOM    177  HG  SER C  72     -13.911   6.117   0.853  1.00  0.00           H  
ATOM    178  N   GLN C  73     -12.512   5.042   3.551  1.00  0.00           N  
ATOM    179  CA  GLN C  73     -12.782   4.648   4.935  1.00  0.00           C  
ATOM    180  C   GLN C  73     -14.245   4.210   5.001  1.00  0.00           C  
ATOM    181  O   GLN C  73     -15.120   4.990   4.619  1.00  0.00           O  
ATOM    182  CB  GLN C  73     -12.451   5.822   5.877  1.00  0.00           C  
ATOM    183  CG  GLN C  73     -10.970   6.275   5.832  1.00  0.00           C  
ATOM    184  CD  GLN C  73     -10.077   5.640   6.896  1.00  0.00           C  
ATOM    185  OE1 GLN C  73     -10.529   5.045   7.864  1.00  0.00           O  
ATOM    186  NE2 GLN C  73      -8.770   5.760   6.798  1.00  0.00           N  
ATOM    187  H   GLN C  73     -12.899   5.916   3.227  1.00  0.00           H  
ATOM    188  HA  GLN C  73     -12.157   3.800   5.216  1.00  0.00           H  
ATOM    189  HB2 GLN C  73     -12.748   5.569   6.894  1.00  0.00           H  
ATOM    190  HB3 GLN C  73     -13.062   6.674   5.580  1.00  0.00           H  
ATOM    191  HG2 GLN C  73     -10.944   7.351   6.002  1.00  0.00           H  
ATOM    192  HG3 GLN C  73     -10.536   6.096   4.848  1.00  0.00           H  
ATOM    193 HE21 GLN C  73      -8.221   5.296   7.508  1.00  0.00           H  
ATOM    194 HE22 GLN C  73      -8.339   6.089   5.946  1.00  0.00           H  
ATOM    195  N   VAL C  74     -14.521   2.967   5.412  1.00  0.00           N  
ATOM    196  CA  VAL C  74     -15.808   2.304   5.131  1.00  0.00           C  
ATOM    197  C   VAL C  74     -16.346   1.490   6.313  1.00  0.00           C  
ATOM    198  O   VAL C  74     -15.598   0.782   6.993  1.00  0.00           O  
ATOM    199  CB  VAL C  74     -15.716   1.450   3.843  1.00  0.00           C  
ATOM    200  CG1 VAL C  74     -17.030   0.733   3.507  1.00  0.00           C  
ATOM    201  CG2 VAL C  74     -15.300   2.259   2.605  1.00  0.00           C  
ATOM    202  H   VAL C  74     -13.771   2.383   5.754  1.00  0.00           H  
ATOM    203  HA  VAL C  74     -16.550   3.078   4.932  1.00  0.00           H  
ATOM    204  HB  VAL C  74     -14.955   0.685   3.998  1.00  0.00           H  
ATOM    205 HG11 VAL C  74     -17.269  -0.002   4.275  1.00  0.00           H  
ATOM    206 HG12 VAL C  74     -17.842   1.456   3.430  1.00  0.00           H  
ATOM    207 HG13 VAL C  74     -16.926   0.205   2.559  1.00  0.00           H  
ATOM    208 HG21 VAL C  74     -15.995   3.083   2.440  1.00  0.00           H  
ATOM    209 HG22 VAL C  74     -14.294   2.656   2.733  1.00  0.00           H  
ATOM    210 HG23 VAL C  74     -15.285   1.612   1.728  1.00  0.00           H  
ATOM    211  N   ILE C  75     -17.665   1.562   6.515  1.00  0.00           N  
ATOM    212  CA  ILE C  75     -18.431   0.870   7.559  1.00  0.00           C  
ATOM    213  C   ILE C  75     -19.533   0.004   6.935  1.00  0.00           C  
ATOM    214  O   ILE C  75     -20.308   0.487   6.109  1.00  0.00           O  
ATOM    215  CB  ILE C  75     -18.996   1.884   8.586  1.00  0.00           C  
ATOM    216  CG1 ILE C  75     -17.907   2.664   9.357  1.00  0.00           C  
ATOM    217  CG2 ILE C  75     -19.999   1.225   9.552  1.00  0.00           C  
ATOM    218  CD1 ILE C  75     -17.127   1.849  10.395  1.00  0.00           C  
ATOM    219  H   ILE C  75     -18.192   2.173   5.908  1.00  0.00           H  
ATOM    220  HA  ILE C  75     -17.757   0.200   8.092  1.00  0.00           H  
ATOM    221  HB  ILE C  75     -19.556   2.627   8.017  1.00  0.00           H  
ATOM    222 HG12 ILE C  75     -18.382   3.497   9.876  1.00  0.00           H  
ATOM    223 HG13 ILE C  75     -17.195   3.093   8.651  1.00  0.00           H  
ATOM    224 HG21 ILE C  75     -20.911   0.947   9.024  1.00  0.00           H  
ATOM    225 HG22 ILE C  75     -19.563   0.332  10.001  1.00  0.00           H  
ATOM    226 HG23 ILE C  75     -20.270   1.924  10.343  1.00  0.00           H  
ATOM    227 HD11 ILE C  75     -17.789   1.508  11.190  1.00  0.00           H  
ATOM    228 HD12 ILE C  75     -16.655   0.991   9.915  1.00  0.00           H  
ATOM    229 HD13 ILE C  75     -16.352   2.475  10.836  1.00  0.00           H  
ATOM    230  N   PHE C  76     -19.637  -1.257   7.362  1.00  0.00           N  
ATOM    231  CA  PHE C  76     -20.686  -2.205   6.955  1.00  0.00           C  
ATOM    232  C   PHE C  76     -21.564  -2.577   8.163  1.00  0.00           C  
ATOM    233  O   PHE C  76     -21.039  -2.725   9.267  1.00  0.00           O  
ATOM    234  CB  PHE C  76     -20.076  -3.494   6.357  1.00  0.00           C  
ATOM    235  CG  PHE C  76     -19.289  -3.467   5.052  1.00  0.00           C  
ATOM    236  CD1 PHE C  76     -19.236  -2.337   4.211  1.00  0.00           C  
ATOM    237  CD2 PHE C  76     -18.639  -4.651   4.646  1.00  0.00           C  
ATOM    238  CE1 PHE C  76     -18.556  -2.401   2.981  1.00  0.00           C  
ATOM    239  CE2 PHE C  76     -17.958  -4.715   3.417  1.00  0.00           C  
ATOM    240  CZ  PHE C  76     -17.921  -3.589   2.579  1.00  0.00           C  
ATOM    241  H   PHE C  76     -18.996  -1.553   8.084  1.00  0.00           H  
ATOM    242  HA  PHE C  76     -21.330  -1.750   6.202  1.00  0.00           H  
ATOM    243  HB2 PHE C  76     -20.897  -4.193   6.200  1.00  0.00           H  
ATOM    244  HB3 PHE C  76     -19.429  -3.931   7.117  1.00  0.00           H  
ATOM    245  HD1 PHE C  76     -19.721  -1.415   4.494  1.00  0.00           H  
ATOM    246  HD2 PHE C  76     -18.666  -5.525   5.280  1.00  0.00           H  
ATOM    247  HE1 PHE C  76     -18.530  -1.535   2.337  1.00  0.00           H  
ATOM    248  HE2 PHE C  76     -17.465  -5.626   3.112  1.00  0.00           H  
ATOM    249  HZ  PHE C  76     -17.406  -3.634   1.631  1.00  0.00           H  
ATOM    250  N   CYS C  77     -22.870  -2.788   7.965  1.00  0.00           N  
ATOM    251  CA  CYS C  77     -23.809  -3.266   8.989  1.00  0.00           C  
ATOM    252  C   CYS C  77     -24.970  -4.085   8.382  1.00  0.00           C  
ATOM    253  O   CYS C  77     -25.402  -3.819   7.261  1.00  0.00           O  
ATOM    254  CB  CYS C  77     -24.308  -2.057   9.799  1.00  0.00           C  
ATOM    255  SG  CYS C  77     -25.359  -2.591  11.182  1.00  0.00           S  
ATOM    256  H   CYS C  77     -23.257  -2.554   7.061  1.00  0.00           H  
ATOM    257  HA  CYS C  77     -23.271  -3.929   9.667  1.00  0.00           H  
ATOM    258  HB2 CYS C  77     -23.457  -1.500  10.191  1.00  0.00           H  
ATOM    259  HB3 CYS C  77     -24.879  -1.395   9.148  1.00  0.00           H  
ATOM    260  HG  CYS C  77     -24.412  -3.216  11.888  1.00  0.00           H  
ATOM    261  N   ASN C  78     -25.504  -5.064   9.122  1.00  0.00           N  
ATOM    262  CA  ASN C  78     -26.608  -5.936   8.690  1.00  0.00           C  
ATOM    263  C   ASN C  78     -27.866  -5.724   9.553  1.00  0.00           C  
ATOM    264  O   ASN C  78     -27.822  -5.895  10.769  1.00  0.00           O  
ATOM    265  CB  ASN C  78     -26.112  -7.396   8.690  1.00  0.00           C  
ATOM    266  CG  ASN C  78     -27.199  -8.434   8.440  1.00  0.00           C  
ATOM    267  OD1 ASN C  78     -28.332  -8.153   8.079  1.00  0.00           O  
ATOM    268  ND2 ASN C  78     -26.879  -9.687   8.625  1.00  0.00           N  
ATOM    269  H   ASN C  78     -25.129  -5.210  10.048  1.00  0.00           H  
ATOM    270  HA  ASN C  78     -26.884  -5.692   7.664  1.00  0.00           H  
ATOM    271  HB2 ASN C  78     -25.667  -7.614   9.660  1.00  0.00           H  
ATOM    272  HB3 ASN C  78     -25.340  -7.514   7.930  1.00  0.00           H  
ATOM    273 HD21 ASN C  78     -25.928  -9.945   8.846  1.00  0.00           H  
ATOM    274 HD22 ASN C  78     -27.586 -10.397   8.501  1.00  0.00           H  
ATOM    275  N   ARG C  79     -28.998  -5.414   8.910  1.00  0.00           N  
ATOM    276  CA  ARG C  79     -30.313  -5.132   9.515  1.00  0.00           C  
ATOM    277  C   ARG C  79     -31.410  -5.938   8.800  1.00  0.00           C  
ATOM    278  O   ARG C  79     -32.378  -5.406   8.247  1.00  0.00           O  
ATOM    279  CB  ARG C  79     -30.559  -3.612   9.575  1.00  0.00           C  
ATOM    280  CG  ARG C  79     -29.414  -2.839  10.254  1.00  0.00           C  
ATOM    281  CD  ARG C  79     -29.709  -1.339  10.293  1.00  0.00           C  
ATOM    282  NE  ARG C  79     -28.537  -0.572  10.747  1.00  0.00           N  
ATOM    283  CZ  ARG C  79     -28.158  -0.316  11.982  1.00  0.00           C  
ATOM    284  NH1 ARG C  79     -28.828  -0.733  13.019  1.00  0.00           N  
ATOM    285  NH2 ARG C  79     -27.087   0.385  12.186  1.00  0.00           N1+
ATOM    286  H   ARG C  79     -28.943  -5.340   7.904  1.00  0.00           H  
ATOM    287  HA  ARG C  79     -30.305  -5.494  10.543  1.00  0.00           H  
ATOM    288  HB2 ARG C  79     -31.485  -3.426  10.120  1.00  0.00           H  
ATOM    289  HB3 ARG C  79     -30.677  -3.232   8.560  1.00  0.00           H  
ATOM    290  HG2 ARG C  79     -28.490  -2.980   9.694  1.00  0.00           H  
ATOM    291  HG3 ARG C  79     -29.272  -3.210  11.269  1.00  0.00           H  
ATOM    292  HD2 ARG C  79     -30.566  -1.155  10.941  1.00  0.00           H  
ATOM    293  HD3 ARG C  79     -29.967  -1.006   9.287  1.00  0.00           H  
ATOM    294  HE  ARG C  79     -27.930  -0.193  10.034  1.00  0.00           H  
ATOM    295 HH11 ARG C  79     -29.663  -1.285  12.883  1.00  0.00           H  
ATOM    296 HH12 ARG C  79     -28.562  -0.475  13.959  1.00  0.00           H  
ATOM    297 HH21 ARG C  79     -26.764   0.564  13.127  1.00  0.00           H  
ATOM    298 HH22 ARG C  79     -26.534   0.727  11.413  1.00  0.00           H  
ATOM    299  N   SER C  80     -31.198  -7.254   8.790  1.00  0.00           N  
ATOM    300  CA  SER C  80     -32.028  -8.291   8.166  1.00  0.00           C  
ATOM    301  C   SER C  80     -31.953  -9.611   8.971  1.00  0.00           C  
ATOM    302  O   SER C  80     -31.058  -9.750   9.812  1.00  0.00           O  
ATOM    303  CB  SER C  80     -31.538  -8.501   6.722  1.00  0.00           C  
ATOM    304  OG  SER C  80     -30.365  -9.291   6.709  1.00  0.00           O  
ATOM    305  H   SER C  80     -30.344  -7.573   9.226  1.00  0.00           H  
ATOM    306  HA  SER C  80     -33.064  -7.950   8.141  1.00  0.00           H  
ATOM    307  HB2 SER C  80     -31.339  -7.538   6.252  1.00  0.00           H  
ATOM    308  HB3 SER C  80     -32.305  -9.008   6.137  1.00  0.00           H  
ATOM    309  HG  SER C  80     -29.652  -8.796   7.119  1.00  0.00           H  
ATOM    310  N   PRO C  81     -32.828 -10.608   8.720  1.00  0.00           N  
ATOM    311  CA  PRO C  81     -32.763 -11.947   9.330  1.00  0.00           C  
ATOM    312  C   PRO C  81     -31.746 -12.901   8.652  1.00  0.00           C  
ATOM    313  O   PRO C  81     -31.789 -14.117   8.879  1.00  0.00           O  
ATOM    314  CB  PRO C  81     -34.206 -12.461   9.233  1.00  0.00           C  
ATOM    315  CG  PRO C  81     -34.668 -11.884   7.898  1.00  0.00           C  
ATOM    316  CD  PRO C  81     -34.045 -10.491   7.925  1.00  0.00           C  
ATOM    317  HA  PRO C  81     -32.489 -11.859  10.381  1.00  0.00           H  
ATOM    318  HB2 PRO C  81     -34.803 -12.037  10.040  1.00  0.00           H  
ATOM    319  HB3 PRO C  81     -34.271 -13.549   9.246  1.00  0.00           H  
ATOM    320  HG2 PRO C  81     -35.755 -11.839   7.827  1.00  0.00           H  
ATOM    321  HG3 PRO C  81     -34.252 -12.466   7.076  1.00  0.00           H  
ATOM    322  HD2 PRO C  81     -33.837 -10.162   6.907  1.00  0.00           H  
ATOM    323  HD3 PRO C  81     -34.729  -9.795   8.410  1.00  0.00           H  
ATOM    324  N   ARG C  82     -30.846 -12.370   7.813  1.00  0.00           N  
ATOM    325  CA  ARG C  82     -29.901 -13.100   6.944  1.00  0.00           C  
ATOM    326  C   ARG C  82     -28.452 -12.971   7.436  1.00  0.00           C  
ATOM    327  O   ARG C  82     -28.170 -12.139   8.297  1.00  0.00           O  
ATOM    328  CB  ARG C  82     -30.037 -12.561   5.509  1.00  0.00           C  
ATOM    329  CG  ARG C  82     -31.435 -12.637   4.879  1.00  0.00           C  
ATOM    330  CD  ARG C  82     -31.951 -14.073   4.704  1.00  0.00           C  
ATOM    331  NE  ARG C  82     -32.927 -14.142   3.599  1.00  0.00           N  
ATOM    332  CZ  ARG C  82     -32.631 -14.243   2.313  1.00  0.00           C  
ATOM    333  NH1 ARG C  82     -31.433 -14.464   1.876  1.00  0.00           N  
ATOM    334  NH2 ARG C  82     -33.554 -14.115   1.414  1.00  0.00           N1+
ATOM    335  H   ARG C  82     -30.814 -11.362   7.753  1.00  0.00           H  
ATOM    336  HA  ARG C  82     -30.140 -14.164   6.945  1.00  0.00           H  
ATOM    337  HB2 ARG C  82     -29.342 -13.097   4.862  1.00  0.00           H  
ATOM    338  HB3 ARG C  82     -29.719 -11.518   5.498  1.00  0.00           H  
ATOM    339  HG2 ARG C  82     -31.363 -12.172   3.896  1.00  0.00           H  
ATOM    340  HG3 ARG C  82     -32.149 -12.058   5.463  1.00  0.00           H  
ATOM    341  HD2 ARG C  82     -32.417 -14.403   5.633  1.00  0.00           H  
ATOM    342  HD3 ARG C  82     -31.117 -14.742   4.496  1.00  0.00           H  
ATOM    343  HE  ARG C  82     -33.910 -14.068   3.821  1.00  0.00           H  
ATOM    344 HH11 ARG C  82     -31.289 -14.587   0.884  1.00  0.00           H  
ATOM    345 HH12 ARG C  82     -30.731 -14.848   2.493  1.00  0.00           H  
ATOM    346 HH21 ARG C  82     -34.513 -13.953   1.687  1.00  0.00           H  
ATOM    347 HH22 ARG C  82     -33.309 -14.238   0.442  1.00  0.00           H  
ATOM    348  N   VAL C  83     -27.516 -13.734   6.867  1.00  0.00           N  
ATOM    349  CA  VAL C  83     -26.074 -13.640   7.170  1.00  0.00           C  
ATOM    350  C   VAL C  83     -25.377 -13.019   5.964  1.00  0.00           C  
ATOM    351  O   VAL C  83     -24.926 -13.699   5.044  1.00  0.00           O  
ATOM    352  CB  VAL C  83     -25.485 -14.977   7.661  1.00  0.00           C  
ATOM    353  CG1 VAL C  83     -23.961 -14.931   7.830  1.00  0.00           C  
ATOM    354  CG2 VAL C  83     -26.091 -15.357   9.019  1.00  0.00           C  
ATOM    355  H   VAL C  83     -27.776 -14.318   6.086  1.00  0.00           H  
ATOM    356  HA  VAL C  83     -25.926 -12.941   7.993  1.00  0.00           H  
ATOM    357  HB  VAL C  83     -25.729 -15.759   6.942  1.00  0.00           H  
ATOM    358 HG11 VAL C  83     -23.479 -14.821   6.858  1.00  0.00           H  
ATOM    359 HG12 VAL C  83     -23.675 -14.100   8.475  1.00  0.00           H  
ATOM    360 HG13 VAL C  83     -23.611 -15.863   8.272  1.00  0.00           H  
ATOM    361 HG21 VAL C  83     -25.786 -14.640   9.781  1.00  0.00           H  
ATOM    362 HG22 VAL C  83     -27.180 -15.367   8.964  1.00  0.00           H  
ATOM    363 HG23 VAL C  83     -25.747 -16.349   9.312  1.00  0.00           H  
ATOM    364  N   VAL C  84     -25.361 -11.686   5.959  1.00  0.00           N  
ATOM    365  CA  VAL C  84     -24.988 -10.867   4.802  1.00  0.00           C  
ATOM    366  C   VAL C  84     -23.587 -11.190   4.293  1.00  0.00           C  
ATOM    367  O   VAL C  84     -22.645 -11.329   5.073  1.00  0.00           O  
ATOM    368  CB  VAL C  84     -25.170  -9.370   5.116  1.00  0.00           C  
ATOM    369  CG1 VAL C  84     -24.505  -8.424   4.108  1.00  0.00           C  
ATOM    370  CG2 VAL C  84     -26.669  -9.046   5.169  1.00  0.00           C  
ATOM    371  H   VAL C  84     -25.674 -11.210   6.793  1.00  0.00           H  
ATOM    372  HA  VAL C  84     -25.682 -11.116   4.000  1.00  0.00           H  
ATOM    373  HB  VAL C  84     -24.738  -9.164   6.096  1.00  0.00           H  
ATOM    374 HG11 VAL C  84     -23.422  -8.548   4.130  1.00  0.00           H  
ATOM    375 HG12 VAL C  84     -24.876  -8.628   3.103  1.00  0.00           H  
ATOM    376 HG13 VAL C  84     -24.726  -7.391   4.376  1.00  0.00           H  
ATOM    377 HG21 VAL C  84     -27.107  -9.165   4.178  1.00  0.00           H  
ATOM    378 HG22 VAL C  84     -27.186  -9.717   5.855  1.00  0.00           H  
ATOM    379 HG23 VAL C  84     -26.818  -8.020   5.507  1.00  0.00           H  
ATOM    380  N   LEU C  85     -23.473 -11.264   2.967  1.00  0.00           N  
ATOM    381  CA  LEU C  85     -22.289 -11.652   2.207  1.00  0.00           C  
ATOM    382  C   LEU C  85     -21.900 -10.514   1.241  1.00  0.00           C  
ATOM    383  O   LEU C  85     -22.569 -10.329   0.219  1.00  0.00           O  
ATOM    384  CB  LEU C  85     -22.576 -13.013   1.543  1.00  0.00           C  
ATOM    385  CG  LEU C  85     -21.555 -13.486   0.493  1.00  0.00           C  
ATOM    386  CD1 LEU C  85     -20.132 -13.561   1.048  1.00  0.00           C  
ATOM    387  CD2 LEU C  85     -21.939 -14.888   0.014  1.00  0.00           C  
ATOM    388  H   LEU C  85     -24.313 -11.095   2.432  1.00  0.00           H  
ATOM    389  HA  LEU C  85     -21.460 -11.822   2.894  1.00  0.00           H  
ATOM    390  HB2 LEU C  85     -23.544 -12.956   1.046  1.00  0.00           H  
ATOM    391  HB3 LEU C  85     -22.652 -13.765   2.329  1.00  0.00           H  
ATOM    392  HG  LEU C  85     -21.567 -12.812  -0.363  1.00  0.00           H  
ATOM    393 HD11 LEU C  85     -19.780 -12.562   1.305  1.00  0.00           H  
ATOM    394 HD12 LEU C  85     -20.101 -14.193   1.936  1.00  0.00           H  
ATOM    395 HD13 LEU C  85     -19.461 -13.966   0.292  1.00  0.00           H  
ATOM    396 HD21 LEU C  85     -21.837 -15.609   0.825  1.00  0.00           H  
ATOM    397 HD22 LEU C  85     -22.975 -14.884  -0.325  1.00  0.00           H  
ATOM    398 HD23 LEU C  85     -21.306 -15.180  -0.824  1.00  0.00           H  
ATOM    399  N   PRO C  86     -20.868  -9.714   1.570  1.00  0.00           N  
ATOM    400  CA  PRO C  86     -20.353  -8.658   0.703  1.00  0.00           C  
ATOM    401  C   PRO C  86     -19.632  -9.195  -0.542  1.00  0.00           C  
ATOM    402  O   PRO C  86     -18.924 -10.203  -0.474  1.00  0.00           O  
ATOM    403  CB  PRO C  86     -19.400  -7.831   1.576  1.00  0.00           C  
ATOM    404  CG  PRO C  86     -19.836  -8.143   3.006  1.00  0.00           C  
ATOM    405  CD  PRO C  86     -20.244  -9.607   2.881  1.00  0.00           C  
ATOM    406  HA  PRO C  86     -21.184  -8.028   0.387  1.00  0.00           H  
ATOM    407  HB2 PRO C  86     -19.464  -6.767   1.349  1.00  0.00           H  
ATOM    408  HB3 PRO C  86     -18.375  -8.179   1.446  1.00  0.00           H  
ATOM    409  HG2 PRO C  86     -20.701  -7.541   3.286  1.00  0.00           H  
ATOM    410  HG3 PRO C  86     -19.022  -8.009   3.718  1.00  0.00           H  
ATOM    411  HD2 PRO C  86     -19.362 -10.246   2.911  1.00  0.00           H  
ATOM    412  HD3 PRO C  86     -20.926  -9.862   3.692  1.00  0.00           H  
ATOM    413  N   VAL C  87     -19.762  -8.488  -1.665  1.00  0.00           N  
ATOM    414  CA  VAL C  87     -19.126  -8.813  -2.951  1.00  0.00           C  
ATOM    415  C   VAL C  87     -18.600  -7.546  -3.625  1.00  0.00           C  
ATOM    416  O   VAL C  87     -19.250  -6.503  -3.598  1.00  0.00           O  
ATOM    417  CB  VAL C  87     -20.079  -9.611  -3.871  1.00  0.00           C  
ATOM    418  CG1 VAL C  87     -19.489  -9.890  -5.262  1.00  0.00           C  
ATOM    419  CG2 VAL C  87     -20.512 -10.952  -3.261  1.00  0.00           C  
ATOM    420  H   VAL C  87     -20.388  -7.696  -1.667  1.00  0.00           H  
ATOM    421  HA  VAL C  87     -18.257  -9.442  -2.757  1.00  0.00           H  
ATOM    422  HB  VAL C  87     -20.980  -9.015  -4.013  1.00  0.00           H  
ATOM    423 HG11 VAL C  87     -19.328  -8.956  -5.801  1.00  0.00           H  
ATOM    424 HG12 VAL C  87     -18.543 -10.422  -5.167  1.00  0.00           H  
ATOM    425 HG13 VAL C  87     -20.184 -10.493  -5.845  1.00  0.00           H  
ATOM    426 HG21 VAL C  87     -19.637 -11.567  -3.048  1.00  0.00           H  
ATOM    427 HG22 VAL C  87     -21.065 -10.785  -2.337  1.00  0.00           H  
ATOM    428 HG23 VAL C  87     -21.168 -11.483  -3.951  1.00  0.00           H  
ATOM    429  N   TRP C  88     -17.431  -7.649  -4.250  1.00  0.00           N  
ATOM    430  CA  TRP C  88     -16.706  -6.574  -4.931  1.00  0.00           C  
ATOM    431  C   TRP C  88     -16.473  -6.943  -6.400  1.00  0.00           C  
ATOM    432  O   TRP C  88     -16.440  -8.126  -6.744  1.00  0.00           O  
ATOM    433  CB  TRP C  88     -15.399  -6.327  -4.165  1.00  0.00           C  
ATOM    434  CG  TRP C  88     -14.373  -5.436  -4.800  1.00  0.00           C  
ATOM    435  CD1 TRP C  88     -14.485  -4.100  -4.967  1.00  0.00           C  
ATOM    436  CD2 TRP C  88     -13.070  -5.797  -5.364  1.00  0.00           C  
ATOM    437  NE1 TRP C  88     -13.344  -3.611  -5.573  1.00  0.00           N  
ATOM    438  CE2 TRP C  88     -12.433  -4.608  -5.828  1.00  0.00           C  
ATOM    439  CE3 TRP C  88     -12.351  -7.003  -5.517  1.00  0.00           C  
ATOM    440  CZ2 TRP C  88     -11.147  -4.607  -6.390  1.00  0.00           C  
ATOM    441  CZ3 TRP C  88     -11.062  -7.018  -6.086  1.00  0.00           C  
ATOM    442  CH2 TRP C  88     -10.455  -5.823  -6.515  1.00  0.00           C  
ATOM    443  H   TRP C  88     -16.971  -8.548  -4.248  1.00  0.00           H  
ATOM    444  HA  TRP C  88     -17.291  -5.655  -4.908  1.00  0.00           H  
ATOM    445  HB2 TRP C  88     -14.927  -7.298  -4.014  1.00  0.00           H  
ATOM    446  HB3 TRP C  88     -15.642  -5.928  -3.180  1.00  0.00           H  
ATOM    447  HD1 TRP C  88     -15.343  -3.514  -4.672  1.00  0.00           H  
ATOM    448  HE1 TRP C  88     -13.205  -2.639  -5.811  1.00  0.00           H  
ATOM    449  HE3 TRP C  88     -12.801  -7.928  -5.189  1.00  0.00           H  
ATOM    450  HZ2 TRP C  88     -10.699  -3.682  -6.723  1.00  0.00           H  
ATOM    451  HZ3 TRP C  88     -10.538  -7.956  -6.193  1.00  0.00           H  
ATOM    452  HH2 TRP C  88      -9.464  -5.844  -6.944  1.00  0.00           H  
ATOM    453  N   LEU C  89     -16.304  -5.938  -7.260  1.00  0.00           N  
ATOM    454  CA  LEU C  89     -15.992  -6.095  -8.684  1.00  0.00           C  
ATOM    455  C   LEU C  89     -14.622  -5.465  -8.950  1.00  0.00           C  
ATOM    456  O   LEU C  89     -14.434  -4.285  -8.650  1.00  0.00           O  
ATOM    457  CB  LEU C  89     -17.098  -5.462  -9.556  1.00  0.00           C  
ATOM    458  CG  LEU C  89     -18.545  -5.903  -9.259  1.00  0.00           C  
ATOM    459  CD1 LEU C  89     -19.519  -5.146 -10.163  1.00  0.00           C  
ATOM    460  CD2 LEU C  89     -18.759  -7.399  -9.494  1.00  0.00           C  
ATOM    461  H   LEU C  89     -16.354  -4.996  -6.898  1.00  0.00           H  
ATOM    462  HA  LEU C  89     -15.926  -7.154  -8.933  1.00  0.00           H  
ATOM    463  HB2 LEU C  89     -16.874  -5.682 -10.600  1.00  0.00           H  
ATOM    464  HB3 LEU C  89     -17.049  -4.381  -9.431  1.00  0.00           H  
ATOM    465  HG  LEU C  89     -18.798  -5.669  -8.225  1.00  0.00           H  
ATOM    466 HD11 LEU C  89     -19.391  -4.072 -10.026  1.00  0.00           H  
ATOM    467 HD12 LEU C  89     -19.327  -5.390 -11.207  1.00  0.00           H  
ATOM    468 HD13 LEU C  89     -20.546  -5.414  -9.913  1.00  0.00           H  
ATOM    469 HD21 LEU C  89     -18.453  -7.663 -10.506  1.00  0.00           H  
ATOM    470 HD22 LEU C  89     -18.166  -7.962  -8.773  1.00  0.00           H  
ATOM    471 HD23 LEU C  89     -19.810  -7.647  -9.350  1.00  0.00           H  
ATOM    472  N   ASN C  90     -13.660  -6.222  -9.487  1.00  0.00           N  
ATOM    473  CA  ASN C  90     -12.274  -5.754  -9.592  1.00  0.00           C  
ATOM    474  C   ASN C  90     -12.106  -4.601 -10.609  1.00  0.00           C  
ATOM    475  O   ASN C  90     -13.066  -4.107 -11.203  1.00  0.00           O  
ATOM    476  CB  ASN C  90     -11.306  -6.950  -9.793  1.00  0.00           C  
ATOM    477  CG  ASN C  90     -10.924  -7.191 -11.242  1.00  0.00           C  
ATOM    478  OD1 ASN C  90     -11.770  -7.263 -12.114  1.00  0.00           O  
ATOM    479  ND2 ASN C  90      -9.651  -7.177 -11.563  1.00  0.00           N  
ATOM    480  H   ASN C  90     -13.866  -7.182  -9.725  1.00  0.00           H  
ATOM    481  HA  ASN C  90     -12.030  -5.322  -8.621  1.00  0.00           H  
ATOM    482  HB2 ASN C  90     -11.738  -7.867  -9.391  1.00  0.00           H  
ATOM    483  HB3 ASN C  90     -10.393  -6.755  -9.230  1.00  0.00           H  
ATOM    484 HD21 ASN C  90      -8.931  -7.135 -10.856  1.00  0.00           H  
ATOM    485 HD22 ASN C  90      -9.389  -7.331 -12.526  1.00  0.00           H  
ATOM    486  N   PHE C  91     -10.871  -4.156 -10.836  1.00  0.00           N  
ATOM    487  CA  PHE C  91     -10.552  -3.109 -11.816  1.00  0.00           C  
ATOM    488  C   PHE C  91     -10.841  -3.500 -13.277  1.00  0.00           C  
ATOM    489  O   PHE C  91     -10.927  -2.623 -14.127  1.00  0.00           O  
ATOM    490  CB  PHE C  91      -9.082  -2.741 -11.674  1.00  0.00           C  
ATOM    491  CG  PHE C  91      -8.674  -2.220 -10.309  1.00  0.00           C  
ATOM    492  CD1 PHE C  91      -8.615  -0.837 -10.075  1.00  0.00           C  
ATOM    493  CD2 PHE C  91      -8.341  -3.110  -9.274  1.00  0.00           C  
ATOM    494  CE1 PHE C  91      -8.172  -0.346  -8.831  1.00  0.00           C  
ATOM    495  CE2 PHE C  91      -7.934  -2.623  -8.025  1.00  0.00           C  
ATOM    496  CZ  PHE C  91      -7.829  -1.240  -7.804  1.00  0.00           C  
ATOM    497  H   PHE C  91     -10.103  -4.589 -10.345  1.00  0.00           H  
ATOM    498  HA  PHE C  91     -11.149  -2.224 -11.597  1.00  0.00           H  
ATOM    499  HB2 PHE C  91      -8.827  -1.994 -12.426  1.00  0.00           H  
ATOM    500  HB3 PHE C  91      -8.517  -3.645 -11.905  1.00  0.00           H  
ATOM    501  HD1 PHE C  91      -8.912  -0.161 -10.863  1.00  0.00           H  
ATOM    502  HD2 PHE C  91      -8.402  -4.176  -9.434  1.00  0.00           H  
ATOM    503  HE1 PHE C  91      -8.104   0.718  -8.662  1.00  0.00           H  
ATOM    504  HE2 PHE C  91      -7.705  -3.327  -7.238  1.00  0.00           H  
ATOM    505  HZ  PHE C  91      -7.501  -0.868  -6.845  1.00  0.00           H  
ATOM    506  N   ASP C  92     -11.052  -4.782 -13.574  1.00  0.00           N  
ATOM    507  CA  ASP C  92     -11.540  -5.291 -14.869  1.00  0.00           C  
ATOM    508  C   ASP C  92     -13.040  -5.658 -14.811  1.00  0.00           C  
ATOM    509  O   ASP C  92     -13.695  -5.964 -15.813  1.00  0.00           O  
ATOM    510  CB  ASP C  92     -10.657  -6.468 -15.305  1.00  0.00           C  
ATOM    511  CG  ASP C  92      -9.172  -6.264 -14.977  1.00  0.00           C  
ATOM    512  OD1 ASP C  92      -8.547  -5.313 -15.503  1.00  0.00           O  
ATOM    513  OD2 ASP C  92      -8.628  -7.079 -14.202  1.00  0.00           O1-
ATOM    514  H   ASP C  92     -10.908  -5.471 -12.850  1.00  0.00           H  
ATOM    515  HA  ASP C  92     -11.432  -4.506 -15.618  1.00  0.00           H  
ATOM    516  HB2 ASP C  92     -10.775  -6.623 -16.377  1.00  0.00           H  
ATOM    517  HB3 ASP C  92     -11.005  -7.367 -14.796  1.00  0.00           H  
ATOM    518  N   GLY C  93     -13.613  -5.586 -13.609  1.00  0.00           N  
ATOM    519  CA  GLY C  93     -15.008  -5.826 -13.305  1.00  0.00           C  
ATOM    520  C   GLY C  93     -15.390  -7.288 -13.163  1.00  0.00           C  
ATOM    521  O   GLY C  93     -16.526  -7.634 -13.487  1.00  0.00           O  
ATOM    522  H   GLY C  93     -13.019  -5.330 -12.833  1.00  0.00           H  
ATOM    523  HA2 GLY C  93     -15.612  -5.377 -14.094  1.00  0.00           H  
ATOM    524  HA3 GLY C  93     -15.236  -5.344 -12.355  1.00  0.00           H  
ATOM    525  N   GLU C  94     -14.457  -8.142 -12.754  1.00  0.00           N  
ATOM    526  CA  GLU C  94     -14.706  -9.548 -12.433  1.00  0.00           C  
ATOM    527  C   GLU C  94     -14.988  -9.690 -10.913  1.00  0.00           C  
ATOM    528  O   GLU C  94     -14.406  -8.942 -10.121  1.00  0.00           O  
ATOM    529  CB  GLU C  94     -13.530 -10.425 -12.910  1.00  0.00           C  
ATOM    530  CG  GLU C  94     -12.915 -10.134 -14.303  1.00  0.00           C  
ATOM    531  CD  GLU C  94     -13.878  -9.788 -15.449  1.00  0.00           C  
ATOM    532  OE1 GLU C  94     -15.081 -10.137 -15.404  1.00  0.00           O  
ATOM    533  OE2 GLU C  94     -13.450  -9.149 -16.441  1.00  0.00           O1-
ATOM    534  H   GLU C  94     -13.533  -7.785 -12.558  1.00  0.00           H  
ATOM    535  HA  GLU C  94     -15.590  -9.871 -12.982  1.00  0.00           H  
ATOM    536  HB2 GLU C  94     -13.878 -11.458 -12.906  1.00  0.00           H  
ATOM    537  HB3 GLU C  94     -12.726 -10.351 -12.178  1.00  0.00           H  
ATOM    538  HG2 GLU C  94     -12.324 -10.999 -14.605  1.00  0.00           H  
ATOM    539  HG3 GLU C  94     -12.221  -9.302 -14.186  1.00  0.00           H  
ATOM    540  N   PRO C  95     -15.895 -10.581 -10.460  1.00  0.00           N  
ATOM    541  CA  PRO C  95     -16.414 -10.540  -9.087  1.00  0.00           C  
ATOM    542  C   PRO C  95     -15.602 -11.352  -8.063  1.00  0.00           C  
ATOM    543  O   PRO C  95     -15.168 -12.474  -8.343  1.00  0.00           O  
ATOM    544  CB  PRO C  95     -17.848 -11.058  -9.203  1.00  0.00           C  
ATOM    545  CG  PRO C  95     -17.741 -12.087 -10.326  1.00  0.00           C  
ATOM    546  CD  PRO C  95     -16.711 -11.472 -11.276  1.00  0.00           C  
ATOM    547  HA  PRO C  95     -16.448  -9.504  -8.750  1.00  0.00           H  
ATOM    548  HB2 PRO C  95     -18.510 -10.250  -9.515  1.00  0.00           H  
ATOM    549  HB3 PRO C  95     -18.205 -11.503  -8.274  1.00  0.00           H  
ATOM    550  HG2 PRO C  95     -18.705 -12.225 -10.816  1.00  0.00           H  
ATOM    551  HG3 PRO C  95     -17.368 -13.033  -9.934  1.00  0.00           H  
ATOM    552  HD2 PRO C  95     -16.103 -12.251 -11.737  1.00  0.00           H  
ATOM    553  HD3 PRO C  95     -17.233 -10.896 -12.040  1.00  0.00           H  
ATOM    554  N   GLN C  96     -15.470 -10.838  -6.835  1.00  0.00           N  
ATOM    555  CA  GLN C  96     -14.852 -11.547  -5.704  1.00  0.00           C  
ATOM    556  C   GLN C  96     -15.554 -11.224  -4.360  1.00  0.00           C  
ATOM    557  O   GLN C  96     -15.794 -10.051  -4.065  1.00  0.00           O  
ATOM    558  CB  GLN C  96     -13.333 -11.276  -5.692  1.00  0.00           C  
ATOM    559  CG  GLN C  96     -12.530 -12.039  -4.616  1.00  0.00           C  
ATOM    560  CD  GLN C  96     -11.561 -11.143  -3.858  1.00  0.00           C  
ATOM    561  OE1 GLN C  96     -10.417 -10.952  -4.241  1.00  0.00           O  
ATOM    562  NE2 GLN C  96     -11.982 -10.560  -2.759  1.00  0.00           N  
ATOM    563  H   GLN C  96     -15.812  -9.902  -6.673  1.00  0.00           H  
ATOM    564  HA  GLN C  96     -14.967 -12.613  -5.899  1.00  0.00           H  
ATOM    565  HB2 GLN C  96     -13.192 -10.205  -5.543  1.00  0.00           H  
ATOM    566  HB3 GLN C  96     -12.916 -11.522  -6.668  1.00  0.00           H  
ATOM    567  HG2 GLN C  96     -11.968 -12.842  -5.094  1.00  0.00           H  
ATOM    568  HG3 GLN C  96     -13.195 -12.495  -3.883  1.00  0.00           H  
ATOM    569 HE21 GLN C  96     -11.371  -9.871  -2.345  1.00  0.00           H  
ATOM    570 HE22 GLN C  96     -12.899 -10.749  -2.382  1.00  0.00           H  
ATOM    571  N   PRO C  97     -15.909 -12.232  -3.536  1.00  0.00           N  
ATOM    572  CA  PRO C  97     -16.589 -12.046  -2.245  1.00  0.00           C  
ATOM    573  C   PRO C  97     -15.649 -11.631  -1.095  1.00  0.00           C  
ATOM    574  O   PRO C  97     -14.423 -11.591  -1.248  1.00  0.00           O  
ATOM    575  CB  PRO C  97     -17.236 -13.405  -1.964  1.00  0.00           C  
ATOM    576  CG  PRO C  97     -16.177 -14.350  -2.519  1.00  0.00           C  
ATOM    577  CD  PRO C  97     -15.796 -13.658  -3.818  1.00  0.00           C  
ATOM    578  HA  PRO C  97     -17.374 -11.295  -2.333  1.00  0.00           H  
ATOM    579  HB2 PRO C  97     -18.160 -13.508  -2.532  1.00  0.00           H  
ATOM    580  HB3 PRO C  97     -17.416 -13.580  -0.904  1.00  0.00           H  
ATOM    581  HG2 PRO C  97     -16.572 -15.351  -2.691  1.00  0.00           H  
ATOM    582  HG3 PRO C  97     -15.315 -14.379  -1.852  1.00  0.00           H  
ATOM    583  HD2 PRO C  97     -14.786 -13.948  -4.109  1.00  0.00           H  
ATOM    584  HD3 PRO C  97     -16.505 -13.930  -4.600  1.00  0.00           H  
ATOM    585  N   TYR C  98     -16.253 -11.362   0.069  1.00  0.00           N  
ATOM    586  CA  TYR C  98     -15.612 -10.969   1.333  1.00  0.00           C  
ATOM    587  C   TYR C  98     -16.337 -11.554   2.571  1.00  0.00           C  
ATOM    588  O   TYR C  98     -17.470 -12.017   2.442  1.00  0.00           O  
ATOM    589  CB  TYR C  98     -15.548  -9.435   1.389  1.00  0.00           C  
ATOM    590  CG  TYR C  98     -14.375  -8.869   0.627  1.00  0.00           C  
ATOM    591  CD1 TYR C  98     -14.506  -8.521  -0.731  1.00  0.00           C  
ATOM    592  CD2 TYR C  98     -13.127  -8.770   1.270  1.00  0.00           C  
ATOM    593  CE1 TYR C  98     -13.371  -8.130  -1.459  1.00  0.00           C  
ATOM    594  CE2 TYR C  98     -11.991  -8.386   0.541  1.00  0.00           C  
ATOM    595  CZ  TYR C  98     -12.112  -8.093  -0.831  1.00  0.00           C  
ATOM    596  OH  TYR C  98     -11.016  -7.805  -1.568  1.00  0.00           O  
ATOM    597  H   TYR C  98     -17.262 -11.385   0.082  1.00  0.00           H  
ATOM    598  HA  TYR C  98     -14.594 -11.360   1.334  1.00  0.00           H  
ATOM    599  HB2 TYR C  98     -15.473  -9.104   2.425  1.00  0.00           H  
ATOM    600  HB3 TYR C  98     -16.470  -9.021   0.979  1.00  0.00           H  
ATOM    601  HD1 TYR C  98     -15.465  -8.586  -1.225  1.00  0.00           H  
ATOM    602  HD2 TYR C  98     -13.036  -9.011   2.318  1.00  0.00           H  
ATOM    603  HE1 TYR C  98     -13.441  -7.887  -2.509  1.00  0.00           H  
ATOM    604  HE2 TYR C  98     -11.025  -8.333   1.023  1.00  0.00           H  
ATOM    605  HH  TYR C  98     -10.280  -7.535  -1.015  1.00  0.00           H  
ATOM    606  N   PRO C  99     -15.709 -11.553   3.772  1.00  0.00           N  
ATOM    607  CA  PRO C  99     -16.296 -12.086   5.009  1.00  0.00           C  
ATOM    608  C   PRO C  99     -17.679 -11.534   5.396  1.00  0.00           C  
ATOM    609  O   PRO C  99     -18.038 -10.399   5.079  1.00  0.00           O  
ATOM    610  CB  PRO C  99     -15.259 -11.823   6.105  1.00  0.00           C  
ATOM    611  CG  PRO C  99     -13.943 -11.898   5.338  1.00  0.00           C  
ATOM    612  CD  PRO C  99     -14.303 -11.236   4.008  1.00  0.00           C  
ATOM    613  HA  PRO C  99     -16.390 -13.165   4.881  1.00  0.00           H  
ATOM    614  HB2 PRO C  99     -15.310 -12.569   6.898  1.00  0.00           H  
ATOM    615  HB3 PRO C  99     -15.387 -10.821   6.514  1.00  0.00           H  
ATOM    616  HG2 PRO C  99     -13.669 -12.940   5.170  1.00  0.00           H  
ATOM    617  HG3 PRO C  99     -13.142 -11.364   5.850  1.00  0.00           H  
ATOM    618  HD2 PRO C  99     -14.175 -10.157   4.091  1.00  0.00           H  
ATOM    619  HD3 PRO C  99     -13.659 -11.630   3.222  1.00  0.00           H  
ATOM    620  N   THR C 100     -18.451 -12.353   6.113  1.00  0.00           N  
ATOM    621  CA  THR C 100     -19.889 -12.159   6.369  1.00  0.00           C  
ATOM    622  C   THR C 100     -20.199 -11.272   7.584  1.00  0.00           C  
ATOM    623  O   THR C 100     -19.328 -10.940   8.392  1.00  0.00           O  
ATOM    624  CB  THR C 100     -20.613 -13.516   6.516  1.00  0.00           C  
ATOM    625  OG1 THR C 100     -20.165 -14.190   7.675  1.00  0.00           O  
ATOM    626  CG2 THR C 100     -20.403 -14.450   5.325  1.00  0.00           C  
ATOM    627  H   THR C 100     -18.037 -13.204   6.466  1.00  0.00           H  
ATOM    628  HA  THR C 100     -20.307 -11.659   5.495  1.00  0.00           H  
ATOM    629  HB  THR C 100     -21.683 -13.333   6.617  1.00  0.00           H  
ATOM    630 HG21 THR C 100     -20.736 -13.954   4.414  1.00  0.00           H  
ATOM    631 HG22 THR C 100     -19.352 -14.721   5.226  1.00  0.00           H  
ATOM    632 HG23 THR C 100     -20.989 -15.358   5.467  1.00  0.00           H  
ATOM    633  HG1 THR C 100     -20.661 -15.006   7.770  1.00  0.00           H  
ATOM    634  N   LEU C 101     -21.478 -10.900   7.728  1.00  0.00           N  
ATOM    635  CA  LEU C 101     -22.022 -10.154   8.867  1.00  0.00           C  
ATOM    636  C   LEU C 101     -23.307 -10.821   9.397  1.00  0.00           C  
ATOM    637  O   LEU C 101     -24.331 -10.778   8.709  1.00  0.00           O  
ATOM    638  CB  LEU C 101     -22.307  -8.683   8.496  1.00  0.00           C  
ATOM    639  CG  LEU C 101     -21.095  -7.801   8.141  1.00  0.00           C  
ATOM    640  CD1 LEU C 101     -20.708  -7.853   6.659  1.00  0.00           C  
ATOM    641  CD2 LEU C 101     -21.445  -6.342   8.451  1.00  0.00           C  
ATOM    642  H   LEU C 101     -22.115 -11.149   6.985  1.00  0.00           H  
ATOM    643  HA  LEU C 101     -21.286 -10.141   9.671  1.00  0.00           H  
ATOM    644  HB2 LEU C 101     -22.799  -8.244   9.364  1.00  0.00           H  
ATOM    645  HB3 LEU C 101     -23.021  -8.647   7.674  1.00  0.00           H  
ATOM    646  HG  LEU C 101     -20.240  -8.088   8.753  1.00  0.00           H  
ATOM    647 HD11 LEU C 101     -20.395  -8.859   6.380  1.00  0.00           H  
ATOM    648 HD12 LEU C 101     -21.553  -7.559   6.037  1.00  0.00           H  
ATOM    649 HD13 LEU C 101     -19.871  -7.180   6.475  1.00  0.00           H  
ATOM    650 HD21 LEU C 101     -22.306  -6.029   7.860  1.00  0.00           H  
ATOM    651 HD22 LEU C 101     -21.681  -6.238   9.510  1.00  0.00           H  
ATOM    652 HD23 LEU C 101     -20.596  -5.698   8.220  1.00  0.00           H  
ATOM    653  N   PRO C 102     -23.313 -11.393  10.616  1.00  0.00           N  
ATOM    654  CA  PRO C 102     -24.537 -11.825  11.294  1.00  0.00           C  
ATOM    655  C   PRO C 102     -25.529 -10.677  11.588  1.00  0.00           C  
ATOM    656  O   PRO C 102     -25.099  -9.518  11.681  1.00  0.00           O  
ATOM    657  CB  PRO C 102     -24.070 -12.507  12.586  1.00  0.00           C  
ATOM    658  CG  PRO C 102     -22.680 -13.023  12.211  1.00  0.00           C  
ATOM    659  CD  PRO C 102     -22.151 -11.884  11.341  1.00  0.00           C  
ATOM    660  HA  PRO C 102     -25.013 -12.571  10.657  1.00  0.00           H  
ATOM    661  HB2 PRO C 102     -24.734 -13.320  12.879  1.00  0.00           H  
ATOM    662  HB3 PRO C 102     -23.981 -11.777  13.391  1.00  0.00           H  
ATOM    663  HG2 PRO C 102     -22.766 -13.935  11.622  1.00  0.00           H  
ATOM    664  HG3 PRO C 102     -22.056 -13.185  13.091  1.00  0.00           H  
ATOM    665  HD2 PRO C 102     -21.750 -11.093  11.974  1.00  0.00           H  
ATOM    666  HD3 PRO C 102     -21.382 -12.258  10.665  1.00  0.00           H  
ATOM    667  N   PRO C 103     -26.837 -10.963  11.758  1.00  0.00           N  
ATOM    668  CA  PRO C 103     -27.877  -9.971  12.051  1.00  0.00           C  
ATOM    669  C   PRO C 103     -27.542  -9.007  13.196  1.00  0.00           C  
ATOM    670  O   PRO C 103     -27.200  -9.437  14.301  1.00  0.00           O  
ATOM    671  CB  PRO C 103     -29.119 -10.790  12.406  1.00  0.00           C  
ATOM    672  CG  PRO C 103     -28.968 -12.027  11.531  1.00  0.00           C  
ATOM    673  CD  PRO C 103     -27.459 -12.273  11.576  1.00  0.00           C  
ATOM    674  HA  PRO C 103     -28.078  -9.402  11.143  1.00  0.00           H  
ATOM    675  HB2 PRO C 103     -30.040 -10.248  12.193  1.00  0.00           H  
ATOM    676  HB3 PRO C 103     -29.085 -11.083  13.455  1.00  0.00           H  
ATOM    677  HG2 PRO C 103     -29.288 -11.793  10.516  1.00  0.00           H  
ATOM    678  HG3 PRO C 103     -29.528 -12.876  11.923  1.00  0.00           H  
ATOM    679  HD2 PRO C 103     -27.213 -12.910  12.425  1.00  0.00           H  
ATOM    680  HD3 PRO C 103     -27.140 -12.745  10.647  1.00  0.00           H  
ATOM    681  N   GLY C 104     -27.667  -7.705  12.947  1.00  0.00           N  
ATOM    682  CA  GLY C 104     -27.417  -6.642  13.921  1.00  0.00           C  
ATOM    683  C   GLY C 104     -25.939  -6.326  14.184  1.00  0.00           C  
ATOM    684  O   GLY C 104     -25.662  -5.500  15.054  1.00  0.00           O  
ATOM    685  H   GLY C 104     -27.939  -7.402  12.022  1.00  0.00           H  
ATOM    686  HA2 GLY C 104     -27.886  -6.901  14.870  1.00  0.00           H  
ATOM    687  HA3 GLY C 104     -27.886  -5.730  13.552  1.00  0.00           H  
ATOM    688  N   THR C 105     -24.994  -6.939  13.459  1.00  0.00           N  
ATOM    689  CA  THR C 105     -23.544  -6.707  13.630  1.00  0.00           C  
ATOM    690  C   THR C 105     -22.975  -5.769  12.562  1.00  0.00           C  
ATOM    691  O   THR C 105     -23.556  -5.612  11.483  1.00  0.00           O  
ATOM    692  CB  THR C 105     -22.728  -8.010  13.717  1.00  0.00           C  
ATOM    693  OG1 THR C 105     -22.565  -8.613  12.453  1.00  0.00           O  
ATOM    694  CG2 THR C 105     -23.308  -9.053  14.671  1.00  0.00           C  
ATOM    695  H   THR C 105     -25.288  -7.592  12.747  1.00  0.00           H  
ATOM    696  HA  THR C 105     -23.389  -6.202  14.584  1.00  0.00           H  
ATOM    697  HB  THR C 105     -21.734  -7.750  14.081  1.00  0.00           H  
ATOM    698 HG21 THR C 105     -23.390  -8.624  15.669  1.00  0.00           H  
ATOM    699 HG22 THR C 105     -24.295  -9.377  14.339  1.00  0.00           H  
ATOM    700 HG23 THR C 105     -22.648  -9.919  14.713  1.00  0.00           H  
ATOM    701  HG1 THR C 105     -23.435  -8.913  12.179  1.00  0.00           H  
ATOM    702  N   GLY C 106     -21.830  -5.145  12.859  1.00  0.00           N  
ATOM    703  CA  GLY C 106     -21.120  -4.240  11.950  1.00  0.00           C  
ATOM    704  C   GLY C 106     -19.609  -4.485  11.861  1.00  0.00           C  
ATOM    705  O   GLY C 106     -19.054  -5.336  12.566  1.00  0.00           O  
ATOM    706  H   GLY C 106     -21.421  -5.279  13.773  1.00  0.00           H  
ATOM    707  HA2 GLY C 106     -21.289  -3.208  12.258  1.00  0.00           H  
ATOM    708  HA3 GLY C 106     -21.526  -4.358  10.945  1.00  0.00           H  
ATOM    709  N   ARG C 107     -18.946  -3.763  10.954  1.00  0.00           N  
ATOM    710  CA  ARG C 107     -17.509  -3.865  10.622  1.00  0.00           C  
ATOM    711  C   ARG C 107     -16.945  -2.491  10.232  1.00  0.00           C  
ATOM    712  O   ARG C 107     -17.682  -1.675   9.676  1.00  0.00           O  
ATOM    713  CB  ARG C 107     -17.278  -4.850   9.448  1.00  0.00           C  
ATOM    714  CG  ARG C 107     -17.883  -6.261   9.557  1.00  0.00           C  
ATOM    715  CD  ARG C 107     -17.144  -7.166  10.548  1.00  0.00           C  
ATOM    716  NE  ARG C 107     -17.737  -8.517  10.616  1.00  0.00           N  
ATOM    717  CZ  ARG C 107     -18.805  -8.887  11.300  1.00  0.00           C  
ATOM    718  NH1 ARG C 107     -19.558  -8.054  11.958  1.00  0.00           N  
ATOM    719  NH2 ARG C 107     -19.160 -10.130  11.364  1.00  0.00           N1+
ATOM    720  H   ARG C 107     -19.494  -3.106  10.418  1.00  0.00           H  
ATOM    721  HA  ARG C 107     -16.958  -4.217  11.493  1.00  0.00           H  
ATOM    722  HB2 ARG C 107     -16.206  -4.951   9.280  1.00  0.00           H  
ATOM    723  HB3 ARG C 107     -17.694  -4.394   8.549  1.00  0.00           H  
ATOM    724  HG2 ARG C 107     -17.835  -6.727   8.573  1.00  0.00           H  
ATOM    725  HG3 ARG C 107     -18.935  -6.196   9.836  1.00  0.00           H  
ATOM    726  HD2 ARG C 107     -17.141  -6.709  11.537  1.00  0.00           H  
ATOM    727  HD3 ARG C 107     -16.110  -7.261  10.217  1.00  0.00           H  
ATOM    728  HE  ARG C 107     -17.231  -9.256  10.148  1.00  0.00           H  
ATOM    729 HH11 ARG C 107     -19.271  -7.091  12.059  1.00  0.00           H  
ATOM    730 HH12 ARG C 107     -20.423  -8.388  12.358  1.00  0.00           H  
ATOM    731 HH21 ARG C 107     -19.793 -10.410  12.099  1.00  0.00           H  
ATOM    732 HH22 ARG C 107     -18.683 -10.823  10.804  1.00  0.00           H  
ATOM    733  N   ARG C 108     -15.635  -2.286  10.426  1.00  0.00           N  
ATOM    734  CA  ARG C 108     -14.812  -1.303   9.684  1.00  0.00           C  
ATOM    735  C   ARG C 108     -13.932  -2.058   8.694  1.00  0.00           C  
ATOM    736  O   ARG C 108     -13.318  -3.048   9.100  1.00  0.00           O  
ATOM    737  CB  ARG C 108     -13.997  -0.378  10.622  1.00  0.00           C  
ATOM    738  CG  ARG C 108     -13.031   0.540   9.838  1.00  0.00           C  
ATOM    739  CD  ARG C 108     -12.052   1.349  10.701  1.00  0.00           C  
ATOM    740  NE  ARG C 108     -11.159   2.152   9.836  1.00  0.00           N  
ATOM    741  CZ  ARG C 108     -10.138   1.716   9.115  1.00  0.00           C  
ATOM    742  NH1 ARG C 108      -9.555   0.574   9.320  1.00  0.00           N  
ATOM    743  NH2 ARG C 108      -9.652   2.420   8.143  1.00  0.00           N1+
ATOM    744  H   ARG C 108     -15.140  -2.990  10.954  1.00  0.00           H  
ATOM    745  HA  ARG C 108     -15.468  -0.668   9.089  1.00  0.00           H  
ATOM    746  HB2 ARG C 108     -13.410  -0.996  11.302  1.00  0.00           H  
ATOM    747  HB3 ARG C 108     -14.676   0.235  11.215  1.00  0.00           H  
ATOM    748  HG2 ARG C 108     -13.621   1.229   9.233  1.00  0.00           H  
ATOM    749  HG3 ARG C 108     -12.422  -0.063   9.164  1.00  0.00           H  
ATOM    750  HD2 ARG C 108     -11.464   0.677  11.326  1.00  0.00           H  
ATOM    751  HD3 ARG C 108     -12.618   2.016  11.351  1.00  0.00           H  
ATOM    752  HE  ARG C 108     -11.424   3.118   9.704  1.00  0.00           H  
ATOM    753 HH11 ARG C 108      -8.763   0.337   8.740  1.00  0.00           H  
ATOM    754 HH12 ARG C 108      -9.621   0.188  10.251  1.00  0.00           H  
ATOM    755 HH21 ARG C 108     -10.030   3.333   7.932  1.00  0.00           H  
ATOM    756 HH22 ARG C 108      -8.938   2.028   7.546  1.00  0.00           H  
ATOM    757  N   ILE C 109     -13.856  -1.598   7.445  1.00  0.00           N  
ATOM    758  CA  ILE C 109     -13.151  -2.288   6.354  1.00  0.00           C  
ATOM    759  C   ILE C 109     -12.367  -1.309   5.471  1.00  0.00           C  
ATOM    760  O   ILE C 109     -12.673  -0.117   5.413  1.00  0.00           O  
ATOM    761  CB  ILE C 109     -14.123  -3.177   5.530  1.00  0.00           C  
ATOM    762  CG1 ILE C 109     -15.105  -2.397   4.621  1.00  0.00           C  
ATOM    763  CG2 ILE C 109     -14.932  -4.132   6.429  1.00  0.00           C  
ATOM    764  CD1 ILE C 109     -14.588  -2.144   3.196  1.00  0.00           C  
ATOM    765  H   ILE C 109     -14.348  -0.747   7.214  1.00  0.00           H  
ATOM    766  HA  ILE C 109     -12.416  -2.957   6.802  1.00  0.00           H  
ATOM    767  HB  ILE C 109     -13.509  -3.809   4.889  1.00  0.00           H  
ATOM    768 HG12 ILE C 109     -15.371  -1.450   5.090  1.00  0.00           H  
ATOM    769 HG13 ILE C 109     -16.025  -2.973   4.521  1.00  0.00           H  
ATOM    770 HG21 ILE C 109     -14.258  -4.668   7.097  1.00  0.00           H  
ATOM    771 HG22 ILE C 109     -15.667  -3.578   7.013  1.00  0.00           H  
ATOM    772 HG23 ILE C 109     -15.458  -4.860   5.811  1.00  0.00           H  
ATOM    773 HD11 ILE C 109     -13.767  -1.427   3.204  1.00  0.00           H  
ATOM    774 HD12 ILE C 109     -14.255  -3.079   2.746  1.00  0.00           H  
ATOM    775 HD13 ILE C 109     -15.395  -1.734   2.589  1.00  0.00           H  
ATOM    776  N   HIS C 110     -11.358  -1.825   4.765  1.00  0.00           N  
ATOM    777  CA  HIS C 110     -10.598  -1.108   3.740  1.00  0.00           C  
ATOM    778  C   HIS C 110     -11.085  -1.445   2.326  1.00  0.00           C  
ATOM    779  O   HIS C 110     -11.153  -2.611   1.933  1.00  0.00           O  
ATOM    780  CB  HIS C 110      -9.095  -1.399   3.855  1.00  0.00           C  
ATOM    781  CG  HIS C 110      -8.363  -0.646   4.935  1.00  0.00           C  
ATOM    782  ND1 HIS C 110      -7.014  -0.395   4.922  1.00  0.00           N  
ATOM    783  CD2 HIS C 110      -8.863  -0.104   6.088  1.00  0.00           C  
ATOM    784  CE1 HIS C 110      -6.702   0.289   6.033  1.00  0.00           C  
ATOM    785  NE2 HIS C 110      -7.803   0.500   6.783  1.00  0.00           N  
ATOM    786  H   HIS C 110     -11.123  -2.794   4.924  1.00  0.00           H  
ATOM    787  HA  HIS C 110     -10.731  -0.035   3.882  1.00  0.00           H  
ATOM    788  HB2 HIS C 110      -8.622  -1.135   2.909  1.00  0.00           H  
ATOM    789  HB3 HIS C 110      -8.942  -2.468   4.002  1.00  0.00           H  
ATOM    790  HD1 HIS C 110      -6.384  -0.684   4.188  1.00  0.00           H  
ATOM    791  HD2 HIS C 110      -9.896  -0.134   6.403  1.00  0.00           H  
ATOM    792  HE1 HIS C 110      -5.706   0.622   6.284  1.00  0.00           H  
ATOM    793  N   SER C 111     -11.376  -0.394   1.561  1.00  0.00           N  
ATOM    794  CA  SER C 111     -11.612  -0.387   0.114  1.00  0.00           C  
ATOM    795  C   SER C 111     -11.230   1.004  -0.424  1.00  0.00           C  
ATOM    796  O   SER C 111     -10.717   1.825   0.340  1.00  0.00           O  
ATOM    797  CB  SER C 111     -13.059  -0.795  -0.188  1.00  0.00           C  
ATOM    798  OG  SER C 111     -13.274  -0.924  -1.582  1.00  0.00           O  
ATOM    799  H   SER C 111     -11.282   0.522   1.976  1.00  0.00           H  
ATOM    800  HA  SER C 111     -10.947  -1.112  -0.355  1.00  0.00           H  
ATOM    801  HB2 SER C 111     -13.737  -0.043   0.216  1.00  0.00           H  
ATOM    802  HB3 SER C 111     -13.271  -1.748   0.295  1.00  0.00           H  
ATOM    803  HG  SER C 111     -12.667  -1.595  -1.903  1.00  0.00           H  
ATOM    804  N   TYR C 112     -11.422   1.293  -1.713  1.00  0.00           N  
ATOM    805  CA  TYR C 112     -10.673   2.352  -2.404  1.00  0.00           C  
ATOM    806  C   TYR C 112     -11.556   3.268  -3.257  1.00  0.00           C  
ATOM    807  O   TYR C 112     -12.664   2.899  -3.649  1.00  0.00           O  
ATOM    808  CB  TYR C 112      -9.506   1.705  -3.175  1.00  0.00           C  
ATOM    809  CG  TYR C 112      -8.700   0.750  -2.311  1.00  0.00           C  
ATOM    810  CD1 TYR C 112      -8.757  -0.632  -2.559  1.00  0.00           C  
ATOM    811  CD2 TYR C 112      -8.023   1.223  -1.169  1.00  0.00           C  
ATOM    812  CE1 TYR C 112      -8.166  -1.530  -1.658  1.00  0.00           C  
ATOM    813  CE2 TYR C 112      -7.479   0.322  -0.231  1.00  0.00           C  
ATOM    814  CZ  TYR C 112      -7.576  -1.065  -0.468  1.00  0.00           C  
ATOM    815  OH  TYR C 112      -7.110  -1.963   0.429  1.00  0.00           O  
ATOM    816  H   TYR C 112     -11.954   0.643  -2.274  1.00  0.00           H  
ATOM    817  HA  TYR C 112     -10.225   3.001  -1.652  1.00  0.00           H  
ATOM    818  HB2 TYR C 112      -8.846   2.471  -3.583  1.00  0.00           H  
ATOM    819  HB3 TYR C 112      -9.922   1.155  -4.019  1.00  0.00           H  
ATOM    820  HD1 TYR C 112      -9.270  -1.019  -3.426  1.00  0.00           H  
ATOM    821  HD2 TYR C 112      -7.961   2.287  -0.992  1.00  0.00           H  
ATOM    822  HE1 TYR C 112      -8.174  -2.589  -1.870  1.00  0.00           H  
ATOM    823  HE2 TYR C 112      -6.990   0.682   0.662  1.00  0.00           H  
ATOM    824  HH  TYR C 112      -6.649  -1.566   1.172  1.00  0.00           H  
ATOM    825  N   ARG C 113     -11.074   4.490  -3.522  1.00  0.00           N  
ATOM    826  CA  ARG C 113     -11.815   5.557  -4.226  1.00  0.00           C  
ATOM    827  C   ARG C 113     -12.410   5.060  -5.552  1.00  0.00           C  
ATOM    828  O   ARG C 113     -11.661   4.685  -6.453  1.00  0.00           O  
ATOM    829  CB  ARG C 113     -10.876   6.771  -4.396  1.00  0.00           C  
ATOM    830  CG  ARG C 113     -11.387   7.929  -5.279  1.00  0.00           C  
ATOM    831  CD  ARG C 113     -10.314   9.029  -5.308  1.00  0.00           C  
ATOM    832  NE  ARG C 113     -10.653  10.193  -6.150  1.00  0.00           N  
ATOM    833  CZ  ARG C 113      -9.849  11.208  -6.419  1.00  0.00           C  
ATOM    834  NH1 ARG C 113      -8.631  11.282  -5.992  1.00  0.00           N  
ATOM    835  NH2 ARG C 113     -10.234  12.205  -7.147  1.00  0.00           N1+
ATOM    836  H   ARG C 113     -10.149   4.698  -3.173  1.00  0.00           H  
ATOM    837  HA  ARG C 113     -12.649   5.864  -3.595  1.00  0.00           H  
ATOM    838  HB2 ARG C 113     -10.652   7.164  -3.404  1.00  0.00           H  
ATOM    839  HB3 ARG C 113      -9.938   6.417  -4.823  1.00  0.00           H  
ATOM    840  HG2 ARG C 113     -11.563   7.577  -6.296  1.00  0.00           H  
ATOM    841  HG3 ARG C 113     -12.312   8.329  -4.865  1.00  0.00           H  
ATOM    842  HD2 ARG C 113     -10.152   9.379  -4.288  1.00  0.00           H  
ATOM    843  HD3 ARG C 113      -9.388   8.590  -5.680  1.00  0.00           H  
ATOM    844  HE  ARG C 113     -11.570  10.251  -6.569  1.00  0.00           H  
ATOM    845 HH11 ARG C 113      -8.280  10.580  -5.356  1.00  0.00           H  
ATOM    846 HH12 ARG C 113      -8.105  12.108  -6.239  1.00  0.00           H  
ATOM    847 HH21 ARG C 113     -11.174  12.224  -7.517  1.00  0.00           H  
ATOM    848 HH22 ARG C 113      -9.603  12.986  -7.252  1.00  0.00           H  
ATOM    849  N   GLY C 114     -13.740   5.060  -5.665  1.00  0.00           N  
ATOM    850  CA  GLY C 114     -14.471   4.652  -6.869  1.00  0.00           C  
ATOM    851  C   GLY C 114     -14.571   3.135  -7.081  1.00  0.00           C  
ATOM    852  O   GLY C 114     -14.691   2.688  -8.220  1.00  0.00           O  
ATOM    853  H   GLY C 114     -14.291   5.252  -4.840  1.00  0.00           H  
ATOM    854  HA2 GLY C 114     -14.003   5.096  -7.748  1.00  0.00           H  
ATOM    855  HA3 GLY C 114     -15.488   5.036  -6.798  1.00  0.00           H  
ATOM    856  N   HIS C 115     -14.494   2.322  -6.023  1.00  0.00           N  
ATOM    857  CA  HIS C 115     -14.685   0.866  -6.124  1.00  0.00           C  
ATOM    858  C   HIS C 115     -16.163   0.468  -6.129  1.00  0.00           C  
ATOM    859  O   HIS C 115     -16.990   1.165  -5.555  1.00  0.00           O  
ATOM    860  CB  HIS C 115     -13.865   0.128  -5.053  1.00  0.00           C  
ATOM    861  CG  HIS C 115     -12.420  -0.053  -5.451  1.00  0.00           C  
ATOM    862  ND1 HIS C 115     -11.647  -1.173  -5.140  1.00  0.00           N  
ATOM    863  CD2 HIS C 115     -11.682   0.787  -6.236  1.00  0.00           C  
ATOM    864  CE1 HIS C 115     -10.488  -1.010  -5.797  1.00  0.00           C  
ATOM    865  NE2 HIS C 115     -10.484   0.155  -6.466  1.00  0.00           N  
ATOM    866  H   HIS C 115     -14.351   2.726  -5.108  1.00  0.00           H  
ATOM    867  HA  HIS C 115     -14.304   0.543  -7.093  1.00  0.00           H  
ATOM    868  HB2 HIS C 115     -14.291  -0.865  -4.908  1.00  0.00           H  
ATOM    869  HB3 HIS C 115     -13.926   0.653  -4.100  1.00  0.00           H  
ATOM    870  HD2 HIS C 115     -11.993   1.738  -6.641  1.00  0.00           H  
ATOM    871  HE2 HIS C 115      -9.759   0.478  -7.090  1.00  0.00           H  
ATOM    872  HE1 HIS C 115      -9.676  -1.721  -5.790  1.00  0.00           H  
ATOM    873  N   LEU C 116     -16.507  -0.655  -6.764  1.00  0.00           N  
ATOM    874  CA  LEU C 116     -17.892  -1.113  -6.949  1.00  0.00           C  
ATOM    875  C   LEU C 116     -18.170  -2.380  -6.128  1.00  0.00           C  
ATOM    876  O   LEU C 116     -17.386  -3.330  -6.136  1.00  0.00           O  
ATOM    877  CB  LEU C 116     -18.202  -1.313  -8.447  1.00  0.00           C  
ATOM    878  CG  LEU C 116     -18.660  -0.051  -9.205  1.00  0.00           C  
ATOM    879  CD1 LEU C 116     -17.629   1.073  -9.290  1.00  0.00           C  
ATOM    880  CD2 LEU C 116     -19.050  -0.443 -10.633  1.00  0.00           C  
ATOM    881  H   LEU C 116     -15.772  -1.208  -7.180  1.00  0.00           H  
ATOM    882  HA  LEU C 116     -18.574  -0.348  -6.578  1.00  0.00           H  
ATOM    883  HB2 LEU C 116     -19.011  -2.041  -8.519  1.00  0.00           H  
ATOM    884  HB3 LEU C 116     -17.333  -1.745  -8.943  1.00  0.00           H  
ATOM    885  HG  LEU C 116     -19.546   0.346  -8.710  1.00  0.00           H  
ATOM    886 HD11 LEU C 116     -17.441   1.484  -8.298  1.00  0.00           H  
ATOM    887 HD12 LEU C 116     -16.700   0.698  -9.719  1.00  0.00           H  
ATOM    888 HD13 LEU C 116     -18.015   1.878  -9.916  1.00  0.00           H  
ATOM    889 HD21 LEU C 116     -18.181  -0.833 -11.163  1.00  0.00           H  
ATOM    890 HD22 LEU C 116     -19.826  -1.208 -10.615  1.00  0.00           H  
ATOM    891 HD23 LEU C 116     -19.433   0.428 -11.166  1.00  0.00           H  
ATOM    892  N   TRP C 117     -19.312  -2.380  -5.438  1.00  0.00           N  
ATOM    893  CA  TRP C 117     -19.729  -3.392  -4.465  1.00  0.00           C  
ATOM    894  C   TRP C 117     -21.230  -3.701  -4.556  1.00  0.00           C  
ATOM    895  O   TRP C 117     -22.035  -2.872  -4.985  1.00  0.00           O  
ATOM    896  CB  TRP C 117     -19.398  -2.905  -3.046  1.00  0.00           C  
ATOM    897  CG  TRP C 117     -17.963  -2.899  -2.612  1.00  0.00           C  
ATOM    898  CD1 TRP C 117     -17.041  -1.965  -2.936  1.00  0.00           C  
ATOM    899  CD2 TRP C 117     -17.272  -3.862  -1.755  1.00  0.00           C  
ATOM    900  NE1 TRP C 117     -15.846  -2.252  -2.305  1.00  0.00           N  
ATOM    901  CE2 TRP C 117     -15.932  -3.411  -1.564  1.00  0.00           C  
ATOM    902  CE3 TRP C 117     -17.641  -5.062  -1.108  1.00  0.00           C  
ATOM    903  CZ2 TRP C 117     -15.014  -4.101  -0.762  1.00  0.00           C  
ATOM    904  CZ3 TRP C 117     -16.721  -5.773  -0.313  1.00  0.00           C  
ATOM    905  CH2 TRP C 117     -15.410  -5.294  -0.135  1.00  0.00           C  
ATOM    906  H   TRP C 117     -19.897  -1.559  -5.495  1.00  0.00           H  
ATOM    907  HA  TRP C 117     -19.184  -4.317  -4.653  1.00  0.00           H  
ATOM    908  HB2 TRP C 117     -19.935  -3.533  -2.335  1.00  0.00           H  
ATOM    909  HB3 TRP C 117     -19.792  -1.895  -2.931  1.00  0.00           H  
ATOM    910  HD1 TRP C 117     -17.231  -1.120  -3.582  1.00  0.00           H  
ATOM    911  HE1 TRP C 117     -15.024  -1.666  -2.353  1.00  0.00           H  
ATOM    912  HE3 TRP C 117     -18.646  -5.436  -1.235  1.00  0.00           H  
ATOM    913  HZ2 TRP C 117     -14.012  -3.720  -0.636  1.00  0.00           H  
ATOM    914  HZ3 TRP C 117     -17.018  -6.697   0.161  1.00  0.00           H  
ATOM    915  HH2 TRP C 117     -14.710  -5.845   0.474  1.00  0.00           H  
ATOM    916  N   LEU C 118     -21.606  -4.892  -4.091  1.00  0.00           N  
ATOM    917  CA  LEU C 118     -22.983  -5.370  -3.925  1.00  0.00           C  
ATOM    918  C   LEU C 118     -23.038  -6.336  -2.728  1.00  0.00           C  
ATOM    919  O   LEU C 118     -22.005  -6.808  -2.250  1.00  0.00           O  
ATOM    920  CB  LEU C 118     -23.474  -5.965  -5.263  1.00  0.00           C  
ATOM    921  CG  LEU C 118     -22.847  -7.300  -5.721  1.00  0.00           C  
ATOM    922  CD1 LEU C 118     -23.551  -8.527  -5.133  1.00  0.00           C  
ATOM    923  CD2 LEU C 118     -22.952  -7.420  -7.245  1.00  0.00           C  
ATOM    924  H   LEU C 118     -20.878  -5.508  -3.759  1.00  0.00           H  
ATOM    925  HA  LEU C 118     -23.620  -4.518  -3.688  1.00  0.00           H  
ATOM    926  HB2 LEU C 118     -23.278  -5.215  -6.029  1.00  0.00           H  
ATOM    927  HB3 LEU C 118     -24.556  -6.085  -5.216  1.00  0.00           H  
ATOM    928  HG  LEU C 118     -21.790  -7.323  -5.455  1.00  0.00           H  
ATOM    929 HD11 LEU C 118     -23.396  -8.572  -4.055  1.00  0.00           H  
ATOM    930 HD12 LEU C 118     -24.618  -8.489  -5.351  1.00  0.00           H  
ATOM    931 HD13 LEU C 118     -23.131  -9.435  -5.567  1.00  0.00           H  
ATOM    932 HD21 LEU C 118     -23.997  -7.390  -7.553  1.00  0.00           H  
ATOM    933 HD22 LEU C 118     -22.415  -6.597  -7.716  1.00  0.00           H  
ATOM    934 HD23 LEU C 118     -22.504  -8.357  -7.576  1.00  0.00           H  
ATOM    935  N   PHE C 119     -24.237  -6.639  -2.225  1.00  0.00           N  
ATOM    936  CA  PHE C 119     -24.407  -7.437  -1.003  1.00  0.00           C  
ATOM    937  C   PHE C 119     -25.550  -8.443  -1.127  1.00  0.00           C  
ATOM    938  O   PHE C 119     -26.660  -8.088  -1.530  1.00  0.00           O  
ATOM    939  CB  PHE C 119     -24.625  -6.529   0.213  1.00  0.00           C  
ATOM    940  CG  PHE C 119     -23.481  -5.590   0.553  1.00  0.00           C  
ATOM    941  CD1 PHE C 119     -23.354  -4.362  -0.121  1.00  0.00           C  
ATOM    942  CD2 PHE C 119     -22.577  -5.914   1.583  1.00  0.00           C  
ATOM    943  CE1 PHE C 119     -22.329  -3.468   0.228  1.00  0.00           C  
ATOM    944  CE2 PHE C 119     -21.558  -5.010   1.938  1.00  0.00           C  
ATOM    945  CZ  PHE C 119     -21.432  -3.790   1.256  1.00  0.00           C  
ATOM    946  H   PHE C 119     -25.060  -6.253  -2.665  1.00  0.00           H  
ATOM    947  HA  PHE C 119     -23.498  -8.010  -0.820  1.00  0.00           H  
ATOM    948  HB2 PHE C 119     -24.813  -7.168   1.075  1.00  0.00           H  
ATOM    949  HB3 PHE C 119     -25.525  -5.936   0.052  1.00  0.00           H  
ATOM    950  HD1 PHE C 119     -24.047  -4.105  -0.909  1.00  0.00           H  
ATOM    951  HD2 PHE C 119     -22.674  -6.851   2.110  1.00  0.00           H  
ATOM    952  HE1 PHE C 119     -22.231  -2.525  -0.290  1.00  0.00           H  
ATOM    953  HE2 PHE C 119     -20.870  -5.244   2.737  1.00  0.00           H  
ATOM    954  HZ  PHE C 119     -20.650  -3.095   1.523  1.00  0.00           H  
ATOM    955  N   ARG C 120     -25.275  -9.695  -0.757  1.00  0.00           N  
ATOM    956  CA  ARG C 120     -26.171 -10.864  -0.821  1.00  0.00           C  
ATOM    957  C   ARG C 120     -26.205 -11.546   0.561  1.00  0.00           C  
ATOM    958  O   ARG C 120     -25.966 -10.889   1.574  1.00  0.00           O  
ATOM    959  CB  ARG C 120     -25.691 -11.811  -1.947  1.00  0.00           C  
ATOM    960  CG  ARG C 120     -25.395 -11.244  -3.351  1.00  0.00           C  
ATOM    961  CD  ARG C 120     -26.609 -10.854  -4.210  1.00  0.00           C  
ATOM    962  NE  ARG C 120     -27.191  -9.573  -3.790  1.00  0.00           N  
ATOM    963  CZ  ARG C 120     -27.917  -8.720  -4.484  1.00  0.00           C  
ATOM    964  NH1 ARG C 120     -28.238  -8.886  -5.733  1.00  0.00           N  
ATOM    965  NH2 ARG C 120     -28.368  -7.662  -3.885  1.00  0.00           N1+
ATOM    966  H   ARG C 120     -24.342  -9.871  -0.412  1.00  0.00           H  
ATOM    967  HA  ARG C 120     -27.194 -10.558  -1.038  1.00  0.00           H  
ATOM    968  HB2 ARG C 120     -26.416 -12.618  -2.062  1.00  0.00           H  
ATOM    969  HB3 ARG C 120     -24.758 -12.252  -1.596  1.00  0.00           H  
ATOM    970  HG2 ARG C 120     -24.865 -12.023  -3.898  1.00  0.00           H  
ATOM    971  HG3 ARG C 120     -24.712 -10.397  -3.272  1.00  0.00           H  
ATOM    972  HD2 ARG C 120     -27.361 -11.642  -4.159  1.00  0.00           H  
ATOM    973  HD3 ARG C 120     -26.266 -10.767  -5.241  1.00  0.00           H  
ATOM    974  HE  ARG C 120     -27.046  -9.305  -2.827  1.00  0.00           H  
ATOM    975 HH11 ARG C 120     -28.794  -8.177  -6.190  1.00  0.00           H  
ATOM    976 HH12 ARG C 120     -27.907  -9.693  -6.243  1.00  0.00           H  
ATOM    977 HH21 ARG C 120     -28.074  -7.427  -2.948  1.00  0.00           H  
ATOM    978 HH22 ARG C 120     -29.066  -7.090  -4.340  1.00  0.00           H  
ATOM    979  N   ASP C 121     -26.460 -12.850   0.624  1.00  0.00           N  
ATOM    980  CA  ASP C 121     -26.587 -13.642   1.858  1.00  0.00           C  
ATOM    981  C   ASP C 121     -25.897 -15.002   1.712  1.00  0.00           C  
ATOM    982  O   ASP C 121     -26.122 -15.703   0.729  1.00  0.00           O  
ATOM    983  CB  ASP C 121     -28.077 -13.827   2.178  1.00  0.00           C  
ATOM    984  CG  ASP C 121     -28.351 -14.892   3.245  1.00  0.00           C  
ATOM    985  OD1 ASP C 121     -27.651 -14.931   4.278  1.00  0.00           O  
ATOM    986  OD2 ASP C 121     -29.293 -15.685   3.042  1.00  0.00           O1-
ATOM    987  H   ASP C 121     -26.584 -13.346  -0.247  1.00  0.00           H  
ATOM    988  HA  ASP C 121     -26.120 -13.120   2.693  1.00  0.00           H  
ATOM    989  HB2 ASP C 121     -28.596 -14.112   1.263  1.00  0.00           H  
ATOM    990  HB3 ASP C 121     -28.484 -12.874   2.516  1.00  0.00           H  
ATOM    991  N   ALA C 122     -25.109 -15.408   2.707  1.00  0.00           N  
ATOM    992  CA  ALA C 122     -24.470 -16.721   2.737  1.00  0.00           C  
ATOM    993  C   ALA C 122     -25.472 -17.877   2.948  1.00  0.00           C  
ATOM    994  O   ALA C 122     -25.134 -19.032   2.681  1.00  0.00           O  
ATOM    995  CB  ALA C 122     -23.389 -16.698   3.826  1.00  0.00           C  
ATOM    996  H   ALA C 122     -25.018 -14.815   3.520  1.00  0.00           H  
ATOM    997  HA  ALA C 122     -23.984 -16.889   1.776  1.00  0.00           H  
ATOM    998  HB1 ALA C 122     -22.672 -15.904   3.619  1.00  0.00           H  
ATOM    999  HB2 ALA C 122     -23.844 -16.528   4.802  1.00  0.00           H  
ATOM   1000  HB3 ALA C 122     -22.861 -17.651   3.839  1.00  0.00           H  
ATOM   1001  N   GLY C 123     -26.689 -17.592   3.428  1.00  0.00           N  
ATOM   1002  CA  GLY C 123     -27.783 -18.553   3.570  1.00  0.00           C  
ATOM   1003  C   GLY C 123     -28.345 -19.034   2.229  1.00  0.00           C  
ATOM   1004  O   GLY C 123     -28.262 -20.224   1.925  1.00  0.00           O  
ATOM   1005  H   GLY C 123     -26.887 -16.634   3.681  1.00  0.00           H  
ATOM   1006  HA2 GLY C 123     -28.593 -18.083   4.128  1.00  0.00           H  
ATOM   1007  HA3 GLY C 123     -27.436 -19.423   4.127  1.00  0.00           H  
ATOM   1008  N   THR C 124     -28.907 -18.133   1.416  1.00  0.00           N  
ATOM   1009  CA  THR C 124     -29.590 -18.492   0.150  1.00  0.00           C  
ATOM   1010  C   THR C 124     -29.137 -17.724  -1.099  1.00  0.00           C  
ATOM   1011  O   THR C 124     -29.677 -17.990  -2.174  1.00  0.00           O  
ATOM   1012  CB  THR C 124     -31.125 -18.518   0.295  1.00  0.00           C  
ATOM   1013  OG1 THR C 124     -31.645 -17.289   0.753  1.00  0.00           O  
ATOM   1014  CG2 THR C 124     -31.594 -19.579   1.292  1.00  0.00           C  
ATOM   1015  H   THR C 124     -29.011 -17.193   1.771  1.00  0.00           H  
ATOM   1016  HA  THR C 124     -29.315 -19.520  -0.086  1.00  0.00           H  
ATOM   1017  HB  THR C 124     -31.574 -18.747  -0.672  1.00  0.00           H  
ATOM   1018 HG21 THR C 124     -31.209 -20.556   0.999  1.00  0.00           H  
ATOM   1019 HG22 THR C 124     -31.249 -19.339   2.298  1.00  0.00           H  
ATOM   1020 HG23 THR C 124     -32.683 -19.621   1.291  1.00  0.00           H  
ATOM   1021  HG1 THR C 124     -31.403 -16.605   0.125  1.00  0.00           H  
ATOM   1022  N   HIS C 125     -28.091 -16.889  -1.018  1.00  0.00           N  
ATOM   1023  CA  HIS C 125     -27.399 -16.279  -2.171  1.00  0.00           C  
ATOM   1024  C   HIS C 125     -28.342 -15.563  -3.153  1.00  0.00           C  
ATOM   1025  O   HIS C 125     -28.408 -15.875  -4.344  1.00  0.00           O  
ATOM   1026  CB  HIS C 125     -26.457 -17.291  -2.847  1.00  0.00           C  
ATOM   1027  CG  HIS C 125     -25.337 -17.791  -1.962  1.00  0.00           C  
ATOM   1028  CD2 HIS C 125     -25.464 -18.669  -0.926  1.00  0.00           C  
ATOM   1029  ND1 HIS C 125     -23.991 -17.412  -2.067  1.00  0.00           N  
ATOM   1030  NE2 HIS C 125     -24.210 -18.830  -0.385  1.00  0.00           N  
ATOM   1031  CE1 HIS C 125     -23.351 -18.070  -1.082  1.00  0.00           C  
ATOM   1032  H   HIS C 125     -27.671 -16.728  -0.114  1.00  0.00           H  
ATOM   1033  HA  HIS C 125     -26.758 -15.492  -1.774  1.00  0.00           H  
ATOM   1034  HB2 HIS C 125     -26.006 -16.823  -3.722  1.00  0.00           H  
ATOM   1035  HB3 HIS C 125     -27.044 -18.142  -3.194  1.00  0.00           H  
ATOM   1036  HD2 HIS C 125     -26.376 -19.142  -0.592  1.00  0.00           H  
ATOM   1037  HE2 HIS C 125     -23.974 -19.430   0.393  1.00  0.00           H  
ATOM   1038  HE1 HIS C 125     -22.293 -17.997  -0.876  1.00  0.00           H  
ATOM   1039  N   ASP C 126     -29.092 -14.599  -2.627  1.00  0.00           N  
ATOM   1040  CA  ASP C 126     -30.163 -13.884  -3.319  1.00  0.00           C  
ATOM   1041  C   ASP C 126     -30.181 -12.383  -2.955  1.00  0.00           C  
ATOM   1042  O   ASP C 126     -29.401 -11.909  -2.123  1.00  0.00           O  
ATOM   1043  CB  ASP C 126     -31.520 -14.578  -3.060  1.00  0.00           C  
ATOM   1044  CG  ASP C 126     -31.903 -14.810  -1.591  1.00  0.00           C  
ATOM   1045  OD1 ASP C 126     -31.066 -15.168  -0.736  1.00  0.00           O  
ATOM   1046  OD2 ASP C 126     -33.104 -14.674  -1.262  1.00  0.00           O1-
ATOM   1047  H   ASP C 126     -29.037 -14.452  -1.629  1.00  0.00           H  
ATOM   1048  HA  ASP C 126     -29.983 -13.928  -4.393  1.00  0.00           H  
ATOM   1049  HB2 ASP C 126     -31.490 -15.552  -3.548  1.00  0.00           H  
ATOM   1050  HB3 ASP C 126     -32.310 -14.008  -3.550  1.00  0.00           H  
ATOM   1051  N   GLY C 127     -31.045 -11.620  -3.632  1.00  0.00           N  
ATOM   1052  CA  GLY C 127     -31.122 -10.161  -3.550  1.00  0.00           C  
ATOM   1053  C   GLY C 127     -31.391  -9.609  -2.148  1.00  0.00           C  
ATOM   1054  O   GLY C 127     -32.282 -10.087  -1.449  1.00  0.00           O  
ATOM   1055  H   GLY C 127     -31.619 -12.075  -4.327  1.00  0.00           H  
ATOM   1056  HA2 GLY C 127     -31.911  -9.803  -4.210  1.00  0.00           H  
ATOM   1057  HA3 GLY C 127     -30.182  -9.748  -3.917  1.00  0.00           H  
ATOM   1058  N   LEU C 128     -30.655  -8.563  -1.775  1.00  0.00           N  
ATOM   1059  CA  LEU C 128     -30.794  -7.763  -0.553  1.00  0.00           C  
ATOM   1060  C   LEU C 128     -30.384  -6.315  -0.849  1.00  0.00           C  
ATOM   1061  O   LEU C 128     -29.583  -6.063  -1.751  1.00  0.00           O  
ATOM   1062  CB  LEU C 128     -29.935  -8.324   0.598  1.00  0.00           C  
ATOM   1063  CG  LEU C 128     -30.379  -9.667   1.202  1.00  0.00           C  
ATOM   1064  CD1 LEU C 128     -29.420 -10.028   2.340  1.00  0.00           C  
ATOM   1065  CD2 LEU C 128     -31.779  -9.599   1.819  1.00  0.00           C  
ATOM   1066  H   LEU C 128     -29.989  -8.214  -2.450  1.00  0.00           H  
ATOM   1067  HA  LEU C 128     -31.841  -7.748  -0.251  1.00  0.00           H  
ATOM   1068  HB2 LEU C 128     -29.921  -7.588   1.403  1.00  0.00           H  
ATOM   1069  HB3 LEU C 128     -28.910  -8.426   0.244  1.00  0.00           H  
ATOM   1070  HG  LEU C 128     -30.342 -10.451   0.446  1.00  0.00           H  
ATOM   1071 HD11 LEU C 128     -28.404 -10.093   1.950  1.00  0.00           H  
ATOM   1072 HD12 LEU C 128     -29.461  -9.274   3.125  1.00  0.00           H  
ATOM   1073 HD13 LEU C 128     -29.699 -10.997   2.753  1.00  0.00           H  
ATOM   1074 HD21 LEU C 128     -31.816  -8.812   2.573  1.00  0.00           H  
ATOM   1075 HD22 LEU C 128     -32.519  -9.394   1.045  1.00  0.00           H  
ATOM   1076 HD23 LEU C 128     -32.029 -10.560   2.268  1.00  0.00           H  
ATOM   1077  N   LEU C 129     -30.918  -5.364  -0.083  1.00  0.00           N  
ATOM   1078  CA  LEU C 129     -30.794  -3.934  -0.366  1.00  0.00           C  
ATOM   1079  C   LEU C 129     -29.817  -3.247   0.593  1.00  0.00           C  
ATOM   1080  O   LEU C 129     -30.082  -3.129   1.792  1.00  0.00           O  
ATOM   1081  CB  LEU C 129     -32.185  -3.272  -0.366  1.00  0.00           C  
ATOM   1082  CG  LEU C 129     -33.167  -3.803  -1.427  1.00  0.00           C  
ATOM   1083  CD1 LEU C 129     -34.543  -3.179  -1.216  1.00  0.00           C  
ATOM   1084  CD2 LEU C 129     -32.722  -3.453  -2.851  1.00  0.00           C  
ATOM   1085  H   LEU C 129     -31.475  -5.645   0.711  1.00  0.00           H  
ATOM   1086  HA  LEU C 129     -30.384  -3.815  -1.370  1.00  0.00           H  
ATOM   1087  HB2 LEU C 129     -32.052  -2.202  -0.527  1.00  0.00           H  
ATOM   1088  HB3 LEU C 129     -32.632  -3.410   0.618  1.00  0.00           H  
ATOM   1089  HG  LEU C 129     -33.259  -4.885  -1.336  1.00  0.00           H  
ATOM   1090 HD11 LEU C 129     -34.900  -3.397  -0.209  1.00  0.00           H  
ATOM   1091 HD12 LEU C 129     -34.496  -2.099  -1.350  1.00  0.00           H  
ATOM   1092 HD13 LEU C 129     -35.253  -3.601  -1.928  1.00  0.00           H  
ATOM   1093 HD21 LEU C 129     -32.626  -2.372  -2.950  1.00  0.00           H  
ATOM   1094 HD22 LEU C 129     -31.764  -3.920  -3.081  1.00  0.00           H  
ATOM   1095 HD23 LEU C 129     -33.466  -3.801  -3.567  1.00  0.00           H  
ATOM   1096  N   VAL C 130     -28.706  -2.757   0.046  1.00  0.00           N  
ATOM   1097  CA  VAL C 130     -27.736  -1.889   0.718  1.00  0.00           C  
ATOM   1098  C   VAL C 130     -28.186  -0.436   0.569  1.00  0.00           C  
ATOM   1099  O   VAL C 130     -28.421   0.034  -0.539  1.00  0.00           O  
ATOM   1100  CB  VAL C 130     -26.303  -2.148   0.211  1.00  0.00           C  
ATOM   1101  CG1 VAL C 130     -26.109  -1.956  -1.300  1.00  0.00           C  
ATOM   1102  CG2 VAL C 130     -25.318  -1.214   0.924  1.00  0.00           C  
ATOM   1103  H   VAL C 130     -28.622  -2.835  -0.957  1.00  0.00           H  
ATOM   1104  HA  VAL C 130     -27.740  -2.139   1.779  1.00  0.00           H  
ATOM   1105  HB  VAL C 130     -26.039  -3.178   0.450  1.00  0.00           H  
ATOM   1106 HG11 VAL C 130     -26.747  -2.648  -1.849  1.00  0.00           H  
ATOM   1107 HG12 VAL C 130     -26.353  -0.937  -1.597  1.00  0.00           H  
ATOM   1108 HG13 VAL C 130     -25.074  -2.160  -1.576  1.00  0.00           H  
ATOM   1109 HG21 VAL C 130     -25.476  -0.180   0.619  1.00  0.00           H  
ATOM   1110 HG22 VAL C 130     -25.445  -1.299   2.004  1.00  0.00           H  
ATOM   1111 HG23 VAL C 130     -24.297  -1.497   0.668  1.00  0.00           H  
ATOM   1112  N   ASN C 131     -28.360   0.288   1.677  1.00  0.00           N  
ATOM   1113  CA  ASN C 131     -28.846   1.677   1.675  1.00  0.00           C  
ATOM   1114  C   ASN C 131     -30.145   1.875   0.848  1.00  0.00           C  
ATOM   1115  O   ASN C 131     -30.347   2.921   0.230  1.00  0.00           O  
ATOM   1116  CB  ASN C 131     -27.698   2.639   1.293  1.00  0.00           C  
ATOM   1117  CG  ASN C 131     -26.415   2.444   2.086  1.00  0.00           C  
ATOM   1118  OD1 ASN C 131     -26.421   2.092   3.260  1.00  0.00           O  
ATOM   1119  ND2 ASN C 131     -25.277   2.684   1.475  1.00  0.00           N  
ATOM   1120  H   ASN C 131     -28.168  -0.152   2.566  1.00  0.00           H  
ATOM   1121  HA  ASN C 131     -29.120   1.909   2.704  1.00  0.00           H  
ATOM   1122  HB2 ASN C 131     -28.021   3.670   1.438  1.00  0.00           H  
ATOM   1123  HB3 ASN C 131     -27.477   2.505   0.234  1.00  0.00           H  
ATOM   1124 HD21 ASN C 131     -25.273   2.888   0.486  1.00  0.00           H  
ATOM   1125 HD22 ASN C 131     -24.442   2.742   2.040  1.00  0.00           H  
ATOM   1126  N   GLN C 132     -31.019   0.858   0.846  1.00  0.00           N  
ATOM   1127  CA  GLN C 132     -32.243   0.735   0.032  1.00  0.00           C  
ATOM   1128  C   GLN C 132     -32.052   0.645  -1.504  1.00  0.00           C  
ATOM   1129  O   GLN C 132     -32.945   1.026  -2.266  1.00  0.00           O  
ATOM   1130  CB  GLN C 132     -33.325   1.740   0.484  1.00  0.00           C  
ATOM   1131  CG  GLN C 132     -33.692   1.747   1.985  1.00  0.00           C  
ATOM   1132  CD  GLN C 132     -33.425   0.457   2.762  1.00  0.00           C  
ATOM   1133  OE1 GLN C 132     -32.673   0.446   3.725  1.00  0.00           O  
ATOM   1134  NE2 GLN C 132     -33.994  -0.668   2.397  1.00  0.00           N  
ATOM   1135  H   GLN C 132     -30.779   0.065   1.424  1.00  0.00           H  
ATOM   1136  HA  GLN C 132     -32.646  -0.248   0.274  1.00  0.00           H  
ATOM   1137  HB2 GLN C 132     -34.236   1.526  -0.074  1.00  0.00           H  
ATOM   1138  HB3 GLN C 132     -33.021   2.747   0.198  1.00  0.00           H  
ATOM   1139  HG2 GLN C 132     -34.745   2.011   2.089  1.00  0.00           H  
ATOM   1140  HG3 GLN C 132     -33.104   2.533   2.458  1.00  0.00           H  
ATOM   1141 HE21 GLN C 132     -33.669  -1.526   2.817  1.00  0.00           H  
ATOM   1142 HE22 GLN C 132     -34.656  -0.680   1.635  1.00  0.00           H  
ATOM   1143  N   THR C 133     -30.929   0.092  -1.978  1.00  0.00           N  
ATOM   1144  CA  THR C 133     -30.670  -0.220  -3.401  1.00  0.00           C  
ATOM   1145  C   THR C 133     -29.758  -1.460  -3.548  1.00  0.00           C  
ATOM   1146  O   THR C 133     -29.268  -1.982  -2.554  1.00  0.00           O  
ATOM   1147  CB  THR C 133     -30.134   1.041  -4.097  1.00  0.00           C  
ATOM   1148  OG1 THR C 133     -30.199   0.885  -5.493  1.00  0.00           O  
ATOM   1149  CG2 THR C 133     -28.686   1.394  -3.758  1.00  0.00           C  
ATOM   1150  H   THR C 133     -30.185  -0.136  -1.334  1.00  0.00           H  
ATOM   1151  HA  THR C 133     -31.618  -0.467  -3.879  1.00  0.00           H  
ATOM   1152  HB  THR C 133     -30.770   1.883  -3.825  1.00  0.00           H  
ATOM   1153 HG21 THR C 133     -28.592   1.570  -2.686  1.00  0.00           H  
ATOM   1154 HG22 THR C 133     -28.016   0.585  -4.051  1.00  0.00           H  
ATOM   1155 HG23 THR C 133     -28.397   2.304  -4.283  1.00  0.00           H  
ATOM   1156  HG1 THR C 133     -30.221   1.785  -5.826  1.00  0.00           H  
ATOM   1157  N   GLU C 134     -29.535  -2.002  -4.750  1.00  0.00           N  
ATOM   1158  CA  GLU C 134     -28.740  -3.239  -4.946  1.00  0.00           C  
ATOM   1159  C   GLU C 134     -27.214  -3.062  -4.780  1.00  0.00           C  
ATOM   1160  O   GLU C 134     -26.512  -4.047  -4.549  1.00  0.00           O  
ATOM   1161  CB  GLU C 134     -29.026  -3.817  -6.348  1.00  0.00           C  
ATOM   1162  CG  GLU C 134     -30.379  -4.537  -6.467  1.00  0.00           C  
ATOM   1163  CD  GLU C 134     -30.231  -6.027  -6.130  1.00  0.00           C  
ATOM   1164  OE1 GLU C 134     -29.741  -6.811  -6.979  1.00  0.00           O  
ATOM   1165  OE2 GLU C 134     -30.558  -6.429  -4.993  1.00  0.00           O1-
ATOM   1166  H   GLU C 134     -29.954  -1.574  -5.563  1.00  0.00           H  
ATOM   1167  HA  GLU C 134     -29.040  -3.981  -4.205  1.00  0.00           H  
ATOM   1168  HB2 GLU C 134     -28.234  -4.510  -6.633  1.00  0.00           H  
ATOM   1169  HB3 GLU C 134     -29.007  -2.996  -7.065  1.00  0.00           H  
ATOM   1170  HG2 GLU C 134     -30.728  -4.448  -7.496  1.00  0.00           H  
ATOM   1171  HG3 GLU C 134     -31.119  -4.065  -5.821  1.00  0.00           H  
ATOM   1172  N   LEU C 135     -26.689  -1.836  -4.908  1.00  0.00           N  
ATOM   1173  CA  LEU C 135     -25.268  -1.562  -5.181  1.00  0.00           C  
ATOM   1174  C   LEU C 135     -24.670  -0.468  -4.275  1.00  0.00           C  
ATOM   1175  O   LEU C 135     -25.388   0.385  -3.745  1.00  0.00           O  
ATOM   1176  CB  LEU C 135     -25.087  -1.188  -6.670  1.00  0.00           C  
ATOM   1177  CG  LEU C 135     -25.668  -2.156  -7.721  1.00  0.00           C  
ATOM   1178  CD1 LEU C 135     -25.494  -1.563  -9.119  1.00  0.00           C  
ATOM   1179  CD2 LEU C 135     -24.986  -3.522  -7.704  1.00  0.00           C  
ATOM   1180  H   LEU C 135     -27.333  -1.059  -4.957  1.00  0.00           H  
ATOM   1181  HA  LEU C 135     -24.692  -2.469  -4.995  1.00  0.00           H  
ATOM   1182  HB2 LEU C 135     -24.020  -1.076  -6.862  1.00  0.00           H  
ATOM   1183  HB3 LEU C 135     -25.555  -0.217  -6.827  1.00  0.00           H  
ATOM   1184  HG  LEU C 135     -26.736  -2.289  -7.548  1.00  0.00           H  
ATOM   1185 HD11 LEU C 135     -26.006  -0.603  -9.180  1.00  0.00           H  
ATOM   1186 HD12 LEU C 135     -24.436  -1.424  -9.345  1.00  0.00           H  
ATOM   1187 HD13 LEU C 135     -25.929  -2.236  -9.858  1.00  0.00           H  
ATOM   1188 HD21 LEU C 135     -23.914  -3.413  -7.872  1.00  0.00           H  
ATOM   1189 HD22 LEU C 135     -25.154  -4.001  -6.740  1.00  0.00           H  
ATOM   1190 HD23 LEU C 135     -25.421  -4.156  -8.477  1.00  0.00           H  
ATOM   1191  N   PHE C 136     -23.342  -0.448  -4.139  1.00  0.00           N  
ATOM   1192  CA  PHE C 136     -22.595   0.445  -3.242  1.00  0.00           C  
ATOM   1193  C   PHE C 136     -21.224   0.849  -3.814  1.00  0.00           C  
ATOM   1194  O   PHE C 136     -20.619   0.091  -4.572  1.00  0.00           O  
ATOM   1195  CB  PHE C 136     -22.458  -0.264  -1.888  1.00  0.00           C  
ATOM   1196  CG  PHE C 136     -21.635   0.469  -0.849  1.00  0.00           C  
ATOM   1197  CD1 PHE C 136     -22.122   1.665  -0.293  1.00  0.00           C  
ATOM   1198  CD2 PHE C 136     -20.385  -0.033  -0.438  1.00  0.00           C  
ATOM   1199  CE1 PHE C 136     -21.360   2.363   0.658  1.00  0.00           C  
ATOM   1200  CE2 PHE C 136     -19.625   0.665   0.516  1.00  0.00           C  
ATOM   1201  CZ  PHE C 136     -20.110   1.864   1.064  1.00  0.00           C  
ATOM   1202  H   PHE C 136     -22.807  -1.151  -4.629  1.00  0.00           H  
ATOM   1203  HA  PHE C 136     -23.168   1.361  -3.092  1.00  0.00           H  
ATOM   1204  HB2 PHE C 136     -22.009  -1.241  -2.070  1.00  0.00           H  
ATOM   1205  HB3 PHE C 136     -23.454  -0.425  -1.477  1.00  0.00           H  
ATOM   1206  HD1 PHE C 136     -23.085   2.050  -0.591  1.00  0.00           H  
ATOM   1207  HD2 PHE C 136     -20.003  -0.955  -0.850  1.00  0.00           H  
ATOM   1208  HE1 PHE C 136     -21.748   3.278   1.080  1.00  0.00           H  
ATOM   1209  HE2 PHE C 136     -18.667   0.277   0.830  1.00  0.00           H  
ATOM   1210  HZ  PHE C 136     -19.527   2.395   1.803  1.00  0.00           H  
ATOM   1211  N   VAL C 137     -20.728   2.040  -3.440  1.00  0.00           N  
ATOM   1212  CA  VAL C 137     -19.474   2.623  -3.960  1.00  0.00           C  
ATOM   1213  C   VAL C 137     -18.673   3.376  -2.880  1.00  0.00           C  
ATOM   1214  O   VAL C 137     -19.009   4.524  -2.556  1.00  0.00           O  
ATOM   1215  CB  VAL C 137     -19.731   3.518  -5.203  1.00  0.00           C  
ATOM   1216  CG1 VAL C 137     -18.477   4.247  -5.716  1.00  0.00           C  
ATOM   1217  CG2 VAL C 137     -20.321   2.738  -6.385  1.00  0.00           C  
ATOM   1218  H   VAL C 137     -21.253   2.586  -2.772  1.00  0.00           H  
ATOM   1219  HA  VAL C 137     -18.849   1.800  -4.307  1.00  0.00           H  
ATOM   1220  HB  VAL C 137     -20.456   4.283  -4.923  1.00  0.00           H  
ATOM   1221 HG11 VAL C 137     -18.087   4.933  -4.964  1.00  0.00           H  
ATOM   1222 HG12 VAL C 137     -17.702   3.526  -5.974  1.00  0.00           H  
ATOM   1223 HG13 VAL C 137     -18.720   4.827  -6.606  1.00  0.00           H  
ATOM   1224 HG21 VAL C 137     -19.655   1.919  -6.656  1.00  0.00           H  
ATOM   1225 HG22 VAL C 137     -21.300   2.334  -6.126  1.00  0.00           H  
ATOM   1226 HG23 VAL C 137     -20.447   3.395  -7.245  1.00  0.00           H  
ATOM   1227  N   PRO C 138     -17.591   2.782  -2.333  1.00  0.00           N  
ATOM   1228  CA  PRO C 138     -16.537   3.498  -1.618  1.00  0.00           C  
ATOM   1229  C   PRO C 138     -16.024   4.704  -2.411  1.00  0.00           C  
ATOM   1230  O   PRO C 138     -15.710   4.628  -3.600  1.00  0.00           O  
ATOM   1231  CB  PRO C 138     -15.446   2.462  -1.341  1.00  0.00           C  
ATOM   1232  CG  PRO C 138     -16.279   1.196  -1.162  1.00  0.00           C  
ATOM   1233  CD  PRO C 138     -17.312   1.357  -2.275  1.00  0.00           C  
ATOM   1234  HA  PRO C 138     -16.943   3.838  -0.665  1.00  0.00           H  
ATOM   1235  HB2 PRO C 138     -14.871   2.703  -0.447  1.00  0.00           H  
ATOM   1236  HB3 PRO C 138     -14.793   2.350  -2.206  1.00  0.00           H  
ATOM   1237  HG2 PRO C 138     -16.768   1.206  -0.188  1.00  0.00           H  
ATOM   1238  HG3 PRO C 138     -15.681   0.294  -1.290  1.00  0.00           H  
ATOM   1239  HD2 PRO C 138     -16.863   1.035  -3.214  1.00  0.00           H  
ATOM   1240  HD3 PRO C 138     -18.209   0.777  -2.060  1.00  0.00           H  
ATOM   1241  N   SER C 139     -16.009   5.854  -1.753  1.00  0.00           N  
ATOM   1242  CA  SER C 139     -16.027   7.177  -2.380  1.00  0.00           C  
ATOM   1243  C   SER C 139     -15.361   8.212  -1.469  1.00  0.00           C  
ATOM   1244  O   SER C 139     -15.020   7.904  -0.327  1.00  0.00           O  
ATOM   1245  CB  SER C 139     -17.475   7.536  -2.771  1.00  0.00           C  
ATOM   1246  OG  SER C 139     -18.445   7.175  -1.797  1.00  0.00           O  
ATOM   1247  H   SER C 139     -16.104   5.838  -0.747  1.00  0.00           H  
ATOM   1248  HA  SER C 139     -15.439   7.148  -3.298  1.00  0.00           H  
ATOM   1249  HB2 SER C 139     -17.712   7.013  -3.698  1.00  0.00           H  
ATOM   1250  HB3 SER C 139     -17.546   8.606  -2.963  1.00  0.00           H  
ATOM   1251  HG  SER C 139     -18.570   6.226  -1.874  1.00  0.00           H  
ATOM   1252  N   LEU C 140     -15.105   9.408  -2.010  1.00  0.00           N  
ATOM   1253  CA  LEU C 140     -14.214  10.416  -1.423  1.00  0.00           C  
ATOM   1254  C   LEU C 140     -14.542  10.759   0.043  1.00  0.00           C  
ATOM   1255  O   LEU C 140     -15.530  11.434   0.336  1.00  0.00           O  
ATOM   1256  CB  LEU C 140     -14.221  11.665  -2.330  1.00  0.00           C  
ATOM   1257  CG  LEU C 140     -13.418  12.873  -1.802  1.00  0.00           C  
ATOM   1258  CD1 LEU C 140     -11.913  12.595  -1.794  1.00  0.00           C  
ATOM   1259  CD2 LEU C 140     -13.685  14.086  -2.691  1.00  0.00           C  
ATOM   1260  H   LEU C 140     -15.454   9.587  -2.941  1.00  0.00           H  
ATOM   1261  HA  LEU C 140     -13.205  10.006  -1.440  1.00  0.00           H  
ATOM   1262  HB2 LEU C 140     -15.257  11.983  -2.449  1.00  0.00           H  
ATOM   1263  HB3 LEU C 140     -13.843  11.391  -3.315  1.00  0.00           H  
ATOM   1264  HG  LEU C 140     -13.733  13.127  -0.790  1.00  0.00           H  
ATOM   1265 HD11 LEU C 140     -11.687  11.754  -1.138  1.00  0.00           H  
ATOM   1266 HD12 LEU C 140     -11.570  12.364  -2.803  1.00  0.00           H  
ATOM   1267 HD13 LEU C 140     -11.382  13.476  -1.436  1.00  0.00           H  
ATOM   1268 HD21 LEU C 140     -13.398  13.865  -3.719  1.00  0.00           H  
ATOM   1269 HD22 LEU C 140     -14.744  14.344  -2.657  1.00  0.00           H  
ATOM   1270 HD23 LEU C 140     -13.108  14.939  -2.334  1.00  0.00           H  
ATOM   1271  N   ASN C 141     -13.674  10.332   0.960  1.00  0.00           N  
ATOM   1272  CA  ASN C 141     -13.720  10.715   2.371  1.00  0.00           C  
ATOM   1273  C   ASN C 141     -13.056  12.074   2.624  1.00  0.00           C  
ATOM   1274  O   ASN C 141     -12.169  12.498   1.878  1.00  0.00           O  
ATOM   1275  CB  ASN C 141     -13.062   9.627   3.233  1.00  0.00           C  
ATOM   1276  CG  ASN C 141     -13.692   8.266   3.048  1.00  0.00           C  
ATOM   1277  OD1 ASN C 141     -13.275   7.467   2.231  1.00  0.00           O  
ATOM   1278  ND2 ASN C 141     -14.683   7.936   3.831  1.00  0.00           N  
ATOM   1279  H   ASN C 141     -12.934   9.716   0.654  1.00  0.00           H  
ATOM   1280  HA  ASN C 141     -14.764  10.797   2.673  1.00  0.00           H  
ATOM   1281  HB2 ASN C 141     -13.127   9.905   4.285  1.00  0.00           H  
ATOM   1282  HB3 ASN C 141     -12.007   9.547   2.969  1.00  0.00           H  
ATOM   1283 HD21 ASN C 141     -14.990   8.582   4.544  1.00  0.00           H  
ATOM   1284 HD22 ASN C 141     -15.076   7.011   3.734  1.00  0.00           H  
ATOM   1285  N   VAL C 142     -13.427  12.715   3.730  1.00  0.00           N  
ATOM   1286  CA  VAL C 142     -12.843  13.958   4.261  1.00  0.00           C  
ATOM   1287  C   VAL C 142     -12.758  13.849   5.783  1.00  0.00           C  
ATOM   1288  O   VAL C 142     -13.537  13.118   6.395  1.00  0.00           O  
ATOM   1289  CB  VAL C 142     -13.643  15.212   3.834  1.00  0.00           C  
ATOM   1290  CG1 VAL C 142     -13.737  15.368   2.311  1.00  0.00           C  
ATOM   1291  CG2 VAL C 142     -15.060  15.264   4.420  1.00  0.00           C  
ATOM   1292  H   VAL C 142     -14.146  12.296   4.304  1.00  0.00           H  
ATOM   1293  HA  VAL C 142     -11.824  14.069   3.889  1.00  0.00           H  
ATOM   1294  HB  VAL C 142     -13.104  16.080   4.213  1.00  0.00           H  
ATOM   1295 HG11 VAL C 142     -12.740  15.357   1.870  1.00  0.00           H  
ATOM   1296 HG12 VAL C 142     -14.338  14.568   1.879  1.00  0.00           H  
ATOM   1297 HG13 VAL C 142     -14.207  16.323   2.072  1.00  0.00           H  
ATOM   1298 HG21 VAL C 142     -15.638  14.398   4.099  1.00  0.00           H  
ATOM   1299 HG22 VAL C 142     -15.023  15.287   5.509  1.00  0.00           H  
ATOM   1300 HG23 VAL C 142     -15.564  16.169   4.081  1.00  0.00           H  
ATOM   1301  N   ASP C 143     -11.799  14.550   6.386  1.00  0.00           N  
ATOM   1302  CA  ASP C 143     -11.703  14.818   7.828  1.00  0.00           C  
ATOM   1303  C   ASP C 143     -11.955  13.616   8.767  1.00  0.00           C  
ATOM   1304  O   ASP C 143     -12.613  13.730   9.801  1.00  0.00           O  
ATOM   1305  CB  ASP C 143     -12.492  16.099   8.176  1.00  0.00           C  
ATOM   1306  CG  ASP C 143     -11.975  17.343   7.435  1.00  0.00           C  
ATOM   1307  OD1 ASP C 143     -10.989  17.229   6.680  1.00  0.00           O  
ATOM   1308  OD2 ASP C 143     -12.529  18.445   7.650  1.00  0.00           O1-
ATOM   1309  H   ASP C 143     -11.222  15.149   5.812  1.00  0.00           H  
ATOM   1310  HA  ASP C 143     -10.653  15.062   7.995  1.00  0.00           H  
ATOM   1311  HB2 ASP C 143     -12.416  16.292   9.246  1.00  0.00           H  
ATOM   1312  HB3 ASP C 143     -13.543  15.946   7.932  1.00  0.00           H  
ATOM   1313  N   GLY C 144     -11.421  12.441   8.414  1.00  0.00           N  
ATOM   1314  CA  GLY C 144     -11.544  11.204   9.199  1.00  0.00           C  
ATOM   1315  C   GLY C 144     -12.933  10.542   9.200  1.00  0.00           C  
ATOM   1316  O   GLY C 144     -13.155   9.620   9.993  1.00  0.00           O  
ATOM   1317  H   GLY C 144     -10.850  12.422   7.581  1.00  0.00           H  
ATOM   1318  HA2 GLY C 144     -11.277  11.419  10.234  1.00  0.00           H  
ATOM   1319  HA3 GLY C 144     -10.831  10.478   8.810  1.00  0.00           H  
ATOM   1320  N   GLN C 145     -13.869  10.976   8.348  1.00  0.00           N  
ATOM   1321  CA  GLN C 145     -15.259  10.495   8.321  1.00  0.00           C  
ATOM   1322  C   GLN C 145     -15.476   9.369   7.281  1.00  0.00           C  
ATOM   1323  O   GLN C 145     -15.015   9.506   6.143  1.00  0.00           O  
ATOM   1324  CB  GLN C 145     -16.226  11.671   8.091  1.00  0.00           C  
ATOM   1325  CG  GLN C 145     -16.013  12.899   9.004  1.00  0.00           C  
ATOM   1326  CD  GLN C 145     -15.947  12.610  10.505  1.00  0.00           C  
ATOM   1327  NE2 GLN C 145     -15.407  13.515  11.290  1.00  0.00           N  
ATOM   1328  OE1 GLN C 145     -16.382  11.579  11.006  1.00  0.00           O  
ATOM   1329  H   GLN C 145     -13.632  11.731   7.720  1.00  0.00           H  
ATOM   1330  HA  GLN C 145     -15.484  10.092   9.308  1.00  0.00           H  
ATOM   1331  HB2 GLN C 145     -16.138  12.004   7.057  1.00  0.00           H  
ATOM   1332  HB3 GLN C 145     -17.243  11.308   8.236  1.00  0.00           H  
ATOM   1333  HG2 GLN C 145     -15.092  13.400   8.707  1.00  0.00           H  
ATOM   1334  HG3 GLN C 145     -16.827  13.603   8.831  1.00  0.00           H  
ATOM   1335 HE21 GLN C 145     -15.400  13.336  12.284  1.00  0.00           H  
ATOM   1336 HE22 GLN C 145     -15.020  14.361  10.897  1.00  0.00           H  
ATOM   1337  N   PRO C 146     -16.158   8.254   7.626  1.00  0.00           N  
ATOM   1338  CA  PRO C 146     -16.306   7.091   6.748  1.00  0.00           C  
ATOM   1339  C   PRO C 146     -17.575   7.119   5.866  1.00  0.00           C  
ATOM   1340  O   PRO C 146     -18.491   7.923   6.056  1.00  0.00           O  
ATOM   1341  CB  PRO C 146     -16.291   5.897   7.705  1.00  0.00           C  
ATOM   1342  CG  PRO C 146     -17.071   6.439   8.897  1.00  0.00           C  
ATOM   1343  CD  PRO C 146     -16.611   7.898   8.968  1.00  0.00           C  
ATOM   1344  HA  PRO C 146     -15.435   7.007   6.098  1.00  0.00           H  
ATOM   1345  HB2 PRO C 146     -15.266   5.676   8.003  1.00  0.00           H  
ATOM   1346  HB3 PRO C 146     -16.762   5.012   7.277  1.00  0.00           H  
ATOM   1347  HG2 PRO C 146     -16.843   5.896   9.814  1.00  0.00           H  
ATOM   1348  HG3 PRO C 146     -18.139   6.396   8.679  1.00  0.00           H  
ATOM   1349  HD2 PRO C 146     -17.430   8.540   9.292  1.00  0.00           H  
ATOM   1350  HD3 PRO C 146     -15.777   7.968   9.667  1.00  0.00           H  
ATOM   1351  N   ILE C 147     -17.634   6.189   4.907  1.00  0.00           N  
ATOM   1352  CA  ILE C 147     -18.802   5.884   4.067  1.00  0.00           C  
ATOM   1353  C   ILE C 147     -19.559   4.683   4.656  1.00  0.00           C  
ATOM   1354  O   ILE C 147     -18.929   3.698   5.046  1.00  0.00           O  
ATOM   1355  CB  ILE C 147     -18.409   5.658   2.585  1.00  0.00           C  
ATOM   1356  CG1 ILE C 147     -17.484   6.731   1.970  1.00  0.00           C  
ATOM   1357  CG2 ILE C 147     -19.659   5.468   1.710  1.00  0.00           C  
ATOM   1358  CD1 ILE C 147     -18.007   8.171   2.007  1.00  0.00           C  
ATOM   1359  H   ILE C 147     -16.834   5.580   4.810  1.00  0.00           H  
ATOM   1360  HA  ILE C 147     -19.477   6.740   4.090  1.00  0.00           H  
ATOM   1361  HB  ILE C 147     -17.854   4.721   2.544  1.00  0.00           H  
ATOM   1362 HG12 ILE C 147     -17.291   6.468   0.930  1.00  0.00           H  
ATOM   1363 HG13 ILE C 147     -16.521   6.693   2.480  1.00  0.00           H  
ATOM   1364 HG21 ILE C 147     -20.248   4.623   2.065  1.00  0.00           H  
ATOM   1365 HG22 ILE C 147     -20.282   6.363   1.737  1.00  0.00           H  
ATOM   1366 HG23 ILE C 147     -19.367   5.273   0.678  1.00  0.00           H  
ATOM   1367 HD11 ILE C 147     -18.935   8.254   1.443  1.00  0.00           H  
ATOM   1368 HD12 ILE C 147     -18.174   8.487   3.037  1.00  0.00           H  
ATOM   1369 HD13 ILE C 147     -17.267   8.833   1.557  1.00  0.00           H  
ATOM   1370  N   PHE C 148     -20.893   4.730   4.707  1.00  0.00           N  
ATOM   1371  CA  PHE C 148     -21.721   3.710   5.371  1.00  0.00           C  
ATOM   1372  C   PHE C 148     -22.500   2.818   4.392  1.00  0.00           C  
ATOM   1373  O   PHE C 148     -23.017   3.275   3.370  1.00  0.00           O  
ATOM   1374  CB  PHE C 148     -22.664   4.371   6.393  1.00  0.00           C  
ATOM   1375  CG  PHE C 148     -21.973   4.994   7.594  1.00  0.00           C  
ATOM   1376  CD1 PHE C 148     -21.467   6.305   7.522  1.00  0.00           C  
ATOM   1377  CD2 PHE C 148     -21.841   4.263   8.790  1.00  0.00           C  
ATOM   1378  CE1 PHE C 148     -20.815   6.874   8.629  1.00  0.00           C  
ATOM   1379  CE2 PHE C 148     -21.190   4.833   9.899  1.00  0.00           C  
ATOM   1380  CZ  PHE C 148     -20.669   6.135   9.817  1.00  0.00           C  
ATOM   1381  H   PHE C 148     -21.363   5.540   4.327  1.00  0.00           H  
ATOM   1382  HA  PHE C 148     -21.068   3.048   5.940  1.00  0.00           H  
ATOM   1383  HB2 PHE C 148     -23.361   3.616   6.757  1.00  0.00           H  
ATOM   1384  HB3 PHE C 148     -23.256   5.133   5.887  1.00  0.00           H  
ATOM   1385  HD1 PHE C 148     -21.575   6.880   6.614  1.00  0.00           H  
ATOM   1386  HD2 PHE C 148     -22.238   3.261   8.861  1.00  0.00           H  
ATOM   1387  HE1 PHE C 148     -20.421   7.878   8.562  1.00  0.00           H  
ATOM   1388  HE2 PHE C 148     -21.085   4.268  10.814  1.00  0.00           H  
ATOM   1389  HZ  PHE C 148     -20.158   6.570  10.664  1.00  0.00           H  
ATOM   1390  N   ALA C 149     -22.635   1.542   4.758  1.00  0.00           N  
ATOM   1391  CA  ALA C 149     -23.445   0.543   4.071  1.00  0.00           C  
ATOM   1392  C   ALA C 149     -24.280  -0.255   5.084  1.00  0.00           C  
ATOM   1393  O   ALA C 149     -23.744  -1.043   5.864  1.00  0.00           O  
ATOM   1394  CB  ALA C 149     -22.522  -0.351   3.230  1.00  0.00           C  
ATOM   1395  H   ALA C 149     -22.087   1.217   5.542  1.00  0.00           H  
ATOM   1396  HA  ALA C 149     -24.130   1.038   3.384  1.00  0.00           H  
ATOM   1397  HB1 ALA C 149     -22.011   0.247   2.475  1.00  0.00           H  
ATOM   1398  HB2 ALA C 149     -21.783  -0.825   3.876  1.00  0.00           H  
ATOM   1399  HB3 ALA C 149     -23.103  -1.130   2.738  1.00  0.00           H  
ATOM   1400  N   ASN C 150     -25.601  -0.062   5.053  1.00  0.00           N  
ATOM   1401  CA  ASN C 150     -26.577  -0.823   5.836  1.00  0.00           C  
ATOM   1402  C   ASN C 150     -27.336  -1.783   4.920  1.00  0.00           C  
ATOM   1403  O   ASN C 150     -27.993  -1.332   3.984  1.00  0.00           O  
ATOM   1404  CB  ASN C 150     -27.538   0.125   6.572  1.00  0.00           C  
ATOM   1405  CG  ASN C 150     -26.877   0.939   7.662  1.00  0.00           C  
ATOM   1406  OD1 ASN C 150     -26.823   0.513   8.803  1.00  0.00           O  
ATOM   1407  ND2 ASN C 150     -26.377   2.116   7.366  1.00  0.00           N  
ATOM   1408  H   ASN C 150     -25.958   0.620   4.401  1.00  0.00           H  
ATOM   1409  HA  ASN C 150     -26.059  -1.416   6.590  1.00  0.00           H  
ATOM   1410  HB2 ASN C 150     -28.330  -0.463   7.038  1.00  0.00           H  
ATOM   1411  HB3 ASN C 150     -28.009   0.799   5.857  1.00  0.00           H  
ATOM   1412 HD21 ASN C 150     -26.049   2.669   8.145  1.00  0.00           H  
ATOM   1413 HD22 ASN C 150     -26.435   2.475   6.424  1.00  0.00           H  
ATOM   1414  N   ILE C 151     -27.259  -3.089   5.188  1.00  0.00           N  
ATOM   1415  CA  ILE C 151     -27.827  -4.136   4.333  1.00  0.00           C  
ATOM   1416  C   ILE C 151     -29.124  -4.680   4.937  1.00  0.00           C  
ATOM   1417  O   ILE C 151     -29.180  -4.996   6.126  1.00  0.00           O  
ATOM   1418  CB  ILE C 151     -26.796  -5.233   3.985  1.00  0.00           C  
ATOM   1419  CG1 ILE C 151     -25.529  -4.693   3.291  1.00  0.00           C  
ATOM   1420  CG2 ILE C 151     -27.458  -6.287   3.073  1.00  0.00           C  
ATOM   1421  CD1 ILE C 151     -24.434  -4.137   4.209  1.00  0.00           C  
ATOM   1422  H   ILE C 151     -26.699  -3.380   5.976  1.00  0.00           H  
ATOM   1423  HA  ILE C 151     -28.103  -3.679   3.382  1.00  0.00           H  
ATOM   1424  HB  ILE C 151     -26.500  -5.731   4.908  1.00  0.00           H  
ATOM   1425 HG12 ILE C 151     -25.806  -3.930   2.563  1.00  0.00           H  
ATOM   1426 HG13 ILE C 151     -25.066  -5.519   2.751  1.00  0.00           H  
ATOM   1427 HG21 ILE C 151     -28.272  -6.796   3.589  1.00  0.00           H  
ATOM   1428 HG22 ILE C 151     -27.842  -5.816   2.168  1.00  0.00           H  
ATOM   1429 HG23 ILE C 151     -26.734  -7.048   2.782  1.00  0.00           H  
ATOM   1430 HD11 ILE C 151     -24.758  -3.214   4.692  1.00  0.00           H  
ATOM   1431 HD12 ILE C 151     -24.168  -4.874   4.966  1.00  0.00           H  
ATOM   1432 HD13 ILE C 151     -23.549  -3.904   3.617  1.00  0.00           H  
ATOM   1433  N   THR C 152     -30.171  -4.766   4.119  1.00  0.00           N  
ATOM   1434  CA  THR C 152     -31.571  -4.871   4.554  1.00  0.00           C  
ATOM   1435  C   THR C 152     -32.394  -5.752   3.607  1.00  0.00           C  
ATOM   1436  O   THR C 152     -31.958  -6.072   2.504  1.00  0.00           O  
ATOM   1437  CB  THR C 152     -32.197  -3.466   4.650  1.00  0.00           C  
ATOM   1438  OG1 THR C 152     -32.404  -2.911   3.373  1.00  0.00           O  
ATOM   1439  CG2 THR C 152     -31.393  -2.441   5.447  1.00  0.00           C  
ATOM   1440  H   THR C 152     -30.025  -4.547   3.144  1.00  0.00           H  
ATOM   1441  HA  THR C 152     -31.609  -5.323   5.545  1.00  0.00           H  
ATOM   1442  HB  THR C 152     -33.164  -3.574   5.142  1.00  0.00           H  
ATOM   1443 HG21 THR C 152     -31.138  -2.857   6.422  1.00  0.00           H  
ATOM   1444 HG22 THR C 152     -30.482  -2.168   4.915  1.00  0.00           H  
ATOM   1445 HG23 THR C 152     -31.991  -1.541   5.590  1.00  0.00           H  
ATOM   1446  HG1 THR C 152     -31.551  -2.878   2.934  1.00  0.00           H  
ATOM   1447  N   LEU C 153     -33.623  -6.154   4.005  1.00  0.00           N  
ATOM   1448  CA  LEU C 153     -34.625  -6.700   3.045  1.00  0.00           C  
ATOM   1449  C   LEU C 153     -35.109  -5.605   2.082  1.00  0.00           C  
ATOM   1450  O   LEU C 153     -35.268  -4.460   2.414  1.00  0.00           O  
ATOM   1451  CB  LEU C 153     -35.809  -7.296   3.828  1.00  0.00           C  
ATOM   1452  CG  LEU C 153     -35.450  -8.403   4.840  1.00  0.00           C  
ATOM   1453  CD1 LEU C 153     -36.730  -8.900   5.525  1.00  0.00           C  
ATOM   1454  CD2 LEU C 153     -34.743  -9.584   4.164  1.00  0.00           C  
ATOM   1455  H   LEU C 153     -34.040  -5.748   4.848  1.00  0.00           H  
ATOM   1456  HA  LEU C 153     -34.159  -7.468   2.455  1.00  0.00           H  
ATOM   1457  HC  LEU C 153     -35.309  -5.933   1.078  1.00  0.00           H  
ATOM   1458  HB2 LEU C 153     -36.504  -7.698   3.113  1.00  0.00           H  
ATOM   1459  HB3 LEU C 153     -36.320  -6.499   4.337  1.00  0.00           H  
ATOM   1460  HG  LEU C 153     -34.806  -8.001   5.600  1.00  0.00           H  
ATOM   1461 HD11 LEU C 153     -37.228  -8.088   6.024  1.00  0.00           H  
ATOM   1462 HD12 LEU C 153     -37.406  -9.324   4.805  1.00  0.00           H  
ATOM   1463 HD13 LEU C 153     -36.501  -9.649   6.261  1.00  0.00           H  
ATOM   1464 HD21 LEU C 153     -35.297  -9.914   3.304  1.00  0.00           H  
ATOM   1465 HD22 LEU C 153     -33.755  -9.299   3.850  1.00  0.00           H  
ATOM   1466 HD23 LEU C 153     -34.651 -10.416   4.839  1.00  0.00           H  
TER    1467      LEU C 153 
ATOM   1468  N   GLN A   5      15.755  -3.637 -18.840  1.00  0.00           N  
ATOM   1469  CA  GLN A   5      16.292  -2.267 -18.939  1.00  0.00           C  
ATOM   1470  C   GLN A   5      16.122  -1.422 -17.641  1.00  0.00           C  
ATOM   1471  O   GLN A   5      16.781  -0.396 -17.451  1.00  0.00           O  
ATOM   1472  CB  GLN A   5      15.610  -1.656 -20.169  1.00  0.00           C  
ATOM   1473  CG  GLN A   5      16.054  -0.232 -20.554  1.00  0.00           C  
ATOM   1474  CD  GLN A   5      15.792   0.054 -22.032  1.00  0.00           C  
ATOM   1475  NE2 GLN A   5      16.638   0.813 -22.695  1.00  0.00           N  
ATOM   1476  OE1 GLN A   5      14.818  -0.406 -22.617  1.00  0.00           O  
ATOM   1477  H1  GLN A   5      16.370  -4.170 -18.243  1.00  0.00           H  
ATOM   1478  H2  GLN A   5      15.810  -4.043 -19.763  1.00  0.00           H  
ATOM   1479  HA  GLN A   5      17.361  -2.338 -19.141  1.00  0.00           H  
ATOM   1480  HB2 GLN A   5      14.530  -1.659 -20.021  1.00  0.00           H  
ATOM   1481  HB3 GLN A   5      15.839  -2.308 -21.011  1.00  0.00           H  
ATOM   1482  HG2 GLN A   5      17.124  -0.129 -20.371  1.00  0.00           H  
ATOM   1483  HG3 GLN A   5      15.529   0.505 -19.947  1.00  0.00           H  
ATOM   1484 HE21 GLN A   5      16.463   0.973 -23.676  1.00  0.00           H  
ATOM   1485 HE22 GLN A   5      17.489   1.137 -22.258  1.00  0.00           H  
ATOM   1486  N   TYR A   6      15.225  -1.869 -16.759  1.00  0.00           N  
ATOM   1487  CA  TYR A   6      14.766  -1.175 -15.550  1.00  0.00           C  
ATOM   1488  C   TYR A   6      15.899  -0.791 -14.561  1.00  0.00           C  
ATOM   1489  O   TYR A   6      16.681  -1.667 -14.176  1.00  0.00           O  
ATOM   1490  CB  TYR A   6      13.709  -2.056 -14.866  1.00  0.00           C  
ATOM   1491  CG  TYR A   6      12.493  -2.350 -15.734  1.00  0.00           C  
ATOM   1492  CD1 TYR A   6      11.715  -1.289 -16.241  1.00  0.00           C  
ATOM   1493  CD2 TYR A   6      12.148  -3.678 -16.057  1.00  0.00           C  
ATOM   1494  CE1 TYR A   6      10.599  -1.551 -17.057  1.00  0.00           C  
ATOM   1495  CE2 TYR A   6      11.036  -3.940 -16.882  1.00  0.00           C  
ATOM   1496  CZ  TYR A   6      10.259  -2.879 -17.387  1.00  0.00           C  
ATOM   1497  OH  TYR A   6       9.183  -3.130 -18.181  1.00  0.00           O  
ATOM   1498  H   TYR A   6      14.757  -2.727 -17.015  1.00  0.00           H  
ATOM   1499  HA  TYR A   6      14.253  -0.272 -15.881  1.00  0.00           H  
ATOM   1500  HB2 TYR A   6      13.374  -1.563 -13.953  1.00  0.00           H  
ATOM   1501  HB3 TYR A   6      14.177  -2.995 -14.568  1.00  0.00           H  
ATOM   1502  HD1 TYR A   6      11.982  -0.269 -16.007  1.00  0.00           H  
ATOM   1503  HD2 TYR A   6      12.736  -4.501 -15.679  1.00  0.00           H  
ATOM   1504  HE1 TYR A   6      10.004  -0.734 -17.439  1.00  0.00           H  
ATOM   1505  HE2 TYR A   6      10.776  -4.957 -17.139  1.00  0.00           H  
ATOM   1506  HH  TYR A   6       8.816  -2.318 -18.539  1.00  0.00           H  
ATOM   1507  N   PRO A   7      15.996   0.486 -14.122  1.00  0.00           N  
ATOM   1508  CA  PRO A   7      16.992   0.963 -13.150  1.00  0.00           C  
ATOM   1509  C   PRO A   7      16.961   0.292 -11.765  1.00  0.00           C  
ATOM   1510  O   PRO A   7      15.964  -0.313 -11.374  1.00  0.00           O  
ATOM   1511  CB  PRO A   7      16.758   2.471 -13.024  1.00  0.00           C  
ATOM   1512  CG  PRO A   7      16.195   2.845 -14.390  1.00  0.00           C  
ATOM   1513  CD  PRO A   7      15.325   1.636 -14.721  1.00  0.00           C  
ATOM   1514  HA  PRO A   7      17.978   0.798 -13.584  1.00  0.00           H  
ATOM   1515  HB2 PRO A   7      17.683   3.006 -12.809  1.00  0.00           H  
ATOM   1516  HB3 PRO A   7      16.013   2.677 -12.255  1.00  0.00           H  
ATOM   1517  HG2 PRO A   7      17.004   2.927 -15.116  1.00  0.00           H  
ATOM   1518  HG3 PRO A   7      15.609   3.763 -14.354  1.00  0.00           H  
ATOM   1519  HD2 PRO A   7      14.332   1.752 -14.286  1.00  0.00           H  
ATOM   1520  HD3 PRO A   7      15.253   1.543 -15.804  1.00  0.00           H  
ATOM   1521  N   ILE A   8      18.055   0.426 -10.999  1.00  0.00           N  
ATOM   1522  CA  ILE A   8      18.313  -0.377  -9.784  1.00  0.00           C  
ATOM   1523  C   ILE A   8      18.821   0.461  -8.589  1.00  0.00           C  
ATOM   1524  O   ILE A   8      19.504   1.474  -8.783  1.00  0.00           O  
ATOM   1525  CB  ILE A   8      19.237  -1.585 -10.126  1.00  0.00           C  
ATOM   1526  CG1 ILE A   8      18.703  -2.371 -11.353  1.00  0.00           C  
ATOM   1527  CG2 ILE A   8      19.489  -2.489  -8.901  1.00  0.00           C  
ATOM   1528  CD1 ILE A   8      19.391  -3.705 -11.657  1.00  0.00           C  
ATOM   1529  H   ILE A   8      18.821   0.975 -11.361  1.00  0.00           H  
ATOM   1530  HA  ILE A   8      17.362  -0.805  -9.466  1.00  0.00           H  
ATOM   1531  HB  ILE A   8      20.207  -1.179 -10.412  1.00  0.00           H  
ATOM   1532 HG12 ILE A   8      18.829  -1.751 -12.241  1.00  0.00           H  
ATOM   1533 HG13 ILE A   8      17.637  -2.559 -11.232  1.00  0.00           H  
ATOM   1534 HG21 ILE A   8      20.030  -1.948  -8.125  1.00  0.00           H  
ATOM   1535 HG22 ILE A   8      18.545  -2.862  -8.503  1.00  0.00           H  
ATOM   1536 HG23 ILE A   8      20.121  -3.337  -9.166  1.00  0.00           H  
ATOM   1537 HD11 ILE A   8      20.473  -3.579 -11.666  1.00  0.00           H  
ATOM   1538 HD12 ILE A   8      19.106  -4.448 -10.912  1.00  0.00           H  
ATOM   1539 HD13 ILE A   8      19.069  -4.063 -12.635  1.00  0.00           H  
ATOM   1540  N   ILE A   9      18.521   0.024  -7.356  1.00  0.00           N  
ATOM   1541  CA  ILE A   9      19.136   0.478  -6.091  1.00  0.00           C  
ATOM   1542  C   ILE A   9      19.761  -0.712  -5.331  1.00  0.00           C  
ATOM   1543  O   ILE A   9      19.254  -1.830  -5.402  1.00  0.00           O  
ATOM   1544  CB  ILE A   9      18.153   1.281  -5.198  1.00  0.00           C  
ATOM   1545  CG1 ILE A   9      17.413   2.430  -5.921  1.00  0.00           C  
ATOM   1546  CG2 ILE A   9      18.857   1.846  -3.949  1.00  0.00           C  
ATOM   1547  CD1 ILE A   9      15.981   2.039  -6.307  1.00  0.00           C  
ATOM   1548  H   ILE A   9      17.879  -0.754  -7.295  1.00  0.00           H  
ATOM   1549  HA  ILE A   9      19.958   1.148  -6.343  1.00  0.00           H  
ATOM   1550  HB  ILE A   9      17.408   0.577  -4.827  1.00  0.00           H  
ATOM   1551 HG12 ILE A   9      17.968   2.741  -6.806  1.00  0.00           H  
ATOM   1552 HG13 ILE A   9      17.343   3.298  -5.266  1.00  0.00           H  
ATOM   1553 HG21 ILE A   9      19.195   1.040  -3.297  1.00  0.00           H  
ATOM   1554 HG22 ILE A   9      19.702   2.469  -4.239  1.00  0.00           H  
ATOM   1555 HG23 ILE A   9      18.161   2.449  -3.365  1.00  0.00           H  
ATOM   1556 HD11 ILE A   9      15.990   1.283  -7.092  1.00  0.00           H  
ATOM   1557 HD12 ILE A   9      15.447   1.657  -5.437  1.00  0.00           H  
ATOM   1558 HD13 ILE A   9      15.444   2.922  -6.652  1.00  0.00           H  
ATOM   1559  N   ASN A  10      20.836  -0.477  -4.573  1.00  0.00           N  
ATOM   1560  CA  ASN A  10      21.627  -1.496  -3.875  1.00  0.00           C  
ATOM   1561  C   ASN A  10      21.849  -1.148  -2.388  1.00  0.00           C  
ATOM   1562  O   ASN A  10      22.035   0.026  -2.059  1.00  0.00           O  
ATOM   1563  CB  ASN A  10      22.952  -1.683  -4.636  1.00  0.00           C  
ATOM   1564  CG  ASN A  10      22.780  -2.139  -6.077  1.00  0.00           C  
ATOM   1565  ND2 ASN A  10      22.732  -3.429  -6.306  1.00  0.00           N  
ATOM   1566  OD1 ASN A  10      22.698  -1.352  -7.009  1.00  0.00           O  
ATOM   1567  H   ASN A  10      21.170   0.473  -4.503  1.00  0.00           H  
ATOM   1568  HA  ASN A  10      21.090  -2.444  -3.906  1.00  0.00           H  
ATOM   1569  HB2 ASN A  10      23.565  -2.409  -4.102  1.00  0.00           H  
ATOM   1570  HB3 ASN A  10      23.499  -0.741  -4.644  1.00  0.00           H  
ATOM   1571 HD21 ASN A  10      22.657  -3.752  -7.260  1.00  0.00           H  
ATOM   1572 HD22 ASN A  10      22.783  -4.075  -5.532  1.00  0.00           H  
ATOM   1573  N   PHE A  11      21.838  -2.147  -1.492  1.00  0.00           N  
ATOM   1574  CA  PHE A  11      22.032  -1.976  -0.035  1.00  0.00           C  
ATOM   1575  C   PHE A  11      22.512  -3.270   0.665  1.00  0.00           C  
ATOM   1576  O   PHE A  11      22.490  -4.358   0.081  1.00  0.00           O  
ATOM   1577  CB  PHE A  11      20.708  -1.457   0.569  1.00  0.00           C  
ATOM   1578  CG  PHE A  11      20.682  -1.200   2.068  1.00  0.00           C  
ATOM   1579  CD1 PHE A  11      21.357  -0.089   2.605  1.00  0.00           C  
ATOM   1580  CD2 PHE A  11      19.979  -2.064   2.931  1.00  0.00           C  
ATOM   1581  CE1 PHE A  11      21.338   0.156   3.990  1.00  0.00           C  
ATOM   1582  CE2 PHE A  11      19.957  -1.818   4.315  1.00  0.00           C  
ATOM   1583  CZ  PHE A  11      20.639  -0.710   4.847  1.00  0.00           C  
ATOM   1584  H   PHE A  11      21.655  -3.083  -1.823  1.00  0.00           H  
ATOM   1585  HA  PHE A  11      22.799  -1.220   0.130  1.00  0.00           H  
ATOM   1586  HB2 PHE A  11      19.915  -2.164   0.326  1.00  0.00           H  
ATOM   1587  HB3 PHE A  11      20.458  -0.519   0.074  1.00  0.00           H  
ATOM   1588  HD1 PHE A  11      21.895   0.583   1.952  1.00  0.00           H  
ATOM   1589  HD2 PHE A  11      19.452  -2.919   2.534  1.00  0.00           H  
ATOM   1590  HE1 PHE A  11      21.864   1.009   4.393  1.00  0.00           H  
ATOM   1591  HE2 PHE A  11      19.415  -2.484   4.972  1.00  0.00           H  
ATOM   1592  HZ  PHE A  11      20.629  -0.528   5.911  1.00  0.00           H  
ATOM   1593  N   THR A  12      22.930  -3.166   1.932  1.00  0.00           N  
ATOM   1594  CA  THR A  12      23.233  -4.299   2.828  1.00  0.00           C  
ATOM   1595  C   THR A  12      22.954  -3.935   4.291  1.00  0.00           C  
ATOM   1596  O   THR A  12      23.222  -2.803   4.698  1.00  0.00           O  
ATOM   1597  CB  THR A  12      24.684  -4.793   2.654  1.00  0.00           C  
ATOM   1598  OG1 THR A  12      24.888  -5.940   3.448  1.00  0.00           O  
ATOM   1599  CG2 THR A  12      25.759  -3.792   3.085  1.00  0.00           C  
ATOM   1600  H   THR A  12      22.929  -2.248   2.355  1.00  0.00           H  
ATOM   1601  HA  THR A  12      22.573  -5.123   2.557  1.00  0.00           H  
ATOM   1602  HB  THR A  12      24.841  -5.056   1.608  1.00  0.00           H  
ATOM   1603 HG21 THR A  12      25.628  -2.851   2.549  1.00  0.00           H  
ATOM   1604 HG22 THR A  12      25.710  -3.609   4.158  1.00  0.00           H  
ATOM   1605 HG23 THR A  12      26.745  -4.190   2.846  1.00  0.00           H  
ATOM   1606  HG1 THR A  12      25.763  -6.278   3.247  1.00  0.00           H  
ATOM   1607  N   THR A  13      22.453  -4.882   5.096  1.00  0.00           N  
ATOM   1608  CA  THR A  13      22.324  -4.735   6.566  1.00  0.00           C  
ATOM   1609  C   THR A  13      23.609  -5.096   7.317  1.00  0.00           C  
ATOM   1610  O   THR A  13      23.716  -4.812   8.515  1.00  0.00           O  
ATOM   1611  CB  THR A  13      21.142  -5.540   7.133  1.00  0.00           C  
ATOM   1612  OG1 THR A  13      21.265  -6.909   6.847  1.00  0.00           O  
ATOM   1613  CG2 THR A  13      19.810  -5.081   6.554  1.00  0.00           C  
ATOM   1614  H   THR A  13      22.210  -5.775   4.693  1.00  0.00           H  
ATOM   1615  HA  THR A  13      22.120  -3.687   6.787  1.00  0.00           H  
ATOM   1616  HB  THR A  13      21.105  -5.409   8.215  1.00  0.00           H  
ATOM   1617 HG21 THR A  13      19.656  -4.027   6.786  1.00  0.00           H  
ATOM   1618 HG22 THR A  13      19.788  -5.233   5.474  1.00  0.00           H  
ATOM   1619 HG23 THR A  13      19.013  -5.666   7.014  1.00  0.00           H  
ATOM   1620  HG1 THR A  13      21.735  -7.349   7.560  1.00  0.00           H  
ATOM   1621  N   ALA A  14      24.605  -5.666   6.629  1.00  0.00           N  
ATOM   1622  CA  ALA A  14      25.902  -5.999   7.209  1.00  0.00           C  
ATOM   1623  C   ALA A  14      26.627  -4.731   7.694  1.00  0.00           C  
ATOM   1624  O   ALA A  14      26.858  -3.802   6.918  1.00  0.00           O  
ATOM   1625  CB  ALA A  14      26.723  -6.776   6.174  1.00  0.00           C  
ATOM   1626  H   ALA A  14      24.474  -5.840   5.643  1.00  0.00           H  
ATOM   1627  HA  ALA A  14      25.727  -6.646   8.068  1.00  0.00           H  
ATOM   1628  HB1 ALA A  14      26.151  -7.624   5.798  1.00  0.00           H  
ATOM   1629  HB2 ALA A  14      26.982  -6.118   5.345  1.00  0.00           H  
ATOM   1630  HB3 ALA A  14      27.638  -7.145   6.637  1.00  0.00           H  
ATOM   1631  N   GLY A  15      26.943  -4.672   8.992  1.00  0.00           N  
ATOM   1632  CA  GLY A  15      27.544  -3.509   9.664  1.00  0.00           C  
ATOM   1633  C   GLY A  15      26.715  -2.210   9.643  1.00  0.00           C  
ATOM   1634  O   GLY A  15      27.208  -1.177  10.102  1.00  0.00           O  
ATOM   1635  H   GLY A  15      26.776  -5.498   9.549  1.00  0.00           H  
ATOM   1636  HA2 GLY A  15      28.506  -3.297   9.197  1.00  0.00           H  
ATOM   1637  HA3 GLY A  15      27.730  -3.770  10.706  1.00  0.00           H  
ATOM   1638  N   ALA A  16      25.486  -2.225   9.113  1.00  0.00           N  
ATOM   1639  CA  ALA A  16      24.752  -1.024   8.699  1.00  0.00           C  
ATOM   1640  C   ALA A  16      24.394  -0.060   9.843  1.00  0.00           C  
ATOM   1641  O   ALA A  16      24.199  -0.460  10.993  1.00  0.00           O  
ATOM   1642  CB  ALA A  16      23.509  -1.455   7.918  1.00  0.00           C  
ATOM   1643  H   ALA A  16      25.099  -3.118   8.843  1.00  0.00           H  
ATOM   1644  HA  ALA A  16      25.393  -0.475   8.010  1.00  0.00           H  
ATOM   1645  HB1 ALA A  16      23.815  -2.077   7.076  1.00  0.00           H  
ATOM   1646  HB2 ALA A  16      22.836  -2.016   8.566  1.00  0.00           H  
ATOM   1647  HB3 ALA A  16      22.986  -0.578   7.536  1.00  0.00           H  
ATOM   1648  N   THR A  17      24.287   1.230   9.515  1.00  0.00           N  
ATOM   1649  CA  THR A  17      24.021   2.327  10.464  1.00  0.00           C  
ATOM   1650  C   THR A  17      23.130   3.399   9.823  1.00  0.00           C  
ATOM   1651  O   THR A  17      22.872   3.361   8.616  1.00  0.00           O  
ATOM   1652  CB  THR A  17      25.324   2.943  11.022  1.00  0.00           C  
ATOM   1653  OG1 THR A  17      26.149   3.448   9.993  1.00  0.00           O  
ATOM   1654  CG2 THR A  17      26.185   1.978  11.830  1.00  0.00           C  
ATOM   1655  H   THR A  17      24.359   1.483   8.540  1.00  0.00           H  
ATOM   1656  HA  THR A  17      23.461   1.923  11.308  1.00  0.00           H  
ATOM   1657  HB  THR A  17      25.054   3.767  11.682  1.00  0.00           H  
ATOM   1658 HG21 THR A  17      25.602   1.579  12.661  1.00  0.00           H  
ATOM   1659 HG22 THR A  17      26.543   1.156  11.210  1.00  0.00           H  
ATOM   1660 HG23 THR A  17      27.043   2.513  12.237  1.00  0.00           H  
ATOM   1661  HG1 THR A  17      26.524   2.688   9.543  1.00  0.00           H  
ATOM   1662  N   VAL A  18      22.634   4.352  10.627  1.00  0.00           N  
ATOM   1663  CA  VAL A  18      21.747   5.456  10.187  1.00  0.00           C  
ATOM   1664  C   VAL A  18      22.210   6.111   8.884  1.00  0.00           C  
ATOM   1665  O   VAL A  18      21.389   6.339   7.996  1.00  0.00           O  
ATOM   1666  CB  VAL A  18      21.615   6.536  11.285  1.00  0.00           C  
ATOM   1667  CG1 VAL A  18      20.824   7.777  10.847  1.00  0.00           C  
ATOM   1668  CG2 VAL A  18      20.935   5.973  12.530  1.00  0.00           C  
ATOM   1669  H   VAL A  18      22.872   4.301  11.607  1.00  0.00           H  
ATOM   1670  HA  VAL A  18      20.757   5.042   9.995  1.00  0.00           H  
ATOM   1671  HB  VAL A  18      22.610   6.873  11.574  1.00  0.00           H  
ATOM   1672 HG11 VAL A  18      21.355   8.311  10.058  1.00  0.00           H  
ATOM   1673 HG12 VAL A  18      19.838   7.485  10.485  1.00  0.00           H  
ATOM   1674 HG13 VAL A  18      20.706   8.457  11.691  1.00  0.00           H  
ATOM   1675 HG21 VAL A  18      19.921   5.648  12.298  1.00  0.00           H  
ATOM   1676 HG22 VAL A  18      21.507   5.135  12.928  1.00  0.00           H  
ATOM   1677 HG23 VAL A  18      20.908   6.750  13.294  1.00  0.00           H  
ATOM   1678  N   GLN A  19      23.507   6.382   8.747  1.00  0.00           N  
ATOM   1679  CA  GLN A  19      24.090   7.033   7.579  1.00  0.00           C  
ATOM   1680  C   GLN A  19      23.993   6.194   6.294  1.00  0.00           C  
ATOM   1681  O   GLN A  19      23.575   6.716   5.262  1.00  0.00           O  
ATOM   1682  CB  GLN A  19      25.534   7.440   7.923  1.00  0.00           C  
ATOM   1683  CG  GLN A  19      26.341   8.016   6.750  1.00  0.00           C  
ATOM   1684  CD  GLN A  19      25.759   9.283   6.121  1.00  0.00           C  
ATOM   1685  OE1 GLN A  19      24.812   9.905   6.599  1.00  0.00           O  
ATOM   1686  NE2 GLN A  19      26.329   9.712   5.018  1.00  0.00           N  
ATOM   1687  H   GLN A  19      24.110   6.202   9.536  1.00  0.00           H  
ATOM   1688  HA  GLN A  19      23.522   7.945   7.395  1.00  0.00           H  
ATOM   1689  HB2 GLN A  19      26.067   6.562   8.287  1.00  0.00           H  
ATOM   1690  HB3 GLN A  19      25.514   8.173   8.729  1.00  0.00           H  
ATOM   1691  HG2 GLN A  19      26.431   7.254   5.976  1.00  0.00           H  
ATOM   1692  HG3 GLN A  19      27.350   8.240   7.096  1.00  0.00           H  
ATOM   1693 HE21 GLN A  19      25.871  10.456   4.510  1.00  0.00           H  
ATOM   1694 HE22 GLN A  19      27.063   9.161   4.598  1.00  0.00           H  
ATOM   1695  N   SER A  20      24.314   4.894   6.330  1.00  0.00           N  
ATOM   1696  CA  SER A  20      24.234   4.055   5.121  1.00  0.00           C  
ATOM   1697  C   SER A  20      22.778   3.832   4.692  1.00  0.00           C  
ATOM   1698  O   SER A  20      22.475   3.850   3.498  1.00  0.00           O  
ATOM   1699  CB  SER A  20      25.003   2.738   5.291  1.00  0.00           C  
ATOM   1700  OG  SER A  20      24.384   1.822   6.177  1.00  0.00           O  
ATOM   1701  H   SER A  20      24.563   4.464   7.209  1.00  0.00           H  
ATOM   1702  HA  SER A  20      24.718   4.595   4.308  1.00  0.00           H  
ATOM   1703  HB2 SER A  20      26.013   2.954   5.641  1.00  0.00           H  
ATOM   1704  HB3 SER A  20      25.080   2.267   4.311  1.00  0.00           H  
ATOM   1705  HG  SER A  20      24.423   0.967   5.742  1.00  0.00           H  
ATOM   1706  N   TYR A  21      21.852   3.728   5.651  1.00  0.00           N  
ATOM   1707  CA  TYR A  21      20.411   3.734   5.379  1.00  0.00           C  
ATOM   1708  C   TYR A  21      19.923   5.090   4.822  1.00  0.00           C  
ATOM   1709  O   TYR A  21      19.094   5.136   3.913  1.00  0.00           O  
ATOM   1710  CB  TYR A  21      19.670   3.342   6.661  1.00  0.00           C  
ATOM   1711  CG  TYR A  21      18.172   3.225   6.473  1.00  0.00           C  
ATOM   1712  CD1 TYR A  21      17.629   2.054   5.909  1.00  0.00           C  
ATOM   1713  CD2 TYR A  21      17.329   4.297   6.828  1.00  0.00           C  
ATOM   1714  CE1 TYR A  21      16.241   1.948   5.708  1.00  0.00           C  
ATOM   1715  CE2 TYR A  21      15.940   4.194   6.629  1.00  0.00           C  
ATOM   1716  CZ  TYR A  21      15.395   3.018   6.071  1.00  0.00           C  
ATOM   1717  OH  TYR A  21      14.057   2.916   5.879  1.00  0.00           O  
ATOM   1718  H   TYR A  21      22.168   3.669   6.608  1.00  0.00           H  
ATOM   1719  HA  TYR A  21      20.197   2.977   4.625  1.00  0.00           H  
ATOM   1720  HB2 TYR A  21      19.878   4.076   7.439  1.00  0.00           H  
ATOM   1721  HB3 TYR A  21      20.050   2.381   7.009  1.00  0.00           H  
ATOM   1722  HD1 TYR A  21      18.277   1.238   5.625  1.00  0.00           H  
ATOM   1723  HD2 TYR A  21      17.750   5.203   7.238  1.00  0.00           H  
ATOM   1724  HE1 TYR A  21      15.820   1.053   5.274  1.00  0.00           H  
ATOM   1725  HE2 TYR A  21      15.283   5.010   6.891  1.00  0.00           H  
ATOM   1726  HH  TYR A  21      13.851   2.180   5.298  1.00  0.00           H  
ATOM   1727  N   THR A  22      20.476   6.203   5.314  1.00  0.00           N  
ATOM   1728  CA  THR A  22      20.174   7.562   4.830  1.00  0.00           C  
ATOM   1729  C   THR A  22      20.596   7.759   3.371  1.00  0.00           C  
ATOM   1730  O   THR A  22      19.822   8.315   2.587  1.00  0.00           O  
ATOM   1731  CB  THR A  22      20.794   8.630   5.748  1.00  0.00           C  
ATOM   1732  OG1 THR A  22      20.196   8.539   7.017  1.00  0.00           O  
ATOM   1733  CG2 THR A  22      20.601  10.060   5.250  1.00  0.00           C  
ATOM   1734  H   THR A  22      21.132   6.107   6.076  1.00  0.00           H  
ATOM   1735  HA  THR A  22      19.093   7.699   4.866  1.00  0.00           H  
ATOM   1736  HB  THR A  22      21.864   8.451   5.850  1.00  0.00           H  
ATOM   1737 HG21 THR A  22      21.184  10.227   4.344  1.00  0.00           H  
ATOM   1738 HG22 THR A  22      19.544  10.240   5.053  1.00  0.00           H  
ATOM   1739 HG23 THR A  22      20.948  10.757   6.014  1.00  0.00           H  
ATOM   1740  HG1 THR A  22      20.553   7.749   7.430  1.00  0.00           H  
ATOM   1741  N   ASN A  23      21.774   7.252   2.985  1.00  0.00           N  
ATOM   1742  CA  ASN A  23      22.225   7.201   1.589  1.00  0.00           C  
ATOM   1743  C   ASN A  23      21.314   6.325   0.709  1.00  0.00           C  
ATOM   1744  O   ASN A  23      20.984   6.706  -0.415  1.00  0.00           O  
ATOM   1745  CB  ASN A  23      23.684   6.700   1.522  1.00  0.00           C  
ATOM   1746  CG  ASN A  23      24.693   7.513   2.318  1.00  0.00           C  
ATOM   1747  OD1 ASN A  23      24.504   8.684   2.608  1.00  0.00           O  
ATOM   1748  ND2 ASN A  23      25.820   6.918   2.638  1.00  0.00           N  
ATOM   1749  H   ASN A  23      22.389   6.886   3.698  1.00  0.00           H  
ATOM   1750  HA  ASN A  23      22.189   8.213   1.184  1.00  0.00           H  
ATOM   1751  HB2 ASN A  23      24.012   6.693   0.483  1.00  0.00           H  
ATOM   1752  HB3 ASN A  23      23.718   5.672   1.885  1.00  0.00           H  
ATOM   1753 HD21 ASN A  23      26.505   7.439   3.165  1.00  0.00           H  
ATOM   1754 HD22 ASN A  23      26.026   6.003   2.263  1.00  0.00           H  
ATOM   1755  N   PHE A  24      20.878   5.172   1.224  1.00  0.00           N  
ATOM   1756  CA  PHE A  24      19.990   4.243   0.520  1.00  0.00           C  
ATOM   1757  C   PHE A  24      18.612   4.844   0.209  1.00  0.00           C  
ATOM   1758  O   PHE A  24      18.193   4.821  -0.947  1.00  0.00           O  
ATOM   1759  CB  PHE A  24      19.900   2.945   1.332  1.00  0.00           C  
ATOM   1760  CG  PHE A  24      18.745   2.029   0.978  1.00  0.00           C  
ATOM   1761  CD1 PHE A  24      18.681   1.429  -0.292  1.00  0.00           C  
ATOM   1762  CD2 PHE A  24      17.733   1.774   1.924  1.00  0.00           C  
ATOM   1763  CE1 PHE A  24      17.618   0.564  -0.612  1.00  0.00           C  
ATOM   1764  CE2 PHE A  24      16.670   0.912   1.604  1.00  0.00           C  
ATOM   1765  CZ  PHE A  24      16.616   0.302   0.339  1.00  0.00           C  
ATOM   1766  H   PHE A  24      21.217   4.897   2.135  1.00  0.00           H  
ATOM   1767  HA  PHE A  24      20.441   3.999  -0.442  1.00  0.00           H  
ATOM   1768  HB2 PHE A  24      19.824   3.191   2.391  1.00  0.00           H  
ATOM   1769  HB3 PHE A  24      20.834   2.400   1.196  1.00  0.00           H  
ATOM   1770  HD1 PHE A  24      19.456   1.626  -1.017  1.00  0.00           H  
ATOM   1771  HD2 PHE A  24      17.769   2.239   2.898  1.00  0.00           H  
ATOM   1772  HE1 PHE A  24      17.571   0.100  -1.586  1.00  0.00           H  
ATOM   1773  HE2 PHE A  24      15.898   0.721   2.335  1.00  0.00           H  
ATOM   1774  HZ  PHE A  24      15.806  -0.370   0.096  1.00  0.00           H  
ATOM   1775  N   ILE A  25      17.916   5.438   1.185  1.00  0.00           N  
ATOM   1776  CA  ILE A  25      16.592   6.037   0.932  1.00  0.00           C  
ATOM   1777  C   ILE A  25      16.673   7.257  -0.005  1.00  0.00           C  
ATOM   1778  O   ILE A  25      15.805   7.419  -0.870  1.00  0.00           O  
ATOM   1779  CB  ILE A  25      15.830   6.286   2.254  1.00  0.00           C  
ATOM   1780  CG1 ILE A  25      15.562   4.972   3.028  1.00  0.00           C  
ATOM   1781  CG2 ILE A  25      14.523   7.063   2.019  1.00  0.00           C  
ATOM   1782  CD1 ILE A  25      14.687   3.935   2.306  1.00  0.00           C  
ATOM   1783  H   ILE A  25      18.284   5.421   2.126  1.00  0.00           H  
ATOM   1784  HA  ILE A  25      16.010   5.306   0.370  1.00  0.00           H  
ATOM   1785  HB  ILE A  25      16.462   6.902   2.894  1.00  0.00           H  
ATOM   1786 HG12 ILE A  25      15.074   5.225   3.969  1.00  0.00           H  
ATOM   1787 HG13 ILE A  25      16.511   4.501   3.283  1.00  0.00           H  
ATOM   1788 HG21 ILE A  25      14.743   8.083   1.705  1.00  0.00           H  
ATOM   1789 HG22 ILE A  25      13.925   6.573   1.251  1.00  0.00           H  
ATOM   1790 HG23 ILE A  25      13.945   7.114   2.942  1.00  0.00           H  
ATOM   1791 HD11 ILE A  25      13.727   4.368   2.027  1.00  0.00           H  
ATOM   1792 HD12 ILE A  25      15.191   3.564   1.414  1.00  0.00           H  
ATOM   1793 HD13 ILE A  25      14.509   3.091   2.974  1.00  0.00           H  
ATOM   1794  N   ARG A  26      17.759   8.046   0.063  1.00  0.00           N  
ATOM   1795  CA  ARG A  26      18.083   9.072  -0.947  1.00  0.00           C  
ATOM   1796  C   ARG A  26      18.185   8.460  -2.348  1.00  0.00           C  
ATOM   1797  O   ARG A  26      17.591   8.983  -3.287  1.00  0.00           O  
ATOM   1798  CB  ARG A  26      19.367   9.825  -0.540  1.00  0.00           C  
ATOM   1799  CG  ARG A  26      19.856  10.875  -1.564  1.00  0.00           C  
ATOM   1800  CD  ARG A  26      21.378  10.877  -1.760  1.00  0.00           C  
ATOM   1801  NE  ARG A  26      22.095  11.215  -0.519  1.00  0.00           N  
ATOM   1802  CZ  ARG A  26      23.141  10.615   0.013  1.00  0.00           C  
ATOM   1803  NH1 ARG A  26      23.763   9.628  -0.567  1.00  0.00           N  
ATOM   1804  NH2 ARG A  26      23.562  11.020   1.167  1.00  0.00           N1+
ATOM   1805  H   ARG A  26      18.413   7.887   0.817  1.00  0.00           H  
ATOM   1806  HA  ARG A  26      17.266   9.792  -0.989  1.00  0.00           H  
ATOM   1807  HB2 ARG A  26      20.158   9.091  -0.390  1.00  0.00           H  
ATOM   1808  HB3 ARG A  26      19.201  10.322   0.416  1.00  0.00           H  
ATOM   1809  HG2 ARG A  26      19.534  11.866  -1.243  1.00  0.00           H  
ATOM   1810  HG3 ARG A  26      19.412  10.692  -2.542  1.00  0.00           H  
ATOM   1811  HD2 ARG A  26      21.627  11.616  -2.521  1.00  0.00           H  
ATOM   1812  HD3 ARG A  26      21.679   9.895  -2.126  1.00  0.00           H  
ATOM   1813  HE  ARG A  26      21.784  12.029  -0.007  1.00  0.00           H  
ATOM   1814 HH11 ARG A  26      24.624   9.272  -0.177  1.00  0.00           H  
ATOM   1815 HH12 ARG A  26      23.485   9.341  -1.494  1.00  0.00           H  
ATOM   1816 HH21 ARG A  26      23.154  11.854   1.564  1.00  0.00           H  
ATOM   1817 HH22 ARG A  26      24.314  10.536   1.637  1.00  0.00           H  
ATOM   1818  N   ALA A  27      18.891   7.337  -2.500  1.00  0.00           N  
ATOM   1819  CA  ALA A  27      19.009   6.636  -3.780  1.00  0.00           C  
ATOM   1820  C   ALA A  27      17.666   6.077  -4.298  1.00  0.00           C  
ATOM   1821  O   ALA A  27      17.458   6.065  -5.510  1.00  0.00           O  
ATOM   1822  CB  ALA A  27      20.074   5.540  -3.656  1.00  0.00           C  
ATOM   1823  H   ALA A  27      19.368   6.953  -1.697  1.00  0.00           H  
ATOM   1824  HA  ALA A  27      19.357   7.351  -4.526  1.00  0.00           H  
ATOM   1825  HB1 ALA A  27      21.025   5.977  -3.351  1.00  0.00           H  
ATOM   1826  HB2 ALA A  27      19.771   4.794  -2.921  1.00  0.00           H  
ATOM   1827  HB3 ALA A  27      20.196   5.048  -4.621  1.00  0.00           H  
ATOM   1828  N   VAL A  28      16.739   5.666  -3.419  1.00  0.00           N  
ATOM   1829  CA  VAL A  28      15.385   5.228  -3.823  1.00  0.00           C  
ATOM   1830  C   VAL A  28      14.537   6.394  -4.349  1.00  0.00           C  
ATOM   1831  O   VAL A  28      13.968   6.290  -5.437  1.00  0.00           O  
ATOM   1832  CB  VAL A  28      14.662   4.430  -2.716  1.00  0.00           C  
ATOM   1833  CG1 VAL A  28      13.252   4.005  -3.147  1.00  0.00           C  
ATOM   1834  CG2 VAL A  28      15.421   3.157  -2.323  1.00  0.00           C  
ATOM   1835  H   VAL A  28      16.992   5.634  -2.442  1.00  0.00           H  
ATOM   1836  HA  VAL A  28      15.498   4.548  -4.668  1.00  0.00           H  
ATOM   1837  HB  VAL A  28      14.571   5.061  -1.831  1.00  0.00           H  
ATOM   1838 HG11 VAL A  28      12.623   4.879  -3.313  1.00  0.00           H  
ATOM   1839 HG12 VAL A  28      13.302   3.422  -4.067  1.00  0.00           H  
ATOM   1840 HG13 VAL A  28      12.792   3.397  -2.368  1.00  0.00           H  
ATOM   1841 HG21 VAL A  28      15.508   2.489  -3.180  1.00  0.00           H  
ATOM   1842 HG22 VAL A  28      16.419   3.403  -1.959  1.00  0.00           H  
ATOM   1843 HG23 VAL A  28      14.892   2.643  -1.521  1.00  0.00           H  
ATOM   1844  N   ARG A  29      14.500   7.544  -3.651  1.00  0.00           N  
ATOM   1845  CA  ARG A  29      13.889   8.781  -4.199  1.00  0.00           C  
ATOM   1846  C   ARG A  29      14.591   9.206  -5.501  1.00  0.00           C  
ATOM   1847  O   ARG A  29      13.932   9.620  -6.457  1.00  0.00           O  
ATOM   1848  CB  ARG A  29      13.887   9.915  -3.152  1.00  0.00           C  
ATOM   1849  CG  ARG A  29      13.039   9.592  -1.906  1.00  0.00           C  
ATOM   1850  CD  ARG A  29      12.959  10.787  -0.938  1.00  0.00           C  
ATOM   1851  NE  ARG A  29      12.326  10.394   0.338  1.00  0.00           N  
ATOM   1852  CZ  ARG A  29      12.710  10.769   1.546  1.00  0.00           C  
ATOM   1853  NH1 ARG A  29      13.452  11.817   1.749  1.00  0.00           N  
ATOM   1854  NH2 ARG A  29      12.386  10.077   2.597  1.00  0.00           N1+
ATOM   1855  H   ARG A  29      14.978   7.581  -2.762  1.00  0.00           H  
ATOM   1856  HA  ARG A  29      12.855   8.570  -4.473  1.00  0.00           H  
ATOM   1857  HB2 ARG A  29      13.486  10.814  -3.619  1.00  0.00           H  
ATOM   1858  HB3 ARG A  29      14.912  10.119  -2.843  1.00  0.00           H  
ATOM   1859  HG2 ARG A  29      13.480   8.744  -1.382  1.00  0.00           H  
ATOM   1860  HG3 ARG A  29      12.029   9.324  -2.215  1.00  0.00           H  
ATOM   1861  HD2 ARG A  29      12.390  11.594  -1.400  1.00  0.00           H  
ATOM   1862  HD3 ARG A  29      13.973  11.137  -0.745  1.00  0.00           H  
ATOM   1863  HE  ARG A  29      11.572   9.724   0.288  1.00  0.00           H  
ATOM   1864 HH11 ARG A  29      13.579  12.500   1.016  1.00  0.00           H  
ATOM   1865 HH12 ARG A  29      13.763  12.045   2.683  1.00  0.00           H  
ATOM   1866 HH21 ARG A  29      12.872  10.256   3.464  1.00  0.00           H  
ATOM   1867 HH22 ARG A  29      11.833   9.235   2.526  1.00  0.00           H  
ATOM   1868  N   GLY A  30      15.905   8.982  -5.574  1.00  0.00           N  
ATOM   1869  CA  GLY A  30      16.774   9.068  -6.754  1.00  0.00           C  
ATOM   1870  C   GLY A  30      16.525   8.051  -7.884  1.00  0.00           C  
ATOM   1871  O   GLY A  30      17.389   7.893  -8.745  1.00  0.00           O  
ATOM   1872  H   GLY A  30      16.358   8.733  -4.707  1.00  0.00           H  
ATOM   1873  HA2 GLY A  30      17.807   8.951  -6.427  1.00  0.00           H  
ATOM   1874  HA3 GLY A  30      16.669  10.064  -7.186  1.00  0.00           H  
ATOM   1875  N   ARG A  31      15.366   7.376  -7.919  1.00  0.00           N  
ATOM   1876  CA  ARG A  31      14.818   6.671  -9.103  1.00  0.00           C  
ATOM   1877  C   ARG A  31      13.334   6.983  -9.363  1.00  0.00           C  
ATOM   1878  O   ARG A  31      12.750   6.431 -10.293  1.00  0.00           O  
ATOM   1879  CB  ARG A  31      15.004   5.148  -8.998  1.00  0.00           C  
ATOM   1880  CG  ARG A  31      16.409   4.612  -8.721  1.00  0.00           C  
ATOM   1881  CD  ARG A  31      17.439   4.814  -9.834  1.00  0.00           C  
ATOM   1882  NE  ARG A  31      18.721   4.233  -9.398  1.00  0.00           N  
ATOM   1883  CZ  ARG A  31      19.608   4.800  -8.604  1.00  0.00           C  
ATOM   1884  NH1 ARG A  31      19.560   6.058  -8.271  1.00  0.00           N  
ATOM   1885  NH2 ARG A  31      20.556   4.060  -8.107  1.00  0.00           N1+
ATOM   1886  H   ARG A  31      14.810   7.380  -7.076  1.00  0.00           H  
ATOM   1887  HA  ARG A  31      15.352   7.015  -9.989  1.00  0.00           H  
ATOM   1888  HB2 ARG A  31      14.659   4.696  -9.928  1.00  0.00           H  
ATOM   1889  HB3 ARG A  31      14.359   4.793  -8.194  1.00  0.00           H  
ATOM   1890  HG2 ARG A  31      16.317   3.534  -8.589  1.00  0.00           H  
ATOM   1891  HG3 ARG A  31      16.781   5.039  -7.790  1.00  0.00           H  
ATOM   1892  HD2 ARG A  31      17.553   5.873 -10.069  1.00  0.00           H  
ATOM   1893  HD3 ARG A  31      17.097   4.306 -10.736  1.00  0.00           H  
ATOM   1894  HE  ARG A  31      18.877   3.253  -9.584  1.00  0.00           H  
ATOM   1895 HH11 ARG A  31      20.249   6.458  -7.650  1.00  0.00           H  
ATOM   1896 HH12 ARG A  31      18.804   6.636  -8.610  1.00  0.00           H  
ATOM   1897 HH21 ARG A  31      20.514   3.068  -8.289  1.00  0.00           H  
ATOM   1898 HH22 ARG A  31      21.221   4.452  -7.456  1.00  0.00           H  
ATOM   1899  N   LEU A  32      12.729   7.857  -8.556  1.00  0.00           N  
ATOM   1900  CA  LEU A  32      11.277   8.070  -8.455  1.00  0.00           C  
ATOM   1901  C   LEU A  32      10.881   9.554  -8.560  1.00  0.00           C  
ATOM   1902  O   LEU A  32       9.771   9.926  -8.200  1.00  0.00           O  
ATOM   1903  CB  LEU A  32      10.764   7.412  -7.154  1.00  0.00           C  
ATOM   1904  CG  LEU A  32      10.905   5.880  -7.079  1.00  0.00           C  
ATOM   1905  CD1 LEU A  32      10.519   5.400  -5.680  1.00  0.00           C  
ATOM   1906  CD2 LEU A  32       9.981   5.189  -8.084  1.00  0.00           C  
ATOM   1907  H   LEU A  32      13.300   8.322  -7.864  1.00  0.00           H  
ATOM   1908  HA  LEU A  32      10.786   7.585  -9.299  1.00  0.00           H  
ATOM   1909  HB2 LEU A  32       9.710   7.657  -7.023  1.00  0.00           H  
ATOM   1910  HB3 LEU A  32      11.305   7.854  -6.318  1.00  0.00           H  
ATOM   1911  HG  LEU A  32      11.935   5.583  -7.273  1.00  0.00           H  
ATOM   1912 HD11 LEU A  32      11.161   5.883  -4.943  1.00  0.00           H  
ATOM   1913 HD12 LEU A  32       9.479   5.652  -5.473  1.00  0.00           H  
ATOM   1914 HD13 LEU A  32      10.656   4.321  -5.609  1.00  0.00           H  
ATOM   1915 HD21 LEU A  32       8.957   5.540  -7.956  1.00  0.00           H  
ATOM   1916 HD22 LEU A  32      10.313   5.407  -9.100  1.00  0.00           H  
ATOM   1917 HD23 LEU A  32      10.010   4.110  -7.938  1.00  0.00           H  
ATOM   1918  N   THR A  33      11.777  10.413  -9.046  1.00  0.00           N  
ATOM   1919  CA  THR A  33      11.590  11.872  -9.115  1.00  0.00           C  
ATOM   1920  C   THR A  33      12.288  12.448 -10.347  1.00  0.00           C  
ATOM   1921  O   THR A  33      13.371  11.990 -10.731  1.00  0.00           O  
ATOM   1922  CB  THR A  33      12.100  12.566  -7.837  1.00  0.00           C  
ATOM   1923  OG1 THR A  33      13.436  12.204  -7.566  1.00  0.00           O  
ATOM   1924  CG2 THR A  33      11.310  12.217  -6.581  1.00  0.00           C  
ATOM   1925  H   THR A  33      12.658  10.052  -9.384  1.00  0.00           H  
ATOM   1926  HA  THR A  33      10.526  12.091  -9.206  1.00  0.00           H  
ATOM   1927  HB  THR A  33      12.049  13.644  -7.985  1.00  0.00           H  
ATOM   1928 HG21 THR A  33      10.249  12.389  -6.761  1.00  0.00           H  
ATOM   1929 HG22 THR A  33      11.461  11.170  -6.319  1.00  0.00           H  
ATOM   1930 HG23 THR A  33      11.639  12.844  -5.752  1.00  0.00           H  
ATOM   1931  HG1 THR A  33      13.416  11.302  -7.240  1.00  0.00           H  
ATOM   1932  N   THR A  34      11.672  13.453 -10.980  1.00  0.00           N  
ATOM   1933  CA  THR A  34      12.202  14.129 -12.179  1.00  0.00           C  
ATOM   1934  C   THR A  34      11.884  15.625 -12.192  1.00  0.00           C  
ATOM   1935  O   THR A  34      10.919  16.088 -11.578  1.00  0.00           O  
ATOM   1936  CB  THR A  34      11.723  13.497 -13.505  1.00  0.00           C  
ATOM   1937  OG1 THR A  34      10.351  13.720 -13.733  1.00  0.00           O  
ATOM   1938  CG2 THR A  34      11.955  11.990 -13.619  1.00  0.00           C  
ATOM   1939  H   THR A  34      10.778  13.770 -10.632  1.00  0.00           H  
ATOM   1940  HA  THR A  34      13.288  14.046 -12.161  1.00  0.00           H  
ATOM   1941  HB  THR A  34      12.272  13.976 -14.315  1.00  0.00           H  
ATOM   1942 HG21 THR A  34      13.009  11.769 -13.450  1.00  0.00           H  
ATOM   1943 HG22 THR A  34      11.347  11.460 -12.886  1.00  0.00           H  
ATOM   1944 HG23 THR A  34      11.681  11.653 -14.618  1.00  0.00           H  
ATOM   1945  HG1 THR A  34      10.201  13.549 -14.666  1.00  0.00           H  
ATOM   1946  N   GLY A  35      12.691  16.396 -12.930  1.00  0.00           N  
ATOM   1947  CA  GLY A  35      12.514  17.834 -13.166  1.00  0.00           C  
ATOM   1948  C   GLY A  35      11.351  18.161 -14.108  1.00  0.00           C  
ATOM   1949  O   GLY A  35      11.529  18.906 -15.070  1.00  0.00           O  
ATOM   1950  H   GLY A  35      13.474  15.950 -13.386  1.00  0.00           H  
ATOM   1951  HA2 GLY A  35      13.429  18.245 -13.592  1.00  0.00           H  
ATOM   1952  HA3 GLY A  35      12.327  18.329 -12.213  1.00  0.00           H  
ATOM   1953  N   ALA A  36      10.175  17.581 -13.854  1.00  0.00           N  
ATOM   1954  CA  ALA A  36       8.968  17.717 -14.669  1.00  0.00           C  
ATOM   1955  C   ALA A  36       7.677  17.823 -13.837  1.00  0.00           C  
ATOM   1956  O   ALA A  36       6.731  18.494 -14.261  1.00  0.00           O  
ATOM   1957  CB  ALA A  36       8.913  16.549 -15.659  1.00  0.00           C  
ATOM   1958  H   ALA A  36      10.137  16.985 -13.040  1.00  0.00           H  
ATOM   1959  HA  ALA A  36       9.043  18.637 -15.249  1.00  0.00           H  
ATOM   1960  HB1 ALA A  36       9.825  16.529 -16.255  1.00  0.00           H  
ATOM   1961  HB2 ALA A  36       8.803  15.607 -15.122  1.00  0.00           H  
ATOM   1962  HB3 ALA A  36       8.062  16.680 -16.328  1.00  0.00           H  
ATOM   1963  N   ASP A  37       7.619  17.205 -12.647  1.00  0.00           N  
ATOM   1964  CA  ASP A  37       6.472  17.353 -11.745  1.00  0.00           C  
ATOM   1965  C   ASP A  37       6.852  17.300 -10.254  1.00  0.00           C  
ATOM   1966  O   ASP A  37       7.209  16.264  -9.687  1.00  0.00           O  
ATOM   1967  CB  ASP A  37       5.358  16.356 -12.096  1.00  0.00           C  
ATOM   1968  CG  ASP A  37       3.992  16.790 -11.550  1.00  0.00           C  
ATOM   1969  OD1 ASP A  37       3.847  17.929 -11.042  1.00  0.00           O  
ATOM   1970  OD2 ASP A  37       3.039  15.987 -11.652  1.00  0.00           O1-
ATOM   1971  H   ASP A  37       8.393  16.632 -12.343  1.00  0.00           H  
ATOM   1972  HA  ASP A  37       6.063  18.347 -11.928  1.00  0.00           H  
ATOM   1973  HB2 ASP A  37       5.614  15.369 -11.713  1.00  0.00           H  
ATOM   1974  HB3 ASP A  37       5.270  16.285 -13.180  1.00  0.00           H  
ATOM   1975  N   VAL A  38       6.749  18.473  -9.632  1.00  0.00           N  
ATOM   1976  CA  VAL A  38       6.960  18.772  -8.212  1.00  0.00           C  
ATOM   1977  C   VAL A  38       5.992  19.901  -7.855  1.00  0.00           C  
ATOM   1978  O   VAL A  38       5.960  20.906  -8.579  1.00  0.00           O  
ATOM   1979  CB  VAL A  38       8.428  19.168  -7.916  1.00  0.00           C  
ATOM   1980  CG1 VAL A  38       8.633  19.545  -6.447  1.00  0.00           C  
ATOM   1981  CG2 VAL A  38       9.452  18.085  -8.278  1.00  0.00           C  
ATOM   1982  H   VAL A  38       6.441  19.246 -10.204  1.00  0.00           H  
ATOM   1983  HA  VAL A  38       6.703  17.895  -7.619  1.00  0.00           H  
ATOM   1984  HB  VAL A  38       8.665  20.049  -8.513  1.00  0.00           H  
ATOM   1985 HG11 VAL A  38       7.991  20.379  -6.165  1.00  0.00           H  
ATOM   1986 HG12 VAL A  38       8.417  18.689  -5.808  1.00  0.00           H  
ATOM   1987 HG13 VAL A  38       9.665  19.852  -6.282  1.00  0.00           H  
ATOM   1988 HG21 VAL A  38       9.229  17.156  -7.753  1.00  0.00           H  
ATOM   1989 HG22 VAL A  38       9.440  17.898  -9.352  1.00  0.00           H  
ATOM   1990 HG23 VAL A  38      10.454  18.420  -8.010  1.00  0.00           H  
ATOM   1991  N   ARG A  39       5.187  19.747  -6.795  1.00  0.00           N  
ATOM   1992  CA  ARG A  39       4.014  20.593  -6.502  1.00  0.00           C  
ATOM   1993  C   ARG A  39       4.062  21.120  -5.068  1.00  0.00           C  
ATOM   1994  O   ARG A  39       3.988  20.339  -4.124  1.00  0.00           O  
ATOM   1995  CB  ARG A  39       2.701  19.823  -6.774  1.00  0.00           C  
ATOM   1996  CG  ARG A  39       2.638  19.188  -8.172  1.00  0.00           C  
ATOM   1997  CD  ARG A  39       1.240  18.674  -8.538  1.00  0.00           C  
ATOM   1998  NE  ARG A  39       1.262  17.975  -9.837  1.00  0.00           N  
ATOM   1999  CZ  ARG A  39       0.247  17.589 -10.589  1.00  0.00           C  
ATOM   2000  NH1 ARG A  39      -0.997  17.877 -10.327  1.00  0.00           N  
ATOM   2001  NH2 ARG A  39       0.459  16.880 -11.649  1.00  0.00           N1+
ATOM   2002  H   ARG A  39       5.324  18.935  -6.211  1.00  0.00           H  
ATOM   2003  HA  ARG A  39       4.029  21.461  -7.162  1.00  0.00           H  
ATOM   2004  HB2 ARG A  39       1.868  20.517  -6.661  1.00  0.00           H  
ATOM   2005  HB3 ARG A  39       2.585  19.032  -6.033  1.00  0.00           H  
ATOM   2006  HG2 ARG A  39       3.346  18.361  -8.226  1.00  0.00           H  
ATOM   2007  HG3 ARG A  39       2.926  19.942  -8.905  1.00  0.00           H  
ATOM   2008  HD2 ARG A  39       0.556  19.521  -8.581  1.00  0.00           H  
ATOM   2009  HD3 ARG A  39       0.905  17.987  -7.760  1.00  0.00           H  
ATOM   2010  HE  ARG A  39       2.171  17.776 -10.231  1.00  0.00           H  
ATOM   2011 HH11 ARG A  39      -1.238  18.455  -9.534  1.00  0.00           H  
ATOM   2012 HH12 ARG A  39      -1.699  17.598 -10.997  1.00  0.00           H  
ATOM   2013 HH21 ARG A  39      -0.323  16.555 -12.199  1.00  0.00           H  
ATOM   2014 HH22 ARG A  39       1.395  16.536 -11.811  1.00  0.00           H  
ATOM   2015  N   HIS A  40       4.164  22.442  -4.910  1.00  0.00           N  
ATOM   2016  CA  HIS A  40       4.330  23.113  -3.611  1.00  0.00           C  
ATOM   2017  C   HIS A  40       5.550  22.585  -2.817  1.00  0.00           C  
ATOM   2018  O   HIS A  40       5.471  22.371  -1.610  1.00  0.00           O  
ATOM   2019  CB  HIS A  40       3.018  23.077  -2.800  1.00  0.00           C  
ATOM   2020  CG  HIS A  40       1.717  23.172  -3.570  1.00  0.00           C  
ATOM   2021  ND1 HIS A  40       1.104  24.339  -4.038  1.00  0.00           N  
ATOM   2022  CD2 HIS A  40       0.924  22.109  -3.891  1.00  0.00           C  
ATOM   2023  CE1 HIS A  40      -0.044  23.947  -4.616  1.00  0.00           C  
ATOM   2024  NE2 HIS A  40      -0.181  22.615  -4.537  1.00  0.00           N  
ATOM   2025  H   HIS A  40       4.263  23.010  -5.739  1.00  0.00           H  
ATOM   2026  HA  HIS A  40       4.545  24.162  -3.818  1.00  0.00           H  
ATOM   2027  HB2 HIS A  40       3.049  23.886  -2.070  1.00  0.00           H  
ATOM   2028  HB3 HIS A  40       2.991  22.139  -2.246  1.00  0.00           H  
ATOM   2029  HD2 HIS A  40       1.133  21.074  -3.666  1.00  0.00           H  
ATOM   2030  HE2 HIS A  40      -0.986  22.094  -4.853  1.00  0.00           H  
ATOM   2031  HE1 HIS A  40      -0.764  24.608  -5.074  1.00  0.00           H  
ATOM   2032  N   GLU A  41       6.671  22.380  -3.518  1.00  0.00           N  
ATOM   2033  CA  GLU A  41       7.875  21.598  -3.153  1.00  0.00           C  
ATOM   2034  C   GLU A  41       7.783  20.065  -3.170  1.00  0.00           C  
ATOM   2035  O   GLU A  41       8.831  19.423  -3.197  1.00  0.00           O  
ATOM   2036  CB  GLU A  41       8.522  22.034  -1.828  1.00  0.00           C  
ATOM   2037  CG  GLU A  41       8.800  23.530  -1.684  1.00  0.00           C  
ATOM   2038  CD  GLU A  41       9.940  23.806  -0.694  1.00  0.00           C  
ATOM   2039  OE1 GLU A  41      10.316  22.931   0.121  1.00  0.00           O  
ATOM   2040  OE2 GLU A  41      10.456  24.949  -0.691  1.00  0.00           O1-
ATOM   2041  H   GLU A  41       6.636  22.674  -4.483  1.00  0.00           H  
ATOM   2042  HA  GLU A  41       8.614  21.827  -3.922  1.00  0.00           H  
ATOM   2043  HB2 GLU A  41       9.475  21.509  -1.769  1.00  0.00           H  
ATOM   2044  HB3 GLU A  41       7.914  21.697  -0.988  1.00  0.00           H  
ATOM   2045  HG2 GLU A  41       7.894  24.038  -1.354  1.00  0.00           H  
ATOM   2046  HG3 GLU A  41       9.077  23.929  -2.660  1.00  0.00           H  
ATOM   2047  N   ILE A  42       6.599  19.445  -3.180  1.00  0.00           N  
ATOM   2048  CA  ILE A  42       6.483  17.995  -2.949  1.00  0.00           C  
ATOM   2049  C   ILE A  42       6.459  17.202  -4.275  1.00  0.00           C  
ATOM   2050  O   ILE A  42       5.587  17.457  -5.113  1.00  0.00           O  
ATOM   2051  CB  ILE A  42       5.335  17.669  -1.966  1.00  0.00           C  
ATOM   2052  CG1 ILE A  42       5.497  18.509  -0.670  1.00  0.00           C  
ATOM   2053  CG2 ILE A  42       5.288  16.156  -1.677  1.00  0.00           C  
ATOM   2054  CD1 ILE A  42       4.557  18.142   0.483  1.00  0.00           C  
ATOM   2055  H   ILE A  42       5.750  19.991  -3.229  1.00  0.00           H  
ATOM   2056  HA  ILE A  42       7.373  17.693  -2.397  1.00  0.00           H  
ATOM   2057  HB  ILE A  42       4.391  17.950  -2.435  1.00  0.00           H  
ATOM   2058 HG12 ILE A  42       5.317  19.557  -0.909  1.00  0.00           H  
ATOM   2059 HG13 ILE A  42       6.521  18.419  -0.308  1.00  0.00           H  
ATOM   2060 HG21 ILE A  42       5.245  15.580  -2.601  1.00  0.00           H  
ATOM   2061 HG22 ILE A  42       6.170  15.859  -1.110  1.00  0.00           H  
ATOM   2062 HG23 ILE A  42       4.394  15.917  -1.102  1.00  0.00           H  
ATOM   2063 HD11 ILE A  42       3.534  18.058   0.117  1.00  0.00           H  
ATOM   2064 HD12 ILE A  42       4.875  17.200   0.930  1.00  0.00           H  
ATOM   2065 HD13 ILE A  42       4.601  18.916   1.250  1.00  0.00           H  
ATOM   2066  N   PRO A  43       7.396  16.260  -4.521  1.00  0.00           N  
ATOM   2067  CA  PRO A  43       7.463  15.507  -5.777  1.00  0.00           C  
ATOM   2068  C   PRO A  43       6.263  14.605  -6.086  1.00  0.00           C  
ATOM   2069  O   PRO A  43       5.655  14.010  -5.193  1.00  0.00           O  
ATOM   2070  CB  PRO A  43       8.750  14.681  -5.716  1.00  0.00           C  
ATOM   2071  CG  PRO A  43       9.639  15.504  -4.793  1.00  0.00           C  
ATOM   2072  CD  PRO A  43       8.634  16.046  -3.779  1.00  0.00           C  
ATOM   2073  HA  PRO A  43       7.564  16.227  -6.589  1.00  0.00           H  
ATOM   2074  HB2 PRO A  43       9.195  14.563  -6.704  1.00  0.00           H  
ATOM   2075  HB3 PRO A  43       8.553  13.708  -5.265  1.00  0.00           H  
ATOM   2076  HG2 PRO A  43      10.087  16.330  -5.347  1.00  0.00           H  
ATOM   2077  HG3 PRO A  43      10.406  14.893  -4.317  1.00  0.00           H  
ATOM   2078  HD2 PRO A  43       8.459  15.318  -2.987  1.00  0.00           H  
ATOM   2079  HD3 PRO A  43       9.032  16.968  -3.356  1.00  0.00           H  
ATOM   2080  N   VAL A  44       5.976  14.448  -7.380  1.00  0.00           N  
ATOM   2081  CA  VAL A  44       4.914  13.581  -7.912  1.00  0.00           C  
ATOM   2082  C   VAL A  44       5.519  12.479  -8.783  1.00  0.00           C  
ATOM   2083  O   VAL A  44       6.493  12.706  -9.503  1.00  0.00           O  
ATOM   2084  CB  VAL A  44       3.828  14.404  -8.634  1.00  0.00           C  
ATOM   2085  CG1 VAL A  44       2.748  13.542  -9.296  1.00  0.00           C  
ATOM   2086  CG2 VAL A  44       3.113  15.358  -7.674  1.00  0.00           C  
ATOM   2087  H   VAL A  44       6.535  14.945  -8.059  1.00  0.00           H  
ATOM   2088  HA  VAL A  44       4.421  13.080  -7.079  1.00  0.00           H  
ATOM   2089  HB  VAL A  44       4.313  14.998  -9.408  1.00  0.00           H  
ATOM   2090 HG11 VAL A  44       3.188  12.932 -10.085  1.00  0.00           H  
ATOM   2091 HG12 VAL A  44       2.270  12.896  -8.560  1.00  0.00           H  
ATOM   2092 HG13 VAL A  44       1.995  14.183  -9.754  1.00  0.00           H  
ATOM   2093 HG21 VAL A  44       2.580  14.774  -6.924  1.00  0.00           H  
ATOM   2094 HG22 VAL A  44       3.828  16.022  -7.190  1.00  0.00           H  
ATOM   2095 HG23 VAL A  44       2.397  15.961  -8.234  1.00  0.00           H  
ATOM   2096  N   LEU A  45       4.957  11.273  -8.698  1.00  0.00           N  
ATOM   2097  CA  LEU A  45       5.416  10.102  -9.445  1.00  0.00           C  
ATOM   2098  C   LEU A  45       4.965  10.148 -10.925  1.00  0.00           C  
ATOM   2099  O   LEU A  45       4.010  10.859 -11.250  1.00  0.00           O  
ATOM   2100  CB  LEU A  45       4.941   8.826  -8.722  1.00  0.00           C  
ATOM   2101  CG  LEU A  45       5.493   8.660  -7.291  1.00  0.00           C  
ATOM   2102  CD1 LEU A  45       4.907   7.417  -6.636  1.00  0.00           C  
ATOM   2103  CD2 LEU A  45       7.007   8.506  -7.273  1.00  0.00           C  
ATOM   2104  H   LEU A  45       4.148  11.161  -8.104  1.00  0.00           H  
ATOM   2105  HA  LEU A  45       6.506  10.121  -9.435  1.00  0.00           H  
ATOM   2106  HB2 LEU A  45       5.236   7.958  -9.311  1.00  0.00           H  
ATOM   2107  HB3 LEU A  45       3.852   8.842  -8.683  1.00  0.00           H  
ATOM   2108  HG  LEU A  45       5.231   9.521  -6.676  1.00  0.00           H  
ATOM   2109 HD11 LEU A  45       3.819   7.481  -6.665  1.00  0.00           H  
ATOM   2110 HD12 LEU A  45       5.248   6.535  -7.178  1.00  0.00           H  
ATOM   2111 HD13 LEU A  45       5.238   7.356  -5.599  1.00  0.00           H  
ATOM   2112 HD21 LEU A  45       7.324   7.766  -8.008  1.00  0.00           H  
ATOM   2113 HD22 LEU A  45       7.460   9.469  -7.508  1.00  0.00           H  
ATOM   2114 HD23 LEU A  45       7.347   8.197  -6.284  1.00  0.00           H  
ATOM   2115  N   PRO A  46       5.622   9.396 -11.833  1.00  0.00           N  
ATOM   2116  CA  PRO A  46       5.280   9.390 -13.255  1.00  0.00           C  
ATOM   2117  C   PRO A  46       3.842   8.960 -13.586  1.00  0.00           C  
ATOM   2118  O   PRO A  46       3.282   8.063 -12.948  1.00  0.00           O  
ATOM   2119  CB  PRO A  46       6.294   8.452 -13.910  1.00  0.00           C  
ATOM   2120  CG  PRO A  46       7.520   8.603 -13.016  1.00  0.00           C  
ATOM   2121  CD  PRO A  46       6.878   8.681 -11.633  1.00  0.00           C  
ATOM   2122  HA  PRO A  46       5.443  10.399 -13.635  1.00  0.00           H  
ATOM   2123  HB2 PRO A  46       6.503   8.734 -14.943  1.00  0.00           H  
ATOM   2124  HB3 PRO A  46       5.931   7.427 -13.850  1.00  0.00           H  
ATOM   2125  HG2 PRO A  46       8.036   9.536 -13.242  1.00  0.00           H  
ATOM   2126  HG3 PRO A  46       8.196   7.752 -13.103  1.00  0.00           H  
ATOM   2127  HD2 PRO A  46       6.669   7.676 -11.266  1.00  0.00           H  
ATOM   2128  HD3 PRO A  46       7.551   9.201 -10.952  1.00  0.00           H  
ATOM   2129  N   ASN A  47       3.264   9.556 -14.632  1.00  0.00           N  
ATOM   2130  CA  ASN A  47       1.923   9.229 -15.123  1.00  0.00           C  
ATOM   2131  C   ASN A  47       1.809   7.782 -15.665  1.00  0.00           C  
ATOM   2132  O   ASN A  47       2.428   7.428 -16.673  1.00  0.00           O  
ATOM   2133  CB  ASN A  47       1.518  10.276 -16.181  1.00  0.00           C  
ATOM   2134  CG  ASN A  47       0.150  10.015 -16.787  1.00  0.00           C  
ATOM   2135  OD1 ASN A  47      -0.664   9.272 -16.258  1.00  0.00           O  
ATOM   2136  ND2 ASN A  47      -0.136  10.582 -17.932  1.00  0.00           N  
ATOM   2137  H   ASN A  47       3.748  10.332 -15.060  1.00  0.00           H  
ATOM   2138  HA  ASN A  47       1.231   9.324 -14.287  1.00  0.00           H  
ATOM   2139  HB2 ASN A  47       2.256  10.277 -16.984  1.00  0.00           H  
ATOM   2140  HB3 ASN A  47       1.505  11.267 -15.726  1.00  0.00           H  
ATOM   2141 HD21 ASN A  47      -1.051  10.443 -18.335  1.00  0.00           H  
ATOM   2142 HD22 ASN A  47       0.544  11.146 -18.423  1.00  0.00           H  
ATOM   2143  N   ARG A  48       0.945   6.969 -15.035  1.00  0.00           N  
ATOM   2144  CA  ARG A  48       0.612   5.579 -15.428  1.00  0.00           C  
ATOM   2145  C   ARG A  48      -0.277   5.461 -16.686  1.00  0.00           C  
ATOM   2146  O   ARG A  48      -0.574   4.361 -17.147  1.00  0.00           O  
ATOM   2147  CB  ARG A  48       0.079   4.836 -14.182  1.00  0.00           C  
ATOM   2148  CG  ARG A  48      -0.311   3.368 -14.412  1.00  0.00           C  
ATOM   2149  CD  ARG A  48      -0.460   2.565 -13.115  1.00  0.00           C  
ATOM   2150  NE  ARG A  48      -1.212   1.331 -13.379  1.00  0.00           N  
ATOM   2151  CZ  ARG A  48      -1.308   0.242 -12.650  1.00  0.00           C  
ATOM   2152  NH1 ARG A  48      -0.608   0.011 -11.576  1.00  0.00           N  
ATOM   2153  NH2 ARG A  48      -2.140  -0.673 -13.025  1.00  0.00           N1+
ATOM   2154  H   ARG A  48       0.477   7.349 -14.225  1.00  0.00           H  
ATOM   2155  HA  ARG A  48       1.543   5.091 -15.717  1.00  0.00           H  
ATOM   2156  HB2 ARG A  48      -0.797   5.367 -13.809  1.00  0.00           H  
ATOM   2157  HB3 ARG A  48       0.839   4.877 -13.402  1.00  0.00           H  
ATOM   2158  HG2 ARG A  48       0.438   2.878 -15.034  1.00  0.00           H  
ATOM   2159  HG3 ARG A  48      -1.270   3.352 -14.930  1.00  0.00           H  
ATOM   2160  HD2 ARG A  48      -1.007   3.160 -12.383  1.00  0.00           H  
ATOM   2161  HD3 ARG A  48       0.530   2.333 -12.721  1.00  0.00           H  
ATOM   2162  HE  ARG A  48      -1.686   1.247 -14.267  1.00  0.00           H  
ATOM   2163 HH11 ARG A  48      -0.538  -0.973 -11.359  1.00  0.00           H  
ATOM   2164 HH12 ARG A  48       0.195   0.599 -11.404  1.00  0.00           H  
ATOM   2165 HH21 ARG A  48      -2.515  -0.580 -13.959  1.00  0.00           H  
ATOM   2166 HH22 ARG A  48      -2.112  -1.575 -12.571  1.00  0.00           H  
ATOM   2167  N   VAL A  49      -0.659   6.594 -17.276  1.00  0.00           N  
ATOM   2168  CA  VAL A  49      -1.409   6.718 -18.540  1.00  0.00           C  
ATOM   2169  C   VAL A  49      -0.585   7.539 -19.547  1.00  0.00           C  
ATOM   2170  O   VAL A  49      -1.058   8.489 -20.167  1.00  0.00           O  
ATOM   2171  CB  VAL A  49      -2.861   7.204 -18.302  1.00  0.00           C  
ATOM   2172  CG1 VAL A  49      -3.746   7.128 -19.558  1.00  0.00           C  
ATOM   2173  CG2 VAL A  49      -3.561   6.392 -17.202  1.00  0.00           C  
ATOM   2174  H   VAL A  49      -0.439   7.456 -16.799  1.00  0.00           H  
ATOM   2175  HA  VAL A  49      -1.495   5.723 -18.978  1.00  0.00           H  
ATOM   2176  HB  VAL A  49      -2.829   8.243 -17.975  1.00  0.00           H  
ATOM   2177 HG11 VAL A  49      -3.367   7.771 -20.352  1.00  0.00           H  
ATOM   2178 HG12 VAL A  49      -3.789   6.101 -19.920  1.00  0.00           H  
ATOM   2179 HG13 VAL A  49      -4.755   7.464 -19.317  1.00  0.00           H  
ATOM   2180 HG21 VAL A  49      -3.549   5.333 -17.461  1.00  0.00           H  
ATOM   2181 HG22 VAL A  49      -3.062   6.538 -16.244  1.00  0.00           H  
ATOM   2182 HG23 VAL A  49      -4.592   6.725 -17.092  1.00  0.00           H  
ATOM   2183  N   GLY A  50       0.703   7.201 -19.667  1.00  0.00           N  
ATOM   2184  CA  GLY A  50       1.669   7.897 -20.526  1.00  0.00           C  
ATOM   2185  C   GLY A  50       3.021   7.186 -20.612  1.00  0.00           C  
ATOM   2186  O   GLY A  50       3.445   6.812 -21.705  1.00  0.00           O  
ATOM   2187  H   GLY A  50       1.034   6.421 -19.117  1.00  0.00           H  
ATOM   2188  HA2 GLY A  50       1.837   8.899 -20.130  1.00  0.00           H  
ATOM   2189  HA3 GLY A  50       1.265   7.996 -21.533  1.00  0.00           H  
ATOM   2190  N   LEU A  51       3.666   6.951 -19.464  1.00  0.00           N  
ATOM   2191  CA  LEU A  51       5.024   6.398 -19.345  1.00  0.00           C  
ATOM   2192  C   LEU A  51       5.265   5.103 -20.170  1.00  0.00           C  
ATOM   2193  O   LEU A  51       4.588   4.106 -19.915  1.00  0.00           O  
ATOM   2194  CB  LEU A  51       5.281   6.161 -17.845  1.00  0.00           C  
ATOM   2195  CG  LEU A  51       6.623   5.491 -17.502  1.00  0.00           C  
ATOM   2196  CD1 LEU A  51       7.799   6.445 -17.724  1.00  0.00           C  
ATOM   2197  CD2 LEU A  51       6.611   5.088 -16.032  1.00  0.00           C  
ATOM   2198  H   LEU A  51       3.211   7.223 -18.604  1.00  0.00           H  
ATOM   2199  HA  LEU A  51       5.722   7.167 -19.675  1.00  0.00           H  
ATOM   2200  HB2 LEU A  51       4.484   5.515 -17.475  1.00  0.00           H  
ATOM   2201  HB3 LEU A  51       5.207   7.110 -17.314  1.00  0.00           H  
ATOM   2202  HG  LEU A  51       6.773   4.589 -18.095  1.00  0.00           H  
ATOM   2203 HD11 LEU A  51       7.878   6.701 -18.781  1.00  0.00           H  
ATOM   2204 HD12 LEU A  51       7.659   7.357 -17.144  1.00  0.00           H  
ATOM   2205 HD13 LEU A  51       8.726   5.965 -17.412  1.00  0.00           H  
ATOM   2206 HD21 LEU A  51       6.467   5.970 -15.407  1.00  0.00           H  
ATOM   2207 HD22 LEU A  51       5.802   4.381 -15.850  1.00  0.00           H  
ATOM   2208 HD23 LEU A  51       7.561   4.620 -15.776  1.00  0.00           H  
ATOM   2209  N   PRO A  52       6.240   5.070 -21.105  1.00  0.00           N  
ATOM   2210  CA  PRO A  52       6.551   3.875 -21.895  1.00  0.00           C  
ATOM   2211  C   PRO A  52       6.990   2.647 -21.079  1.00  0.00           C  
ATOM   2212  O   PRO A  52       7.680   2.756 -20.059  1.00  0.00           O  
ATOM   2213  CB  PRO A  52       7.625   4.304 -22.899  1.00  0.00           C  
ATOM   2214  CG  PRO A  52       7.319   5.786 -23.100  1.00  0.00           C  
ATOM   2215  CD  PRO A  52       6.921   6.220 -21.689  1.00  0.00           C  
ATOM   2216  HA  PRO A  52       5.648   3.615 -22.448  1.00  0.00           H  
ATOM   2217  HB2 PRO A  52       7.555   3.749 -23.834  1.00  0.00           H  
ATOM   2218  HB3 PRO A  52       8.616   4.190 -22.460  1.00  0.00           H  
ATOM   2219  HG2 PRO A  52       6.472   5.904 -23.776  1.00  0.00           H  
ATOM   2220  HG3 PRO A  52       8.186   6.337 -23.465  1.00  0.00           H  
ATOM   2221  HD2 PRO A  52       7.814   6.452 -21.109  1.00  0.00           H  
ATOM   2222  HD3 PRO A  52       6.269   7.091 -21.749  1.00  0.00           H  
ATOM   2223  N   ILE A  53       6.629   1.451 -21.560  1.00  0.00           N  
ATOM   2224  CA  ILE A  53       6.699   0.192 -20.794  1.00  0.00           C  
ATOM   2225  C   ILE A  53       8.118  -0.177 -20.322  1.00  0.00           C  
ATOM   2226  O   ILE A  53       8.274  -0.786 -19.263  1.00  0.00           O  
ATOM   2227  CB  ILE A  53       6.025  -0.949 -21.601  1.00  0.00           C  
ATOM   2228  CG1 ILE A  53       5.873  -2.272 -20.814  1.00  0.00           C  
ATOM   2229  CG2 ILE A  53       6.815  -1.291 -22.880  1.00  0.00           C  
ATOM   2230  CD1 ILE A  53       4.971  -2.139 -19.581  1.00  0.00           C  
ATOM   2231  H   ILE A  53       6.147   1.436 -22.447  1.00  0.00           H  
ATOM   2232  HA  ILE A  53       6.107   0.350 -19.892  1.00  0.00           H  
ATOM   2233  HB  ILE A  53       5.029  -0.616 -21.896  1.00  0.00           H  
ATOM   2234 HG12 ILE A  53       6.848  -2.650 -20.507  1.00  0.00           H  
ATOM   2235 HG13 ILE A  53       5.420  -3.016 -21.469  1.00  0.00           H  
ATOM   2236 HG21 ILE A  53       6.972  -0.400 -23.487  1.00  0.00           H  
ATOM   2237 HG22 ILE A  53       7.783  -1.731 -22.639  1.00  0.00           H  
ATOM   2238 HG23 ILE A  53       6.250  -2.005 -23.480  1.00  0.00           H  
ATOM   2239 HD11 ILE A  53       5.436  -1.500 -18.831  1.00  0.00           H  
ATOM   2240 HD12 ILE A  53       4.008  -1.721 -19.876  1.00  0.00           H  
ATOM   2241 HD13 ILE A  53       4.801  -3.123 -19.142  1.00  0.00           H  
ATOM   2242  N   ASN A  54       9.168   0.230 -21.045  1.00  0.00           N  
ATOM   2243  CA  ASN A  54      10.564  -0.055 -20.685  1.00  0.00           C  
ATOM   2244  C   ASN A  54      11.113   0.842 -19.551  1.00  0.00           C  
ATOM   2245  O   ASN A  54      12.265   0.688 -19.156  1.00  0.00           O  
ATOM   2246  CB  ASN A  54      11.453  -0.006 -21.938  1.00  0.00           C  
ATOM   2247  CG  ASN A  54      11.697   1.390 -22.493  1.00  0.00           C  
ATOM   2248  OD1 ASN A  54      10.860   2.284 -22.448  1.00  0.00           O  
ATOM   2249  ND2 ASN A  54      12.866   1.630 -23.034  1.00  0.00           N  
ATOM   2250  H   ASN A  54       8.993   0.772 -21.879  1.00  0.00           H  
ATOM   2251  HA  ASN A  54      10.610  -1.075 -20.305  1.00  0.00           H  
ATOM   2252  HB2 ASN A  54      11.021  -0.622 -22.726  1.00  0.00           H  
ATOM   2253  HB3 ASN A  54      12.416  -0.445 -21.675  1.00  0.00           H  
ATOM   2254 HD21 ASN A  54      13.069   2.549 -23.402  1.00  0.00           H  
ATOM   2255 HD22 ASN A  54      13.559   0.896 -23.040  1.00  0.00           H  
ATOM   2256  N   GLN A  55      10.299   1.756 -19.009  1.00  0.00           N  
ATOM   2257  CA  GLN A  55      10.645   2.643 -17.884  1.00  0.00           C  
ATOM   2258  C   GLN A  55       9.639   2.553 -16.716  1.00  0.00           C  
ATOM   2259  O   GLN A  55       9.747   3.308 -15.748  1.00  0.00           O  
ATOM   2260  CB  GLN A  55      10.825   4.085 -18.393  1.00  0.00           C  
ATOM   2261  CG  GLN A  55      11.997   4.276 -19.374  1.00  0.00           C  
ATOM   2262  CD  GLN A  55      11.682   5.336 -20.421  1.00  0.00           C  
ATOM   2263  OE1 GLN A  55      11.991   6.510 -20.269  1.00  0.00           O  
ATOM   2264  NE2 GLN A  55      11.048   4.986 -21.515  1.00  0.00           N  
ATOM   2265  H   GLN A  55       9.397   1.895 -19.443  1.00  0.00           H  
ATOM   2266  HA  GLN A  55      11.601   2.325 -17.467  1.00  0.00           H  
ATOM   2267  HB2 GLN A  55      10.980   4.758 -17.550  1.00  0.00           H  
ATOM   2268  HB3 GLN A  55       9.897   4.377 -18.884  1.00  0.00           H  
ATOM   2269  HG2 GLN A  55      12.220   3.348 -19.899  1.00  0.00           H  
ATOM   2270  HG3 GLN A  55      12.890   4.564 -18.819  1.00  0.00           H  
ATOM   2271 HE21 GLN A  55      10.822   4.015 -21.680  1.00  0.00           H  
ATOM   2272 HE22 GLN A  55      10.832   5.695 -22.200  1.00  0.00           H  
ATOM   2273  N   ARG A  56       8.674   1.623 -16.797  1.00  0.00           N  
ATOM   2274  CA  ARG A  56       7.575   1.408 -15.836  1.00  0.00           C  
ATOM   2275  C   ARG A  56       7.991   0.888 -14.449  1.00  0.00           C  
ATOM   2276  O   ARG A  56       7.268   1.108 -13.478  1.00  0.00           O  
ATOM   2277  CB  ARG A  56       6.540   0.491 -16.525  1.00  0.00           C  
ATOM   2278  CG  ARG A  56       5.360   0.030 -15.657  1.00  0.00           C  
ATOM   2279  CD  ARG A  56       4.467   1.198 -15.208  1.00  0.00           C  
ATOM   2280  NE  ARG A  56       3.536   0.771 -14.155  1.00  0.00           N  
ATOM   2281  CZ  ARG A  56       2.500  -0.036 -14.296  1.00  0.00           C  
ATOM   2282  NH1 ARG A  56       1.882  -0.462 -13.248  1.00  0.00           N  
ATOM   2283  NH2 ARG A  56       2.053  -0.442 -15.442  1.00  0.00           N1+
ATOM   2284  H   ARG A  56       8.653   1.069 -17.641  1.00  0.00           H  
ATOM   2285  HA  ARG A  56       7.100   2.371 -15.645  1.00  0.00           H  
ATOM   2286  HB2 ARG A  56       7.054  -0.410 -16.863  1.00  0.00           H  
ATOM   2287  HB3 ARG A  56       6.148   0.998 -17.407  1.00  0.00           H  
ATOM   2288  HG2 ARG A  56       5.730  -0.509 -14.785  1.00  0.00           H  
ATOM   2289  HG3 ARG A  56       4.760  -0.671 -16.238  1.00  0.00           H  
ATOM   2290  HD2 ARG A  56       3.920   1.593 -16.064  1.00  0.00           H  
ATOM   2291  HD3 ARG A  56       5.090   1.993 -14.798  1.00  0.00           H  
ATOM   2292  HE  ARG A  56       3.752   1.064 -13.213  1.00  0.00           H  
ATOM   2293 HH11 ARG A  56       1.205  -1.208 -13.314  1.00  0.00           H  
ATOM   2294 HH12 ARG A  56       2.176  -0.167 -12.328  1.00  0.00           H  
ATOM   2295 HH21 ARG A  56       2.475  -0.136 -16.307  1.00  0.00           H  
ATOM   2296 HH22 ARG A  56       1.132  -0.855 -15.471  1.00  0.00           H  
ATOM   2297  N   PHE A  57       9.146   0.233 -14.341  1.00  0.00           N  
ATOM   2298  CA  PHE A  57       9.608  -0.439 -13.122  1.00  0.00           C  
ATOM   2299  C   PHE A  57      11.046  -0.066 -12.748  1.00  0.00           C  
ATOM   2300  O   PHE A  57      11.813   0.431 -13.574  1.00  0.00           O  
ATOM   2301  CB  PHE A  57       9.470  -1.964 -13.268  1.00  0.00           C  
ATOM   2302  CG  PHE A  57       8.060  -2.496 -13.421  1.00  0.00           C  
ATOM   2303  CD1 PHE A  57       7.229  -2.604 -12.291  1.00  0.00           C  
ATOM   2304  CD2 PHE A  57       7.598  -2.956 -14.667  1.00  0.00           C  
ATOM   2305  CE1 PHE A  57       5.940  -3.147 -12.400  1.00  0.00           C  
ATOM   2306  CE2 PHE A  57       6.314  -3.516 -14.777  1.00  0.00           C  
ATOM   2307  CZ  PHE A  57       5.485  -3.611 -13.643  1.00  0.00           C  
ATOM   2308  H   PHE A  57       9.734   0.160 -15.159  1.00  0.00           H  
ATOM   2309  HA  PHE A  57       8.978  -0.131 -12.287  1.00  0.00           H  
ATOM   2310  HB2 PHE A  57       9.898  -2.440 -12.386  1.00  0.00           H  
ATOM   2311  HB3 PHE A  57      10.066  -2.291 -14.120  1.00  0.00           H  
ATOM   2312  HD1 PHE A  57       7.590  -2.279 -11.327  1.00  0.00           H  
ATOM   2313  HD2 PHE A  57       8.233  -2.893 -15.538  1.00  0.00           H  
ATOM   2314  HE1 PHE A  57       5.305  -3.219 -11.530  1.00  0.00           H  
ATOM   2315  HE2 PHE A  57       5.973  -3.882 -15.734  1.00  0.00           H  
ATOM   2316  HZ  PHE A  57       4.499  -4.046 -13.715  1.00  0.00           H  
ATOM   2317  N   ILE A  58      11.403  -0.366 -11.500  1.00  0.00           N  
ATOM   2318  CA  ILE A  58      12.761  -0.343 -10.941  1.00  0.00           C  
ATOM   2319  C   ILE A  58      12.938  -1.528  -9.985  1.00  0.00           C  
ATOM   2320  O   ILE A  58      11.961  -2.120  -9.514  1.00  0.00           O  
ATOM   2321  CB  ILE A  58      13.080   0.997 -10.236  1.00  0.00           C  
ATOM   2322  CG1 ILE A  58      12.144   1.254  -9.030  1.00  0.00           C  
ATOM   2323  CG2 ILE A  58      13.118   2.144 -11.254  1.00  0.00           C  
ATOM   2324  CD1 ILE A  58      12.481   2.522  -8.240  1.00  0.00           C  
ATOM   2325  H   ILE A  58      10.677  -0.710 -10.888  1.00  0.00           H  
ATOM   2326  HA  ILE A  58      13.473  -0.475 -11.756  1.00  0.00           H  
ATOM   2327  HB  ILE A  58      14.090   0.916  -9.834  1.00  0.00           H  
ATOM   2328 HG12 ILE A  58      12.217   0.416  -8.338  1.00  0.00           H  
ATOM   2329 HG13 ILE A  58      11.111   1.323  -9.372  1.00  0.00           H  
ATOM   2330 HG21 ILE A  58      13.801   1.883 -12.062  1.00  0.00           H  
ATOM   2331 HG22 ILE A  58      12.131   2.309 -11.685  1.00  0.00           H  
ATOM   2332 HG23 ILE A  58      13.462   3.068 -10.789  1.00  0.00           H  
ATOM   2333 HD11 ILE A  58      13.530   2.500  -7.945  1.00  0.00           H  
ATOM   2334 HD12 ILE A  58      12.286   3.408  -8.844  1.00  0.00           H  
ATOM   2335 HD13 ILE A  58      11.862   2.562  -7.344  1.00  0.00           H  
ATOM   2336  N   LEU A  59      14.192  -1.865  -9.686  1.00  0.00           N  
ATOM   2337  CA  LEU A  59      14.571  -2.996  -8.838  1.00  0.00           C  
ATOM   2338  C   LEU A  59      15.364  -2.543  -7.607  1.00  0.00           C  
ATOM   2339  O   LEU A  59      16.010  -1.494  -7.606  1.00  0.00           O  
ATOM   2340  CB  LEU A  59      15.345  -4.059  -9.646  1.00  0.00           C  
ATOM   2341  CG  LEU A  59      14.733  -4.480 -10.996  1.00  0.00           C  
ATOM   2342  CD1 LEU A  59      15.651  -5.492 -11.681  1.00  0.00           C  
ATOM   2343  CD2 LEU A  59      13.365  -5.140 -10.832  1.00  0.00           C  
ATOM   2344  H   LEU A  59      14.933  -1.322 -10.106  1.00  0.00           H  
ATOM   2345  HA  LEU A  59      13.664  -3.471  -8.463  1.00  0.00           H  
ATOM   2346  HB2 LEU A  59      15.456  -4.946  -9.023  1.00  0.00           H  
ATOM   2347  HB3 LEU A  59      16.346  -3.671  -9.833  1.00  0.00           H  
ATOM   2348  HG  LEU A  59      14.635  -3.613 -11.649  1.00  0.00           H  
ATOM   2349 HD11 LEU A  59      16.630  -5.042 -11.843  1.00  0.00           H  
ATOM   2350 HD12 LEU A  59      15.766  -6.384 -11.065  1.00  0.00           H  
ATOM   2351 HD13 LEU A  59      15.240  -5.770 -12.651  1.00  0.00           H  
ATOM   2352 HD21 LEU A  59      13.447  -5.991 -10.155  1.00  0.00           H  
ATOM   2353 HD22 LEU A  59      12.659  -4.422 -10.416  1.00  0.00           H  
ATOM   2354 HD23 LEU A  59      12.994  -5.443 -11.811  1.00  0.00           H  
ATOM   2355  N   VAL A  60      15.349  -3.368  -6.563  1.00  0.00           N  
ATOM   2356  CA  VAL A  60      16.107  -3.156  -5.322  1.00  0.00           C  
ATOM   2357  C   VAL A  60      16.807  -4.454  -4.941  1.00  0.00           C  
ATOM   2358  O   VAL A  60      16.155  -5.494  -4.890  1.00  0.00           O  
ATOM   2359  CB  VAL A  60      15.216  -2.603  -4.189  1.00  0.00           C  
ATOM   2360  CG1 VAL A  60      15.975  -2.481  -2.864  1.00  0.00           C  
ATOM   2361  CG2 VAL A  60      14.606  -1.239  -4.527  1.00  0.00           C  
ATOM   2362  H   VAL A  60      14.800  -4.213  -6.639  1.00  0.00           H  
ATOM   2363  HA  VAL A  60      16.883  -2.414  -5.509  1.00  0.00           H  
ATOM   2364  HB  VAL A  60      14.393  -3.300  -4.030  1.00  0.00           H  
ATOM   2365 HG11 VAL A  60      16.270  -3.472  -2.520  1.00  0.00           H  
ATOM   2366 HG12 VAL A  60      16.861  -1.861  -2.997  1.00  0.00           H  
ATOM   2367 HG13 VAL A  60      15.329  -2.037  -2.107  1.00  0.00           H  
ATOM   2368 HG21 VAL A  60      15.403  -0.516  -4.703  1.00  0.00           H  
ATOM   2369 HG22 VAL A  60      13.988  -1.312  -5.422  1.00  0.00           H  
ATOM   2370 HG23 VAL A  60      13.978  -0.897  -3.705  1.00  0.00           H  
ATOM   2371  N   GLU A  61      18.113  -4.424  -4.679  1.00  0.00           N  
ATOM   2372  CA  GLU A  61      18.915  -5.636  -4.465  1.00  0.00           C  
ATOM   2373  C   GLU A  61      19.724  -5.574  -3.163  1.00  0.00           C  
ATOM   2374  O   GLU A  61      20.457  -4.612  -2.905  1.00  0.00           O  
ATOM   2375  CB  GLU A  61      19.742  -5.942  -5.723  1.00  0.00           C  
ATOM   2376  CG  GLU A  61      20.493  -7.280  -5.647  1.00  0.00           C  
ATOM   2377  CD  GLU A  61      20.407  -8.025  -6.985  1.00  0.00           C  
ATOM   2378  OE1 GLU A  61      21.026  -7.555  -7.965  1.00  0.00           O  
ATOM   2379  OE2 GLU A  61      19.715  -9.071  -7.057  1.00  0.00           O1-
ATOM   2380  H   GLU A  61      18.601  -3.543  -4.757  1.00  0.00           H  
ATOM   2381  HA  GLU A  61      18.235  -6.480  -4.347  1.00  0.00           H  
ATOM   2382  HB2 GLU A  61      20.459  -5.138  -5.890  1.00  0.00           H  
ATOM   2383  HB3 GLU A  61      19.061  -5.958  -6.574  1.00  0.00           H  
ATOM   2384  HG2 GLU A  61      20.049  -7.905  -4.872  1.00  0.00           H  
ATOM   2385  HG3 GLU A  61      21.533  -7.098  -5.377  1.00  0.00           H  
ATOM   2386  N   LEU A  62      19.569  -6.598  -2.324  1.00  0.00           N  
ATOM   2387  CA  LEU A  62      19.812  -6.543  -0.883  1.00  0.00           C  
ATOM   2388  C   LEU A  62      20.658  -7.724  -0.404  1.00  0.00           C  
ATOM   2389  O   LEU A  62      20.566  -8.823  -0.952  1.00  0.00           O  
ATOM   2390  CB  LEU A  62      18.461  -6.532  -0.134  1.00  0.00           C  
ATOM   2391  CG  LEU A  62      17.450  -5.440  -0.524  1.00  0.00           C  
ATOM   2392  CD1 LEU A  62      16.142  -5.649   0.240  1.00  0.00           C  
ATOM   2393  CD2 LEU A  62      17.981  -4.050  -0.184  1.00  0.00           C  
ATOM   2394  H   LEU A  62      19.094  -7.424  -2.661  1.00  0.00           H  
ATOM   2395  HA  LEU A  62      20.351  -5.627  -0.642  1.00  0.00           H  
ATOM   2396  HB2 LEU A  62      18.661  -6.453   0.935  1.00  0.00           H  
ATOM   2397  HB3 LEU A  62      17.985  -7.498  -0.306  1.00  0.00           H  
ATOM   2398  HG  LEU A  62      17.231  -5.494  -1.591  1.00  0.00           H  
ATOM   2399 HD11 LEU A  62      15.727  -6.628  -0.001  1.00  0.00           H  
ATOM   2400 HD12 LEU A  62      16.314  -5.585   1.314  1.00  0.00           H  
ATOM   2401 HD13 LEU A  62      15.419  -4.887  -0.055  1.00  0.00           H  
ATOM   2402 HD21 LEU A  62      18.283  -4.015   0.863  1.00  0.00           H  
ATOM   2403 HD22 LEU A  62      18.833  -3.824  -0.825  1.00  0.00           H  
ATOM   2404 HD23 LEU A  62      17.209  -3.298  -0.352  1.00  0.00           H  
ATOM   2405  N   SER A  63      21.422  -7.505   0.666  1.00  0.00           N  
ATOM   2406  CA  SER A  63      22.242  -8.525   1.333  1.00  0.00           C  
ATOM   2407  C   SER A  63      22.272  -8.301   2.845  1.00  0.00           C  
ATOM   2408  O   SER A  63      21.864  -7.239   3.323  1.00  0.00           O  
ATOM   2409  CB  SER A  63      23.680  -8.537   0.796  1.00  0.00           C  
ATOM   2410  OG  SER A  63      23.710  -8.530  -0.619  1.00  0.00           O  
ATOM   2411  H   SER A  63      21.426  -6.579   1.070  1.00  0.00           H  
ATOM   2412  HA  SER A  63      21.797  -9.504   1.153  1.00  0.00           H  
ATOM   2413  HB2 SER A  63      24.198  -9.423   1.162  1.00  0.00           H  
ATOM   2414  HB3 SER A  63      24.204  -7.657   1.168  1.00  0.00           H  
ATOM   2415  HG  SER A  63      23.401  -9.390  -0.913  1.00  0.00           H  
ATOM   2416  N   ASN A  64      22.758  -9.283   3.602  1.00  0.00           N  
ATOM   2417  CA  ASN A  64      22.795  -9.221   5.063  1.00  0.00           C  
ATOM   2418  C   ASN A  64      24.067  -9.866   5.646  1.00  0.00           C  
ATOM   2419  O   ASN A  64      24.827 -10.528   4.934  1.00  0.00           O  
ATOM   2420  CB  ASN A  64      21.482  -9.822   5.595  1.00  0.00           C  
ATOM   2421  CG  ASN A  64      21.316 -11.314   5.404  1.00  0.00           C  
ATOM   2422  OD1 ASN A  64      22.105 -12.005   4.783  1.00  0.00           O  
ATOM   2423  ND2 ASN A  64      20.264 -11.858   5.961  1.00  0.00           N  
ATOM   2424  H   ASN A  64      23.066 -10.141   3.168  1.00  0.00           H  
ATOM   2425  HA  ASN A  64      22.829  -8.175   5.367  1.00  0.00           H  
ATOM   2426  HB2 ASN A  64      20.641  -9.316   5.121  1.00  0.00           H  
ATOM   2427  HB3 ASN A  64      21.400  -9.619   6.663  1.00  0.00           H  
ATOM   2428 HD21 ASN A  64      19.668 -11.302   6.557  1.00  0.00           H  
ATOM   2429 HD22 ASN A  64      20.194 -12.866   5.941  1.00  0.00           H  
ATOM   2430  N   HIS A  65      24.330  -9.666   6.943  1.00  0.00           N  
ATOM   2431  CA  HIS A  65      25.559 -10.159   7.584  1.00  0.00           C  
ATOM   2432  C   HIS A  65      25.569 -11.684   7.764  1.00  0.00           C  
ATOM   2433  O   HIS A  65      26.644 -12.269   7.893  1.00  0.00           O  
ATOM   2434  CB  HIS A  65      25.843  -9.401   8.898  1.00  0.00           C  
ATOM   2435  CG  HIS A  65      27.251  -8.849   8.995  1.00  0.00           C  
ATOM   2436  ND1 HIS A  65      27.618  -7.678   9.668  1.00  0.00           N  
ATOM   2437  CD2 HIS A  65      28.374  -9.390   8.436  1.00  0.00           C  
ATOM   2438  CE1 HIS A  65      28.944  -7.542   9.489  1.00  0.00           C  
ATOM   2439  NE2 HIS A  65      29.422  -8.552   8.746  1.00  0.00           N  
ATOM   2440  H   HIS A  65      23.636  -9.219   7.525  1.00  0.00           H  
ATOM   2441  HA  HIS A  65      26.371  -9.947   6.888  1.00  0.00           H  
ATOM   2442  HB2 HIS A  65      25.671 -10.065   9.745  1.00  0.00           H  
ATOM   2443  HB3 HIS A  65      25.144  -8.571   9.003  1.00  0.00           H  
ATOM   2444  HD2 HIS A  65      28.422 -10.299   7.855  1.00  0.00           H  
ATOM   2445  HE2 HIS A  65      30.383  -8.665   8.456  1.00  0.00           H  
ATOM   2446  HE1 HIS A  65      29.542  -6.733   9.882  1.00  0.00           H  
ATOM   2447  N   ALA A  66      24.405 -12.333   7.676  1.00  0.00           N  
ATOM   2448  CA  ALA A  66      24.255 -13.780   7.495  1.00  0.00           C  
ATOM   2449  C   ALA A  66      24.835 -14.338   6.173  1.00  0.00           C  
ATOM   2450  O   ALA A  66      24.810 -15.556   5.981  1.00  0.00           O  
ATOM   2451  CB  ALA A  66      22.765 -14.117   7.608  1.00  0.00           C  
ATOM   2452  H   ALA A  66      23.566 -11.774   7.737  1.00  0.00           H  
ATOM   2453  HA  ALA A  66      24.783 -14.280   8.308  1.00  0.00           H  
ATOM   2454  HB1 ALA A  66      22.373 -13.749   8.555  1.00  0.00           H  
ATOM   2455  HB2 ALA A  66      22.216 -13.651   6.789  1.00  0.00           H  
ATOM   2456  HB3 ALA A  66      22.619 -15.196   7.552  1.00  0.00           H  
ATOM   2457  N   GLU A  67      25.351 -13.476   5.284  1.00  0.00           N  
ATOM   2458  CA  GLU A  67      25.879 -13.800   3.950  1.00  0.00           C  
ATOM   2459  C   GLU A  67      24.828 -14.413   3.008  1.00  0.00           C  
ATOM   2460  O   GLU A  67      25.058 -15.432   2.350  1.00  0.00           O  
ATOM   2461  CB  GLU A  67      27.212 -14.576   4.036  1.00  0.00           C  
ATOM   2462  CG  GLU A  67      28.343 -13.799   4.740  1.00  0.00           C  
ATOM   2463  CD  GLU A  67      28.740 -12.511   3.998  1.00  0.00           C  
ATOM   2464  OE1 GLU A  67      29.133 -11.509   4.644  1.00  0.00           O  
ATOM   2465  OE2 GLU A  67      28.701 -12.496   2.747  1.00  0.00           O1-
ATOM   2466  H   GLU A  67      25.289 -12.494   5.512  1.00  0.00           H  
ATOM   2467  HA  GLU A  67      26.115 -12.845   3.482  1.00  0.00           H  
ATOM   2468  HB2 GLU A  67      27.544 -14.827   3.029  1.00  0.00           H  
ATOM   2469  HB3 GLU A  67      27.051 -15.516   4.564  1.00  0.00           H  
ATOM   2470  HG2 GLU A  67      29.216 -14.449   4.796  1.00  0.00           H  
ATOM   2471  HG3 GLU A  67      28.042 -13.563   5.761  1.00  0.00           H  
ATOM   2472  N   LEU A  68      23.672 -13.749   2.912  1.00  0.00           N  
ATOM   2473  CA  LEU A  68      22.532 -14.080   2.044  1.00  0.00           C  
ATOM   2474  C   LEU A  68      22.190 -12.868   1.152  1.00  0.00           C  
ATOM   2475  O   LEU A  68      22.590 -11.744   1.463  1.00  0.00           O  
ATOM   2476  CB  LEU A  68      21.322 -14.535   2.893  1.00  0.00           C  
ATOM   2477  CG  LEU A  68      21.637 -15.467   4.083  1.00  0.00           C  
ATOM   2478  CD1 LEU A  68      20.397 -15.652   4.954  1.00  0.00           C  
ATOM   2479  CD2 LEU A  68      22.121 -16.849   3.651  1.00  0.00           C  
ATOM   2480  H   LEU A  68      23.545 -12.944   3.507  1.00  0.00           H  
ATOM   2481  HA  LEU A  68      22.806 -14.907   1.389  1.00  0.00           H  
ATOM   2482  HB2 LEU A  68      20.603 -15.028   2.239  1.00  0.00           H  
ATOM   2483  HB3 LEU A  68      20.834 -13.643   3.287  1.00  0.00           H  
ATOM   2484  HG  LEU A  68      22.399 -15.011   4.715  1.00  0.00           H  
ATOM   2485 HD11 LEU A  68      20.068 -14.679   5.320  1.00  0.00           H  
ATOM   2486 HD12 LEU A  68      19.598 -16.123   4.382  1.00  0.00           H  
ATOM   2487 HD13 LEU A  68      20.651 -16.274   5.812  1.00  0.00           H  
ATOM   2488 HD21 LEU A  68      21.302 -17.420   3.213  1.00  0.00           H  
ATOM   2489 HD22 LEU A  68      22.925 -16.753   2.921  1.00  0.00           H  
ATOM   2490 HD23 LEU A  68      22.506 -17.379   4.521  1.00  0.00           H  
ATOM   2491  N   SER A  69      21.456 -13.068   0.049  1.00  0.00           N  
ATOM   2492  CA  SER A  69      21.051 -11.985  -0.870  1.00  0.00           C  
ATOM   2493  C   SER A  69      19.686 -12.216  -1.532  1.00  0.00           C  
ATOM   2494  O   SER A  69      19.331 -13.350  -1.849  1.00  0.00           O  
ATOM   2495  CB  SER A  69      22.100 -11.750  -1.966  1.00  0.00           C  
ATOM   2496  OG  SER A  69      23.295 -11.189  -1.450  1.00  0.00           O  
ATOM   2497  H   SER A  69      21.150 -14.005  -0.172  1.00  0.00           H  
ATOM   2498  HA  SER A  69      20.966 -11.067  -0.288  1.00  0.00           H  
ATOM   2499  HB2 SER A  69      21.691 -11.055  -2.699  1.00  0.00           H  
ATOM   2500  HB3 SER A  69      22.320 -12.692  -2.468  1.00  0.00           H  
ATOM   2501  HG  SER A  69      23.753 -11.850  -0.925  1.00  0.00           H  
ATOM   2502  N   VAL A  70      18.929 -11.137  -1.763  1.00  0.00           N  
ATOM   2503  CA  VAL A  70      17.555 -11.144  -2.316  1.00  0.00           C  
ATOM   2504  C   VAL A  70      17.303  -9.902  -3.187  1.00  0.00           C  
ATOM   2505  O   VAL A  70      18.034  -8.913  -3.107  1.00  0.00           O  
ATOM   2506  CB  VAL A  70      16.478 -11.249  -1.204  1.00  0.00           C  
ATOM   2507  CG1 VAL A  70      16.712 -12.408  -0.226  1.00  0.00           C  
ATOM   2508  CG2 VAL A  70      16.312  -9.964  -0.379  1.00  0.00           C  
ATOM   2509  H   VAL A  70      19.329 -10.234  -1.549  1.00  0.00           H  
ATOM   2510  HA  VAL A  70      17.447 -12.016  -2.961  1.00  0.00           H  
ATOM   2511  HB  VAL A  70      15.523 -11.439  -1.693  1.00  0.00           H  
ATOM   2512 HG11 VAL A  70      16.856 -13.336  -0.780  1.00  0.00           H  
ATOM   2513 HG12 VAL A  70      17.594 -12.222   0.387  1.00  0.00           H  
ATOM   2514 HG13 VAL A  70      15.851 -12.519   0.432  1.00  0.00           H  
ATOM   2515 HG21 VAL A  70      17.261  -9.698   0.086  1.00  0.00           H  
ATOM   2516 HG22 VAL A  70      15.978  -9.143  -1.014  1.00  0.00           H  
ATOM   2517 HG23 VAL A  70      15.563 -10.117   0.398  1.00  0.00           H  
ATOM   2518  N   THR A  71      16.237  -9.924  -3.991  1.00  0.00           N  
ATOM   2519  CA  THR A  71      15.883  -8.842  -4.929  1.00  0.00           C  
ATOM   2520  C   THR A  71      14.388  -8.518  -4.860  1.00  0.00           C  
ATOM   2521  O   THR A  71      13.582  -9.430  -4.692  1.00  0.00           O  
ATOM   2522  CB  THR A  71      16.223  -9.210  -6.386  1.00  0.00           C  
ATOM   2523  OG1 THR A  71      17.344 -10.054  -6.534  1.00  0.00           O  
ATOM   2524  CG2 THR A  71      16.419  -7.976  -7.267  1.00  0.00           C  
ATOM   2525  H   THR A  71      15.691 -10.772  -4.033  1.00  0.00           H  
ATOM   2526  HA  THR A  71      16.438  -7.943  -4.662  1.00  0.00           H  
ATOM   2527  HB  THR A  71      15.371  -9.758  -6.788  1.00  0.00           H  
ATOM   2528 HG21 THR A  71      15.501  -7.391  -7.319  1.00  0.00           H  
ATOM   2529 HG22 THR A  71      17.216  -7.355  -6.858  1.00  0.00           H  
ATOM   2530 HG23 THR A  71      16.697  -8.277  -8.277  1.00  0.00           H  
ATOM   2531  HG1 THR A  71      18.150  -9.542  -6.434  1.00  0.00           H  
ATOM   2532  N   LEU A  72      14.001  -7.256  -5.055  1.00  0.00           N  
ATOM   2533  CA  LEU A  72      12.619  -6.751  -5.097  1.00  0.00           C  
ATOM   2534  C   LEU A  72      12.349  -6.022  -6.430  1.00  0.00           C  
ATOM   2535  O   LEU A  72      13.292  -5.569  -7.084  1.00  0.00           O  
ATOM   2536  CB  LEU A  72      12.344  -5.792  -3.915  1.00  0.00           C  
ATOM   2537  CG  LEU A  72      12.845  -6.183  -2.510  1.00  0.00           C  
ATOM   2538  CD1 LEU A  72      12.548  -5.045  -1.533  1.00  0.00           C  
ATOM   2539  CD2 LEU A  72      12.178  -7.446  -1.971  1.00  0.00           C  
ATOM   2540  H   LEU A  72      14.730  -6.569  -5.186  1.00  0.00           H  
ATOM   2541  HA  LEU A  72      11.924  -7.588  -5.024  1.00  0.00           H  
ATOM   2542  HB2 LEU A  72      11.269  -5.621  -3.862  1.00  0.00           H  
ATOM   2543  HB3 LEU A  72      12.801  -4.834  -4.166  1.00  0.00           H  
ATOM   2544  HG  LEU A  72      13.924  -6.333  -2.531  1.00  0.00           H  
ATOM   2545 HD11 LEU A  72      13.039  -4.130  -1.866  1.00  0.00           H  
ATOM   2546 HD12 LEU A  72      11.474  -4.866  -1.471  1.00  0.00           H  
ATOM   2547 HD13 LEU A  72      12.927  -5.300  -0.543  1.00  0.00           H  
ATOM   2548 HD21 LEU A  72      11.093  -7.354  -2.023  1.00  0.00           H  
ATOM   2549 HD22 LEU A  72      12.507  -8.302  -2.561  1.00  0.00           H  
ATOM   2550 HD23 LEU A  72      12.479  -7.613  -0.937  1.00  0.00           H  
ATOM   2551  N   ALA A  73      11.077  -5.859  -6.810  1.00  0.00           N  
ATOM   2552  CA  ALA A  73      10.656  -5.097  -7.992  1.00  0.00           C  
ATOM   2553  C   ALA A  73       9.462  -4.173  -7.687  1.00  0.00           C  
ATOM   2554  O   ALA A  73       8.490  -4.607  -7.060  1.00  0.00           O  
ATOM   2555  CB  ALA A  73      10.359  -6.069  -9.141  1.00  0.00           C  
ATOM   2556  H   ALA A  73      10.352  -6.304  -6.265  1.00  0.00           H  
ATOM   2557  HA  ALA A  73      11.479  -4.457  -8.308  1.00  0.00           H  
ATOM   2558  HB1 ALA A  73      11.235  -6.686  -9.341  1.00  0.00           H  
ATOM   2559  HB2 ALA A  73       9.520  -6.712  -8.875  1.00  0.00           H  
ATOM   2560  HB3 ALA A  73      10.109  -5.504 -10.038  1.00  0.00           H  
ATOM   2561  N   LEU A  74       9.545  -2.911  -8.132  1.00  0.00           N  
ATOM   2562  CA  LEU A  74       8.630  -1.814  -7.790  1.00  0.00           C  
ATOM   2563  C   LEU A  74       8.119  -1.071  -9.036  1.00  0.00           C  
ATOM   2564  O   LEU A  74       8.907  -0.714  -9.913  1.00  0.00           O  
ATOM   2565  CB  LEU A  74       9.299  -0.784  -6.852  1.00  0.00           C  
ATOM   2566  CG  LEU A  74       9.599  -1.181  -5.394  1.00  0.00           C  
ATOM   2567  CD1 LEU A  74      10.764  -2.164  -5.227  1.00  0.00           C  
ATOM   2568  CD2 LEU A  74       9.973   0.086  -4.617  1.00  0.00           C  
ATOM   2569  H   LEU A  74      10.352  -2.657  -8.684  1.00  0.00           H  
ATOM   2570  HA  LEU A  74       7.768  -2.234  -7.271  1.00  0.00           H  
ATOM   2571  HB2 LEU A  74       8.628   0.073  -6.811  1.00  0.00           H  
ATOM   2572  HB3 LEU A  74      10.222  -0.439  -7.318  1.00  0.00           H  
ATOM   2573  HG  LEU A  74       8.696  -1.601  -4.951  1.00  0.00           H  
ATOM   2574 HD11 LEU A  74      10.449  -3.167  -5.512  1.00  0.00           H  
ATOM   2575 HD12 LEU A  74      11.610  -1.851  -5.838  1.00  0.00           H  
ATOM   2576 HD13 LEU A  74      11.069  -2.204  -4.182  1.00  0.00           H  
ATOM   2577 HD21 LEU A  74      10.875   0.531  -5.036  1.00  0.00           H  
ATOM   2578 HD22 LEU A  74       9.157   0.807  -4.663  1.00  0.00           H  
ATOM   2579 HD23 LEU A  74      10.149  -0.162  -3.570  1.00  0.00           H  
ATOM   2580  N   ASP A  75       6.814  -0.790  -9.083  1.00  0.00           N  
ATOM   2581  CA  ASP A  75       6.173   0.114 -10.056  1.00  0.00           C  
ATOM   2582  C   ASP A  75       6.528   1.575  -9.719  1.00  0.00           C  
ATOM   2583  O   ASP A  75       6.312   2.037  -8.596  1.00  0.00           O  
ATOM   2584  CB  ASP A  75       4.654  -0.170 -10.050  1.00  0.00           C  
ATOM   2585  CG  ASP A  75       3.745   0.810 -10.816  1.00  0.00           C  
ATOM   2586  OD1 ASP A  75       4.213   1.764 -11.480  1.00  0.00           O  
ATOM   2587  OD2 ASP A  75       2.509   0.596 -10.823  1.00  0.00           O1-
ATOM   2588  H   ASP A  75       6.236  -1.134  -8.329  1.00  0.00           H  
ATOM   2589  HA  ASP A  75       6.549  -0.098 -11.057  1.00  0.00           H  
ATOM   2590  HB2 ASP A  75       4.316  -0.215  -9.014  1.00  0.00           H  
ATOM   2591  HB3 ASP A  75       4.500  -1.164 -10.468  1.00  0.00           H  
ATOM   2592  N   VAL A  76       7.088   2.325 -10.676  1.00  0.00           N  
ATOM   2593  CA  VAL A  76       7.566   3.701 -10.416  1.00  0.00           C  
ATOM   2594  C   VAL A  76       6.426   4.691 -10.197  1.00  0.00           C  
ATOM   2595  O   VAL A  76       6.633   5.738  -9.593  1.00  0.00           O  
ATOM   2596  CB  VAL A  76       8.489   4.231 -11.531  1.00  0.00           C  
ATOM   2597  CG1 VAL A  76       9.647   3.272 -11.797  1.00  0.00           C  
ATOM   2598  CG2 VAL A  76       7.763   4.551 -12.842  1.00  0.00           C  
ATOM   2599  H   VAL A  76       7.199   1.930 -11.598  1.00  0.00           H  
ATOM   2600  HA  VAL A  76       8.147   3.681  -9.494  1.00  0.00           H  
ATOM   2601  HB  VAL A  76       8.926   5.164 -11.177  1.00  0.00           H  
ATOM   2602 HG11 VAL A  76      10.149   3.054 -10.855  1.00  0.00           H  
ATOM   2603 HG12 VAL A  76       9.284   2.344 -12.238  1.00  0.00           H  
ATOM   2604 HG13 VAL A  76      10.356   3.736 -12.483  1.00  0.00           H  
ATOM   2605 HG21 VAL A  76       7.228   3.673 -13.205  1.00  0.00           H  
ATOM   2606 HG22 VAL A  76       7.056   5.369 -12.698  1.00  0.00           H  
ATOM   2607 HG23 VAL A  76       8.491   4.860 -13.592  1.00  0.00           H  
ATOM   2608  N   THR A  77       5.217   4.380 -10.665  1.00  0.00           N  
ATOM   2609  CA  THR A  77       4.083   5.320 -10.689  1.00  0.00           C  
ATOM   2610  C   THR A  77       3.366   5.426  -9.332  1.00  0.00           C  
ATOM   2611  O   THR A  77       2.477   6.263  -9.148  1.00  0.00           O  
ATOM   2612  CB  THR A  77       3.110   4.947 -11.817  1.00  0.00           C  
ATOM   2613  OG1 THR A  77       2.374   3.788 -11.484  1.00  0.00           O  
ATOM   2614  CG2 THR A  77       3.792   4.708 -13.170  1.00  0.00           C  
ATOM   2615  H   THR A  77       5.089   3.467 -11.076  1.00  0.00           H  
ATOM   2616  HA  THR A  77       4.466   6.314 -10.920  1.00  0.00           H  
ATOM   2617  HB  THR A  77       2.407   5.772 -11.934  1.00  0.00           H  
ATOM   2618 HG21 THR A  77       4.359   5.595 -13.453  1.00  0.00           H  
ATOM   2619 HG22 THR A  77       4.463   3.850 -13.124  1.00  0.00           H  
ATOM   2620 HG23 THR A  77       3.041   4.513 -13.935  1.00  0.00           H  
ATOM   2621  HG1 THR A  77       2.980   3.043 -11.496  1.00  0.00           H  
ATOM   2622  N   ASN A  78       3.742   4.569  -8.377  1.00  0.00           N  
ATOM   2623  CA  ASN A  78       3.176   4.445  -7.024  1.00  0.00           C  
ATOM   2624  C   ASN A  78       4.193   3.894  -5.982  1.00  0.00           C  
ATOM   2625  O   ASN A  78       3.840   3.743  -4.812  1.00  0.00           O  
ATOM   2626  CB  ASN A  78       1.922   3.549  -7.101  1.00  0.00           C  
ATOM   2627  CG  ASN A  78       2.188   2.294  -7.904  1.00  0.00           C  
ATOM   2628  OD1 ASN A  78       3.283   1.762  -7.871  1.00  0.00           O  
ATOM   2629  ND2 ASN A  78       1.245   1.822  -8.678  1.00  0.00           N  
ATOM   2630  H   ASN A  78       4.404   3.861  -8.659  1.00  0.00           H  
ATOM   2631  HA  ASN A  78       2.865   5.431  -6.679  1.00  0.00           H  
ATOM   2632  HB2 ASN A  78       1.120   4.107  -7.583  1.00  0.00           H  
ATOM   2633  HB3 ASN A  78       1.596   3.261  -6.102  1.00  0.00           H  
ATOM   2634 HD21 ASN A  78       1.566   1.140  -9.350  1.00  0.00           H  
ATOM   2635 HD22 ASN A  78       0.344   2.273  -8.746  1.00  0.00           H  
ATOM   2636  N   ALA A  79       5.440   3.593  -6.372  1.00  0.00           N  
ATOM   2637  CA  ALA A  79       6.477   2.945  -5.552  1.00  0.00           C  
ATOM   2638  C   ALA A  79       6.073   1.564  -4.974  1.00  0.00           C  
ATOM   2639  O   ALA A  79       6.520   1.179  -3.887  1.00  0.00           O  
ATOM   2640  CB  ALA A  79       7.027   3.943  -4.519  1.00  0.00           C  
ATOM   2641  H   ALA A  79       5.657   3.674  -7.355  1.00  0.00           H  
ATOM   2642  HA  ALA A  79       7.299   2.728  -6.235  1.00  0.00           H  
ATOM   2643  HB1 ALA A  79       7.281   4.882  -5.010  1.00  0.00           H  
ATOM   2644  HB2 ALA A  79       6.282   4.132  -3.746  1.00  0.00           H  
ATOM   2645  HB3 ALA A  79       7.922   3.532  -4.052  1.00  0.00           H  
ATOM   2646  N   TYR A  80       5.203   0.830  -5.677  1.00  0.00           N  
ATOM   2647  CA  TYR A  80       4.541  -0.377  -5.173  1.00  0.00           C  
ATOM   2648  C   TYR A  80       5.303  -1.669  -5.495  1.00  0.00           C  
ATOM   2649  O   TYR A  80       5.535  -1.977  -6.663  1.00  0.00           O  
ATOM   2650  CB  TYR A  80       3.111  -0.418  -5.720  1.00  0.00           C  
ATOM   2651  CG  TYR A  80       2.264  -1.593  -5.280  1.00  0.00           C  
ATOM   2652  CD1 TYR A  80       1.566  -1.545  -4.061  1.00  0.00           C  
ATOM   2653  CD2 TYR A  80       2.124  -2.708  -6.127  1.00  0.00           C  
ATOM   2654  CE1 TYR A  80       0.706  -2.603  -3.703  1.00  0.00           C  
ATOM   2655  CE2 TYR A  80       1.282  -3.776  -5.763  1.00  0.00           C  
ATOM   2656  CZ  TYR A  80       0.562  -3.720  -4.553  1.00  0.00           C  
ATOM   2657  OH  TYR A  80      -0.284  -4.723  -4.213  1.00  0.00           O  
ATOM   2658  H   TYR A  80       4.917   1.168  -6.585  1.00  0.00           H  
ATOM   2659  HA  TYR A  80       4.463  -0.285  -4.090  1.00  0.00           H  
ATOM   2660  HB2 TYR A  80       3.165  -0.452  -6.808  1.00  0.00           H  
ATOM   2661  HB3 TYR A  80       2.603   0.505  -5.440  1.00  0.00           H  
ATOM   2662  HD1 TYR A  80       1.687  -0.690  -3.413  1.00  0.00           H  
ATOM   2663  HD2 TYR A  80       2.656  -2.733  -7.066  1.00  0.00           H  
ATOM   2664  HE1 TYR A  80       0.149  -2.582  -2.778  1.00  0.00           H  
ATOM   2665  HE2 TYR A  80       1.165  -4.635  -6.407  1.00  0.00           H  
ATOM   2666  HH  TYR A  80      -1.046  -4.364  -3.752  1.00  0.00           H  
ATOM   2667  N   VAL A  81       5.660  -2.447  -4.465  1.00  0.00           N  
ATOM   2668  CA  VAL A  81       6.295  -3.772  -4.605  1.00  0.00           C  
ATOM   2669  C   VAL A  81       5.313  -4.814  -5.150  1.00  0.00           C  
ATOM   2670  O   VAL A  81       4.299  -5.082  -4.500  1.00  0.00           O  
ATOM   2671  CB  VAL A  81       6.905  -4.275  -3.278  1.00  0.00           C  
ATOM   2672  CG1 VAL A  81       7.540  -5.669  -3.411  1.00  0.00           C  
ATOM   2673  CG2 VAL A  81       7.969  -3.329  -2.724  1.00  0.00           C  
ATOM   2674  H   VAL A  81       5.476  -2.095  -3.537  1.00  0.00           H  
ATOM   2675  HA  VAL A  81       7.113  -3.669  -5.317  1.00  0.00           H  
ATOM   2676  HB  VAL A  81       6.108  -4.343  -2.537  1.00  0.00           H  
ATOM   2677 HG11 VAL A  81       6.789  -6.416  -3.669  1.00  0.00           H  
ATOM   2678 HG12 VAL A  81       8.312  -5.655  -4.181  1.00  0.00           H  
ATOM   2679 HG13 VAL A  81       7.991  -5.961  -2.463  1.00  0.00           H  
ATOM   2680 HG21 VAL A  81       8.821  -3.286  -3.403  1.00  0.00           H  
ATOM   2681 HG22 VAL A  81       7.559  -2.329  -2.585  1.00  0.00           H  
ATOM   2682 HG23 VAL A  81       8.319  -3.696  -1.759  1.00  0.00           H  
ATOM   2683  N   VAL A  82       5.651  -5.437  -6.287  1.00  0.00           N  
ATOM   2684  CA  VAL A  82       4.820  -6.447  -6.988  1.00  0.00           C  
ATOM   2685  C   VAL A  82       5.360  -7.879  -6.867  1.00  0.00           C  
ATOM   2686  O   VAL A  82       4.603  -8.839  -7.024  1.00  0.00           O  
ATOM   2687  CB  VAL A  82       4.634  -6.084  -8.481  1.00  0.00           C  
ATOM   2688  CG1 VAL A  82       3.995  -4.708  -8.676  1.00  0.00           C  
ATOM   2689  CG2 VAL A  82       5.937  -6.145  -9.295  1.00  0.00           C  
ATOM   2690  H   VAL A  82       6.502  -5.129  -6.736  1.00  0.00           H  
ATOM   2691  HA  VAL A  82       3.827  -6.454  -6.539  1.00  0.00           H  
ATOM   2692  HB  VAL A  82       3.951  -6.816  -8.913  1.00  0.00           H  
ATOM   2693 HG11 VAL A  82       3.039  -4.685  -8.152  1.00  0.00           H  
ATOM   2694 HG12 VAL A  82       4.645  -3.920  -8.296  1.00  0.00           H  
ATOM   2695 HG13 VAL A  82       3.806  -4.534  -9.735  1.00  0.00           H  
ATOM   2696 HG21 VAL A  82       6.668  -5.443  -8.895  1.00  0.00           H  
ATOM   2697 HG22 VAL A  82       6.351  -7.154  -9.282  1.00  0.00           H  
ATOM   2698 HG23 VAL A  82       5.731  -5.875 -10.331  1.00  0.00           H  
ATOM   2699  N   GLY A  83       6.655  -8.049  -6.592  1.00  0.00           N  
ATOM   2700  CA  GLY A  83       7.303  -9.360  -6.536  1.00  0.00           C  
ATOM   2701  C   GLY A  83       8.778  -9.296  -6.144  1.00  0.00           C  
ATOM   2702  O   GLY A  83       9.348  -8.211  -5.983  1.00  0.00           O  
ATOM   2703  H   GLY A  83       7.234  -7.235  -6.442  1.00  0.00           H  
ATOM   2704  HA2 GLY A  83       7.228  -9.846  -7.509  1.00  0.00           H  
ATOM   2705  HA3 GLY A  83       6.785  -9.984  -5.809  1.00  0.00           H  
ATOM   2706  N   TYR A  84       9.390 -10.469  -5.978  1.00  0.00           N  
ATOM   2707  CA  TYR A  84      10.737 -10.634  -5.428  1.00  0.00           C  
ATOM   2708  C   TYR A  84      11.453 -11.892  -5.965  1.00  0.00           C  
ATOM   2709  O   TYR A  84      10.820 -12.781  -6.539  1.00  0.00           O  
ATOM   2710  CB  TYR A  84      10.646 -10.601  -3.886  1.00  0.00           C  
ATOM   2711  CG  TYR A  84      10.797 -11.928  -3.170  1.00  0.00           C  
ATOM   2712  CD1 TYR A  84       9.684 -12.774  -3.002  1.00  0.00           C  
ATOM   2713  CD2 TYR A  84      12.059 -12.311  -2.673  1.00  0.00           C  
ATOM   2714  CE1 TYR A  84       9.832 -13.996  -2.319  1.00  0.00           C  
ATOM   2715  CE2 TYR A  84      12.211 -13.540  -2.008  1.00  0.00           C  
ATOM   2716  CZ  TYR A  84      11.094 -14.379  -1.823  1.00  0.00           C  
ATOM   2717  OH  TYR A  84      11.231 -15.556  -1.167  1.00  0.00           O  
ATOM   2718  H   TYR A  84       8.874 -11.310  -6.195  1.00  0.00           H  
ATOM   2719  HA  TYR A  84      11.332  -9.776  -5.744  1.00  0.00           H  
ATOM   2720  HB2 TYR A  84       9.711 -10.140  -3.571  1.00  0.00           H  
ATOM   2721  HB3 TYR A  84      11.433  -9.942  -3.518  1.00  0.00           H  
ATOM   2722  HD1 TYR A  84       8.721 -12.481  -3.393  1.00  0.00           H  
ATOM   2723  HD2 TYR A  84      12.914 -11.665  -2.807  1.00  0.00           H  
ATOM   2724  HE1 TYR A  84       8.992 -14.659  -2.176  1.00  0.00           H  
ATOM   2725  HE2 TYR A  84      13.179 -13.843  -1.639  1.00  0.00           H  
ATOM   2726  HH  TYR A  84      12.091 -15.635  -0.749  1.00  0.00           H  
ATOM   2727  N   ARG A  85      12.772 -11.977  -5.753  1.00  0.00           N  
ATOM   2728  CA  ARG A  85      13.668 -13.075  -6.165  1.00  0.00           C  
ATOM   2729  C   ARG A  85      14.663 -13.432  -5.059  1.00  0.00           C  
ATOM   2730  O   ARG A  85      15.131 -12.543  -4.347  1.00  0.00           O  
ATOM   2731  CB  ARG A  85      14.361 -12.683  -7.487  1.00  0.00           C  
ATOM   2732  CG  ARG A  85      15.496 -13.613  -7.957  1.00  0.00           C  
ATOM   2733  CD  ARG A  85      16.218 -13.065  -9.196  1.00  0.00           C  
ATOM   2734  NE  ARG A  85      17.041 -11.872  -8.888  1.00  0.00           N  
ATOM   2735  CZ  ARG A  85      17.615 -11.074  -9.770  1.00  0.00           C  
ATOM   2736  NH1 ARG A  85      17.407 -11.191 -11.047  1.00  0.00           N  
ATOM   2737  NH2 ARG A  85      18.419 -10.118  -9.403  1.00  0.00           N1+
ATOM   2738  H   ARG A  85      13.195 -11.206  -5.257  1.00  0.00           H  
ATOM   2739  HA  ARG A  85      13.071 -13.969  -6.349  1.00  0.00           H  
ATOM   2740  HB2 ARG A  85      14.783 -11.687  -7.357  1.00  0.00           H  
ATOM   2741  HB3 ARG A  85      13.606 -12.620  -8.271  1.00  0.00           H  
ATOM   2742  HG2 ARG A  85      15.075 -14.589  -8.197  1.00  0.00           H  
ATOM   2743  HG3 ARG A  85      16.240 -13.740  -7.170  1.00  0.00           H  
ATOM   2744  HD2 ARG A  85      15.481 -12.839  -9.967  1.00  0.00           H  
ATOM   2745  HD3 ARG A  85      16.873 -13.845  -9.585  1.00  0.00           H  
ATOM   2746  HE  ARG A  85      17.256 -11.679  -7.921  1.00  0.00           H  
ATOM   2747 HH11 ARG A  85      17.778 -10.510 -11.694  1.00  0.00           H  
ATOM   2748 HH12 ARG A  85      16.779 -11.889 -11.420  1.00  0.00           H  
ATOM   2749 HH21 ARG A  85      18.633  -9.943  -8.431  1.00  0.00           H  
ATOM   2750 HH22 ARG A  85      18.938  -9.605 -10.101  1.00  0.00           H  
ATOM   2751  N   ALA A  86      15.019 -14.712  -4.944  1.00  0.00           N  
ATOM   2752  CA  ALA A  86      16.128 -15.180  -4.113  1.00  0.00           C  
ATOM   2753  C   ALA A  86      16.677 -16.535  -4.589  1.00  0.00           C  
ATOM   2754  O   ALA A  86      15.908 -17.465  -4.848  1.00  0.00           O  
ATOM   2755  CB  ALA A  86      15.668 -15.289  -2.657  1.00  0.00           C  
ATOM   2756  H   ALA A  86      14.554 -15.393  -5.528  1.00  0.00           H  
ATOM   2757  HA  ALA A  86      16.935 -14.450  -4.162  1.00  0.00           H  
ATOM   2758  HB1 ALA A  86      15.355 -14.311  -2.290  1.00  0.00           H  
ATOM   2759  HB2 ALA A  86      14.838 -15.990  -2.572  1.00  0.00           H  
ATOM   2760  HB3 ALA A  86      16.503 -15.646  -2.054  1.00  0.00           H  
ATOM   2761  N   GLY A  87      18.008 -16.660  -4.656  1.00  0.00           N  
ATOM   2762  CA  GLY A  87      18.727 -17.917  -4.905  1.00  0.00           C  
ATOM   2763  C   GLY A  87      18.423 -18.557  -6.262  1.00  0.00           C  
ATOM   2764  O   GLY A  87      19.153 -18.353  -7.233  1.00  0.00           O  
ATOM   2765  H   GLY A  87      18.568 -15.839  -4.477  1.00  0.00           H  
ATOM   2766  HA2 GLY A  87      18.479 -18.629  -4.118  1.00  0.00           H  
ATOM   2767  HA3 GLY A  87      19.799 -17.725  -4.856  1.00  0.00           H  
ATOM   2768  N   ASN A  88      17.340 -19.333  -6.327  1.00  0.00           N  
ATOM   2769  CA  ASN A  88      16.936 -20.167  -7.465  1.00  0.00           C  
ATOM   2770  C   ASN A  88      15.486 -19.903  -7.931  1.00  0.00           C  
ATOM   2771  O   ASN A  88      15.028 -20.545  -8.877  1.00  0.00           O  
ATOM   2772  CB  ASN A  88      17.120 -21.645  -7.068  1.00  0.00           C  
ATOM   2773  CG  ASN A  88      16.155 -22.061  -5.973  1.00  0.00           C  
ATOM   2774  OD1 ASN A  88      14.993 -22.343  -6.219  1.00  0.00           O  
ATOM   2775  ND2 ASN A  88      16.558 -22.073  -4.729  1.00  0.00           N  
ATOM   2776  H   ASN A  88      16.764 -19.359  -5.497  1.00  0.00           H  
ATOM   2777  HA  ASN A  88      17.583 -19.960  -8.317  1.00  0.00           H  
ATOM   2778  HB2 ASN A  88      18.143 -21.820  -6.734  1.00  0.00           H  
ATOM   2779  HB3 ASN A  88      16.941 -22.278  -7.937  1.00  0.00           H  
ATOM   2780 HD21 ASN A  88      17.498 -21.818  -4.459  1.00  0.00           H  
ATOM   2781 HD22 ASN A  88      15.896 -22.368  -4.025  1.00  0.00           H  
ATOM   2782  N   SER A  89      14.756 -18.994  -7.275  1.00  0.00           N  
ATOM   2783  CA  SER A  89      13.308 -18.807  -7.443  1.00  0.00           C  
ATOM   2784  C   SER A  89      12.886 -17.333  -7.374  1.00  0.00           C  
ATOM   2785  O   SER A  89      13.533 -16.517  -6.714  1.00  0.00           O  
ATOM   2786  CB  SER A  89      12.549 -19.599  -6.365  1.00  0.00           C  
ATOM   2787  OG  SER A  89      12.616 -21.006  -6.539  1.00  0.00           O  
ATOM   2788  H   SER A  89      15.204 -18.435  -6.564  1.00  0.00           H  
ATOM   2789  HA  SER A  89      13.002 -19.186  -8.418  1.00  0.00           H  
ATOM   2790  HB2 SER A  89      11.498 -19.312  -6.400  1.00  0.00           H  
ATOM   2791  HB3 SER A  89      12.942 -19.336  -5.383  1.00  0.00           H  
ATOM   2792  HG  SER A  89      13.513 -21.325  -6.417  1.00  0.00           H  
ATOM   2793  N   ALA A  90      11.764 -17.003  -8.019  1.00  0.00           N  
ATOM   2794  CA  ALA A  90      11.094 -15.705  -7.926  1.00  0.00           C  
ATOM   2795  C   ALA A  90       9.570 -15.845  -7.815  1.00  0.00           C  
ATOM   2796  O   ALA A  90       8.979 -16.815  -8.295  1.00  0.00           O  
ATOM   2797  CB  ALA A  90      11.512 -14.811  -9.095  1.00  0.00           C  
ATOM   2798  H   ALA A  90      11.333 -17.694  -8.615  1.00  0.00           H  
ATOM   2799  HA  ALA A  90      11.420 -15.220  -7.006  1.00  0.00           H  
ATOM   2800  HB1 ALA A  90      12.580 -14.607  -9.026  1.00  0.00           H  
ATOM   2801  HB2 ALA A  90      11.287 -15.303 -10.042  1.00  0.00           H  
ATOM   2802  HB3 ALA A  90      10.977 -13.862  -9.048  1.00  0.00           H  
ATOM   2803  N   TYR A  91       8.941 -14.861  -7.174  1.00  0.00           N  
ATOM   2804  CA  TYR A  91       7.564 -14.925  -6.685  1.00  0.00           C  
ATOM   2805  C   TYR A  91       6.868 -13.564  -6.826  1.00  0.00           C  
ATOM   2806  O   TYR A  91       7.492 -12.521  -6.627  1.00  0.00           O  
ATOM   2807  CB  TYR A  91       7.532 -15.385  -5.214  1.00  0.00           C  
ATOM   2808  CG  TYR A  91       8.427 -16.554  -4.823  1.00  0.00           C  
ATOM   2809  CD1 TYR A  91       9.794 -16.330  -4.561  1.00  0.00           C  
ATOM   2810  CD2 TYR A  91       7.891 -17.848  -4.665  1.00  0.00           C  
ATOM   2811  CE1 TYR A  91      10.623 -17.389  -4.152  1.00  0.00           C  
ATOM   2812  CE2 TYR A  91       8.722 -18.918  -4.274  1.00  0.00           C  
ATOM   2813  CZ  TYR A  91      10.089 -18.686  -4.009  1.00  0.00           C  
ATOM   2814  OH  TYR A  91      10.905 -19.696  -3.615  1.00  0.00           O  
ATOM   2815  H   TYR A  91       9.486 -14.055  -6.903  1.00  0.00           H  
ATOM   2816  HA  TYR A  91       7.018 -15.659  -7.277  1.00  0.00           H  
ATOM   2817  HB2 TYR A  91       6.500 -15.637  -4.968  1.00  0.00           H  
ATOM   2818  HB3 TYR A  91       7.809 -14.539  -4.586  1.00  0.00           H  
ATOM   2819  HD1 TYR A  91      10.208 -15.338  -4.665  1.00  0.00           H  
ATOM   2820  HD2 TYR A  91       6.840 -18.025  -4.836  1.00  0.00           H  
ATOM   2821  HE1 TYR A  91      11.668 -17.217  -3.939  1.00  0.00           H  
ATOM   2822  HE2 TYR A  91       8.316 -19.913  -4.165  1.00  0.00           H  
ATOM   2823  HH  TYR A  91      10.563 -20.565  -3.838  1.00  0.00           H  
ATOM   2824  N   PHE A  92       5.568 -13.570  -7.120  1.00  0.00           N  
ATOM   2825  CA  PHE A  92       4.755 -12.368  -7.341  1.00  0.00           C  
ATOM   2826  C   PHE A  92       3.442 -12.418  -6.560  1.00  0.00           C  
ATOM   2827  O   PHE A  92       2.892 -13.493  -6.321  1.00  0.00           O  
ATOM   2828  CB  PHE A  92       4.473 -12.191  -8.839  1.00  0.00           C  
ATOM   2829  CG  PHE A  92       5.685 -11.856  -9.685  1.00  0.00           C  
ATOM   2830  CD1 PHE A  92       5.961 -10.512 -10.002  1.00  0.00           C  
ATOM   2831  CD2 PHE A  92       6.529 -12.877 -10.164  1.00  0.00           C  
ATOM   2832  CE1 PHE A  92       7.074 -10.189 -10.796  1.00  0.00           C  
ATOM   2833  CE2 PHE A  92       7.642 -12.554 -10.959  1.00  0.00           C  
ATOM   2834  CZ  PHE A  92       7.911 -11.211 -11.276  1.00  0.00           C  
ATOM   2835  H   PHE A  92       5.125 -14.462  -7.288  1.00  0.00           H  
ATOM   2836  HA  PHE A  92       5.298 -11.487  -6.998  1.00  0.00           H  
ATOM   2837  HB2 PHE A  92       3.741 -11.393  -8.963  1.00  0.00           H  
ATOM   2838  HB3 PHE A  92       4.013 -13.104  -9.219  1.00  0.00           H  
ATOM   2839  HD1 PHE A  92       5.315  -9.728  -9.635  1.00  0.00           H  
ATOM   2840  HD2 PHE A  92       6.328 -13.909  -9.917  1.00  0.00           H  
ATOM   2841  HE1 PHE A  92       7.281  -9.157 -11.037  1.00  0.00           H  
ATOM   2842  HE2 PHE A  92       8.291 -13.339 -11.320  1.00  0.00           H  
ATOM   2843  HZ  PHE A  92       8.767 -10.962 -11.885  1.00  0.00           H  
ATOM   2844  N   PHE A  93       2.912 -11.252  -6.196  1.00  0.00           N  
ATOM   2845  CA  PHE A  93       1.548 -11.129  -5.684  1.00  0.00           C  
ATOM   2846  C   PHE A  93       0.559 -11.132  -6.858  1.00  0.00           C  
ATOM   2847  O   PHE A  93       0.806 -10.458  -7.861  1.00  0.00           O  
ATOM   2848  CB  PHE A  93       1.422  -9.853  -4.849  1.00  0.00           C  
ATOM   2849  CG  PHE A  93       2.468  -9.662  -3.766  1.00  0.00           C  
ATOM   2850  CD1 PHE A  93       2.626 -10.628  -2.756  1.00  0.00           C  
ATOM   2851  CD2 PHE A  93       3.272  -8.504  -3.754  1.00  0.00           C  
ATOM   2852  CE1 PHE A  93       3.597 -10.450  -1.754  1.00  0.00           C  
ATOM   2853  CE2 PHE A  93       4.233  -8.319  -2.744  1.00  0.00           C  
ATOM   2854  CZ  PHE A  93       4.400  -9.296  -1.747  1.00  0.00           C  
ATOM   2855  H   PHE A  93       3.408 -10.402  -6.424  1.00  0.00           H  
ATOM   2856  HA  PHE A  93       1.320 -11.981  -5.043  1.00  0.00           H  
ATOM   2857  HB2 PHE A  93       0.436  -9.867  -4.383  1.00  0.00           H  
ATOM   2858  HB3 PHE A  93       1.471  -8.998  -5.522  1.00  0.00           H  
ATOM   2859  HD1 PHE A  93       2.000 -11.508  -2.748  1.00  0.00           H  
ATOM   2860  HD2 PHE A  93       3.150  -7.751  -4.518  1.00  0.00           H  
ATOM   2861  HE1 PHE A  93       3.724 -11.201  -0.989  1.00  0.00           H  
ATOM   2862  HE2 PHE A  93       4.841  -7.427  -2.734  1.00  0.00           H  
ATOM   2863  HZ  PHE A  93       5.143  -9.161  -0.975  1.00  0.00           H  
ATOM   2864  N   HIS A  94      -0.561 -11.854  -6.755  1.00  0.00           N  
ATOM   2865  CA  HIS A  94      -1.501 -12.005  -7.873  1.00  0.00           C  
ATOM   2866  C   HIS A  94      -2.122 -10.647  -8.261  1.00  0.00           C  
ATOM   2867  O   HIS A  94      -2.638  -9.966  -7.372  1.00  0.00           O  
ATOM   2868  CB  HIS A  94      -2.571 -13.045  -7.540  1.00  0.00           C  
ATOM   2869  CG  HIS A  94      -3.407 -13.406  -8.740  1.00  0.00           C  
ATOM   2870  CD2 HIS A  94      -4.723 -13.095  -8.911  1.00  0.00           C  
ATOM   2871  ND1 HIS A  94      -2.957 -14.130  -9.851  1.00  0.00           N  
ATOM   2872  NE2 HIS A  94      -5.096 -13.638 -10.118  1.00  0.00           N  
ATOM   2873  CE1 HIS A  94      -4.029 -14.253 -10.654  1.00  0.00           C  
ATOM   2874  H   HIS A  94      -0.802 -12.275  -5.869  1.00  0.00           H  
ATOM   2875  HA  HIS A  94      -0.939 -12.405  -8.717  1.00  0.00           H  
ATOM   2876  HB2 HIS A  94      -3.215 -12.670  -6.745  1.00  0.00           H  
ATOM   2877  HB3 HIS A  94      -2.083 -13.955  -7.190  1.00  0.00           H  
ATOM   2878  HD2 HIS A  94      -5.349 -12.547  -8.222  1.00  0.00           H  
ATOM   2879  HE2 HIS A  94      -6.019 -13.619 -10.527  1.00  0.00           H  
ATOM   2880  HE1 HIS A  94      -4.035 -14.771 -11.601  1.00  0.00           H  
ATOM   2881  N   PRO A  95      -2.044 -10.196  -9.528  1.00  0.00           N  
ATOM   2882  CA  PRO A  95      -2.404  -8.827  -9.911  1.00  0.00           C  
ATOM   2883  C   PRO A  95      -3.820  -8.394  -9.516  1.00  0.00           C  
ATOM   2884  O   PRO A  95      -4.775  -9.140  -9.731  1.00  0.00           O  
ATOM   2885  CB  PRO A  95      -2.231  -8.770 -11.428  1.00  0.00           C  
ATOM   2886  CG  PRO A  95      -1.089  -9.751 -11.658  1.00  0.00           C  
ATOM   2887  CD  PRO A  95      -1.373 -10.850 -10.641  1.00  0.00           C  
ATOM   2888  HA  PRO A  95      -1.684  -8.147  -9.457  1.00  0.00           H  
ATOM   2889  HB2 PRO A  95      -1.984  -7.767 -11.776  1.00  0.00           H  
ATOM   2890  HB3 PRO A  95      -3.132  -9.139 -11.917  1.00  0.00           H  
ATOM   2891  HG2 PRO A  95      -0.144  -9.259 -11.428  1.00  0.00           H  
ATOM   2892  HG3 PRO A  95      -1.094 -10.163 -12.667  1.00  0.00           H  
ATOM   2893  HD2 PRO A  95      -2.042 -11.593 -11.074  1.00  0.00           H  
ATOM   2894  HD3 PRO A  95      -0.427 -11.304 -10.346  1.00  0.00           H  
ATOM   2895  N   ASP A  96      -3.979  -7.165  -9.007  1.00  0.00           N  
ATOM   2896  CA  ASP A  96      -5.314  -6.611  -8.713  1.00  0.00           C  
ATOM   2897  C   ASP A  96      -6.152  -6.375  -9.993  1.00  0.00           C  
ATOM   2898  O   ASP A  96      -7.377  -6.264  -9.931  1.00  0.00           O  
ATOM   2899  CB  ASP A  96      -5.245  -5.289  -7.912  1.00  0.00           C  
ATOM   2900  CG  ASP A  96      -4.157  -5.161  -6.836  1.00  0.00           C  
ATOM   2901  OD1 ASP A  96      -3.173  -4.423  -7.091  1.00  0.00           O  
ATOM   2902  OD2 ASP A  96      -4.324  -5.691  -5.718  1.00  0.00           O1-
ATOM   2903  H   ASP A  96      -3.154  -6.618  -8.805  1.00  0.00           H  
ATOM   2904  HA  ASP A  96      -5.849  -7.344  -8.108  1.00  0.00           H  
ATOM   2905  HB2 ASP A  96      -6.218  -5.134  -7.445  1.00  0.00           H  
ATOM   2906  HB3 ASP A  96      -5.090  -4.480  -8.625  1.00  0.00           H  
ATOM   2907  N   ASN A  97      -5.484  -6.256 -11.147  1.00  0.00           N  
ATOM   2908  CA  ASN A  97      -6.017  -5.760 -12.420  1.00  0.00           C  
ATOM   2909  C   ASN A  97      -5.216  -6.334 -13.603  1.00  0.00           C  
ATOM   2910  O   ASN A  97      -4.050  -6.709 -13.448  1.00  0.00           O  
ATOM   2911  CB  ASN A  97      -5.924  -4.222 -12.426  1.00  0.00           C  
ATOM   2912  CG  ASN A  97      -4.504  -3.705 -12.336  1.00  0.00           C  
ATOM   2913  OD1 ASN A  97      -3.852  -3.415 -13.324  1.00  0.00           O  
ATOM   2914  ND2 ASN A  97      -3.979  -3.584 -11.143  1.00  0.00           N  
ATOM   2915  H   ASN A  97      -4.499  -6.478 -11.136  1.00  0.00           H  
ATOM   2916  HA  ASN A  97      -7.059  -6.061 -12.527  1.00  0.00           H  
ATOM   2917  HB2 ASN A  97      -6.456  -3.829 -11.560  1.00  0.00           H  
ATOM   2918  HB3 ASN A  97      -6.384  -3.824 -13.331  1.00  0.00           H  
ATOM   2919 HD21 ASN A  97      -4.501  -3.855 -10.322  1.00  0.00           H  
ATOM   2920 HD22 ASN A  97      -3.001  -3.332 -11.111  1.00  0.00           H  
ATOM   2921  N   GLN A  98      -5.816  -6.363 -14.795  1.00  0.00           N  
ATOM   2922  CA  GLN A  98      -5.222  -7.013 -15.967  1.00  0.00           C  
ATOM   2923  C   GLN A  98      -4.061  -6.225 -16.615  1.00  0.00           C  
ATOM   2924  O   GLN A  98      -3.243  -6.806 -17.329  1.00  0.00           O  
ATOM   2925  CB  GLN A  98      -6.343  -7.361 -16.961  1.00  0.00           C  
ATOM   2926  CG  GLN A  98      -5.948  -8.399 -18.025  1.00  0.00           C  
ATOM   2927  CD  GLN A  98      -5.571  -9.758 -17.434  1.00  0.00           C  
ATOM   2928  OE1 GLN A  98      -4.545 -10.346 -17.753  1.00  0.00           O  
ATOM   2929  NE2 GLN A  98      -6.354 -10.317 -16.534  1.00  0.00           N  
ATOM   2930  H   GLN A  98      -6.782  -6.073 -14.854  1.00  0.00           H  
ATOM   2931  HA  GLN A  98      -4.800  -7.953 -15.612  1.00  0.00           H  
ATOM   2932  HB2 GLN A  98      -7.204  -7.748 -16.416  1.00  0.00           H  
ATOM   2933  HB3 GLN A  98      -6.657  -6.447 -17.466  1.00  0.00           H  
ATOM   2934  HG2 GLN A  98      -6.803  -8.551 -18.682  1.00  0.00           H  
ATOM   2935  HG3 GLN A  98      -5.123  -8.024 -18.630  1.00  0.00           H  
ATOM   2936 HE21 GLN A  98      -7.170  -9.844 -16.172  1.00  0.00           H  
ATOM   2937 HE22 GLN A  98      -6.174 -11.274 -16.269  1.00  0.00           H  
ATOM   2938  N   GLU A  99      -3.949  -4.918 -16.346  1.00  0.00           N  
ATOM   2939  CA  GLU A  99      -2.853  -4.075 -16.848  1.00  0.00           C  
ATOM   2940  C   GLU A  99      -1.533  -4.376 -16.115  1.00  0.00           C  
ATOM   2941  O   GLU A  99      -0.532  -4.703 -16.757  1.00  0.00           O  
ATOM   2942  CB  GLU A  99      -3.284  -2.595 -16.809  1.00  0.00           C  
ATOM   2943  CG  GLU A  99      -2.221  -1.589 -17.288  1.00  0.00           C  
ATOM   2944  CD  GLU A  99      -1.690  -0.707 -16.153  1.00  0.00           C  
ATOM   2945  OE1 GLU A  99      -0.584  -0.981 -15.649  1.00  0.00           O  
ATOM   2946  OE2 GLU A  99      -2.374   0.267 -15.753  1.00  0.00           O1-
ATOM   2947  H   GLU A  99      -4.638  -4.492 -15.742  1.00  0.00           H  
ATOM   2948  HA  GLU A  99      -2.677  -4.328 -17.893  1.00  0.00           H  
ATOM   2949  HB2 GLU A  99      -3.591  -2.335 -15.795  1.00  0.00           H  
ATOM   2950  HB3 GLU A  99      -4.161  -2.487 -17.447  1.00  0.00           H  
ATOM   2951  HG2 GLU A  99      -2.677  -0.942 -18.037  1.00  0.00           H  
ATOM   2952  HG3 GLU A  99      -1.402  -2.111 -17.784  1.00  0.00           H  
ATOM   2953  N   ASP A 100      -1.552  -4.402 -14.777  1.00  0.00           N  
ATOM   2954  CA  ASP A 100      -0.437  -4.926 -13.973  1.00  0.00           C  
ATOM   2955  C   ASP A 100      -0.141  -6.404 -14.290  1.00  0.00           C  
ATOM   2956  O   ASP A 100       1.018  -6.821 -14.246  1.00  0.00           O  
ATOM   2957  CB  ASP A 100      -0.696  -4.715 -12.466  1.00  0.00           C  
ATOM   2958  CG  ASP A 100      -0.564  -3.251 -12.030  1.00  0.00           C  
ATOM   2959  OD1 ASP A 100       0.351  -2.551 -12.501  1.00  0.00           O  
ATOM   2960  OD2 ASP A 100      -1.370  -2.744 -11.208  1.00  0.00           O1-
ATOM   2961  H   ASP A 100      -2.396  -4.112 -14.303  1.00  0.00           H  
ATOM   2962  HA  ASP A 100       0.459  -4.364 -14.238  1.00  0.00           H  
ATOM   2963  HB2 ASP A 100       0.036  -5.294 -11.903  1.00  0.00           H  
ATOM   2964  HB3 ASP A 100      -1.685  -5.094 -12.211  1.00  0.00           H  
ATOM   2965  N   ALA A 101      -1.152  -7.195 -14.671  1.00  0.00           N  
ATOM   2966  CA  ALA A 101      -0.964  -8.589 -15.077  1.00  0.00           C  
ATOM   2967  C   ALA A 101      -0.188  -8.775 -16.391  1.00  0.00           C  
ATOM   2968  O   ALA A 101       0.469  -9.806 -16.560  1.00  0.00           O  
ATOM   2969  CB  ALA A 101      -2.322  -9.289 -15.151  1.00  0.00           C  
ATOM   2970  H   ALA A 101      -2.088  -6.816 -14.660  1.00  0.00           H  
ATOM   2971  HA  ALA A 101      -0.364  -9.076 -14.308  1.00  0.00           H  
ATOM   2972  HB1 ALA A 101      -2.907  -9.095 -14.252  1.00  0.00           H  
ATOM   2973  HB2 ALA A 101      -2.871  -8.949 -16.029  1.00  0.00           H  
ATOM   2974  HB3 ALA A 101      -2.153 -10.361 -15.249  1.00  0.00           H  
ATOM   2975  N   GLU A 102      -0.211  -7.800 -17.307  1.00  0.00           N  
ATOM   2976  CA  GLU A 102       0.713  -7.798 -18.448  1.00  0.00           C  
ATOM   2977  C   GLU A 102       2.080  -7.233 -18.039  1.00  0.00           C  
ATOM   2978  O   GLU A 102       3.125  -7.769 -18.416  1.00  0.00           O  
ATOM   2979  CB  GLU A 102       0.105  -7.074 -19.661  1.00  0.00           C  
ATOM   2980  CG  GLU A 102       0.922  -7.299 -20.949  1.00  0.00           C  
ATOM   2981  CD  GLU A 102       1.774  -6.105 -21.395  1.00  0.00           C  
ATOM   2982  OE1 GLU A 102       2.555  -5.548 -20.595  1.00  0.00           O  
ATOM   2983  OE2 GLU A 102       1.690  -5.739 -22.592  1.00  0.00           O1-
ATOM   2984  H   GLU A 102      -0.787  -6.988 -17.141  1.00  0.00           H  
ATOM   2985  HA  GLU A 102       0.879  -8.831 -18.755  1.00  0.00           H  
ATOM   2986  HB2 GLU A 102       0.013  -6.008 -19.453  1.00  0.00           H  
ATOM   2987  HB3 GLU A 102      -0.899  -7.464 -19.825  1.00  0.00           H  
ATOM   2988  HG2 GLU A 102       0.213  -7.522 -21.746  1.00  0.00           H  
ATOM   2989  HG3 GLU A 102       1.559  -8.178 -20.842  1.00  0.00           H  
ATOM   2990  N   ALA A 103       2.085  -6.199 -17.195  1.00  0.00           N  
ATOM   2991  CA  ALA A 103       3.298  -5.532 -16.747  1.00  0.00           C  
ATOM   2992  C   ALA A 103       4.266  -6.484 -15.998  1.00  0.00           C  
ATOM   2993  O   ALA A 103       5.475  -6.445 -16.246  1.00  0.00           O  
ATOM   2994  CB  ALA A 103       2.873  -4.302 -15.935  1.00  0.00           C  
ATOM   2995  H   ALA A 103       1.198  -5.803 -16.919  1.00  0.00           H  
ATOM   2996  HA  ALA A 103       3.809  -5.171 -17.640  1.00  0.00           H  
ATOM   2997  HB1 ALA A 103       2.060  -3.781 -16.442  1.00  0.00           H  
ATOM   2998  HB2 ALA A 103       2.537  -4.604 -14.943  1.00  0.00           H  
ATOM   2999  HB3 ALA A 103       3.706  -3.604 -15.846  1.00  0.00           H  
ATOM   3000  N   ILE A 104       3.772  -7.407 -15.160  1.00  0.00           N  
ATOM   3001  CA  ILE A 104       4.616  -8.412 -14.472  1.00  0.00           C  
ATOM   3002  C   ILE A 104       5.092  -9.570 -15.376  1.00  0.00           C  
ATOM   3003  O   ILE A 104       5.769 -10.482 -14.894  1.00  0.00           O  
ATOM   3004  CB  ILE A 104       3.990  -8.912 -13.148  1.00  0.00           C  
ATOM   3005  CG1 ILE A 104       2.765  -9.831 -13.357  1.00  0.00           C  
ATOM   3006  CG2 ILE A 104       3.699  -7.743 -12.190  1.00  0.00           C  
ATOM   3007  CD1 ILE A 104       2.393 -10.623 -12.098  1.00  0.00           C  
ATOM   3008  H   ILE A 104       2.783  -7.380 -14.957  1.00  0.00           H  
ATOM   3009  HA  ILE A 104       5.531  -7.895 -14.184  1.00  0.00           H  
ATOM   3010  HB  ILE A 104       4.757  -9.516 -12.664  1.00  0.00           H  
ATOM   3011 HG12 ILE A 104       2.971 -10.551 -14.150  1.00  0.00           H  
ATOM   3012 HG13 ILE A 104       1.909  -9.234 -13.670  1.00  0.00           H  
ATOM   3013 HG21 ILE A 104       4.568  -7.088 -12.126  1.00  0.00           H  
ATOM   3014 HG22 ILE A 104       2.848  -7.161 -12.542  1.00  0.00           H  
ATOM   3015 HG23 ILE A 104       3.474  -8.119 -11.192  1.00  0.00           H  
ATOM   3016 HD11 ILE A 104       3.244 -11.219 -11.770  1.00  0.00           H  
ATOM   3017 HD12 ILE A 104       2.097  -9.949 -11.293  1.00  0.00           H  
ATOM   3018 HD13 ILE A 104       1.560 -11.290 -12.324  1.00  0.00           H  
ATOM   3019  N   THR A 105       4.825  -9.539 -16.688  1.00  0.00           N  
ATOM   3020  CA  THR A 105       5.482 -10.438 -17.669  1.00  0.00           C  
ATOM   3021  C   THR A 105       6.890  -9.962 -18.057  1.00  0.00           C  
ATOM   3022  O   THR A 105       7.610 -10.671 -18.768  1.00  0.00           O  
ATOM   3023  CB  THR A 105       4.652 -10.642 -18.947  1.00  0.00           C  
ATOM   3024  OG1 THR A 105       4.624  -9.478 -19.738  1.00  0.00           O  
ATOM   3025  CG2 THR A 105       3.217 -11.088 -18.678  1.00  0.00           C  
ATOM   3026  H   THR A 105       4.209  -8.819 -17.039  1.00  0.00           H  
ATOM   3027  HA  THR A 105       5.596 -11.422 -17.214  1.00  0.00           H  
ATOM   3028  HB  THR A 105       5.142 -11.414 -19.541  1.00  0.00           H  
ATOM   3029 HG21 THR A 105       3.228 -12.043 -18.153  1.00  0.00           H  
ATOM   3030 HG22 THR A 105       2.686 -10.355 -18.072  1.00  0.00           H  
ATOM   3031 HG23 THR A 105       2.692 -11.209 -19.626  1.00  0.00           H  
ATOM   3032  HG1 THR A 105       4.043  -8.849 -19.304  1.00  0.00           H  
ATOM   3033  N   HIS A 106       7.305  -8.772 -17.591  1.00  0.00           N  
ATOM   3034  CA  HIS A 106       8.586  -8.113 -17.916  1.00  0.00           C  
ATOM   3035  C   HIS A 106       9.613  -8.158 -16.767  1.00  0.00           C  
ATOM   3036  O   HIS A 106      10.581  -7.408 -16.791  1.00  0.00           O  
ATOM   3037  CB  HIS A 106       8.329  -6.672 -18.410  1.00  0.00           C  
ATOM   3038  CG  HIS A 106       7.154  -6.521 -19.350  1.00  0.00           C  
ATOM   3039  ND1 HIS A 106       6.948  -7.205 -20.530  1.00  0.00           N1+
ATOM   3040  CD2 HIS A 106       6.065  -5.723 -19.144  1.00  0.00           C  
ATOM   3041  CE1 HIS A 106       5.735  -6.866 -21.007  1.00  0.00           C  
ATOM   3042  NE2 HIS A 106       5.178  -5.965 -20.177  1.00  0.00           N  
ATOM   3043  H   HIS A 106       6.637  -8.233 -17.058  1.00  0.00           H  
ATOM   3044  HA  HIS A 106       9.053  -8.655 -18.739  1.00  0.00           H  
ATOM   3045  HB2 HIS A 106       9.225  -6.301 -18.908  1.00  0.00           H  
ATOM   3046  HB3 HIS A 106       8.152  -6.033 -17.545  1.00  0.00           H  
ATOM   3047  HD1 HIS A 106       7.578  -7.887 -20.930  1.00  0.00           H  
ATOM   3048  HD2 HIS A 106       5.919  -5.059 -18.304  1.00  0.00           H  
ATOM   3049  HE2 HIS A 106       4.232  -5.620 -20.255  1.00  0.00           H  
ATOM   3050  HE1 HIS A 106       5.260  -7.276 -21.886  1.00  0.00           H  
ATOM   3051  N   LEU A 107       9.402  -9.004 -15.750  1.00  0.00           N  
ATOM   3052  CA  LEU A 107      10.151  -8.996 -14.483  1.00  0.00           C  
ATOM   3053  C   LEU A 107      10.571 -10.408 -14.053  1.00  0.00           C  
ATOM   3054  O   LEU A 107       9.801 -11.358 -14.201  1.00  0.00           O  
ATOM   3055  CB  LEU A 107       9.309  -8.326 -13.381  1.00  0.00           C  
ATOM   3056  CG  LEU A 107       8.930  -6.851 -13.610  1.00  0.00           C  
ATOM   3057  CD1 LEU A 107       7.960  -6.418 -12.512  1.00  0.00           C  
ATOM   3058  CD2 LEU A 107      10.150  -5.931 -13.562  1.00  0.00           C  
ATOM   3059  H   LEU A 107       8.626  -9.645 -15.823  1.00  0.00           H  
ATOM   3060  HA  LEU A 107      11.067  -8.419 -14.611  1.00  0.00           H  
ATOM   3061  HB2 LEU A 107       9.848  -8.398 -12.436  1.00  0.00           H  
ATOM   3062  HB3 LEU A 107       8.387  -8.899 -13.279  1.00  0.00           H  
ATOM   3063  HG  LEU A 107       8.429  -6.737 -14.571  1.00  0.00           H  
ATOM   3064 HD11 LEU A 107       7.054  -7.022 -12.556  1.00  0.00           H  
ATOM   3065 HD12 LEU A 107       8.421  -6.522 -11.530  1.00  0.00           H  
ATOM   3066 HD13 LEU A 107       7.682  -5.375 -12.666  1.00  0.00           H  
ATOM   3067 HD21 LEU A 107      10.657  -6.025 -12.602  1.00  0.00           H  
ATOM   3068 HD22 LEU A 107      10.842  -6.184 -14.365  1.00  0.00           H  
ATOM   3069 HD23 LEU A 107       9.833  -4.898 -13.704  1.00  0.00           H  
ATOM   3070  N   PHE A 108      11.780 -10.527 -13.501  1.00  0.00           N  
ATOM   3071  CA  PHE A 108      12.431 -11.763 -13.039  1.00  0.00           C  
ATOM   3072  C   PHE A 108      12.423 -12.908 -14.069  1.00  0.00           C  
ATOM   3073  O   PHE A 108      12.117 -14.060 -13.758  1.00  0.00           O  
ATOM   3074  CB  PHE A 108      11.963 -12.151 -11.625  1.00  0.00           C  
ATOM   3075  CG  PHE A 108      12.291 -11.115 -10.559  1.00  0.00           C  
ATOM   3076  CD1 PHE A 108      13.625 -10.701 -10.377  1.00  0.00           C  
ATOM   3077  CD2 PHE A 108      11.280 -10.556  -9.752  1.00  0.00           C  
ATOM   3078  CE1 PHE A 108      13.945  -9.730  -9.414  1.00  0.00           C  
ATOM   3079  CE2 PHE A 108      11.600  -9.577  -8.793  1.00  0.00           C  
ATOM   3080  CZ  PHE A 108      12.933  -9.165  -8.621  1.00  0.00           C  
ATOM   3081  H   PHE A 108      12.317  -9.677 -13.405  1.00  0.00           H  
ATOM   3082  HA  PHE A 108      13.489 -11.515 -12.948  1.00  0.00           H  
ATOM   3083  HB2 PHE A 108      12.460 -13.077 -11.338  1.00  0.00           H  
ATOM   3084  HB3 PHE A 108      10.891 -12.344 -11.639  1.00  0.00           H  
ATOM   3085  HD1 PHE A 108      14.410 -11.126 -10.984  1.00  0.00           H  
ATOM   3086  HD2 PHE A 108      10.255 -10.878  -9.862  1.00  0.00           H  
ATOM   3087  HE1 PHE A 108      14.973  -9.421  -9.291  1.00  0.00           H  
ATOM   3088  HE2 PHE A 108      10.821  -9.142  -8.184  1.00  0.00           H  
ATOM   3089  HZ  PHE A 108      13.178  -8.416  -7.882  1.00  0.00           H  
ATOM   3090  N   THR A 109      12.767 -12.582 -15.315  1.00  0.00           N  
ATOM   3091  CA  THR A 109      12.966 -13.531 -16.430  1.00  0.00           C  
ATOM   3092  C   THR A 109      14.458 -13.875 -16.556  1.00  0.00           C  
ATOM   3093  O   THR A 109      15.055 -13.844 -17.629  1.00  0.00           O  
ATOM   3094  CB  THR A 109      12.303 -13.031 -17.729  1.00  0.00           C  
ATOM   3095  OG1 THR A 109      12.934 -11.898 -18.290  1.00  0.00           O  
ATOM   3096  CG2 THR A 109      10.833 -12.656 -17.534  1.00  0.00           C  
ATOM   3097  H   THR A 109      13.023 -11.620 -15.487  1.00  0.00           H  
ATOM   3098  HA  THR A 109      12.471 -14.469 -16.180  1.00  0.00           H  
ATOM   3099  HB  THR A 109      12.347 -13.835 -18.463  1.00  0.00           H  
ATOM   3100 HG21 THR A 109      10.285 -13.507 -17.129  1.00  0.00           H  
ATOM   3101 HG22 THR A 109      10.734 -11.805 -16.860  1.00  0.00           H  
ATOM   3102 HG23 THR A 109      10.402 -12.384 -18.498  1.00  0.00           H  
ATOM   3103  HG1 THR A 109      13.201 -11.307 -17.583  1.00  0.00           H  
ATOM   3104  N   ASP A 110      15.070 -14.137 -15.400  1.00  0.00           N  
ATOM   3105  CA  ASP A 110      16.514 -14.184 -15.147  1.00  0.00           C  
ATOM   3106  C   ASP A 110      16.863 -15.184 -14.018  1.00  0.00           C  
ATOM   3107  O   ASP A 110      17.883 -15.062 -13.336  1.00  0.00           O  
ATOM   3108  CB  ASP A 110      17.001 -12.750 -14.854  1.00  0.00           C  
ATOM   3109  CG  ASP A 110      16.108 -11.977 -13.875  1.00  0.00           C  
ATOM   3110  OD1 ASP A 110      15.782 -10.803 -14.175  1.00  0.00           O  
ATOM   3111  OD2 ASP A 110      15.736 -12.512 -12.804  1.00  0.00           O1-
ATOM   3112  H   ASP A 110      14.477 -14.201 -14.585  1.00  0.00           H  
ATOM   3113  HA  ASP A 110      17.018 -14.543 -16.045  1.00  0.00           H  
ATOM   3114  HB2 ASP A 110      17.019 -12.207 -15.799  1.00  0.00           H  
ATOM   3115  HB3 ASP A 110      18.024 -12.767 -14.479  1.00  0.00           H  
ATOM   3116  N   VAL A 111      15.990 -16.174 -13.795  1.00  0.00           N  
ATOM   3117  CA  VAL A 111      16.057 -17.142 -12.685  1.00  0.00           C  
ATOM   3118  C   VAL A 111      15.353 -18.460 -13.042  1.00  0.00           C  
ATOM   3119  O   VAL A 111      14.371 -18.468 -13.781  1.00  0.00           O  
ATOM   3120  CB  VAL A 111      15.498 -16.490 -11.400  1.00  0.00           C  
ATOM   3121  CG1 VAL A 111      14.025 -16.090 -11.531  1.00  0.00           C  
ATOM   3122  CG2 VAL A 111      15.595 -17.416 -10.184  1.00  0.00           C  
ATOM   3123  H   VAL A 111      15.205 -16.244 -14.426  1.00  0.00           H  
ATOM   3124  HA  VAL A 111      17.106 -17.374 -12.503  1.00  0.00           H  
ATOM   3125  HB  VAL A 111      16.077 -15.592 -11.183  1.00  0.00           H  
ATOM   3126 HG11 VAL A 111      13.906 -15.369 -12.340  1.00  0.00           H  
ATOM   3127 HG12 VAL A 111      13.396 -16.958 -11.726  1.00  0.00           H  
ATOM   3128 HG13 VAL A 111      13.704 -15.615 -10.603  1.00  0.00           H  
ATOM   3129 HG21 VAL A 111      14.899 -18.250 -10.280  1.00  0.00           H  
ATOM   3130 HG22 VAL A 111      16.614 -17.789 -10.083  1.00  0.00           H  
ATOM   3131 HG23 VAL A 111      15.346 -16.855  -9.283  1.00  0.00           H  
ATOM   3132  N   GLN A 112      15.847 -19.588 -12.525  1.00  0.00           N  
ATOM   3133  CA  GLN A 112      15.417 -20.937 -12.924  1.00  0.00           C  
ATOM   3134  C   GLN A 112      13.936 -21.276 -12.637  1.00  0.00           C  
ATOM   3135  O   GLN A 112      13.380 -22.129 -13.330  1.00  0.00           O  
ATOM   3136  CB  GLN A 112      16.395 -21.937 -12.277  1.00  0.00           C  
ATOM   3137  CG  GLN A 112      16.083 -23.441 -12.388  1.00  0.00           C  
ATOM   3138  CD  GLN A 112      16.200 -24.044 -13.788  1.00  0.00           C  
ATOM   3139  OE1 GLN A 112      17.097 -24.831 -14.063  1.00  0.00           O  
ATOM   3140  NE2 GLN A 112      15.302 -23.740 -14.698  1.00  0.00           N  
ATOM   3141  H   GLN A 112      16.639 -19.519 -11.903  1.00  0.00           H  
ATOM   3142  HA  GLN A 112      15.539 -21.013 -14.004  1.00  0.00           H  
ATOM   3143  HB2 GLN A 112      16.443 -21.710 -11.212  1.00  0.00           H  
ATOM   3144  HB3 GLN A 112      17.390 -21.765 -12.688  1.00  0.00           H  
ATOM   3145  HG2 GLN A 112      15.085 -23.650 -12.002  1.00  0.00           H  
ATOM   3146  HG3 GLN A 112      16.796 -23.958 -11.746  1.00  0.00           H  
ATOM   3147 HE21 GLN A 112      14.514 -23.157 -14.452  1.00  0.00           H  
ATOM   3148 HE22 GLN A 112      15.359 -24.183 -15.604  1.00  0.00           H  
ATOM   3149  N   ASN A 113      13.282 -20.627 -11.667  1.00  0.00           N  
ATOM   3150  CA  ASN A 113      11.908 -20.932 -11.237  1.00  0.00           C  
ATOM   3151  C   ASN A 113      11.060 -19.668 -10.985  1.00  0.00           C  
ATOM   3152  O   ASN A 113      11.578 -18.657 -10.504  1.00  0.00           O  
ATOM   3153  CB  ASN A 113      11.937 -21.848 -10.001  1.00  0.00           C  
ATOM   3154  CG  ASN A 113      12.780 -23.104 -10.146  1.00  0.00           C  
ATOM   3155  ND2 ASN A 113      13.968 -23.129  -9.588  1.00  0.00           N  
ATOM   3156  OD1 ASN A 113      12.377 -24.073 -10.770  1.00  0.00           O  
ATOM   3157  H   ASN A 113      13.778 -19.912 -11.154  1.00  0.00           H  
ATOM   3158  HA  ASN A 113      11.410 -21.484 -12.034  1.00  0.00           H  
ATOM   3159  HB2 ASN A 113      10.916 -22.159  -9.776  1.00  0.00           H  
ATOM   3160  HB3 ASN A 113      12.305 -21.282  -9.146  1.00  0.00           H  
ATOM   3161 HD21 ASN A 113      14.502 -23.984  -9.645  1.00  0.00           H  
ATOM   3162 HD22 ASN A 113      14.315 -22.305  -9.119  1.00  0.00           H  
ATOM   3163  N   ARG A 114       9.751 -19.731 -11.284  1.00  0.00           N  
ATOM   3164  CA  ARG A 114       8.814 -18.583 -11.277  1.00  0.00           C  
ATOM   3165  C   ARG A 114       7.426 -18.959 -10.745  1.00  0.00           C  
ATOM   3166  O   ARG A 114       6.785 -19.869 -11.276  1.00  0.00           O  
ATOM   3167  CB  ARG A 114       8.666 -17.993 -12.696  1.00  0.00           C  
ATOM   3168  CG  ARG A 114       9.920 -17.313 -13.268  1.00  0.00           C  
ATOM   3169  CD  ARG A 114       9.711 -16.849 -14.724  1.00  0.00           C  
ATOM   3170  NE  ARG A 114       8.540 -15.959 -14.914  1.00  0.00           N  
ATOM   3171  CZ  ARG A 114       8.437 -14.689 -14.562  1.00  0.00           C  
ATOM   3172  NH1 ARG A 114       9.375 -14.069 -13.917  1.00  0.00           N  
ATOM   3173  NH2 ARG A 114       7.395 -13.974 -14.858  1.00  0.00           N1+
ATOM   3174  H   ARG A 114       9.391 -20.628 -11.577  1.00  0.00           H  
ATOM   3175  HA  ARG A 114       9.213 -17.807 -10.624  1.00  0.00           H  
ATOM   3176  HB2 ARG A 114       7.860 -17.259 -12.673  1.00  0.00           H  
ATOM   3177  HB3 ARG A 114       8.371 -18.793 -13.375  1.00  0.00           H  
ATOM   3178  HG2 ARG A 114      10.755 -18.014 -13.258  1.00  0.00           H  
ATOM   3179  HG3 ARG A 114      10.183 -16.460 -12.643  1.00  0.00           H  
ATOM   3180  HD2 ARG A 114       9.579 -17.732 -15.349  1.00  0.00           H  
ATOM   3181  HD3 ARG A 114      10.616 -16.347 -15.066  1.00  0.00           H  
ATOM   3182  HE  ARG A 114       7.738 -16.357 -15.381  1.00  0.00           H  
ATOM   3183 HH11 ARG A 114      10.262 -14.528 -13.765  1.00  0.00           H  
ATOM   3184 HH12 ARG A 114       9.343 -13.061 -13.853  1.00  0.00           H  
ATOM   3185 HH21 ARG A 114       7.342 -13.005 -14.579  1.00  0.00           H  
ATOM   3186 HH22 ARG A 114       6.735 -14.319 -15.540  1.00  0.00           H  
ATOM   3187  N   TYR A 115       6.924 -18.209  -9.764  1.00  0.00           N  
ATOM   3188  CA  TYR A 115       5.686 -18.499  -9.023  1.00  0.00           C  
ATOM   3189  C   TYR A 115       4.823 -17.252  -8.760  1.00  0.00           C  
ATOM   3190  O   TYR A 115       5.274 -16.117  -8.912  1.00  0.00           O  
ATOM   3191  CB  TYR A 115       6.045 -19.182  -7.696  1.00  0.00           C  
ATOM   3192  CG  TYR A 115       6.957 -20.385  -7.817  1.00  0.00           C  
ATOM   3193  CD1 TYR A 115       6.442 -21.618  -8.262  1.00  0.00           C  
ATOM   3194  CD2 TYR A 115       8.326 -20.262  -7.507  1.00  0.00           C  
ATOM   3195  CE1 TYR A 115       7.297 -22.727  -8.409  1.00  0.00           C  
ATOM   3196  CE2 TYR A 115       9.176 -21.374  -7.638  1.00  0.00           C  
ATOM   3197  CZ  TYR A 115       8.666 -22.605  -8.096  1.00  0.00           C  
ATOM   3198  OH  TYR A 115       9.500 -23.664  -8.252  1.00  0.00           O  
ATOM   3199  H   TYR A 115       7.517 -17.483  -9.390  1.00  0.00           H  
ATOM   3200  HA  TYR A 115       5.080 -19.198  -9.600  1.00  0.00           H  
ATOM   3201  HB2 TYR A 115       5.129 -19.495  -7.194  1.00  0.00           H  
ATOM   3202  HB3 TYR A 115       6.528 -18.441  -7.059  1.00  0.00           H  
ATOM   3203  HD1 TYR A 115       5.392 -21.716  -8.496  1.00  0.00           H  
ATOM   3204  HD2 TYR A 115       8.724 -19.315  -7.172  1.00  0.00           H  
ATOM   3205  HE1 TYR A 115       6.908 -23.671  -8.762  1.00  0.00           H  
ATOM   3206  HE2 TYR A 115      10.227 -21.296  -7.399  1.00  0.00           H  
ATOM   3207  HH  TYR A 115       9.207 -24.218  -8.979  1.00  0.00           H  
ATOM   3208  N   THR A 116       3.578 -17.466  -8.326  1.00  0.00           N  
ATOM   3209  CA  THR A 116       2.627 -16.415  -7.918  1.00  0.00           C  
ATOM   3210  C   THR A 116       1.820 -16.869  -6.696  1.00  0.00           C  
ATOM   3211  O   THR A 116       1.432 -18.035  -6.606  1.00  0.00           O  
ATOM   3212  CB  THR A 116       1.733 -15.967  -9.092  1.00  0.00           C  
ATOM   3213  OG1 THR A 116       2.534 -15.388 -10.099  1.00  0.00           O  
ATOM   3214  CG2 THR A 116       0.676 -14.929  -8.718  1.00  0.00           C  
ATOM   3215  H   THR A 116       3.272 -18.420  -8.200  1.00  0.00           H  
ATOM   3216  HA  THR A 116       3.199 -15.539  -7.612  1.00  0.00           H  
ATOM   3217  HB  THR A 116       1.229 -16.840  -9.506  1.00  0.00           H  
ATOM   3218 HG21 THR A 116      -0.057 -15.363  -8.038  1.00  0.00           H  
ATOM   3219 HG22 THR A 116       1.147 -14.062  -8.254  1.00  0.00           H  
ATOM   3220 HG23 THR A 116       0.154 -14.604  -9.618  1.00  0.00           H  
ATOM   3221  HG1 THR A 116       3.082 -16.094 -10.449  1.00  0.00           H  
ATOM   3222  N   PHE A 117       1.593 -15.973  -5.734  1.00  0.00           N  
ATOM   3223  CA  PHE A 117       0.884 -16.258  -4.481  1.00  0.00           C  
ATOM   3224  C   PHE A 117      -0.648 -16.262  -4.642  1.00  0.00           C  
ATOM   3225  O   PHE A 117      -1.186 -15.733  -5.613  1.00  0.00           O  
ATOM   3226  CB  PHE A 117       1.331 -15.257  -3.407  1.00  0.00           C  
ATOM   3227  CG  PHE A 117       2.805 -15.305  -3.036  1.00  0.00           C  
ATOM   3228  CD1 PHE A 117       3.334 -16.452  -2.415  1.00  0.00           C  
ATOM   3229  CD2 PHE A 117       3.645 -14.200  -3.275  1.00  0.00           C  
ATOM   3230  CE1 PHE A 117       4.691 -16.503  -2.052  1.00  0.00           C  
ATOM   3231  CE2 PHE A 117       5.003 -14.247  -2.910  1.00  0.00           C  
ATOM   3232  CZ  PHE A 117       5.527 -15.403  -2.304  1.00  0.00           C  
ATOM   3233  H   PHE A 117       1.942 -15.035  -5.869  1.00  0.00           H  
ATOM   3234  HA  PHE A 117       1.172 -17.253  -4.140  1.00  0.00           H  
ATOM   3235  HB2 PHE A 117       0.764 -15.475  -2.501  1.00  0.00           H  
ATOM   3236  HB3 PHE A 117       1.065 -14.249  -3.726  1.00  0.00           H  
ATOM   3237  HD1 PHE A 117       2.696 -17.299  -2.212  1.00  0.00           H  
ATOM   3238  HD2 PHE A 117       3.248 -13.309  -3.738  1.00  0.00           H  
ATOM   3239  HE1 PHE A 117       5.089 -17.389  -1.578  1.00  0.00           H  
ATOM   3240  HE2 PHE A 117       5.639 -13.395  -3.098  1.00  0.00           H  
ATOM   3241  HZ  PHE A 117       6.572 -15.452  -2.034  1.00  0.00           H  
ATOM   3242  N   ALA A 118      -1.371 -16.826  -3.671  1.00  0.00           N  
ATOM   3243  CA  ALA A 118      -2.838 -16.936  -3.663  1.00  0.00           C  
ATOM   3244  C   ALA A 118      -3.550 -15.663  -3.139  1.00  0.00           C  
ATOM   3245  O   ALA A 118      -4.616 -15.736  -2.525  1.00  0.00           O  
ATOM   3246  CB  ALA A 118      -3.220 -18.216  -2.905  1.00  0.00           C  
ATOM   3247  H   ALA A 118      -0.884 -17.212  -2.874  1.00  0.00           H  
ATOM   3248  HA  ALA A 118      -3.173 -17.064  -4.692  1.00  0.00           H  
ATOM   3249  HB1 ALA A 118      -2.715 -19.075  -3.346  1.00  0.00           H  
ATOM   3250  HB2 ALA A 118      -2.938 -18.125  -1.856  1.00  0.00           H  
ATOM   3251  HB3 ALA A 118      -4.297 -18.374  -2.971  1.00  0.00           H  
ATOM   3252  N   PHE A 119      -2.941 -14.488  -3.337  1.00  0.00           N  
ATOM   3253  CA  PHE A 119      -3.442 -13.203  -2.844  1.00  0.00           C  
ATOM   3254  C   PHE A 119      -2.873 -12.014  -3.634  1.00  0.00           C  
ATOM   3255  O   PHE A 119      -1.751 -12.081  -4.144  1.00  0.00           O  
ATOM   3256  CB  PHE A 119      -3.113 -13.067  -1.348  1.00  0.00           C  
ATOM   3257  CG  PHE A 119      -1.641 -12.948  -0.988  1.00  0.00           C  
ATOM   3258  CD1 PHE A 119      -1.055 -11.678  -0.837  1.00  0.00           C  
ATOM   3259  CD2 PHE A 119      -0.871 -14.100  -0.739  1.00  0.00           C  
ATOM   3260  CE1 PHE A 119       0.292 -11.557  -0.459  1.00  0.00           C  
ATOM   3261  CE2 PHE A 119       0.475 -13.979  -0.343  1.00  0.00           C  
ATOM   3262  CZ  PHE A 119       1.058 -12.708  -0.206  1.00  0.00           C  
ATOM   3263  H   PHE A 119      -2.094 -14.471  -3.886  1.00  0.00           H  
ATOM   3264  HA  PHE A 119      -4.526 -13.190  -2.959  1.00  0.00           H  
ATOM   3265  HB2 PHE A 119      -3.532 -13.918  -0.812  1.00  0.00           H  
ATOM   3266  HB3 PHE A 119      -3.626 -12.182  -0.971  1.00  0.00           H  
ATOM   3267  HD1 PHE A 119      -1.641 -10.787  -1.007  1.00  0.00           H  
ATOM   3268  HD2 PHE A 119      -1.315 -15.080  -0.840  1.00  0.00           H  
ATOM   3269  HE1 PHE A 119       0.732 -10.575  -0.363  1.00  0.00           H  
ATOM   3270  HE2 PHE A 119       1.062 -14.864  -0.150  1.00  0.00           H  
ATOM   3271  HZ  PHE A 119       2.091 -12.618   0.094  1.00  0.00           H  
ATOM   3272  N   GLY A 120      -3.640 -10.919  -3.696  1.00  0.00           N  
ATOM   3273  CA  GLY A 120      -3.180  -9.618  -4.196  1.00  0.00           C  
ATOM   3274  C   GLY A 120      -2.472  -8.813  -3.103  1.00  0.00           C  
ATOM   3275  O   GLY A 120      -2.857  -8.866  -1.935  1.00  0.00           O  
ATOM   3276  H   GLY A 120      -4.550 -10.958  -3.259  1.00  0.00           H  
ATOM   3277  HA2 GLY A 120      -4.010  -9.040  -4.603  1.00  0.00           H  
ATOM   3278  HA3 GLY A 120      -2.463  -9.786  -5.000  1.00  0.00           H  
ATOM   3279  N   GLY A 121      -1.394  -8.117  -3.464  1.00  0.00           N  
ATOM   3280  CA  GLY A 121      -0.252  -7.899  -2.569  1.00  0.00           C  
ATOM   3281  C   GLY A 121      -0.394  -6.925  -1.399  1.00  0.00           C  
ATOM   3282  O   GLY A 121       0.537  -6.846  -0.605  1.00  0.00           O  
ATOM   3283  H   GLY A 121      -1.231  -7.989  -4.452  1.00  0.00           H  
ATOM   3284  HA2 GLY A 121       0.575  -7.532  -3.177  1.00  0.00           H  
ATOM   3285  HA3 GLY A 121       0.047  -8.861  -2.152  1.00  0.00           H  
ATOM   3286  N   ASN A 122      -1.483  -6.166  -1.288  1.00  0.00           N  
ATOM   3287  CA  ASN A 122      -1.579  -4.999  -0.395  1.00  0.00           C  
ATOM   3288  C   ASN A 122      -1.430  -5.352   1.105  1.00  0.00           C  
ATOM   3289  O   ASN A 122      -1.797  -6.457   1.512  1.00  0.00           O  
ATOM   3290  CB  ASN A 122      -2.875  -4.222  -0.716  1.00  0.00           C  
ATOM   3291  CG  ASN A 122      -3.106  -4.104  -2.214  1.00  0.00           C  
ATOM   3292  OD1 ASN A 122      -2.331  -3.483  -2.924  1.00  0.00           O  
ATOM   3293  ND2 ASN A 122      -4.107  -4.754  -2.759  1.00  0.00           N  
ATOM   3294  H   ASN A 122      -2.254  -6.370  -1.908  1.00  0.00           H  
ATOM   3295  HA  ASN A 122      -0.746  -4.342  -0.644  1.00  0.00           H  
ATOM   3296  HB2 ASN A 122      -3.724  -4.732  -0.261  1.00  0.00           H  
ATOM   3297  HB3 ASN A 122      -2.813  -3.218  -0.298  1.00  0.00           H  
ATOM   3298 HD21 ASN A 122      -4.112  -4.856  -3.764  1.00  0.00           H  
ATOM   3299 HD22 ASN A 122      -4.840  -5.154  -2.191  1.00  0.00           H  
ATOM   3300  N   TYR A 123      -0.947  -4.422   1.951  1.00  0.00           N  
ATOM   3301  CA  TYR A 123      -0.945  -4.596   3.425  1.00  0.00           C  
ATOM   3302  C   TYR A 123      -2.296  -5.094   3.947  1.00  0.00           C  
ATOM   3303  O   TYR A 123      -2.354  -6.031   4.735  1.00  0.00           O  
ATOM   3304  CB  TYR A 123      -0.670  -3.278   4.159  1.00  0.00           C  
ATOM   3305  CG  TYR A 123       0.705  -2.659   4.055  1.00  0.00           C  
ATOM   3306  CD1 TYR A 123       1.867  -3.432   3.859  1.00  0.00           C  
ATOM   3307  CD2 TYR A 123       0.812  -1.272   4.256  1.00  0.00           C  
ATOM   3308  CE1 TYR A 123       3.128  -2.808   3.855  1.00  0.00           C  
ATOM   3309  CE2 TYR A 123       2.064  -0.641   4.231  1.00  0.00           C  
ATOM   3310  CZ  TYR A 123       3.221  -1.412   4.027  1.00  0.00           C  
ATOM   3311  OH  TYR A 123       4.415  -0.790   3.968  1.00  0.00           O  
ATOM   3312  H   TYR A 123      -0.572  -3.567   1.567  1.00  0.00           H  
ATOM   3313  HA  TYR A 123      -0.191  -5.330   3.709  1.00  0.00           H  
ATOM   3314  HB2 TYR A 123      -0.839  -3.451   5.222  1.00  0.00           H  
ATOM   3315  HB3 TYR A 123      -1.409  -2.545   3.836  1.00  0.00           H  
ATOM   3316  HD1 TYR A 123       1.804  -4.501   3.719  1.00  0.00           H  
ATOM   3317  HD2 TYR A 123      -0.076  -0.680   4.420  1.00  0.00           H  
ATOM   3318  HE1 TYR A 123       4.029  -3.387   3.715  1.00  0.00           H  
ATOM   3319  HE2 TYR A 123       2.148   0.427   4.368  1.00  0.00           H  
ATOM   3320  HH  TYR A 123       4.287   0.059   3.540  1.00  0.00           H  
ATOM   3321  N   ASP A 124      -3.369  -4.519   3.411  1.00  0.00           N  
ATOM   3322  CA  ASP A 124      -4.788  -4.797   3.636  1.00  0.00           C  
ATOM   3323  C   ASP A 124      -5.178  -6.283   3.451  1.00  0.00           C  
ATOM   3324  O   ASP A 124      -6.274  -6.704   3.831  1.00  0.00           O  
ATOM   3325  CB  ASP A 124      -5.611  -3.901   2.682  1.00  0.00           C  
ATOM   3326  CG  ASP A 124      -5.023  -2.501   2.405  1.00  0.00           C  
ATOM   3327  OD1 ASP A 124      -3.901  -2.394   1.849  1.00  0.00           O  
ATOM   3328  OD2 ASP A 124      -5.716  -1.507   2.722  1.00  0.00           O1-
ATOM   3329  H   ASP A 124      -3.184  -3.766   2.764  1.00  0.00           H  
ATOM   3330  HA  ASP A 124      -5.023  -4.521   4.664  1.00  0.00           H  
ATOM   3331  HB2 ASP A 124      -6.620  -3.804   3.081  1.00  0.00           H  
ATOM   3332  HB3 ASP A 124      -5.688  -4.410   1.721  1.00  0.00           H  
ATOM   3333  N   ARG A 125      -4.256  -7.084   2.898  1.00  0.00           N  
ATOM   3334  CA  ARG A 125      -4.339  -8.530   2.695  1.00  0.00           C  
ATOM   3335  C   ARG A 125      -3.163  -9.283   3.344  1.00  0.00           C  
ATOM   3336  O   ARG A 125      -3.395 -10.290   4.012  1.00  0.00           O  
ATOM   3337  CB  ARG A 125      -4.504  -8.774   1.183  1.00  0.00           C  
ATOM   3338  CG  ARG A 125      -4.816 -10.230   0.827  1.00  0.00           C  
ATOM   3339  CD  ARG A 125      -6.287 -10.558   1.139  1.00  0.00           C  
ATOM   3340  NE  ARG A 125      -6.446 -11.878   1.764  1.00  0.00           N  
ATOM   3341  CZ  ARG A 125      -6.449 -13.063   1.191  1.00  0.00           C  
ATOM   3342  NH1 ARG A 125      -6.304 -13.257  -0.090  1.00  0.00           N  
ATOM   3343  NH2 ARG A 125      -6.607 -14.094   1.959  1.00  0.00           N1+
ATOM   3344  H   ARG A 125      -3.406  -6.628   2.599  1.00  0.00           H  
ATOM   3345  HA  ARG A 125      -5.234  -8.887   3.204  1.00  0.00           H  
ATOM   3346  HB2 ARG A 125      -3.574  -8.495   0.687  1.00  0.00           H  
ATOM   3347  HB3 ARG A 125      -5.294  -8.136   0.788  1.00  0.00           H  
ATOM   3348  HG2 ARG A 125      -4.143 -10.900   1.362  1.00  0.00           H  
ATOM   3349  HG3 ARG A 125      -4.655 -10.359  -0.244  1.00  0.00           H  
ATOM   3350  HD2 ARG A 125      -6.878 -10.494   0.226  1.00  0.00           H  
ATOM   3351  HD3 ARG A 125      -6.689  -9.815   1.827  1.00  0.00           H  
ATOM   3352  HE  ARG A 125      -6.575 -11.902   2.765  1.00  0.00           H  
ATOM   3353 HH11 ARG A 125      -6.283 -14.195  -0.465  1.00  0.00           H  
ATOM   3354 HH12 ARG A 125      -6.242 -12.467  -0.716  1.00  0.00           H  
ATOM   3355 HH21 ARG A 125      -6.753 -13.934   2.946  1.00  0.00           H  
ATOM   3356 HH22 ARG A 125      -6.648 -15.025   1.570  1.00  0.00           H  
ATOM   3357  N   LEU A 126      -1.925  -8.777   3.241  1.00  0.00           N  
ATOM   3358  CA  LEU A 126      -0.744  -9.315   3.947  1.00  0.00           C  
ATOM   3359  C   LEU A 126      -0.942  -9.382   5.470  1.00  0.00           C  
ATOM   3360  O   LEU A 126      -0.586 -10.385   6.082  1.00  0.00           O  
ATOM   3361  CB  LEU A 126       0.500  -8.448   3.669  1.00  0.00           C  
ATOM   3362  CG  LEU A 126       1.133  -8.588   2.274  1.00  0.00           C  
ATOM   3363  CD1 LEU A 126       2.137  -7.453   2.053  1.00  0.00           C  
ATOM   3364  CD2 LEU A 126       1.910  -9.906   2.166  1.00  0.00           C  
ATOM   3365  H   LEU A 126      -1.808  -7.953   2.669  1.00  0.00           H  
ATOM   3366  HA  LEU A 126      -0.559 -10.333   3.604  1.00  0.00           H  
ATOM   3367  HB2 LEU A 126       1.267  -8.688   4.405  1.00  0.00           H  
ATOM   3368  HB3 LEU A 126       0.222  -7.406   3.826  1.00  0.00           H  
ATOM   3369  HG  LEU A 126       0.362  -8.553   1.504  1.00  0.00           H  
ATOM   3370 HD11 LEU A 126       1.610  -6.499   2.062  1.00  0.00           H  
ATOM   3371 HD12 LEU A 126       2.905  -7.459   2.827  1.00  0.00           H  
ATOM   3372 HD13 LEU A 126       2.604  -7.563   1.074  1.00  0.00           H  
ATOM   3373 HD21 LEU A 126       2.668  -9.958   2.948  1.00  0.00           H  
ATOM   3374 HD22 LEU A 126       1.228 -10.750   2.261  1.00  0.00           H  
ATOM   3375 HD23 LEU A 126       2.398  -9.958   1.193  1.00  0.00           H  
ATOM   3376  N   GLU A 127      -1.532  -8.355   6.082  1.00  0.00           N  
ATOM   3377  CA  GLU A 127      -1.826  -8.292   7.521  1.00  0.00           C  
ATOM   3378  C   GLU A 127      -2.821  -9.377   7.961  1.00  0.00           C  
ATOM   3379  O   GLU A 127      -2.755  -9.878   9.089  1.00  0.00           O  
ATOM   3380  CB  GLU A 127      -2.387  -6.900   7.863  1.00  0.00           C  
ATOM   3381  CG  GLU A 127      -1.316  -5.802   7.794  1.00  0.00           C  
ATOM   3382  CD  GLU A 127      -1.904  -4.410   8.055  1.00  0.00           C  
ATOM   3383  OE1 GLU A 127      -2.641  -3.858   7.210  1.00  0.00           O  
ATOM   3384  OE2 GLU A 127      -1.567  -3.812   9.100  1.00  0.00           O1-
ATOM   3385  H   GLU A 127      -1.790  -7.552   5.526  1.00  0.00           H  
ATOM   3386  HA  GLU A 127      -0.909  -8.443   8.090  1.00  0.00           H  
ATOM   3387  HB2 GLU A 127      -2.790  -6.922   8.876  1.00  0.00           H  
ATOM   3388  HB3 GLU A 127      -3.210  -6.667   7.188  1.00  0.00           H  
ATOM   3389  HG2 GLU A 127      -0.835  -5.807   6.816  1.00  0.00           H  
ATOM   3390  HG3 GLU A 127      -0.544  -6.020   8.532  1.00  0.00           H  
ATOM   3391  N   GLN A 128      -3.732  -9.796   7.078  1.00  0.00           N  
ATOM   3392  CA  GLN A 128      -4.657 -10.893   7.357  1.00  0.00           C  
ATOM   3393  C   GLN A 128      -3.920 -12.245   7.336  1.00  0.00           C  
ATOM   3394  O   GLN A 128      -4.122 -13.073   8.227  1.00  0.00           O  
ATOM   3395  CB  GLN A 128      -5.852 -10.816   6.391  1.00  0.00           C  
ATOM   3396  CG  GLN A 128      -6.948 -11.857   6.680  1.00  0.00           C  
ATOM   3397  CD  GLN A 128      -7.642 -12.397   5.434  1.00  0.00           C  
ATOM   3398  OE1 GLN A 128      -7.028 -12.717   4.423  1.00  0.00           O  
ATOM   3399  NE2 GLN A 128      -8.946 -12.549   5.466  1.00  0.00           N  
ATOM   3400  H   GLN A 128      -3.737  -9.378   6.158  1.00  0.00           H  
ATOM   3401  HA  GLN A 128      -5.051 -10.756   8.364  1.00  0.00           H  
ATOM   3402  HB2 GLN A 128      -6.295  -9.821   6.432  1.00  0.00           H  
ATOM   3403  HB3 GLN A 128      -5.471 -10.967   5.382  1.00  0.00           H  
ATOM   3404  HG2 GLN A 128      -6.532 -12.721   7.198  1.00  0.00           H  
ATOM   3405  HG3 GLN A 128      -7.678 -11.405   7.352  1.00  0.00           H  
ATOM   3406 HE21 GLN A 128      -9.338 -13.164   4.767  1.00  0.00           H  
ATOM   3407 HE22 GLN A 128      -9.465 -12.280   6.290  1.00  0.00           H  
ATOM   3408  N   LEU A 129      -3.012 -12.442   6.376  1.00  0.00           N  
ATOM   3409  CA  LEU A 129      -2.189 -13.651   6.246  1.00  0.00           C  
ATOM   3410  C   LEU A 129      -1.141 -13.774   7.365  1.00  0.00           C  
ATOM   3411  O   LEU A 129      -0.993 -14.853   7.943  1.00  0.00           O  
ATOM   3412  CB  LEU A 129      -1.533 -13.667   4.856  1.00  0.00           C  
ATOM   3413  CG  LEU A 129      -2.538 -13.660   3.689  1.00  0.00           C  
ATOM   3414  CD1 LEU A 129      -1.793 -13.480   2.378  1.00  0.00           C  
ATOM   3415  CD2 LEU A 129      -3.339 -14.964   3.611  1.00  0.00           C  
ATOM   3416  H   LEU A 129      -2.898 -11.711   5.688  1.00  0.00           H  
ATOM   3417  HA  LEU A 129      -2.841 -14.520   6.332  1.00  0.00           H  
ATOM   3418  HB2 LEU A 129      -0.904 -14.553   4.771  1.00  0.00           H  
ATOM   3419  HB3 LEU A 129      -0.893 -12.789   4.766  1.00  0.00           H  
ATOM   3420  HG  LEU A 129      -3.244 -12.836   3.794  1.00  0.00           H  
ATOM   3421 HD11 LEU A 129      -1.253 -12.533   2.382  1.00  0.00           H  
ATOM   3422 HD12 LEU A 129      -1.097 -14.304   2.218  1.00  0.00           H  
ATOM   3423 HD13 LEU A 129      -2.514 -13.452   1.561  1.00  0.00           H  
ATOM   3424 HD21 LEU A 129      -2.663 -15.818   3.565  1.00  0.00           H  
ATOM   3425 HD22 LEU A 129      -3.995 -15.054   4.476  1.00  0.00           H  
ATOM   3426 HD23 LEU A 129      -3.963 -14.960   2.717  1.00  0.00           H  
ATOM   3427  N   ALA A 130      -0.487 -12.669   7.735  1.00  0.00           N  
ATOM   3428  CA  ALA A 130       0.375 -12.559   8.915  1.00  0.00           C  
ATOM   3429  C   ALA A 130      -0.401 -12.692  10.242  1.00  0.00           C  
ATOM   3430  O   ALA A 130       0.199 -12.924  11.294  1.00  0.00           O  
ATOM   3431  CB  ALA A 130       1.109 -11.213   8.851  1.00  0.00           C  
ATOM   3432  H   ALA A 130      -0.620 -11.834   7.183  1.00  0.00           H  
ATOM   3433  HA  ALA A 130       1.119 -13.355   8.889  1.00  0.00           H  
ATOM   3434  HB1 ALA A 130       1.658 -11.127   7.913  1.00  0.00           H  
ATOM   3435  HB2 ALA A 130       0.392 -10.394   8.918  1.00  0.00           H  
ATOM   3436  HB3 ALA A 130       1.814 -11.137   9.678  1.00  0.00           H  
ATOM   3437  N   GLY A 131      -1.731 -12.541  10.207  1.00  0.00           N  
ATOM   3438  CA  GLY A 131      -2.610 -12.583  11.378  1.00  0.00           C  
ATOM   3439  C   GLY A 131      -2.312 -11.473  12.389  1.00  0.00           C  
ATOM   3440  O   GLY A 131      -2.415 -11.710  13.592  1.00  0.00           O  
ATOM   3441  H   GLY A 131      -2.154 -12.315   9.318  1.00  0.00           H  
ATOM   3442  HA2 GLY A 131      -2.529 -13.553  11.868  1.00  0.00           H  
ATOM   3443  HA3 GLY A 131      -3.638 -12.452  11.040  1.00  0.00           H  
ATOM   3444  N   ASN A 132      -1.893 -10.301  11.903  1.00  0.00           N  
ATOM   3445  CA  ASN A 132      -1.483  -9.122  12.667  1.00  0.00           C  
ATOM   3446  C   ASN A 132      -1.682  -7.861  11.828  1.00  0.00           C  
ATOM   3447  O   ASN A 132      -1.217  -7.814  10.692  1.00  0.00           O  
ATOM   3448  CB  ASN A 132      -0.002  -9.226  13.067  1.00  0.00           C  
ATOM   3449  CG  ASN A 132       0.249 -10.229  14.168  1.00  0.00           C  
ATOM   3450  ND2 ASN A 132       0.951 -11.304  13.901  1.00  0.00           N  
ATOM   3451  OD1 ASN A 132      -0.191 -10.054  15.292  1.00  0.00           O  
ATOM   3452  H   ASN A 132      -1.876 -10.199  10.898  1.00  0.00           H  
ATOM   3453  HA  ASN A 132      -2.083  -9.032  13.572  1.00  0.00           H  
ATOM   3454  HB2 ASN A 132       0.340  -8.259  13.435  1.00  0.00           H  
ATOM   3455  HB3 ASN A 132       0.598  -9.475  12.191  1.00  0.00           H  
ATOM   3456 HD21 ASN A 132       1.157 -11.902  14.688  1.00  0.00           H  
ATOM   3457 HD22 ASN A 132       1.298 -11.487  12.970  1.00  0.00           H  
ATOM   3458  N   LEU A 133      -2.313  -6.825  12.388  1.00  0.00           N  
ATOM   3459  CA  LEU A 133      -2.143  -5.457  11.874  1.00  0.00           C  
ATOM   3460  C   LEU A 133      -0.761  -4.921  12.289  1.00  0.00           C  
ATOM   3461  O   LEU A 133      -0.208  -5.374  13.295  1.00  0.00           O  
ATOM   3462  CB  LEU A 133      -3.280  -4.538  12.358  1.00  0.00           C  
ATOM   3463  CG  LEU A 133      -4.687  -4.910  11.862  1.00  0.00           C  
ATOM   3464  CD1 LEU A 133      -5.711  -3.989  12.515  1.00  0.00           C  
ATOM   3465  CD2 LEU A 133      -4.841  -4.750  10.348  1.00  0.00           C  
ATOM   3466  H   LEU A 133      -2.717  -6.944  13.306  1.00  0.00           H  
ATOM   3467  HA  LEU A 133      -2.158  -5.482  10.784  1.00  0.00           H  
ATOM   3468  HB2 LEU A 133      -3.060  -3.521  12.034  1.00  0.00           H  
ATOM   3469  HB3 LEU A 133      -3.285  -4.544  13.448  1.00  0.00           H  
ATOM   3470  HG  LEU A 133      -4.920  -5.939  12.136  1.00  0.00           H  
ATOM   3471 HD11 LEU A 133      -5.657  -4.102  13.598  1.00  0.00           H  
ATOM   3472 HD12 LEU A 133      -5.500  -2.953  12.252  1.00  0.00           H  
ATOM   3473 HD13 LEU A 133      -6.719  -4.241  12.185  1.00  0.00           H  
ATOM   3474 HD21 LEU A 133      -4.580  -3.735  10.048  1.00  0.00           H  
ATOM   3475 HD22 LEU A 133      -4.177  -5.437   9.822  1.00  0.00           H  
ATOM   3476 HD23 LEU A 133      -5.865  -4.965  10.043  1.00  0.00           H  
ATOM   3477  N   ARG A 134      -0.207  -3.970  11.532  1.00  0.00           N  
ATOM   3478  CA  ARG A 134       1.164  -3.436  11.666  1.00  0.00           C  
ATOM   3479  C   ARG A 134       1.568  -2.993  13.079  1.00  0.00           C  
ATOM   3480  O   ARG A 134       2.737  -3.151  13.413  1.00  0.00           O  
ATOM   3481  CB  ARG A 134       1.346  -2.296  10.648  1.00  0.00           C  
ATOM   3482  CG  ARG A 134       1.652  -2.789   9.224  1.00  0.00           C  
ATOM   3483  CD  ARG A 134       1.291  -1.725   8.176  1.00  0.00           C  
ATOM   3484  NE  ARG A 134      -0.156  -1.747   7.912  1.00  0.00           N  
ATOM   3485  CZ  ARG A 134      -0.884  -0.893   7.232  1.00  0.00           C  
ATOM   3486  NH1 ARG A 134      -0.458   0.271   6.845  1.00  0.00           N  
ATOM   3487  NH2 ARG A 134      -2.109  -1.191   6.924  1.00  0.00           N1+
ATOM   3488  H   ARG A 134      -0.743  -3.693  10.722  1.00  0.00           H  
ATOM   3489  HA  ARG A 134       1.867  -4.230  11.413  1.00  0.00           H  
ATOM   3490  HB2 ARG A 134       2.167  -1.650  10.959  1.00  0.00           H  
ATOM   3491  HB3 ARG A 134       0.433  -1.701  10.634  1.00  0.00           H  
ATOM   3492  HG2 ARG A 134       1.105  -3.707   9.008  1.00  0.00           H  
ATOM   3493  HG3 ARG A 134       2.717  -3.011   9.156  1.00  0.00           H  
ATOM   3494  HD2 ARG A 134       1.821  -1.944   7.250  1.00  0.00           H  
ATOM   3495  HD3 ARG A 134       1.606  -0.743   8.530  1.00  0.00           H  
ATOM   3496  HE  ARG A 134      -0.669  -2.537   8.276  1.00  0.00           H  
ATOM   3497 HH11 ARG A 134       0.487   0.552   7.065  1.00  0.00           H  
ATOM   3498 HH12 ARG A 134      -1.042   0.854   6.263  1.00  0.00           H  
ATOM   3499 HH21 ARG A 134      -2.668  -0.544   6.387  1.00  0.00           H  
ATOM   3500 HH22 ARG A 134      -2.427  -2.133   7.099  1.00  0.00           H  
ATOM   3501  N   GLU A 135       0.670  -2.521  13.948  1.00  0.00           N  
ATOM   3502  CA  GLU A 135       1.011  -2.197  15.353  1.00  0.00           C  
ATOM   3503  C   GLU A 135       1.287  -3.446  16.230  1.00  0.00           C  
ATOM   3504  O   GLU A 135       1.673  -3.331  17.395  1.00  0.00           O  
ATOM   3505  CB  GLU A 135      -0.046  -1.255  15.959  1.00  0.00           C  
ATOM   3506  CG  GLU A 135      -1.349  -1.901  16.464  1.00  0.00           C  
ATOM   3507  CD  GLU A 135      -2.327  -2.357  15.373  1.00  0.00           C  
ATOM   3508  OE1 GLU A 135      -3.362  -2.973  15.738  1.00  0.00           O  
ATOM   3509  OE2 GLU A 135      -2.101  -2.097  14.172  1.00  0.00           O1-
ATOM   3510  H   GLU A 135      -0.291  -2.410  13.658  1.00  0.00           H  
ATOM   3511  HA  GLU A 135       1.944  -1.634  15.338  1.00  0.00           H  
ATOM   3512  HB2 GLU A 135      -0.279  -0.460  15.251  1.00  0.00           H  
ATOM   3513  HB3 GLU A 135       0.419  -0.775  16.821  1.00  0.00           H  
ATOM   3514  HG2 GLU A 135      -1.865  -1.159  17.073  1.00  0.00           H  
ATOM   3515  HG3 GLU A 135      -1.114  -2.741  17.119  1.00  0.00           H  
ATOM   3516  N   ASN A 136       1.137  -4.640  15.651  1.00  0.00           N  
ATOM   3517  CA  ASN A 136       1.391  -5.971  16.213  1.00  0.00           C  
ATOM   3518  C   ASN A 136       2.458  -6.726  15.381  1.00  0.00           C  
ATOM   3519  O   ASN A 136       2.463  -7.955  15.305  1.00  0.00           O  
ATOM   3520  CB  ASN A 136       0.072  -6.750  16.433  1.00  0.00           C  
ATOM   3521  CG  ASN A 136      -1.135  -5.893  16.778  1.00  0.00           C  
ATOM   3522  ND2 ASN A 136      -1.795  -5.367  15.772  1.00  0.00           N  
ATOM   3523  OD1 ASN A 136      -1.482  -5.678  17.933  1.00  0.00           O  
ATOM   3524  H   ASN A 136       0.792  -4.631  14.702  1.00  0.00           H  
ATOM   3525  HA  ASN A 136       1.833  -5.830  17.200  1.00  0.00           H  
ATOM   3526  HB2 ASN A 136       0.218  -7.489  17.220  1.00  0.00           H  
ATOM   3527  HB3 ASN A 136      -0.169  -7.295  15.521  1.00  0.00           H  
ATOM   3528 HD21 ASN A 136      -2.537  -4.710  15.965  1.00  0.00           H  
ATOM   3529 HD22 ASN A 136      -1.408  -5.454  14.843  1.00  0.00           H  
ATOM   3530  N   ILE A 137       3.356  -5.965  14.744  1.00  0.00           N  
ATOM   3531  CA  ILE A 137       4.513  -6.388  13.932  1.00  0.00           C  
ATOM   3532  C   ILE A 137       5.759  -5.628  14.449  1.00  0.00           C  
ATOM   3533  O   ILE A 137       5.632  -4.768  15.323  1.00  0.00           O  
ATOM   3534  CB  ILE A 137       4.188  -6.246  12.413  1.00  0.00           C  
ATOM   3535  CG1 ILE A 137       2.978  -7.148  12.049  1.00  0.00           C  
ATOM   3536  CG2 ILE A 137       5.393  -6.522  11.488  1.00  0.00           C  
ATOM   3537  CD1 ILE A 137       2.555  -7.153  10.574  1.00  0.00           C  
ATOM   3538  H   ILE A 137       3.255  -4.966  14.852  1.00  0.00           H  
ATOM   3539  HA  ILE A 137       4.702  -7.444  14.125  1.00  0.00           H  
ATOM   3540  HB  ILE A 137       3.893  -5.213  12.231  1.00  0.00           H  
ATOM   3541 HG12 ILE A 137       2.110  -6.808  12.613  1.00  0.00           H  
ATOM   3542 HG13 ILE A 137       3.193  -8.174  12.346  1.00  0.00           H  
ATOM   3543 HG21 ILE A 137       6.158  -5.757  11.619  1.00  0.00           H  
ATOM   3544 HG22 ILE A 137       5.805  -7.511  11.689  1.00  0.00           H  
ATOM   3545 HG23 ILE A 137       5.101  -6.458  10.440  1.00  0.00           H  
ATOM   3546 HD11 ILE A 137       2.450  -6.132  10.209  1.00  0.00           H  
ATOM   3547 HD12 ILE A 137       3.289  -7.688   9.972  1.00  0.00           H  
ATOM   3548 HD13 ILE A 137       1.596  -7.663  10.476  1.00  0.00           H  
ATOM   3549  N   GLU A 138       6.977  -5.953  14.010  1.00  0.00           N  
ATOM   3550  CA  GLU A 138       8.213  -5.379  14.565  1.00  0.00           C  
ATOM   3551  C   GLU A 138       9.267  -5.024  13.505  1.00  0.00           C  
ATOM   3552  O   GLU A 138       9.483  -5.767  12.552  1.00  0.00           O  
ATOM   3553  CB  GLU A 138       8.758  -6.231  15.732  1.00  0.00           C  
ATOM   3554  CG  GLU A 138       8.562  -7.760  15.667  1.00  0.00           C  
ATOM   3555  CD  GLU A 138       9.445  -8.494  14.650  1.00  0.00           C  
ATOM   3556  OE1 GLU A 138       8.944  -9.399  13.939  1.00  0.00           O  
ATOM   3557  OE2 GLU A 138      10.669  -8.246  14.605  1.00  0.00           O1-
ATOM   3558  H   GLU A 138       7.072  -6.634  13.270  1.00  0.00           H  
ATOM   3559  HA  GLU A 138       7.952  -4.417  15.007  1.00  0.00           H  
ATOM   3560  HB2 GLU A 138       8.239  -5.894  16.629  1.00  0.00           H  
ATOM   3561  HB3 GLU A 138       9.812  -5.998  15.884  1.00  0.00           H  
ATOM   3562  HG2 GLU A 138       7.512  -7.997  15.490  1.00  0.00           H  
ATOM   3563  HG3 GLU A 138       8.799  -8.158  16.654  1.00  0.00           H  
ATOM   3564  N   LEU A 139       9.910  -3.862  13.685  1.00  0.00           N  
ATOM   3565  CA  LEU A 139      10.773  -3.167  12.721  1.00  0.00           C  
ATOM   3566  C   LEU A 139      12.103  -2.739  13.376  1.00  0.00           C  
ATOM   3567  O   LEU A 139      12.152  -2.490  14.583  1.00  0.00           O  
ATOM   3568  CB  LEU A 139      10.040  -1.928  12.154  1.00  0.00           C  
ATOM   3569  CG  LEU A 139       8.608  -2.124  11.615  1.00  0.00           C  
ATOM   3570  CD1 LEU A 139       8.050  -0.777  11.158  1.00  0.00           C  
ATOM   3571  CD2 LEU A 139       8.557  -3.072  10.422  1.00  0.00           C  
ATOM   3572  H   LEU A 139       9.657  -3.322  14.500  1.00  0.00           H  
ATOM   3573  HA  LEU A 139      10.999  -3.843  11.897  1.00  0.00           H  
ATOM   3574  HB2 LEU A 139      10.653  -1.502  11.360  1.00  0.00           H  
ATOM   3575  HB3 LEU A 139       9.984  -1.188  12.953  1.00  0.00           H  
ATOM   3576  HG  LEU A 139       7.963  -2.506  12.406  1.00  0.00           H  
ATOM   3577 HD11 LEU A 139       8.075  -0.063  11.981  1.00  0.00           H  
ATOM   3578 HD12 LEU A 139       8.636  -0.398  10.320  1.00  0.00           H  
ATOM   3579 HD13 LEU A 139       7.016  -0.901  10.836  1.00  0.00           H  
ATOM   3580 HD21 LEU A 139       9.255  -2.753   9.648  1.00  0.00           H  
ATOM   3581 HD22 LEU A 139       8.804  -4.079  10.759  1.00  0.00           H  
ATOM   3582 HD23 LEU A 139       7.548  -3.097  10.012  1.00  0.00           H  
ATOM   3583  N   GLY A 140      13.180  -2.650  12.587  1.00  0.00           N  
ATOM   3584  CA  GLY A 140      14.544  -2.333  13.042  1.00  0.00           C  
ATOM   3585  C   GLY A 140      15.627  -2.979  12.163  1.00  0.00           C  
ATOM   3586  O   GLY A 140      15.309  -3.713  11.229  1.00  0.00           O  
ATOM   3587  H   GLY A 140      13.068  -2.875  11.608  1.00  0.00           H  
ATOM   3588  HA2 GLY A 140      14.680  -2.677  14.067  1.00  0.00           H  
ATOM   3589  HA3 GLY A 140      14.683  -1.252  13.024  1.00  0.00           H  
ATOM   3590  N   ASN A 141      16.914  -2.733  12.449  1.00  0.00           N  
ATOM   3591  CA  ASN A 141      18.008  -3.295  11.635  1.00  0.00           C  
ATOM   3592  C   ASN A 141      18.079  -4.830  11.750  1.00  0.00           C  
ATOM   3593  O   ASN A 141      18.223  -5.509  10.738  1.00  0.00           O  
ATOM   3594  CB  ASN A 141      19.344  -2.620  11.994  1.00  0.00           C  
ATOM   3595  CG  ASN A 141      20.370  -2.757  10.880  1.00  0.00           C  
ATOM   3596  OD1 ASN A 141      20.416  -1.946   9.971  1.00  0.00           O  
ATOM   3597  ND2 ASN A 141      21.212  -3.762  10.905  1.00  0.00           N  
ATOM   3598  H   ASN A 141      17.146  -2.159  13.247  1.00  0.00           H  
ATOM   3599  HA  ASN A 141      17.794  -3.073  10.590  1.00  0.00           H  
ATOM   3600  HB2 ASN A 141      19.757  -3.051  12.905  1.00  0.00           H  
ATOM   3601  HB3 ASN A 141      19.190  -1.554  12.160  1.00  0.00           H  
ATOM   3602 HD21 ASN A 141      21.882  -3.829  10.153  1.00  0.00           H  
ATOM   3603 HD22 ASN A 141      21.191  -4.435  11.658  1.00  0.00           H  
ATOM   3604  N   GLY A 142      17.906  -5.374  12.962  1.00  0.00           N  
ATOM   3605  CA  GLY A 142      17.704  -6.808  13.205  1.00  0.00           C  
ATOM   3606  C   GLY A 142      16.515  -7.373  12.416  1.00  0.00           C  
ATOM   3607  O   GLY A 142      16.726  -8.244  11.576  1.00  0.00           O  
ATOM   3608  H   GLY A 142      17.867  -4.756  13.760  1.00  0.00           H  
ATOM   3609  HA2 GLY A 142      17.520  -6.967  14.268  1.00  0.00           H  
ATOM   3610  HA3 GLY A 142      18.599  -7.360  12.922  1.00  0.00           H  
ATOM   3611  N   PRO A 143      15.285  -6.857  12.595  1.00  0.00           N  
ATOM   3612  CA  PRO A 143      14.126  -7.232  11.786  1.00  0.00           C  
ATOM   3613  C   PRO A 143      14.344  -7.262  10.266  1.00  0.00           C  
ATOM   3614  O   PRO A 143      13.828  -8.173   9.619  1.00  0.00           O  
ATOM   3615  CB  PRO A 143      13.024  -6.256  12.195  1.00  0.00           C  
ATOM   3616  CG  PRO A 143      13.321  -6.075  13.682  1.00  0.00           C  
ATOM   3617  CD  PRO A 143      14.848  -6.076  13.743  1.00  0.00           C  
ATOM   3618  HA  PRO A 143      13.828  -8.235  12.091  1.00  0.00           H  
ATOM   3619  HB2 PRO A 143      12.030  -6.676  12.035  1.00  0.00           H  
ATOM   3620  HB3 PRO A 143      13.135  -5.310  11.667  1.00  0.00           H  
ATOM   3621  HG2 PRO A 143      12.933  -6.933  14.230  1.00  0.00           H  
ATOM   3622  HG3 PRO A 143      12.898  -5.155  14.085  1.00  0.00           H  
ATOM   3623  HD2 PRO A 143      15.227  -5.056  13.673  1.00  0.00           H  
ATOM   3624  HD3 PRO A 143      15.180  -6.531  14.676  1.00  0.00           H  
ATOM   3625  N   LEU A 144      15.129  -6.336   9.697  1.00  0.00           N  
ATOM   3626  CA  LEU A 144      15.457  -6.310   8.264  1.00  0.00           C  
ATOM   3627  C   LEU A 144      16.540  -7.333   7.857  1.00  0.00           C  
ATOM   3628  O   LEU A 144      16.381  -8.022   6.851  1.00  0.00           O  
ATOM   3629  CB  LEU A 144      15.776  -4.860   7.856  1.00  0.00           C  
ATOM   3630  CG  LEU A 144      16.125  -4.652   6.368  1.00  0.00           C  
ATOM   3631  CD1 LEU A 144      14.943  -4.953   5.444  1.00  0.00           C  
ATOM   3632  CD2 LEU A 144      16.528  -3.193   6.142  1.00  0.00           C  
ATOM   3633  H   LEU A 144      15.488  -5.592  10.278  1.00  0.00           H  
ATOM   3634  HA  LEU A 144      14.557  -6.599   7.721  1.00  0.00           H  
ATOM   3635  HB2 LEU A 144      16.624  -4.524   8.453  1.00  0.00           H  
ATOM   3636  HB3 LEU A 144      14.923  -4.231   8.108  1.00  0.00           H  
ATOM   3637  HG  LEU A 144      16.961  -5.292   6.085  1.00  0.00           H  
ATOM   3638 HD11 LEU A 144      14.669  -6.006   5.520  1.00  0.00           H  
ATOM   3639 HD12 LEU A 144      14.089  -4.331   5.711  1.00  0.00           H  
ATOM   3640 HD13 LEU A 144      15.224  -4.752   4.410  1.00  0.00           H  
ATOM   3641 HD21 LEU A 144      15.696  -2.533   6.387  1.00  0.00           H  
ATOM   3642 HD22 LEU A 144      17.380  -2.944   6.774  1.00  0.00           H  
ATOM   3643 HD23 LEU A 144      16.808  -3.046   5.099  1.00  0.00           H  
ATOM   3644  N   GLU A 145      17.595  -7.493   8.660  1.00  0.00           N  
ATOM   3645  CA  GLU A 145      18.600  -8.570   8.549  1.00  0.00           C  
ATOM   3646  C   GLU A 145      17.930  -9.965   8.575  1.00  0.00           C  
ATOM   3647  O   GLU A 145      18.254 -10.864   7.788  1.00  0.00           O  
ATOM   3648  CB  GLU A 145      19.613  -8.358   9.702  1.00  0.00           C  
ATOM   3649  CG  GLU A 145      20.600  -9.488  10.043  1.00  0.00           C  
ATOM   3650  CD  GLU A 145      21.849  -9.549   9.155  1.00  0.00           C  
ATOM   3651  OE1 GLU A 145      22.326  -8.493   8.671  1.00  0.00           O  
ATOM   3652  OE2 GLU A 145      22.337 -10.680   8.929  1.00  0.00           O1-
ATOM   3653  H   GLU A 145      17.676  -6.875   9.456  1.00  0.00           H  
ATOM   3654  HA  GLU A 145      19.130  -8.476   7.601  1.00  0.00           H  
ATOM   3655  HB2 GLU A 145      19.038  -8.199  10.614  1.00  0.00           H  
ATOM   3656  HB3 GLU A 145      20.159  -7.431   9.531  1.00  0.00           H  
ATOM   3657  HG2 GLU A 145      20.080 -10.447  10.030  1.00  0.00           H  
ATOM   3658  HG3 GLU A 145      20.937  -9.329  11.067  1.00  0.00           H  
ATOM   3659  N   GLU A 146      16.932 -10.126   9.446  1.00  0.00           N  
ATOM   3660  CA  GLU A 146      16.071 -11.306   9.547  1.00  0.00           C  
ATOM   3661  C   GLU A 146      15.094 -11.427   8.367  1.00  0.00           C  
ATOM   3662  O   GLU A 146      14.890 -12.529   7.869  1.00  0.00           O  
ATOM   3663  CB  GLU A 146      15.262 -11.255  10.849  1.00  0.00           C  
ATOM   3664  CG  GLU A 146      16.097 -11.257  12.144  1.00  0.00           C  
ATOM   3665  CD  GLU A 146      15.395 -10.507  13.287  1.00  0.00           C  
ATOM   3666  OE1 GLU A 146      14.145 -10.375  13.247  1.00  0.00           O  
ATOM   3667  OE2 GLU A 146      16.063 -10.073  14.256  1.00  0.00           O1-
ATOM   3668  H   GLU A 146      16.765  -9.368  10.092  1.00  0.00           H  
ATOM   3669  HA  GLU A 146      16.689 -12.204   9.561  1.00  0.00           H  
ATOM   3670  HB2 GLU A 146      14.576 -12.101  10.880  1.00  0.00           H  
ATOM   3671  HB3 GLU A 146      14.663 -10.345  10.812  1.00  0.00           H  
ATOM   3672  HG2 GLU A 146      17.073 -10.805  11.971  1.00  0.00           H  
ATOM   3673  HG3 GLU A 146      16.270 -12.293  12.437  1.00  0.00           H  
ATOM   3674  N   ALA A 147      14.502 -10.328   7.886  1.00  0.00           N  
ATOM   3675  CA  ALA A 147      13.581 -10.353   6.747  1.00  0.00           C  
ATOM   3676  C   ALA A 147      14.287 -10.790   5.453  1.00  0.00           C  
ATOM   3677  O   ALA A 147      13.751 -11.619   4.718  1.00  0.00           O  
ATOM   3678  CB  ALA A 147      12.915  -8.980   6.592  1.00  0.00           C  
ATOM   3679  H   ALA A 147      14.677  -9.442   8.337  1.00  0.00           H  
ATOM   3680  HA  ALA A 147      12.803 -11.089   6.953  1.00  0.00           H  
ATOM   3681  HB1 ALA A 147      12.346  -8.739   7.490  1.00  0.00           H  
ATOM   3682  HB2 ALA A 147      13.672  -8.214   6.422  1.00  0.00           H  
ATOM   3683  HB3 ALA A 147      12.238  -8.990   5.738  1.00  0.00           H  
ATOM   3684  N   ILE A 148      15.510 -10.305   5.208  1.00  0.00           N  
ATOM   3685  CA  ILE A 148      16.366 -10.781   4.109  1.00  0.00           C  
ATOM   3686  C   ILE A 148      16.659 -12.283   4.260  1.00  0.00           C  
ATOM   3687  O   ILE A 148      16.611 -13.016   3.274  1.00  0.00           O  
ATOM   3688  CB  ILE A 148      17.647  -9.913   4.008  1.00  0.00           C  
ATOM   3689  CG1 ILE A 148      17.278  -8.465   3.599  1.00  0.00           C  
ATOM   3690  CG2 ILE A 148      18.682 -10.511   3.033  1.00  0.00           C  
ATOM   3691  CD1 ILE A 148      18.430  -7.463   3.739  1.00  0.00           C  
ATOM   3692  H   ILE A 148      15.871  -9.595   5.829  1.00  0.00           H  
ATOM   3693  HA  ILE A 148      15.816 -10.669   3.175  1.00  0.00           H  
ATOM   3694  HB  ILE A 148      18.105  -9.881   4.997  1.00  0.00           H  
ATOM   3695 HG12 ILE A 148      16.461  -8.101   4.221  1.00  0.00           H  
ATOM   3696 HG13 ILE A 148      16.930  -8.460   2.566  1.00  0.00           H  
ATOM   3697 HG21 ILE A 148      19.000 -11.499   3.364  1.00  0.00           H  
ATOM   3698 HG22 ILE A 148      18.252 -10.593   2.035  1.00  0.00           H  
ATOM   3699 HG23 ILE A 148      19.574  -9.886   2.984  1.00  0.00           H  
ATOM   3700 HD11 ILE A 148      18.842  -7.509   4.747  1.00  0.00           H  
ATOM   3701 HD12 ILE A 148      19.213  -7.677   3.012  1.00  0.00           H  
ATOM   3702 HD13 ILE A 148      18.055  -6.456   3.557  1.00  0.00           H  
ATOM   3703  N   SER A 149      16.880 -12.765   5.490  1.00  0.00           N  
ATOM   3704  CA  SER A 149      17.055 -14.201   5.767  1.00  0.00           C  
ATOM   3705  C   SER A 149      15.787 -15.007   5.445  1.00  0.00           C  
ATOM   3706  O   SER A 149      15.862 -16.037   4.777  1.00  0.00           O  
ATOM   3707  CB  SER A 149      17.466 -14.452   7.228  1.00  0.00           C  
ATOM   3708  OG  SER A 149      18.602 -13.694   7.614  1.00  0.00           O  
ATOM   3709  H   SER A 149      16.876 -12.115   6.263  1.00  0.00           H  
ATOM   3710  HA  SER A 149      17.845 -14.583   5.120  1.00  0.00           H  
ATOM   3711  HB2 SER A 149      17.699 -15.510   7.343  1.00  0.00           H  
ATOM   3712  HB3 SER A 149      16.637 -14.221   7.898  1.00  0.00           H  
ATOM   3713  HG  SER A 149      18.366 -12.764   7.663  1.00  0.00           H  
ATOM   3714  N   ALA A 150      14.614 -14.528   5.871  1.00  0.00           N  
ATOM   3715  CA  ALA A 150      13.330 -15.195   5.661  1.00  0.00           C  
ATOM   3716  C   ALA A 150      12.939 -15.266   4.174  1.00  0.00           C  
ATOM   3717  O   ALA A 150      12.552 -16.336   3.693  1.00  0.00           O  
ATOM   3718  CB  ALA A 150      12.270 -14.467   6.496  1.00  0.00           C  
ATOM   3719  H   ALA A 150      14.618 -13.686   6.428  1.00  0.00           H  
ATOM   3720  HA  ALA A 150      13.411 -16.217   6.031  1.00  0.00           H  
ATOM   3721  HB1 ALA A 150      12.556 -14.483   7.548  1.00  0.00           H  
ATOM   3722  HB2 ALA A 150      12.178 -13.432   6.166  1.00  0.00           H  
ATOM   3723  HB3 ALA A 150      11.308 -14.967   6.389  1.00  0.00           H  
ATOM   3724  N   LEU A 151      13.082 -14.156   3.434  1.00  0.00           N  
ATOM   3725  CA  LEU A 151      12.881 -14.112   1.980  1.00  0.00           C  
ATOM   3726  C   LEU A 151      13.898 -15.004   1.251  1.00  0.00           C  
ATOM   3727  O   LEU A 151      13.532 -15.638   0.260  1.00  0.00           O  
ATOM   3728  CB  LEU A 151      12.983 -12.658   1.467  1.00  0.00           C  
ATOM   3729  CG  LEU A 151      11.649 -11.886   1.430  1.00  0.00           C  
ATOM   3730  CD1 LEU A 151      11.056 -11.582   2.804  1.00  0.00           C  
ATOM   3731  CD2 LEU A 151      11.861 -10.550   0.714  1.00  0.00           C  
ATOM   3732  H   LEU A 151      13.383 -13.311   3.899  1.00  0.00           H  
ATOM   3733  HA  LEU A 151      11.892 -14.503   1.743  1.00  0.00           H  
ATOM   3734  HB2 LEU A 151      13.358 -12.688   0.444  1.00  0.00           H  
ATOM   3735  HB3 LEU A 151      13.714 -12.105   2.056  1.00  0.00           H  
ATOM   3736  HG  LEU A 151      10.926 -12.471   0.862  1.00  0.00           H  
ATOM   3737 HD11 LEU A 151      10.932 -12.506   3.370  1.00  0.00           H  
ATOM   3738 HD12 LEU A 151      11.714 -10.904   3.347  1.00  0.00           H  
ATOM   3739 HD13 LEU A 151      10.079 -11.114   2.683  1.00  0.00           H  
ATOM   3740 HD21 LEU A 151      12.600  -9.952   1.248  1.00  0.00           H  
ATOM   3741 HD22 LEU A 151      12.211 -10.726  -0.304  1.00  0.00           H  
ATOM   3742 HD23 LEU A 151      10.923  -9.998   0.666  1.00  0.00           H  
ATOM   3743  N   TYR A 152      15.145 -15.091   1.727  1.00  0.00           N  
ATOM   3744  CA  TYR A 152      16.150 -15.962   1.122  1.00  0.00           C  
ATOM   3745  C   TYR A 152      15.820 -17.449   1.301  1.00  0.00           C  
ATOM   3746  O   TYR A 152      15.694 -18.177   0.312  1.00  0.00           O  
ATOM   3747  CB  TYR A 152      17.551 -15.632   1.647  1.00  0.00           C  
ATOM   3748  CG  TYR A 152      18.601 -16.551   1.059  1.00  0.00           C  
ATOM   3749  CD1 TYR A 152      19.112 -16.294  -0.226  1.00  0.00           C  
ATOM   3750  CD2 TYR A 152      19.013 -17.696   1.764  1.00  0.00           C  
ATOM   3751  CE1 TYR A 152      20.058 -17.162  -0.799  1.00  0.00           C  
ATOM   3752  CE2 TYR A 152      19.944 -18.578   1.189  1.00  0.00           C  
ATOM   3753  CZ  TYR A 152      20.480 -18.303  -0.085  1.00  0.00           C  
ATOM   3754  OH  TYR A 152      21.415 -19.135  -0.607  1.00  0.00           O  
ATOM   3755  H   TYR A 152      15.421 -14.511   2.506  1.00  0.00           H  
ATOM   3756  HA  TYR A 152      16.155 -15.771   0.049  1.00  0.00           H  
ATOM   3757  HB2 TYR A 152      17.568 -15.718   2.733  1.00  0.00           H  
ATOM   3758  HB3 TYR A 152      17.800 -14.602   1.389  1.00  0.00           H  
ATOM   3759  HD1 TYR A 152      18.771 -15.429  -0.776  1.00  0.00           H  
ATOM   3760  HD2 TYR A 152      18.614 -17.897   2.748  1.00  0.00           H  
ATOM   3761  HE1 TYR A 152      20.457 -16.955  -1.781  1.00  0.00           H  
ATOM   3762  HE2 TYR A 152      20.260 -19.463   1.721  1.00  0.00           H  
ATOM   3763  HH  TYR A 152      21.840 -18.769  -1.386  1.00  0.00           H  
ATOM   3764  N   TYR A 153      15.641 -17.917   2.541  1.00  0.00           N  
ATOM   3765  CA  TYR A 153      15.434 -19.344   2.810  1.00  0.00           C  
ATOM   3766  C   TYR A 153      14.089 -19.880   2.308  1.00  0.00           C  
ATOM   3767  O   TYR A 153      13.964 -21.092   2.129  1.00  0.00           O  
ATOM   3768  CB  TYR A 153      15.665 -19.664   4.292  1.00  0.00           C  
ATOM   3769  CG  TYR A 153      17.101 -19.480   4.746  1.00  0.00           C  
ATOM   3770  CD1 TYR A 153      18.144 -20.207   4.131  1.00  0.00           C  
ATOM   3771  CD2 TYR A 153      17.395 -18.610   5.811  1.00  0.00           C  
ATOM   3772  CE1 TYR A 153      19.473 -20.054   4.574  1.00  0.00           C  
ATOM   3773  CE2 TYR A 153      18.722 -18.452   6.252  1.00  0.00           C  
ATOM   3774  CZ  TYR A 153      19.764 -19.175   5.637  1.00  0.00           C  
ATOM   3775  OH  TYR A 153      21.037 -19.040   6.089  1.00  0.00           O  
ATOM   3776  H   TYR A 153      15.731 -17.283   3.322  1.00  0.00           H  
ATOM   3777  HA  TYR A 153      16.188 -19.889   2.243  1.00  0.00           H  
ATOM   3778  HB2 TYR A 153      15.394 -20.705   4.472  1.00  0.00           H  
ATOM   3779  HB3 TYR A 153      14.999 -19.046   4.894  1.00  0.00           H  
ATOM   3780  HD1 TYR A 153      17.931 -20.891   3.323  1.00  0.00           H  
ATOM   3781  HD2 TYR A 153      16.601 -18.061   6.296  1.00  0.00           H  
ATOM   3782  HE1 TYR A 153      20.277 -20.611   4.115  1.00  0.00           H  
ATOM   3783  HE2 TYR A 153      18.947 -17.774   7.062  1.00  0.00           H  
ATOM   3784  HH  TYR A 153      21.024 -18.910   7.040  1.00  0.00           H  
ATOM   3785  N   TYR A 154      13.120 -19.021   1.967  1.00  0.00           N  
ATOM   3786  CA  TYR A 154      11.911 -19.448   1.254  1.00  0.00           C  
ATOM   3787  C   TYR A 154      12.223 -20.113  -0.104  1.00  0.00           C  
ATOM   3788  O   TYR A 154      11.526 -21.052  -0.494  1.00  0.00           O  
ATOM   3789  CB  TYR A 154      10.958 -18.258   1.099  1.00  0.00           C  
ATOM   3790  CG  TYR A 154       9.553 -18.669   0.704  1.00  0.00           C  
ATOM   3791  CD1 TYR A 154       8.806 -19.467   1.591  1.00  0.00           C  
ATOM   3792  CD2 TYR A 154       8.997 -18.290  -0.534  1.00  0.00           C  
ATOM   3793  CE1 TYR A 154       7.516 -19.896   1.250  1.00  0.00           C  
ATOM   3794  CE2 TYR A 154       7.701 -18.724  -0.884  1.00  0.00           C  
ATOM   3795  CZ  TYR A 154       6.963 -19.535   0.006  1.00  0.00           C  
ATOM   3796  OH  TYR A 154       5.729 -19.990  -0.325  1.00  0.00           O  
ATOM   3797  H   TYR A 154      13.242 -18.040   2.172  1.00  0.00           H  
ATOM   3798  HA  TYR A 154      11.418 -20.200   1.870  1.00  0.00           H  
ATOM   3799  HB2 TYR A 154      11.370 -17.575   0.357  1.00  0.00           H  
ATOM   3800  HB3 TYR A 154      10.891 -17.721   2.046  1.00  0.00           H  
ATOM   3801  HD1 TYR A 154       9.228 -19.770   2.537  1.00  0.00           H  
ATOM   3802  HD2 TYR A 154       9.565 -17.681  -1.222  1.00  0.00           H  
ATOM   3803  HE1 TYR A 154       6.956 -20.507   1.943  1.00  0.00           H  
ATOM   3804  HE2 TYR A 154       7.273 -18.452  -1.837  1.00  0.00           H  
ATOM   3805  HH  TYR A 154       5.585 -20.838   0.101  1.00  0.00           H  
ATOM   3806  N   SER A 155      13.341 -19.750  -0.756  1.00  0.00           N  
ATOM   3807  CA  SER A 155      13.878 -20.439  -1.952  1.00  0.00           C  
ATOM   3808  C   SER A 155      14.337 -21.890  -1.697  1.00  0.00           C  
ATOM   3809  O   SER A 155      14.749 -22.585  -2.622  1.00  0.00           O  
ATOM   3810  CB  SER A 155      15.010 -19.619  -2.588  1.00  0.00           C  
ATOM   3811  OG  SER A 155      16.215 -19.690  -1.837  1.00  0.00           O  
ATOM   3812  H   SER A 155      13.881 -18.984  -0.379  1.00  0.00           H  
ATOM   3813  HA  SER A 155      13.076 -20.501  -2.687  1.00  0.00           H  
ATOM   3814  HB2 SER A 155      14.698 -18.579  -2.680  1.00  0.00           H  
ATOM   3815  HB3 SER A 155      15.201 -20.005  -3.590  1.00  0.00           H  
ATOM   3816  HG  SER A 155      16.115 -19.124  -1.068  1.00  0.00           H  
ATOM   3817  N   THR A 156      14.237 -22.360  -0.450  1.00  0.00           N  
ATOM   3818  CA  THR A 156      14.546 -23.724   0.020  1.00  0.00           C  
ATOM   3819  C   THR A 156      13.434 -24.268   0.935  1.00  0.00           C  
ATOM   3820  O   THR A 156      13.636 -25.228   1.676  1.00  0.00           O  
ATOM   3821  CB  THR A 156      15.916 -23.774   0.723  1.00  0.00           C  
ATOM   3822  OG1 THR A 156      15.864 -23.089   1.958  1.00  0.00           O  
ATOM   3823  CG2 THR A 156      17.061 -23.167  -0.084  1.00  0.00           C  
ATOM   3824  H   THR A 156      13.914 -21.707   0.250  1.00  0.00           H  
ATOM   3825  HA  THR A 156      14.595 -24.388  -0.843  1.00  0.00           H  
ATOM   3826  HB  THR A 156      16.162 -24.817   0.922  1.00  0.00           H  
ATOM   3827 HG21 THR A 156      17.110 -23.639  -1.065  1.00  0.00           H  
ATOM   3828 HG22 THR A 156      16.925 -22.093  -0.207  1.00  0.00           H  
ATOM   3829 HG23 THR A 156      18.001 -23.345   0.439  1.00  0.00           H  
ATOM   3830  HG1 THR A 156      15.427 -22.248   1.802  1.00  0.00           H  
ATOM   3831  N   GLY A 157      12.260 -23.623   0.943  1.00  0.00           N  
ATOM   3832  CA  GLY A 157      11.109 -23.959   1.791  1.00  0.00           C  
ATOM   3833  C   GLY A 157      11.231 -23.582   3.277  1.00  0.00           C  
ATOM   3834  O   GLY A 157      10.230 -23.667   3.985  1.00  0.00           O  
ATOM   3835  H   GLY A 157      12.141 -22.858   0.294  1.00  0.00           H  
ATOM   3836  HA2 GLY A 157      10.942 -25.035   1.742  1.00  0.00           H  
ATOM   3837  HA3 GLY A 157      10.226 -23.460   1.391  1.00  0.00           H  
ATOM   3838  N   GLY A 158      12.404 -23.135   3.745  1.00  0.00           N  
ATOM   3839  CA  GLY A 158      12.757 -22.899   5.158  1.00  0.00           C  
ATOM   3840  C   GLY A 158      12.125 -21.676   5.842  1.00  0.00           C  
ATOM   3841  O   GLY A 158      12.703 -21.140   6.784  1.00  0.00           O  
ATOM   3842  H   GLY A 158      13.145 -23.018   3.070  1.00  0.00           H  
ATOM   3843  HA2 GLY A 158      13.840 -22.797   5.233  1.00  0.00           H  
ATOM   3844  HA3 GLY A 158      12.466 -23.779   5.733  1.00  0.00           H  
ATOM   3845  N   THR A 159      10.959 -21.240   5.366  1.00  0.00           N  
ATOM   3846  CA  THR A 159      10.176 -20.086   5.836  1.00  0.00           C  
ATOM   3847  C   THR A 159       8.694 -20.366   5.556  1.00  0.00           C  
ATOM   3848  O   THR A 159       8.388 -20.976   4.532  1.00  0.00           O  
ATOM   3849  CB  THR A 159      10.610 -18.787   5.123  1.00  0.00           C  
ATOM   3850  OG1 THR A 159      11.964 -18.474   5.346  1.00  0.00           O  
ATOM   3851  CG2 THR A 159       9.803 -17.554   5.531  1.00  0.00           C  
ATOM   3852  H   THR A 159      10.521 -21.813   4.659  1.00  0.00           H  
ATOM   3853  HA  THR A 159      10.316 -19.962   6.910  1.00  0.00           H  
ATOM   3854  HB  THR A 159      10.484 -18.930   4.050  1.00  0.00           H  
ATOM   3855 HG21 THR A 159       8.748 -17.698   5.299  1.00  0.00           H  
ATOM   3856 HG22 THR A 159       9.916 -17.373   6.600  1.00  0.00           H  
ATOM   3857 HG23 THR A 159      10.157 -16.684   4.979  1.00  0.00           H  
ATOM   3858  HG1 THR A 159      12.185 -17.759   4.744  1.00  0.00           H  
ATOM   3859  N   GLN A 160       7.763 -19.920   6.405  1.00  0.00           N  
ATOM   3860  CA  GLN A 160       6.318 -20.139   6.212  1.00  0.00           C  
ATOM   3861  C   GLN A 160       5.519 -18.829   6.107  1.00  0.00           C  
ATOM   3862  O   GLN A 160       5.962 -17.774   6.570  1.00  0.00           O  
ATOM   3863  CB  GLN A 160       5.767 -21.100   7.282  1.00  0.00           C  
ATOM   3864  CG  GLN A 160       6.512 -22.446   7.399  1.00  0.00           C  
ATOM   3865  CD  GLN A 160       6.537 -23.309   6.137  1.00  0.00           C  
ATOM   3866  NE2 GLN A 160       7.274 -24.392   6.149  1.00  0.00           N  
ATOM   3867  OE1 GLN A 160       5.891 -23.052   5.127  1.00  0.00           O  
ATOM   3868  H   GLN A 160       8.061 -19.469   7.258  1.00  0.00           H  
ATOM   3869  HA  GLN A 160       6.171 -20.624   5.247  1.00  0.00           H  
ATOM   3870  HB2 GLN A 160       5.809 -20.597   8.248  1.00  0.00           H  
ATOM   3871  HB3 GLN A 160       4.718 -21.304   7.068  1.00  0.00           H  
ATOM   3872  HG2 GLN A 160       7.540 -22.265   7.713  1.00  0.00           H  
ATOM   3873  HG3 GLN A 160       6.038 -23.033   8.185  1.00  0.00           H  
ATOM   3874 HE21 GLN A 160       7.264 -24.999   5.342  1.00  0.00           H  
ATOM   3875 HE22 GLN A 160       7.800 -24.642   6.974  1.00  0.00           H  
ATOM   3876  N   LEU A 161       4.342 -18.894   5.468  1.00  0.00           N  
ATOM   3877  CA  LEU A 161       3.612 -17.729   4.945  1.00  0.00           C  
ATOM   3878  C   LEU A 161       3.400 -16.565   5.941  1.00  0.00           C  
ATOM   3879  O   LEU A 161       3.668 -15.433   5.541  1.00  0.00           O  
ATOM   3880  CB  LEU A 161       2.314 -18.194   4.245  1.00  0.00           C  
ATOM   3881  CG  LEU A 161       1.411 -17.055   3.724  1.00  0.00           C  
ATOM   3882  CD1 LEU A 161       2.081 -16.242   2.615  1.00  0.00           C  
ATOM   3883  CD2 LEU A 161       0.115 -17.633   3.152  1.00  0.00           C  
ATOM   3884  H   LEU A 161       4.025 -19.805   5.171  1.00  0.00           H  
ATOM   3885  HA  LEU A 161       4.242 -17.316   4.158  1.00  0.00           H  
ATOM   3886  HB2 LEU A 161       1.732 -18.797   4.942  1.00  0.00           H  
ATOM   3887  HB3 LEU A 161       2.584 -18.839   3.408  1.00  0.00           H  
ATOM   3888  HG  LEU A 161       1.144 -16.390   4.545  1.00  0.00           H  
ATOM   3889 HD11 LEU A 161       2.976 -15.748   2.995  1.00  0.00           H  
ATOM   3890 HD12 LEU A 161       2.355 -16.891   1.783  1.00  0.00           H  
ATOM   3891 HD13 LEU A 161       1.396 -15.471   2.261  1.00  0.00           H  
ATOM   3892 HD21 LEU A 161       0.336 -18.301   2.321  1.00  0.00           H  
ATOM   3893 HD22 LEU A 161      -0.416 -18.186   3.927  1.00  0.00           H  
ATOM   3894 HD23 LEU A 161      -0.527 -16.825   2.800  1.00  0.00           H  
ATOM   3895  N   PRO A 162       2.994 -16.765   7.214  1.00  0.00           N  
ATOM   3896  CA  PRO A 162       2.842 -15.651   8.156  1.00  0.00           C  
ATOM   3897  C   PRO A 162       4.145 -14.873   8.418  1.00  0.00           C  
ATOM   3898  O   PRO A 162       4.143 -13.642   8.478  1.00  0.00           O  
ATOM   3899  CB  PRO A 162       2.285 -16.277   9.440  1.00  0.00           C  
ATOM   3900  CG  PRO A 162       1.534 -17.502   8.923  1.00  0.00           C  
ATOM   3901  CD  PRO A 162       2.449 -17.981   7.798  1.00  0.00           C  
ATOM   3902  HA  PRO A 162       2.104 -14.960   7.748  1.00  0.00           H  
ATOM   3903  HB2 PRO A 162       1.623 -15.591   9.968  1.00  0.00           H  
ATOM   3904  HB3 PRO A 162       3.097 -16.599  10.092  1.00  0.00           H  
ATOM   3905  HG2 PRO A 162       0.568 -17.204   8.515  1.00  0.00           H  
ATOM   3906  HG3 PRO A 162       1.410 -18.261   9.695  1.00  0.00           H  
ATOM   3907  HD2 PRO A 162       3.259 -18.584   8.208  1.00  0.00           H  
ATOM   3908  HD3 PRO A 162       1.874 -18.565   7.079  1.00  0.00           H  
ATOM   3909  N   THR A 163       5.274 -15.584   8.523  1.00  0.00           N  
ATOM   3910  CA  THR A 163       6.610 -15.004   8.759  1.00  0.00           C  
ATOM   3911  C   THR A 163       7.208 -14.400   7.487  1.00  0.00           C  
ATOM   3912  O   THR A 163       7.886 -13.367   7.540  1.00  0.00           O  
ATOM   3913  CB  THR A 163       7.527 -16.058   9.400  1.00  0.00           C  
ATOM   3914  OG1 THR A 163       6.982 -16.392  10.657  1.00  0.00           O  
ATOM   3915  CG2 THR A 163       8.965 -15.593   9.618  1.00  0.00           C  
ATOM   3916  H   THR A 163       5.214 -16.586   8.418  1.00  0.00           H  
ATOM   3917  HA  THR A 163       6.509 -14.186   9.472  1.00  0.00           H  
ATOM   3918  HB  THR A 163       7.541 -16.948   8.771  1.00  0.00           H  
ATOM   3919 HG21 THR A 163       9.454 -15.408   8.662  1.00  0.00           H  
ATOM   3920 HG22 THR A 163       8.976 -14.682  10.217  1.00  0.00           H  
ATOM   3921 HG23 THR A 163       9.526 -16.370  10.139  1.00  0.00           H  
ATOM   3922  HG1 THR A 163       7.470 -17.147  10.993  1.00  0.00           H  
ATOM   3923  N   LEU A 164       6.899 -14.990   6.328  1.00  0.00           N  
ATOM   3924  CA  LEU A 164       7.183 -14.397   5.024  1.00  0.00           C  
ATOM   3925  C   LEU A 164       6.411 -13.079   4.830  1.00  0.00           C  
ATOM   3926  O   LEU A 164       7.004 -12.086   4.426  1.00  0.00           O  
ATOM   3927  CB  LEU A 164       6.893 -15.439   3.928  1.00  0.00           C  
ATOM   3928  CG  LEU A 164       7.145 -14.952   2.491  1.00  0.00           C  
ATOM   3929  CD1 LEU A 164       8.634 -14.705   2.232  1.00  0.00           C  
ATOM   3930  CD2 LEU A 164       6.651 -16.007   1.500  1.00  0.00           C  
ATOM   3931  H   LEU A 164       6.390 -15.861   6.358  1.00  0.00           H  
ATOM   3932  HA  LEU A 164       8.245 -14.155   4.989  1.00  0.00           H  
ATOM   3933  HB2 LEU A 164       5.843 -15.722   4.003  1.00  0.00           H  
ATOM   3934  HB3 LEU A 164       7.491 -16.334   4.104  1.00  0.00           H  
ATOM   3935  HG  LEU A 164       6.588 -14.030   2.321  1.00  0.00           H  
ATOM   3936 HD11 LEU A 164       8.984 -13.878   2.850  1.00  0.00           H  
ATOM   3937 HD12 LEU A 164       9.211 -15.603   2.453  1.00  0.00           H  
ATOM   3938 HD13 LEU A 164       8.787 -14.436   1.187  1.00  0.00           H  
ATOM   3939 HD21 LEU A 164       7.181 -16.946   1.659  1.00  0.00           H  
ATOM   3940 HD22 LEU A 164       5.581 -16.168   1.630  1.00  0.00           H  
ATOM   3941 HD23 LEU A 164       6.833 -15.668   0.480  1.00  0.00           H  
ATOM   3942  N   ALA A 165       5.125 -13.033   5.195  1.00  0.00           N  
ATOM   3943  CA  ALA A 165       4.292 -11.829   5.139  1.00  0.00           C  
ATOM   3944  C   ALA A 165       4.782 -10.724   6.095  1.00  0.00           C  
ATOM   3945  O   ALA A 165       4.923  -9.580   5.662  1.00  0.00           O  
ATOM   3946  CB  ALA A 165       2.830 -12.222   5.395  1.00  0.00           C  
ATOM   3947  H   ALA A 165       4.683 -13.890   5.494  1.00  0.00           H  
ATOM   3948  HA  ALA A 165       4.353 -11.422   4.129  1.00  0.00           H  
ATOM   3949  HB1 ALA A 165       2.503 -12.936   4.639  1.00  0.00           H  
ATOM   3950  HB2 ALA A 165       2.728 -12.677   6.380  1.00  0.00           H  
ATOM   3951  HB3 ALA A 165       2.196 -11.338   5.341  1.00  0.00           H  
ATOM   3952  N   ARG A 166       5.140 -11.054   7.350  1.00  0.00           N  
ATOM   3953  CA  ARG A 166       5.869 -10.143   8.266  1.00  0.00           C  
ATOM   3954  C   ARG A 166       7.113  -9.546   7.604  1.00  0.00           C  
ATOM   3955  O   ARG A 166       7.380  -8.353   7.722  1.00  0.00           O  
ATOM   3956  CB  ARG A 166       6.194 -10.895   9.581  1.00  0.00           C  
ATOM   3957  CG  ARG A 166       7.214 -10.241  10.543  1.00  0.00           C  
ATOM   3958  CD  ARG A 166       8.672 -10.679  10.296  1.00  0.00           C  
ATOM   3959  NE  ARG A 166       9.591 -10.146  11.323  1.00  0.00           N  
ATOM   3960  CZ  ARG A 166      10.908 -10.045  11.268  1.00  0.00           C  
ATOM   3961  NH1 ARG A 166      11.602 -10.399  10.220  1.00  0.00           N  
ATOM   3962  NH2 ARG A 166      11.566  -9.570  12.283  1.00  0.00           N1+
ATOM   3963  H   ARG A 166       4.924 -11.987   7.671  1.00  0.00           H  
ATOM   3964  HA  ARG A 166       5.229  -9.294   8.507  1.00  0.00           H  
ATOM   3965  HB2 ARG A 166       6.547 -11.899   9.345  1.00  0.00           H  
ATOM   3966  HB3 ARG A 166       5.256 -11.014  10.123  1.00  0.00           H  
ATOM   3967  HG2 ARG A 166       6.951 -10.539  11.558  1.00  0.00           H  
ATOM   3968  HG3 ARG A 166       7.139  -9.156  10.483  1.00  0.00           H  
ATOM   3969  HD2 ARG A 166       8.992 -10.333   9.313  1.00  0.00           H  
ATOM   3970  HD3 ARG A 166       8.721 -11.767  10.316  1.00  0.00           H  
ATOM   3971  HE  ARG A 166       9.190  -9.848  12.201  1.00  0.00           H  
ATOM   3972 HH11 ARG A 166      11.128 -10.802   9.424  1.00  0.00           H  
ATOM   3973 HH12 ARG A 166      12.564 -10.098  10.161  1.00  0.00           H  
ATOM   3974 HH21 ARG A 166      12.562  -9.710  12.375  1.00  0.00           H  
ATOM   3975 HH22 ARG A 166      11.052  -9.197  13.069  1.00  0.00           H  
ATOM   3976  N   SER A 167       7.856 -10.373   6.874  1.00  0.00           N  
ATOM   3977  CA  SER A 167       9.108  -9.976   6.225  1.00  0.00           C  
ATOM   3978  C   SER A 167       8.888  -9.171   4.933  1.00  0.00           C  
ATOM   3979  O   SER A 167       9.663  -8.257   4.658  1.00  0.00           O  
ATOM   3980  CB  SER A 167       9.986 -11.211   6.022  1.00  0.00           C  
ATOM   3981  OG  SER A 167      10.197 -11.842   7.278  1.00  0.00           O  
ATOM   3982  H   SER A 167       7.562 -11.337   6.807  1.00  0.00           H  
ATOM   3983  HA  SER A 167       9.651  -9.318   6.904  1.00  0.00           H  
ATOM   3984  HB2 SER A 167      10.945 -10.909   5.600  1.00  0.00           H  
ATOM   3985  HB3 SER A 167       9.502 -11.907   5.337  1.00  0.00           H  
ATOM   3986  HG  SER A 167       9.447 -12.420   7.436  1.00  0.00           H  
ATOM   3987  N   PHE A 168       7.808  -9.418   4.182  1.00  0.00           N  
ATOM   3988  CA  PHE A 168       7.366  -8.548   3.085  1.00  0.00           C  
ATOM   3989  C   PHE A 168       6.925  -7.171   3.589  1.00  0.00           C  
ATOM   3990  O   PHE A 168       7.321  -6.171   2.998  1.00  0.00           O  
ATOM   3991  CB  PHE A 168       6.220  -9.200   2.288  1.00  0.00           C  
ATOM   3992  CG  PHE A 168       6.553 -10.412   1.431  1.00  0.00           C  
ATOM   3993  CD1 PHE A 168       7.799 -10.533   0.782  1.00  0.00           C  
ATOM   3994  CD2 PHE A 168       5.560 -11.386   1.201  1.00  0.00           C  
ATOM   3995  CE1 PHE A 168       8.056 -11.624  -0.064  1.00  0.00           C  
ATOM   3996  CE2 PHE A 168       5.812 -12.470   0.340  1.00  0.00           C  
ATOM   3997  CZ  PHE A 168       7.062 -12.590  -0.288  1.00  0.00           C  
ATOM   3998  H   PHE A 168       7.251 -10.233   4.395  1.00  0.00           H  
ATOM   3999  HA  PHE A 168       8.208  -8.365   2.417  1.00  0.00           H  
ATOM   4000  HB2 PHE A 168       5.811  -8.446   1.615  1.00  0.00           H  
ATOM   4001  HB3 PHE A 168       5.425  -9.467   2.984  1.00  0.00           H  
ATOM   4002  HD1 PHE A 168       8.568  -9.788   0.917  1.00  0.00           H  
ATOM   4003  HD2 PHE A 168       4.595 -11.297   1.678  1.00  0.00           H  
ATOM   4004  HE1 PHE A 168       9.018 -11.716  -0.547  1.00  0.00           H  
ATOM   4005  HE2 PHE A 168       5.049 -13.213   0.163  1.00  0.00           H  
ATOM   4006  HZ  PHE A 168       7.262 -13.427  -0.941  1.00  0.00           H  
ATOM   4007  N   ILE A 169       6.168  -7.098   4.691  1.00  0.00           N  
ATOM   4008  CA  ILE A 169       5.778  -5.824   5.317  1.00  0.00           C  
ATOM   4009  C   ILE A 169       7.021  -5.007   5.708  1.00  0.00           C  
ATOM   4010  O   ILE A 169       7.105  -3.829   5.369  1.00  0.00           O  
ATOM   4011  CB  ILE A 169       4.782  -6.075   6.479  1.00  0.00           C  
ATOM   4012  CG1 ILE A 169       3.432  -6.584   5.913  1.00  0.00           C  
ATOM   4013  CG2 ILE A 169       4.563  -4.820   7.343  1.00  0.00           C  
ATOM   4014  CD1 ILE A 169       2.438  -7.087   6.968  1.00  0.00           C  
ATOM   4015  H   ILE A 169       5.846  -7.958   5.111  1.00  0.00           H  
ATOM   4016  HA  ILE A 169       5.257  -5.228   4.567  1.00  0.00           H  
ATOM   4017  HB  ILE A 169       5.200  -6.848   7.124  1.00  0.00           H  
ATOM   4018 HG12 ILE A 169       3.611  -7.406   5.220  1.00  0.00           H  
ATOM   4019 HG13 ILE A 169       2.959  -5.781   5.349  1.00  0.00           H  
ATOM   4020 HG21 ILE A 169       5.505  -4.476   7.771  1.00  0.00           H  
ATOM   4021 HG22 ILE A 169       4.129  -4.020   6.744  1.00  0.00           H  
ATOM   4022 HG23 ILE A 169       3.900  -5.040   8.179  1.00  0.00           H  
ATOM   4023 HD11 ILE A 169       2.898  -7.877   7.562  1.00  0.00           H  
ATOM   4024 HD12 ILE A 169       2.119  -6.272   7.618  1.00  0.00           H  
ATOM   4025 HD13 ILE A 169       1.555  -7.489   6.472  1.00  0.00           H  
ATOM   4026  N   ILE A 170       8.037  -5.634   6.315  1.00  0.00           N  
ATOM   4027  CA  ILE A 170       9.349  -5.006   6.573  1.00  0.00           C  
ATOM   4028  C   ILE A 170      10.013  -4.484   5.286  1.00  0.00           C  
ATOM   4029  O   ILE A 170      10.485  -3.347   5.264  1.00  0.00           O  
ATOM   4030  CB  ILE A 170      10.253  -5.989   7.352  1.00  0.00           C  
ATOM   4031  CG1 ILE A 170       9.730  -6.128   8.797  1.00  0.00           C  
ATOM   4032  CG2 ILE A 170      11.733  -5.571   7.358  1.00  0.00           C  
ATOM   4033  CD1 ILE A 170      10.257  -7.360   9.527  1.00  0.00           C  
ATOM   4034  H   ILE A 170       7.891  -6.586   6.618  1.00  0.00           H  
ATOM   4035  HA  ILE A 170       9.187  -4.133   7.205  1.00  0.00           H  
ATOM   4036  HB  ILE A 170      10.190  -6.964   6.869  1.00  0.00           H  
ATOM   4037 HG12 ILE A 170       8.642  -6.185   8.802  1.00  0.00           H  
ATOM   4038 HG13 ILE A 170      10.028  -5.243   9.360  1.00  0.00           H  
ATOM   4039 HG21 ILE A 170      12.146  -5.638   6.352  1.00  0.00           H  
ATOM   4040 HG22 ILE A 170      11.832  -4.549   7.724  1.00  0.00           H  
ATOM   4041 HG23 ILE A 170      12.315  -6.234   7.999  1.00  0.00           H  
ATOM   4042 HD11 ILE A 170      10.060  -8.253   8.934  1.00  0.00           H  
ATOM   4043 HD12 ILE A 170      11.327  -7.270   9.712  1.00  0.00           H  
ATOM   4044 HD13 ILE A 170       9.745  -7.448  10.485  1.00  0.00           H  
ATOM   4045  N   CYS A 171       9.995  -5.257   4.195  1.00  0.00           N  
ATOM   4046  CA  CYS A 171      10.529  -4.852   2.883  1.00  0.00           C  
ATOM   4047  C   CYS A 171       9.715  -3.748   2.166  1.00  0.00           C  
ATOM   4048  O   CYS A 171      10.021  -3.398   1.024  1.00  0.00           O  
ATOM   4049  CB  CYS A 171      10.707  -6.092   1.993  1.00  0.00           C  
ATOM   4050  SG  CYS A 171      11.922  -7.234   2.716  1.00  0.00           S  
ATOM   4051  H   CYS A 171       9.582  -6.176   4.270  1.00  0.00           H  
ATOM   4052  HA  CYS A 171      11.518  -4.424   3.046  1.00  0.00           H  
ATOM   4053  HB2 CYS A 171      11.066  -5.775   1.013  1.00  0.00           H  
ATOM   4054  HB3 CYS A 171       9.748  -6.594   1.863  1.00  0.00           H  
ATOM   4055  HG  CYS A 171      11.141  -7.676   3.706  1.00  0.00           H  
ATOM   4056  N   ILE A 172       8.705  -3.169   2.823  1.00  0.00           N  
ATOM   4057  CA  ILE A 172       7.909  -2.044   2.319  1.00  0.00           C  
ATOM   4058  C   ILE A 172       7.929  -0.892   3.340  1.00  0.00           C  
ATOM   4059  O   ILE A 172       8.360   0.206   2.988  1.00  0.00           O  
ATOM   4060  CB  ILE A 172       6.494  -2.502   1.901  1.00  0.00           C  
ATOM   4061  CG1 ILE A 172       6.455  -3.689   0.907  1.00  0.00           C  
ATOM   4062  CG2 ILE A 172       5.697  -1.335   1.294  1.00  0.00           C  
ATOM   4063  CD1 ILE A 172       5.124  -4.451   0.949  1.00  0.00           C  
ATOM   4064  H   ILE A 172       8.459  -3.546   3.728  1.00  0.00           H  
ATOM   4065  HA  ILE A 172       8.384  -1.655   1.418  1.00  0.00           H  
ATOM   4066  HB  ILE A 172       5.997  -2.818   2.818  1.00  0.00           H  
ATOM   4067 HG12 ILE A 172       7.243  -4.410   1.127  1.00  0.00           H  
ATOM   4068 HG13 ILE A 172       6.626  -3.324  -0.106  1.00  0.00           H  
ATOM   4069 HG21 ILE A 172       5.831  -0.416   1.865  1.00  0.00           H  
ATOM   4070 HG22 ILE A 172       6.014  -1.152   0.267  1.00  0.00           H  
ATOM   4071 HG23 ILE A 172       4.633  -1.573   1.308  1.00  0.00           H  
ATOM   4072 HD11 ILE A 172       5.001  -4.925   1.923  1.00  0.00           H  
ATOM   4073 HD12 ILE A 172       4.287  -3.774   0.778  1.00  0.00           H  
ATOM   4074 HD13 ILE A 172       5.123  -5.224   0.180  1.00  0.00           H  
ATOM   4075  N   GLN A 173       7.595  -1.144   4.613  1.00  0.00           N  
ATOM   4076  CA  GLN A 173       7.689  -0.166   5.713  1.00  0.00           C  
ATOM   4077  C   GLN A 173       9.106   0.394   5.896  1.00  0.00           C  
ATOM   4078  O   GLN A 173       9.265   1.577   6.187  1.00  0.00           O  
ATOM   4079  CB  GLN A 173       7.184  -0.781   7.031  1.00  0.00           C  
ATOM   4080  CG  GLN A 173       5.673  -1.061   7.015  1.00  0.00           C  
ATOM   4081  CD  GLN A 173       5.095  -1.155   8.424  1.00  0.00           C  
ATOM   4082  OE1 GLN A 173       5.256  -2.138   9.130  1.00  0.00           O  
ATOM   4083  NE2 GLN A 173       4.410  -0.146   8.905  1.00  0.00           N  
ATOM   4084  H   GLN A 173       7.236  -2.060   4.840  1.00  0.00           H  
ATOM   4085  HA  GLN A 173       7.047   0.687   5.492  1.00  0.00           H  
ATOM   4086  HB2 GLN A 173       7.386  -0.067   7.829  1.00  0.00           H  
ATOM   4087  HB3 GLN A 173       7.727  -1.700   7.253  1.00  0.00           H  
ATOM   4088  HG2 GLN A 173       5.467  -1.985   6.474  1.00  0.00           H  
ATOM   4089  HG3 GLN A 173       5.166  -0.246   6.500  1.00  0.00           H  
ATOM   4090 HE21 GLN A 173       4.236   0.665   8.329  1.00  0.00           H  
ATOM   4091 HE22 GLN A 173       4.022  -0.230   9.834  1.00  0.00           H  
ATOM   4092  N   MET A 174      10.149  -0.415   5.670  1.00  0.00           N  
ATOM   4093  CA  MET A 174      11.544   0.036   5.764  1.00  0.00           C  
ATOM   4094  C   MET A 174      12.155   0.463   4.418  1.00  0.00           C  
ATOM   4095  O   MET A 174      13.346   0.775   4.377  1.00  0.00           O  
ATOM   4096  CB  MET A 174      12.414  -0.983   6.525  1.00  0.00           C  
ATOM   4097  CG  MET A 174      11.823  -1.347   7.896  1.00  0.00           C  
ATOM   4098  SD  MET A 174      12.936  -2.203   9.053  1.00  0.00           S  
ATOM   4099  CE  MET A 174      14.183  -0.920   9.357  1.00  0.00           C  
ATOM   4100  H   MET A 174       9.976  -1.386   5.453  1.00  0.00           H  
ATOM   4101  HA  MET A 174      11.555   0.943   6.367  1.00  0.00           H  
ATOM   4102  HB2 MET A 174      13.400  -0.540   6.670  1.00  0.00           H  
ATOM   4103  HB3 MET A 174      12.538  -1.889   5.931  1.00  0.00           H  
ATOM   4104  HG2 MET A 174      10.952  -1.983   7.736  1.00  0.00           H  
ATOM   4105  HG3 MET A 174      11.475  -0.433   8.378  1.00  0.00           H  
ATOM   4106  HE1 MET A 174      14.702  -0.674   8.430  1.00  0.00           H  
ATOM   4107  HE2 MET A 174      13.702  -0.027   9.755  1.00  0.00           H  
ATOM   4108  HE3 MET A 174      14.915  -1.287  10.076  1.00  0.00           H  
ATOM   4109  N   ILE A 175      11.371   0.509   3.330  1.00  0.00           N  
ATOM   4110  CA  ILE A 175      11.850   0.849   1.977  1.00  0.00           C  
ATOM   4111  C   ILE A 175      10.883   1.800   1.251  1.00  0.00           C  
ATOM   4112  O   ILE A 175      11.145   2.999   1.202  1.00  0.00           O  
ATOM   4113  CB  ILE A 175      12.237  -0.406   1.151  1.00  0.00           C  
ATOM   4114  CG1 ILE A 175      13.241  -1.326   1.890  1.00  0.00           C  
ATOM   4115  CG2 ILE A 175      12.760   0.019  -0.238  1.00  0.00           C  
ATOM   4116  CD1 ILE A 175      13.652  -2.592   1.127  1.00  0.00           C  
ATOM   4117  H   ILE A 175      10.389   0.301   3.446  1.00  0.00           H  
ATOM   4118  HA  ILE A 175      12.769   1.425   2.089  1.00  0.00           H  
ATOM   4119  HB  ILE A 175      11.329  -0.990   1.003  1.00  0.00           H  
ATOM   4120 HG12 ILE A 175      12.789  -1.663   2.822  1.00  0.00           H  
ATOM   4121 HG13 ILE A 175      14.139  -0.759   2.133  1.00  0.00           H  
ATOM   4122 HG21 ILE A 175      12.005   0.588  -0.782  1.00  0.00           H  
ATOM   4123 HG22 ILE A 175      13.657   0.629  -0.132  1.00  0.00           H  
ATOM   4124 HG23 ILE A 175      12.980  -0.857  -0.847  1.00  0.00           H  
ATOM   4125 HD11 ILE A 175      12.763  -3.131   0.797  1.00  0.00           H  
ATOM   4126 HD12 ILE A 175      14.270  -2.340   0.265  1.00  0.00           H  
ATOM   4127 HD13 ILE A 175      14.231  -3.237   1.788  1.00  0.00           H  
ATOM   4128  N   SER A 176       9.759   1.305   0.719  1.00  0.00           N  
ATOM   4129  CA  SER A 176       8.768   2.120  -0.005  1.00  0.00           C  
ATOM   4130  C   SER A 176       8.153   3.226   0.861  1.00  0.00           C  
ATOM   4131  O   SER A 176       8.054   4.362   0.403  1.00  0.00           O  
ATOM   4132  CB  SER A 176       7.627   1.253  -0.551  1.00  0.00           C  
ATOM   4133  OG  SER A 176       8.091   0.273  -1.463  1.00  0.00           O  
ATOM   4134  H   SER A 176       9.581   0.314   0.801  1.00  0.00           H  
ATOM   4135  HA  SER A 176       9.261   2.600  -0.850  1.00  0.00           H  
ATOM   4136  HB2 SER A 176       6.908   1.894  -1.061  1.00  0.00           H  
ATOM   4137  HB3 SER A 176       7.124   0.768   0.285  1.00  0.00           H  
ATOM   4138  HG  SER A 176       7.667   0.454  -2.305  1.00  0.00           H  
ATOM   4139  N   GLU A 177       7.770   2.944   2.111  1.00  0.00           N  
ATOM   4140  CA  GLU A 177       7.181   3.971   2.989  1.00  0.00           C  
ATOM   4141  C   GLU A 177       8.216   5.008   3.433  1.00  0.00           C  
ATOM   4142  O   GLU A 177       7.909   6.194   3.490  1.00  0.00           O  
ATOM   4143  CB  GLU A 177       6.508   3.357   4.223  1.00  0.00           C  
ATOM   4144  CG  GLU A 177       5.505   2.222   3.984  1.00  0.00           C  
ATOM   4145  CD  GLU A 177       4.460   2.429   2.888  1.00  0.00           C  
ATOM   4146  OE1 GLU A 177       4.261   3.556   2.381  1.00  0.00           O  
ATOM   4147  OE2 GLU A 177       3.879   1.400   2.479  1.00  0.00           O1-
ATOM   4148  H   GLU A 177       7.876   2.002   2.461  1.00  0.00           H  
ATOM   4149  HA  GLU A 177       6.423   4.521   2.432  1.00  0.00           H  
ATOM   4150  HB2 GLU A 177       5.987   4.158   4.749  1.00  0.00           H  
ATOM   4151  HB3 GLU A 177       7.286   2.975   4.884  1.00  0.00           H  
ATOM   4152  HG2 GLU A 177       4.999   1.998   4.924  1.00  0.00           H  
ATOM   4153  HG3 GLU A 177       6.081   1.341   3.704  1.00  0.00           H  
ATOM   4154  N   ALA A 178       9.463   4.594   3.673  1.00  0.00           N  
ATOM   4155  CA  ALA A 178      10.570   5.510   3.936  1.00  0.00           C  
ATOM   4156  C   ALA A 178      10.907   6.375   2.703  1.00  0.00           C  
ATOM   4157  O   ALA A 178      11.203   7.563   2.830  1.00  0.00           O  
ATOM   4158  CB  ALA A 178      11.761   4.678   4.418  1.00  0.00           C  
ATOM   4159  H   ALA A 178       9.654   3.603   3.634  1.00  0.00           H  
ATOM   4160  HA  ALA A 178      10.276   6.192   4.735  1.00  0.00           H  
ATOM   4161  HB1 ALA A 178      11.508   4.185   5.357  1.00  0.00           H  
ATOM   4162  HB2 ALA A 178      12.019   3.922   3.676  1.00  0.00           H  
ATOM   4163  HB3 ALA A 178      12.624   5.325   4.580  1.00  0.00           H  
ATOM   4164  N   ALA A 179      10.811   5.828   1.489  1.00  0.00           N  
ATOM   4165  CA  ALA A 179      10.935   6.615   0.265  1.00  0.00           C  
ATOM   4166  C   ALA A 179       9.793   7.639   0.128  1.00  0.00           C  
ATOM   4167  O   ALA A 179      10.059   8.784  -0.233  1.00  0.00           O  
ATOM   4168  CB  ALA A 179      11.020   5.667  -0.934  1.00  0.00           C  
ATOM   4169  H   ALA A 179      10.637   4.836   1.411  1.00  0.00           H  
ATOM   4170  HA  ALA A 179      11.867   7.177   0.310  1.00  0.00           H  
ATOM   4171  HB1 ALA A 179      11.840   4.966  -0.781  1.00  0.00           H  
ATOM   4172  HB2 ALA A 179      10.089   5.111  -1.048  1.00  0.00           H  
ATOM   4173  HB3 ALA A 179      11.204   6.244  -1.840  1.00  0.00           H  
ATOM   4174  N   ARG A 180       8.549   7.263   0.459  1.00  0.00           N  
ATOM   4175  CA  ARG A 180       7.373   8.155   0.442  1.00  0.00           C  
ATOM   4176  C   ARG A 180       7.391   9.220   1.546  1.00  0.00           C  
ATOM   4177  O   ARG A 180       6.964  10.342   1.278  1.00  0.00           O  
ATOM   4178  CB  ARG A 180       6.084   7.318   0.543  1.00  0.00           C  
ATOM   4179  CG  ARG A 180       5.795   6.427  -0.680  1.00  0.00           C  
ATOM   4180  CD  ARG A 180       4.773   5.352  -0.285  1.00  0.00           C  
ATOM   4181  NE  ARG A 180       4.407   4.453  -1.400  1.00  0.00           N  
ATOM   4182  CZ  ARG A 180       4.178   3.154  -1.295  1.00  0.00           C  
ATOM   4183  NH1 ARG A 180       4.196   2.524  -0.164  1.00  0.00           N  
ATOM   4184  NH2 ARG A 180       3.918   2.427  -2.338  1.00  0.00           N1+
ATOM   4185  H   ARG A 180       8.410   6.298   0.721  1.00  0.00           H  
ATOM   4186  HA  ARG A 180       7.362   8.713  -0.494  1.00  0.00           H  
ATOM   4187  HB2 ARG A 180       5.235   7.986   0.686  1.00  0.00           H  
ATOM   4188  HB3 ARG A 180       6.160   6.691   1.431  1.00  0.00           H  
ATOM   4189  HG2 ARG A 180       6.707   5.942  -1.028  1.00  0.00           H  
ATOM   4190  HG3 ARG A 180       5.405   7.043  -1.491  1.00  0.00           H  
ATOM   4191  HD2 ARG A 180       3.875   5.829   0.108  1.00  0.00           H  
ATOM   4192  HD3 ARG A 180       5.223   4.770   0.520  1.00  0.00           H  
ATOM   4193  HE  ARG A 180       4.246   4.870  -2.306  1.00  0.00           H  
ATOM   4194 HH11 ARG A 180       3.951   1.548  -0.078  1.00  0.00           H  
ATOM   4195 HH12 ARG A 180       4.249   3.038   0.704  1.00  0.00           H  
ATOM   4196 HH21 ARG A 180       3.878   2.857  -3.251  1.00  0.00           H  
ATOM   4197 HH22 ARG A 180       3.827   1.429  -2.216  1.00  0.00           H  
ATOM   4198  N   PHE A 181       7.883   8.894   2.744  1.00  0.00           N  
ATOM   4199  CA  PHE A 181       7.760   9.715   3.951  1.00  0.00           C  
ATOM   4200  C   PHE A 181       9.064   9.850   4.753  1.00  0.00           C  
ATOM   4201  O   PHE A 181       9.573   8.880   5.313  1.00  0.00           O  
ATOM   4202  CB  PHE A 181       6.682   9.140   4.888  1.00  0.00           C  
ATOM   4203  CG  PHE A 181       5.249   9.079   4.396  1.00  0.00           C  
ATOM   4204  CD1 PHE A 181       4.391  10.175   4.600  1.00  0.00           C  
ATOM   4205  CD2 PHE A 181       4.732   7.880   3.872  1.00  0.00           C  
ATOM   4206  CE1 PHE A 181       3.021  10.069   4.304  1.00  0.00           C  
ATOM   4207  CE2 PHE A 181       3.362   7.770   3.576  1.00  0.00           C  
ATOM   4208  CZ  PHE A 181       2.504   8.861   3.807  1.00  0.00           C  
ATOM   4209  H   PHE A 181       8.199   7.943   2.873  1.00  0.00           H  
ATOM   4210  HA  PHE A 181       7.449  10.719   3.660  1.00  0.00           H  
ATOM   4211  HB2 PHE A 181       6.684   9.727   5.806  1.00  0.00           H  
ATOM   4212  HB3 PHE A 181       6.980   8.130   5.169  1.00  0.00           H  
ATOM   4213  HD1 PHE A 181       4.784  11.095   5.008  1.00  0.00           H  
ATOM   4214  HD2 PHE A 181       5.381   7.030   3.721  1.00  0.00           H  
ATOM   4215  HE1 PHE A 181       2.365  10.909   4.476  1.00  0.00           H  
ATOM   4216  HE2 PHE A 181       2.974   6.840   3.189  1.00  0.00           H  
ATOM   4217  HZ  PHE A 181       1.446   8.768   3.609  1.00  0.00           H  
ATOM   4218  N   GLN A 182       9.530  11.086   4.928  1.00  0.00           N  
ATOM   4219  CA  GLN A 182      10.600  11.490   5.848  1.00  0.00           C  
ATOM   4220  C   GLN A 182      10.249  11.169   7.311  1.00  0.00           C  
ATOM   4221  O   GLN A 182      11.143  10.945   8.128  1.00  0.00           O  
ATOM   4222  CB  GLN A 182      10.867  13.004   5.737  1.00  0.00           C  
ATOM   4223  CG  GLN A 182      11.256  13.528   4.346  1.00  0.00           C  
ATOM   4224  CD  GLN A 182      10.040  13.838   3.482  1.00  0.00           C  
ATOM   4225  OE1 GLN A 182       9.386  12.949   2.965  1.00  0.00           O  
ATOM   4226  NE2 GLN A 182       9.651  15.077   3.309  1.00  0.00           N  
ATOM   4227  H   GLN A 182       9.081  11.814   4.392  1.00  0.00           H  
ATOM   4228  HA  GLN A 182      11.513  10.954   5.590  1.00  0.00           H  
ATOM   4229  HB2 GLN A 182      11.691  13.236   6.412  1.00  0.00           H  
ATOM   4230  HB3 GLN A 182       9.989  13.548   6.085  1.00  0.00           H  
ATOM   4231  HG2 GLN A 182      11.887  12.798   3.838  1.00  0.00           H  
ATOM   4232  HG3 GLN A 182      11.834  14.444   4.468  1.00  0.00           H  
ATOM   4233 HE21 GLN A 182      10.133  15.864   3.719  1.00  0.00           H  
ATOM   4234 HE22 GLN A 182       8.856  15.221   2.702  1.00  0.00           H  
ATOM   4235  N   TYR A 183       8.957  11.119   7.661  1.00  0.00           N  
ATOM   4236  CA  TYR A 183       8.519  10.673   8.988  1.00  0.00           C  
ATOM   4237  C   TYR A 183       8.806   9.179   9.206  1.00  0.00           C  
ATOM   4238  O   TYR A 183       9.362   8.801  10.233  1.00  0.00           O  
ATOM   4239  CB  TYR A 183       7.040  11.020   9.198  1.00  0.00           C  
ATOM   4240  CG  TYR A 183       6.539  10.712  10.598  1.00  0.00           C  
ATOM   4241  CD1 TYR A 183       6.730  11.651  11.633  1.00  0.00           C  
ATOM   4242  CD2 TYR A 183       5.908   9.483  10.876  1.00  0.00           C  
ATOM   4243  CE1 TYR A 183       6.294  11.361  12.941  1.00  0.00           C  
ATOM   4244  CE2 TYR A 183       5.464   9.196  12.182  1.00  0.00           C  
ATOM   4245  CZ  TYR A 183       5.659  10.133  13.219  1.00  0.00           C  
ATOM   4246  OH  TYR A 183       5.219   9.862  14.473  1.00  0.00           O  
ATOM   4247  H   TYR A 183       8.264  11.377   6.973  1.00  0.00           H  
ATOM   4248  HA  TYR A 183       9.084  11.215   9.747  1.00  0.00           H  
ATOM   4249  HB2 TYR A 183       6.433  10.482   8.470  1.00  0.00           H  
ATOM   4250  HB3 TYR A 183       6.911  12.087   9.018  1.00  0.00           H  
ATOM   4251  HD1 TYR A 183       7.217  12.593  11.430  1.00  0.00           H  
ATOM   4252  HD2 TYR A 183       5.765   8.756  10.091  1.00  0.00           H  
ATOM   4253  HE1 TYR A 183       6.440  12.073  13.740  1.00  0.00           H  
ATOM   4254  HE2 TYR A 183       4.978   8.256  12.399  1.00  0.00           H  
ATOM   4255  HH  TYR A 183       4.589   9.137  14.471  1.00  0.00           H  
ATOM   4256  N   ILE A 184       8.500   8.329   8.218  1.00  0.00           N  
ATOM   4257  CA  ILE A 184       8.688   6.873   8.324  1.00  0.00           C  
ATOM   4258  C   ILE A 184      10.157   6.483   8.095  1.00  0.00           C  
ATOM   4259  O   ILE A 184      10.689   5.622   8.792  1.00  0.00           O  
ATOM   4260  CB  ILE A 184       7.675   6.108   7.440  1.00  0.00           C  
ATOM   4261  CG1 ILE A 184       6.229   6.506   7.832  1.00  0.00           C  
ATOM   4262  CG2 ILE A 184       7.902   4.590   7.550  1.00  0.00           C  
ATOM   4263  CD1 ILE A 184       5.125   5.865   6.987  1.00  0.00           C  
ATOM   4264  H   ILE A 184       8.131   8.700   7.354  1.00  0.00           H  
ATOM   4265  HA  ILE A 184       8.465   6.589   9.352  1.00  0.00           H  
ATOM   4266  HB  ILE A 184       7.844   6.391   6.401  1.00  0.00           H  
ATOM   4267 HG12 ILE A 184       6.108   7.584   7.731  1.00  0.00           H  
ATOM   4268 HG13 ILE A 184       6.060   6.245   8.876  1.00  0.00           H  
ATOM   4269 HG21 ILE A 184       8.892   4.316   7.185  1.00  0.00           H  
ATOM   4270 HG22 ILE A 184       7.797   4.272   8.587  1.00  0.00           H  
ATOM   4271 HG23 ILE A 184       7.174   4.043   6.950  1.00  0.00           H  
ATOM   4272 HD11 ILE A 184       5.310   6.057   5.930  1.00  0.00           H  
ATOM   4273 HD12 ILE A 184       5.082   4.791   7.163  1.00  0.00           H  
ATOM   4274 HD13 ILE A 184       4.164   6.300   7.262  1.00  0.00           H  
ATOM   4275  N   GLU A 185      10.864   7.182   7.204  1.00  0.00           N  
ATOM   4276  CA  GLU A 185      12.328   7.126   7.131  1.00  0.00           C  
ATOM   4277  C   GLU A 185      12.958   7.493   8.482  1.00  0.00           C  
ATOM   4278  O   GLU A 185      13.859   6.801   8.949  1.00  0.00           O  
ATOM   4279  CB  GLU A 185      12.819   8.056   6.009  1.00  0.00           C  
ATOM   4280  CG  GLU A 185      14.347   8.090   5.829  1.00  0.00           C  
ATOM   4281  CD  GLU A 185      14.881   9.415   5.266  1.00  0.00           C  
ATOM   4282  OE1 GLU A 185      14.102  10.237   4.731  1.00  0.00           O  
ATOM   4283  OE2 GLU A 185      16.113   9.633   5.349  1.00  0.00           O1-
ATOM   4284  H   GLU A 185      10.379   7.832   6.602  1.00  0.00           H  
ATOM   4285  HA  GLU A 185      12.633   6.106   6.896  1.00  0.00           H  
ATOM   4286  HB2 GLU A 185      12.473   9.058   6.264  1.00  0.00           H  
ATOM   4287  HB3 GLU A 185      12.359   7.768   5.064  1.00  0.00           H  
ATOM   4288  HG2 GLU A 185      14.644   7.267   5.179  1.00  0.00           H  
ATOM   4289  HG3 GLU A 185      14.837   7.920   6.788  1.00  0.00           H  
ATOM   4290  N   GLY A 186      12.449   8.540   9.138  1.00  0.00           N  
ATOM   4291  CA  GLY A 186      12.841   8.952  10.485  1.00  0.00           C  
ATOM   4292  C   GLY A 186      12.586   7.885  11.550  1.00  0.00           C  
ATOM   4293  O   GLY A 186      13.452   7.634  12.386  1.00  0.00           O  
ATOM   4294  H   GLY A 186      11.740   9.093   8.677  1.00  0.00           H  
ATOM   4295  HA2 GLY A 186      12.260   9.836  10.749  1.00  0.00           H  
ATOM   4296  HA3 GLY A 186      13.899   9.212  10.489  1.00  0.00           H  
ATOM   4297  N   GLU A 187      11.443   7.197  11.498  1.00  0.00           N  
ATOM   4298  CA  GLU A 187      11.139   6.043  12.358  1.00  0.00           C  
ATOM   4299  C   GLU A 187      12.153   4.897  12.186  1.00  0.00           C  
ATOM   4300  O   GLU A 187      12.540   4.259  13.175  1.00  0.00           O  
ATOM   4301  CB  GLU A 187       9.707   5.547  12.074  1.00  0.00           C  
ATOM   4302  CG  GLU A 187       8.611   6.422  12.696  1.00  0.00           C  
ATOM   4303  CD  GLU A 187       8.498   6.128  14.192  1.00  0.00           C  
ATOM   4304  OE1 GLU A 187       7.556   5.451  14.640  1.00  0.00           O  
ATOM   4305  OE2 GLU A 187       9.408   6.493  14.973  1.00  0.00           O1-
ATOM   4306  H   GLU A 187      10.739   7.500  10.841  1.00  0.00           H  
ATOM   4307  HA  GLU A 187      11.209   6.362  13.398  1.00  0.00           H  
ATOM   4308  HB2 GLU A 187       9.589   4.526  12.436  1.00  0.00           H  
ATOM   4309  HB3 GLU A 187       9.547   5.511  10.996  1.00  0.00           H  
ATOM   4310  HG2 GLU A 187       7.663   6.194  12.208  1.00  0.00           H  
ATOM   4311  HG3 GLU A 187       8.832   7.477  12.537  1.00  0.00           H  
ATOM   4312  N   MET A 188      12.650   4.663  10.967  1.00  0.00           N  
ATOM   4313  CA  MET A 188      13.705   3.672  10.725  1.00  0.00           C  
ATOM   4314  C   MET A 188      15.085   4.201  11.124  1.00  0.00           C  
ATOM   4315  O   MET A 188      15.822   3.490  11.803  1.00  0.00           O  
ATOM   4316  CB  MET A 188      13.664   3.146   9.285  1.00  0.00           C  
ATOM   4317  CG  MET A 188      12.291   2.590   8.880  1.00  0.00           C  
ATOM   4318  SD  MET A 188      11.378   1.654  10.148  1.00  0.00           S  
ATOM   4319  CE  MET A 188       9.711   2.271   9.793  1.00  0.00           C  
ATOM   4320  H   MET A 188      12.266   5.176  10.187  1.00  0.00           H  
ATOM   4321  HA  MET A 188      13.517   2.817  11.374  1.00  0.00           H  
ATOM   4322  HB2 MET A 188      14.404   2.352   9.186  1.00  0.00           H  
ATOM   4323  HB3 MET A 188      13.927   3.951   8.599  1.00  0.00           H  
ATOM   4324  HG2 MET A 188      12.424   1.957   8.002  1.00  0.00           H  
ATOM   4325  HG3 MET A 188      11.673   3.433   8.571  1.00  0.00           H  
ATOM   4326  HE1 MET A 188       9.706   3.359   9.846  1.00  0.00           H  
ATOM   4327  HE2 MET A 188       9.407   1.961   8.793  1.00  0.00           H  
ATOM   4328  HE3 MET A 188       9.005   1.879  10.526  1.00  0.00           H  
ATOM   4329  N   ARG A 189      15.408   5.470  10.849  1.00  0.00           N  
ATOM   4330  CA  ARG A 189      16.585   6.194  11.386  1.00  0.00           C  
ATOM   4331  C   ARG A 189      16.544   6.376  12.915  1.00  0.00           C  
ATOM   4332  O   ARG A 189      17.507   6.865  13.502  1.00  0.00           O  
ATOM   4333  CB  ARG A 189      16.733   7.552  10.671  1.00  0.00           C  
ATOM   4334  CG  ARG A 189      17.070   7.421   9.177  1.00  0.00           C  
ATOM   4335  CD  ARG A 189      16.922   8.741   8.410  1.00  0.00           C  
ATOM   4336  NE  ARG A 189      17.837   9.795   8.879  1.00  0.00           N  
ATOM   4337  CZ  ARG A 189      18.235  10.846   8.184  1.00  0.00           C  
ATOM   4338  NH1 ARG A 189      17.785  11.118   6.993  1.00  0.00           N  
ATOM   4339  NH2 ARG A 189      19.107  11.665   8.698  1.00  0.00           N1+
ATOM   4340  H   ARG A 189      14.761   5.991  10.274  1.00  0.00           H  
ATOM   4341  HA  ARG A 189      17.480   5.605  11.183  1.00  0.00           H  
ATOM   4342  HB2 ARG A 189      17.528   8.121  11.155  1.00  0.00           H  
ATOM   4343  HB3 ARG A 189      15.803   8.109  10.787  1.00  0.00           H  
ATOM   4344  HG2 ARG A 189      16.405   6.695   8.709  1.00  0.00           H  
ATOM   4345  HG3 ARG A 189      18.089   7.052   9.062  1.00  0.00           H  
ATOM   4346  HD2 ARG A 189      15.893   9.092   8.496  1.00  0.00           H  
ATOM   4347  HD3 ARG A 189      17.130   8.532   7.361  1.00  0.00           H  
ATOM   4348  HE  ARG A 189      18.175   9.753   9.830  1.00  0.00           H  
ATOM   4349 HH11 ARG A 189      18.126  11.922   6.484  1.00  0.00           H  
ATOM   4350 HH12 ARG A 189      17.143  10.488   6.533  1.00  0.00           H  
ATOM   4351 HH21 ARG A 189      19.524  11.473   9.597  1.00  0.00           H  
ATOM   4352 HH22 ARG A 189      19.449  12.446   8.156  1.00  0.00           H  
ATOM   4353  N   THR A 190      15.472   5.924  13.565  1.00  0.00           N  
ATOM   4354  CA  THR A 190      15.298   5.855  15.021  1.00  0.00           C  
ATOM   4355  C   THR A 190      15.446   4.425  15.556  1.00  0.00           C  
ATOM   4356  O   THR A 190      16.133   4.212  16.554  1.00  0.00           O  
ATOM   4357  CB  THR A 190      13.972   6.528  15.413  1.00  0.00           C  
ATOM   4358  OG1 THR A 190      14.016   7.883  15.034  1.00  0.00           O  
ATOM   4359  CG2 THR A 190      13.666   6.465  16.905  1.00  0.00           C  
ATOM   4360  H   THR A 190      14.681   5.676  12.987  1.00  0.00           H  
ATOM   4361  HA  THR A 190      16.084   6.439  15.501  1.00  0.00           H  
ATOM   4362  HB  THR A 190      13.149   6.048  14.883  1.00  0.00           H  
ATOM   4363 HG21 THR A 190      13.461   5.436  17.200  1.00  0.00           H  
ATOM   4364 HG22 THR A 190      14.500   6.870  17.479  1.00  0.00           H  
ATOM   4365 HG23 THR A 190      12.774   7.059  17.105  1.00  0.00           H  
ATOM   4366  HG1 THR A 190      13.866   7.913  14.087  1.00  0.00           H  
ATOM   4367  N   ARG A 191      14.898   3.411  14.869  1.00  0.00           N  
ATOM   4368  CA  ARG A 191      15.041   1.984  15.248  1.00  0.00           C  
ATOM   4369  C   ARG A 191      16.379   1.360  14.818  1.00  0.00           C  
ATOM   4370  O   ARG A 191      16.895   0.489  15.513  1.00  0.00           O  
ATOM   4371  CB  ARG A 191      13.828   1.177  14.742  1.00  0.00           C  
ATOM   4372  CG  ARG A 191      12.528   1.587  15.463  1.00  0.00           C  
ATOM   4373  CD  ARG A 191      11.281   1.047  14.742  1.00  0.00           C  
ATOM   4374  NE  ARG A 191      10.014   1.509  15.351  1.00  0.00           N  
ATOM   4375  CZ  ARG A 191       9.531   2.741  15.341  1.00  0.00           C  
ATOM   4376  NH1 ARG A 191      10.209   3.748  14.880  1.00  0.00           N  
ATOM   4377  NH2 ARG A 191       8.341   3.007  15.785  1.00  0.00           N1+
ATOM   4378  H   ARG A 191      14.309   3.642  14.081  1.00  0.00           H  
ATOM   4379  HA  ARG A 191      15.035   1.911  16.336  1.00  0.00           H  
ATOM   4380  HB2 ARG A 191      13.996   0.114  14.920  1.00  0.00           H  
ATOM   4381  HB3 ARG A 191      13.719   1.338  13.670  1.00  0.00           H  
ATOM   4382  HG2 ARG A 191      12.473   2.675  15.515  1.00  0.00           H  
ATOM   4383  HG3 ARG A 191      12.553   1.207  16.484  1.00  0.00           H  
ATOM   4384  HD2 ARG A 191      11.306  -0.042  14.771  1.00  0.00           H  
ATOM   4385  HD3 ARG A 191      11.308   1.358  13.698  1.00  0.00           H  
ATOM   4386  HE  ARG A 191       9.439   0.817  15.809  1.00  0.00           H  
ATOM   4387 HH11 ARG A 191       9.853   4.675  15.064  1.00  0.00           H  
ATOM   4388 HH12 ARG A 191      11.119   3.624  14.459  1.00  0.00           H  
ATOM   4389 HH21 ARG A 191       7.754   2.289  16.185  1.00  0.00           H  
ATOM   4390 HH22 ARG A 191       7.959   3.929  15.633  1.00  0.00           H  
ATOM   4391  N   ILE A 192      16.991   1.829  13.727  1.00  0.00           N  
ATOM   4392  CA  ILE A 192      18.347   1.439  13.275  1.00  0.00           C  
ATOM   4393  C   ILE A 192      19.445   2.066  14.153  1.00  0.00           C  
ATOM   4394  O   ILE A 192      20.514   1.479  14.321  1.00  0.00           O  
ATOM   4395  CB  ILE A 192      18.522   1.773  11.766  1.00  0.00           C  
ATOM   4396  CG1 ILE A 192      17.537   0.941  10.899  1.00  0.00           C  
ATOM   4397  CG2 ILE A 192      19.967   1.598  11.255  1.00  0.00           C  
ATOM   4398  CD1 ILE A 192      17.449   1.390   9.432  1.00  0.00           C  
ATOM   4399  H   ILE A 192      16.486   2.499  13.164  1.00  0.00           H  
ATOM   4400  HA  ILE A 192      18.449   0.359  13.382  1.00  0.00           H  
ATOM   4401  HB  ILE A 192      18.280   2.827  11.634  1.00  0.00           H  
ATOM   4402 HG12 ILE A 192      16.531   1.003  11.315  1.00  0.00           H  
ATOM   4403 HG13 ILE A 192      17.833  -0.108  10.920  1.00  0.00           H  
ATOM   4404 HG21 ILE A 192      20.657   2.230  11.814  1.00  0.00           H  
ATOM   4405 HG22 ILE A 192      20.272   0.555  11.333  1.00  0.00           H  
ATOM   4406 HG23 ILE A 192      20.043   1.904  10.211  1.00  0.00           H  
ATOM   4407 HD11 ILE A 192      17.236   2.458   9.385  1.00  0.00           H  
ATOM   4408 HD12 ILE A 192      18.381   1.175   8.909  1.00  0.00           H  
ATOM   4409 HD13 ILE A 192      16.643   0.847   8.938  1.00  0.00           H  
ATOM   4410  N   ARG A 193      19.172   3.229  14.756  1.00  0.00           N  
ATOM   4411  CA  ARG A 193      20.101   4.010  15.600  1.00  0.00           C  
ATOM   4412  C   ARG A 193      20.447   3.353  16.943  1.00  0.00           C  
ATOM   4413  O   ARG A 193      21.576   3.466  17.415  1.00  0.00           O  
ATOM   4414  CB  ARG A 193      19.503   5.418  15.746  1.00  0.00           C  
ATOM   4415  CG  ARG A 193      20.256   6.377  16.678  1.00  0.00           C  
ATOM   4416  CD  ARG A 193      20.073   7.860  16.310  1.00  0.00           C  
ATOM   4417  NE  ARG A 193      18.723   8.181  15.799  1.00  0.00           N  
ATOM   4418  CZ  ARG A 193      17.749   8.833  16.400  1.00  0.00           C  
ATOM   4419  NH1 ARG A 193      17.766   9.171  17.655  1.00  0.00           N  
ATOM   4420  NH2 ARG A 193      16.692   9.162  15.730  1.00  0.00           N1+
ATOM   4421  H   ARG A 193      18.265   3.636  14.577  1.00  0.00           H  
ATOM   4422  HA  ARG A 193      21.056   4.111  15.083  1.00  0.00           H  
ATOM   4423  HB2 ARG A 193      18.478   5.340  16.108  1.00  0.00           H  
ATOM   4424  HB3 ARG A 193      19.466   5.850  14.746  1.00  0.00           H  
ATOM   4425  HG2 ARG A 193      21.323   6.154  16.653  1.00  0.00           H  
ATOM   4426  HG3 ARG A 193      19.892   6.216  17.693  1.00  0.00           H  
ATOM   4427  HD2 ARG A 193      20.794   8.105  15.530  1.00  0.00           H  
ATOM   4428  HD3 ARG A 193      20.318   8.475  17.177  1.00  0.00           H  
ATOM   4429  HE  ARG A 193      18.523   7.904  14.849  1.00  0.00           H  
ATOM   4430 HH11 ARG A 193      16.993   9.716  18.009  1.00  0.00           H  
ATOM   4431 HH12 ARG A 193      18.511   8.878  18.270  1.00  0.00           H  
ATOM   4432 HH21 ARG A 193      16.598   8.974  14.742  1.00  0.00           H  
ATOM   4433 HH22 ARG A 193      15.952   9.651  16.214  1.00  0.00           H  
ATOM   4434  N   TYR A 194      19.499   2.606  17.509  1.00  0.00           N  
ATOM   4435  CA  TYR A 194      19.686   1.818  18.737  1.00  0.00           C  
ATOM   4436  C   TYR A 194      19.579   0.300  18.503  1.00  0.00           C  
ATOM   4437  O   TYR A 194      19.893  -0.486  19.391  1.00  0.00           O  
ATOM   4438  CB  TYR A 194      18.722   2.329  19.821  1.00  0.00           C  
ATOM   4439  CG  TYR A 194      18.720   3.841  20.014  1.00  0.00           C  
ATOM   4440  CD1 TYR A 194      19.932   4.544  20.165  1.00  0.00           C  
ATOM   4441  CD2 TYR A 194      17.504   4.553  20.025  1.00  0.00           C  
ATOM   4442  CE1 TYR A 194      19.932   5.946  20.272  1.00  0.00           C  
ATOM   4443  CE2 TYR A 194      17.501   5.960  20.117  1.00  0.00           C  
ATOM   4444  CZ  TYR A 194      18.721   6.662  20.214  1.00  0.00           C  
ATOM   4445  OH  TYR A 194      18.739   8.021  20.221  1.00  0.00           O  
ATOM   4446  H   TYR A 194      18.573   2.652  17.106  1.00  0.00           H  
ATOM   4447  HA  TYR A 194      20.698   1.977  19.112  1.00  0.00           H  
ATOM   4448  HB2 TYR A 194      18.977   1.857  20.769  1.00  0.00           H  
ATOM   4449  HB3 TYR A 194      17.714   2.007  19.560  1.00  0.00           H  
ATOM   4450  HD1 TYR A 194      20.871   4.012  20.178  1.00  0.00           H  
ATOM   4451  HD2 TYR A 194      16.567   4.022  19.953  1.00  0.00           H  
ATOM   4452  HE1 TYR A 194      20.859   6.490  20.379  1.00  0.00           H  
ATOM   4453  HE2 TYR A 194      16.568   6.504  20.103  1.00  0.00           H  
ATOM   4454  HH  TYR A 194      17.913   8.389  20.543  1.00  0.00           H  
ATOM   4455  N   ASN A 195      19.153  -0.118  17.305  1.00  0.00           N  
ATOM   4456  CA  ASN A 195      19.015  -1.507  16.865  1.00  0.00           C  
ATOM   4457  C   ASN A 195      18.225  -2.386  17.860  1.00  0.00           C  
ATOM   4458  O   ASN A 195      18.763  -3.326  18.454  1.00  0.00           O  
ATOM   4459  CB  ASN A 195      20.392  -2.056  16.450  1.00  0.00           C  
ATOM   4460  CG  ASN A 195      20.293  -3.344  15.651  1.00  0.00           C  
ATOM   4461  OD1 ASN A 195      19.219  -3.799  15.276  1.00  0.00           O  
ATOM   4462  ND2 ASN A 195      21.407  -3.972  15.352  1.00  0.00           N  
ATOM   4463  H   ASN A 195      18.894   0.592  16.636  1.00  0.00           H  
ATOM   4464  HA  ASN A 195      18.407  -1.479  15.961  1.00  0.00           H  
ATOM   4465  HB2 ASN A 195      21.003  -2.227  17.335  1.00  0.00           H  
ATOM   4466  HB3 ASN A 195      20.903  -1.320  15.829  1.00  0.00           H  
ATOM   4467 HD21 ASN A 195      22.298  -3.556  15.583  1.00  0.00           H  
ATOM   4468 HD22 ASN A 195      21.341  -4.686  14.640  1.00  0.00           H  
ATOM   4469  N   ARG A 196      16.936  -2.068  18.030  1.00  0.00           N  
ATOM   4470  CA  ARG A 196      15.970  -2.791  18.879  1.00  0.00           C  
ATOM   4471  C   ARG A 196      14.667  -2.972  18.102  1.00  0.00           C  
ATOM   4472  O   ARG A 196      14.246  -2.046  17.405  1.00  0.00           O  
ATOM   4473  CB  ARG A 196      15.710  -2.042  20.203  1.00  0.00           C  
ATOM   4474  CG  ARG A 196      16.945  -1.654  21.032  1.00  0.00           C  
ATOM   4475  CD  ARG A 196      17.644  -2.845  21.708  1.00  0.00           C  
ATOM   4476  NE  ARG A 196      19.114  -2.712  21.700  1.00  0.00           N  
ATOM   4477  CZ  ARG A 196      19.873  -1.746  22.188  1.00  0.00           C  
ATOM   4478  NH1 ARG A 196      19.406  -0.753  22.893  1.00  0.00           N  
ATOM   4479  NH2 ARG A 196      21.148  -1.791  21.950  1.00  0.00           N1+
ATOM   4480  H   ARG A 196      16.571  -1.294  17.494  1.00  0.00           H  
ATOM   4481  HA  ARG A 196      16.358  -3.784  19.108  1.00  0.00           H  
ATOM   4482  HB2 ARG A 196      15.052  -2.644  20.830  1.00  0.00           H  
ATOM   4483  HB3 ARG A 196      15.177  -1.121  19.967  1.00  0.00           H  
ATOM   4484  HG2 ARG A 196      16.638  -0.958  21.812  1.00  0.00           H  
ATOM   4485  HG3 ARG A 196      17.641  -1.116  20.388  1.00  0.00           H  
ATOM   4486  HD2 ARG A 196      17.391  -3.757  21.167  1.00  0.00           H  
ATOM   4487  HD3 ARG A 196      17.279  -2.948  22.729  1.00  0.00           H  
ATOM   4488  HE  ARG A 196      19.621  -3.398  21.159  1.00  0.00           H  
ATOM   4489 HH11 ARG A 196      18.421  -0.727  23.113  1.00  0.00           H  
ATOM   4490 HH12 ARG A 196      20.004   0.033  23.103  1.00  0.00           H  
ATOM   4491 HH21 ARG A 196      21.758  -1.046  22.254  1.00  0.00           H  
ATOM   4492 HH22 ARG A 196      21.473  -2.442  21.249  1.00  0.00           H  
ATOM   4493  N   ARG A 197      14.017  -4.137  18.215  1.00  0.00           N  
ATOM   4494  CA  ARG A 197      12.770  -4.415  17.475  1.00  0.00           C  
ATOM   4495  C   ARG A 197      11.585  -3.752  18.175  1.00  0.00           C  
ATOM   4496  O   ARG A 197      11.437  -3.873  19.391  1.00  0.00           O  
ATOM   4497  CB  ARG A 197      12.604  -5.925  17.199  1.00  0.00           C  
ATOM   4498  CG  ARG A 197      11.946  -6.749  18.323  1.00  0.00           C  
ATOM   4499  CD  ARG A 197      11.767  -8.224  17.942  1.00  0.00           C  
ATOM   4500  NE  ARG A 197      13.062  -8.903  17.766  1.00  0.00           N  
ATOM   4501  CZ  ARG A 197      13.625  -9.304  16.644  1.00  0.00           C  
ATOM   4502  NH1 ARG A 197      13.078  -9.201  15.476  1.00  0.00           N  
ATOM   4503  NH2 ARG A 197      14.809  -9.824  16.681  1.00  0.00           N1+
ATOM   4504  H   ARG A 197      14.376  -4.828  18.859  1.00  0.00           H  
ATOM   4505  HA  ARG A 197      12.869  -3.935  16.502  1.00  0.00           H  
ATOM   4506  HB2 ARG A 197      13.581  -6.343  16.958  1.00  0.00           H  
ATOM   4507  HB3 ARG A 197      11.984  -6.029  16.309  1.00  0.00           H  
ATOM   4508  HG2 ARG A 197      10.954  -6.350  18.532  1.00  0.00           H  
ATOM   4509  HG3 ARG A 197      12.551  -6.681  19.227  1.00  0.00           H  
ATOM   4510  HD2 ARG A 197      11.168  -8.294  17.034  1.00  0.00           H  
ATOM   4511  HD3 ARG A 197      11.213  -8.724  18.736  1.00  0.00           H  
ATOM   4512  HE  ARG A 197      13.636  -9.022  18.589  1.00  0.00           H  
ATOM   4513 HH11 ARG A 197      12.153  -8.815  15.349  1.00  0.00           H  
ATOM   4514 HH12 ARG A 197      13.562  -9.581  14.675  1.00  0.00           H  
ATOM   4515 HH21 ARG A 197      15.261 -10.056  15.808  1.00  0.00           H  
ATOM   4516 HH22 ARG A 197      15.214 -10.055  17.577  1.00  0.00           H  
ATOM   4517  N   SER A 198      10.739  -3.048  17.429  1.00  0.00           N  
ATOM   4518  CA  SER A 198       9.518  -2.413  17.964  1.00  0.00           C  
ATOM   4519  C   SER A 198       8.512  -2.093  16.858  1.00  0.00           C  
ATOM   4520  O   SER A 198       8.859  -2.110  15.676  1.00  0.00           O  
ATOM   4521  CB  SER A 198       9.875  -1.138  18.730  1.00  0.00           C  
ATOM   4522  OG  SER A 198      10.558  -0.210  17.907  1.00  0.00           O  
ATOM   4523  H   SER A 198      10.942  -2.926  16.448  1.00  0.00           H  
ATOM   4524  HA  SER A 198       9.035  -3.099  18.660  1.00  0.00           H  
ATOM   4525  HB2 SER A 198      10.496  -1.390  19.589  1.00  0.00           H  
ATOM   4526  HB3 SER A 198       8.957  -0.680  19.099  1.00  0.00           H  
ATOM   4527  HG  SER A 198      11.424  -0.575  17.710  1.00  0.00           H  
ATOM   4528  N   ALA A 199       7.268  -1.816  17.242  1.00  0.00           N  
ATOM   4529  CA  ALA A 199       6.171  -1.576  16.312  1.00  0.00           C  
ATOM   4530  C   ALA A 199       6.127  -0.113  15.809  1.00  0.00           C  
ATOM   4531  O   ALA A 199       6.744   0.771  16.415  1.00  0.00           O  
ATOM   4532  CB  ALA A 199       4.870  -1.988  17.022  1.00  0.00           C  
ATOM   4533  H   ALA A 199       7.055  -1.725  18.225  1.00  0.00           H  
ATOM   4534  HA  ALA A 199       6.304  -2.232  15.452  1.00  0.00           H  
ATOM   4535  HB1 ALA A 199       4.938  -3.022  17.361  1.00  0.00           H  
ATOM   4536  HB2 ALA A 199       4.683  -1.339  17.877  1.00  0.00           H  
ATOM   4537  HB3 ALA A 199       4.025  -1.906  16.338  1.00  0.00           H  
ATOM   4538  N   PRO A 200       5.383   0.171  14.725  1.00  0.00           N  
ATOM   4539  CA  PRO A 200       4.787   1.488  14.468  1.00  0.00           C  
ATOM   4540  C   PRO A 200       3.688   1.821  15.507  1.00  0.00           C  
ATOM   4541  O   PRO A 200       3.484   1.091  16.479  1.00  0.00           O  
ATOM   4542  CB  PRO A 200       4.244   1.369  13.039  1.00  0.00           C  
ATOM   4543  CG  PRO A 200       3.839  -0.096  12.931  1.00  0.00           C  
ATOM   4544  CD  PRO A 200       4.935  -0.794  13.729  1.00  0.00           C  
ATOM   4545  HA  PRO A 200       5.546   2.268  14.505  1.00  0.00           H  
ATOM   4546  HB2 PRO A 200       5.043   1.579  12.328  1.00  0.00           H  
ATOM   4547  HB3 PRO A 200       3.387   2.018  12.853  1.00  0.00           H  
ATOM   4548  HG2 PRO A 200       3.827  -0.432  11.894  1.00  0.00           H  
ATOM   4549  HG3 PRO A 200       2.872  -0.250  13.410  1.00  0.00           H  
ATOM   4550  HD2 PRO A 200       4.544  -1.704  14.183  1.00  0.00           H  
ATOM   4551  HD3 PRO A 200       5.767  -1.041  13.069  1.00  0.00           H  
ATOM   4552  N   ASP A 201       2.974   2.935  15.322  1.00  0.00           N  
ATOM   4553  CA  ASP A 201       1.925   3.423  16.236  1.00  0.00           C  
ATOM   4554  C   ASP A 201       0.828   4.205  15.459  1.00  0.00           C  
ATOM   4555  O   ASP A 201       0.951   4.351  14.234  1.00  0.00           O  
ATOM   4556  CB  ASP A 201       2.611   4.244  17.350  1.00  0.00           C  
ATOM   4557  CG  ASP A 201       3.224   5.567  16.892  1.00  0.00           C  
ATOM   4558  OD1 ASP A 201       2.569   6.319  16.135  1.00  0.00           O  
ATOM   4559  OD2 ASP A 201       4.360   5.853  17.332  1.00  0.00           O1-
ATOM   4560  H   ASP A 201       3.152   3.499  14.503  1.00  0.00           H  
ATOM   4561  HA  ASP A 201       1.440   2.566  16.704  1.00  0.00           H  
ATOM   4562  HB2 ASP A 201       3.397   3.629  17.788  1.00  0.00           H  
ATOM   4563  HB3 ASP A 201       1.915   4.446  18.164  1.00  0.00           H  
ATOM   4564  N   PRO A 202      -0.245   4.712  16.109  1.00  0.00           N  
ATOM   4565  CA  PRO A 202      -1.347   5.432  15.457  1.00  0.00           C  
ATOM   4566  C   PRO A 202      -0.981   6.592  14.511  1.00  0.00           C  
ATOM   4567  O   PRO A 202      -1.811   6.951  13.672  1.00  0.00           O  
ATOM   4568  CB  PRO A 202      -2.245   5.908  16.601  1.00  0.00           C  
ATOM   4569  CG  PRO A 202      -2.095   4.782  17.617  1.00  0.00           C  
ATOM   4570  CD  PRO A 202      -0.603   4.483  17.506  1.00  0.00           C  
ATOM   4571  HA  PRO A 202      -1.918   4.705  14.880  1.00  0.00           H  
ATOM   4572  HB2 PRO A 202      -3.281   6.022  16.284  1.00  0.00           H  
ATOM   4573  HB3 PRO A 202      -1.863   6.838  17.023  1.00  0.00           H  
ATOM   4574  HG2 PRO A 202      -2.677   3.914  17.306  1.00  0.00           H  
ATOM   4575  HG3 PRO A 202      -2.373   5.101  18.621  1.00  0.00           H  
ATOM   4576  HD2 PRO A 202      -0.063   5.189  18.137  1.00  0.00           H  
ATOM   4577  HD3 PRO A 202      -0.401   3.458  17.817  1.00  0.00           H  
ATOM   4578  N   SER A 203       0.232   7.155  14.585  1.00  0.00           N  
ATOM   4579  CA  SER A 203       0.720   8.128  13.596  1.00  0.00           C  
ATOM   4580  C   SER A 203       1.004   7.444  12.252  1.00  0.00           C  
ATOM   4581  O   SER A 203       0.319   7.704  11.264  1.00  0.00           O  
ATOM   4582  CB  SER A 203       1.931   8.901  14.141  1.00  0.00           C  
ATOM   4583  OG  SER A 203       3.076   8.087  14.342  1.00  0.00           O  
ATOM   4584  H   SER A 203       0.890   6.795  15.262  1.00  0.00           H  
ATOM   4585  HA  SER A 203      -0.070   8.856  13.413  1.00  0.00           H  
ATOM   4586  HB2 SER A 203       1.660   9.376  15.084  1.00  0.00           H  
ATOM   4587  HB3 SER A 203       2.185   9.684  13.427  1.00  0.00           H  
ATOM   4588  HG  SER A 203       2.905   7.470  15.057  1.00  0.00           H  
ATOM   4589  N   VAL A 204       1.939   6.492  12.214  1.00  0.00           N  
ATOM   4590  CA  VAL A 204       2.270   5.685  11.024  1.00  0.00           C  
ATOM   4591  C   VAL A 204       1.034   4.963  10.470  1.00  0.00           C  
ATOM   4592  O   VAL A 204       0.778   4.988   9.266  1.00  0.00           O  
ATOM   4593  CB  VAL A 204       3.395   4.688  11.363  1.00  0.00           C  
ATOM   4594  CG1 VAL A 204       3.719   3.742  10.206  1.00  0.00           C  
ATOM   4595  CG2 VAL A 204       4.682   5.398  11.802  1.00  0.00           C  
ATOM   4596  H   VAL A 204       2.451   6.326  13.068  1.00  0.00           H  
ATOM   4597  HA  VAL A 204       2.632   6.349  10.238  1.00  0.00           H  
ATOM   4598  HB  VAL A 204       3.057   4.082  12.204  1.00  0.00           H  
ATOM   4599 HG11 VAL A 204       2.871   3.093   9.986  1.00  0.00           H  
ATOM   4600 HG12 VAL A 204       3.967   4.314   9.311  1.00  0.00           H  
ATOM   4601 HG13 VAL A 204       4.569   3.107  10.455  1.00  0.00           H  
ATOM   4602 HG21 VAL A 204       5.016   6.083  11.022  1.00  0.00           H  
ATOM   4603 HG22 VAL A 204       4.515   5.952  12.726  1.00  0.00           H  
ATOM   4604 HG23 VAL A 204       5.466   4.666  11.993  1.00  0.00           H  
ATOM   4605  N   ILE A 205       0.215   4.397  11.363  1.00  0.00           N  
ATOM   4606  CA  ILE A 205      -1.031   3.679  11.044  1.00  0.00           C  
ATOM   4607  C   ILE A 205      -2.120   4.586  10.426  1.00  0.00           C  
ATOM   4608  O   ILE A 205      -3.080   4.074   9.844  1.00  0.00           O  
ATOM   4609  CB  ILE A 205      -1.501   2.895  12.299  1.00  0.00           C  
ATOM   4610  CG1 ILE A 205      -0.468   1.842  12.774  1.00  0.00           C  
ATOM   4611  CG2 ILE A 205      -2.891   2.245  12.172  1.00  0.00           C  
ATOM   4612  CD1 ILE A 205      -0.318   0.604  11.886  1.00  0.00           C  
ATOM   4613  H   ILE A 205       0.492   4.443  12.333  1.00  0.00           H  
ATOM   4614  HA  ILE A 205      -0.791   2.948  10.272  1.00  0.00           H  
ATOM   4615  HB  ILE A 205      -1.584   3.627  13.102  1.00  0.00           H  
ATOM   4616 HG12 ILE A 205      -0.756   1.506  13.770  1.00  0.00           H  
ATOM   4617 HG13 ILE A 205       0.518   2.296  12.866  1.00  0.00           H  
ATOM   4618 HG21 ILE A 205      -3.665   3.013  12.135  1.00  0.00           H  
ATOM   4619 HG22 ILE A 205      -2.946   1.631  11.274  1.00  0.00           H  
ATOM   4620 HG23 ILE A 205      -3.088   1.620  13.043  1.00  0.00           H  
ATOM   4621 HD11 ILE A 205      -1.248   0.037  11.853  1.00  0.00           H  
ATOM   4622 HD12 ILE A 205      -0.024   0.892  10.876  1.00  0.00           H  
ATOM   4623 HD13 ILE A 205       0.459  -0.032  12.311  1.00  0.00           H  
ATOM   4624  N   THR A 206      -1.971   5.916  10.453  1.00  0.00           N  
ATOM   4625  CA  THR A 206      -2.850   6.856   9.724  1.00  0.00           C  
ATOM   4626  C   THR A 206      -2.154   7.551   8.552  1.00  0.00           C  
ATOM   4627  O   THR A 206      -2.838   7.862   7.579  1.00  0.00           O  
ATOM   4628  CB  THR A 206      -3.572   7.841  10.657  1.00  0.00           C  
ATOM   4629  OG1 THR A 206      -2.681   8.620  11.424  1.00  0.00           O  
ATOM   4630  CG2 THR A 206      -4.520   7.115  11.611  1.00  0.00           C  
ATOM   4631  H   THR A 206      -1.172   6.300  10.938  1.00  0.00           H  
ATOM   4632  HA  THR A 206      -3.649   6.287   9.249  1.00  0.00           H  
ATOM   4633  HB  THR A 206      -4.167   8.516  10.041  1.00  0.00           H  
ATOM   4634 HG21 THR A 206      -5.231   6.522  11.035  1.00  0.00           H  
ATOM   4635 HG22 THR A 206      -3.966   6.461  12.285  1.00  0.00           H  
ATOM   4636 HG23 THR A 206      -5.079   7.854  12.186  1.00  0.00           H  
ATOM   4637  HG1 THR A 206      -2.252   8.042  12.059  1.00  0.00           H  
ATOM   4638  N   LEU A 207      -0.824   7.702   8.552  1.00  0.00           N  
ATOM   4639  CA  LEU A 207      -0.059   8.198   7.397  1.00  0.00           C  
ATOM   4640  C   LEU A 207      -0.046   7.209   6.216  1.00  0.00           C  
ATOM   4641  O   LEU A 207      -0.454   7.579   5.114  1.00  0.00           O  
ATOM   4642  CB  LEU A 207       1.373   8.563   7.834  1.00  0.00           C  
ATOM   4643  CG  LEU A 207       1.463   9.785   8.770  1.00  0.00           C  
ATOM   4644  CD1 LEU A 207       2.866   9.862   9.372  1.00  0.00           C  
ATOM   4645  CD2 LEU A 207       1.201  11.095   8.020  1.00  0.00           C  
ATOM   4646  H   LEU A 207      -0.319   7.483   9.400  1.00  0.00           H  
ATOM   4647  HA  LEU A 207      -0.547   9.100   7.027  1.00  0.00           H  
ATOM   4648  HB2 LEU A 207       1.976   8.760   6.947  1.00  0.00           H  
ATOM   4649  HB3 LEU A 207       1.805   7.698   8.338  1.00  0.00           H  
ATOM   4650  HG  LEU A 207       0.741   9.694   9.582  1.00  0.00           H  
ATOM   4651 HD11 LEU A 207       3.057   8.966   9.963  1.00  0.00           H  
ATOM   4652 HD12 LEU A 207       3.612   9.949   8.582  1.00  0.00           H  
ATOM   4653 HD13 LEU A 207       2.932  10.729  10.031  1.00  0.00           H  
ATOM   4654 HD21 LEU A 207       1.916  11.214   7.207  1.00  0.00           H  
ATOM   4655 HD22 LEU A 207       0.186  11.102   7.622  1.00  0.00           H  
ATOM   4656 HD23 LEU A 207       1.298  11.931   8.713  1.00  0.00           H  
ATOM   4657  N   GLU A 208       0.368   5.952   6.426  1.00  0.00           N  
ATOM   4658  CA  GLU A 208       0.437   4.933   5.355  1.00  0.00           C  
ATOM   4659  C   GLU A 208      -0.944   4.711   4.722  1.00  0.00           C  
ATOM   4660  O   GLU A 208      -1.134   4.842   3.511  1.00  0.00           O  
ATOM   4661  CB  GLU A 208       0.944   3.590   5.911  1.00  0.00           C  
ATOM   4662  CG  GLU A 208       2.382   3.624   6.448  1.00  0.00           C  
ATOM   4663  CD  GLU A 208       2.794   2.304   7.125  1.00  0.00           C  
ATOM   4664  OE1 GLU A 208       1.918   1.444   7.382  1.00  0.00           O  
ATOM   4665  OE2 GLU A 208       3.996   2.138   7.419  1.00  0.00           O1-
ATOM   4666  H   GLU A 208       0.673   5.691   7.353  1.00  0.00           H  
ATOM   4667  HA  GLU A 208       1.117   5.266   4.571  1.00  0.00           H  
ATOM   4668  HB2 GLU A 208       0.888   2.841   5.121  1.00  0.00           H  
ATOM   4669  HB3 GLU A 208       0.274   3.287   6.716  1.00  0.00           H  
ATOM   4670  HG2 GLU A 208       2.473   4.430   7.176  1.00  0.00           H  
ATOM   4671  HG3 GLU A 208       3.058   3.838   5.620  1.00  0.00           H  
ATOM   4672  N   ASN A 209      -1.944   4.471   5.576  1.00  0.00           N  
ATOM   4673  CA  ASN A 209      -3.346   4.265   5.200  1.00  0.00           C  
ATOM   4674  C   ASN A 209      -4.083   5.565   4.802  1.00  0.00           C  
ATOM   4675  O   ASN A 209      -5.309   5.579   4.708  1.00  0.00           O  
ATOM   4676  CB  ASN A 209      -4.059   3.428   6.279  1.00  0.00           C  
ATOM   4677  CG  ASN A 209      -3.267   2.191   6.669  1.00  0.00           C  
ATOM   4678  OD1 ASN A 209      -3.091   1.259   5.901  1.00  0.00           O  
ATOM   4679  ND2 ASN A 209      -2.721   2.131   7.858  1.00  0.00           N  
ATOM   4680  H   ASN A 209      -1.704   4.436   6.557  1.00  0.00           H  
ATOM   4681  HA  ASN A 209      -3.341   3.659   4.294  1.00  0.00           H  
ATOM   4682  HB2 ASN A 209      -5.032   3.110   5.904  1.00  0.00           H  
ATOM   4683  HB3 ASN A 209      -4.223   4.049   7.160  1.00  0.00           H  
ATOM   4684 HD21 ASN A 209      -2.167   1.320   8.095  1.00  0.00           H  
ATOM   4685 HD22 ASN A 209      -2.871   2.874   8.526  1.00  0.00           H  
ATOM   4686  N   SER A 210      -3.327   6.633   4.514  1.00  0.00           N  
ATOM   4687  CA  SER A 210      -3.791   7.867   3.870  1.00  0.00           C  
ATOM   4688  C   SER A 210      -2.915   8.294   2.686  1.00  0.00           C  
ATOM   4689  O   SER A 210      -3.246   9.291   2.049  1.00  0.00           O  
ATOM   4690  CB  SER A 210      -3.913   9.031   4.864  1.00  0.00           C  
ATOM   4691  OG  SER A 210      -4.787   8.720   5.924  1.00  0.00           O  
ATOM   4692  H   SER A 210      -2.339   6.567   4.718  1.00  0.00           H  
ATOM   4693  HA  SER A 210      -4.790   7.693   3.471  1.00  0.00           H  
ATOM   4694  HB2 SER A 210      -4.302   9.906   4.343  1.00  0.00           H  
ATOM   4695  HB3 SER A 210      -2.929   9.275   5.265  1.00  0.00           H  
ATOM   4696  HG  SER A 210      -4.243   8.315   6.603  1.00  0.00           H  
ATOM   4697  N   TRP A 211      -1.829   7.589   2.328  1.00  0.00           N  
ATOM   4698  CA  TRP A 211      -0.843   8.095   1.352  1.00  0.00           C  
ATOM   4699  C   TRP A 211      -1.436   8.460  -0.020  1.00  0.00           C  
ATOM   4700  O   TRP A 211      -1.138   9.529  -0.559  1.00  0.00           O  
ATOM   4701  CB  TRP A 211       0.322   7.109   1.196  1.00  0.00           C  
ATOM   4702  CG  TRP A 211       1.351   7.576   0.208  1.00  0.00           C  
ATOM   4703  CD1 TRP A 211       2.123   8.677   0.350  1.00  0.00           C  
ATOM   4704  CD2 TRP A 211       1.692   7.025  -1.105  1.00  0.00           C  
ATOM   4705  NE1 TRP A 211       2.880   8.868  -0.788  1.00  0.00           N  
ATOM   4706  CE2 TRP A 211       2.654   7.884  -1.716  1.00  0.00           C  
ATOM   4707  CE3 TRP A 211       1.296   5.889  -1.841  1.00  0.00           C  
ATOM   4708  CZ2 TRP A 211       3.178   7.646  -2.993  1.00  0.00           C  
ATOM   4709  CZ3 TRP A 211       1.822   5.632  -3.122  1.00  0.00           C  
ATOM   4710  CH2 TRP A 211       2.758   6.510  -3.696  1.00  0.00           C  
ATOM   4711  H   TRP A 211      -1.587   6.764   2.859  1.00  0.00           H  
ATOM   4712  HA  TRP A 211      -0.423   9.017   1.753  1.00  0.00           H  
ATOM   4713  HB2 TRP A 211      -0.067   6.145   0.867  1.00  0.00           H  
ATOM   4714  HB3 TRP A 211       0.798   6.958   2.165  1.00  0.00           H  
ATOM   4715  HD1 TRP A 211       2.128   9.328   1.211  1.00  0.00           H  
ATOM   4716  HE1 TRP A 211       3.491   9.659  -0.934  1.00  0.00           H  
ATOM   4717  HE3 TRP A 211       0.587   5.199  -1.406  1.00  0.00           H  
ATOM   4718  HZ2 TRP A 211       3.901   8.326  -3.418  1.00  0.00           H  
ATOM   4719  HZ3 TRP A 211       1.510   4.753  -3.666  1.00  0.00           H  
ATOM   4720  HH2 TRP A 211       3.157   6.308  -4.679  1.00  0.00           H  
ATOM   4721  N   GLY A 212      -2.333   7.632  -0.567  1.00  0.00           N  
ATOM   4722  CA  GLY A 212      -3.048   7.953  -1.810  1.00  0.00           C  
ATOM   4723  C   GLY A 212      -3.986   9.162  -1.670  1.00  0.00           C  
ATOM   4724  O   GLY A 212      -4.115   9.960  -2.592  1.00  0.00           O  
ATOM   4725  H   GLY A 212      -2.528   6.762  -0.092  1.00  0.00           H  
ATOM   4726  HA2 GLY A 212      -3.640   7.092  -2.120  1.00  0.00           H  
ATOM   4727  HA3 GLY A 212      -2.327   8.170  -2.598  1.00  0.00           H  
ATOM   4728  N   ARG A 213      -4.588   9.351  -0.489  1.00  0.00           N  
ATOM   4729  CA  ARG A 213      -5.537  10.436  -0.184  1.00  0.00           C  
ATOM   4730  C   ARG A 213      -4.845  11.773   0.128  1.00  0.00           C  
ATOM   4731  O   ARG A 213      -5.404  12.832  -0.159  1.00  0.00           O  
ATOM   4732  CB  ARG A 213      -6.498   9.939   0.915  1.00  0.00           C  
ATOM   4733  CG  ARG A 213      -7.508  10.977   1.418  1.00  0.00           C  
ATOM   4734  CD  ARG A 213      -8.452  11.450   0.303  1.00  0.00           C  
ATOM   4735  NE  ARG A 213      -9.429  12.424   0.803  1.00  0.00           N  
ATOM   4736  CZ  ARG A 213      -9.188  13.668   1.155  1.00  0.00           C  
ATOM   4737  NH1 ARG A 213     -10.141  14.356   1.691  1.00  0.00           N  
ATOM   4738  NH2 ARG A 213      -8.032  14.244   1.002  1.00  0.00           N1+
ATOM   4739  H   ARG A 213      -4.342   8.726   0.265  1.00  0.00           H  
ATOM   4740  HA  ARG A 213      -6.135  10.614  -1.078  1.00  0.00           H  
ATOM   4741  HB2 ARG A 213      -7.047   9.075   0.540  1.00  0.00           H  
ATOM   4742  HB3 ARG A 213      -5.911   9.611   1.773  1.00  0.00           H  
ATOM   4743  HG2 ARG A 213      -8.105  10.519   2.207  1.00  0.00           H  
ATOM   4744  HG3 ARG A 213      -6.977  11.824   1.852  1.00  0.00           H  
ATOM   4745  HD2 ARG A 213      -7.888  11.886  -0.521  1.00  0.00           H  
ATOM   4746  HD3 ARG A 213      -8.992  10.584  -0.080  1.00  0.00           H  
ATOM   4747  HE  ARG A 213     -10.382  12.113   0.924  1.00  0.00           H  
ATOM   4748 HH11 ARG A 213     -11.039  13.905   1.792  1.00  0.00           H  
ATOM   4749 HH12 ARG A 213      -9.909  15.154   2.265  1.00  0.00           H  
ATOM   4750 HH21 ARG A 213      -7.271  13.737   0.573  1.00  0.00           H  
ATOM   4751 HH22 ARG A 213      -7.949  15.226   1.219  1.00  0.00           H  
ATOM   4752  N   LEU A 214      -3.618  11.716   0.656  1.00  0.00           N  
ATOM   4753  CA  LEU A 214      -2.659  12.824   0.764  1.00  0.00           C  
ATOM   4754  C   LEU A 214      -2.132  13.224  -0.624  1.00  0.00           C  
ATOM   4755  O   LEU A 214      -2.172  14.399  -0.976  1.00  0.00           O  
ATOM   4756  CB  LEU A 214      -1.495  12.400   1.690  1.00  0.00           C  
ATOM   4757  CG  LEU A 214      -1.872  12.291   3.181  1.00  0.00           C  
ATOM   4758  CD1 LEU A 214      -0.907  11.371   3.930  1.00  0.00           C  
ATOM   4759  CD2 LEU A 214      -1.803  13.661   3.857  1.00  0.00           C  
ATOM   4760  H   LEU A 214      -3.306  10.804   0.957  1.00  0.00           H  
ATOM   4761  HA  LEU A 214      -3.154  13.698   1.187  1.00  0.00           H  
ATOM   4762  HB2 LEU A 214      -0.677  13.114   1.587  1.00  0.00           H  
ATOM   4763  HB3 LEU A 214      -1.122  11.435   1.349  1.00  0.00           H  
ATOM   4764  HG  LEU A 214      -2.881  11.890   3.283  1.00  0.00           H  
ATOM   4765 HD11 LEU A 214      -0.978  10.356   3.538  1.00  0.00           H  
ATOM   4766 HD12 LEU A 214       0.116  11.730   3.819  1.00  0.00           H  
ATOM   4767 HD13 LEU A 214      -1.165  11.346   4.988  1.00  0.00           H  
ATOM   4768 HD21 LEU A 214      -0.769  14.002   3.909  1.00  0.00           H  
ATOM   4769 HD22 LEU A 214      -2.381  14.393   3.293  1.00  0.00           H  
ATOM   4770 HD23 LEU A 214      -2.205  13.592   4.868  1.00  0.00           H  
ATOM   4771  N   SER A 215      -1.713  12.245  -1.436  1.00  0.00           N  
ATOM   4772  CA  SER A 215      -1.286  12.462  -2.830  1.00  0.00           C  
ATOM   4773  C   SER A 215      -2.371  13.178  -3.642  1.00  0.00           C  
ATOM   4774  O   SER A 215      -2.087  14.142  -4.355  1.00  0.00           O  
ATOM   4775  CB  SER A 215      -0.953  11.126  -3.509  1.00  0.00           C  
ATOM   4776  OG  SER A 215       0.097  10.451  -2.842  1.00  0.00           O  
ATOM   4777  H   SER A 215      -1.675  11.306  -1.066  1.00  0.00           H  
ATOM   4778  HA  SER A 215      -0.395  13.090  -2.834  1.00  0.00           H  
ATOM   4779  HB2 SER A 215      -0.652  11.317  -4.539  1.00  0.00           H  
ATOM   4780  HB3 SER A 215      -1.837  10.488  -3.529  1.00  0.00           H  
ATOM   4781  HG  SER A 215      -0.224  10.135  -1.994  1.00  0.00           H  
ATOM   4782  N   THR A 216      -3.623  12.741  -3.488  1.00  0.00           N  
ATOM   4783  CA  THR A 216      -4.830  13.415  -3.981  1.00  0.00           C  
ATOM   4784  C   THR A 216      -4.965  14.841  -3.476  1.00  0.00           C  
ATOM   4785  O   THR A 216      -5.024  15.755  -4.290  1.00  0.00           O  
ATOM   4786  CB  THR A 216      -6.049  12.564  -3.612  1.00  0.00           C  
ATOM   4787  OG1 THR A 216      -6.036  11.522  -4.544  1.00  0.00           O  
ATOM   4788  CG2 THR A 216      -7.413  13.248  -3.644  1.00  0.00           C  
ATOM   4789  H   THR A 216      -3.761  11.865  -3.004  1.00  0.00           H  
ATOM   4790  HA  THR A 216      -4.784  13.479  -5.068  1.00  0.00           H  
ATOM   4791  HB  THR A 216      -5.907  12.147  -2.615  1.00  0.00           H  
ATOM   4792 HG21 THR A 216      -7.489  13.981  -2.841  1.00  0.00           H  
ATOM   4793 HG22 THR A 216      -7.557  13.752  -4.600  1.00  0.00           H  
ATOM   4794 HG23 THR A 216      -8.200  12.507  -3.501  1.00  0.00           H  
ATOM   4795  HG1 THR A 216      -6.607  10.824  -4.216  1.00  0.00           H  
ATOM   4796  N   ALA A 217      -4.962  15.062  -2.160  1.00  0.00           N  
ATOM   4797  CA  ALA A 217      -5.163  16.385  -1.568  1.00  0.00           C  
ATOM   4798  C   ALA A 217      -4.150  17.446  -2.041  1.00  0.00           C  
ATOM   4799  O   ALA A 217      -4.476  18.631  -2.082  1.00  0.00           O  
ATOM   4800  CB  ALA A 217      -5.101  16.208  -0.052  1.00  0.00           C  
ATOM   4801  H   ALA A 217      -4.861  14.278  -1.531  1.00  0.00           H  
ATOM   4802  HA  ALA A 217      -6.156  16.744  -1.840  1.00  0.00           H  
ATOM   4803  HB1 ALA A 217      -5.839  15.467   0.257  1.00  0.00           H  
ATOM   4804  HB2 ALA A 217      -4.106  15.887   0.255  1.00  0.00           H  
ATOM   4805  HB3 ALA A 217      -5.337  17.151   0.441  1.00  0.00           H  
ATOM   4806  N   ILE A 218      -2.939  17.027  -2.421  1.00  0.00           N  
ATOM   4807  CA  ILE A 218      -1.850  17.917  -2.842  1.00  0.00           C  
ATOM   4808  C   ILE A 218      -1.804  18.121  -4.372  1.00  0.00           C  
ATOM   4809  O   ILE A 218      -1.403  19.193  -4.830  1.00  0.00           O  
ATOM   4810  CB  ILE A 218      -0.526  17.437  -2.204  1.00  0.00           C  
ATOM   4811  CG1 ILE A 218      -0.600  17.437  -0.653  1.00  0.00           C  
ATOM   4812  CG2 ILE A 218       0.666  18.289  -2.673  1.00  0.00           C  
ATOM   4813  CD1 ILE A 218       0.492  16.600   0.026  1.00  0.00           C  
ATOM   4814  H   ILE A 218      -2.732  16.045  -2.303  1.00  0.00           H  
ATOM   4815  HA  ILE A 218      -2.044  18.905  -2.424  1.00  0.00           H  
ATOM   4816  HB  ILE A 218      -0.368  16.411  -2.537  1.00  0.00           H  
ATOM   4817 HG12 ILE A 218      -1.554  17.032  -0.316  1.00  0.00           H  
ATOM   4818 HG13 ILE A 218      -0.537  18.464  -0.293  1.00  0.00           H  
ATOM   4819 HG21 ILE A 218       0.802  18.203  -3.751  1.00  0.00           H  
ATOM   4820 HG22 ILE A 218       0.491  19.333  -2.411  1.00  0.00           H  
ATOM   4821 HG23 ILE A 218       1.589  17.959  -2.197  1.00  0.00           H  
ATOM   4822 HD11 ILE A 218       0.427  15.566  -0.312  1.00  0.00           H  
ATOM   4823 HD12 ILE A 218       1.483  16.994  -0.199  1.00  0.00           H  
ATOM   4824 HD13 ILE A 218       0.343  16.623   1.105  1.00  0.00           H  
ATOM   4825  N   GLN A 219      -2.273  17.165  -5.185  1.00  0.00           N  
ATOM   4826  CA  GLN A 219      -2.446  17.360  -6.639  1.00  0.00           C  
ATOM   4827  C   GLN A 219      -3.778  18.042  -6.996  1.00  0.00           C  
ATOM   4828  O   GLN A 219      -3.813  18.871  -7.907  1.00  0.00           O  
ATOM   4829  CB  GLN A 219      -2.312  16.027  -7.389  1.00  0.00           C  
ATOM   4830  CG  GLN A 219      -0.868  15.503  -7.412  1.00  0.00           C  
ATOM   4831  CD  GLN A 219      -0.820  14.029  -7.780  1.00  0.00           C  
ATOM   4832  OE1 GLN A 219      -0.603  13.649  -8.921  1.00  0.00           O  
ATOM   4833  NE2 GLN A 219      -1.066  13.163  -6.830  1.00  0.00           N  
ATOM   4834  H   GLN A 219      -2.586  16.296  -4.775  1.00  0.00           H  
ATOM   4835  HA  GLN A 219      -1.658  18.020  -7.002  1.00  0.00           H  
ATOM   4836  HB2 GLN A 219      -2.641  16.154  -8.420  1.00  0.00           H  
ATOM   4837  HB3 GLN A 219      -2.965  15.295  -6.914  1.00  0.00           H  
ATOM   4838  HG2 GLN A 219      -0.411  15.624  -6.430  1.00  0.00           H  
ATOM   4839  HG3 GLN A 219      -0.283  16.067  -8.138  1.00  0.00           H  
ATOM   4840 HE21 GLN A 219      -1.322  13.500  -5.912  1.00  0.00           H  
ATOM   4841 HE22 GLN A 219      -0.992  12.180  -7.049  1.00  0.00           H  
ATOM   4842  N   GLU A 220      -4.849  17.733  -6.268  1.00  0.00           N  
ATOM   4843  CA  GLU A 220      -6.192  18.316  -6.387  1.00  0.00           C  
ATOM   4844  C   GLU A 220      -6.290  19.496  -5.395  1.00  0.00           C  
ATOM   4845  O   GLU A 220      -6.935  19.425  -4.347  1.00  0.00           O  
ATOM   4846  CB  GLU A 220      -7.275  17.220  -6.208  1.00  0.00           C  
ATOM   4847  CG  GLU A 220      -7.112  16.026  -7.179  1.00  0.00           C  
ATOM   4848  CD  GLU A 220      -8.122  14.889  -6.945  1.00  0.00           C  
ATOM   4849  OE1 GLU A 220      -9.288  15.144  -6.571  1.00  0.00           O  
ATOM   4850  OE2 GLU A 220      -7.778  13.700  -7.140  1.00  0.00           O1-
ATOM   4851  H   GLU A 220      -4.743  17.033  -5.547  1.00  0.00           H  
ATOM   4852  HA  GLU A 220      -6.318  18.725  -7.389  1.00  0.00           H  
ATOM   4853  HB2 GLU A 220      -8.252  17.676  -6.368  1.00  0.00           H  
ATOM   4854  HB3 GLU A 220      -7.240  16.844  -5.186  1.00  0.00           H  
ATOM   4855  HG2 GLU A 220      -6.108  15.612  -7.083  1.00  0.00           H  
ATOM   4856  HG3 GLU A 220      -7.219  16.393  -8.200  1.00  0.00           H  
ATOM   4857  N   SER A 221      -5.564  20.576  -5.706  1.00  0.00           N  
ATOM   4858  CA  SER A 221      -5.222  21.661  -4.774  1.00  0.00           C  
ATOM   4859  C   SER A 221      -5.203  23.045  -5.434  1.00  0.00           C  
ATOM   4860  O   SER A 221      -5.120  23.169  -6.661  1.00  0.00           O  
ATOM   4861  CB  SER A 221      -3.858  21.361  -4.136  1.00  0.00           C  
ATOM   4862  OG  SER A 221      -2.806  21.428  -5.084  1.00  0.00           O  
ATOM   4863  H   SER A 221      -5.080  20.575  -6.592  1.00  0.00           H  
ATOM   4864  HA  SER A 221      -5.964  21.693  -3.975  1.00  0.00           H  
ATOM   4865  HB2 SER A 221      -3.880  20.363  -3.698  1.00  0.00           H  
ATOM   4866  HB3 SER A 221      -3.652  22.079  -3.342  1.00  0.00           H  
ATOM   4867  HG  SER A 221      -2.395  20.561  -5.102  1.00  0.00           H  
ATOM   4868  N   ASN A 222      -5.261  24.102  -4.614  1.00  0.00           N  
ATOM   4869  CA  ASN A 222      -5.182  25.506  -5.033  1.00  0.00           C  
ATOM   4870  C   ASN A 222      -4.419  26.330  -3.975  1.00  0.00           C  
ATOM   4871  O   ASN A 222      -4.785  26.309  -2.799  1.00  0.00           O  
ATOM   4872  CB  ASN A 222      -6.578  26.126  -5.315  1.00  0.00           C  
ATOM   4873  CG  ASN A 222      -7.752  25.168  -5.474  1.00  0.00           C  
ATOM   4874  OD1 ASN A 222      -8.619  25.085  -4.618  1.00  0.00           O  
ATOM   4875  ND2 ASN A 222      -7.821  24.423  -6.552  1.00  0.00           N  
ATOM   4876  H   ASN A 222      -5.342  23.923  -3.623  1.00  0.00           H  
ATOM   4877  HA  ASN A 222      -4.612  25.547  -5.961  1.00  0.00           H
[truncated: 70,592 more chars]
