# Supplementary material for: PROTAC-Mediated Ternary Complex Stability with Ricin Toxin A: A Computational Perspective
Source: ACS Omega. 2026 Feb 9;11(7):11685–99. doi: 10.1021/acsomega.5c10223 (PMC12946957; doi:10.1021/acsomega.5c10223)
Supplement: Supplementary file 2 [file ao5c10223_si_002.zip › Suppl_mat/DM_input_files/VHL/9B.pdb]

HEADER    Von Hippel-Lindau disease tumor suppress                    
REMARK  99                                                                      
REMARK  99 MOE v2024.06 (Chemical Computing Group ULC) Tue Sep 30 10:27:50 2025 
REMARK  99                                                                      
SEQRES   1 C   92  VAL LEU ARG SER VAL ASN SER ARG GLU PRO SER GLN VAL
SEQRES   2 C   92  ILE PHE CYS ASN ARG SER PRO ARG VAL VAL LEU PRO VAL
SEQRES   3 C   92  TRP LEU ASN PHE ASP GLY GLU PRO GLN PRO TYR PRO THR
SEQRES   4 C   92  LEU PRO PRO GLY THR GLY ARG ARG ILE HIS SER TYR ARG
SEQRES   5 C   92  GLY HIS LEU TRP LEU PHE ARG ASP ALA GLY THR HIS ASP
SEQRES   6 C   92  GLY LEU LEU VAL ASN GLN THR GLU LEU PHE VAL PRO SER
SEQRES   7 C   92  LEU ASN VAL ASP GLY GLN PRO ILE PHE ALA ASN ILE THR
SEQRES   8 C   92  LEU
SEQRES   1 A  263  GLN TYR PRO ILE ILE ASN PHE THR THR ALA GLY ALA THR
SEQRES   2 A  263  VAL GLN SER TYR THR ASN PHE ILE ARG ALA VAL ARG GLY
SEQRES   3 A  263  ARG LEU THR THR GLY ALA ASP VAL ARG HIS GLU ILE PRO
SEQRES   4 A  263  VAL LEU PRO ASN ARG VAL GLY LEU PRO ILE ASN GLN ARG
SEQRES   5 A  263  PHE ILE LEU VAL GLU LEU SER ASN HIS ALA GLU LEU SER
SEQRES   6 A  263  VAL THR LEU ALA LEU ASP VAL THR ASN ALA TYR VAL VAL
SEQRES   7 A  263  GLY TYR ARG ALA GLY ASN SER ALA TYR PHE PHE HIS PRO
SEQRES   8 A  263  ASP ASN GLN GLU ASP ALA GLU ALA ILE THR HIS LEU PHE
SEQRES   9 A  263  THR ASP VAL GLN ASN ARG TYR THR PHE ALA PHE GLY GLY
SEQRES  10 A  263  ASN TYR ASP ARG LEU GLU GLN LEU ALA GLY ASN LEU ARG
SEQRES  11 A  263  GLU ASN ILE GLU LEU GLY ASN GLY PRO LEU GLU GLU ALA
SEQRES  12 A  263  ILE SER ALA LEU TYR TYR TYR SER THR GLY GLY THR GLN
SEQRES  13 A  263  LEU PRO THR LEU ALA ARG SER PHE ILE ILE CYS ILE GLN
SEQRES  14 A  263  MET ILE SER GLU ALA ALA ARG PHE GLN TYR ILE GLU GLY
SEQRES  15 A  263  GLU MET ARG THR ARG ILE ARG TYR ASN ARG ARG SER ALA
SEQRES  16 A  263  PRO ASP PRO SER VAL ILE THR LEU GLU ASN SER TRP GLY
SEQRES  17 A  263  ARG LEU SER THR ALA ILE GLN GLU SER ASN GLN GLY ALA
SEQRES  18 A  263  PHE ALA SER PRO ILE GLN LEU GLN ARG ARG ASN GLY SER
SEQRES  19 A  263  LYS PHE SER VAL TYR ASP VAL SER ILE LEU ILE PRO ILE
SEQRES  20 A  263  ILE ALA LEU MET VAL TYR ARG CYS ALA PRO PRO PRO SER
SEQRES  21 A  263  SER GLN PHE
HELIX    1   1 VAL C  142  GLY C  144  5               Generated by MOE    3
HELIX    2   2 VAL A   18  ARG A   29  1               Generated by MOE   12
HELIX    3   3 ALA A  103  THR A  105  5               Generated by MOE    3
HELIX    4   4 ASP A  124  ALA A  130  1               Generated by MOE    7
HELIX    5   5 ARG A  134  ASN A  136  5               Generated by MOE    3
HELIX    6   6 ASN A  141  TYR A  153  1               Generated by MOE   13
HELIX    7   7 TYR A  154  THR A  156  5               Generated by MOE    3
HELIX    8   8 LEU A  161  GLN A  173  1               Generated by MOE   13
HELIX    9   9 SER A  176  ARG A  180  1               Generated by MOE    5
HELIX   10  10 GLN A  182  THR A  190  1               Generated by MOE    9
HELIX   11  11 PRO A  202  GLU A  208  1               Generated by MOE    7
HELIX   12  12 TRP A  211  GLN A  219  1               Generated by MOE    9
HELIX   13  13 ASN A  222  GLY A  224  5               Generated by MOE    3
HELIX   14  14 VAL A  245  LEU A  248  5               Generated by MOE    4
SHEET    1       PRO C  71  GLN C  73                  Generated by MOE
SHEET    2       VAL C  74  ASN C  78                  Generated by MOE
SHEET    3       VAL C  84  LEU C  89                  Generated by MOE
SHEET    4       PRO C  95  PRO C  97                  Generated by MOE
SHEET    5       GLY C 106  TYR C 112                  Generated by MOE
SHEET    6       LEU C 116  ASP C 121                  Generated by MOE
SHEET    7       LEU C 129  VAL C 130                  Generated by MOE
SHEET    8       ILE C 147  ILE C 151                  Generated by MOE
SHEET    9       THR C 152  THR C 152                  Generated by MOE
SHEET   10       ILE A   8  THR A  12                  Generated by MOE
SHEET   11       VAL A  38  ARG A  39                  Generated by MOE
SHEET   12       ILE A  42  PRO A  43                  Generated by MOE
SHEET   13       PHE A  57  ILE A  58                  Generated by MOE
SHEET   14       LEU A  59  SER A  63                  Generated by MOE
SHEET   15       SER A  69  ASP A  75                  Generated by MOE
SHEET   16       TYR A  80  ALA A  86                  Generated by MOE
SHEET   17       SER A  89  PHE A  92                  Generated by MOE
SHEET   18       PHE A  93  PHE A  93                  Generated by MOE
SHEET   19       HIS A  94  HIS A  94                  Generated by MOE
SHEET   20       ASN A 113  THR A 116                  Generated by MOE
SHEET   21       PHE A 117  PHE A 119                  Generated by MOE
SHEET   22       GLY A 120  GLY A 120                  Generated by MOE
SHEET   23       ALA A 225  GLN A 233                  Generated by MOE
SHEET   24       LYS A 239  ASP A 244                  Generated by MOE
ATOM      1  N   VAL C  62     -21.365   2.041 -18.166  1.00  0.00           N1+
ATOM      2  CA  VAL C  62     -22.421   3.073 -18.275  1.00  0.00           C  
ATOM      3  C   VAL C  62     -22.149   4.226 -17.306  1.00  0.00           C  
ATOM      4  O   VAL C  62     -21.258   5.006 -17.621  1.00  0.00           O  
ATOM      5  CB  VAL C  62     -23.843   2.487 -18.245  1.00  0.00           C  
ATOM      6  CG1 VAL C  62     -24.948   3.536 -18.436  1.00  0.00           C  
ATOM      7  CG2 VAL C  62     -24.002   1.431 -19.345  1.00  0.00           C  
ATOM      8  H1  VAL C  62     -20.451   2.461 -18.259  1.00  0.00           H  
ATOM      9  H2  VAL C  62     -21.432   1.337 -18.887  1.00  0.00           H  
ATOM     10  H3  VAL C  62     -21.407   1.558 -17.280  1.00  0.00           H  
ATOM     11  HA  VAL C  62     -22.318   3.520 -19.264  1.00  0.00           H  
ATOM     12  HB  VAL C  62     -23.990   1.996 -17.283  1.00  0.00           H  
ATOM     13 HG11 VAL C  62     -24.923   4.295 -17.654  1.00  0.00           H  
ATOM     14 HG12 VAL C  62     -24.834   4.027 -19.403  1.00  0.00           H  
ATOM     15 HG13 VAL C  62     -25.924   3.052 -18.403  1.00  0.00           H  
ATOM     16 HG21 VAL C  62     -23.761   1.855 -20.320  1.00  0.00           H  
ATOM     17 HG22 VAL C  62     -23.357   0.573 -19.156  1.00  0.00           H  
ATOM     18 HG23 VAL C  62     -25.030   1.071 -19.366  1.00  0.00           H  
ATOM     19  N   LEU C  63     -22.798   4.354 -16.136  1.00  0.00           N  
ATOM     20  CA  LEU C  63     -22.516   5.460 -15.194  1.00  0.00           C  
ATOM     21  C   LEU C  63     -21.182   5.234 -14.463  1.00  0.00           C  
ATOM     22  O   LEU C  63     -20.962   4.150 -13.928  1.00  0.00           O  
ATOM     23  CB  LEU C  63     -23.677   5.651 -14.199  1.00  0.00           C  
ATOM     24  CG  LEU C  63     -25.022   6.063 -14.829  1.00  0.00           C  
ATOM     25  CD1 LEU C  63     -26.103   6.103 -13.750  1.00  0.00           C  
ATOM     26  CD2 LEU C  63     -24.958   7.445 -15.489  1.00  0.00           C  
ATOM     27  H   LEU C  63     -23.491   3.673 -15.859  1.00  0.00           H  
ATOM     28  HA  LEU C  63     -22.410   6.380 -15.768  1.00  0.00           H  
ATOM     29  HB2 LEU C  63     -23.389   6.412 -13.473  1.00  0.00           H  
ATOM     30  HB3 LEU C  63     -23.817   4.717 -13.654  1.00  0.00           H  
ATOM     31  HG  LEU C  63     -25.317   5.330 -15.579  1.00  0.00           H  
ATOM     32 HD11 LEU C  63     -26.197   5.124 -13.280  1.00  0.00           H  
ATOM     33 HD12 LEU C  63     -25.847   6.840 -12.989  1.00  0.00           H  
ATOM     34 HD13 LEU C  63     -27.062   6.370 -14.194  1.00  0.00           H  
ATOM     35 HD21 LEU C  63     -24.631   8.187 -14.760  1.00  0.00           H  
ATOM     36 HD22 LEU C  63     -24.269   7.426 -16.332  1.00  0.00           H  
ATOM     37 HD23 LEU C  63     -25.946   7.714 -15.862  1.00  0.00           H  
ATOM     38  N   ARG C  64     -20.279   6.225 -14.469  1.00  0.00           N  
ATOM     39  CA  ARG C  64     -18.824   5.982 -14.373  1.00  0.00           C  
ATOM     40  C   ARG C  64     -18.058   6.835 -13.366  1.00  0.00           C  
ATOM     41  O   ARG C  64     -18.400   7.993 -13.123  1.00  0.00           O  
ATOM     42  CB  ARG C  64     -18.224   6.068 -15.787  1.00  0.00           C  
ATOM     43  CG  ARG C  64     -17.891   7.481 -16.299  1.00  0.00           C  
ATOM     44  CD  ARG C  64     -17.772   7.424 -17.828  1.00  0.00           C  
ATOM     45  NE  ARG C  64     -17.065   8.585 -18.405  1.00  0.00           N  
ATOM     46  CZ  ARG C  64     -16.060   8.536 -19.265  1.00  0.00           C  
ATOM     47  NH1 ARG C  64     -15.378   7.450 -19.480  1.00  0.00           N  
ATOM     48  NH2 ARG C  64     -15.707   9.589 -19.937  1.00  0.00           N1+
ATOM     49  H   ARG C  64     -20.590   7.122 -14.814  1.00  0.00           H  
ATOM     50  HA  ARG C  64     -18.686   4.956 -14.033  1.00  0.00           H  
ATOM     51  HB2 ARG C  64     -18.911   5.586 -16.484  1.00  0.00           H  
ATOM     52  HB3 ARG C  64     -17.296   5.497 -15.792  1.00  0.00           H  
ATOM     53  HG2 ARG C  64     -16.949   7.811 -15.862  1.00  0.00           H  
ATOM     54  HG3 ARG C  64     -18.681   8.183 -16.031  1.00  0.00           H  
ATOM     55  HD2 ARG C  64     -18.778   7.383 -18.248  1.00  0.00           H  
ATOM     56  HD3 ARG C  64     -17.266   6.500 -18.107  1.00  0.00           H  
ATOM     57  HE  ARG C  64     -17.448   9.498 -18.205  1.00  0.00           H  
ATOM     58 HH11 ARG C  64     -14.692   7.411 -20.220  1.00  0.00           H  
ATOM     59 HH12 ARG C  64     -15.419   6.702 -18.802  1.00  0.00           H  
ATOM     60 HH21 ARG C  64     -16.280  10.420 -19.887  1.00  0.00           H  
ATOM     61 HH22 ARG C  64     -14.925   9.553 -20.575  1.00  0.00           H  
ATOM     62  N   SER C  65     -16.990   6.242 -12.827  1.00  0.00           N  
ATOM     63  CA  SER C  65     -16.029   6.904 -11.938  1.00  0.00           C  
ATOM     64  C   SER C  65     -15.187   7.961 -12.661  1.00  0.00           C  
ATOM     65  O   SER C  65     -14.740   7.759 -13.790  1.00  0.00           O  
ATOM     66  CB  SER C  65     -15.087   5.889 -11.277  1.00  0.00           C  
ATOM     67  OG  SER C  65     -15.766   5.131 -10.295  1.00  0.00           O  
ATOM     68  H   SER C  65     -16.794   5.293 -13.112  1.00  0.00           H  
ATOM     69  HA  SER C  65     -16.581   7.406 -11.144  1.00  0.00           H  
ATOM     70  HB2 SER C  65     -14.275   6.425 -10.787  1.00  0.00           H  
ATOM     71  HB3 SER C  65     -14.663   5.225 -12.031  1.00  0.00           H  
ATOM     72  HG  SER C  65     -16.121   4.338 -10.703  1.00  0.00           H  
ATOM     73  N   VAL C  66     -14.913   9.055 -11.952  1.00  0.00           N  
ATOM     74  CA  VAL C  66     -14.099  10.205 -12.366  1.00  0.00           C  
ATOM     75  C   VAL C  66     -12.876  10.257 -11.451  1.00  0.00           C  
ATOM     76  O   VAL C  66     -13.001  10.524 -10.255  1.00  0.00           O  
ATOM     77  CB  VAL C  66     -14.959  11.488 -12.330  1.00  0.00           C  
ATOM     78  CG1 VAL C  66     -14.156  12.778 -12.517  1.00  0.00           C  
ATOM     79  CG2 VAL C  66     -16.065  11.441 -13.394  1.00  0.00           C  
ATOM     80  H   VAL C  66     -15.330   9.123 -11.035  1.00  0.00           H  
ATOM     81  HA  VAL C  66     -13.750  10.068 -13.390  1.00  0.00           H  
ATOM     82  HB  VAL C  66     -15.439  11.548 -11.353  1.00  0.00           H  
ATOM     83 HG11 VAL C  66     -13.376  12.854 -11.760  1.00  0.00           H  
ATOM     84 HG12 VAL C  66     -13.713  12.803 -13.513  1.00  0.00           H  
ATOM     85 HG13 VAL C  66     -14.814  13.639 -12.401  1.00  0.00           H  
ATOM     86 HG21 VAL C  66     -15.624  11.374 -14.389  1.00  0.00           H  
ATOM     87 HG22 VAL C  66     -16.711  10.578 -13.231  1.00  0.00           H  
ATOM     88 HG23 VAL C  66     -16.679  12.339 -13.333  1.00  0.00           H  
ATOM     89  N   ASN C  67     -11.689   9.919 -11.965  1.00  0.00           N  
ATOM     90  CA  ASN C  67     -10.568   9.529 -11.107  1.00  0.00           C  
ATOM     91  C   ASN C  67      -9.665  10.706 -10.712  1.00  0.00           C  
ATOM     92  O   ASN C  67      -8.559  10.876 -11.232  1.00  0.00           O  
ATOM     93  CB  ASN C  67      -9.825   8.308 -11.683  1.00  0.00           C  
ATOM     94  CG  ASN C  67      -9.063   7.549 -10.608  1.00  0.00           C  
ATOM     95  OD1 ASN C  67      -8.979   7.956  -9.456  1.00  0.00           O  
ATOM     96  ND2 ASN C  67      -8.565   6.381 -10.928  1.00  0.00           N  
ATOM     97  H   ASN C  67     -11.590   9.832 -12.966  1.00  0.00           H  
ATOM     98  HA  ASN C  67     -11.008   9.180 -10.173  1.00  0.00           H  
ATOM     99  HB2 ASN C  67      -9.127   8.614 -12.462  1.00  0.00           H  
ATOM    100  HB3 ASN C  67     -10.550   7.625 -12.126  1.00  0.00           H  
ATOM    101 HD21 ASN C  67      -8.642   6.035 -11.873  1.00  0.00           H  
ATOM    102 HD22 ASN C  67      -8.210   5.786 -10.193  1.00  0.00           H  
ATOM    103  N   SER C  68     -10.130  11.494  -9.739  1.00  0.00           N  
ATOM    104  CA  SER C  68      -9.346  12.565  -9.099  1.00  0.00           C  
ATOM    105  C   SER C  68      -8.125  12.055  -8.313  1.00  0.00           C  
ATOM    106  O   SER C  68      -7.233  12.838  -7.979  1.00  0.00           O  
ATOM    107  CB  SER C  68     -10.240  13.335  -8.121  1.00  0.00           C  
ATOM    108  OG  SER C  68     -10.492  12.555  -6.963  1.00  0.00           O  
ATOM    109  H   SER C  68     -11.078  11.338  -9.427  1.00  0.00           H  
ATOM    110  HA  SER C  68      -8.992  13.254  -9.866  1.00  0.00           H  
ATOM    111  HB2 SER C  68     -11.179  13.606  -8.604  1.00  0.00           H  
ATOM    112  HB3 SER C  68      -9.726  14.250  -7.826  1.00  0.00           H  
ATOM    113  HG  SER C  68     -11.301  12.053  -7.084  1.00  0.00           H  
ATOM    114  N   ARG C  69      -8.101  10.752  -7.983  1.00  0.00           N  
ATOM    115  CA  ARG C  69      -7.136  10.088  -7.089  1.00  0.00           C  
ATOM    116  C   ARG C  69      -6.981  10.768  -5.712  1.00  0.00           C  
ATOM    117  O   ARG C  69      -5.948  10.607  -5.064  1.00  0.00           O  
ATOM    118  CB  ARG C  69      -5.779   9.885  -7.796  1.00  0.00           C  
ATOM    119  CG  ARG C  69      -5.807   9.254  -9.201  1.00  0.00           C  
ATOM    120  CD  ARG C  69      -4.440   9.343  -9.911  1.00  0.00           C  
ATOM    121  NE  ARG C  69      -3.555   8.199  -9.607  1.00  0.00           N  
ATOM    122  CZ  ARG C  69      -2.838   7.982  -8.521  1.00  0.00           C  
ATOM    123  NH1 ARG C  69      -2.631   8.886  -7.606  1.00  0.00           N  
ATOM    124  NH2 ARG C  69      -2.335   6.801  -8.322  1.00  0.00           N1+
ATOM    125  H   ARG C  69      -8.838  10.177  -8.367  1.00  0.00           H  
ATOM    126  HA  ARG C  69      -7.531   9.096  -6.871  1.00  0.00           H  
ATOM    127  HB2 ARG C  69      -5.309  10.865  -7.875  1.00  0.00           H  
ATOM    128  HB3 ARG C  69      -5.161   9.260  -7.152  1.00  0.00           H  
ATOM    129  HG2 ARG C  69      -6.131   8.215  -9.137  1.00  0.00           H  
ATOM    130  HG3 ARG C  69      -6.530   9.787  -9.819  1.00  0.00           H  
ATOM    131  HD2 ARG C  69      -4.625   9.346 -10.985  1.00  0.00           H  
ATOM    132  HD3 ARG C  69      -3.952  10.288  -9.672  1.00  0.00           H  
ATOM    133  HE  ARG C  69      -3.495   7.482 -10.316  1.00  0.00           H  
ATOM    134 HH11 ARG C  69      -2.923   9.841  -7.759  1.00  0.00           H  
ATOM    135 HH12 ARG C  69      -2.177   8.653  -6.735  1.00  0.00           H  
ATOM    136 HH21 ARG C  69      -2.452   6.087  -9.027  1.00  0.00           H  
ATOM    137 HH22 ARG C  69      -1.963   6.572  -7.411  1.00  0.00           H  
ATOM    138  N   GLU C  70      -7.965  11.541  -5.247  1.00  0.00           N  
ATOM    139  CA  GLU C  70      -7.940  12.169  -3.915  1.00  0.00           C  
ATOM    140  C   GLU C  70      -8.432  11.183  -2.830  1.00  0.00           C  
ATOM    141  O   GLU C  70      -9.569  10.717  -2.935  1.00  0.00           O  
ATOM    142  CB  GLU C  70      -8.767  13.465  -3.902  1.00  0.00           C  
ATOM    143  CG  GLU C  70      -8.197  14.570  -4.808  1.00  0.00           C  
ATOM    144  CD  GLU C  70      -8.327  15.978  -4.201  1.00  0.00           C  
ATOM    145  OE1 GLU C  70      -7.289  16.683  -4.155  1.00  0.00           O  
ATOM    146  OE2 GLU C  70      -9.442  16.389  -3.798  1.00  0.00           O1-
ATOM    147  H   GLU C  70      -8.769  11.708  -5.836  1.00  0.00           H  
ATOM    148  HA  GLU C  70      -6.915  12.469  -3.698  1.00  0.00           H  
ATOM    149  HB2 GLU C  70      -8.786  13.828  -2.875  1.00  0.00           H  
ATOM    150  HB3 GLU C  70      -9.788  13.241  -4.211  1.00  0.00           H  
ATOM    151  HG2 GLU C  70      -8.703  14.541  -5.773  1.00  0.00           H  
ATOM    152  HG3 GLU C  70      -7.140  14.369  -4.985  1.00  0.00           H  
ATOM    153  N   PRO C  71      -7.620  10.859  -1.798  1.00  0.00           N  
ATOM    154  CA  PRO C  71      -7.961   9.916  -0.722  1.00  0.00           C  
ATOM    155  C   PRO C  71      -9.254  10.226   0.048  1.00  0.00           C  
ATOM    156  O   PRO C  71      -9.519  11.382   0.389  1.00  0.00           O  
ATOM    157  CB  PRO C  71      -6.760   9.960   0.236  1.00  0.00           C  
ATOM    158  CG  PRO C  71      -5.596  10.221  -0.705  1.00  0.00           C  
ATOM    159  CD  PRO C  71      -6.216  11.233  -1.661  1.00  0.00           C  
ATOM    160  HA  PRO C  71      -8.035   8.915  -1.146  1.00  0.00           H  
ATOM    161  HB2 PRO C  71      -6.614   9.027   0.780  1.00  0.00           H  
ATOM    162  HB3 PRO C  71      -6.857  10.792   0.933  1.00  0.00           H  
ATOM    163  HG2 PRO C  71      -5.335   9.308  -1.240  1.00  0.00           H  
ATOM    164  HG3 PRO C  71      -4.733  10.632  -0.180  1.00  0.00           H  
ATOM    165  HD2 PRO C  71      -6.155  12.231  -1.228  1.00  0.00           H  
ATOM    166  HD3 PRO C  71      -5.683  11.189  -2.610  1.00  0.00           H  
ATOM    167  N   SER C  72     -10.018   9.188   0.397  1.00  0.00           N  
ATOM    168  CA  SER C  72     -11.214   9.285   1.242  1.00  0.00           C  
ATOM    169  C   SER C  72     -11.377   8.062   2.157  1.00  0.00           C  
ATOM    170  O   SER C  72     -11.406   6.915   1.706  1.00  0.00           O  
ATOM    171  CB  SER C  72     -12.451   9.496   0.366  1.00  0.00           C  
ATOM    172  OG  SER C  72     -13.614   9.690   1.151  1.00  0.00           O  
ATOM    173  H   SER C  72      -9.809   8.277   0.015  1.00  0.00           H  
ATOM    174  HA  SER C  72     -11.115  10.166   1.876  1.00  0.00           H  
ATOM    175  HB2 SER C  72     -12.590   8.618  -0.265  1.00  0.00           H  
ATOM    176  HB3 SER C  72     -12.302  10.366  -0.274  1.00  0.00           H  
ATOM    177  HG  SER C  72     -13.637  10.611   1.420  1.00  0.00           H  
ATOM    178  N   GLN C  73     -11.495   8.312   3.463  1.00  0.00           N  
ATOM    179  CA  GLN C  73     -11.712   7.292   4.496  1.00  0.00           C  
ATOM    180  C   GLN C  73     -13.221   7.103   4.709  1.00  0.00           C  
ATOM    181  O   GLN C  73     -13.951   8.093   4.812  1.00  0.00           O  
ATOM    182  CB  GLN C  73     -10.979   7.677   5.798  1.00  0.00           C  
ATOM    183  CG  GLN C  73      -9.440   7.578   5.740  1.00  0.00           C  
ATOM    184  CD  GLN C  73      -8.773   8.370   4.618  1.00  0.00           C  
ATOM    185  OE1 GLN C  73      -8.417   7.834   3.584  1.00  0.00           O  
ATOM    186  NE2 GLN C  73      -8.615   9.665   4.737  1.00  0.00           N  
ATOM    187  H   GLN C  73     -11.434   9.276   3.758  1.00  0.00           H  
ATOM    188  HA  GLN C  73     -11.305   6.341   4.152  1.00  0.00           H  
ATOM    189  HB2 GLN C  73     -11.320   7.014   6.593  1.00  0.00           H  
ATOM    190  HB3 GLN C  73     -11.256   8.693   6.077  1.00  0.00           H  
ATOM    191  HG2 GLN C  73      -9.172   6.529   5.613  1.00  0.00           H  
ATOM    192  HG3 GLN C  73      -9.031   7.913   6.693  1.00  0.00           H  
ATOM    193 HE21 GLN C  73      -8.199  10.172   3.969  1.00  0.00           H  
ATOM    194 HE22 GLN C  73      -8.914  10.133   5.580  1.00  0.00           H  
ATOM    195  N   VAL C  74     -13.701   5.853   4.753  1.00  0.00           N  
ATOM    196  CA  VAL C  74     -15.125   5.517   4.549  1.00  0.00           C  
ATOM    197  C   VAL C  74     -15.627   4.395   5.476  1.00  0.00           C  
ATOM    198  O   VAL C  74     -14.886   3.472   5.819  1.00  0.00           O  
ATOM    199  CB  VAL C  74     -15.383   5.190   3.054  1.00  0.00           C  
ATOM    200  CG1 VAL C  74     -16.830   4.789   2.739  1.00  0.00           C  
ATOM    201  CG2 VAL C  74     -15.007   6.329   2.096  1.00  0.00           C  
ATOM    202  H   VAL C  74     -13.051   5.080   4.734  1.00  0.00           H  
ATOM    203  HA  VAL C  74     -15.718   6.401   4.785  1.00  0.00           H  
ATOM    204  HB  VAL C  74     -14.747   4.343   2.795  1.00  0.00           H  
ATOM    205 HG11 VAL C  74     -17.085   3.853   3.236  1.00  0.00           H  
ATOM    206 HG12 VAL C  74     -17.517   5.573   3.056  1.00  0.00           H  
ATOM    207 HG13 VAL C  74     -16.945   4.637   1.666  1.00  0.00           H  
ATOM    208 HG21 VAL C  74     -15.536   7.243   2.368  1.00  0.00           H  
ATOM    209 HG22 VAL C  74     -13.934   6.515   2.134  1.00  0.00           H  
ATOM    210 HG23 VAL C  74     -15.255   6.060   1.069  1.00  0.00           H  
ATOM    211  N   ILE C  75     -16.910   4.446   5.847  1.00  0.00           N  
ATOM    212  CA  ILE C  75     -17.628   3.440   6.643  1.00  0.00           C  
ATOM    213  C   ILE C  75     -18.856   2.933   5.877  1.00  0.00           C  
ATOM    214  O   ILE C  75     -19.682   3.727   5.428  1.00  0.00           O  
ATOM    215  CB  ILE C  75     -18.018   3.993   8.038  1.00  0.00           C  
ATOM    216  CG1 ILE C  75     -16.816   4.444   8.896  1.00  0.00           C  
ATOM    217  CG2 ILE C  75     -18.912   3.008   8.818  1.00  0.00           C  
ATOM    218  CD1 ILE C  75     -15.893   3.328   9.391  1.00  0.00           C  
ATOM    219  H   ILE C  75     -17.447   5.243   5.536  1.00  0.00           H  
ATOM    220  HA  ILE C  75     -16.974   2.583   6.802  1.00  0.00           H  
ATOM    221  HB  ILE C  75     -18.617   4.887   7.864  1.00  0.00           H  
ATOM    222 HG12 ILE C  75     -17.195   4.979   9.767  1.00  0.00           H  
ATOM    223 HG13 ILE C  75     -16.216   5.150   8.323  1.00  0.00           H  
ATOM    224 HG21 ILE C  75     -19.885   2.923   8.336  1.00  0.00           H  
ATOM    225 HG22 ILE C  75     -18.439   2.027   8.860  1.00  0.00           H  
ATOM    226 HG23 ILE C  75     -19.063   3.379   9.832  1.00  0.00           H  
ATOM    227 HD11 ILE C  75     -16.434   2.637  10.036  1.00  0.00           H  
ATOM    228 HD12 ILE C  75     -15.476   2.790   8.539  1.00  0.00           H  
ATOM    229 HD13 ILE C  75     -15.076   3.773   9.960  1.00  0.00           H  
ATOM    230  N   PHE C  76     -19.009   1.611   5.778  1.00  0.00           N  
ATOM    231  CA  PHE C  76     -20.197   0.947   5.226  1.00  0.00           C  
ATOM    232  C   PHE C  76     -20.967   0.248   6.355  1.00  0.00           C  
ATOM    233  O   PHE C  76     -20.355  -0.331   7.255  1.00  0.00           O  
ATOM    234  CB  PHE C  76     -19.812  -0.084   4.147  1.00  0.00           C  
ATOM    235  CG  PHE C  76     -19.185   0.367   2.833  1.00  0.00           C  
ATOM    236  CD1 PHE C  76     -19.090   1.722   2.458  1.00  0.00           C  
ATOM    237  CD2 PHE C  76     -18.741  -0.623   1.933  1.00  0.00           C  
ATOM    238  CE1 PHE C  76     -18.589   2.077   1.192  1.00  0.00           C  
ATOM    239  CE2 PHE C  76     -18.224  -0.268   0.673  1.00  0.00           C  
ATOM    240  CZ  PHE C  76     -18.153   1.083   0.299  1.00  0.00           C  
ATOM    241  H   PHE C  76     -18.311   1.024   6.213  1.00  0.00           H  
ATOM    242  HA  PHE C  76     -20.861   1.683   4.774  1.00  0.00           H  
ATOM    243  HB2 PHE C  76     -20.717  -0.630   3.882  1.00  0.00           H  
ATOM    244  HB3 PHE C  76     -19.135  -0.804   4.607  1.00  0.00           H  
ATOM    245  HD1 PHE C  76     -19.405   2.506   3.131  1.00  0.00           H  
ATOM    246  HD2 PHE C  76     -18.804  -1.666   2.207  1.00  0.00           H  
ATOM    247  HE1 PHE C  76     -18.544   3.116   0.901  1.00  0.00           H  
ATOM    248  HE2 PHE C  76     -17.888  -1.028  -0.017  1.00  0.00           H  
ATOM    249  HZ  PHE C  76     -17.765   1.356  -0.671  1.00  0.00           H  
ATOM    250  N   CYS C  77     -22.301   0.238   6.303  1.00  0.00           N  
ATOM    251  CA  CYS C  77     -23.132  -0.541   7.223  1.00  0.00           C  
ATOM    252  C   CYS C  77     -24.435  -1.029   6.581  1.00  0.00           C  
ATOM    253  O   CYS C  77     -25.108  -0.290   5.863  1.00  0.00           O  
ATOM    254  CB  CYS C  77     -23.372   0.272   8.502  1.00  0.00           C  
ATOM    255  SG  CYS C  77     -24.347  -0.685   9.702  1.00  0.00           S  
ATOM    256  H   CYS C  77     -22.763   0.813   5.613  1.00  0.00           H  
ATOM    257  HA  CYS C  77     -22.578  -1.437   7.505  1.00  0.00           H  
ATOM    258  HB2 CYS C  77     -22.410   0.529   8.945  1.00  0.00           H  
ATOM    259  HB3 CYS C  77     -23.903   1.190   8.251  1.00  0.00           H  
ATOM    260  HG  CYS C  77     -23.582  -1.780   9.730  1.00  0.00           H  
ATOM    261  N   ASN C  78     -24.801  -2.277   6.870  1.00  0.00           N  
ATOM    262  CA  ASN C  78     -26.045  -2.896   6.439  1.00  0.00           C  
ATOM    263  C   ASN C  78     -27.095  -2.794   7.556  1.00  0.00           C  
ATOM    264  O   ASN C  78     -26.895  -3.311   8.655  1.00  0.00           O  
ATOM    265  CB  ASN C  78     -25.744  -4.342   6.014  1.00  0.00           C  
ATOM    266  CG  ASN C  78     -26.981  -5.133   5.634  1.00  0.00           C  
ATOM    267  OD1 ASN C  78     -28.086  -4.623   5.518  1.00  0.00           O  
ATOM    268  ND2 ASN C  78     -26.822  -6.409   5.416  1.00  0.00           N  
ATOM    269  H   ASN C  78     -24.231  -2.800   7.520  1.00  0.00           H  
ATOM    270  HA  ASN C  78     -26.435  -2.368   5.568  1.00  0.00           H  
ATOM    271  HB2 ASN C  78     -25.254  -4.861   6.838  1.00  0.00           H  
ATOM    272  HB3 ASN C  78     -25.066  -4.335   5.160  1.00  0.00           H  
ATOM    273 HD21 ASN C  78     -25.902  -6.825   5.423  1.00  0.00           H  
ATOM    274 HD22 ASN C  78     -27.627  -6.958   5.151  1.00  0.00           H  
ATOM    275  N   ARG C  79     -28.232  -2.162   7.252  1.00  0.00           N  
ATOM    276  CA  ARG C  79     -29.380  -1.967   8.150  1.00  0.00           C  
ATOM    277  C   ARG C  79     -30.664  -2.510   7.510  1.00  0.00           C  
ATOM    278  O   ARG C  79     -31.734  -1.923   7.656  1.00  0.00           O  
ATOM    279  CB  ARG C  79     -29.480  -0.495   8.604  1.00  0.00           C  
ATOM    280  CG  ARG C  79     -28.162   0.093   9.137  1.00  0.00           C  
ATOM    281  CD  ARG C  79     -28.379   1.503   9.705  1.00  0.00           C  
ATOM    282  NE  ARG C  79     -27.120   2.268   9.752  1.00  0.00           N  
ATOM    283  CZ  ARG C  79     -26.133   2.150  10.618  1.00  0.00           C  
ATOM    284  NH1 ARG C  79     -26.206   1.418  11.692  1.00  0.00           N  
ATOM    285  NH2 ARG C  79     -25.027   2.790  10.399  1.00  0.00           N1+
ATOM    286  H   ARG C  79     -28.320  -1.780   6.322  1.00  0.00           H  
ATOM    287  HA  ARG C  79     -29.227  -2.582   9.037  1.00  0.00           H  
ATOM    288  HB2 ARG C  79     -30.240  -0.422   9.381  1.00  0.00           H  
ATOM    289  HB3 ARG C  79     -29.804   0.109   7.757  1.00  0.00           H  
ATOM    290  HG2 ARG C  79     -27.446   0.151   8.318  1.00  0.00           H  
ATOM    291  HG3 ARG C  79     -27.753  -0.553   9.915  1.00  0.00           H  
ATOM    292  HD2 ARG C  79     -28.828   1.438  10.697  1.00  0.00           H  
ATOM    293  HD3 ARG C  79     -29.074   2.037   9.057  1.00  0.00           H  
ATOM    294  HE  ARG C  79     -26.998   2.981   9.048  1.00  0.00           H  
ATOM    295 HH11 ARG C  79     -27.051   0.910  11.912  1.00  0.00           H  
ATOM    296 HH12 ARG C  79     -25.440   1.391  12.351  1.00  0.00           H  
ATOM    297 HH21 ARG C  79     -24.233   2.659  11.010  1.00  0.00           H  
ATOM    298 HH22 ARG C  79     -24.966   3.393   9.591  1.00  0.00           H  
ATOM    299  N   SER C  80     -30.546  -3.621   6.784  1.00  0.00           N  
ATOM    300  CA  SER C  80     -31.620  -4.309   6.059  1.00  0.00           C  
ATOM    301  C   SER C  80     -31.714  -5.790   6.484  1.00  0.00           C  
ATOM    302  O   SER C  80     -30.748  -6.325   7.042  1.00  0.00           O  
ATOM    303  CB  SER C  80     -31.384  -4.144   4.550  1.00  0.00           C  
ATOM    304  OG  SER C  80     -30.373  -5.022   4.101  1.00  0.00           O  
ATOM    305  H   SER C  80     -29.624  -4.028   6.717  1.00  0.00           H  
ATOM    306  HA  SER C  80     -32.567  -3.827   6.299  1.00  0.00           H  
ATOM    307  HB2 SER C  80     -31.104  -3.114   4.328  1.00  0.00           H  
ATOM    308  HB3 SER C  80     -32.302  -4.369   4.007  1.00  0.00           H  
ATOM    309  HG  SER C  80     -29.547  -4.813   4.544  1.00  0.00           H  
ATOM    310  N   PRO C  81     -32.843  -6.483   6.238  1.00  0.00           N  
ATOM    311  CA  PRO C  81     -33.038  -7.897   6.582  1.00  0.00           C  
ATOM    312  C   PRO C  81     -32.468  -8.832   5.491  1.00  0.00           C  
ATOM    313  O   PRO C  81     -33.066  -9.852   5.157  1.00  0.00           O  
ATOM    314  CB  PRO C  81     -34.555  -8.012   6.772  1.00  0.00           C  
ATOM    315  CG  PRO C  81     -35.073  -7.112   5.651  1.00  0.00           C  
ATOM    316  CD  PRO C  81     -34.085  -5.945   5.692  1.00  0.00           C  
ATOM    317  HA  PRO C  81     -32.541  -8.130   7.523  1.00  0.00           H  
ATOM    318  HB2 PRO C  81     -34.836  -7.597   7.740  1.00  0.00           H  
ATOM    319  HB3 PRO C  81     -34.921  -9.035   6.682  1.00  0.00           H  
ATOM    320  HG2 PRO C  81     -36.096  -6.780   5.831  1.00  0.00           H  
ATOM    321  HG3 PRO C  81     -34.999  -7.627   4.693  1.00  0.00           H  
ATOM    322  HD2 PRO C  81     -33.939  -5.552   4.686  1.00  0.00           H  
ATOM    323  HD3 PRO C  81     -34.470  -5.168   6.353  1.00  0.00           H  
ATOM    324  N   ARG C  82     -31.321  -8.474   4.904  1.00  0.00           N  
ATOM    325  CA  ARG C  82     -30.696  -9.118   3.734  1.00  0.00           C  
ATOM    326  C   ARG C  82     -29.181  -9.196   3.914  1.00  0.00           C  
ATOM    327  O   ARG C  82     -28.610  -8.355   4.607  1.00  0.00           O  
ATOM    328  CB  ARG C  82     -31.000  -8.310   2.455  1.00  0.00           C  
ATOM    329  CG  ARG C  82     -32.474  -8.113   2.064  1.00  0.00           C  
ATOM    330  CD  ARG C  82     -33.222  -9.427   1.803  1.00  0.00           C  
ATOM    331  NE  ARG C  82     -34.374  -9.222   0.900  1.00  0.00           N  
ATOM    332  CZ  ARG C  82     -34.398  -9.468  -0.400  1.00  0.00           C  
ATOM    333  NH1 ARG C  82     -33.408  -9.986  -1.051  1.00  0.00           N  
ATOM    334  NH2 ARG C  82     -35.428  -9.201  -1.136  1.00  0.00           N1+
ATOM    335  H   ARG C  82     -30.839  -7.672   5.286  1.00  0.00           H  
ATOM    336  HA  ARG C  82     -31.076 -10.133   3.622  1.00  0.00           H  
ATOM    337  HB2 ARG C  82     -30.485  -8.782   1.619  1.00  0.00           H  
ATOM    338  HB3 ARG C  82     -30.559  -7.319   2.568  1.00  0.00           H  
ATOM    339  HG2 ARG C  82     -32.485  -7.520   1.149  1.00  0.00           H  
ATOM    340  HG3 ARG C  82     -32.995  -7.546   2.835  1.00  0.00           H  
ATOM    341  HD2 ARG C  82     -33.576  -9.828   2.753  1.00  0.00           H  
ATOM    342  HD3 ARG C  82     -32.536 -10.160   1.380  1.00  0.00           H  
ATOM    343  HE  ARG C  82     -35.232  -8.886   1.315  1.00  0.00           H  
ATOM    344 HH11 ARG C  82     -33.506 -10.111  -2.049  1.00  0.00           H  
ATOM    345 HH12 ARG C  82     -32.532 -10.193  -0.593  1.00  0.00           H  
ATOM    346 HH21 ARG C  82     -36.231  -8.711  -0.768  1.00  0.00           H  
ATOM    347 HH22 ARG C  82     -35.342  -9.392  -2.124  1.00  0.00           H  
ATOM    348  N   VAL C  83     -28.506 -10.140   3.258  1.00  0.00           N  
ATOM    349  CA  VAL C  83     -27.045 -10.056   3.072  1.00  0.00           C  
ATOM    350  C   VAL C  83     -26.758  -9.079   1.931  1.00  0.00           C  
ATOM    351  O   VAL C  83     -27.375  -9.175   0.873  1.00  0.00           O  
ATOM    352  CB  VAL C  83     -26.392 -11.433   2.839  1.00  0.00           C  
ATOM    353  CG1 VAL C  83     -24.879 -11.318   2.604  1.00  0.00           C  
ATOM    354  CG2 VAL C  83     -26.622 -12.379   4.024  1.00  0.00           C  
ATOM    355  H   VAL C  83     -29.020 -10.811   2.705  1.00  0.00           H  
ATOM    356  HA  VAL C  83     -26.599  -9.645   3.977  1.00  0.00           H  
ATOM    357  HB  VAL C  83     -26.836 -11.881   1.950  1.00  0.00           H  
ATOM    358 HG11 VAL C  83     -24.666 -10.724   1.715  1.00  0.00           H  
ATOM    359 HG12 VAL C  83     -24.396 -10.861   3.468  1.00  0.00           H  
ATOM    360 HG13 VAL C  83     -24.458 -12.311   2.452  1.00  0.00           H  
ATOM    361 HG21 VAL C  83     -26.155 -11.984   4.927  1.00  0.00           H  
ATOM    362 HG22 VAL C  83     -27.689 -12.517   4.198  1.00  0.00           H  
ATOM    363 HG23 VAL C  83     -26.190 -13.355   3.800  1.00  0.00           H  
ATOM    364  N   VAL C  84     -25.838  -8.134   2.132  1.00  0.00           N  
ATOM    365  CA  VAL C  84     -25.565  -7.027   1.199  1.00  0.00           C  
ATOM    366  C   VAL C  84     -24.241  -7.206   0.465  1.00  0.00           C  
ATOM    367  O   VAL C  84     -23.229  -7.588   1.057  1.00  0.00           O  
ATOM    368  CB  VAL C  84     -25.684  -5.664   1.916  1.00  0.00           C  
ATOM    369  CG1 VAL C  84     -25.108  -4.477   1.131  1.00  0.00           C  
ATOM    370  CG2 VAL C  84     -27.155  -5.362   2.213  1.00  0.00           C  
ATOM    371  H   VAL C  84     -25.345  -8.127   3.014  1.00  0.00           H  
ATOM    372  HA  VAL C  84     -26.338  -7.032   0.430  1.00  0.00           H  
ATOM    373  HB  VAL C  84     -25.146  -5.721   2.862  1.00  0.00           H  
ATOM    374 HG11 VAL C  84     -24.037  -4.604   0.980  1.00  0.00           H  
ATOM    375 HG12 VAL C  84     -25.607  -4.389   0.166  1.00  0.00           H  
ATOM    376 HG13 VAL C  84     -25.257  -3.560   1.701  1.00  0.00           H  
ATOM    377 HG21 VAL C  84     -27.699  -5.248   1.275  1.00  0.00           H  
ATOM    378 HG22 VAL C  84     -27.609  -6.175   2.780  1.00  0.00           H  
ATOM    379 HG23 VAL C  84     -27.241  -4.441   2.790  1.00  0.00           H  
ATOM    380  N   LEU C  85     -24.260  -6.869  -0.824  1.00  0.00           N  
ATOM    381  CA  LEU C  85     -23.144  -6.936  -1.760  1.00  0.00           C  
ATOM    382  C   LEU C  85     -22.811  -5.529  -2.295  1.00  0.00           C  
ATOM    383  O   LEU C  85     -23.575  -4.983  -3.099  1.00  0.00           O  
ATOM    384  CB  LEU C  85     -23.488  -7.974  -2.848  1.00  0.00           C  
ATOM    385  CG  LEU C  85     -22.553  -8.004  -4.069  1.00  0.00           C  
ATOM    386  CD1 LEU C  85     -21.105  -8.296  -3.681  1.00  0.00           C  
ATOM    387  CD2 LEU C  85     -23.012  -9.105  -5.027  1.00  0.00           C  
ATOM    388  H   LEU C  85     -25.143  -6.566  -1.210  1.00  0.00           H  
ATOM    389  HA  LEU C  85     -22.265  -7.321  -1.243  1.00  0.00           H  
ATOM    390  HB2 LEU C  85     -24.496  -7.770  -3.209  1.00  0.00           H  
ATOM    391  HB3 LEU C  85     -23.489  -8.962  -2.387  1.00  0.00           H  
ATOM    392  HG  LEU C  85     -22.597  -7.050  -4.594  1.00  0.00           H  
ATOM    393 HD11 LEU C  85     -20.713  -7.501  -3.047  1.00  0.00           H  
ATOM    394 HD12 LEU C  85     -21.034  -9.250  -3.159  1.00  0.00           H  
ATOM    395 HD13 LEU C  85     -20.492  -8.336  -4.582  1.00  0.00           H  
ATOM    396 HD21 LEU C  85     -22.913 -10.082  -4.555  1.00  0.00           H  
ATOM    397 HD22 LEU C  85     -24.056  -8.949  -5.300  1.00  0.00           H  
ATOM    398 HD23 LEU C  85     -22.405  -9.082  -5.932  1.00  0.00           H  
ATOM    399  N   PRO C  86     -21.698  -4.920  -1.842  1.00  0.00           N  
ATOM    400  CA  PRO C  86     -21.152  -3.698  -2.422  1.00  0.00           C  
ATOM    401  C   PRO C  86     -20.619  -3.898  -3.844  1.00  0.00           C  
ATOM    402  O   PRO C  86     -20.051  -4.945  -4.169  1.00  0.00           O  
ATOM    403  CB  PRO C  86     -20.023  -3.252  -1.481  1.00  0.00           C  
ATOM    404  CG  PRO C  86     -20.392  -3.903  -0.154  1.00  0.00           C  
ATOM    405  CD  PRO C  86     -20.973  -5.237  -0.619  1.00  0.00           C  
ATOM    406  HA  PRO C  86     -21.931  -2.936  -2.436  1.00  0.00           H  
ATOM    407  HB2 PRO C  86     -19.966  -2.166  -1.406  1.00  0.00           H  
ATOM    408  HB3 PRO C  86     -19.067  -3.657  -1.812  1.00  0.00           H  
ATOM    409  HG2 PRO C  86     -21.160  -3.319   0.355  1.00  0.00           H  
ATOM    410  HG3 PRO C  86     -19.519  -4.040   0.483  1.00  0.00           H  
ATOM    411  HD2 PRO C  86     -20.170  -5.939  -0.842  1.00  0.00           H  
ATOM    412  HD3 PRO C  86     -21.630  -5.641   0.151  1.00  0.00           H  
ATOM    413  N   VAL C  87     -20.754  -2.865  -4.672  1.00  0.00           N  
ATOM    414  CA  VAL C  87     -20.296  -2.828  -6.065  1.00  0.00           C  
ATOM    415  C   VAL C  87     -19.687  -1.462  -6.383  1.00  0.00           C  
ATOM    416  O   VAL C  87     -20.242  -0.436  -5.998  1.00  0.00           O  
ATOM    417  CB  VAL C  87     -21.447  -3.186  -7.033  1.00  0.00           C  
ATOM    418  CG1 VAL C  87     -21.108  -2.962  -8.513  1.00  0.00           C  
ATOM    419  CG2 VAL C  87     -21.924  -4.636  -6.869  1.00  0.00           C  
ATOM    420  H   VAL C  87     -21.278  -2.062  -4.355  1.00  0.00           H  
ATOM    421  HA  VAL C  87     -19.511  -3.575  -6.188  1.00  0.00           H  
ATOM    422  HB  VAL C  87     -22.290  -2.537  -6.796  1.00  0.00           H  
ATOM    423 HG11 VAL C  87     -20.905  -1.909  -8.703  1.00  0.00           H  
ATOM    424 HG12 VAL C  87     -20.238  -3.558  -8.789  1.00  0.00           H  
ATOM    425 HG13 VAL C  87     -21.957  -3.255  -9.130  1.00  0.00           H  
ATOM    426 HG21 VAL C  87     -21.097  -5.324  -7.048  1.00  0.00           H  
ATOM    427 HG22 VAL C  87     -22.311  -4.792  -5.862  1.00  0.00           H  
ATOM    428 HG23 VAL C  87     -22.727  -4.848  -7.574  1.00  0.00           H  
ATOM    429  N   TRP C  88     -18.579  -1.443  -7.120  1.00  0.00           N  
ATOM    430  CA  TRP C  88     -17.937  -0.234  -7.657  1.00  0.00           C  
ATOM    431  C   TRP C  88     -18.081  -0.198  -9.179  1.00  0.00           C  
ATOM    432  O   TRP C  88     -18.119  -1.255  -9.812  1.00  0.00           O  
ATOM    433  CB  TRP C  88     -16.478  -0.166  -7.186  1.00  0.00           C  
ATOM    434  CG  TRP C  88     -15.596   0.850  -7.853  1.00  0.00           C  
ATOM    435  CD1 TRP C  88     -15.535   2.164  -7.544  1.00  0.00           C  
ATOM    436  CD2 TRP C  88     -14.657   0.660  -8.964  1.00  0.00           C  
ATOM    437  NE1 TRP C  88     -14.604   2.789  -8.354  1.00  0.00           N  
ATOM    438  CE2 TRP C  88     -14.028   1.910  -9.240  1.00  0.00           C  
ATOM    439  CE3 TRP C  88     -14.265  -0.437  -9.760  1.00  0.00           C  
ATOM    440  CZ2 TRP C  88     -13.045   2.061 -10.233  1.00  0.00           C  
ATOM    441  CZ3 TRP C  88     -13.285  -0.299 -10.765  1.00  0.00           C  
ATOM    442  CH2 TRP C  88     -12.671   0.945 -10.999  1.00  0.00           C  
ATOM    443  H   TRP C  88     -18.194  -2.332  -7.407  1.00  0.00           H  
ATOM    444  HA  TRP C  88     -18.439   0.652  -7.268  1.00  0.00           H  
ATOM    445  HB2 TRP C  88     -16.031  -1.142  -7.374  1.00  0.00           H  
ATOM    446  HB3 TRP C  88     -16.460   0.004  -6.110  1.00  0.00           H  
ATOM    447  HD1 TRP C  88     -16.132   2.643  -6.782  1.00  0.00           H  
ATOM    448  HE1 TRP C  88     -14.385   3.774  -8.309  1.00  0.00           H  
ATOM    449  HE3 TRP C  88     -14.721  -1.400  -9.587  1.00  0.00           H  
ATOM    450  HZ2 TRP C  88     -12.593   3.027 -10.403  1.00  0.00           H  
ATOM    451  HZ3 TRP C  88     -12.997  -1.159 -11.352  1.00  0.00           H  
ATOM    452  HH2 TRP C  88     -11.920   1.039 -11.770  1.00  0.00           H  
ATOM    453  N   LEU C  89     -18.163   0.998  -9.765  1.00  0.00           N  
ATOM    454  CA  LEU C  89     -18.350   1.214 -11.204  1.00  0.00           C  
ATOM    455  C   LEU C  89     -17.091   1.848 -11.796  1.00  0.00           C  
ATOM    456  O   LEU C  89     -16.665   2.908 -11.335  1.00  0.00           O  
ATOM    457  CB  LEU C  89     -19.603   2.074 -11.465  1.00  0.00           C  
ATOM    458  CG  LEU C  89     -20.914   1.589 -10.818  1.00  0.00           C  
ATOM    459  CD1 LEU C  89     -22.047   2.557 -11.164  1.00  0.00           C  
ATOM    460  CD2 LEU C  89     -21.315   0.195 -11.304  1.00  0.00           C  
ATOM    461  H   LEU C  89     -18.083   1.816  -9.178  1.00  0.00           H  
ATOM    462  HA  LEU C  89     -18.497   0.253 -11.698  1.00  0.00           H  
ATOM    463  HB2 LEU C  89     -19.751   2.141 -12.543  1.00  0.00           H  
ATOM    464  HB3 LEU C  89     -19.403   3.081 -11.098  1.00  0.00           H  
ATOM    465  HG  LEU C  89     -20.805   1.569  -9.733  1.00  0.00           H  
ATOM    466 HD11 LEU C  89     -21.769   3.569 -10.872  1.00  0.00           H  
ATOM    467 HD12 LEU C  89     -22.237   2.541 -12.238  1.00  0.00           H  
ATOM    468 HD13 LEU C  89     -22.955   2.277 -10.630  1.00  0.00           H  
ATOM    469 HD21 LEU C  89     -21.362   0.177 -12.393  1.00  0.00           H  
ATOM    470 HD22 LEU C  89     -20.582  -0.533 -10.955  1.00  0.00           H  
ATOM    471 HD23 LEU C  89     -22.288  -0.074 -10.893  1.00  0.00           H  
ATOM    472  N   ASN C  90     -16.492   1.221 -12.812  1.00  0.00           N  
ATOM    473  CA  ASN C  90     -15.180   1.641 -13.314  1.00  0.00           C  
ATOM    474  C   ASN C  90     -15.214   2.982 -14.084  1.00  0.00           C  
ATOM    475  O   ASN C  90     -16.228   3.684 -14.132  1.00  0.00           O  
ATOM    476  CB  ASN C  90     -14.517   0.476 -14.086  1.00  0.00           C  
ATOM    477  CG  ASN C  90     -15.086   0.179 -15.463  1.00  0.00           C  
ATOM    478  OD1 ASN C  90     -15.898   0.909 -16.000  1.00  0.00           O  
ATOM    479  ND2 ASN C  90     -14.655  -0.882 -16.093  1.00  0.00           N  
ATOM    480  H   ASN C  90     -16.894   0.359 -13.151  1.00  0.00           H  
ATOM    481  HA  ASN C  90     -14.559   1.834 -12.440  1.00  0.00           H  
ATOM    482  HB2 ASN C  90     -14.591  -0.428 -13.481  1.00  0.00           H  
ATOM    483  HB3 ASN C  90     -13.456   0.693 -14.208  1.00  0.00           H  
ATOM    484 HD21 ASN C  90     -13.950  -1.468 -15.670  1.00  0.00           H  
ATOM    485 HD22 ASN C  90     -15.006  -1.072 -17.021  1.00  0.00           H  
ATOM    486  N   PHE C  91     -14.090   3.358 -14.698  1.00  0.00           N  
ATOM    487  CA  PHE C  91     -13.933   4.638 -15.408  1.00  0.00           C  
ATOM    488  C   PHE C  91     -14.784   4.766 -16.688  1.00  0.00           C  
ATOM    489  O   PHE C  91     -14.967   5.876 -17.195  1.00  0.00           O  
ATOM    490  CB  PHE C  91     -12.436   4.876 -15.669  1.00  0.00           C  
ATOM    491  CG  PHE C  91     -11.554   4.555 -14.474  1.00  0.00           C  
ATOM    492  CD1 PHE C  91     -11.796   5.180 -13.233  1.00  0.00           C  
ATOM    493  CD2 PHE C  91     -10.579   3.542 -14.572  1.00  0.00           C  
ATOM    494  CE1 PHE C  91     -11.090   4.768 -12.089  1.00  0.00           C  
ATOM    495  CE2 PHE C  91      -9.864   3.139 -13.432  1.00  0.00           C  
ATOM    496  CZ  PHE C  91     -10.131   3.744 -12.192  1.00  0.00           C  
ATOM    497  H   PHE C  91     -13.278   2.762 -14.631  1.00  0.00           H  
ATOM    498  HA  PHE C  91     -14.281   5.429 -14.744  1.00  0.00           H  
ATOM    499  HB2 PHE C  91     -12.287   5.922 -15.939  1.00  0.00           H  
ATOM    500  HB3 PHE C  91     -12.134   4.260 -16.517  1.00  0.00           H  
ATOM    501  HD1 PHE C  91     -12.540   5.959 -13.160  1.00  0.00           H  
ATOM    502  HD2 PHE C  91     -10.391   3.056 -15.518  1.00  0.00           H  
ATOM    503  HE1 PHE C  91     -11.284   5.236 -11.135  1.00  0.00           H  
ATOM    504  HE2 PHE C  91      -9.115   2.364 -13.507  1.00  0.00           H  
ATOM    505  HZ  PHE C  91      -9.586   3.425 -11.315  1.00  0.00           H  
ATOM    506  N   ASP C  92     -15.362   3.656 -17.161  1.00  0.00           N  
ATOM    507  CA  ASP C  92     -16.348   3.589 -18.250  1.00  0.00           C  
ATOM    508  C   ASP C  92     -17.752   3.191 -17.729  1.00  0.00           C  
ATOM    509  O   ASP C  92     -18.753   3.219 -18.452  1.00  0.00           O  
ATOM    510  CB  ASP C  92     -15.836   2.701 -19.396  1.00  0.00           C  
ATOM    511  CG  ASP C  92     -14.494   3.087 -20.044  1.00  0.00           C  
ATOM    512  OD1 ASP C  92     -13.754   3.972 -19.549  1.00  0.00           O  
ATOM    513  OD2 ASP C  92     -14.197   2.469 -21.090  1.00  0.00           O1-
ATOM    514  H   ASP C  92     -15.119   2.776 -16.728  1.00  0.00           H  
ATOM    515  HA  ASP C  92     -16.459   4.586 -18.677  1.00  0.00           H  
ATOM    516  HB2 ASP C  92     -16.587   2.711 -20.186  1.00  0.00           H  
ATOM    517  HB3 ASP C  92     -15.763   1.679 -19.023  1.00  0.00           H  
ATOM    518  N   GLY C  93     -17.842   2.876 -16.435  1.00  0.00           N  
ATOM    519  CA  GLY C  93     -19.061   2.671 -15.669  1.00  0.00           C  
ATOM    520  C   GLY C  93     -19.592   1.248 -15.625  1.00  0.00           C  
ATOM    521  O   GLY C  93     -20.806   1.072 -15.614  1.00  0.00           O  
ATOM    522  H   GLY C  93     -16.976   2.835 -15.918  1.00  0.00           H  
ATOM    523  HA2 GLY C  93     -19.845   3.332 -16.040  1.00  0.00           H  
ATOM    524  HA3 GLY C  93     -18.845   2.945 -14.636  1.00  0.00           H  
ATOM    525  N   GLU C  94     -18.718   0.246 -15.644  1.00  0.00           N  
ATOM    526  CA  GLU C  94     -19.087  -1.173 -15.560  1.00  0.00           C  
ATOM    527  C   GLU C  94     -18.669  -1.797 -14.208  1.00  0.00           C  
ATOM    528  O   GLU C  94     -17.636  -1.406 -13.645  1.00  0.00           O  
ATOM    529  CB  GLU C  94     -18.527  -1.969 -16.751  1.00  0.00           C  
ATOM    530  CG  GLU C  94     -18.693  -1.355 -18.152  1.00  0.00           C  
ATOM    531  CD  GLU C  94     -20.068  -0.772 -18.517  1.00  0.00           C  
ATOM    532  OE1 GLU C  94     -21.096  -1.013 -17.847  1.00  0.00           O  
ATOM    533  OE2 GLU C  94     -20.141  -0.018 -19.515  1.00  0.00           O1-
ATOM    534  H   GLU C  94     -17.736   0.472 -15.712  1.00  0.00           H  
ATOM    535  HA  GLU C  94     -20.173  -1.237 -15.623  1.00  0.00           H  
ATOM    536  HB2 GLU C  94     -19.003  -2.949 -16.758  1.00  0.00           H  
ATOM    537  HB3 GLU C  94     -17.462  -2.135 -16.586  1.00  0.00           H  
ATOM    538  HG2 GLU C  94     -18.435  -2.121 -18.884  1.00  0.00           H  
ATOM    539  HG3 GLU C  94     -17.957  -0.557 -18.246  1.00  0.00           H  
ATOM    540  N   PRO C  95     -19.464  -2.742 -13.664  1.00  0.00           N  
ATOM    541  CA  PRO C  95     -19.431  -3.107 -12.251  1.00  0.00           C  
ATOM    542  C   PRO C  95     -18.340  -4.110 -11.858  1.00  0.00           C  
ATOM    543  O   PRO C  95     -17.965  -4.989 -12.633  1.00  0.00           O  
ATOM    544  CB  PRO C  95     -20.823  -3.673 -11.955  1.00  0.00           C  
ATOM    545  CG  PRO C  95     -21.196  -4.342 -13.274  1.00  0.00           C  
ATOM    546  CD  PRO C  95     -20.623  -3.364 -14.296  1.00  0.00           C  
ATOM    547  HA  PRO C  95     -19.289  -2.199 -11.665  1.00  0.00           H  
ATOM    548  HB2 PRO C  95     -21.515  -2.857 -11.751  1.00  0.00           H  
ATOM    549  HB3 PRO C  95     -20.814  -4.388 -11.131  1.00  0.00           H  
ATOM    550  HG2 PRO C  95     -22.274  -4.459 -13.380  1.00  0.00           H  
ATOM    551  HG3 PRO C  95     -20.690  -5.304 -13.361  1.00  0.00           H  
ATOM    552  HD2 PRO C  95     -20.355  -3.893 -15.211  1.00  0.00           H  
ATOM    553  HD3 PRO C  95     -21.374  -2.600 -14.500  1.00  0.00           H  
ATOM    554  N   GLN C  96     -17.900  -4.027 -10.601  1.00  0.00           N  
ATOM    555  CA  GLN C  96     -17.086  -5.031  -9.910  1.00  0.00           C  
ATOM    556  C   GLN C  96     -17.624  -5.288  -8.485  1.00  0.00           C  
ATOM    557  O   GLN C  96     -17.872  -4.316  -7.769  1.00  0.00           O  
ATOM    558  CB  GLN C  96     -15.607  -4.601  -9.900  1.00  0.00           C  
ATOM    559  CG  GLN C  96     -14.756  -5.459  -8.946  1.00  0.00           C  
ATOM    560  CD  GLN C  96     -13.274  -5.124  -8.945  1.00  0.00           C  
ATOM    561  OE1 GLN C  96     -12.710  -4.576  -9.876  1.00  0.00           O  
ATOM    562  NE2 GLN C  96     -12.581  -5.482  -7.889  1.00  0.00           N  
ATOM    563  H   GLN C  96     -18.165  -3.209 -10.071  1.00  0.00           H  
ATOM    564  HA  GLN C  96     -17.144  -5.959 -10.479  1.00  0.00           H  
ATOM    565  HB2 GLN C  96     -15.543  -3.563  -9.573  1.00  0.00           H  
ATOM    566  HB3 GLN C  96     -15.209  -4.669 -10.913  1.00  0.00           H  
ATOM    567  HG2 GLN C  96     -14.854  -6.510  -9.216  1.00  0.00           H  
ATOM    568  HG3 GLN C  96     -15.115  -5.327  -7.925  1.00  0.00           H  
ATOM    569 HE21 GLN C  96     -11.602  -5.233  -7.876  1.00  0.00           H  
ATOM    570 HE22 GLN C  96     -13.050  -5.887  -7.092  1.00  0.00           H  
ATOM    571  N   PRO C  97     -17.773  -6.554  -8.039  1.00  0.00           N  
ATOM    572  CA  PRO C  97     -18.208  -6.892  -6.681  1.00  0.00           C  
ATOM    573  C   PRO C  97     -17.092  -6.763  -5.625  1.00  0.00           C  
ATOM    574  O   PRO C  97     -15.908  -6.997  -5.892  1.00  0.00           O  
ATOM    575  CB  PRO C  97     -18.716  -8.331  -6.781  1.00  0.00           C  
ATOM    576  CG  PRO C  97     -17.820  -8.938  -7.858  1.00  0.00           C  
ATOM    577  CD  PRO C  97     -17.638  -7.774  -8.831  1.00  0.00           C  
ATOM    578  HA  PRO C  97     -19.036  -6.246  -6.388  1.00  0.00           H  
ATOM    579  HB2 PRO C  97     -19.752  -8.334  -7.121  1.00  0.00           H  
ATOM    580  HB3 PRO C  97     -18.619  -8.866  -5.837  1.00  0.00           H  
ATOM    581  HG2 PRO C  97     -18.290  -9.796  -8.338  1.00  0.00           H  
ATOM    582  HG3 PRO C  97     -16.858  -9.216  -7.429  1.00  0.00           H  
ATOM    583  HD2 PRO C  97     -16.662  -7.843  -9.311  1.00  0.00           H  
ATOM    584  HD3 PRO C  97     -18.426  -7.803  -9.585  1.00  0.00           H  
ATOM    585  N   TYR C  98     -17.497  -6.439  -4.398  1.00  0.00           N  
ATOM    586  CA  TYR C  98     -16.637  -6.171  -3.238  1.00  0.00           C  
ATOM    587  C   TYR C  98     -17.131  -6.921  -1.978  1.00  0.00           C  
ATOM    588  O   TYR C  98     -18.271  -7.390  -1.960  1.00  0.00           O  
ATOM    589  CB  TYR C  98     -16.566  -4.649  -3.018  1.00  0.00           C  
ATOM    590  CG  TYR C  98     -15.476  -3.927  -3.786  1.00  0.00           C  
ATOM    591  CD1 TYR C  98     -15.615  -3.697  -5.167  1.00  0.00           C  
ATOM    592  CD2 TYR C  98     -14.335  -3.449  -3.110  1.00  0.00           C  
ATOM    593  CE1 TYR C  98     -14.618  -2.999  -5.872  1.00  0.00           C  
ATOM    594  CE2 TYR C  98     -13.353  -2.719  -3.804  1.00  0.00           C  
ATOM    595  CZ  TYR C  98     -13.498  -2.487  -5.189  1.00  0.00           C  
ATOM    596  OH  TYR C  98     -12.564  -1.783  -5.873  1.00  0.00           O  
ATOM    597  H   TYR C  98     -18.485  -6.284  -4.255  1.00  0.00           H  
ATOM    598  HA  TYR C  98     -15.631  -6.530  -3.458  1.00  0.00           H  
ATOM    599  HB2 TYR C  98     -16.425  -4.448  -1.956  1.00  0.00           H  
ATOM    600  HB3 TYR C  98     -17.521  -4.202  -3.294  1.00  0.00           H  
ATOM    601  HD1 TYR C  98     -16.493  -4.049  -5.688  1.00  0.00           H  
ATOM    602  HD2 TYR C  98     -14.216  -3.622  -2.051  1.00  0.00           H  
ATOM    603  HE1 TYR C  98     -14.701  -2.839  -6.937  1.00  0.00           H  
ATOM    604  HE2 TYR C  98     -12.491  -2.338  -3.278  1.00  0.00           H  
ATOM    605  HH  TYR C  98     -11.795  -1.597  -5.330  1.00  0.00           H  
ATOM    606  N   PRO C  99     -16.300  -7.060  -0.919  1.00  0.00           N  
ATOM    607  CA  PRO C  99     -16.622  -7.884   0.250  1.00  0.00           C  
ATOM    608  C   PRO C  99     -17.959  -7.550   0.934  1.00  0.00           C  
ATOM    609  O   PRO C  99     -18.331  -6.389   1.108  1.00  0.00           O  
ATOM    610  CB  PRO C  99     -15.430  -7.750   1.203  1.00  0.00           C  
ATOM    611  CG  PRO C  99     -14.269  -7.500   0.243  1.00  0.00           C  
ATOM    612  CD  PRO C  99     -14.909  -6.627  -0.835  1.00  0.00           C  
ATOM    613  HA  PRO C  99     -16.664  -8.918  -0.092  1.00  0.00           H  
ATOM    614  HB2 PRO C  99     -15.277  -8.657   1.787  1.00  0.00           H  
ATOM    615  HB3 PRO C  99     -15.561  -6.890   1.860  1.00  0.00           H  
ATOM    616  HG2 PRO C  99     -13.947  -8.443  -0.199  1.00  0.00           H  
ATOM    617  HG3 PRO C  99     -13.439  -6.993   0.733  1.00  0.00           H  
ATOM    618  HD2 PRO C  99     -14.871  -5.582  -0.526  1.00  0.00           H  
ATOM    619  HD3 PRO C  99     -14.375  -6.761  -1.775  1.00  0.00           H  
ATOM    620  N   THR C 100     -18.686  -8.598   1.325  1.00  0.00           N  
ATOM    621  CA  THR C 100     -20.109  -8.526   1.706  1.00  0.00           C  
ATOM    622  C   THR C 100     -20.353  -8.169   3.180  1.00  0.00           C  
ATOM    623  O   THR C 100     -19.448  -8.210   4.025  1.00  0.00           O  
ATOM    624  CB  THR C 100     -20.835  -9.833   1.341  1.00  0.00           C  
ATOM    625  OG1 THR C 100     -20.298 -10.907   2.077  1.00  0.00           O  
ATOM    626  CG2 THR C 100     -20.752 -10.192  -0.142  1.00  0.00           C  
ATOM    627  H   THR C 100     -18.282  -9.517   1.209  1.00  0.00           H  
ATOM    628  HA  THR C 100     -20.573  -7.737   1.114  1.00  0.00           H  
ATOM    629  HB  THR C 100     -21.888  -9.739   1.604  1.00  0.00           H  
ATOM    630 HG21 THR C 100     -21.181  -9.382  -0.732  1.00  0.00           H  
ATOM    631 HG22 THR C 100     -19.719 -10.352  -0.450  1.00  0.00           H  
ATOM    632 HG23 THR C 100     -21.322 -11.102  -0.326  1.00  0.00           H  
ATOM    633  HG1 THR C 100     -19.420 -11.082   1.730  1.00  0.00           H  
ATOM    634  N   LEU C 101     -21.614  -7.830   3.483  1.00  0.00           N  
ATOM    635  CA  LEU C 101     -22.104  -7.406   4.799  1.00  0.00           C  
ATOM    636  C   LEU C 101     -23.402  -8.148   5.185  1.00  0.00           C  
ATOM    637  O   LEU C 101     -24.466  -7.818   4.654  1.00  0.00           O  
ATOM    638  CB  LEU C 101     -22.345  -5.879   4.832  1.00  0.00           C  
ATOM    639  CG  LEU C 101     -21.120  -4.974   4.606  1.00  0.00           C  
ATOM    640  CD1 LEU C 101     -20.933  -4.578   3.141  1.00  0.00           C  
ATOM    641  CD2 LEU C 101     -21.289  -3.671   5.397  1.00  0.00           C  
ATOM    642  H   LEU C 101     -22.282  -7.822   2.726  1.00  0.00           H  
ATOM    643  HA  LEU C 101     -21.348  -7.630   5.551  1.00  0.00           H  
ATOM    644  HB2 LEU C 101     -22.755  -5.656   5.817  1.00  0.00           H  
ATOM    645  HB3 LEU C 101     -23.113  -5.616   4.105  1.00  0.00           H  
ATOM    646  HG  LEU C 101     -20.221  -5.486   4.951  1.00  0.00           H  
ATOM    647 HD11 LEU C 101     -20.758  -5.466   2.532  1.00  0.00           H  
ATOM    648 HD12 LEU C 101     -21.819  -4.060   2.773  1.00  0.00           H  
ATOM    649 HD13 LEU C 101     -20.064  -3.928   3.045  1.00  0.00           H  
ATOM    650 HD21 LEU C 101     -22.184  -3.144   5.066  1.00  0.00           H  
ATOM    651 HD22 LEU C 101     -21.379  -3.903   6.458  1.00  0.00           H  
ATOM    652 HD23 LEU C 101     -20.418  -3.031   5.253  1.00  0.00           H  
ATOM    653  N   PRO C 102     -23.370  -9.110   6.125  1.00  0.00           N  
ATOM    654  CA  PRO C 102     -24.576  -9.687   6.730  1.00  0.00           C  
ATOM    655  C   PRO C 102     -25.469  -8.652   7.459  1.00  0.00           C  
ATOM    656  O   PRO C 102     -25.001  -7.542   7.743  1.00  0.00           O  
ATOM    657  CB  PRO C 102     -24.066 -10.777   7.682  1.00  0.00           C  
ATOM    658  CG  PRO C 102     -22.734 -11.189   7.059  1.00  0.00           C  
ATOM    659  CD  PRO C 102     -22.193  -9.853   6.551  1.00  0.00           C  
ATOM    660  HA  PRO C 102     -25.150 -10.156   5.931  1.00  0.00           H  
ATOM    661  HB2 PRO C 102     -24.755 -11.619   7.740  1.00  0.00           H  
ATOM    662  HB3 PRO C 102     -23.889 -10.363   8.675  1.00  0.00           H  
ATOM    663  HG2 PRO C 102     -22.912 -11.863   6.220  1.00  0.00           H  
ATOM    664  HG3 PRO C 102     -22.067 -11.646   7.789  1.00  0.00           H  
ATOM    665  HD2 PRO C 102     -21.692  -9.322   7.360  1.00  0.00           H  
ATOM    666  HD3 PRO C 102     -21.503 -10.021   5.724  1.00  0.00           H  
ATOM    667  N   PRO C 103     -26.734  -8.986   7.789  1.00  0.00           N  
ATOM    668  CA  PRO C 103     -27.662  -8.101   8.504  1.00  0.00           C  
ATOM    669  C   PRO C 103     -27.073  -7.464   9.773  1.00  0.00           C  
ATOM    670  O   PRO C 103     -26.498  -8.163  10.614  1.00  0.00           O  
ATOM    671  CB  PRO C 103     -28.878  -8.972   8.836  1.00  0.00           C  
ATOM    672  CG  PRO C 103     -28.910  -9.953   7.670  1.00  0.00           C  
ATOM    673  CD  PRO C 103     -27.427 -10.211   7.406  1.00  0.00           C  
ATOM    674  HA  PRO C 103     -27.976  -7.313   7.819  1.00  0.00           H  
ATOM    675  HB2 PRO C 103     -29.794  -8.384   8.891  1.00  0.00           H  
ATOM    676  HB3 PRO C 103     -28.717  -9.519   9.765  1.00  0.00           H  
ATOM    677  HG2 PRO C 103     -29.373  -9.479   6.804  1.00  0.00           H  
ATOM    678  HG3 PRO C 103     -29.430 -10.877   7.922  1.00  0.00           H  
ATOM    679  HD2 PRO C 103     -27.083 -11.035   8.030  1.00  0.00           H  
ATOM    680  HD3 PRO C 103     -27.280 -10.443   6.351  1.00  0.00           H  
ATOM    681  N   GLY C 104     -27.212  -6.141   9.909  1.00  0.00           N  
ATOM    682  CA  GLY C 104     -26.745  -5.347  11.056  1.00  0.00           C  
ATOM    683  C   GLY C 104     -25.237  -5.055  11.105  1.00  0.00           C  
ATOM    684  O   GLY C 104     -24.792  -4.299  11.972  1.00  0.00           O  
ATOM    685  H   GLY C 104     -27.685  -5.631   9.177  1.00  0.00           H  
ATOM    686  HA2 GLY C 104     -27.013  -5.865  11.977  1.00  0.00           H  
ATOM    687  HA3 GLY C 104     -27.267  -4.390  11.047  1.00  0.00           H  
ATOM    688  N   THR C 105     -24.435  -5.634  10.206  1.00  0.00           N  
ATOM    689  CA  THR C 105     -22.961  -5.552  10.252  1.00  0.00           C  
ATOM    690  C   THR C 105     -22.402  -4.299   9.558  1.00  0.00           C  
ATOM    691  O   THR C 105     -23.106  -3.596   8.828  1.00  0.00           O  
ATOM    692  CB  THR C 105     -22.300  -6.817   9.680  1.00  0.00           C  
ATOM    693  OG1 THR C 105     -22.440  -6.852   8.282  1.00  0.00           O  
ATOM    694  CG2 THR C 105     -22.840  -8.134  10.230  1.00  0.00           C  
ATOM    695  H   THR C 105     -24.862  -6.205   9.491  1.00  0.00           H  
ATOM    696  HA  THR C 105     -22.662  -5.496  11.298  1.00  0.00           H  
ATOM    697  HB  THR C 105     -21.236  -6.773   9.912  1.00  0.00           H  
ATOM    698 HG21 THR C 105     -22.773  -8.142  11.318  1.00  0.00           H  
ATOM    699 HG22 THR C 105     -23.884  -8.277   9.951  1.00  0.00           H  
ATOM    700 HG23 THR C 105     -22.246  -8.959   9.837  1.00  0.00           H  
ATOM    701  HG1 THR C 105     -23.359  -7.057   8.099  1.00  0.00           H  
ATOM    702  N   GLY C 106     -21.112  -4.015   9.773  1.00  0.00           N  
ATOM    703  CA  GLY C 106     -20.385  -2.908   9.140  1.00  0.00           C  
ATOM    704  C   GLY C 106     -19.055  -3.324   8.501  1.00  0.00           C  
ATOM    705  O   GLY C 106     -18.627  -4.470   8.647  1.00  0.00           O  
ATOM    706  H   GLY C 106     -20.575  -4.634  10.363  1.00  0.00           H  
ATOM    707  HA2 GLY C 106     -20.185  -2.134   9.880  1.00  0.00           H  
ATOM    708  HA3 GLY C 106     -20.995  -2.464   8.353  1.00  0.00           H  
ATOM    709  N   ARG C 107     -18.413  -2.376   7.806  1.00  0.00           N  
ATOM    710  CA  ARG C 107     -17.044  -2.435   7.254  1.00  0.00           C  
ATOM    711  C   ARG C 107     -16.394  -1.050   7.324  1.00  0.00           C  
ATOM    712  O   ARG C 107     -17.090  -0.033   7.276  1.00  0.00           O  
ATOM    713  CB  ARG C 107     -17.006  -2.938   5.792  1.00  0.00           C  
ATOM    714  CG  ARG C 107     -17.564  -4.342   5.529  1.00  0.00           C  
ATOM    715  CD  ARG C 107     -16.628  -5.454   6.006  1.00  0.00           C  
ATOM    716  NE  ARG C 107     -17.261  -6.769   5.808  1.00  0.00           N  
ATOM    717  CZ  ARG C 107     -17.052  -7.857   6.521  1.00  0.00           C  
ATOM    718  NH1 ARG C 107     -16.106  -7.936   7.412  1.00  0.00           N  
ATOM    719  NH2 ARG C 107     -17.817  -8.889   6.320  1.00  0.00           N1+
ATOM    720  H   ARG C 107     -18.891  -1.491   7.710  1.00  0.00           H  
ATOM    721  HA  ARG C 107     -16.446  -3.106   7.871  1.00  0.00           H  
ATOM    722  HB2 ARG C 107     -15.976  -2.919   5.437  1.00  0.00           H  
ATOM    723  HB3 ARG C 107     -17.568  -2.237   5.175  1.00  0.00           H  
ATOM    724  HG2 ARG C 107     -17.720  -4.460   4.457  1.00  0.00           H  
ATOM    725  HG3 ARG C 107     -18.532  -4.445   6.020  1.00  0.00           H  
ATOM    726  HD2 ARG C 107     -16.415  -5.301   7.064  1.00  0.00           H  
ATOM    727  HD3 ARG C 107     -15.695  -5.407   5.445  1.00  0.00           H  
ATOM    728  HE  ARG C 107     -18.039  -6.819   5.167  1.00  0.00           H  
ATOM    729 HH11 ARG C 107     -15.444  -7.179   7.503  1.00  0.00           H  
ATOM    730 HH12 ARG C 107     -16.001  -8.730   8.029  1.00  0.00           H  
ATOM    731 HH21 ARG C 107     -17.646  -9.763   6.797  1.00  0.00           H  
ATOM    732 HH22 ARG C 107     -18.593  -8.779   5.683  1.00  0.00           H  
ATOM    733  N   ARG C 108     -15.063  -1.012   7.381  1.00  0.00           N  
ATOM    734  CA  ARG C 108     -14.232   0.201   7.470  1.00  0.00           C  
ATOM    735  C   ARG C 108     -13.161   0.162   6.377  1.00  0.00           C  
ATOM    736  O   ARG C 108     -12.305  -0.728   6.373  1.00  0.00           O  
ATOM    737  CB  ARG C 108     -13.748   0.350   8.925  1.00  0.00           C  
ATOM    738  CG  ARG C 108     -12.705   1.447   9.173  1.00  0.00           C  
ATOM    739  CD  ARG C 108     -12.640   1.792  10.677  1.00  0.00           C  
ATOM    740  NE  ARG C 108     -11.508   2.637  11.141  1.00  0.00           N  
ATOM    741  CZ  ARG C 108     -10.480   3.162  10.493  1.00  0.00           C  
ATOM    742  NH1 ARG C 108      -9.425   3.583  11.113  1.00  0.00           N  
ATOM    743  NH2 ARG C 108     -10.399   3.307   9.214  1.00  0.00           N1+
ATOM    744  H   ARG C 108     -14.588  -1.904   7.384  1.00  0.00           H  
ATOM    745  HA  ARG C 108     -14.854   1.069   7.253  1.00  0.00           H  
ATOM    746  HB2 ARG C 108     -14.622   0.541   9.549  1.00  0.00           H  
ATOM    747  HB3 ARG C 108     -13.316  -0.599   9.244  1.00  0.00           H  
ATOM    748  HG2 ARG C 108     -11.739   1.073   8.831  1.00  0.00           H  
ATOM    749  HG3 ARG C 108     -12.979   2.343   8.616  1.00  0.00           H  
ATOM    750  HD2 ARG C 108     -13.572   2.279  10.963  1.00  0.00           H  
ATOM    751  HD3 ARG C 108     -12.592   0.856  11.233  1.00  0.00           H  
ATOM    752  HE  ARG C 108     -11.476   2.783  12.140  1.00  0.00           H  
ATOM    753 HH11 ARG C 108      -9.374   3.632  12.120  1.00  0.00           H  
ATOM    754 HH12 ARG C 108      -8.616   3.769  10.538  1.00  0.00           H  
ATOM    755 HH21 ARG C 108     -11.127   3.021   8.575  1.00  0.00           H  
ATOM    756 HH22 ARG C 108      -9.520   3.592   8.807  1.00  0.00           H  
ATOM    757  N   ILE C 109     -13.305   1.063   5.402  1.00  0.00           N  
ATOM    758  CA  ILE C 109     -12.823   0.914   4.018  1.00  0.00           C  
ATOM    759  C   ILE C 109     -12.224   2.227   3.481  1.00  0.00           C  
ATOM    760  O   ILE C 109     -12.238   3.265   4.149  1.00  0.00           O  
ATOM    761  CB  ILE C 109     -13.948   0.341   3.105  1.00  0.00           C  
ATOM    762  CG1 ILE C 109     -15.067   1.335   2.705  1.00  0.00           C  
ATOM    763  CG2 ILE C 109     -14.602  -0.905   3.725  1.00  0.00           C  
ATOM    764  CD1 ILE C 109     -14.882   1.973   1.320  1.00  0.00           C  
ATOM    765  H   ILE C 109     -13.906   1.854   5.585  1.00  0.00           H  
ATOM    766  HA  ILE C 109     -12.018   0.180   4.019  1.00  0.00           H  
ATOM    767  HB  ILE C 109     -13.463   0.001   2.190  1.00  0.00           H  
ATOM    768 HG12 ILE C 109     -15.156   2.114   3.462  1.00  0.00           H  
ATOM    769 HG13 ILE C 109     -16.024   0.813   2.677  1.00  0.00           H  
ATOM    770 HG21 ILE C 109     -13.837  -1.608   4.054  1.00  0.00           H  
ATOM    771 HG22 ILE C 109     -15.233  -0.623   4.568  1.00  0.00           H  
ATOM    772 HG23 ILE C 109     -15.231  -1.395   2.982  1.00  0.00           H  
ATOM    773 HD11 ILE C 109     -14.013   2.631   1.301  1.00  0.00           H  
ATOM    774 HD12 ILE C 109     -14.773   1.200   0.560  1.00  0.00           H  
ATOM    775 HD13 ILE C 109     -15.761   2.571   1.078  1.00  0.00           H  
ATOM    776  N   HIS C 110     -11.669   2.181   2.270  1.00  0.00           N  
ATOM    777  CA  HIS C 110     -10.990   3.304   1.627  1.00  0.00           C  
ATOM    778  C   HIS C 110     -11.384   3.411   0.150  1.00  0.00           C  
ATOM    779  O   HIS C 110     -11.627   2.398  -0.508  1.00  0.00           O  
ATOM    780  CB  HIS C 110      -9.477   3.149   1.820  1.00  0.00           C  
ATOM    781  CG  HIS C 110      -8.708   4.317   1.283  1.00  0.00           C  
ATOM    782  ND1 HIS C 110      -8.651   5.568   1.848  1.00  0.00           N  
ATOM    783  CD2 HIS C 110      -7.982   4.367   0.126  1.00  0.00           C  
ATOM    784  CE1 HIS C 110      -7.905   6.346   1.062  1.00  0.00           C  
ATOM    785  NE2 HIS C 110      -7.460   5.663   0.007  1.00  0.00           N  
ATOM    786  H   HIS C 110     -11.710   1.322   1.741  1.00  0.00           H  
ATOM    787  HA  HIS C 110     -11.293   4.234   2.108  1.00  0.00           H  
ATOM    788  HB2 HIS C 110      -9.259   3.065   2.885  1.00  0.00           H  
ATOM    789  HB3 HIS C 110      -9.139   2.239   1.324  1.00  0.00           H  
ATOM    790  HD1 HIS C 110      -9.087   5.892   2.700  1.00  0.00           H  
ATOM    791  HD2 HIS C 110      -7.838   3.550  -0.567  1.00  0.00           H  
ATOM    792  HE1 HIS C 110      -7.696   7.385   1.271  1.00  0.00           H  
ATOM    793  N   SER C 111     -11.495   4.634  -0.365  1.00  0.00           N  
ATOM    794  CA  SER C 111     -11.848   4.923  -1.759  1.00  0.00           C  
ATOM    795  C   SER C 111     -11.431   6.362  -2.112  1.00  0.00           C  
ATOM    796  O   SER C 111     -10.754   7.019  -1.322  1.00  0.00           O  
ATOM    797  CB  SER C 111     -13.351   4.646  -1.946  1.00  0.00           C  
ATOM    798  OG  SER C 111     -13.782   4.778  -3.289  1.00  0.00           O  
ATOM    799  H   SER C 111     -11.249   5.425   0.213  1.00  0.00           H  
ATOM    800  HA  SER C 111     -11.290   4.253  -2.413  1.00  0.00           H  
ATOM    801  HB2 SER C 111     -13.917   5.337  -1.321  1.00  0.00           H  
ATOM    802  HB3 SER C 111     -13.575   3.632  -1.613  1.00  0.00           H  
ATOM    803  HG  SER C 111     -13.235   4.224  -3.851  1.00  0.00           H  
ATOM    804  N   TYR C 112     -11.816   6.874  -3.282  1.00  0.00           N  
ATOM    805  CA  TYR C 112     -11.283   8.122  -3.836  1.00  0.00           C  
ATOM    806  C   TYR C 112     -12.395   9.037  -4.362  1.00  0.00           C  
ATOM    807  O   TYR C 112     -13.408   8.564  -4.882  1.00  0.00           O  
ATOM    808  CB  TYR C 112     -10.205   7.806  -4.889  1.00  0.00           C  
ATOM    809  CG  TYR C 112      -9.156   6.812  -4.416  1.00  0.00           C  
ATOM    810  CD1 TYR C 112      -9.281   5.439  -4.722  1.00  0.00           C  
ATOM    811  CD2 TYR C 112      -8.104   7.251  -3.593  1.00  0.00           C  
ATOM    812  CE1 TYR C 112      -8.381   4.504  -4.172  1.00  0.00           C  
ATOM    813  CE2 TYR C 112      -7.208   6.318  -3.040  1.00  0.00           C  
ATOM    814  CZ  TYR C 112      -7.357   4.940  -3.306  1.00  0.00           C  
ATOM    815  OH  TYR C 112      -6.485   4.054  -2.758  1.00  0.00           O  
ATOM    816  H   TYR C 112     -12.455   6.337  -3.851  1.00  0.00           H  
ATOM    817  HA  TYR C 112     -10.788   8.663  -3.030  1.00  0.00           H  
ATOM    818  HB2 TYR C 112      -9.713   8.734  -5.181  1.00  0.00           H  
ATOM    819  HB3 TYR C 112     -10.696   7.398  -5.773  1.00  0.00           H  
ATOM    820  HD1 TYR C 112     -10.081   5.097  -5.362  1.00  0.00           H  
ATOM    821  HD2 TYR C 112      -8.004   8.300  -3.357  1.00  0.00           H  
ATOM    822  HE1 TYR C 112      -8.460   3.452  -4.403  1.00  0.00           H  
ATOM    823  HE2 TYR C 112      -6.411   6.636  -2.384  1.00  0.00           H  
ATOM    824  HH  TYR C 112      -6.837   3.167  -2.651  1.00  0.00           H  
ATOM    825  N   ARG C 113     -12.229  10.359  -4.215  1.00  0.00           N  
ATOM    826  CA  ARG C 113     -13.262  11.345  -4.595  1.00  0.00           C  
ATOM    827  C   ARG C 113     -13.608  11.214  -6.086  1.00  0.00           C  
ATOM    828  O   ARG C 113     -12.710  11.086  -6.922  1.00  0.00           O  
ATOM    829  CB  ARG C 113     -12.839  12.785  -4.246  1.00  0.00           C  
ATOM    830  CG  ARG C 113     -12.394  12.989  -2.786  1.00  0.00           C  
ATOM    831  CD  ARG C 113     -11.878  14.415  -2.547  1.00  0.00           C  
ATOM    832  NE  ARG C 113     -12.960  15.403  -2.426  1.00  0.00           N  
ATOM    833  CZ  ARG C 113     -12.814  16.705  -2.271  1.00  0.00           C  
ATOM    834  NH1 ARG C 113     -11.669  17.318  -2.368  1.00  0.00           N  
ATOM    835  NH2 ARG C 113     -13.865  17.413  -1.995  1.00  0.00           N1+
ATOM    836  H   ARG C 113     -11.361  10.679  -3.811  1.00  0.00           H  
ATOM    837  HA  ARG C 113     -14.168  11.116  -4.033  1.00  0.00           H  
ATOM    838  HB2 ARG C 113     -13.681  13.448  -4.446  1.00  0.00           H  
ATOM    839  HB3 ARG C 113     -12.022  13.080  -4.904  1.00  0.00           H  
ATOM    840  HG2 ARG C 113     -11.576  12.305  -2.558  1.00  0.00           H  
ATOM    841  HG3 ARG C 113     -13.218  12.768  -2.108  1.00  0.00           H  
ATOM    842  HD2 ARG C 113     -11.224  14.701  -3.371  1.00  0.00           H  
ATOM    843  HD3 ARG C 113     -11.292  14.421  -1.628  1.00  0.00           H  
ATOM    844  HE  ARG C 113     -13.915  15.075  -2.426  1.00  0.00           H  
ATOM    845 HH11 ARG C 113     -10.865  16.838  -2.746  1.00  0.00           H  
ATOM    846 HH12 ARG C 113     -11.612  18.302  -2.149  1.00  0.00           H  
ATOM    847 HH21 ARG C 113     -13.813  18.421  -1.959  1.00  0.00           H  
ATOM    848 HH22 ARG C 113     -14.766  16.958  -1.957  1.00  0.00           H  
ATOM    849  N   GLY C 114     -14.900  11.221  -6.410  1.00  0.00           N  
ATOM    850  CA  GLY C 114     -15.402  11.011  -7.775  1.00  0.00           C  
ATOM    851  C   GLY C 114     -15.551   9.549  -8.220  1.00  0.00           C  
ATOM    852  O   GLY C 114     -16.017   9.308  -9.332  1.00  0.00           O  
ATOM    853  H   GLY C 114     -15.578  11.369  -5.676  1.00  0.00           H  
ATOM    854  HA2 GLY C 114     -14.736  11.505  -8.483  1.00  0.00           H  
ATOM    855  HA3 GLY C 114     -16.383  11.477  -7.860  1.00  0.00           H  
ATOM    856  N   HIS C 115     -15.207   8.559  -7.386  1.00  0.00           N  
ATOM    857  CA  HIS C 115     -15.523   7.150  -7.672  1.00  0.00           C  
ATOM    858  C   HIS C 115     -16.986   6.826  -7.349  1.00  0.00           C  
ATOM    859  O   HIS C 115     -17.514   7.316  -6.356  1.00  0.00           O  
ATOM    860  CB  HIS C 115     -14.579   6.192  -6.934  1.00  0.00           C  
ATOM    861  CG  HIS C 115     -13.181   6.112  -7.501  1.00  0.00           C  
ATOM    862  ND1 HIS C 115     -12.484   4.917  -7.694  1.00  0.00           N  
ATOM    863  CD2 HIS C 115     -12.380   7.151  -7.876  1.00  0.00           C  
ATOM    864  CE1 HIS C 115     -11.277   5.262  -8.171  1.00  0.00           C  
ATOM    865  NE2 HIS C 115     -11.189   6.595  -8.289  1.00  0.00           N  
ATOM    866  H   HIS C 115     -14.794   8.781  -6.491  1.00  0.00           H  
ATOM    867  HA  HIS C 115     -15.391   6.982  -8.741  1.00  0.00           H  
ATOM    868  HB2 HIS C 115     -15.008   5.191  -6.975  1.00  0.00           H  
ATOM    869  HB3 HIS C 115     -14.525   6.470  -5.881  1.00  0.00           H  
ATOM    870  HD2 HIS C 115     -12.626   8.202  -7.834  1.00  0.00           H  
ATOM    871  HE2 HIS C 115     -10.362   7.093  -8.586  1.00  0.00           H  
ATOM    872  HE1 HIS C 115     -10.487   4.568  -8.415  1.00  0.00           H  
ATOM    873  N   LEU C 116     -17.629   5.979  -8.156  1.00  0.00           N  
ATOM    874  CA  LEU C 116     -19.044   5.612  -8.012  1.00  0.00           C  
ATOM    875  C   LEU C 116     -19.211   4.182  -7.481  1.00  0.00           C  
ATOM    876  O   LEU C 116     -18.507   3.253  -7.882  1.00  0.00           O  
ATOM    877  CB  LEU C 116     -19.810   5.819  -9.337  1.00  0.00           C  
ATOM    878  CG  LEU C 116     -20.362   7.240  -9.568  1.00  0.00           C  
ATOM    879  CD1 LEU C 116     -19.289   8.316  -9.727  1.00  0.00           C  
ATOM    880  CD2 LEU C 116     -21.221   7.245 -10.833  1.00  0.00           C  
ATOM    881  H   LEU C 116     -17.115   5.569  -8.923  1.00  0.00           H  
ATOM    882  HA  LEU C 116     -19.502   6.269  -7.273  1.00  0.00           H  
ATOM    883  HB2 LEU C 116     -20.667   5.145  -9.329  1.00  0.00           H  
ATOM    884  HB3 LEU C 116     -19.176   5.529 -10.174  1.00  0.00           H  
ATOM    885  HG  LEU C 116     -21.000   7.507  -8.726  1.00  0.00           H  
ATOM    886 HD11 LEU C 116     -18.722   8.425  -8.802  1.00  0.00           H  
ATOM    887 HD12 LEU C 116     -18.610   8.054 -10.538  1.00  0.00           H  
ATOM    888 HD13 LEU C 116     -19.759   9.275  -9.948  1.00  0.00           H  
ATOM    889 HD21 LEU C 116     -20.613   6.991 -11.701  1.00  0.00           H  
ATOM    890 HD22 LEU C 116     -22.031   6.522 -10.734  1.00  0.00           H  
ATOM    891 HD23 LEU C 116     -21.660   8.233 -10.976  1.00  0.00           H  
ATOM    892  N   TRP C 117     -20.201   4.024  -6.604  1.00  0.00           N  
ATOM    893  CA  TRP C 117     -20.559   2.796  -5.897  1.00  0.00           C  
ATOM    894  C   TRP C 117     -22.077   2.572  -5.902  1.00  0.00           C  
ATOM    895  O   TRP C 117     -22.852   3.527  -5.985  1.00  0.00           O  
ATOM    896  CB  TRP C 117     -20.075   2.882  -4.444  1.00  0.00           C  
ATOM    897  CG  TRP C 117     -18.602   2.893  -4.170  1.00  0.00           C  
ATOM    898  CD1 TRP C 117     -17.793   3.978  -4.207  1.00  0.00           C  
ATOM    899  CD2 TRP C 117     -17.755   1.772  -3.770  1.00  0.00           C  
ATOM    900  NE1 TRP C 117     -16.514   3.615  -3.819  1.00  0.00           N  
ATOM    901  CE2 TRP C 117     -16.443   2.272  -3.513  1.00  0.00           C  
ATOM    902  CE3 TRP C 117     -17.967   0.390  -3.573  1.00  0.00           C  
ATOM    903  CZ2 TRP C 117     -15.411   1.448  -3.042  1.00  0.00           C  
ATOM    904  CZ3 TRP C 117     -16.925  -0.452  -3.134  1.00  0.00           C  
ATOM    905  CH2 TRP C 117     -15.651   0.076  -2.862  1.00  0.00           C  
ATOM    906  H   TRP C 117     -20.697   4.856  -6.318  1.00  0.00           H  
ATOM    907  HA  TRP C 117     -20.081   1.944  -6.382  1.00  0.00           H  
ATOM    908  HB2 TRP C 117     -20.489   2.033  -3.900  1.00  0.00           H  
ATOM    909  HB3 TRP C 117     -20.508   3.778  -4.000  1.00  0.00           H  
ATOM    910  HD1 TRP C 117     -18.114   4.971  -4.483  1.00  0.00           H  
ATOM    911  HE1 TRP C 117     -15.743   4.262  -3.743  1.00  0.00           H  
ATOM    912  HE3 TRP C 117     -18.947  -0.021  -3.768  1.00  0.00           H  
ATOM    913  HZ2 TRP C 117     -14.441   1.870  -2.820  1.00  0.00           H  
ATOM    914  HZ3 TRP C 117     -17.104  -1.510  -3.009  1.00  0.00           H  
ATOM    915  HH2 TRP C 117     -14.860  -0.575  -2.519  1.00  0.00           H  
ATOM    916  N   LEU C 118     -22.500   1.316  -5.746  1.00  0.00           N  
ATOM    917  CA  LEU C 118     -23.889   0.904  -5.518  1.00  0.00           C  
ATOM    918  C   LEU C 118     -23.932  -0.347  -4.626  1.00  0.00           C  
ATOM    919  O   LEU C 118     -22.914  -0.999  -4.391  1.00  0.00           O  
ATOM    920  CB  LEU C 118     -24.620   0.754  -6.871  1.00  0.00           C  
ATOM    921  CG  LEU C 118     -24.295  -0.468  -7.758  1.00  0.00           C  
ATOM    922  CD1 LEU C 118     -24.999  -1.762  -7.331  1.00  0.00           C  
ATOM    923  CD2 LEU C 118     -24.775  -0.181  -9.184  1.00  0.00           C  
ATOM    924  H   LEU C 118     -21.797   0.593  -5.687  1.00  0.00           H  
ATOM    925  HA  LEU C 118     -24.388   1.703  -4.969  1.00  0.00           H  
ATOM    926  HB2 LEU C 118     -24.391   1.652  -7.445  1.00  0.00           H  
ATOM    927  HB3 LEU C 118     -25.695   0.769  -6.688  1.00  0.00           H  
ATOM    928  HG  LEU C 118     -23.217  -0.624  -7.786  1.00  0.00           H  
ATOM    929 HD11 LEU C 118     -24.593  -2.133  -6.390  1.00  0.00           H  
ATOM    930 HD12 LEU C 118     -26.070  -1.585  -7.227  1.00  0.00           H  
ATOM    931 HD13 LEU C 118     -24.835  -2.536  -8.081  1.00  0.00           H  
ATOM    932 HD21 LEU C 118     -25.854  -0.028  -9.190  1.00  0.00           H  
ATOM    933 HD22 LEU C 118     -24.289   0.721  -9.557  1.00  0.00           H  
ATOM    934 HD23 LEU C 118     -24.518  -1.012  -9.840  1.00  0.00           H  
ATOM    935  N   PHE C 119     -25.120  -0.689  -4.126  1.00  0.00           N  
ATOM    936  CA  PHE C 119     -25.323  -1.794  -3.183  1.00  0.00           C  
ATOM    937  C   PHE C 119     -26.647  -2.506  -3.465  1.00  0.00           C  
ATOM    938  O   PHE C 119     -27.671  -1.847  -3.640  1.00  0.00           O  
ATOM    939  CB  PHE C 119     -25.305  -1.268  -1.737  1.00  0.00           C  
ATOM    940  CG  PHE C 119     -24.072  -0.484  -1.322  1.00  0.00           C  
ATOM    941  CD1 PHE C 119     -23.974   0.890  -1.616  1.00  0.00           C  
ATOM    942  CD2 PHE C 119     -23.033  -1.118  -0.615  1.00  0.00           C  
ATOM    943  CE1 PHE C 119     -22.839   1.621  -1.224  1.00  0.00           C  
ATOM    944  CE2 PHE C 119     -21.904  -0.382  -0.209  1.00  0.00           C  
ATOM    945  CZ  PHE C 119     -21.806   0.985  -0.517  1.00  0.00           C  
ATOM    946  H   PHE C 119     -25.929  -0.142  -4.381  1.00  0.00           H  
ATOM    947  HA  PHE C 119     -24.515  -2.517  -3.294  1.00  0.00           H  
ATOM    948  HB2 PHE C 119     -25.419  -2.122  -1.070  1.00  0.00           H  
ATOM    949  HB3 PHE C 119     -26.176  -0.630  -1.588  1.00  0.00           H  
ATOM    950  HD1 PHE C 119     -24.770   1.385  -2.152  1.00  0.00           H  
ATOM    951  HD2 PHE C 119     -23.107  -2.169  -0.379  1.00  0.00           H  
ATOM    952  HE1 PHE C 119     -22.759   2.671  -1.465  1.00  0.00           H  
ATOM    953  HE2 PHE C 119     -21.109  -0.861   0.343  1.00  0.00           H  
ATOM    954  HZ  PHE C 119     -20.936   1.548  -0.212  1.00  0.00           H  
ATOM    955  N   ARG C 120     -26.646  -3.842  -3.472  1.00  0.00           N  
ATOM    956  CA  ARG C 120     -27.827  -4.712  -3.657  1.00  0.00           C  
ATOM    957  C   ARG C 120     -27.784  -5.866  -2.648  1.00  0.00           C  
ATOM    958  O   ARG C 120     -26.795  -6.036  -1.932  1.00  0.00           O  
ATOM    959  CB  ARG C 120     -27.898  -5.264  -5.104  1.00  0.00           C  
ATOM    960  CG  ARG C 120     -27.951  -4.276  -6.286  1.00  0.00           C  
ATOM    961  CD  ARG C 120     -29.300  -3.568  -6.516  1.00  0.00           C  
ATOM    962  NE  ARG C 120     -29.462  -2.407  -5.632  1.00  0.00           N  
ATOM    963  CZ  ARG C 120     -30.128  -1.290  -5.846  1.00  0.00           C  
ATOM    964  NH1 ARG C 120     -30.833  -1.039  -6.907  1.00  0.00           N  
ATOM    965  NH2 ARG C 120     -30.114  -0.363  -4.942  1.00  0.00           N1+
ATOM    966  H   ARG C 120     -25.766  -4.307  -3.296  1.00  0.00           H  
ATOM    967  HA  ARG C 120     -28.744  -4.158  -3.453  1.00  0.00           H  
ATOM    968  HB2 ARG C 120     -28.769  -5.914  -5.186  1.00  0.00           H  
ATOM    969  HB3 ARG C 120     -27.021  -5.894  -5.251  1.00  0.00           H  
ATOM    970  HG2 ARG C 120     -27.746  -4.855  -7.187  1.00  0.00           H  
ATOM    971  HG3 ARG C 120     -27.155  -3.537  -6.194  1.00  0.00           H  
ATOM    972  HD2 ARG C 120     -30.118  -4.272  -6.363  1.00  0.00           H  
ATOM    973  HD3 ARG C 120     -29.328  -3.232  -7.552  1.00  0.00           H  
ATOM    974  HE  ARG C 120     -28.924  -2.410  -4.777  1.00  0.00           H  
ATOM    975 HH11 ARG C 120     -31.246  -0.121  -6.992  1.00  0.00           H  
ATOM    976 HH12 ARG C 120     -30.949  -1.724  -7.640  1.00  0.00           H  
ATOM    977 HH21 ARG C 120     -29.589  -0.444  -4.083  1.00  0.00           H  
ATOM    978 HH22 ARG C 120     -30.680   0.455  -5.116  1.00  0.00           H  
ATOM    979  N   ASP C 121     -28.843  -6.667  -2.599  1.00  0.00           N  
ATOM    980  CA  ASP C 121     -28.811  -7.980  -1.939  1.00  0.00           C  
ATOM    981  C   ASP C 121     -27.803  -8.936  -2.633  1.00  0.00           C  
ATOM    982  O   ASP C 121     -27.544  -8.813  -3.830  1.00  0.00           O  
ATOM    983  CB  ASP C 121     -30.249  -8.520  -1.877  1.00  0.00           C  
ATOM    984  CG  ASP C 121     -30.334  -9.990  -1.479  1.00  0.00           C  
ATOM    985  OD1 ASP C 121     -29.995 -10.834  -2.327  1.00  0.00           O  
ATOM    986  OD2 ASP C 121     -30.787 -10.300  -0.355  1.00  0.00           O1-
ATOM    987  H   ASP C 121     -29.649  -6.426  -3.158  1.00  0.00           H  
ATOM    988  HA  ASP C 121     -28.472  -7.843  -0.913  1.00  0.00           H  
ATOM    989  HB2 ASP C 121     -30.707  -8.417  -2.860  1.00  0.00           H  
ATOM    990  HB3 ASP C 121     -30.826  -7.915  -1.177  1.00  0.00           H  
ATOM    991  N   ALA C 122     -27.212  -9.878  -1.890  1.00  0.00           N  
ATOM    992  CA  ALA C 122     -26.126 -10.750  -2.355  1.00  0.00           C  
ATOM    993  C   ALA C 122     -26.554 -12.105  -2.973  1.00  0.00           C  
ATOM    994  O   ALA C 122     -25.689 -12.847  -3.453  1.00  0.00           O  
ATOM    995  CB  ALA C 122     -25.165 -10.947  -1.175  1.00  0.00           C  
ATOM    996  H   ALA C 122     -27.458  -9.921  -0.912  1.00  0.00           H  
ATOM    997  HA  ALA C 122     -25.582 -10.220  -3.137  1.00  0.00           H  
ATOM    998  HB1 ALA C 122     -24.888  -9.982  -0.751  1.00  0.00           H  
ATOM    999  HB2 ALA C 122     -25.650 -11.551  -0.407  1.00  0.00           H  
ATOM   1000  HB3 ALA C 122     -24.264 -11.459  -1.513  1.00  0.00           H  
ATOM   1001  N   GLY C 123     -27.845 -12.457  -2.952  1.00  0.00           N  
ATOM   1002  CA  GLY C 123     -28.397 -13.737  -3.432  1.00  0.00           C  
ATOM   1003  C   GLY C 123     -29.493 -13.614  -4.502  1.00  0.00           C  
ATOM   1004  O   GLY C 123     -29.614 -14.497  -5.357  1.00  0.00           O  
ATOM   1005  H   GLY C 123     -28.497 -11.798  -2.553  1.00  0.00           H  
ATOM   1006  HA2 GLY C 123     -28.841 -14.246  -2.577  1.00  0.00           H  
ATOM   1007  HA3 GLY C 123     -27.603 -14.369  -3.829  1.00  0.00           H  
ATOM   1008  N   THR C 124     -30.259 -12.521  -4.492  1.00  0.00           N  
ATOM   1009  CA  THR C 124     -31.346 -12.186  -5.437  1.00  0.00           C  
ATOM   1010  C   THR C 124     -31.281 -10.739  -5.944  1.00  0.00           C  
ATOM   1011  O   THR C 124     -32.138 -10.327  -6.724  1.00  0.00           O  
ATOM   1012  CB  THR C 124     -32.736 -12.531  -4.865  1.00  0.00           C  
ATOM   1013  OG1 THR C 124     -33.028 -11.860  -3.661  1.00  0.00           O  
ATOM   1014  CG2 THR C 124     -32.873 -14.011  -4.542  1.00  0.00           C  
ATOM   1015  H   THR C 124     -30.155 -11.907  -3.696  1.00  0.00           H  
ATOM   1016  HA  THR C 124     -31.216 -12.800  -6.328  1.00  0.00           H  
ATOM   1017  HB  THR C 124     -33.496 -12.270  -5.601  1.00  0.00           H  
ATOM   1018 HG21 THR C 124     -32.629 -14.594  -5.430  1.00  0.00           H  
ATOM   1019 HG22 THR C 124     -32.204 -14.285  -3.726  1.00  0.00           H  
ATOM   1020 HG23 THR C 124     -33.903 -14.212  -4.247  1.00  0.00           H  
ATOM   1021  HG1 THR C 124     -33.452 -11.027  -3.882  1.00  0.00           H  
ATOM   1022  N   HIS C 125     -30.235  -9.983  -5.579  1.00  0.00           N  
ATOM   1023  CA  HIS C 125     -29.852  -8.696  -6.196  1.00  0.00           C  
ATOM   1024  C   HIS C 125     -30.930  -7.602  -6.165  1.00  0.00           C  
ATOM   1025  O   HIS C 125     -30.929  -6.696  -6.997  1.00  0.00           O  
ATOM   1026  CB  HIS C 125     -29.245  -8.936  -7.590  1.00  0.00           C  
ATOM   1027  CG  HIS C 125     -28.203 -10.026  -7.588  1.00  0.00           C  
ATOM   1028  CD2 HIS C 125     -28.412 -11.320  -7.963  1.00  0.00           C  
ATOM   1029  ND1 HIS C 125     -26.890  -9.890  -7.133  1.00  0.00           N  
ATOM   1030  NE2 HIS C 125     -27.237 -11.989  -7.716  1.00  0.00           N  
ATOM   1031  CE1 HIS C 125     -26.345 -11.115  -7.224  1.00  0.00           C  
ATOM   1032  H   HIS C 125     -29.593 -10.371  -4.904  1.00  0.00           H  
ATOM   1033  HA  HIS C 125     -29.041  -8.293  -5.589  1.00  0.00           H  
ATOM   1034  HB2 HIS C 125     -28.781  -8.015  -7.943  1.00  0.00           H  
ATOM   1035  HB3 HIS C 125     -30.039  -9.208  -8.286  1.00  0.00           H  
ATOM   1036  HD2 HIS C 125     -29.329 -11.735  -8.354  1.00  0.00           H  
ATOM   1037  HE2 HIS C 125     -27.081 -12.978  -7.846  1.00  0.00           H  
ATOM   1038  HE1 HIS C 125     -25.334 -11.364  -6.939  1.00  0.00           H  
ATOM   1039  N   ASP C 126     -31.843  -7.688  -5.200  1.00  0.00           N  
ATOM   1040  CA  ASP C 126     -32.946  -6.749  -4.991  1.00  0.00           C  
ATOM   1041  C   ASP C 126     -32.501  -5.329  -4.607  1.00  0.00           C  
ATOM   1042  O   ASP C 126     -31.377  -5.096  -4.144  1.00  0.00           O  
ATOM   1043  CB  ASP C 126     -33.900  -7.317  -3.935  1.00  0.00           C  
ATOM   1044  CG  ASP C 126     -34.530  -8.635  -4.371  1.00  0.00           C  
ATOM   1045  OD1 ASP C 126     -35.241  -8.671  -5.398  1.00  0.00           O  
ATOM   1046  OD2 ASP C 126     -34.337  -9.636  -3.646  1.00  0.00           O1-
ATOM   1047  H   ASP C 126     -31.776  -8.479  -4.576  1.00  0.00           H  
ATOM   1048  HA  ASP C 126     -33.501  -6.669  -5.926  1.00  0.00           H  
ATOM   1049  HB2 ASP C 126     -34.697  -6.602  -3.733  1.00  0.00           H  
ATOM   1050  HB3 ASP C 126     -33.350  -7.464  -3.005  1.00  0.00           H  
ATOM   1051  N   GLY C 127     -33.424  -4.383  -4.800  1.00  0.00           N  
ATOM   1052  CA  GLY C 127     -33.235  -2.964  -4.535  1.00  0.00           C  
ATOM   1053  C   GLY C 127     -33.069  -2.658  -3.048  1.00  0.00           C  
ATOM   1054  O   GLY C 127     -33.953  -2.936  -2.240  1.00  0.00           O  
ATOM   1055  H   GLY C 127     -34.341  -4.674  -5.108  1.00  0.00           H  
ATOM   1056  HA2 GLY C 127     -34.106  -2.415  -4.892  1.00  0.00           H  
ATOM   1057  HA3 GLY C 127     -32.363  -2.610  -5.086  1.00  0.00           H  
ATOM   1058  N   LEU C 128     -31.939  -2.041  -2.699  1.00  0.00           N  
ATOM   1059  CA  LEU C 128     -31.605  -1.576  -1.353  1.00  0.00           C  
ATOM   1060  C   LEU C 128     -30.903  -0.219  -1.465  1.00  0.00           C  
ATOM   1061  O   LEU C 128     -29.893  -0.096  -2.159  1.00  0.00           O  
ATOM   1062  CB  LEU C 128     -30.734  -2.605  -0.605  1.00  0.00           C  
ATOM   1063  CG  LEU C 128     -31.376  -3.980  -0.336  1.00  0.00           C  
ATOM   1064  CD1 LEU C 128     -30.330  -4.915   0.270  1.00  0.00           C  
ATOM   1065  CD2 LEU C 128     -32.530  -3.894   0.667  1.00  0.00           C  
ATOM   1066  H   LEU C 128     -31.271  -1.845  -3.431  1.00  0.00           H  
ATOM   1067  HA  LEU C 128     -32.528  -1.429  -0.792  1.00  0.00           H  
ATOM   1068  HB2 LEU C 128     -30.451  -2.171   0.354  1.00  0.00           H  
ATOM   1069  HB3 LEU C 128     -29.823  -2.756  -1.184  1.00  0.00           H  
ATOM   1070  HG  LEU C 128     -31.729  -4.422  -1.267  1.00  0.00           H  
ATOM   1071 HD11 LEU C 128     -29.468  -4.980  -0.393  1.00  0.00           H  
ATOM   1072 HD12 LEU C 128     -30.014  -4.545   1.245  1.00  0.00           H  
ATOM   1073 HD13 LEU C 128     -30.754  -5.913   0.384  1.00  0.00           H  
ATOM   1074 HD21 LEU C 128     -32.189  -3.437   1.596  1.00  0.00           H  
ATOM   1075 HD22 LEU C 128     -33.337  -3.295   0.244  1.00  0.00           H  
ATOM   1076 HD23 LEU C 128     -32.916  -4.893   0.866  1.00  0.00           H  
ATOM   1077  N   LEU C 129     -31.445   0.798  -0.797  1.00  0.00           N  
ATOM   1078  CA  LEU C 129     -30.986   2.180  -0.909  1.00  0.00           C  
ATOM   1079  C   LEU C 129     -29.826   2.460   0.045  1.00  0.00           C  
ATOM   1080  O   LEU C 129     -29.893   2.116   1.229  1.00  0.00           O  
ATOM   1081  CB  LEU C 129     -32.132   3.170  -0.642  1.00  0.00           C  
ATOM   1082  CG  LEU C 129     -33.356   3.084  -1.568  1.00  0.00           C  
ATOM   1083  CD1 LEU C 129     -34.367   4.142  -1.120  1.00  0.00           C  
ATOM   1084  CD2 LEU C 129     -33.004   3.356  -3.029  1.00  0.00           C  
ATOM   1085  H   LEU C 129     -32.183   0.586  -0.140  1.00  0.00           H  
ATOM   1086  HA  LEU C 129     -30.625   2.346  -1.925  1.00  0.00           H  
ATOM   1087  HB2 LEU C 129     -31.716   4.174  -0.728  1.00  0.00           H  
ATOM   1088  HB3 LEU C 129     -32.469   3.033   0.386  1.00  0.00           H  
ATOM   1089  HG  LEU C 129     -33.814   2.099  -1.482  1.00  0.00           H  
ATOM   1090 HD11 LEU C 129     -34.689   3.942  -0.099  1.00  0.00           H  
ATOM   1091 HD12 LEU C 129     -33.928   5.138  -1.188  1.00  0.00           H  
ATOM   1092 HD13 LEU C 129     -35.237   4.114  -1.777  1.00  0.00           H  
ATOM   1093 HD21 LEU C 129     -32.539   4.337  -3.133  1.00  0.00           H  
ATOM   1094 HD22 LEU C 129     -32.323   2.592  -3.403  1.00  0.00           H  
ATOM   1095 HD23 LEU C 129     -33.907   3.331  -3.639  1.00  0.00           H  
ATOM   1096  N   VAL C 130     -28.808   3.160  -0.453  1.00  0.00           N  
ATOM   1097  CA  VAL C 130     -27.694   3.702   0.327  1.00  0.00           C  
ATOM   1098  C   VAL C 130     -28.017   5.151   0.688  1.00  0.00           C  
ATOM   1099  O   VAL C 130     -28.260   5.966  -0.194  1.00  0.00           O  
ATOM   1100  CB  VAL C 130     -26.348   3.509  -0.400  1.00  0.00           C  
ATOM   1101  CG1 VAL C 130     -26.275   4.117  -1.810  1.00  0.00           C  
ATOM   1102  CG2 VAL C 130     -25.213   4.124   0.424  1.00  0.00           C  
ATOM   1103  H   VAL C 130     -28.889   3.472  -1.411  1.00  0.00           H  
ATOM   1104  HA  VAL C 130     -27.619   3.131   1.253  1.00  0.00           H  
ATOM   1105  HB  VAL C 130     -26.168   2.437  -0.483  1.00  0.00           H  
ATOM   1106 HG11 VAL C 130     -27.059   3.700  -2.443  1.00  0.00           H  
ATOM   1107 HG12 VAL C 130     -26.391   5.200  -1.772  1.00  0.00           H  
ATOM   1108 HG13 VAL C 130     -25.313   3.883  -2.265  1.00  0.00           H  
ATOM   1109 HG21 VAL C 130     -25.316   5.208   0.479  1.00  0.00           H  
ATOM   1110 HG22 VAL C 130     -25.224   3.705   1.430  1.00  0.00           H  
ATOM   1111 HG23 VAL C 130     -24.257   3.892  -0.045  1.00  0.00           H  
ATOM   1112  N   ASN C 131     -28.089   5.477   1.982  1.00  0.00           N  
ATOM   1113  CA  ASN C 131     -28.482   6.810   2.474  1.00  0.00           C  
ATOM   1114  C   ASN C 131     -29.806   7.333   1.849  1.00  0.00           C  
ATOM   1115  O   ASN C 131     -29.981   8.529   1.629  1.00  0.00           O  
ATOM   1116  CB  ASN C 131     -27.298   7.804   2.379  1.00  0.00           C  
ATOM   1117  CG  ASN C 131     -25.990   7.325   2.996  1.00  0.00           C  
ATOM   1118  OD1 ASN C 131     -25.931   6.375   3.769  1.00  0.00           O  
ATOM   1119  ND2 ASN C 131     -24.895   7.976   2.691  1.00  0.00           N  
ATOM   1120  H   ASN C 131     -27.897   4.756   2.663  1.00  0.00           H  
ATOM   1121  HA  ASN C 131     -28.697   6.693   3.536  1.00  0.00           H  
ATOM   1122  HB2 ASN C 131     -27.571   8.740   2.866  1.00  0.00           H  
ATOM   1123  HB3 ASN C 131     -27.114   8.025   1.327  1.00  0.00           H  
ATOM   1124 HD21 ASN C 131     -24.948   8.832   2.157  1.00  0.00           H  
ATOM   1125 HD22 ASN C 131     -24.029   7.730   3.148  1.00  0.00           H  
ATOM   1126  N   GLN C 132     -30.752   6.430   1.560  1.00  0.00           N  
ATOM   1127  CA  GLN C 132     -32.011   6.684   0.833  1.00  0.00           C  
ATOM   1128  C   GLN C 132     -31.862   7.140  -0.642  1.00  0.00           C  
ATOM   1129  O   GLN C 132     -32.733   7.827  -1.182  1.00  0.00           O  
ATOM   1130  CB  GLN C 132     -33.004   7.543   1.651  1.00  0.00           C  
ATOM   1131  CG  GLN C 132     -33.156   7.247   3.159  1.00  0.00           C  
ATOM   1132  CD  GLN C 132     -32.888   5.809   3.599  1.00  0.00           C  
ATOM   1133  OE1 GLN C 132     -32.055   5.544   4.459  1.00  0.00           O  
ATOM   1134  NE2 GLN C 132     -33.545   4.826   3.023  1.00  0.00           N  
ATOM   1135  H   GLN C 132     -30.547   5.473   1.809  1.00  0.00           H  
ATOM   1136  HA  GLN C 132     -32.484   5.706   0.750  1.00  0.00           H  
ATOM   1137  HB2 GLN C 132     -33.986   7.422   1.194  1.00  0.00           H  
ATOM   1138  HB3 GLN C 132     -32.734   8.594   1.543  1.00  0.00           H  
ATOM   1139  HG2 GLN C 132     -34.160   7.532   3.476  1.00  0.00           H  
ATOM   1140  HG3 GLN C 132     -32.445   7.884   3.685  1.00  0.00           H  
ATOM   1141 HE21 GLN C 132     -33.222   3.890   3.220  1.00  0.00           H  
ATOM   1142 HE22 GLN C 132     -34.278   5.022   2.356  1.00  0.00           H  
ATOM   1143  N   THR C 133     -30.796   6.718  -1.326  1.00  0.00           N  
ATOM   1144  CA  THR C 133     -30.605   6.878  -2.778  1.00  0.00           C  
ATOM   1145  C   THR C 133     -29.925   5.639  -3.398  1.00  0.00           C  
ATOM   1146  O   THR C 133     -29.630   4.663  -2.709  1.00  0.00           O  
ATOM   1147  CB  THR C 133     -29.900   8.218  -3.070  1.00  0.00           C  
ATOM   1148  OG1 THR C 133     -29.889   8.453  -4.458  1.00  0.00           O  
ATOM   1149  CG2 THR C 133     -28.446   8.276  -2.606  1.00  0.00           C  
ATOM   1150  H   THR C 133     -30.056   6.236  -0.834  1.00  0.00           H  
ATOM   1151  HA  THR C 133     -31.586   6.940  -3.250  1.00  0.00           H  
ATOM   1152  HB  THR C 133     -30.457   9.023  -2.592  1.00  0.00           H  
ATOM   1153 HG21 THR C 133     -28.406   8.219  -1.518  1.00  0.00           H  
ATOM   1154 HG22 THR C 133     -27.879   7.447  -3.029  1.00  0.00           H  
ATOM   1155 HG23 THR C 133     -27.999   9.222  -2.912  1.00  0.00           H  
ATOM   1156  HG1 THR C 133     -29.707   9.387  -4.585  1.00  0.00           H  
ATOM   1157  N   GLU C 134     -29.727   5.633  -4.716  1.00  0.00           N  
ATOM   1158  CA  GLU C 134     -29.350   4.457  -5.524  1.00  0.00           C  
ATOM   1159  C   GLU C 134     -27.851   4.328  -5.835  1.00  0.00           C  
ATOM   1160  O   GLU C 134     -27.431   3.272  -6.314  1.00  0.00           O  
ATOM   1161  CB  GLU C 134     -30.166   4.488  -6.828  1.00  0.00           C  
ATOM   1162  CG  GLU C 134     -31.545   3.848  -6.640  1.00  0.00           C  
ATOM   1163  CD  GLU C 134     -31.463   2.325  -6.789  1.00  0.00           C  
ATOM   1164  OE1 GLU C 134     -31.071   1.831  -7.878  1.00  0.00           O  
ATOM   1165  OE2 GLU C 134     -31.755   1.587  -5.830  1.00  0.00           O1-
ATOM   1166  H   GLU C 134     -29.956   6.491  -5.198  1.00  0.00           H  
ATOM   1167  HA  GLU C 134     -29.615   3.552  -4.977  1.00  0.00           H  
ATOM   1168  HB2 GLU C 134     -29.633   3.978  -7.630  1.00  0.00           H  
ATOM   1169  HB3 GLU C 134     -30.294   5.523  -7.144  1.00  0.00           H  
ATOM   1170  HG2 GLU C 134     -32.208   4.239  -7.411  1.00  0.00           H  
ATOM   1171  HG3 GLU C 134     -31.959   4.123  -5.670  1.00  0.00           H  
ATOM   1172  N   LEU C 135     -27.054   5.363  -5.560  1.00  0.00           N  
ATOM   1173  CA  LEU C 135     -25.612   5.441  -5.834  1.00  0.00           C  
ATOM   1174  C   LEU C 135     -24.883   6.169  -4.690  1.00  0.00           C  
ATOM   1175  O   LEU C 135     -25.497   6.940  -3.946  1.00  0.00           O  
ATOM   1176  CB  LEU C 135     -25.344   6.148  -7.185  1.00  0.00           C  
ATOM   1177  CG  LEU C 135     -25.958   5.517  -8.451  1.00  0.00           C  
ATOM   1178  CD1 LEU C 135     -25.760   6.453  -9.644  1.00  0.00           C  
ATOM   1179  CD2 LEU C 135     -25.305   4.182  -8.802  1.00  0.00           C  
ATOM   1180  H   LEU C 135     -27.477   6.166  -5.116  1.00  0.00           H  
ATOM   1181  HA  LEU C 135     -25.208   4.430  -5.886  1.00  0.00           H  
ATOM   1182  HB2 LEU C 135     -24.266   6.221  -7.330  1.00  0.00           H  
ATOM   1183  HB3 LEU C 135     -25.726   7.166  -7.107  1.00  0.00           H  
ATOM   1184  HG  LEU C 135     -27.029   5.370  -8.314  1.00  0.00           H  
ATOM   1185 HD11 LEU C 135     -26.248   7.407  -9.446  1.00  0.00           H  
ATOM   1186 HD12 LEU C 135     -24.698   6.626  -9.816  1.00  0.00           H  
ATOM   1187 HD13 LEU C 135     -26.208   6.015 -10.536  1.00  0.00           H  
ATOM   1188 HD21 LEU C 135     -24.229   4.307  -8.928  1.00  0.00           H  
ATOM   1189 HD22 LEU C 135     -25.494   3.473  -7.996  1.00  0.00           H  
ATOM   1190 HD23 LEU C 135     -25.743   3.786  -9.718  1.00  0.00           H  
ATOM   1191  N   PHE C 136     -23.572   5.949  -4.563  1.00  0.00           N  
ATOM   1192  CA  PHE C 136     -22.708   6.552  -3.538  1.00  0.00           C  
ATOM   1193  C   PHE C 136     -21.354   7.003  -4.104  1.00  0.00           C  
ATOM   1194  O   PHE C 136     -20.788   6.334  -4.970  1.00  0.00           O  
ATOM   1195  CB  PHE C 136     -22.561   5.588  -2.350  1.00  0.00           C  
ATOM   1196  CG  PHE C 136     -21.562   6.029  -1.294  1.00  0.00           C  
ATOM   1197  CD1 PHE C 136     -21.943   6.958  -0.306  1.00  0.00           C  
ATOM   1198  CD2 PHE C 136     -20.241   5.538  -1.315  1.00  0.00           C  
ATOM   1199  CE1 PHE C 136     -21.010   7.384   0.659  1.00  0.00           C  
ATOM   1200  CE2 PHE C 136     -19.309   5.966  -0.355  1.00  0.00           C  
ATOM   1201  CZ  PHE C 136     -19.693   6.887   0.634  1.00  0.00           C  
ATOM   1202  H   PHE C 136     -23.144   5.297  -5.205  1.00  0.00           H  
ATOM   1203  HA  PHE C 136     -23.195   7.449  -3.156  1.00  0.00           H  
ATOM   1204  HB2 PHE C 136     -22.262   4.610  -2.728  1.00  0.00           H  
ATOM   1205  HB3 PHE C 136     -23.537   5.473  -1.877  1.00  0.00           H  
ATOM   1206  HD1 PHE C 136     -22.949   7.348  -0.285  1.00  0.00           H  
ATOM   1207  HD2 PHE C 136     -19.935   4.832  -2.073  1.00  0.00           H  
ATOM   1208  HE1 PHE C 136     -21.308   8.094   1.416  1.00  0.00           H  
ATOM   1209  HE2 PHE C 136     -18.297   5.590  -0.379  1.00  0.00           H  
ATOM   1210  HZ  PHE C 136     -18.979   7.213   1.376  1.00  0.00           H  
ATOM   1211  N   VAL C 137     -20.832   8.124  -3.589  1.00  0.00           N  
ATOM   1212  CA  VAL C 137     -19.570   8.754  -4.012  1.00  0.00           C  
ATOM   1213  C   VAL C 137     -18.753   9.247  -2.799  1.00  0.00           C  
ATOM   1214  O   VAL C 137     -19.310   9.962  -1.958  1.00  0.00           O  
ATOM   1215  CB  VAL C 137     -19.817   9.890  -5.034  1.00  0.00           C  
ATOM   1216  CG1 VAL C 137     -18.524  10.606  -5.451  1.00  0.00           C  
ATOM   1217  CG2 VAL C 137     -20.503   9.385  -6.309  1.00  0.00           C  
ATOM   1218  H   VAL C 137     -21.377   8.618  -2.897  1.00  0.00           H  
ATOM   1219  HA  VAL C 137     -18.995   7.998  -4.546  1.00  0.00           H  
ATOM   1220  HB  VAL C 137     -20.469  10.632  -4.575  1.00  0.00           H  
ATOM   1221 HG11 VAL C 137     -18.068  11.094  -4.590  1.00  0.00           H  
ATOM   1222 HG12 VAL C 137     -17.824   9.888  -5.879  1.00  0.00           H  
ATOM   1223 HG13 VAL C 137     -18.751  11.371  -6.193  1.00  0.00           H  
ATOM   1224 HG21 VAL C 137     -19.900   8.597  -6.760  1.00  0.00           H  
ATOM   1225 HG22 VAL C 137     -21.490   8.986  -6.075  1.00  0.00           H  
ATOM   1226 HG23 VAL C 137     -20.627  10.202  -7.021  1.00  0.00           H  
ATOM   1227  N   PRO C 138     -17.448   8.910  -2.678  1.00  0.00           N  
ATOM   1228  CA  PRO C 138     -16.577   9.379  -1.593  1.00  0.00           C  
ATOM   1229  C   PRO C 138     -16.294  10.886  -1.611  1.00  0.00           C  
ATOM   1230  O   PRO C 138     -16.413  11.545  -2.649  1.00  0.00           O  
ATOM   1231  CB  PRO C 138     -15.266   8.600  -1.726  1.00  0.00           C  
ATOM   1232  CG  PRO C 138     -15.649   7.377  -2.543  1.00  0.00           C  
ATOM   1233  CD  PRO C 138     -16.738   7.909  -3.458  1.00  0.00           C  
ATOM   1234  HA  PRO C 138     -17.047   9.120  -0.644  1.00  0.00           H  
ATOM   1235  HB2 PRO C 138     -14.878   8.305  -0.751  1.00  0.00           H  
ATOM   1236  HB3 PRO C 138     -14.527   9.185  -2.275  1.00  0.00           H  
ATOM   1237  HG2 PRO C 138     -16.050   6.598  -1.895  1.00  0.00           H  
ATOM   1238  HG3 PRO C 138     -14.800   7.022  -3.127  1.00  0.00           H  
ATOM   1239  HD2 PRO C 138     -16.291   8.380  -4.333  1.00  0.00           H  
ATOM   1240  HD3 PRO C 138     -17.382   7.079  -3.750  1.00  0.00           H  
ATOM   1241  N   SER C 139     -15.870  11.441  -0.473  1.00  0.00           N  
ATOM   1242  CA  SER C 139     -15.661  12.886  -0.300  1.00  0.00           C  
ATOM   1243  C   SER C 139     -14.611  13.225   0.772  1.00  0.00           C  
ATOM   1244  O   SER C 139     -14.022  12.330   1.382  1.00  0.00           O  
ATOM   1245  CB  SER C 139     -17.025  13.537  -0.042  1.00  0.00           C  
ATOM   1246  OG  SER C 139     -17.569  13.204   1.218  1.00  0.00           O  
ATOM   1247  H   SER C 139     -15.728  10.852   0.335  1.00  0.00           H  
ATOM   1248  HA  SER C 139     -15.286  13.292  -1.240  1.00  0.00           H  
ATOM   1249  HB2 SER C 139     -17.716  13.205  -0.816  1.00  0.00           H  
ATOM   1250  HB3 SER C 139     -16.935  14.620  -0.121  1.00  0.00           H  
ATOM   1251  HG  SER C 139     -17.309  13.887   1.841  1.00  0.00           H  
ATOM   1252  N   LEU C 140     -14.312  14.514   0.970  1.00  0.00           N  
ATOM   1253  CA  LEU C 140     -13.218  14.969   1.839  1.00  0.00           C  
ATOM   1254  C   LEU C 140     -13.513  14.771   3.337  1.00  0.00           C  
ATOM   1255  O   LEU C 140     -14.568  15.169   3.834  1.00  0.00           O  
ATOM   1256  CB  LEU C 140     -12.881  16.430   1.483  1.00  0.00           C  
ATOM   1257  CG  LEU C 140     -11.840  17.130   2.377  1.00  0.00           C  
ATOM   1258  CD1 LEU C 140     -10.453  16.494   2.251  1.00  0.00           C  
ATOM   1259  CD2 LEU C 140     -11.729  18.593   1.952  1.00  0.00           C  
ATOM   1260  H   LEU C 140     -14.859  15.222   0.502  1.00  0.00           H  
ATOM   1261  HA  LEU C 140     -12.342  14.367   1.601  1.00  0.00           H  
ATOM   1262  HB2 LEU C 140     -13.803  17.009   1.545  1.00  0.00           H  
ATOM   1263  HB3 LEU C 140     -12.533  16.465   0.451  1.00  0.00           H  
ATOM   1264  HG  LEU C 140     -12.157  17.098   3.419  1.00  0.00           H  
ATOM   1265 HD11 LEU C 140     -10.467  15.463   2.604  1.00  0.00           H  
ATOM   1266 HD12 LEU C 140     -10.129  16.513   1.210  1.00  0.00           H  
ATOM   1267 HD13 LEU C 140      -9.737  17.058   2.848  1.00  0.00           H  
ATOM   1268 HD21 LEU C 140     -11.408  18.664   0.913  1.00  0.00           H  
ATOM   1269 HD22 LEU C 140     -12.697  19.082   2.062  1.00  0.00           H  
ATOM   1270 HD23 LEU C 140     -11.006  19.111   2.582  1.00  0.00           H  
ATOM   1271  N   ASN C 141     -12.553  14.201   4.070  1.00  0.00           N  
ATOM   1272  CA  ASN C 141     -12.641  13.943   5.510  1.00  0.00           C  
ATOM   1273  C   ASN C 141     -12.458  15.218   6.357  1.00  0.00           C  
ATOM   1274  O   ASN C 141     -11.412  15.449   6.974  1.00  0.00           O  
ATOM   1275  CB  ASN C 141     -11.687  12.790   5.868  1.00  0.00           C  
ATOM   1276  CG  ASN C 141     -11.993  11.542   5.062  1.00  0.00           C  
ATOM   1277  OD1 ASN C 141     -11.286  11.171   4.138  1.00  0.00           O  
ATOM   1278  ND2 ASN C 141     -13.087  10.888   5.359  1.00  0.00           N  
ATOM   1279  H   ASN C 141     -11.722  13.880   3.593  1.00  0.00           H  
ATOM   1280  HA  ASN C 141     -13.651  13.592   5.722  1.00  0.00           H  
ATOM   1281  HB2 ASN C 141     -11.781  12.554   6.928  1.00  0.00           H  
ATOM   1282  HB3 ASN C 141     -10.655  13.086   5.678  1.00  0.00           H  
ATOM   1283 HD21 ASN C 141     -13.662  11.228   6.116  1.00  0.00           H  
ATOM   1284 HD22 ASN C 141     -13.326  10.051   4.846  1.00  0.00           H  
ATOM   1285  N   VAL C 142     -13.498  16.056   6.382  1.00  0.00           N  
ATOM   1286  CA  VAL C 142     -13.592  17.234   7.258  1.00  0.00           C  
ATOM   1287  C   VAL C 142     -13.458  16.805   8.725  1.00  0.00           C  
ATOM   1288  O   VAL C 142     -13.932  15.737   9.111  1.00  0.00           O  
ATOM   1289  CB  VAL C 142     -14.890  18.039   7.015  1.00  0.00           C  
ATOM   1290  CG1 VAL C 142     -15.045  18.428   5.538  1.00  0.00           C  
ATOM   1291  CG2 VAL C 142     -16.170  17.329   7.477  1.00  0.00           C  
ATOM   1292  H   VAL C 142     -14.294  15.828   5.804  1.00  0.00           H  
ATOM   1293  HA  VAL C 142     -12.752  17.886   7.019  1.00  0.00           H  
ATOM   1294  HB  VAL C 142     -14.809  18.964   7.586  1.00  0.00           H  
ATOM   1295 HG11 VAL C 142     -14.136  18.913   5.184  1.00  0.00           H  
ATOM   1296 HG12 VAL C 142     -15.248  17.549   4.927  1.00  0.00           H  
ATOM   1297 HG13 VAL C 142     -15.878  19.124   5.431  1.00  0.00           H  
ATOM   1298 HG21 VAL C 142     -16.270  16.363   6.981  1.00  0.00           H  
ATOM   1299 HG22 VAL C 142     -16.150  17.177   8.556  1.00  0.00           H  
ATOM   1300 HG23 VAL C 142     -17.039  17.943   7.238  1.00  0.00           H  
ATOM   1301  N   ASP C 143     -12.750  17.600   9.532  1.00  0.00           N  
ATOM   1302  CA  ASP C 143     -12.408  17.311  10.940  1.00  0.00           C  
ATOM   1303  C   ASP C 143     -11.747  15.935  11.201  1.00  0.00           C  
ATOM   1304  O   ASP C 143     -11.621  15.508  12.349  1.00  0.00           O  
ATOM   1305  CB  ASP C 143     -13.616  17.557  11.867  1.00  0.00           C  
ATOM   1306  CG  ASP C 143     -14.305  18.908  11.692  1.00  0.00           C  
ATOM   1307  OD1 ASP C 143     -15.527  18.972  11.968  1.00  0.00           O  
ATOM   1308  OD2 ASP C 143     -13.633  19.893  11.300  1.00  0.00           O1-
ATOM   1309  H   ASP C 143     -12.434  18.483   9.157  1.00  0.00           H  
ATOM   1310  HA  ASP C 143     -11.656  18.046  11.226  1.00  0.00           H  
ATOM   1311  HB2 ASP C 143     -13.289  17.477  12.904  1.00  0.00           H  
ATOM   1312  HB3 ASP C 143     -14.359  16.780  11.691  1.00  0.00           H  
ATOM   1313  N   GLY C 144     -11.312  15.214  10.161  1.00  0.00           N  
ATOM   1314  CA  GLY C 144     -10.786  13.854  10.297  1.00  0.00           C  
ATOM   1315  C   GLY C 144     -11.876  12.799  10.520  1.00  0.00           C  
ATOM   1316  O   GLY C 144     -11.645  11.781  11.176  1.00  0.00           O  
ATOM   1317  H   GLY C 144     -11.456  15.576   9.229  1.00  0.00           H  
ATOM   1318  HA2 GLY C 144     -10.100  13.823  11.143  1.00  0.00           H  
ATOM   1319  HA3 GLY C 144     -10.241  13.595   9.389  1.00  0.00           H  
ATOM   1320  N   GLN C 145     -13.080  13.036   9.998  1.00  0.00           N  
ATOM   1321  CA  GLN C 145     -14.225  12.135  10.134  1.00  0.00           C  
ATOM   1322  C   GLN C 145     -14.427  11.318   8.843  1.00  0.00           C  
ATOM   1323  O   GLN C 145     -14.301  11.876   7.746  1.00  0.00           O  
ATOM   1324  CB  GLN C 145     -15.468  12.940  10.556  1.00  0.00           C  
ATOM   1325  CG  GLN C 145     -15.226  13.831  11.791  1.00  0.00           C  
ATOM   1326  CD  GLN C 145     -14.570  13.106  12.966  1.00  0.00           C  
ATOM   1327  NE2 GLN C 145     -13.517  13.632  13.554  1.00  0.00           N  
ATOM   1328  OE1 GLN C 145     -14.996  12.024  13.350  1.00  0.00           O  
ATOM   1329  H   GLN C 145     -13.235  13.908   9.514  1.00  0.00           H  
ATOM   1330  HA  GLN C 145     -14.016  11.434  10.941  1.00  0.00           H  
ATOM   1331  HB2 GLN C 145     -15.785  13.572   9.727  1.00  0.00           H  
ATOM   1332  HB3 GLN C 145     -16.274  12.240  10.774  1.00  0.00           H  
ATOM   1333  HG2 GLN C 145     -14.579  14.657  11.494  1.00  0.00           H  
ATOM   1334  HG3 GLN C 145     -16.173  14.258  12.122  1.00  0.00           H  
ATOM   1335 HE21 GLN C 145     -13.098  13.153  14.337  1.00  0.00           H  
ATOM   1336 HE22 GLN C 145     -13.084  14.473  13.199  1.00  0.00           H  
ATOM   1337  N   PRO C 146     -14.697  10.001   8.927  1.00  0.00           N  
ATOM   1338  CA  PRO C 146     -14.930   9.179   7.745  1.00  0.00           C  
ATOM   1339  C   PRO C 146     -16.293   9.484   7.102  1.00  0.00           C  
ATOM   1340  O   PRO C 146     -17.193  10.017   7.747  1.00  0.00           O  
ATOM   1341  CB  PRO C 146     -14.790   7.735   8.219  1.00  0.00           C  
ATOM   1342  CG  PRO C 146     -15.257   7.800   9.673  1.00  0.00           C  
ATOM   1343  CD  PRO C 146     -14.796   9.186  10.132  1.00  0.00           C  
ATOM   1344  HA  PRO C 146     -14.148   9.363   7.009  1.00  0.00           H  
ATOM   1345  HB2 PRO C 146     -13.740   7.442   8.188  1.00  0.00           H  
ATOM   1346  HB3 PRO C 146     -15.391   7.055   7.616  1.00  0.00           H  
ATOM   1347  HG2 PRO C 146     -14.815   7.007  10.275  1.00  0.00           H  
ATOM   1348  HG3 PRO C 146     -16.345   7.739   9.707  1.00  0.00           H  
ATOM   1349  HD2 PRO C 146     -15.515   9.605  10.837  1.00  0.00           H  
ATOM   1350  HD3 PRO C 146     -13.815   9.107  10.599  1.00  0.00           H  
ATOM   1351  N   ILE C 147     -16.446   9.134   5.825  1.00  0.00           N  
ATOM   1352  CA  ILE C 147     -17.689   9.315   5.058  1.00  0.00           C  
ATOM   1353  C   ILE C 147     -18.573   8.069   5.204  1.00  0.00           C  
ATOM   1354  O   ILE C 147     -18.048   6.956   5.201  1.00  0.00           O  
ATOM   1355  CB  ILE C 147     -17.367   9.678   3.589  1.00  0.00           C  
ATOM   1356  CG1 ILE C 147     -16.365  10.848   3.451  1.00  0.00           C  
ATOM   1357  CG2 ILE C 147     -18.626   9.934   2.742  1.00  0.00           C  
ATOM   1358  CD1 ILE C 147     -16.739  12.135   4.199  1.00  0.00           C  
ATOM   1359  H   ILE C 147     -15.662   8.700   5.358  1.00  0.00           H  
ATOM   1360  HA  ILE C 147     -18.243  10.151   5.485  1.00  0.00           H  
ATOM   1361  HB  ILE C 147     -16.883   8.806   3.150  1.00  0.00           H  
ATOM   1362 HG12 ILE C 147     -16.255  11.082   2.393  1.00  0.00           H  
ATOM   1363 HG13 ILE C 147     -15.386  10.521   3.800  1.00  0.00           H  
ATOM   1364 HG21 ILE C 147     -19.303   9.080   2.779  1.00  0.00           H  
ATOM   1365 HG22 ILE C 147     -19.151  10.818   3.102  1.00  0.00           H  
ATOM   1366 HG23 ILE C 147     -18.345  10.103   1.703  1.00  0.00           H  
ATOM   1367 HD11 ILE C 147     -17.727  12.483   3.897  1.00  0.00           H  
ATOM   1368 HD12 ILE C 147     -16.730  11.967   5.276  1.00  0.00           H  
ATOM   1369 HD13 ILE C 147     -16.005  12.906   3.965  1.00  0.00           H  
ATOM   1370  N   PHE C 148     -19.894   8.214   5.336  1.00  0.00           N  
ATOM   1371  CA  PHE C 148     -20.780   7.107   5.731  1.00  0.00           C  
ATOM   1372  C   PHE C 148     -21.739   6.651   4.624  1.00  0.00           C  
ATOM   1373  O   PHE C 148     -22.347   7.464   3.928  1.00  0.00           O  
ATOM   1374  CB  PHE C 148     -21.534   7.457   7.024  1.00  0.00           C  
ATOM   1375  CG  PHE C 148     -20.697   7.382   8.289  1.00  0.00           C  
ATOM   1376  CD1 PHE C 148     -19.771   8.397   8.593  1.00  0.00           C  
ATOM   1377  CD2 PHE C 148     -20.847   6.296   9.174  1.00  0.00           C  
ATOM   1378  CE1 PHE C 148     -18.989   8.317   9.758  1.00  0.00           C  
ATOM   1379  CE2 PHE C 148     -20.068   6.219  10.344  1.00  0.00           C  
ATOM   1380  CZ  PHE C 148     -19.130   7.226  10.632  1.00  0.00           C  
ATOM   1381  H   PHE C 148     -20.291   9.140   5.261  1.00  0.00           H  
ATOM   1382  HA  PHE C 148     -20.168   6.237   5.971  1.00  0.00           H  
ATOM   1383  HB2 PHE C 148     -22.371   6.767   7.131  1.00  0.00           H  
ATOM   1384  HB3 PHE C 148     -21.959   8.457   6.932  1.00  0.00           H  
ATOM   1385  HD1 PHE C 148     -19.655   9.243   7.931  1.00  0.00           H  
ATOM   1386  HD2 PHE C 148     -21.563   5.518   8.956  1.00  0.00           H  
ATOM   1387  HE1 PHE C 148     -18.279   9.101   9.978  1.00  0.00           H  
ATOM   1388  HE2 PHE C 148     -20.186   5.386  11.021  1.00  0.00           H  
ATOM   1389  HZ  PHE C 148     -18.524   7.166  11.524  1.00  0.00           H  
ATOM   1390  N   ALA C 149     -21.924   5.333   4.524  1.00  0.00           N  
ATOM   1391  CA  ALA C 149     -22.870   4.672   3.630  1.00  0.00           C  
ATOM   1392  C   ALA C 149     -23.691   3.625   4.402  1.00  0.00           C  
ATOM   1393  O   ALA C 149     -23.144   2.710   5.023  1.00  0.00           O  
ATOM   1394  CB  ALA C 149     -22.101   4.072   2.449  1.00  0.00           C  
ATOM   1395  H   ALA C 149     -21.327   4.732   5.074  1.00  0.00           H  
ATOM   1396  HA  ALA C 149     -23.559   5.414   3.226  1.00  0.00           H  
ATOM   1397  HB1 ALA C 149     -21.556   4.853   1.919  1.00  0.00           H  
ATOM   1398  HB2 ALA C 149     -21.397   3.325   2.816  1.00  0.00           H  
ATOM   1399  HB3 ALA C 149     -22.790   3.584   1.759  1.00  0.00           H  
ATOM   1400  N   ASN C 150     -25.015   3.760   4.356  1.00  0.00           N  
ATOM   1401  CA  ASN C 150     -25.975   2.993   5.148  1.00  0.00           C  
ATOM   1402  C   ASN C 150     -27.011   2.341   4.230  1.00  0.00           C  
ATOM   1403  O   ASN C 150     -27.783   3.049   3.587  1.00  0.00           O  
ATOM   1404  CB  ASN C 150     -26.651   3.899   6.194  1.00  0.00           C  
ATOM   1405  CG  ASN C 150     -25.716   4.750   7.032  1.00  0.00           C  
ATOM   1406  OD1 ASN C 150     -25.361   4.385   8.146  1.00  0.00           O  
ATOM   1407  ND2 ASN C 150     -25.304   5.902   6.556  1.00  0.00           N  
ATOM   1408  H   ASN C 150     -25.382   4.548   3.842  1.00  0.00           H  
ATOM   1409  HA  ASN C 150     -25.448   2.203   5.683  1.00  0.00           H  
ATOM   1410  HB2 ASN C 150     -27.250   3.278   6.860  1.00  0.00           H  
ATOM   1411  HB3 ASN C 150     -27.331   4.579   5.681  1.00  0.00           H  
ATOM   1412 HD21 ASN C 150     -24.752   6.506   7.147  1.00  0.00           H  
ATOM   1413 HD22 ASN C 150     -25.591   6.194   5.632  1.00  0.00           H  
ATOM   1414  N   ILE C 151     -27.028   1.008   4.170  1.00  0.00           N  
ATOM   1415  CA  ILE C 151     -27.827   0.237   3.211  1.00  0.00           C  
ATOM   1416  C   ILE C 151     -29.144  -0.220   3.851  1.00  0.00           C  
ATOM   1417  O   ILE C 151     -29.143  -0.787   4.945  1.00  0.00           O  
ATOM   1418  CB  ILE C 151     -27.005  -0.901   2.561  1.00  0.00           C  
ATOM   1419  CG1 ILE C 151     -25.758  -0.404   1.788  1.00  0.00           C  
ATOM   1420  CG2 ILE C 151     -27.899  -1.702   1.596  1.00  0.00           C  
ATOM   1421  CD1 ILE C 151     -24.516  -0.092   2.635  1.00  0.00           C  
ATOM   1422  H   ILE C 151     -26.383   0.500   4.758  1.00  0.00           H  
ATOM   1423  HA  ILE C 151     -28.094   0.907   2.394  1.00  0.00           H  
ATOM   1424  HB  ILE C 151     -26.675  -1.587   3.341  1.00  0.00           H  
ATOM   1425 HG12 ILE C 151     -26.020   0.471   1.192  1.00  0.00           H  
ATOM   1426 HG13 ILE C 151     -25.453  -1.192   1.099  1.00  0.00           H  
ATOM   1427 HG21 ILE C 151     -28.705  -2.197   2.137  1.00  0.00           H  
ATOM   1428 HG22 ILE C 151     -28.319  -1.039   0.839  1.00  0.00           H  
ATOM   1429 HG23 ILE C 151     -27.322  -2.477   1.091  1.00  0.00           H  
ATOM   1430 HD11 ILE C 151     -24.662   0.802   3.242  1.00  0.00           H  
ATOM   1431 HD12 ILE C 151     -24.279  -0.941   3.277  1.00  0.00           H  
ATOM   1432 HD13 ILE C 151     -23.669   0.095   1.975  1.00  0.00           H  
ATOM   1433  N   THR C 152     -30.266   0.042   3.181  1.00  0.00           N  
ATOM   1434  CA  THR C 152     -31.624   0.036   3.757  1.00  0.00           C  
ATOM   1435  C   THR C 152     -32.671  -0.443   2.749  1.00  0.00           C  
ATOM   1436  O   THR C 152     -32.440  -0.432   1.545  1.00  0.00           O  
ATOM   1437  CB  THR C 152     -32.005   1.452   4.233  1.00  0.00           C  
ATOM   1438  OG1 THR C 152     -32.083   2.339   3.138  1.00  0.00           O  
ATOM   1439  CG2 THR C 152     -31.053   2.071   5.254  1.00  0.00           C  
ATOM   1440  H   THR C 152     -30.174   0.450   2.262  1.00  0.00           H  
ATOM   1441  HA  THR C 152     -31.656  -0.632   4.618  1.00  0.00           H  
ATOM   1442  HB  THR C 152     -32.990   1.399   4.695  1.00  0.00           H  
ATOM   1443 HG21 THR C 152     -30.933   1.393   6.099  1.00  0.00           H  
ATOM   1444 HG22 THR C 152     -30.080   2.271   4.805  1.00  0.00           H  
ATOM   1445 HG23 THR C 152     -31.473   3.011   5.612  1.00  0.00           H  
ATOM   1446  HG1 THR C 152     -31.232   2.322   2.693  1.00  0.00           H  
ATOM   1447  N   LEU C 153     -33.879  -0.850   3.203  1.00  0.00           N  
ATOM   1448  CA  LEU C 153     -35.048  -1.060   2.304  1.00  0.00           C  
ATOM   1449  C   LEU C 153     -35.393   0.229   1.539  1.00  0.00           C  
ATOM   1450  O   LEU C 153     -35.882   1.202   2.044  1.00  0.00           O  
ATOM   1451  CB  LEU C 153     -36.246  -1.565   3.128  1.00  0.00           C  
ATOM   1452  CG  LEU C 153     -36.009  -2.899   3.869  1.00  0.00           C  
ATOM   1453  CD1 LEU C 153     -37.207  -3.202   4.776  1.00  0.00           C  
ATOM   1454  CD2 LEU C 153     -35.814  -4.057   2.881  1.00  0.00           C  
ATOM   1455  H   LEU C 153     -34.109  -0.779   4.199  1.00  0.00           H  
ATOM   1456  HA  LEU C 153     -34.786  -1.803   1.572  1.00  0.00           H  
ATOM   1457  HC  LEU C 153     -35.150   0.205   0.492  1.00  0.00           H  
ATOM   1458  HB2 LEU C 153     -37.084  -1.687   2.466  1.00  0.00           H  
ATOM   1459  HB3 LEU C 153     -36.522  -0.802   3.833  1.00  0.00           H  
ATOM   1460  HG  LEU C 153     -35.136  -2.823   4.491  1.00  0.00           H  
ATOM   1461 HD11 LEU C 153     -37.356  -2.413   5.491  1.00  0.00           H  
ATOM   1462 HD12 LEU C 153     -38.102  -3.305   4.190  1.00  0.00           H  
ATOM   1463 HD13 LEU C 153     -37.049  -4.119   5.315  1.00  0.00           H  
ATOM   1464 HD21 LEU C 153     -36.625  -4.097   2.177  1.00  0.00           H  
ATOM   1465 HD22 LEU C 153     -34.893  -3.946   2.337  1.00  0.00           H  
ATOM   1466 HD23 LEU C 153     -35.782  -4.998   3.400  1.00  0.00           H  
TER    1467      LEU C 153 
ATOM   1468  N   GLN A   5      24.033  -9.164 -10.249  1.00  0.00           N  
ATOM   1469  CA  GLN A   5      23.979  -7.726 -10.545  1.00  0.00           C  
ATOM   1470  C   GLN A   5      23.154  -6.921  -9.505  1.00  0.00           C  
ATOM   1471  O   GLN A   5      23.699  -6.030  -8.847  1.00  0.00           O  
ATOM   1472  CB  GLN A   5      23.460  -7.571 -11.983  1.00  0.00           C  
ATOM   1473  CG  GLN A   5      23.032  -6.150 -12.408  1.00  0.00           C  
ATOM   1474  CD  GLN A   5      24.143  -5.101 -12.431  1.00  0.00           C  
ATOM   1475  NE2 GLN A   5      24.516  -4.533 -11.305  1.00  0.00           N  
ATOM   1476  OE1 GLN A   5      24.689  -4.771 -13.480  1.00  0.00           O  
ATOM   1477  H1  GLN A   5      24.531  -9.286  -9.379  1.00  0.00           H  
ATOM   1478  H2  GLN A   5      24.588  -9.608 -10.967  1.00  0.00           H  
ATOM   1479  HA  GLN A   5      24.996  -7.334 -10.513  1.00  0.00           H  
ATOM   1480  HB2 GLN A   5      22.592  -8.218 -12.106  1.00  0.00           H  
ATOM   1481  HB3 GLN A   5      24.229  -7.924 -12.669  1.00  0.00           H  
ATOM   1482  HG2 GLN A   5      22.228  -5.797 -11.763  1.00  0.00           H  
ATOM   1483  HG3 GLN A   5      22.615  -6.214 -13.413  1.00  0.00           H  
ATOM   1484 HE21 GLN A   5      25.205  -3.796 -11.353  1.00  0.00           H  
ATOM   1485 HE22 GLN A   5      24.090  -4.772 -10.422  1.00  0.00           H  
ATOM   1486  N   TYR A   6      21.855  -7.207  -9.363  1.00  0.00           N  
ATOM   1487  CA  TYR A   6      20.938  -6.393  -8.554  1.00  0.00           C  
ATOM   1488  C   TYR A   6      21.302  -6.421  -7.051  1.00  0.00           C  
ATOM   1489  O   TYR A   6      21.392  -7.519  -6.492  1.00  0.00           O  
ATOM   1490  CB  TYR A   6      19.490  -6.846  -8.789  1.00  0.00           C  
ATOM   1491  CG  TYR A   6      18.983  -6.633 -10.207  1.00  0.00           C  
ATOM   1492  CD1 TYR A   6      18.920  -5.330 -10.738  1.00  0.00           C  
ATOM   1493  CD2 TYR A   6      18.544  -7.720 -10.988  1.00  0.00           C  
ATOM   1494  CE1 TYR A   6      18.387  -5.106 -12.019  1.00  0.00           C  
ATOM   1495  CE2 TYR A   6      18.037  -7.500 -12.285  1.00  0.00           C  
ATOM   1496  CZ  TYR A   6      17.944  -6.192 -12.801  1.00  0.00           C  
ATOM   1497  OH  TYR A   6      17.430  -5.978 -14.041  1.00  0.00           O  
ATOM   1498  H   TYR A   6      21.475  -7.979  -9.893  1.00  0.00           H  
ATOM   1499  HA  TYR A   6      21.006  -5.369  -8.923  1.00  0.00           H  
ATOM   1500  HB2 TYR A   6      18.840  -6.283  -8.119  1.00  0.00           H  
ATOM   1501  HB3 TYR A   6      19.397  -7.898  -8.522  1.00  0.00           H  
ATOM   1502  HD1 TYR A   6      19.277  -4.492 -10.159  1.00  0.00           H  
ATOM   1503  HD2 TYR A   6      18.588  -8.725 -10.596  1.00  0.00           H  
ATOM   1504  HE1 TYR A   6      18.315  -4.098 -12.400  1.00  0.00           H  
ATOM   1505  HE2 TYR A   6      17.711  -8.329 -12.894  1.00  0.00           H  
ATOM   1506  HH  TYR A   6      17.451  -5.046 -14.272  1.00  0.00           H  
ATOM   1507  N   PRO A   7      21.513  -5.259  -6.392  1.00  0.00           N  
ATOM   1508  CA  PRO A   7      21.831  -5.162  -4.960  1.00  0.00           C  
ATOM   1509  C   PRO A   7      20.822  -5.831  -4.012  1.00  0.00           C  
ATOM   1510  O   PRO A   7      19.655  -6.002  -4.364  1.00  0.00           O  
ATOM   1511  CB  PRO A   7      21.935  -3.663  -4.663  1.00  0.00           C  
ATOM   1512  CG  PRO A   7      22.399  -3.077  -5.993  1.00  0.00           C  
ATOM   1513  CD  PRO A   7      21.680  -3.951  -7.018  1.00  0.00           C  
ATOM   1514  HA  PRO A   7      22.808  -5.620  -4.805  1.00  0.00           H  
ATOM   1515  HB2 PRO A   7      22.650  -3.459  -3.866  1.00  0.00           H  
ATOM   1516  HB3 PRO A   7      20.956  -3.260  -4.404  1.00  0.00           H  
ATOM   1517  HG2 PRO A   7      23.476  -3.207  -6.099  1.00  0.00           H  
ATOM   1518  HG3 PRO A   7      22.123  -2.027  -6.094  1.00  0.00           H  
ATOM   1519  HD2 PRO A   7      20.705  -3.531  -7.265  1.00  0.00           H  
ATOM   1520  HD3 PRO A   7      22.292  -4.011  -7.918  1.00  0.00           H  
ATOM   1521  N   ILE A   8      21.264  -6.172  -2.793  1.00  0.00           N  
ATOM   1522  CA  ILE A   8      20.507  -6.998  -1.829  1.00  0.00           C  
ATOM   1523  C   ILE A   8      20.485  -6.392  -0.407  1.00  0.00           C  
ATOM   1524  O   ILE A   8      21.438  -5.718   0.001  1.00  0.00           O  
ATOM   1525  CB  ILE A   8      21.005  -8.477  -1.863  1.00  0.00           C  
ATOM   1526  CG1 ILE A   8      21.019  -9.047  -3.305  1.00  0.00           C  
ATOM   1527  CG2 ILE A   8      20.210  -9.382  -0.895  1.00  0.00           C  
ATOM   1528  CD1 ILE A   8      21.310 -10.548  -3.436  1.00  0.00           C  
ATOM   1529  H   ILE A   8      22.221  -5.951  -2.555  1.00  0.00           H  
ATOM   1530  HA  ILE A   8      19.469  -7.022  -2.161  1.00  0.00           H  
ATOM   1531  HB  ILE A   8      22.037  -8.480  -1.511  1.00  0.00           H  
ATOM   1532 HG12 ILE A   8      21.789  -8.525  -3.873  1.00  0.00           H  
ATOM   1533 HG13 ILE A   8      20.061  -8.843  -3.784  1.00  0.00           H  
ATOM   1534 HG21 ILE A   8      20.347  -9.061   0.138  1.00  0.00           H  
ATOM   1535 HG22 ILE A   8      19.150  -9.369  -1.148  1.00  0.00           H  
ATOM   1536 HG23 ILE A   8      20.571 -10.410  -0.932  1.00  0.00           H  
ATOM   1537 HD11 ILE A   8      22.180 -10.819  -2.838  1.00  0.00           H  
ATOM   1538 HD12 ILE A   8      20.449 -11.130  -3.110  1.00  0.00           H  
ATOM   1539 HD13 ILE A   8      21.510 -10.789  -4.481  1.00  0.00           H  
ATOM   1540  N   ILE A   9      19.419  -6.669   0.358  1.00  0.00           N  
ATOM   1541  CA  ILE A   9      19.343  -6.525   1.825  1.00  0.00           C  
ATOM   1542  C   ILE A   9      18.812  -7.838   2.442  1.00  0.00           C  
ATOM   1543  O   ILE A   9      17.994  -8.511   1.815  1.00  0.00           O  
ATOM   1544  CB  ILE A   9      18.505  -5.301   2.286  1.00  0.00           C  
ATOM   1545  CG1 ILE A   9      18.718  -3.991   1.495  1.00  0.00           C  
ATOM   1546  CG2 ILE A   9      18.759  -5.005   3.776  1.00  0.00           C  
ATOM   1547  CD1 ILE A   9      17.767  -3.854   0.295  1.00  0.00           C  
ATOM   1548  H   ILE A   9      18.646  -7.141  -0.089  1.00  0.00           H  
ATOM   1549  HA  ILE A   9      20.358  -6.383   2.197  1.00  0.00           H  
ATOM   1550  HB  ILE A   9      17.453  -5.571   2.206  1.00  0.00           H  
ATOM   1551 HG12 ILE A   9      19.755  -3.919   1.167  1.00  0.00           H  
ATOM   1552 HG13 ILE A   9      18.524  -3.140   2.147  1.00  0.00           H  
ATOM   1553 HG21 ILE A   9      18.526  -5.868   4.399  1.00  0.00           H  
ATOM   1554 HG22 ILE A   9      19.801  -4.724   3.928  1.00  0.00           H  
ATOM   1555 HG23 ILE A   9      18.122  -4.186   4.110  1.00  0.00           H  
ATOM   1556 HD11 ILE A   9      18.051  -4.537  -0.505  1.00  0.00           H  
ATOM   1557 HD12 ILE A   9      16.741  -4.058   0.600  1.00  0.00           H  
ATOM   1558 HD13 ILE A   9      17.800  -2.830  -0.078  1.00  0.00           H  
ATOM   1559  N   ASN A  10      19.230  -8.205   3.660  1.00  0.00           N  
ATOM   1560  CA  ASN A  10      18.835  -9.456   4.330  1.00  0.00           C  
ATOM   1561  C   ASN A  10      18.262  -9.209   5.739  1.00  0.00           C  
ATOM   1562  O   ASN A  10      18.697  -8.275   6.416  1.00  0.00           O  
ATOM   1563  CB  ASN A  10      19.990 -10.482   4.337  1.00  0.00           C  
ATOM   1564  CG  ASN A  10      20.642 -10.720   2.982  1.00  0.00           C  
ATOM   1565  ND2 ASN A  10      20.400 -11.860   2.374  1.00  0.00           N  
ATOM   1566  OD1 ASN A  10      21.391  -9.888   2.477  1.00  0.00           O  
ATOM   1567  H   ASN A  10      19.849  -7.587   4.166  1.00  0.00           H  
ATOM   1568  HA  ASN A  10      18.028  -9.899   3.748  1.00  0.00           H  
ATOM   1569  HB2 ASN A  10      19.617 -11.431   4.722  1.00  0.00           H  
ATOM   1570  HB3 ASN A  10      20.767 -10.134   5.018  1.00  0.00           H  
ATOM   1571 HD21 ASN A  10      20.728 -12.017   1.432  1.00  0.00           H  
ATOM   1572 HD22 ASN A  10      19.862 -12.582   2.830  1.00  0.00           H  
ATOM   1573  N   PHE A  11      17.303 -10.026   6.188  1.00  0.00           N  
ATOM   1574  CA  PHE A  11      16.696  -9.932   7.530  1.00  0.00           C  
ATOM   1575  C   PHE A  11      16.140 -11.279   8.033  1.00  0.00           C  
ATOM   1576  O   PHE A  11      15.840 -12.172   7.237  1.00  0.00           O  
ATOM   1577  CB  PHE A  11      15.613  -8.835   7.525  1.00  0.00           C  
ATOM   1578  CG  PHE A  11      14.799  -8.714   8.803  1.00  0.00           C  
ATOM   1579  CD1 PHE A  11      15.370  -8.140   9.954  1.00  0.00           C  
ATOM   1580  CD2 PHE A  11      13.491  -9.233   8.862  1.00  0.00           C  
ATOM   1581  CE1 PHE A  11      14.639  -8.094  11.156  1.00  0.00           C  
ATOM   1582  CE2 PHE A  11      12.765  -9.189  10.064  1.00  0.00           C  
ATOM   1583  CZ  PHE A  11      13.339  -8.622  11.214  1.00  0.00           C  
ATOM   1584  H   PHE A  11      16.976 -10.762   5.578  1.00  0.00           H  
ATOM   1585  HA  PHE A  11      17.470  -9.626   8.235  1.00  0.00           H  
ATOM   1586  HB2 PHE A  11      14.933  -9.011   6.692  1.00  0.00           H  
ATOM   1587  HB3 PHE A  11      16.104  -7.878   7.348  1.00  0.00           H  
ATOM   1588  HD1 PHE A  11      16.378  -7.751   9.923  1.00  0.00           H  
ATOM   1589  HD2 PHE A  11      13.044  -9.685   7.989  1.00  0.00           H  
ATOM   1590  HE1 PHE A  11      15.083  -7.668  12.043  1.00  0.00           H  
ATOM   1591  HE2 PHE A  11      11.770  -9.607  10.110  1.00  0.00           H  
ATOM   1592  HZ  PHE A  11      12.783  -8.604  12.140  1.00  0.00           H  
ATOM   1593  N   THR A  12      15.966 -11.431   9.351  1.00  0.00           N  
ATOM   1594  CA  THR A  12      15.267 -12.576   9.956  1.00  0.00           C  
ATOM   1595  C   THR A  12      14.458 -12.181  11.190  1.00  0.00           C  
ATOM   1596  O   THR A  12      14.891 -11.363  12.004  1.00  0.00           O  
ATOM   1597  CB  THR A  12      16.220 -13.746  10.267  1.00  0.00           C  
ATOM   1598  OG1 THR A  12      15.443 -14.816  10.756  1.00  0.00           O  
ATOM   1599  CG2 THR A  12      17.260 -13.464  11.351  1.00  0.00           C  
ATOM   1600  H   THR A  12      16.237 -10.679   9.969  1.00  0.00           H  
ATOM   1601  HA  THR A  12      14.552 -12.938   9.217  1.00  0.00           H  
ATOM   1602  HB  THR A  12      16.730 -14.048   9.351  1.00  0.00           H  
ATOM   1603 HG21 THR A  12      17.876 -12.614  11.055  1.00  0.00           H  
ATOM   1604 HG22 THR A  12      16.775 -13.246  12.303  1.00  0.00           H  
ATOM   1605 HG23 THR A  12      17.902 -14.336  11.472  1.00  0.00           H  
ATOM   1606  HG1 THR A  12      15.930 -15.638  10.656  1.00  0.00           H  
ATOM   1607  N   THR A  13      13.289 -12.810  11.353  1.00  0.00           N  
ATOM   1608  CA  THR A  13      12.478 -12.742  12.583  1.00  0.00           C  
ATOM   1609  C   THR A  13      13.052 -13.624  13.703  1.00  0.00           C  
ATOM   1610  O   THR A  13      12.632 -13.482  14.855  1.00  0.00           O  
ATOM   1611  CB  THR A  13      11.010 -13.111  12.304  1.00  0.00           C  
ATOM   1612  OG1 THR A  13      10.909 -14.429  11.836  1.00  0.00           O  
ATOM   1613  CG2 THR A  13      10.376 -12.228  11.233  1.00  0.00           C  
ATOM   1614  H   THR A  13      12.994 -13.459  10.637  1.00  0.00           H  
ATOM   1615  HA  THR A  13      12.485 -11.714  12.944  1.00  0.00           H  
ATOM   1616  HB  THR A  13      10.432 -13.017  13.223  1.00  0.00           H  
ATOM   1617 HG21 THR A  13      10.478 -11.180  11.514  1.00  0.00           H  
ATOM   1618 HG22 THR A  13      10.851 -12.397  10.267  1.00  0.00           H  
ATOM   1619 HG23 THR A  13       9.317 -12.474  11.156  1.00  0.00           H  
ATOM   1620  HG1 THR A  13      10.562 -14.996  12.528  1.00  0.00           H  
ATOM   1621  N   ALA A  14      14.028 -14.496  13.402  1.00  0.00           N  
ATOM   1622  CA  ALA A  14      14.663 -15.403  14.356  1.00  0.00           C  
ATOM   1623  C   ALA A  14      15.489 -14.667  15.415  1.00  0.00           C  
ATOM   1624  O   ALA A  14      16.462 -13.973  15.093  1.00  0.00           O  
ATOM   1625  CB  ALA A  14      15.529 -16.421  13.609  1.00  0.00           C  
ATOM   1626  H   ALA A  14      14.351 -14.534  12.446  1.00  0.00           H  
ATOM   1627  HA  ALA A  14      13.872 -15.945  14.874  1.00  0.00           H  
ATOM   1628  HB1 ALA A  14      14.936 -16.918  12.842  1.00  0.00           H  
ATOM   1629  HB2 ALA A  14      16.373 -15.922  13.133  1.00  0.00           H  
ATOM   1630  HB3 ALA A  14      15.908 -17.168  14.306  1.00  0.00           H  
ATOM   1631  N   GLY A  15      15.108 -14.831  16.687  1.00  0.00           N  
ATOM   1632  CA  GLY A  15      15.744 -14.148  17.820  1.00  0.00           C  
ATOM   1633  C   GLY A  15      15.800 -12.626  17.645  1.00  0.00           C  
ATOM   1634  O   GLY A  15      16.758 -11.989  18.093  1.00  0.00           O  
ATOM   1635  H   GLY A  15      14.329 -15.446  16.875  1.00  0.00           H  
ATOM   1636  HA2 GLY A  15      16.761 -14.519  17.944  1.00  0.00           H  
ATOM   1637  HA3 GLY A  15      15.180 -14.366  18.727  1.00  0.00           H  
ATOM   1638  N   ALA A  16      14.832 -12.054  16.920  1.00  0.00           N  
ATOM   1639  CA  ALA A  16      14.864 -10.668  16.473  1.00  0.00           C  
ATOM   1640  C   ALA A  16      14.736  -9.661  17.624  1.00  0.00           C  
ATOM   1641  O   ALA A  16      14.237  -9.964  18.714  1.00  0.00           O  
ATOM   1642  CB  ALA A  16      13.790 -10.454  15.403  1.00  0.00           C  
ATOM   1643  H   ALA A  16      14.089 -12.641  16.569  1.00  0.00           H  
ATOM   1644  HA  ALA A  16      15.831 -10.496  16.000  1.00  0.00           H  
ATOM   1645  HB1 ALA A  16      14.002 -11.099  14.550  1.00  0.00           H  
ATOM   1646  HB2 ALA A  16      12.804 -10.688  15.807  1.00  0.00           H  
ATOM   1647  HB3 ALA A  16      13.797  -9.420  15.060  1.00  0.00           H  
ATOM   1648  N   THR A  17      15.179  -8.440  17.346  1.00  0.00           N  
ATOM   1649  CA  THR A  17      15.277  -7.312  18.273  1.00  0.00           C  
ATOM   1650  C   THR A  17      14.892  -6.019  17.562  1.00  0.00           C  
ATOM   1651  O   THR A  17      14.876  -5.943  16.330  1.00  0.00           O  
ATOM   1652  CB  THR A  17      16.704  -7.181  18.838  1.00  0.00           C  
ATOM   1653  OG1 THR A  17      17.644  -7.042  17.797  1.00  0.00           O  
ATOM   1654  CG2 THR A  17      17.144  -8.361  19.696  1.00  0.00           C  
ATOM   1655  H   THR A  17      15.518  -8.268  16.410  1.00  0.00           H  
ATOM   1656  HA  THR A  17      14.587  -7.460  19.104  1.00  0.00           H  
ATOM   1657  HB  THR A  17      16.754  -6.281  19.451  1.00  0.00           H  
ATOM   1658 HG21 THR A  17      16.489  -8.438  20.564  1.00  0.00           H  
ATOM   1659 HG22 THR A  17      17.097  -9.294  19.134  1.00  0.00           H  
ATOM   1660 HG23 THR A  17      18.166  -8.202  20.038  1.00  0.00           H  
ATOM   1661  HG1 THR A  17      17.788  -7.923  17.444  1.00  0.00           H  
ATOM   1662  N   VAL A  18      14.616  -4.968  18.340  1.00  0.00           N  
ATOM   1663  CA  VAL A  18      14.383  -3.616  17.804  1.00  0.00           C  
ATOM   1664  C   VAL A  18      15.522  -3.187  16.874  1.00  0.00           C  
ATOM   1665  O   VAL A  18      15.269  -2.686  15.778  1.00  0.00           O  
ATOM   1666  CB  VAL A  18      14.181  -2.600  18.945  1.00  0.00           C  
ATOM   1667  CG1 VAL A  18      14.111  -1.154  18.447  1.00  0.00           C  
ATOM   1668  CG2 VAL A  18      12.902  -2.914  19.729  1.00  0.00           C  
ATOM   1669  H   VAL A  18      14.605  -5.104  19.341  1.00  0.00           H  
ATOM   1670  HA  VAL A  18      13.475  -3.632  17.200  1.00  0.00           H  
ATOM   1671  HB  VAL A  18      15.027  -2.676  19.628  1.00  0.00           H  
ATOM   1672 HG11 VAL A  18      15.051  -0.851  17.986  1.00  0.00           H  
ATOM   1673 HG12 VAL A  18      13.299  -1.036  17.729  1.00  0.00           H  
ATOM   1674 HG13 VAL A  18      13.936  -0.491  19.294  1.00  0.00           H  
ATOM   1675 HG21 VAL A  18      12.037  -2.849  19.069  1.00  0.00           H  
ATOM   1676 HG22 VAL A  18      12.957  -3.912  20.163  1.00  0.00           H  
ATOM   1677 HG23 VAL A  18      12.788  -2.194  20.540  1.00  0.00           H  
ATOM   1678  N   GLN A  19      16.776  -3.449  17.263  1.00  0.00           N  
ATOM   1679  CA  GLN A  19      17.933  -3.100  16.444  1.00  0.00           C  
ATOM   1680  C   GLN A  19      18.115  -4.021  15.227  1.00  0.00           C  
ATOM   1681  O   GLN A  19      18.462  -3.520  14.164  1.00  0.00           O  
ATOM   1682  CB  GLN A  19      19.190  -2.988  17.316  1.00  0.00           C  
ATOM   1683  CG  GLN A  19      20.432  -2.506  16.543  1.00  0.00           C  
ATOM   1684  CD  GLN A  19      20.328  -1.034  16.170  1.00  0.00           C  
ATOM   1685  OE1 GLN A  19      20.067  -0.647  15.043  1.00  0.00           O  
ATOM   1686  NE2 GLN A  19      20.505  -0.132  17.108  1.00  0.00           N  
ATOM   1687  H   GLN A  19      16.931  -3.876  18.165  1.00  0.00           H  
ATOM   1688  HA  GLN A  19      17.753  -2.101  16.048  1.00  0.00           H  
ATOM   1689  HB2 GLN A  19      19.398  -3.969  17.743  1.00  0.00           H  
ATOM   1690  HB3 GLN A  19      18.992  -2.295  18.134  1.00  0.00           H  
ATOM   1691  HG2 GLN A  19      20.588  -3.101  15.643  1.00  0.00           H  
ATOM   1692  HG3 GLN A  19      21.312  -2.629  17.174  1.00  0.00           H  
ATOM   1693 HE21 GLN A  19      20.124   0.779  16.894  1.00  0.00           H  
ATOM   1694 HE22 GLN A  19      20.587  -0.417  18.073  1.00  0.00           H  
ATOM   1695  N   SER A  20      17.838  -5.332  15.304  1.00  0.00           N  
ATOM   1696  CA  SER A  20      17.973  -6.209  14.122  1.00  0.00           C  
ATOM   1697  C   SER A  20      17.004  -5.818  12.996  1.00  0.00           C  
ATOM   1698  O   SER A  20      17.359  -5.959  11.825  1.00  0.00           O  
ATOM   1699  CB  SER A  20      17.868  -7.700  14.485  1.00  0.00           C  
ATOM   1700  OG  SER A  20      16.539  -8.120  14.743  1.00  0.00           O  
ATOM   1701  H   SER A  20      17.541  -5.736  16.181  1.00  0.00           H  
ATOM   1702  HA  SER A  20      18.978  -6.062  13.728  1.00  0.00           H  
ATOM   1703  HB2 SER A  20      18.489  -7.899  15.358  1.00  0.00           H  
ATOM   1704  HB3 SER A  20      18.260  -8.289  13.656  1.00  0.00           H  
ATOM   1705  HG  SER A  20      16.171  -8.466  13.927  1.00  0.00           H  
ATOM   1706  N   TYR A  21      15.830  -5.264  13.327  1.00  0.00           N  
ATOM   1707  CA  TYR A  21      14.911  -4.654  12.356  1.00  0.00           C  
ATOM   1708  C   TYR A  21      15.317  -3.222  11.960  1.00  0.00           C  
ATOM   1709  O   TYR A  21      15.254  -2.856  10.785  1.00  0.00           O  
ATOM   1710  CB  TYR A  21      13.485  -4.697  12.920  1.00  0.00           C  
ATOM   1711  CG  TYR A  21      12.446  -4.135  11.968  1.00  0.00           C  
ATOM   1712  CD1 TYR A  21      11.899  -4.959  10.965  1.00  0.00           C  
ATOM   1713  CD2 TYR A  21      12.054  -2.784  12.057  1.00  0.00           C  
ATOM   1714  CE1 TYR A  21      10.964  -4.436  10.052  1.00  0.00           C  
ATOM   1715  CE2 TYR A  21      11.121  -2.256  11.143  1.00  0.00           C  
ATOM   1716  CZ  TYR A  21      10.581  -3.081  10.133  1.00  0.00           C  
ATOM   1717  OH  TYR A  21       9.702  -2.572   9.233  1.00  0.00           O  
ATOM   1718  H   TYR A  21      15.573  -5.255  14.304  1.00  0.00           H  
ATOM   1719  HA  TYR A  21      14.917  -5.246  11.441  1.00  0.00           H  
ATOM   1720  HB2 TYR A  21      13.451  -4.137  13.855  1.00  0.00           H  
ATOM   1721  HB3 TYR A  21      13.230  -5.732  13.145  1.00  0.00           H  
ATOM   1722  HD1 TYR A  21      12.199  -5.994  10.887  1.00  0.00           H  
ATOM   1723  HD2 TYR A  21      12.484  -2.146  12.816  1.00  0.00           H  
ATOM   1724  HE1 TYR A  21      10.541  -5.073   9.290  1.00  0.00           H  
ATOM   1725  HE2 TYR A  21      10.823  -1.220  11.199  1.00  0.00           H  
ATOM   1726  HH  TYR A  21       9.691  -3.099   8.431  1.00  0.00           H  
ATOM   1727  N   THR A  22      15.790  -2.409  12.911  1.00  0.00           N  
ATOM   1728  CA  THR A  22      16.258  -1.037  12.631  1.00  0.00           C  
ATOM   1729  C   THR A  22      17.461  -1.031  11.678  1.00  0.00           C  
ATOM   1730  O   THR A  22      17.502  -0.214  10.758  1.00  0.00           O  
ATOM   1731  CB  THR A  22      16.550  -0.267  13.929  1.00  0.00           C  
ATOM   1732  OG1 THR A  22      15.382  -0.206  14.711  1.00  0.00           O  
ATOM   1733  CG2 THR A  22      17.015   1.168  13.707  1.00  0.00           C  
ATOM   1734  H   THR A  22      15.795  -2.735  13.867  1.00  0.00           H  
ATOM   1735  HA  THR A  22      15.455  -0.504  12.124  1.00  0.00           H  
ATOM   1736  HB  THR A  22      17.327  -0.793  14.483  1.00  0.00           H  
ATOM   1737 HG21 THR A  22      17.935   1.191  13.123  1.00  0.00           H  
ATOM   1738 HG22 THR A  22      16.238   1.732  13.190  1.00  0.00           H  
ATOM   1739 HG23 THR A  22      17.201   1.638  14.673  1.00  0.00           H  
ATOM   1740  HG1 THR A  22      15.255  -1.068  15.115  1.00  0.00           H  
ATOM   1741  N   ASN A  23      18.386  -1.991  11.833  1.00  0.00           N  
ATOM   1742  CA  ASN A  23      19.466  -2.298  10.888  1.00  0.00           C  
ATOM   1743  C   ASN A  23      18.956  -2.558   9.467  1.00  0.00           C  
ATOM   1744  O   ASN A  23      19.510  -1.994   8.520  1.00  0.00           O  
ATOM   1745  CB  ASN A  23      20.281  -3.520  11.369  1.00  0.00           C  
ATOM   1746  CG  ASN A  23      21.123  -3.331  12.619  1.00  0.00           C  
ATOM   1747  OD1 ASN A  23      21.531  -2.239  12.978  1.00  0.00           O  
ATOM   1748  ND2 ASN A  23      21.460  -4.416  13.285  1.00  0.00           N  
ATOM   1749  H   ASN A  23      18.315  -2.573  12.655  1.00  0.00           H  
ATOM   1750  HA  ASN A  23      20.128  -1.434  10.822  1.00  0.00           H  
ATOM   1751  HB2 ASN A  23      20.958  -3.830  10.573  1.00  0.00           H  
ATOM   1752  HB3 ASN A  23      19.588  -4.340  11.555  1.00  0.00           H  
ATOM   1753 HD21 ASN A  23      21.900  -4.295  14.186  1.00  0.00           H  
ATOM   1754 HD22 ASN A  23      21.071  -5.306  13.008  1.00  0.00           H  
ATOM   1755  N   PHE A  24      17.907  -3.371   9.322  1.00  0.00           N  
ATOM   1756  CA  PHE A  24      17.315  -3.709   8.029  1.00  0.00           C  
ATOM   1757  C   PHE A  24      16.742  -2.470   7.336  1.00  0.00           C  
ATOM   1758  O   PHE A  24      17.135  -2.173   6.211  1.00  0.00           O  
ATOM   1759  CB  PHE A  24      16.283  -4.834   8.213  1.00  0.00           C  
ATOM   1760  CG  PHE A  24      15.363  -5.034   7.024  1.00  0.00           C  
ATOM   1761  CD1 PHE A  24      15.844  -5.668   5.866  1.00  0.00           C  
ATOM   1762  CD2 PHE A  24      14.040  -4.555   7.062  1.00  0.00           C  
ATOM   1763  CE1 PHE A  24      15.011  -5.819   4.745  1.00  0.00           C  
ATOM   1764  CE2 PHE A  24      13.208  -4.697   5.939  1.00  0.00           C  
ATOM   1765  CZ  PHE A  24      13.692  -5.333   4.782  1.00  0.00           C  
ATOM   1766  H   PHE A  24      17.503  -3.790  10.147  1.00  0.00           H  
ATOM   1767  HA  PHE A  24      18.100  -4.086   7.374  1.00  0.00           H  
ATOM   1768  HB2 PHE A  24      15.665  -4.631   9.087  1.00  0.00           H  
ATOM   1769  HB3 PHE A  24      16.815  -5.765   8.406  1.00  0.00           H  
ATOM   1770  HD1 PHE A  24      16.856  -6.043   5.845  1.00  0.00           H  
ATOM   1771  HD2 PHE A  24      13.664  -4.073   7.953  1.00  0.00           H  
ATOM   1772  HE1 PHE A  24      15.385  -6.306   3.857  1.00  0.00           H  
ATOM   1773  HE2 PHE A  24      12.200  -4.309   5.968  1.00  0.00           H  
ATOM   1774  HZ  PHE A  24      13.055  -5.447   3.917  1.00  0.00           H  
ATOM   1775  N   ILE A  25      15.887  -1.688   8.002  1.00  0.00           N  
ATOM   1776  CA  ILE A  25      15.317  -0.473   7.392  1.00  0.00           C  
ATOM   1777  C   ILE A  25      16.391   0.587   7.085  1.00  0.00           C  
ATOM   1778  O   ILE A  25      16.365   1.192   6.006  1.00  0.00           O  
ATOM   1779  CB  ILE A  25      14.132   0.064   8.227  1.00  0.00           C  
ATOM   1780  CG1 ILE A  25      12.961  -0.947   8.292  1.00  0.00           C  
ATOM   1781  CG2 ILE A  25      13.654   1.424   7.695  1.00  0.00           C  
ATOM   1782  CD1 ILE A  25      12.293  -1.277   6.947  1.00  0.00           C  
ATOM   1783  H   ILE A  25      15.604  -1.961   8.932  1.00  0.00           H  
ATOM   1784  HA  ILE A  25      14.922  -0.754   6.416  1.00  0.00           H  
ATOM   1785  HB  ILE A  25      14.481   0.222   9.248  1.00  0.00           H  
ATOM   1786 HG12 ILE A  25      12.194  -0.543   8.952  1.00  0.00           H  
ATOM   1787 HG13 ILE A  25      13.310  -1.874   8.747  1.00  0.00           H  
ATOM   1788 HG21 ILE A  25      14.396   2.190   7.921  1.00  0.00           H  
ATOM   1789 HG22 ILE A  25      13.510   1.371   6.616  1.00  0.00           H  
ATOM   1790 HG23 ILE A  25      12.714   1.708   8.166  1.00  0.00           H  
ATOM   1791 HD11 ILE A  25      11.899  -0.373   6.482  1.00  0.00           H  
ATOM   1792 HD12 ILE A  25      13.002  -1.753   6.270  1.00  0.00           H  
ATOM   1793 HD13 ILE A  25      11.467  -1.968   7.118  1.00  0.00           H  
ATOM   1794  N   ARG A  26      17.390   0.751   7.965  1.00  0.00           N  
ATOM   1795  CA  ARG A  26      18.549   1.632   7.730  1.00  0.00           C  
ATOM   1796  C   ARG A  26      19.329   1.213   6.474  1.00  0.00           C  
ATOM   1797  O   ARG A  26      19.764   2.075   5.708  1.00  0.00           O  
ATOM   1798  CB  ARG A  26      19.422   1.680   9.004  1.00  0.00           C  
ATOM   1799  CG  ARG A  26      20.572   2.700   8.930  1.00  0.00           C  
ATOM   1800  CD  ARG A  26      21.657   2.566  10.014  1.00  0.00           C  
ATOM   1801  NE  ARG A  26      21.127   2.515  11.393  1.00  0.00           N  
ATOM   1802  CZ  ARG A  26      21.088   1.461  12.190  1.00  0.00           C  
ATOM   1803  NH1 ARG A  26      21.524   0.292  11.822  1.00  0.00           N  
ATOM   1804  NH2 ARG A  26      20.602   1.550  13.391  1.00  0.00           N1+
ATOM   1805  H   ARG A  26      17.344   0.245   8.838  1.00  0.00           H  
ATOM   1806  HA  ARG A  26      18.171   2.637   7.539  1.00  0.00           H  
ATOM   1807  HB2 ARG A  26      19.831   0.685   9.182  1.00  0.00           H  
ATOM   1808  HB3 ARG A  26      18.800   1.942   9.860  1.00  0.00           H  
ATOM   1809  HG2 ARG A  26      20.128   3.692   9.012  1.00  0.00           H  
ATOM   1810  HG3 ARG A  26      21.075   2.625   7.966  1.00  0.00           H  
ATOM   1811  HD2 ARG A  26      22.322   3.426   9.930  1.00  0.00           H  
ATOM   1812  HD3 ARG A  26      22.264   1.686   9.798  1.00  0.00           H  
ATOM   1813  HE  ARG A  26      20.864   3.392  11.818  1.00  0.00           H  
ATOM   1814 HH11 ARG A  26      21.504  -0.487  12.465  1.00  0.00           H  
ATOM   1815 HH12 ARG A  26      21.835   0.140  10.873  1.00  0.00           H  
ATOM   1816 HH21 ARG A  26      20.266   2.432  13.753  1.00  0.00           H  
ATOM   1817 HH22 ARG A  26      20.495   0.715  13.949  1.00  0.00           H  
ATOM   1818  N   ALA A  27      19.455  -0.096   6.236  1.00  0.00           N  
ATOM   1819  CA  ALA A  27      20.108  -0.673   5.062  1.00  0.00           C  
ATOM   1820  C   ALA A  27      19.241  -0.634   3.787  1.00  0.00           C  
ATOM   1821  O   ALA A  27      19.801  -0.455   2.711  1.00  0.00           O  
ATOM   1822  CB  ALA A  27      20.565  -2.097   5.401  1.00  0.00           C  
ATOM   1823  H   ALA A  27      19.083  -0.737   6.923  1.00  0.00           H  
ATOM   1824  HA  ALA A  27      21.003  -0.089   4.848  1.00  0.00           H  
ATOM   1825  HB1 ALA A  27      21.251  -2.078   6.248  1.00  0.00           H  
ATOM   1826  HB2 ALA A  27      19.705  -2.716   5.657  1.00  0.00           H  
ATOM   1827  HB3 ALA A  27      21.071  -2.534   4.539  1.00  0.00           H  
ATOM   1828  N   VAL A  28      17.905  -0.735   3.873  1.00  0.00           N  
ATOM   1829  CA  VAL A  28      17.001  -0.563   2.714  1.00  0.00           C  
ATOM   1830  C   VAL A  28      17.091   0.854   2.145  1.00  0.00           C  
ATOM   1831  O   VAL A  28      17.336   1.022   0.950  1.00  0.00           O  
ATOM   1832  CB  VAL A  28      15.543  -0.961   3.035  1.00  0.00           C  
ATOM   1833  CG1 VAL A  28      14.565  -0.606   1.906  1.00  0.00           C  
ATOM   1834  CG2 VAL A  28      15.403  -2.466   3.289  1.00  0.00           C  
ATOM   1835  H   VAL A  28      17.502  -0.969   4.769  1.00  0.00           H  
ATOM   1836  HA  VAL A  28      17.339  -1.221   1.914  1.00  0.00           H  
ATOM   1837  HB  VAL A  28      15.228  -0.429   3.933  1.00  0.00           H  
ATOM   1838 HG11 VAL A  28      14.506   0.474   1.770  1.00  0.00           H  
ATOM   1839 HG12 VAL A  28      14.887  -1.063   0.971  1.00  0.00           H  
ATOM   1840 HG13 VAL A  28      13.565  -0.964   2.149  1.00  0.00           H  
ATOM   1841 HG21 VAL A  28      15.609  -3.023   2.375  1.00  0.00           H  
ATOM   1842 HG22 VAL A  28      16.097  -2.795   4.062  1.00  0.00           H  
ATOM   1843 HG23 VAL A  28      14.390  -2.689   3.625  1.00  0.00           H  
ATOM   1844  N   ARG A  29      16.993   1.889   2.996  1.00  0.00           N  
ATOM   1845  CA  ARG A  29      17.269   3.285   2.586  1.00  0.00           C  
ATOM   1846  C   ARG A  29      18.692   3.406   2.007  1.00  0.00           C  
ATOM   1847  O   ARG A  29      18.895   4.050   0.975  1.00  0.00           O  
ATOM   1848  CB  ARG A  29      17.044   4.244   3.775  1.00  0.00           C  
ATOM   1849  CG  ARG A  29      15.601   4.243   4.325  1.00  0.00           C  
ATOM   1850  CD  ARG A  29      15.508   5.138   5.570  1.00  0.00           C  
ATOM   1851  NE  ARG A  29      14.211   5.015   6.271  1.00  0.00           N  
ATOM   1852  CZ  ARG A  29      14.021   5.039   7.582  1.00  0.00           C  
ATOM   1853  NH1 ARG A  29      14.974   5.332   8.420  1.00  0.00           N  
ATOM   1854  NH2 ARG A  29      12.868   4.749   8.108  1.00  0.00           N1+
ATOM   1855  H   ARG A  29      16.786   1.691   3.964  1.00  0.00           H  
ATOM   1856  HA  ARG A  29      16.588   3.562   1.782  1.00  0.00           H  
ATOM   1857  HB2 ARG A  29      17.293   5.256   3.459  1.00  0.00           H  
ATOM   1858  HB3 ARG A  29      17.726   3.965   4.578  1.00  0.00           H  
ATOM   1859  HG2 ARG A  29      15.309   3.230   4.600  1.00  0.00           H  
ATOM   1860  HG3 ARG A  29      14.917   4.610   3.559  1.00  0.00           H  
ATOM   1861  HD2 ARG A  29      15.665   6.175   5.275  1.00  0.00           H  
ATOM   1862  HD3 ARG A  29      16.310   4.834   6.241  1.00  0.00           H  
ATOM   1863  HE  ARG A  29      13.388   4.944   5.690  1.00  0.00           H  
ATOM   1864 HH11 ARG A  29      15.879   5.610   8.069  1.00  0.00           H  
ATOM   1865 HH12 ARG A  29      14.804   5.328   9.415  1.00  0.00           H  
ATOM   1866 HH21 ARG A  29      12.821   4.662   9.113  1.00  0.00           H  
ATOM   1867 HH22 ARG A  29      12.095   4.425   7.544  1.00  0.00           H  
ATOM   1868  N   GLY A  30      19.644   2.686   2.608  1.00  0.00           N  
ATOM   1869  CA  GLY A  30      21.023   2.463   2.149  1.00  0.00           C  
ATOM   1870  C   GLY A  30      21.216   1.548   0.922  1.00  0.00           C  
ATOM   1871  O   GLY A  30      22.306   0.999   0.756  1.00  0.00           O  
ATOM   1872  H   GLY A  30      19.379   2.225   3.467  1.00  0.00           H  
ATOM   1873  HA2 GLY A  30      21.596   2.037   2.973  1.00  0.00           H  
ATOM   1874  HA3 GLY A  30      21.462   3.431   1.905  1.00  0.00           H  
ATOM   1875  N   ARG A  31      20.206   1.373   0.056  1.00  0.00           N  
ATOM   1876  CA  ARG A  31      20.349   0.888  -1.341  1.00  0.00           C  
ATOM   1877  C   ARG A  31      19.671   1.808  -2.365  1.00  0.00           C  
ATOM   1878  O   ARG A  31      19.694   1.509  -3.558  1.00  0.00           O  
ATOM   1879  CB  ARG A  31      19.816  -0.546  -1.523  1.00  0.00           C  
ATOM   1880  CG  ARG A  31      20.391  -1.634  -0.619  1.00  0.00           C  
ATOM   1881  CD  ARG A  31      21.883  -1.917  -0.783  1.00  0.00           C  
ATOM   1882  NE  ARG A  31      22.294  -2.952   0.180  1.00  0.00           N  
ATOM   1883  CZ  ARG A  31      22.622  -2.762   1.443  1.00  0.00           C  
ATOM   1884  NH1 ARG A  31      22.719  -1.576   1.979  1.00  0.00           N  
ATOM   1885  NH2 ARG A  31      22.857  -3.796   2.198  1.00  0.00           N1+
ATOM   1886  H   ARG A  31      19.282   1.634   0.369  1.00  0.00           H  
ATOM   1887  HA  ARG A  31      21.406   0.895  -1.605  1.00  0.00           H  
ATOM   1888  HB2 ARG A  31      19.984  -0.857  -2.554  1.00  0.00           H  
ATOM   1889  HB3 ARG A  31      18.737  -0.524  -1.366  1.00  0.00           H  
ATOM   1890  HG2 ARG A  31      19.871  -2.560  -0.863  1.00  0.00           H  
ATOM   1891  HG3 ARG A  31      20.172  -1.384   0.419  1.00  0.00           H  
ATOM   1892  HD2 ARG A  31      22.463  -1.005  -0.639  1.00  0.00           H  
ATOM   1893  HD3 ARG A  31      22.066  -2.274  -1.797  1.00  0.00           H  
ATOM   1894  HE  ARG A  31      22.195  -3.916  -0.105  1.00  0.00           H  
ATOM   1895 HH11 ARG A  31      23.001  -1.446   2.940  1.00  0.00           H  
ATOM   1896 HH12 ARG A  31      22.533  -0.761   1.412  1.00  0.00           H  
ATOM   1897 HH21 ARG A  31      22.819  -4.716   1.782  1.00  0.00           H  
ATOM   1898 HH22 ARG A  31      23.101  -3.670   3.169  1.00  0.00           H  
ATOM   1899  N   LEU A  32      19.063   2.903  -1.907  1.00  0.00           N  
ATOM   1900  CA  LEU A  32      18.097   3.706  -2.663  1.00  0.00           C  
ATOM   1901  C   LEU A  32      18.464   5.193  -2.762  1.00  0.00           C  
ATOM   1902  O   LEU A  32      17.827   5.912  -3.525  1.00  0.00           O  
ATOM   1903  CB  LEU A  32      16.713   3.530  -1.999  1.00  0.00           C  
ATOM   1904  CG  LEU A  32      16.109   2.113  -2.063  1.00  0.00           C  
ATOM   1905  CD1 LEU A  32      14.863   2.054  -1.179  1.00  0.00           C  
ATOM   1906  CD2 LEU A  32      15.692   1.761  -3.491  1.00  0.00           C  
ATOM   1907  H   LEU A  32      19.151   3.104  -0.921  1.00  0.00           H  
ATOM   1908  HA  LEU A  32      18.039   3.343  -3.688  1.00  0.00           H  
ATOM   1909  HB2 LEU A  32      16.012   4.218  -2.470  1.00  0.00           H  
ATOM   1910  HB3 LEU A  32      16.800   3.824  -0.953  1.00  0.00           H  
ATOM   1911  HG  LEU A  32      16.828   1.375  -1.710  1.00  0.00           H  
ATOM   1912 HD11 LEU A  32      15.142   2.263  -0.146  1.00  0.00           H  
ATOM   1913 HD12 LEU A  32      14.135   2.791  -1.516  1.00  0.00           H  
ATOM   1914 HD13 LEU A  32      14.428   1.056  -1.221  1.00  0.00           H  
ATOM   1915 HD21 LEU A  32      15.037   2.537  -3.887  1.00  0.00           H  
ATOM   1916 HD22 LEU A  32      16.576   1.678  -4.123  1.00  0.00           H  
ATOM   1917 HD23 LEU A  32      15.163   0.808  -3.501  1.00  0.00           H  
ATOM   1918  N   THR A  33      19.480   5.650  -2.028  1.00  0.00           N  
ATOM   1919  CA  THR A  33      19.799   7.071  -1.807  1.00  0.00           C  
ATOM   1920  C   THR A  33      21.314   7.289  -1.742  1.00  0.00           C  
ATOM   1921  O   THR A  33      22.065   6.379  -1.385  1.00  0.00           O  
ATOM   1922  CB  THR A  33      19.131   7.589  -0.522  1.00  0.00           C  
ATOM   1923  OG1 THR A  33      19.543   6.836   0.600  1.00  0.00           O  
ATOM   1924  CG2 THR A  33      17.610   7.520  -0.546  1.00  0.00           C  
ATOM   1925  H   THR A  33      20.048   4.982  -1.528  1.00  0.00           H  
ATOM   1926  HA  THR A  33      19.416   7.661  -2.640  1.00  0.00           H  
ATOM   1927  HB  THR A  33      19.427   8.627  -0.369  1.00  0.00           H  
ATOM   1928 HG21 THR A  33      17.233   8.107  -1.384  1.00  0.00           H  
ATOM   1929 HG22 THR A  33      17.273   6.489  -0.647  1.00  0.00           H  
ATOM   1930 HG23 THR A  33      17.226   7.927   0.389  1.00  0.00           H  
ATOM   1931  HG1 THR A  33      19.209   5.941   0.501  1.00  0.00           H  
ATOM   1932  N   THR A  34      21.765   8.486  -2.130  1.00  0.00           N  
ATOM   1933  CA  THR A  34      23.178   8.830  -2.398  1.00  0.00           C  
ATOM   1934  C   THR A  34      23.458  10.327  -2.181  1.00  0.00           C  
ATOM   1935  O   THR A  34      22.540  11.132  -1.980  1.00  0.00           O  
ATOM   1936  CB  THR A  34      23.571   8.478  -3.850  1.00  0.00           C  
ATOM   1937  OG1 THR A  34      22.784   9.247  -4.733  1.00  0.00           O  
ATOM   1938  CG2 THR A  34      23.407   7.005  -4.229  1.00  0.00           C  
ATOM   1939  H   THR A  34      21.075   9.183  -2.370  1.00  0.00           H  
ATOM   1940  HA  THR A  34      23.816   8.261  -1.722  1.00  0.00           H  
ATOM   1941  HB  THR A  34      24.618   8.739  -4.001  1.00  0.00           H  
ATOM   1942 HG21 THR A  34      23.982   6.386  -3.540  1.00  0.00           H  
ATOM   1943 HG22 THR A  34      22.360   6.703  -4.191  1.00  0.00           H  
ATOM   1944 HG23 THR A  34      23.775   6.845  -5.242  1.00  0.00           H  
ATOM   1945  HG1 THR A  34      23.035   9.025  -5.633  1.00  0.00           H  
ATOM   1946  N   GLY A  35      24.735  10.724  -2.238  1.00  0.00           N  
ATOM   1947  CA  GLY A  35      25.170  12.128  -2.291  1.00  0.00           C  
ATOM   1948  C   GLY A  35      24.906  12.782  -3.654  1.00  0.00           C  
ATOM   1949  O   GLY A  35      25.841  13.067  -4.410  1.00  0.00           O  
ATOM   1950  H   GLY A  35      25.454  10.019  -2.320  1.00  0.00           H  
ATOM   1951  HA2 GLY A  35      26.239  12.183  -2.086  1.00  0.00           H  
ATOM   1952  HA3 GLY A  35      24.654  12.700  -1.520  1.00  0.00           H  
ATOM   1953  N   ALA A  36      23.631  12.991  -3.999  1.00  0.00           N  
ATOM   1954  CA  ALA A  36      23.213  13.534  -5.298  1.00  0.00           C  
ATOM   1955  C   ALA A  36      21.943  14.404  -5.227  1.00  0.00           C  
ATOM   1956  O   ALA A  36      21.962  15.544  -5.709  1.00  0.00           O  
ATOM   1957  CB  ALA A  36      23.059  12.371  -6.284  1.00  0.00           C  
ATOM   1958  H   ALA A  36      22.919  12.701  -3.344  1.00  0.00           H  
ATOM   1959  HA  ALA A  36      24.000  14.179  -5.687  1.00  0.00           H  
ATOM   1960  HB1 ALA A  36      23.999  11.828  -6.383  1.00  0.00           H  
ATOM   1961  HB2 ALA A  36      22.287  11.689  -5.927  1.00  0.00           H  
ATOM   1962  HB3 ALA A  36      22.761  12.749  -7.262  1.00  0.00           H  
ATOM   1963  N   ASP A  37      20.868  13.926  -4.595  1.00  0.00           N  
ATOM   1964  CA  ASP A  37      19.636  14.702  -4.394  1.00  0.00           C  
ATOM   1965  C   ASP A  37      18.954  14.369  -3.058  1.00  0.00           C  
ATOM   1966  O   ASP A  37      18.503  13.245  -2.816  1.00  0.00           O  
ATOM   1967  CB  ASP A  37      18.692  14.519  -5.594  1.00  0.00           C  
ATOM   1968  CG  ASP A  37      17.598  15.589  -5.690  1.00  0.00           C  
ATOM   1969  OD1 ASP A  37      17.670  16.632  -4.995  1.00  0.00           O  
ATOM   1970  OD2 ASP A  37      16.677  15.413  -6.516  1.00  0.00           O1-
ATOM   1971  H   ASP A  37      20.877  12.968  -4.274  1.00  0.00           H  
ATOM   1972  HA  ASP A  37      19.915  15.755  -4.354  1.00  0.00           H  
ATOM   1973  HB2 ASP A  37      18.235  13.531  -5.551  1.00  0.00           H  
ATOM   1974  HB3 ASP A  37      19.277  14.570  -6.512  1.00  0.00           H  
ATOM   1975  N   VAL A  38      18.902  15.378  -2.186  1.00  0.00           N  
ATOM   1976  CA  VAL A  38      18.291  15.355  -0.853  1.00  0.00           C  
ATOM   1977  C   VAL A  38      17.762  16.752  -0.541  1.00  0.00           C  
ATOM   1978  O   VAL A  38      18.522  17.724  -0.549  1.00  0.00           O  
ATOM   1979  CB  VAL A  38      19.294  14.888   0.229  1.00  0.00           C  
ATOM   1980  CG1 VAL A  38      18.696  14.972   1.636  1.00  0.00           C  
ATOM   1981  CG2 VAL A  38      19.830  13.469   0.013  1.00  0.00           C  
ATOM   1982  H   VAL A  38      19.325  16.253  -2.461  1.00  0.00           H  
ATOM   1983  HA  VAL A  38      17.447  14.666  -0.860  1.00  0.00           H  
ATOM   1984  HB  VAL A  38      20.151  15.561   0.200  1.00  0.00           H  
ATOM   1985 HG11 VAL A  38      18.424  16.002   1.864  1.00  0.00           H  
ATOM   1986 HG12 VAL A  38      17.816  14.333   1.711  1.00  0.00           H  
ATOM   1987 HG13 VAL A  38      19.430  14.650   2.375  1.00  0.00           H  
ATOM   1988 HG21 VAL A  38      19.015  12.760  -0.139  1.00  0.00           H  
ATOM   1989 HG22 VAL A  38      20.486  13.451  -0.858  1.00  0.00           H  
ATOM   1990 HG23 VAL A  38      20.408  13.153   0.881  1.00  0.00           H  
ATOM   1991  N   ARG A  39      16.466  16.882  -0.244  1.00  0.00           N  
ATOM   1992  CA  ARG A  39      15.753  18.169  -0.228  1.00  0.00           C  
ATOM   1993  C   ARG A  39      15.266  18.488   1.173  1.00  0.00           C  
ATOM   1994  O   ARG A  39      14.448  17.746   1.704  1.00  0.00           O  
ATOM   1995  CB  ARG A  39      14.612  18.167  -1.262  1.00  0.00           C  
ATOM   1996  CG  ARG A  39      15.082  17.615  -2.615  1.00  0.00           C  
ATOM   1997  CD  ARG A  39      14.202  18.072  -3.777  1.00  0.00           C  
ATOM   1998  NE  ARG A  39      14.787  17.628  -5.050  1.00  0.00           N  
ATOM   1999  CZ  ARG A  39      14.405  17.957  -6.264  1.00  0.00           C  
ATOM   2000  NH1 ARG A  39      13.448  18.796  -6.535  1.00  0.00           N  
ATOM   2001  NH2 ARG A  39      15.010  17.411  -7.264  1.00  0.00           N1+
ATOM   2002  H   ARG A  39      15.912  16.046  -0.126  1.00  0.00           H  
ATOM   2003  HA  ARG A  39      16.435  18.965  -0.526  1.00  0.00           H  
ATOM   2004  HB2 ARG A  39      14.264  19.192  -1.388  1.00  0.00           H  
ATOM   2005  HB3 ARG A  39      13.778  17.563  -0.905  1.00  0.00           H  
ATOM   2006  HG2 ARG A  39      15.083  16.526  -2.571  1.00  0.00           H  
ATOM   2007  HG3 ARG A  39      16.106  17.936  -2.801  1.00  0.00           H  
ATOM   2008  HD2 ARG A  39      14.126  19.159  -3.764  1.00  0.00           H  
ATOM   2009  HD3 ARG A  39      13.210  17.637  -3.650  1.00  0.00           H  
ATOM   2010  HE  ARG A  39      15.636  17.083  -5.006  1.00  0.00           H  
ATOM   2011 HH11 ARG A  39      12.923  19.268  -5.813  1.00  0.00           H  
ATOM   2012 HH12 ARG A  39      13.304  19.078  -7.494  1.00  0.00           H  
ATOM   2013 HH21 ARG A  39      14.672  17.524  -8.210  1.00  0.00           H  
ATOM   2014 HH22 ARG A  39      15.710  16.716  -7.049  1.00  0.00           H  
ATOM   2015  N   HIS A  40      15.794  19.553   1.776  1.00  0.00           N  
ATOM   2016  CA  HIS A  40      15.515  19.914   3.178  1.00  0.00           C  
ATOM   2017  C   HIS A  40      15.813  18.748   4.146  1.00  0.00           C  
ATOM   2018  O   HIS A  40      15.079  18.498   5.095  1.00  0.00           O  
ATOM   2019  CB  HIS A  40      14.093  20.490   3.303  1.00  0.00           C  
ATOM   2020  CG  HIS A  40      13.730  21.455   2.197  1.00  0.00           C  
ATOM   2021  ND1 HIS A  40      14.177  22.772   2.084  1.00  0.00           N  
ATOM   2022  CD2 HIS A  40      12.925  21.173   1.131  1.00  0.00           C  
ATOM   2023  CE1 HIS A  40      13.617  23.260   0.964  1.00  0.00           C  
ATOM   2024  NE2 HIS A  40      12.853  22.322   0.375  1.00  0.00           N  
ATOM   2025  H   HIS A  40      16.476  20.103   1.275  1.00  0.00           H  
ATOM   2026  HA  HIS A  40      16.201  20.715   3.453  1.00  0.00           H  
ATOM   2027  HB2 HIS A  40      13.998  21.001   4.261  1.00  0.00           H  
ATOM   2028  HB3 HIS A  40      13.379  19.666   3.290  1.00  0.00           H  
ATOM   2029  HD2 HIS A  40      12.438  20.231   0.928  1.00  0.00           H  
ATOM   2030  HE2 HIS A  40      12.295  22.450  -0.457  1.00  0.00           H  
ATOM   2031  HE1 HIS A  40      13.761  24.264   0.594  1.00  0.00           H  
ATOM   2032  N   GLU A  41      16.888  18.000   3.863  1.00  0.00           N  
ATOM   2033  CA  GLU A  41      17.270  16.751   4.548  1.00  0.00           C  
ATOM   2034  C   GLU A  41      16.225  15.612   4.480  1.00  0.00           C  
ATOM   2035  O   GLU A  41      16.112  14.782   5.388  1.00  0.00           O  
ATOM   2036  CB  GLU A  41      17.874  17.035   5.939  1.00  0.00           C  
ATOM   2037  CG  GLU A  41      18.994  18.094   5.938  1.00  0.00           C  
ATOM   2038  CD  GLU A  41      20.041  17.878   4.833  1.00  0.00           C  
ATOM   2039  OE1 GLU A  41      20.482  18.860   4.192  1.00  0.00           O  
ATOM   2040  OE2 GLU A  41      20.451  16.723   4.585  1.00  0.00           O1-
ATOM   2041  H   GLU A  41      17.475  18.316   3.104  1.00  0.00           H  
ATOM   2042  HA  GLU A  41      18.096  16.338   3.969  1.00  0.00           H  
ATOM   2043  HB2 GLU A  41      18.315  16.107   6.302  1.00  0.00           H  
ATOM   2044  HB3 GLU A  41      17.089  17.344   6.629  1.00  0.00           H  
ATOM   2045  HG2 GLU A  41      19.489  18.077   6.909  1.00  0.00           H  
ATOM   2046  HG3 GLU A  41      18.545  19.080   5.820  1.00  0.00           H  
ATOM   2047  N   ILE A  42      15.503  15.533   3.351  1.00  0.00           N  
ATOM   2048  CA  ILE A  42      14.623  14.423   2.947  1.00  0.00           C  
ATOM   2049  C   ILE A  42      15.072  13.871   1.570  1.00  0.00           C  
ATOM   2050  O   ILE A  42      14.984  14.593   0.571  1.00  0.00           O  
ATOM   2051  CB  ILE A  42      13.133  14.847   2.961  1.00  0.00           C  
ATOM   2052  CG1 ILE A  42      12.675  15.402   4.334  1.00  0.00           C  
ATOM   2053  CG2 ILE A  42      12.243  13.668   2.521  1.00  0.00           C  
ATOM   2054  CD1 ILE A  42      11.362  16.193   4.257  1.00  0.00           C  
ATOM   2055  H   ILE A  42      15.523  16.329   2.730  1.00  0.00           H  
ATOM   2056  HA  ILE A  42      14.704  13.627   3.686  1.00  0.00           H  
ATOM   2057  HB  ILE A  42      13.012  15.640   2.224  1.00  0.00           H  
ATOM   2058 HG12 ILE A  42      13.421  16.092   4.729  1.00  0.00           H  
ATOM   2059 HG13 ILE A  42      12.565  14.585   5.047  1.00  0.00           H  
ATOM   2060 HG21 ILE A  42      12.559  13.275   1.555  1.00  0.00           H  
ATOM   2061 HG22 ILE A  42      12.295  12.865   3.257  1.00  0.00           H  
ATOM   2062 HG23 ILE A  42      11.210  13.998   2.412  1.00  0.00           H  
ATOM   2063 HD11 ILE A  42      11.482  17.028   3.568  1.00  0.00           H  
ATOM   2064 HD12 ILE A  42      10.542  15.563   3.912  1.00  0.00           H  
ATOM   2065 HD13 ILE A  42      11.110  16.581   5.244  1.00  0.00           H  
ATOM   2066  N   PRO A  43      15.596  12.631   1.477  1.00  0.00           N  
ATOM   2067  CA  PRO A  43      16.118  12.074   0.224  1.00  0.00           C  
ATOM   2068  C   PRO A  43      15.124  11.872  -0.932  1.00  0.00           C  
ATOM   2069  O   PRO A  43      13.937  11.614  -0.729  1.00  0.00           O  
ATOM   2070  CB  PRO A  43      16.784  10.754   0.606  1.00  0.00           C  
ATOM   2071  CG  PRO A  43      17.240  10.999   2.040  1.00  0.00           C  
ATOM   2072  CD  PRO A  43      16.100  11.847   2.600  1.00  0.00           C  
ATOM   2073  HA  PRO A  43      16.893  12.754  -0.131  1.00  0.00           H  
ATOM   2074  HB2 PRO A  43      17.622  10.521  -0.051  1.00  0.00           H  
ATOM   2075  HB3 PRO A  43      16.047   9.951   0.586  1.00  0.00           H  
ATOM   2076  HG2 PRO A  43      18.166  11.574   2.042  1.00  0.00           H  
ATOM   2077  HG3 PRO A  43      17.361  10.067   2.592  1.00  0.00           H  
ATOM   2078  HD2 PRO A  43      15.306  11.205   2.980  1.00  0.00           H  
ATOM   2079  HD3 PRO A  43      16.487  12.480   3.399  1.00  0.00           H  
ATOM   2080  N   VAL A  44      15.652  11.918  -2.160  1.00  0.00           N  
ATOM   2081  CA  VAL A  44      14.927  11.696  -3.425  1.00  0.00           C  
ATOM   2082  C   VAL A  44      15.467  10.463  -4.149  1.00  0.00           C  
ATOM   2083  O   VAL A  44      16.678  10.257  -4.229  1.00  0.00           O  
ATOM   2084  CB  VAL A  44      14.946  12.961  -4.310  1.00  0.00           C  
ATOM   2085  CG1 VAL A  44      14.414  12.733  -5.730  1.00  0.00           C  
ATOM   2086  CG2 VAL A  44      14.105  14.070  -3.675  1.00  0.00           C  
ATOM   2087  H   VAL A  44      16.639  12.115  -2.244  1.00  0.00           H  
ATOM   2088  HA  VAL A  44      13.882  11.488  -3.194  1.00  0.00           H  
ATOM   2089  HB  VAL A  44      15.974  13.313  -4.389  1.00  0.00           H  
ATOM   2090 HG11 VAL A  44      15.088  12.076  -6.279  1.00  0.00           H  
ATOM   2091 HG12 VAL A  44      13.415  12.298  -5.701  1.00  0.00           H  
ATOM   2092 HG13 VAL A  44      14.377  13.682  -6.266  1.00  0.00           H  
ATOM   2093 HG21 VAL A  44      13.059  13.766  -3.650  1.00  0.00           H  
ATOM   2094 HG22 VAL A  44      14.453  14.271  -2.661  1.00  0.00           H  
ATOM   2095 HG23 VAL A  44      14.203  14.978  -4.271  1.00  0.00           H  
ATOM   2096  N   LEU A  45      14.559   9.637  -4.672  1.00  0.00           N  
ATOM   2097  CA  LEU A  45      14.867   8.390  -5.375  1.00  0.00           C  
ATOM   2098  C   LEU A  45      15.334   8.632  -6.828  1.00  0.00           C  
ATOM   2099  O   LEU A  45      15.104   9.715  -7.378  1.00  0.00           O  
ATOM   2100  CB  LEU A  45      13.622   7.483  -5.330  1.00  0.00           C  
ATOM   2101  CG  LEU A  45      13.193   7.053  -3.914  1.00  0.00           C  
ATOM   2102  CD1 LEU A  45      11.861   6.311  -3.975  1.00  0.00           C  
ATOM   2103  CD2 LEU A  45      14.212   6.112  -3.279  1.00  0.00           C  
ATOM   2104  H   LEU A  45      13.586   9.897  -4.603  1.00  0.00           H  
ATOM   2105  HA  LEU A  45      15.681   7.899  -4.842  1.00  0.00           H  
ATOM   2106  HB2 LEU A  45      13.807   6.587  -5.924  1.00  0.00           H  
ATOM   2107  HB3 LEU A  45      12.798   8.016  -5.805  1.00  0.00           H  
ATOM   2108  HG  LEU A  45      13.067   7.921  -3.266  1.00  0.00           H  
ATOM   2109 HD11 LEU A  45      11.111   6.957  -4.431  1.00  0.00           H  
ATOM   2110 HD12 LEU A  45      11.990   5.412  -4.578  1.00  0.00           H  
ATOM   2111 HD13 LEU A  45      11.537   6.038  -2.971  1.00  0.00           H  
ATOM   2112 HD21 LEU A  45      14.468   5.314  -3.977  1.00  0.00           H  
ATOM   2113 HD22 LEU A  45      15.117   6.663  -3.023  1.00  0.00           H  
ATOM   2114 HD23 LEU A  45      13.797   5.667  -2.375  1.00  0.00           H  
ATOM   2115  N   PRO A  46      15.972   7.640  -7.481  1.00  0.00           N  
ATOM   2116  CA  PRO A  46      16.381   7.737  -8.880  1.00  0.00           C  
ATOM   2117  C   PRO A  46      15.244   8.032  -9.868  1.00  0.00           C  
ATOM   2118  O   PRO A  46      14.101   7.613  -9.686  1.00  0.00           O  
ATOM   2119  CB  PRO A  46      17.052   6.401  -9.209  1.00  0.00           C  
ATOM   2120  CG  PRO A  46      17.641   6.001  -7.861  1.00  0.00           C  
ATOM   2121  CD  PRO A  46      16.535   6.429  -6.897  1.00  0.00           C  
ATOM   2122  HA  PRO A  46      17.129   8.526  -8.956  1.00  0.00           H  
ATOM   2123  HB2 PRO A  46      17.821   6.510  -9.973  1.00  0.00           H  
ATOM   2124  HB3 PRO A  46      16.304   5.669  -9.513  1.00  0.00           H  
ATOM   2125  HG2 PRO A  46      18.544   6.582  -7.673  1.00  0.00           H  
ATOM   2126  HG3 PRO A  46      17.844   4.932  -7.801  1.00  0.00           H  
ATOM   2127  HD2 PRO A  46      15.769   5.655  -6.843  1.00  0.00           H  
ATOM   2128  HD3 PRO A  46      16.964   6.612  -5.912  1.00  0.00           H  
ATOM   2129  N   ASN A  47      15.593   8.715 -10.958  1.00  0.00           N  
ATOM   2130  CA  ASN A  47      14.734   8.910 -12.125  1.00  0.00           C  
ATOM   2131  C   ASN A  47      14.337   7.568 -12.781  1.00  0.00           C  
ATOM   2132  O   ASN A  47      15.114   6.618 -12.768  1.00  0.00           O  
ATOM   2133  CB  ASN A  47      15.483   9.855 -13.086  1.00  0.00           C  
ATOM   2134  CG  ASN A  47      14.979   9.793 -14.516  1.00  0.00           C  
ATOM   2135  OD1 ASN A  47      13.822  10.054 -14.808  1.00  0.00           O  
ATOM   2136  ND2 ASN A  47      15.816   9.386 -15.435  1.00  0.00           N  
ATOM   2137  H   ASN A  47      16.548   9.039 -11.023  1.00  0.00           H  
ATOM   2138  HA  ASN A  47      13.809   9.390 -11.805  1.00  0.00           H  
ATOM   2139  HB2 ASN A  47      16.541   9.591 -13.093  1.00  0.00           H  
ATOM   2140  HB3 ASN A  47      15.401  10.881 -12.728  1.00  0.00           H  
ATOM   2141 HD21 ASN A  47      15.501   9.282 -16.388  1.00  0.00           H  
ATOM   2142 HD22 ASN A  47      16.760   9.140 -15.172  1.00  0.00           H  
ATOM   2143  N   ARG A  48      13.149   7.503 -13.400  1.00  0.00           N  
ATOM   2144  CA  ARG A  48      12.661   6.329 -14.154  1.00  0.00           C  
ATOM   2145  C   ARG A  48      12.795   6.465 -15.671  1.00  0.00           C  
ATOM   2146  O   ARG A  48      12.851   5.461 -16.372  1.00  0.00           O  
ATOM   2147  CB  ARG A  48      11.237   5.988 -13.680  1.00  0.00           C  
ATOM   2148  CG  ARG A  48      10.540   4.847 -14.443  1.00  0.00           C  
ATOM   2149  CD  ARG A  48       9.331   4.388 -13.623  1.00  0.00           C  
ATOM   2150  NE  ARG A  48       8.496   3.396 -14.321  1.00  0.00           N  
ATOM   2151  CZ  ARG A  48       7.710   2.504 -13.747  1.00  0.00           C  
ATOM   2152  NH1 ARG A  48       7.574   2.422 -12.459  1.00  0.00           N  
ATOM   2153  NH2 ARG A  48       7.045   1.669 -14.477  1.00  0.00           N1+
ATOM   2154  H   ARG A  48      12.561   8.324 -13.365  1.00  0.00           H  
ATOM   2155  HA  ARG A  48      13.291   5.473 -13.912  1.00  0.00           H  
ATOM   2156  HB2 ARG A  48      10.612   6.877 -13.771  1.00  0.00           H  
ATOM   2157  HB3 ARG A  48      11.288   5.731 -12.622  1.00  0.00           H  
ATOM   2158  HG2 ARG A  48      11.224   4.008 -14.566  1.00  0.00           H  
ATOM   2159  HG3 ARG A  48      10.215   5.198 -15.422  1.00  0.00           H  
ATOM   2160  HD2 ARG A  48       8.718   5.252 -13.366  1.00  0.00           H  
ATOM   2161  HD3 ARG A  48       9.724   3.943 -12.709  1.00  0.00           H  
ATOM   2162  HE  ARG A  48       8.617   3.288 -15.318  1.00  0.00           H  
ATOM   2163 HH11 ARG A  48       7.084   1.648 -12.035  1.00  0.00           H  
ATOM   2164 HH12 ARG A  48       8.083   3.072 -11.877  1.00  0.00           H  
ATOM   2165 HH21 ARG A  48       7.179   1.750 -15.475  1.00  0.00           H  
ATOM   2166 HH22 ARG A  48       6.791   0.772 -14.089  1.00  0.00           H  
ATOM   2167  N   VAL A  49      12.892   7.687 -16.194  1.00  0.00           N  
ATOM   2168  CA  VAL A  49      12.992   7.956 -17.634  1.00  0.00           C  
ATOM   2169  C   VAL A  49      14.412   7.675 -18.136  1.00  0.00           C  
ATOM   2170  O   VAL A  49      15.264   8.569 -18.153  1.00  0.00           O  
ATOM   2171  CB  VAL A  49      12.475   9.372 -17.971  1.00  0.00           C  
ATOM   2172  CG1 VAL A  49      12.592   9.706 -19.461  1.00  0.00           C  
ATOM   2173  CG2 VAL A  49      11.006   9.539 -17.558  1.00  0.00           C  
ATOM   2174  H   VAL A  49      12.920   8.475 -15.563  1.00  0.00           H  
ATOM   2175  HA  VAL A  49      12.332   7.259 -18.151  1.00  0.00           H  
ATOM   2176  HB  VAL A  49      13.066  10.103 -17.419  1.00  0.00           H  
ATOM   2177 HG11 VAL A  49      13.635   9.714 -19.778  1.00  0.00           H  
ATOM   2178 HG12 VAL A  49      12.037   8.980 -20.054  1.00  0.00           H  
ATOM   2179 HG13 VAL A  49      12.183  10.701 -19.639  1.00  0.00           H  
ATOM   2180 HG21 VAL A  49      10.386   8.799 -18.064  1.00  0.00           H  
ATOM   2181 HG22 VAL A  49      10.899   9.422 -16.479  1.00  0.00           H  
ATOM   2182 HG23 VAL A  49      10.658  10.537 -17.824  1.00  0.00           H  
ATOM   2183  N   GLY A  50      14.664   6.419 -18.517  1.00  0.00           N  
ATOM   2184  CA  GLY A  50      15.915   5.958 -19.130  1.00  0.00           C  
ATOM   2185  C   GLY A  50      16.969   5.390 -18.171  1.00  0.00           C  
ATOM   2186  O   GLY A  50      18.110   5.200 -18.594  1.00  0.00           O  
ATOM   2187  H   GLY A  50      13.952   5.724 -18.342  1.00  0.00           H  
ATOM   2188  HA2 GLY A  50      16.377   6.784 -19.672  1.00  0.00           H  
ATOM   2189  HA3 GLY A  50      15.678   5.178 -19.853  1.00  0.00           H  
ATOM   2190  N   LEU A  51      16.633   5.126 -16.904  1.00  0.00           N  
ATOM   2191  CA  LEU A  51      17.572   4.543 -15.937  1.00  0.00           C  
ATOM   2192  C   LEU A  51      17.933   3.092 -16.332  1.00  0.00           C  
ATOM   2193  O   LEU A  51      17.016   2.279 -16.457  1.00  0.00           O  
ATOM   2194  CB  LEU A  51      16.972   4.639 -14.522  1.00  0.00           C  
ATOM   2195  CG  LEU A  51      17.798   3.955 -13.412  1.00  0.00           C  
ATOM   2196  CD1 LEU A  51      19.049   4.766 -13.066  1.00  0.00           C  
ATOM   2197  CD2 LEU A  51      16.976   3.822 -12.132  1.00  0.00           C  
ATOM   2198  H   LEU A  51      15.667   5.235 -16.631  1.00  0.00           H  
ATOM   2199  HA  LEU A  51      18.473   5.157 -15.944  1.00  0.00           H  
ATOM   2200  HB2 LEU A  51      15.985   4.179 -14.545  1.00  0.00           H  
ATOM   2201  HB3 LEU A  51      16.851   5.694 -14.276  1.00  0.00           H  
ATOM   2202  HG  LEU A  51      18.094   2.953 -13.722  1.00  0.00           H  
ATOM   2203 HD11 LEU A  51      19.669   4.909 -13.951  1.00  0.00           H  
ATOM   2204 HD12 LEU A  51      18.763   5.745 -12.682  1.00  0.00           H  
ATOM   2205 HD13 LEU A  51      19.633   4.240 -12.311  1.00  0.00           H  
ATOM   2206 HD21 LEU A  51      16.692   4.811 -11.772  1.00  0.00           H  
ATOM   2207 HD22 LEU A  51      16.070   3.251 -12.336  1.00  0.00           H  
ATOM   2208 HD23 LEU A  51      17.561   3.311 -11.367  1.00  0.00           H  
ATOM   2209  N   PRO A  52      19.223   2.732 -16.515  1.00  0.00           N  
ATOM   2210  CA  PRO A  52      19.609   1.420 -17.031  1.00  0.00           C  
ATOM   2211  C   PRO A  52      19.000   0.222 -16.289  1.00  0.00           C  
ATOM   2212  O   PRO A  52      19.092   0.104 -15.062  1.00  0.00           O  
ATOM   2213  CB  PRO A  52      21.138   1.405 -17.015  1.00  0.00           C  
ATOM   2214  CG  PRO A  52      21.468   2.864 -17.311  1.00  0.00           C  
ATOM   2215  CD  PRO A  52      20.397   3.599 -16.504  1.00  0.00           C  
ATOM   2216  HA  PRO A  52      19.282   1.382 -18.070  1.00  0.00           H  
ATOM   2217  HB2 PRO A  52      21.546   0.736 -17.772  1.00  0.00           H  
ATOM   2218  HB3 PRO A  52      21.505   1.144 -16.022  1.00  0.00           H  
ATOM   2219  HG2 PRO A  52      21.337   3.067 -18.374  1.00  0.00           H  
ATOM   2220  HG3 PRO A  52      22.474   3.129 -16.986  1.00  0.00           H  
ATOM   2221  HD2 PRO A  52      20.744   3.733 -15.480  1.00  0.00           H  
ATOM   2222  HD3 PRO A  52      20.196   4.564 -16.971  1.00  0.00           H  
ATOM   2223  N   ILE A  53      18.410  -0.698 -17.061  1.00  0.00           N  
ATOM   2224  CA  ILE A  53      17.630  -1.856 -16.584  1.00  0.00           C  
ATOM   2225  C   ILE A  53      18.367  -2.724 -15.547  1.00  0.00           C  
ATOM   2226  O   ILE A  53      17.735  -3.342 -14.691  1.00  0.00           O  
ATOM   2227  CB  ILE A  53      17.153  -2.681 -17.811  1.00  0.00           C  
ATOM   2228  CG1 ILE A  53      16.260  -3.892 -17.454  1.00  0.00           C  
ATOM   2229  CG2 ILE A  53      18.335  -3.246 -18.625  1.00  0.00           C  
ATOM   2230  CD1 ILE A  53      14.966  -3.497 -16.738  1.00  0.00           C  
ATOM   2231  H   ILE A  53      18.376  -0.502 -18.051  1.00  0.00           H  
ATOM   2232  HA  ILE A  53      16.746  -1.455 -16.088  1.00  0.00           H  
ATOM   2233  HB  ILE A  53      16.583  -2.019 -18.463  1.00  0.00           H  
ATOM   2234 HG12 ILE A  53      16.808  -4.602 -16.836  1.00  0.00           H  
ATOM   2235 HG13 ILE A  53      15.980  -4.406 -18.374  1.00  0.00           H  
ATOM   2236 HG21 ILE A  53      18.991  -2.445 -18.965  1.00  0.00           H  
ATOM   2237 HG22 ILE A  53      18.908  -3.963 -18.037  1.00  0.00           H  
ATOM   2238 HG23 ILE A  53      17.951  -3.753 -19.510  1.00  0.00           H  
ATOM   2239 HD11 ILE A  53      15.196  -3.039 -15.776  1.00  0.00           H  
ATOM   2240 HD12 ILE A  53      14.399  -2.795 -17.350  1.00  0.00           H  
ATOM   2241 HD13 ILE A  53      14.363  -4.388 -16.567  1.00  0.00           H  
ATOM   2242  N   ASN A  54      19.702  -2.742 -15.570  1.00  0.00           N  
ATOM   2243  CA  ASN A  54      20.551  -3.514 -14.660  1.00  0.00           C  
ATOM   2244  C   ASN A  54      20.707  -2.877 -13.257  1.00  0.00           C  
ATOM   2245  O   ASN A  54      21.223  -3.530 -12.355  1.00  0.00           O  
ATOM   2246  CB  ASN A  54      21.917  -3.698 -15.339  1.00  0.00           C  
ATOM   2247  CG  ASN A  54      22.715  -2.407 -15.406  1.00  0.00           C  
ATOM   2248  OD1 ASN A  54      22.301  -1.427 -16.004  1.00  0.00           O  
ATOM   2249  ND2 ASN A  54      23.867  -2.353 -14.787  1.00  0.00           N  
ATOM   2250  H   ASN A  54      20.163  -2.162 -16.256  1.00  0.00           H  
ATOM   2251  HA  ASN A  54      20.104  -4.498 -14.515  1.00  0.00           H  
ATOM   2252  HB2 ASN A  54      21.784  -4.075 -16.353  1.00  0.00           H  
ATOM   2253  HB3 ASN A  54      22.489  -4.444 -14.789  1.00  0.00           H  
ATOM   2254 HD21 ASN A  54      24.386  -1.488 -14.822  1.00  0.00           H  
ATOM   2255 HD22 ASN A  54      24.190  -3.155 -14.264  1.00  0.00           H  
ATOM   2256  N   GLN A  55      20.283  -1.622 -13.060  1.00  0.00           N  
ATOM   2257  CA  GLN A  55      20.391  -0.866 -11.792  1.00  0.00           C  
ATOM   2258  C   GLN A  55      19.071  -0.183 -11.374  1.00  0.00           C  
ATOM   2259  O   GLN A  55      18.995   0.446 -10.316  1.00  0.00           O  
ATOM   2260  CB  GLN A  55      21.573   0.121 -11.868  1.00  0.00           C  
ATOM   2261  CG  GLN A  55      22.942  -0.593 -11.886  1.00  0.00           C  
ATOM   2262  CD  GLN A  55      24.071   0.203 -12.534  1.00  0.00           C  
ATOM   2263  OE1 GLN A  55      25.166   0.306 -11.998  1.00  0.00           O  
ATOM   2264  NE2 GLN A  55      23.893   0.748 -13.716  1.00  0.00           N  
ATOM   2265  H   GLN A  55      19.923  -1.126 -13.863  1.00  0.00           H  
ATOM   2266  HA  GLN A  55      20.610  -1.568 -10.988  1.00  0.00           H  
ATOM   2267  HB2 GLN A  55      21.548   0.795 -11.012  1.00  0.00           H  
ATOM   2268  HB3 GLN A  55      21.445   0.724 -12.767  1.00  0.00           H  
ATOM   2269  HG2 GLN A  55      22.870  -1.527 -12.444  1.00  0.00           H  
ATOM   2270  HG3 GLN A  55      23.221  -0.849 -10.865  1.00  0.00           H  
ATOM   2271 HE21 GLN A  55      22.997   0.685 -14.178  1.00  0.00           H  
ATOM   2272 HE22 GLN A  55      24.587   1.418 -14.016  1.00  0.00           H  
ATOM   2273  N   ARG A  56      18.015  -0.362 -12.180  1.00  0.00           N  
ATOM   2274  CA  ARG A  56      16.612   0.018 -11.933  1.00  0.00           C  
ATOM   2275  C   ARG A  56      15.924  -0.772 -10.798  1.00  0.00           C  
ATOM   2276  O   ARG A  56      14.893  -0.332 -10.293  1.00  0.00           O  
ATOM   2277  CB  ARG A  56      15.902  -0.100 -13.302  1.00  0.00           C  
ATOM   2278  CG  ARG A  56      14.369  -0.013 -13.333  1.00  0.00           C  
ATOM   2279  CD  ARG A  56      13.783   1.372 -13.058  1.00  0.00           C  
ATOM   2280  NE  ARG A  56      12.328   1.265 -12.852  1.00  0.00           N  
ATOM   2281  CZ  ARG A  56      11.414   0.994 -13.770  1.00  0.00           C  
ATOM   2282  NH1 ARG A  56      10.212   0.684 -13.406  1.00  0.00           N  
ATOM   2283  NH2 ARG A  56      11.646   1.010 -15.050  1.00  0.00           N1+
ATOM   2284  H   ARG A  56      18.208  -0.791 -13.074  1.00  0.00           H  
ATOM   2285  HA  ARG A  56      16.584   1.061 -11.615  1.00  0.00           H  
ATOM   2286  HB2 ARG A  56      16.154  -1.074 -13.721  1.00  0.00           H  
ATOM   2287  HB3 ARG A  56      16.306   0.654 -13.977  1.00  0.00           H  
ATOM   2288  HG2 ARG A  56      13.955  -0.709 -12.604  1.00  0.00           H  
ATOM   2289  HG3 ARG A  56      14.037  -0.335 -14.320  1.00  0.00           H  
ATOM   2290  HD2 ARG A  56      14.011   2.044 -13.884  1.00  0.00           H  
ATOM   2291  HD3 ARG A  56      14.234   1.763 -12.146  1.00  0.00           H  
ATOM   2292  HE  ARG A  56      12.009   1.277 -11.894  1.00  0.00           H  
ATOM   2293 HH11 ARG A  56       9.592   0.239 -14.068  1.00  0.00           H  
ATOM   2294 HH12 ARG A  56       9.986   0.697 -12.422  1.00  0.00           H  
ATOM   2295 HH21 ARG A  56      12.575   1.144 -15.424  1.00  0.00           H  
ATOM   2296 HH22 ARG A  56      10.862   1.094 -15.680  1.00  0.00           H  
ATOM   2297  N   PHE A  57      16.495  -1.899 -10.361  1.00  0.00           N  
ATOM   2298  CA  PHE A  57      15.895  -2.820  -9.381  1.00  0.00           C  
ATOM   2299  C   PHE A  57      16.890  -3.283  -8.298  1.00  0.00           C  
ATOM   2300  O   PHE A  57      18.105  -3.217  -8.484  1.00  0.00           O  
ATOM   2301  CB  PHE A  57      15.248  -4.021 -10.104  1.00  0.00           C  
ATOM   2302  CG  PHE A  57      14.112  -3.675 -11.054  1.00  0.00           C  
ATOM   2303  CD1 PHE A  57      12.799  -3.546 -10.560  1.00  0.00           C  
ATOM   2304  CD2 PHE A  57      14.354  -3.483 -12.428  1.00  0.00           C  
ATOM   2305  CE1 PHE A  57      11.746  -3.176 -11.413  1.00  0.00           C  
ATOM   2306  CE2 PHE A  57      13.296  -3.117 -13.283  1.00  0.00           C  
ATOM   2307  CZ  PHE A  57      11.998  -2.942 -12.773  1.00  0.00           C  
ATOM   2308  H   PHE A  57      17.396  -2.154 -10.739  1.00  0.00           H  
ATOM   2309  HA  PHE A  57      15.099  -2.291  -8.858  1.00  0.00           H  
ATOM   2310  HB2 PHE A  57      14.857  -4.710  -9.355  1.00  0.00           H  
ATOM   2311  HB3 PHE A  57      16.018  -4.560 -10.657  1.00  0.00           H  
ATOM   2312  HD1 PHE A  57      12.596  -3.730  -9.515  1.00  0.00           H  
ATOM   2313  HD2 PHE A  57      15.350  -3.605 -12.827  1.00  0.00           H  
ATOM   2314  HE1 PHE A  57      10.744  -3.068 -11.024  1.00  0.00           H  
ATOM   2315  HE2 PHE A  57      13.478  -2.955 -14.335  1.00  0.00           H  
ATOM   2316  HZ  PHE A  57      11.194  -2.638 -13.427  1.00  0.00           H  
ATOM   2317  N   ILE A  58      16.357  -3.775  -7.175  1.00  0.00           N  
ATOM   2318  CA  ILE A  58      17.068  -4.391  -6.035  1.00  0.00           C  
ATOM   2319  C   ILE A  58      16.226  -5.547  -5.466  1.00  0.00           C  
ATOM   2320  O   ILE A  58      15.055  -5.711  -5.817  1.00  0.00           O  
ATOM   2321  CB  ILE A  58      17.415  -3.355  -4.931  1.00  0.00           C  
ATOM   2322  CG1 ILE A  58      16.157  -2.760  -4.257  1.00  0.00           C  
ATOM   2323  CG2 ILE A  58      18.378  -2.278  -5.449  1.00  0.00           C  
ATOM   2324  CD1 ILE A  58      16.463  -1.849  -3.062  1.00  0.00           C  
ATOM   2325  H   ILE A  58      15.349  -3.769  -7.116  1.00  0.00           H  
ATOM   2326  HA  ILE A  58      18.003  -4.820  -6.395  1.00  0.00           H  
ATOM   2327  HB  ILE A  58      17.958  -3.894  -4.154  1.00  0.00           H  
ATOM   2328 HG12 ILE A  58      15.534  -3.574  -3.887  1.00  0.00           H  
ATOM   2329 HG13 ILE A  58      15.582  -2.196  -4.991  1.00  0.00           H  
ATOM   2330 HG21 ILE A  58      19.233  -2.759  -5.924  1.00  0.00           H  
ATOM   2331 HG22 ILE A  58      17.884  -1.655  -6.195  1.00  0.00           H  
ATOM   2332 HG23 ILE A  58      18.742  -1.653  -4.634  1.00  0.00           H  
ATOM   2333 HD11 ILE A  58      17.090  -2.379  -2.345  1.00  0.00           H  
ATOM   2334 HD12 ILE A  58      16.971  -0.943  -3.392  1.00  0.00           H  
ATOM   2335 HD13 ILE A  58      15.529  -1.568  -2.575  1.00  0.00           H  
ATOM   2336  N   LEU A  59      16.814  -6.341  -4.570  1.00  0.00           N  
ATOM   2337  CA  LEU A  59      16.203  -7.524  -3.958  1.00  0.00           C  
ATOM   2338  C   LEU A  59      16.266  -7.479  -2.425  1.00  0.00           C  
ATOM   2339  O   LEU A  59      17.098  -6.791  -1.831  1.00  0.00           O  
ATOM   2340  CB  LEU A  59      16.866  -8.813  -4.488  1.00  0.00           C  
ATOM   2341  CG  LEU A  59      16.999  -8.963  -6.015  1.00  0.00           C  
ATOM   2342  CD1 LEU A  59      17.768 -10.245  -6.336  1.00  0.00           C  
ATOM   2343  CD2 LEU A  59      15.645  -9.061  -6.714  1.00  0.00           C  
ATOM   2344  H   LEU A  59      17.773  -6.143  -4.320  1.00  0.00           H  
ATOM   2345  HA  LEU A  59      15.147  -7.558  -4.228  1.00  0.00           H  
ATOM   2346  HB2 LEU A  59      16.309  -9.669  -4.105  1.00  0.00           H  
ATOM   2347  HB3 LEU A  59      17.867  -8.862  -4.059  1.00  0.00           H  
ATOM   2348  HG  LEU A  59      17.556  -8.121  -6.426  1.00  0.00           H  
ATOM   2349 HD11 LEU A  59      18.741 -10.213  -5.847  1.00  0.00           H  
ATOM   2350 HD12 LEU A  59      17.223 -11.117  -5.975  1.00  0.00           H  
ATOM   2351 HD13 LEU A  59      17.923 -10.327  -7.412  1.00  0.00           H  
ATOM   2352 HD21 LEU A  59      15.071  -9.896  -6.311  1.00  0.00           H  
ATOM   2353 HD22 LEU A  59      15.088  -8.137  -6.559  1.00  0.00           H  
ATOM   2354 HD23 LEU A  59      15.799  -9.182  -7.786  1.00  0.00           H  
ATOM   2355  N   VAL A  60      15.411  -8.275  -1.786  1.00  0.00           N  
ATOM   2356  CA  VAL A  60      15.411  -8.532  -0.338  1.00  0.00           C  
ATOM   2357  C   VAL A  60      15.263 -10.028  -0.092  1.00  0.00           C  
ATOM   2358  O   VAL A  60      14.467 -10.683  -0.761  1.00  0.00           O  
ATOM   2359  CB  VAL A  60      14.342  -7.699   0.402  1.00  0.00           C  
ATOM   2360  CG1 VAL A  60      14.140  -8.144   1.856  1.00  0.00           C  
ATOM   2361  CG2 VAL A  60      14.692  -6.208   0.418  1.00  0.00           C  
ATOM   2362  H   VAL A  60      14.763  -8.809  -2.347  1.00  0.00           H  
ATOM   2363  HA  VAL A  60      16.383  -8.240   0.061  1.00  0.00           H  
ATOM   2364  HB  VAL A  60      13.389  -7.814  -0.115  1.00  0.00           H  
ATOM   2365 HG11 VAL A  60      13.693  -9.138   1.881  1.00  0.00           H  
ATOM   2366 HG12 VAL A  60      15.097  -8.167   2.379  1.00  0.00           H  
ATOM   2367 HG13 VAL A  60      13.464  -7.461   2.369  1.00  0.00           H  
ATOM   2368 HG21 VAL A  60      15.623  -6.063   0.966  1.00  0.00           H  
ATOM   2369 HG22 VAL A  60      14.820  -5.839  -0.599  1.00  0.00           H  
ATOM   2370 HG23 VAL A  60      13.895  -5.640   0.897  1.00  0.00           H  
ATOM   2371  N   GLU A  61      16.001 -10.578   0.869  1.00  0.00           N  
ATOM   2372  CA  GLU A  61      15.975 -12.009   1.189  1.00  0.00           C  
ATOM   2373  C   GLU A  61      15.824 -12.232   2.702  1.00  0.00           C  
ATOM   2374  O   GLU A  61      16.432 -11.531   3.514  1.00  0.00           O  
ATOM   2375  CB  GLU A  61      17.176 -12.704   0.526  1.00  0.00           C  
ATOM   2376  CG  GLU A  61      17.178 -14.237   0.645  1.00  0.00           C  
ATOM   2377  CD  GLU A  61      17.391 -14.924  -0.712  1.00  0.00           C  
ATOM   2378  OE1 GLU A  61      18.420 -14.657  -1.377  1.00  0.00           O  
ATOM   2379  OE2 GLU A  61      16.513 -15.712  -1.143  1.00  0.00           O1-
ATOM   2380  H   GLU A  61      16.643  -9.994   1.386  1.00  0.00           H  
ATOM   2381  HA  GLU A  61      15.086 -12.450   0.739  1.00  0.00           H  
ATOM   2382  HB2 GLU A  61      18.093 -12.315   0.969  1.00  0.00           H  
ATOM   2383  HB3 GLU A  61      17.186 -12.423  -0.528  1.00  0.00           H  
ATOM   2384  HG2 GLU A  61      16.231 -14.574   1.067  1.00  0.00           H  
ATOM   2385  HG3 GLU A  61      17.978 -14.529   1.326  1.00  0.00           H  
ATOM   2386  N   LEU A  62      14.955 -13.163   3.091  1.00  0.00           N  
ATOM   2387  CA  LEU A  62      14.361 -13.234   4.426  1.00  0.00           C  
ATOM   2388  C   LEU A  62      14.443 -14.643   5.011  1.00  0.00           C  
ATOM   2389  O   LEU A  62      14.501 -15.622   4.266  1.00  0.00           O  
ATOM   2390  CB  LEU A  62      12.895 -12.754   4.381  1.00  0.00           C  
ATOM   2391  CG  LEU A  62      12.649 -11.329   3.853  1.00  0.00           C  
ATOM   2392  CD1 LEU A  62      11.143 -11.060   3.805  1.00  0.00           C  
ATOM   2393  CD2 LEU A  62      13.281 -10.270   4.756  1.00  0.00           C  
ATOM   2394  H   LEU A  62      14.568 -13.781   2.392  1.00  0.00           H  
ATOM   2395  HA  LEU A  62      14.913 -12.573   5.094  1.00  0.00           H  
ATOM   2396  HB2 LEU A  62      12.480 -12.822   5.386  1.00  0.00           H  
ATOM   2397  HB3 LEU A  62      12.341 -13.448   3.749  1.00  0.00           H  
ATOM   2398  HG  LEU A  62      13.047 -11.231   2.844  1.00  0.00           H  
ATOM   2399 HD11 LEU A  62      10.664 -11.767   3.127  1.00  0.00           H  
ATOM   2400 HD12 LEU A  62      10.709 -11.165   4.799  1.00  0.00           H  
ATOM   2401 HD13 LEU A  62      10.960 -10.049   3.442  1.00  0.00           H  
ATOM   2402 HD21 LEU A  62      12.922 -10.395   5.778  1.00  0.00           H  
ATOM   2403 HD22 LEU A  62      14.366 -10.370   4.736  1.00  0.00           H  
ATOM   2404 HD23 LEU A  62      13.020  -9.273   4.402  1.00  0.00           H  
ATOM   2405  N   SER A  63      14.390 -14.732   6.341  1.00  0.00           N  
ATOM   2406  CA  SER A  63      14.345 -15.984   7.111  1.00  0.00           C  
ATOM   2407  C   SER A  63      13.462 -15.838   8.360  1.00  0.00           C  
ATOM   2408  O   SER A  63      13.101 -14.715   8.723  1.00  0.00           O  
ATOM   2409  CB  SER A  63      15.753 -16.448   7.515  1.00  0.00           C  
ATOM   2410  OG  SER A  63      16.654 -16.446   6.425  1.00  0.00           O  
ATOM   2411  H   SER A  63      14.362 -13.872   6.871  1.00  0.00           H  
ATOM   2412  HA  SER A  63      13.903 -16.756   6.481  1.00  0.00           H  
ATOM   2413  HB2 SER A  63      15.691 -17.458   7.917  1.00  0.00           H  
ATOM   2414  HB3 SER A  63      16.142 -15.786   8.288  1.00  0.00           H  
ATOM   2415  HG  SER A  63      16.352 -17.131   5.824  1.00  0.00           H  
ATOM   2416  N   ASN A  64      13.110 -16.941   9.030  1.00  0.00           N  
ATOM   2417  CA  ASN A  64      12.305 -16.899  10.258  1.00  0.00           C  
ATOM   2418  C   ASN A  64      12.784 -17.879  11.356  1.00  0.00           C  
ATOM   2419  O   ASN A  64      13.719 -18.658  11.150  1.00  0.00           O  
ATOM   2420  CB  ASN A  64      10.812 -17.004   9.882  1.00  0.00           C  
ATOM   2421  CG  ASN A  64      10.307 -18.389   9.519  1.00  0.00           C  
ATOM   2422  OD1 ASN A  64      11.032 -19.369   9.479  1.00  0.00           O  
ATOM   2423  ND2 ASN A  64       9.030 -18.505   9.236  1.00  0.00           N  
ATOM   2424  H   ASN A  64      13.368 -17.844   8.659  1.00  0.00           H  
ATOM   2425  HA  ASN A  64      12.449 -15.913  10.701  1.00  0.00           H  
ATOM   2426  HB2 ASN A  64      10.607 -16.333   9.048  1.00  0.00           H  
ATOM   2427  HB3 ASN A  64      10.211 -16.640  10.715  1.00  0.00           H  
ATOM   2428 HD21 ASN A  64       8.404 -17.729   9.399  1.00  0.00           H  
ATOM   2429 HD22 ASN A  64       8.672 -19.442   9.116  1.00  0.00           H  
ATOM   2430  N   HIS A  65      12.195 -17.807  12.556  1.00  0.00           N  
ATOM   2431  CA  HIS A  65      12.598 -18.577  13.748  1.00  0.00           C  
ATOM   2432  C   HIS A  65      12.158 -20.049  13.687  1.00  0.00           C  
ATOM   2433  O   HIS A  65      12.753 -20.900  14.355  1.00  0.00           O  
ATOM   2434  CB  HIS A  65      12.052 -17.865  15.007  1.00  0.00           C  
ATOM   2435  CG  HIS A  65      12.927 -17.912  16.242  1.00  0.00           C  
ATOM   2436  ND1 HIS A  65      12.808 -17.035  17.325  1.00  0.00           N  
ATOM   2437  CD2 HIS A  65      13.946 -18.782  16.506  1.00  0.00           C  
ATOM   2438  CE1 HIS A  65      13.716 -17.433  18.233  1.00  0.00           C  
ATOM   2439  NE2 HIS A  65      14.428 -18.464  17.756  1.00  0.00           N  
ATOM   2440  H   HIS A  65      11.351 -17.258  12.639  1.00  0.00           H  
ATOM   2441  HA  HIS A  65      13.687 -18.582  13.792  1.00  0.00           H  
ATOM   2442  HB2 HIS A  65      11.076 -18.281  15.254  1.00  0.00           H  
ATOM   2443  HB3 HIS A  65      11.891 -16.811  14.780  1.00  0.00           H  
ATOM   2444  HD2 HIS A  65      14.299 -19.579  15.868  1.00  0.00           H  
ATOM   2445  HE2 HIS A  65      15.158 -18.953  18.254  1.00  0.00           H  
ATOM   2446  HE1 HIS A  65      13.851 -16.991  19.209  1.00  0.00           H  
ATOM   2447  N   ALA A  66      11.164 -20.356  12.852  1.00  0.00           N  
ATOM   2448  CA  ALA A  66      10.743 -21.699  12.460  1.00  0.00           C  
ATOM   2449  C   ALA A  66      11.644 -22.351  11.382  1.00  0.00           C  
ATOM   2450  O   ALA A  66      11.328 -23.444  10.912  1.00  0.00           O  
ATOM   2451  CB  ALA A  66       9.273 -21.621  12.026  1.00  0.00           C  
ATOM   2452  H   ALA A  66      10.639 -19.584  12.466  1.00  0.00           H  
ATOM   2453  HA  ALA A  66      10.797 -22.340  13.340  1.00  0.00           H  
ATOM   2454  HB1 ALA A  66       8.675 -21.172  12.819  1.00  0.00           H  
ATOM   2455  HB2 ALA A  66       9.187 -21.012  11.126  1.00  0.00           H  
ATOM   2456  HB3 ALA A  66       8.894 -22.622  11.820  1.00  0.00           H  
ATOM   2457  N   GLU A  67      12.765 -21.717  11.009  1.00  0.00           N  
ATOM   2458  CA  GLU A  67      13.739 -22.187  10.008  1.00  0.00           C  
ATOM   2459  C   GLU A  67      13.148 -22.379   8.593  1.00  0.00           C  
ATOM   2460  O   GLU A  67      13.261 -23.448   7.982  1.00  0.00           O  
ATOM   2461  CB  GLU A  67      14.547 -23.406  10.511  1.00  0.00           C  
ATOM   2462  CG  GLU A  67      15.202 -23.269  11.898  1.00  0.00           C  
ATOM   2463  CD  GLU A  67      16.320 -22.220  12.011  1.00  0.00           C  
ATOM   2464  OE1 GLU A  67      16.772 -21.986  13.159  1.00  0.00           O  
ATOM   2465  OE2 GLU A  67      16.781 -21.652  10.994  1.00  0.00           O1-
ATOM   2466  H   GLU A  67      12.921 -20.797  11.395  1.00  0.00           H  
ATOM   2467  HA  GLU A  67      14.462 -21.379   9.892  1.00  0.00           H  
ATOM   2468  HB2 GLU A  67      15.333 -23.627   9.789  1.00  0.00           H  
ATOM   2469  HB3 GLU A  67      13.885 -24.271  10.545  1.00  0.00           H  
ATOM   2470  HG2 GLU A  67      15.628 -24.239  12.155  1.00  0.00           H  
ATOM   2471  HG3 GLU A  67      14.434 -23.058  12.642  1.00  0.00           H  
ATOM   2472  N   LEU A  68      12.548 -21.312   8.056  1.00  0.00           N  
ATOM   2473  CA  LEU A  68      12.151 -21.130   6.653  1.00  0.00           C  
ATOM   2474  C   LEU A  68      12.753 -19.831   6.089  1.00  0.00           C  
ATOM   2475  O   LEU A  68      13.199 -18.968   6.845  1.00  0.00           O  
ATOM   2476  CB  LEU A  68      10.617 -21.102   6.508  1.00  0.00           C  
ATOM   2477  CG  LEU A  68       9.848 -22.327   7.021  1.00  0.00           C  
ATOM   2478  CD1 LEU A  68       8.355 -22.030   6.884  1.00  0.00           C  
ATOM   2479  CD2 LEU A  68      10.159 -23.586   6.209  1.00  0.00           C  
ATOM   2480  H   LEU A  68      12.389 -20.520   8.662  1.00  0.00           H  
ATOM   2481  HA  LEU A  68      12.542 -21.957   6.060  1.00  0.00           H  
ATOM   2482  HB2 LEU A  68      10.369 -20.963   5.456  1.00  0.00           H  
ATOM   2483  HB3 LEU A  68      10.252 -20.225   7.042  1.00  0.00           H  
ATOM   2484  HG  LEU A  68      10.076 -22.506   8.072  1.00  0.00           H  
ATOM   2485 HD11 LEU A  68       8.093 -21.172   7.502  1.00  0.00           H  
ATOM   2486 HD12 LEU A  68       8.102 -21.829   5.843  1.00  0.00           H  
ATOM   2487 HD13 LEU A  68       7.783 -22.891   7.229  1.00  0.00           H  
ATOM   2488 HD21 LEU A  68       9.931 -23.421   5.156  1.00  0.00           H  
ATOM   2489 HD22 LEU A  68      11.212 -23.847   6.315  1.00  0.00           H  
ATOM   2490 HD23 LEU A  68       9.562 -24.418   6.582  1.00  0.00           H  
ATOM   2491  N   SER A  69      12.744 -19.677   4.758  1.00  0.00           N  
ATOM   2492  CA  SER A  69      13.273 -18.503   4.040  1.00  0.00           C  
ATOM   2493  C   SER A  69      12.537 -18.223   2.721  1.00  0.00           C  
ATOM   2494  O   SER A  69      12.000 -19.144   2.105  1.00  0.00           O  
ATOM   2495  CB  SER A  69      14.776 -18.671   3.778  1.00  0.00           C  
ATOM   2496  OG  SER A  69      15.514 -18.498   4.973  1.00  0.00           O  
ATOM   2497  H   SER A  69      12.326 -20.403   4.194  1.00  0.00           H  
ATOM   2498  HA  SER A  69      13.132 -17.624   4.669  1.00  0.00           H  
ATOM   2499  HB2 SER A  69      15.102 -17.918   3.060  1.00  0.00           H  
ATOM   2500  HB3 SER A  69      14.973 -19.656   3.356  1.00  0.00           H  
ATOM   2501  HG  SER A  69      15.323 -19.224   5.572  1.00  0.00           H  
ATOM   2502  N   VAL A  70      12.513 -16.950   2.297  1.00  0.00           N  
ATOM   2503  CA  VAL A  70      11.810 -16.424   1.098  1.00  0.00           C  
ATOM   2504  C   VAL A  70      12.533 -15.181   0.539  1.00  0.00           C  
ATOM   2505  O   VAL A  70      13.418 -14.626   1.191  1.00  0.00           O  
ATOM   2506  CB  VAL A  70      10.324 -16.082   1.391  1.00  0.00           C  
ATOM   2507  CG1 VAL A  70       9.519 -17.237   1.998  1.00  0.00           C  
ATOM   2508  CG2 VAL A  70      10.139 -14.850   2.290  1.00  0.00           C  
ATOM   2509  H   VAL A  70      13.056 -16.282   2.826  1.00  0.00           H  
ATOM   2510  HA  VAL A  70      11.829 -17.189   0.321  1.00  0.00           H  
ATOM   2511  HB  VAL A  70       9.853 -15.848   0.436  1.00  0.00           H  
ATOM   2512 HG11 VAL A  70       9.644 -18.134   1.393  1.00  0.00           H  
ATOM   2513 HG12 VAL A  70       9.856 -17.453   3.012  1.00  0.00           H  
ATOM   2514 HG13 VAL A  70       8.460 -16.977   2.032  1.00  0.00           H  
ATOM   2515 HG21 VAL A  70      10.638 -15.009   3.245  1.00  0.00           H  
ATOM   2516 HG22 VAL A  70      10.551 -13.961   1.811  1.00  0.00           H  
ATOM   2517 HG23 VAL A  70       9.077 -14.677   2.468  1.00  0.00           H  
ATOM   2518  N   THR A  71      12.141 -14.700  -0.645  1.00  0.00           N  
ATOM   2519  CA  THR A  71      12.803 -13.589  -1.362  1.00  0.00           C  
ATOM   2520  C   THR A  71      11.787 -12.623  -1.983  1.00  0.00           C  
ATOM   2521  O   THR A  71      10.693 -13.044  -2.351  1.00  0.00           O  
ATOM   2522  CB  THR A  71      13.694 -14.104  -2.507  1.00  0.00           C  
ATOM   2523  OG1 THR A  71      14.209 -15.400  -2.304  1.00  0.00           O  
ATOM   2524  CG2 THR A  71      14.853 -13.162  -2.828  1.00  0.00           C  
ATOM   2525  H   THR A  71      11.436 -15.214  -1.154  1.00  0.00           H  
ATOM   2526  HA  THR A  71      13.422 -13.026  -0.663  1.00  0.00           H  
ATOM   2527  HB  THR A  71      13.071 -14.153  -3.400  1.00  0.00           H  
ATOM   2528 HG21 THR A  71      14.484 -12.188  -3.150  1.00  0.00           H  
ATOM   2529 HG22 THR A  71      15.479 -13.035  -1.945  1.00  0.00           H  
ATOM   2530 HG23 THR A  71      15.461 -13.579  -3.631  1.00  0.00           H  
ATOM   2531  HG1 THR A  71      14.908 -15.365  -1.648  1.00  0.00           H  
ATOM   2532  N   LEU A  72      12.155 -11.352  -2.172  1.00  0.00           N  
ATOM   2533  CA  LEU A  72      11.351 -10.256  -2.737  1.00  0.00           C  
ATOM   2534  C   LEU A  72      12.173  -9.418  -3.737  1.00  0.00           C  
ATOM   2535  O   LEU A  72      13.404  -9.410  -3.682  1.00  0.00           O  
ATOM   2536  CB  LEU A  72      10.820  -9.369  -1.591  1.00  0.00           C  
ATOM   2537  CG  LEU A  72       9.797 -10.042  -0.656  1.00  0.00           C  
ATOM   2538  CD1 LEU A  72       9.713  -9.289   0.669  1.00  0.00           C  
ATOM   2539  CD2 LEU A  72       8.401 -10.038  -1.279  1.00  0.00           C  
ATOM   2540  H   LEU A  72      13.080 -11.096  -1.856  1.00  0.00           H  
ATOM   2541  HA  LEU A  72      10.502 -10.672  -3.280  1.00  0.00           H  
ATOM   2542  HB2 LEU A  72      10.369  -8.467  -2.006  1.00  0.00           H  
ATOM   2543  HB3 LEU A  72      11.681  -9.057  -0.999  1.00  0.00           H  
ATOM   2544  HG  LEU A  72      10.096 -11.068  -0.440  1.00  0.00           H  
ATOM   2545 HD11 LEU A  72      10.699  -9.243   1.132  1.00  0.00           H  
ATOM   2546 HD12 LEU A  72       9.343  -8.277   0.502  1.00  0.00           H  
ATOM   2547 HD13 LEU A  72       9.037  -9.812   1.344  1.00  0.00           H  
ATOM   2548 HD21 LEU A  72       8.018  -9.020  -1.346  1.00  0.00           H  
ATOM   2549 HD22 LEU A  72       8.445 -10.459  -2.284  1.00  0.00           H  
ATOM   2550 HD23 LEU A  72       7.725 -10.635  -0.668  1.00  0.00           H  
ATOM   2551  N   ALA A  73      11.494  -8.688  -4.629  1.00  0.00           N  
ATOM   2552  CA  ALA A  73      12.105  -7.827  -5.652  1.00  0.00           C  
ATOM   2553  C   ALA A  73      11.422  -6.449  -5.730  1.00  0.00           C  
ATOM   2554  O   ALA A  73      10.199  -6.359  -5.570  1.00  0.00           O  
ATOM   2555  CB  ALA A  73      12.098  -8.558  -7.000  1.00  0.00           C  
ATOM   2556  H   ALA A  73      10.486  -8.751  -4.623  1.00  0.00           H  
ATOM   2557  HA  ALA A  73      13.146  -7.647  -5.382  1.00  0.00           H  
ATOM   2558  HB1 ALA A  73      12.640  -9.500  -6.915  1.00  0.00           H  
ATOM   2559  HB2 ALA A  73      11.072  -8.758  -7.309  1.00  0.00           H  
ATOM   2560  HB3 ALA A  73      12.584  -7.940  -7.755  1.00  0.00           H  
ATOM   2561  N   LEU A  74      12.208  -5.387  -5.967  1.00  0.00           N  
ATOM   2562  CA  LEU A  74      11.793  -3.988  -5.808  1.00  0.00           C  
ATOM   2563  C   LEU A  74      12.360  -3.040  -6.880  1.00  0.00           C  
ATOM   2564  O   LEU A  74      13.522  -3.158  -7.260  1.00  0.00           O  
ATOM   2565  CB  LEU A  74      12.190  -3.432  -4.422  1.00  0.00           C  
ATOM   2566  CG  LEU A  74      11.843  -4.284  -3.188  1.00  0.00           C  
ATOM   2567  CD1 LEU A  74      12.967  -5.245  -2.782  1.00  0.00           C  
ATOM   2568  CD2 LEU A  74      11.589  -3.375  -1.984  1.00  0.00           C  
ATOM   2569  H   LEU A  74      13.193  -5.545  -6.128  1.00  0.00           H  
ATOM   2570  HA  LEU A  74      10.707  -3.966  -5.889  1.00  0.00           H  
ATOM   2571  HB2 LEU A  74      11.693  -2.467  -4.327  1.00  0.00           H  
ATOM   2572  HB3 LEU A  74      13.262  -3.233  -4.414  1.00  0.00           H  
ATOM   2573  HG  LEU A  74      10.938  -4.856  -3.392  1.00  0.00           H  
ATOM   2574 HD11 LEU A  74      13.236  -5.903  -3.608  1.00  0.00           H  
ATOM   2575 HD12 LEU A  74      13.852  -4.680  -2.490  1.00  0.00           H  
ATOM   2576 HD13 LEU A  74      12.638  -5.859  -1.944  1.00  0.00           H  
ATOM   2577 HD21 LEU A  74      12.475  -2.775  -1.775  1.00  0.00           H  
ATOM   2578 HD22 LEU A  74      10.751  -2.712  -2.197  1.00  0.00           H  
ATOM   2579 HD23 LEU A  74      11.347  -3.976  -1.107  1.00  0.00           H  
ATOM   2580  N   ASP A  75      11.558  -2.062  -7.307  1.00  0.00           N  
ATOM   2581  CA  ASP A  75      11.939  -0.927  -8.166  1.00  0.00           C  
ATOM   2582  C   ASP A  75      12.542   0.206  -7.316  1.00  0.00           C  
ATOM   2583  O   ASP A  75      11.954   0.617  -6.311  1.00  0.00           O  
ATOM   2584  CB  ASP A  75      10.686  -0.480  -8.943  1.00  0.00           C  
ATOM   2585  CG  ASP A  75      10.838   0.716  -9.897  1.00  0.00           C  
ATOM   2586  OD1 ASP A  75      11.868   1.431  -9.919  1.00  0.00           O  
ATOM   2587  OD2 ASP A  75       9.895   0.936 -10.692  1.00  0.00           O1-
ATOM   2588  H   ASP A  75      10.621  -2.046  -6.929  1.00  0.00           H  
ATOM   2589  HA  ASP A  75      12.689  -1.249  -8.888  1.00  0.00           H  
ATOM   2590  HB2 ASP A  75       9.905  -0.240  -8.221  1.00  0.00           H  
ATOM   2591  HB3 ASP A  75      10.327  -1.329  -9.524  1.00  0.00           H  
ATOM   2592  N   VAL A  76      13.717   0.719  -7.700  1.00  0.00           N  
ATOM   2593  CA  VAL A  76      14.433   1.745  -6.912  1.00  0.00           C  
ATOM   2594  C   VAL A  76      13.801   3.128  -7.034  1.00  0.00           C  
ATOM   2595  O   VAL A  76      13.902   3.926  -6.108  1.00  0.00           O  
ATOM   2596  CB  VAL A  76      15.932   1.828  -7.270  1.00  0.00           C  
ATOM   2597  CG1 VAL A  76      16.602   0.460  -7.158  1.00  0.00           C  
ATOM   2598  CG2 VAL A  76      16.224   2.440  -8.646  1.00  0.00           C  
ATOM   2599  H   VAL A  76      14.123   0.391  -8.565  1.00  0.00           H  
ATOM   2600  HA  VAL A  76      14.364   1.459  -5.862  1.00  0.00           H  
ATOM   2601  HB  VAL A  76      16.406   2.474  -6.531  1.00  0.00           H  
ATOM   2602 HG11 VAL A  76      16.383   0.037  -6.178  1.00  0.00           H  
ATOM   2603 HG12 VAL A  76      16.236  -0.214  -7.933  1.00  0.00           H  
ATOM   2604 HG13 VAL A  76      17.681   0.570  -7.266  1.00  0.00           H  
ATOM   2605 HG21 VAL A  76      15.677   1.908  -9.425  1.00  0.00           H  
ATOM   2606 HG22 VAL A  76      15.926   3.489  -8.661  1.00  0.00           H  
ATOM   2607 HG23 VAL A  76      17.292   2.384  -8.857  1.00  0.00           H  
ATOM   2608  N   THR A  77      13.130   3.422  -8.147  1.00  0.00           N  
ATOM   2609  CA  THR A  77      12.665   4.780  -8.502  1.00  0.00           C  
ATOM   2610  C   THR A  77      11.479   5.248  -7.646  1.00  0.00           C  
ATOM   2611  O   THR A  77      11.178   6.438  -7.553  1.00  0.00           O  
ATOM   2612  CB  THR A  77      12.314   4.831  -9.996  1.00  0.00           C  
ATOM   2613  OG1 THR A  77      11.220   3.988 -10.286  1.00  0.00           O  
ATOM   2614  CG2 THR A  77      13.472   4.384 -10.888  1.00  0.00           C  
ATOM   2615  H   THR A  77      12.980   2.678  -8.813  1.00  0.00           H  
ATOM   2616  HA  THR A  77      13.476   5.487  -8.329  1.00  0.00           H  
ATOM   2617  HB  THR A  77      12.044   5.854 -10.259  1.00  0.00           H  
ATOM   2618 HG21 THR A  77      14.324   5.047 -10.734  1.00  0.00           H  
ATOM   2619 HG22 THR A  77      13.769   3.360 -10.659  1.00  0.00           H  
ATOM   2620 HG23 THR A  77      13.171   4.431 -11.935  1.00  0.00           H  
ATOM   2621  HG1 THR A  77      11.507   3.078 -10.177  1.00  0.00           H  
ATOM   2622  N   ASN A  78      10.820   4.301  -6.977  1.00  0.00           N  
ATOM   2623  CA  ASN A  78       9.677   4.491  -6.083  1.00  0.00           C  
ATOM   2624  C   ASN A  78       9.713   3.525  -4.870  1.00  0.00           C  
ATOM   2625  O   ASN A  78       8.721   3.409  -4.143  1.00  0.00           O  
ATOM   2626  CB  ASN A  78       8.376   4.371  -6.900  1.00  0.00           C  
ATOM   2627  CG  ASN A  78       8.281   3.088  -7.704  1.00  0.00           C  
ATOM   2628  OD1 ASN A  78       9.119   2.210  -7.638  1.00  0.00           O  
ATOM   2629  ND2 ASN A  78       7.263   2.947  -8.513  1.00  0.00           N  
ATOM   2630  H   ASN A  78      11.073   3.347  -7.191  1.00  0.00           H  
ATOM   2631  HA  ASN A  78       9.729   5.503  -5.681  1.00  0.00           H  
ATOM   2632  HB2 ASN A  78       8.331   5.203  -7.604  1.00  0.00           H  
ATOM   2633  HB3 ASN A  78       7.511   4.441  -6.242  1.00  0.00           H  
ATOM   2634 HD21 ASN A  78       7.183   2.057  -8.983  1.00  0.00           H  
ATOM   2635 HD22 ASN A  78       6.555   3.662  -8.598  1.00  0.00           H  
ATOM   2636  N   ALA A  79      10.843   2.845  -4.630  1.00  0.00           N  
ATOM   2637  CA  ALA A  79      11.068   1.911  -3.519  1.00  0.00           C  
ATOM   2638  C   ALA A  79       9.980   0.817  -3.400  1.00  0.00           C  
ATOM   2639  O   ALA A  79       9.499   0.519  -2.301  1.00  0.00           O  
ATOM   2640  CB  ALA A  79      11.302   2.727  -2.237  1.00  0.00           C  
ATOM   2641  H   ALA A  79      11.611   2.968  -5.275  1.00  0.00           H  
ATOM   2642  HA  ALA A  79      11.997   1.384  -3.738  1.00  0.00           H  
ATOM   2643  HB1 ALA A  79      12.061   3.488  -2.419  1.00  0.00           H  
ATOM   2644  HB2 ALA A  79      10.378   3.214  -1.924  1.00  0.00           H  
ATOM   2645  HB3 ALA A  79      11.647   2.073  -1.436  1.00  0.00           H  
ATOM   2646  N   TYR A  80       9.547   0.250  -4.530  1.00  0.00           N  
ATOM   2647  CA  TYR A  80       8.246  -0.418  -4.687  1.00  0.00           C  
ATOM   2648  C   TYR A  80       8.382  -1.924  -4.945  1.00  0.00           C  
ATOM   2649  O   TYR A  80       9.082  -2.323  -5.871  1.00  0.00           O  
ATOM   2650  CB  TYR A  80       7.502   0.302  -5.821  1.00  0.00           C  
ATOM   2651  CG  TYR A  80       6.108  -0.160  -6.195  1.00  0.00           C  
ATOM   2652  CD1 TYR A  80       4.992   0.650  -5.911  1.00  0.00           C  
ATOM   2653  CD2 TYR A  80       5.940  -1.338  -6.946  1.00  0.00           C  
ATOM   2654  CE1 TYR A  80       3.713   0.270  -6.363  1.00  0.00           C  
ATOM   2655  CE2 TYR A  80       4.663  -1.723  -7.395  1.00  0.00           C  
ATOM   2656  CZ  TYR A  80       3.548  -0.914  -7.112  1.00  0.00           C  
ATOM   2657  OH  TYR A  80       2.326  -1.245  -7.590  1.00  0.00           O  
ATOM   2658  H   TYR A  80      10.075   0.438  -5.371  1.00  0.00           H  
ATOM   2659  HA  TYR A  80       7.673  -0.281  -3.770  1.00  0.00           H  
ATOM   2660  HB2 TYR A  80       8.108   0.187  -6.720  1.00  0.00           H  
ATOM   2661  HB3 TYR A  80       7.461   1.365  -5.581  1.00  0.00           H  
ATOM   2662  HD1 TYR A  80       5.119   1.571  -5.362  1.00  0.00           H  
ATOM   2663  HD2 TYR A  80       6.799  -1.941  -7.200  1.00  0.00           H  
ATOM   2664  HE1 TYR A  80       2.850   0.883  -6.146  1.00  0.00           H  
ATOM   2665  HE2 TYR A  80       4.531  -2.627  -7.970  1.00  0.00           H  
ATOM   2666  HH  TYR A  80       1.732  -0.493  -7.538  1.00  0.00           H  
ATOM   2667  N   VAL A  81       7.701  -2.766  -4.161  1.00  0.00           N  
ATOM   2668  CA  VAL A  81       7.748  -4.242  -4.283  1.00  0.00           C  
ATOM   2669  C   VAL A  81       6.884  -4.757  -5.445  1.00  0.00           C  
ATOM   2670  O   VAL A  81       5.721  -4.360  -5.550  1.00  0.00           O  
ATOM   2671  CB  VAL A  81       7.346  -4.914  -2.952  1.00  0.00           C  
ATOM   2672  CG1 VAL A  81       7.241  -6.439  -3.059  1.00  0.00           C  
ATOM   2673  CG2 VAL A  81       8.323  -4.592  -1.814  1.00  0.00           C  
ATOM   2674  H   VAL A  81       7.115  -2.361  -3.445  1.00  0.00           H  
ATOM   2675  HA  VAL A  81       8.778  -4.531  -4.492  1.00  0.00           H  
ATOM   2676  HB  VAL A  81       6.367  -4.527  -2.671  1.00  0.00           H  
ATOM   2677 HG11 VAL A  81       6.424  -6.715  -3.725  1.00  0.00           H  
ATOM   2678 HG12 VAL A  81       8.176  -6.859  -3.430  1.00  0.00           H  
ATOM   2679 HG13 VAL A  81       7.024  -6.866  -2.080  1.00  0.00           H  
ATOM   2680 HG21 VAL A  81       9.280  -5.079  -1.997  1.00  0.00           H  
ATOM   2681 HG22 VAL A  81       8.463  -3.515  -1.722  1.00  0.00           H  
ATOM   2682 HG23 VAL A  81       7.937  -4.966  -0.865  1.00  0.00           H  
ATOM   2683  N   VAL A  82       7.417  -5.667  -6.277  1.00  0.00           N  
ATOM   2684  CA  VAL A  82       6.778  -6.143  -7.534  1.00  0.00           C  
ATOM   2685  C   VAL A  82       6.596  -7.668  -7.643  1.00  0.00           C  
ATOM   2686  O   VAL A  82       5.798  -8.125  -8.464  1.00  0.00           O  
ATOM   2687  CB  VAL A  82       7.536  -5.626  -8.781  1.00  0.00           C  
ATOM   2688  CG1 VAL A  82       7.696  -4.105  -8.796  1.00  0.00           C  
ATOM   2689  CG2 VAL A  82       8.923  -6.263  -8.968  1.00  0.00           C  
ATOM   2690  H   VAL A  82       8.374  -5.938  -6.103  1.00  0.00           H  
ATOM   2691  HA  VAL A  82       5.773  -5.723  -7.589  1.00  0.00           H  
ATOM   2692  HB  VAL A  82       6.944  -5.892  -9.656  1.00  0.00           H  
ATOM   2693 HG11 VAL A  82       6.713  -3.642  -8.717  1.00  0.00           H  
ATOM   2694 HG12 VAL A  82       8.334  -3.772  -7.976  1.00  0.00           H  
ATOM   2695 HG13 VAL A  82       8.144  -3.788  -9.738  1.00  0.00           H  
ATOM   2696 HG21 VAL A  82       9.569  -6.011  -8.127  1.00  0.00           H  
ATOM   2697 HG22 VAL A  82       8.842  -7.346  -9.058  1.00  0.00           H  
ATOM   2698 HG23 VAL A  82       9.378  -5.881  -9.882  1.00  0.00           H  
ATOM   2699  N   GLY A  83       7.311  -8.469  -6.848  1.00  0.00           N  
ATOM   2700  CA  GLY A  83       7.276  -9.934  -6.937  1.00  0.00           C  
ATOM   2701  C   GLY A  83       8.087 -10.635  -5.846  1.00  0.00           C  
ATOM   2702  O   GLY A  83       8.718  -9.975  -5.014  1.00  0.00           O  
ATOM   2703  H   GLY A  83       7.914  -8.055  -6.152  1.00  0.00           H  
ATOM   2704  HA2 GLY A  83       7.661 -10.252  -7.905  1.00  0.00           H  
ATOM   2705  HA3 GLY A  83       6.243 -10.274  -6.859  1.00  0.00           H  
ATOM   2706  N   TYR A  84       8.048 -11.970  -5.825  1.00  0.00           N  
ATOM   2707  CA  TYR A  84       8.652 -12.800  -4.774  1.00  0.00           C  
ATOM   2708  C   TYR A  84       9.073 -14.202  -5.265  1.00  0.00           C  
ATOM   2709  O   TYR A  84       8.621 -14.663  -6.314  1.00  0.00           O  
ATOM   2710  CB  TYR A  84       7.701 -12.845  -3.555  1.00  0.00           C  
ATOM   2711  CG  TYR A  84       6.913 -14.116  -3.318  1.00  0.00           C  
ATOM   2712  CD1 TYR A  84       5.656 -14.290  -3.924  1.00  0.00           C  
ATOM   2713  CD2 TYR A  84       7.417 -15.094  -2.437  1.00  0.00           C  
ATOM   2714  CE1 TYR A  84       4.890 -15.435  -3.629  1.00  0.00           C  
ATOM   2715  CE2 TYR A  84       6.660 -16.245  -2.156  1.00  0.00           C  
ATOM   2716  CZ  TYR A  84       5.391 -16.410  -2.742  1.00  0.00           C  
ATOM   2717  OH  TYR A  84       4.646 -17.503  -2.452  1.00  0.00           O  
ATOM   2718  H   TYR A  84       7.549 -12.444  -6.564  1.00  0.00           H  
ATOM   2719  HA  TYR A  84       9.568 -12.302  -4.456  1.00  0.00           H  
ATOM   2720  HB2 TYR A  84       6.999 -12.013  -3.599  1.00  0.00           H  
ATOM   2721  HB3 TYR A  84       8.294 -12.676  -2.655  1.00  0.00           H  
ATOM   2722  HD1 TYR A  84       5.277 -13.541  -4.602  1.00  0.00           H  
ATOM   2723  HD2 TYR A  84       8.381 -14.957  -1.970  1.00  0.00           H  
ATOM   2724  HE1 TYR A  84       3.923 -15.589  -4.084  1.00  0.00           H  
ATOM   2725  HE2 TYR A  84       7.045 -16.999  -1.486  1.00  0.00           H  
ATOM   2726  HH  TYR A  84       5.036 -18.027  -1.749  1.00  0.00           H  
ATOM   2727  N   ARG A  85       9.920 -14.885  -4.483  1.00  0.00           N  
ATOM   2728  CA  ARG A  85      10.428 -16.256  -4.698  1.00  0.00           C  
ATOM   2729  C   ARG A  85      10.418 -17.039  -3.383  1.00  0.00           C  
ATOM   2730  O   ARG A  85      10.738 -16.472  -2.341  1.00  0.00           O  
ATOM   2731  CB  ARG A  85      11.824 -16.196  -5.363  1.00  0.00           C  
ATOM   2732  CG  ARG A  85      12.636 -17.509  -5.380  1.00  0.00           C  
ATOM   2733  CD  ARG A  85      14.095 -17.304  -5.831  1.00  0.00           C  
ATOM   2734  NE  ARG A  85      14.935 -16.679  -4.784  1.00  0.00           N  
ATOM   2735  CZ  ARG A  85      16.189 -16.272  -4.910  1.00  0.00           C  
ATOM   2736  NH1 ARG A  85      16.832 -16.276  -6.033  1.00  0.00           N  
ATOM   2737  NH2 ARG A  85      16.875 -15.817  -3.908  1.00  0.00           N1+
ATOM   2738  H   ARG A  85      10.217 -14.421  -3.637  1.00  0.00           H  
ATOM   2739  HA  ARG A  85       9.755 -16.779  -5.379  1.00  0.00           H  
ATOM   2740  HB2 ARG A  85      12.419 -15.449  -4.837  1.00  0.00           H  
ATOM   2741  HB3 ARG A  85      11.703 -15.846  -6.389  1.00  0.00           H  
ATOM   2742  HG2 ARG A  85      12.150 -18.206  -6.063  1.00  0.00           H  
ATOM   2743  HG3 ARG A  85      12.658 -17.960  -4.388  1.00  0.00           H  
ATOM   2744  HD2 ARG A  85      14.108 -16.706  -6.742  1.00  0.00           H  
ATOM   2745  HD3 ARG A  85      14.517 -18.279  -6.072  1.00  0.00           H  
ATOM   2746  HE  ARG A  85      14.535 -16.548  -3.865  1.00  0.00           H  
ATOM   2747 HH11 ARG A  85      17.781 -15.931  -6.054  1.00  0.00           H  
ATOM   2748 HH12 ARG A  85      16.405 -16.644  -6.871  1.00  0.00           H  
ATOM   2749 HH21 ARG A  85      16.520 -15.811  -2.962  1.00  0.00           H  
ATOM   2750 HH22 ARG A  85      17.820 -15.496  -4.062  1.00  0.00           H  
ATOM   2751  N   ALA A  86      10.072 -18.326  -3.426  1.00  0.00           N  
ATOM   2752  CA  ALA A  86      10.216 -19.243  -2.292  1.00  0.00           C  
ATOM   2753  C   ALA A  86      10.186 -20.720  -2.720  1.00  0.00           C  
ATOM   2754  O   ALA A  86       9.359 -21.115  -3.545  1.00  0.00           O  
ATOM   2755  CB  ALA A  86       9.089 -18.999  -1.282  1.00  0.00           C  
ATOM   2756  H   ALA A  86       9.768 -18.714  -4.307  1.00  0.00           H  
ATOM   2757  HA  ALA A  86      11.169 -19.047  -1.800  1.00  0.00           H  
ATOM   2758  HB1 ALA A  86       9.109 -17.965  -0.936  1.00  0.00           H  
ATOM   2759  HB2 ALA A  86       8.122 -19.213  -1.738  1.00  0.00           H  
ATOM   2760  HB3 ALA A  86       9.234 -19.657  -0.426  1.00  0.00           H  
ATOM   2761  N   GLY A  87      11.044 -21.541  -2.105  1.00  0.00           N  
ATOM   2762  CA  GLY A  87      10.963 -23.008  -2.091  1.00  0.00           C  
ATOM   2763  C   GLY A  87      11.283 -23.688  -3.426  1.00  0.00           C  
ATOM   2764  O   GLY A  87      12.313 -24.349  -3.561  1.00  0.00           O  
ATOM   2765  H   GLY A  87      11.777 -21.112  -1.557  1.00  0.00           H  
ATOM   2766  HA2 GLY A  87       9.956 -23.302  -1.794  1.00  0.00           H  
ATOM   2767  HA3 GLY A  87      11.654 -23.388  -1.338  1.00  0.00           H  
ATOM   2768  N   ASN A  88      10.404 -23.513  -4.411  1.00  0.00           N  
ATOM   2769  CA  ASN A  88      10.466 -24.103  -5.753  1.00  0.00           C  
ATOM   2770  C   ASN A  88       9.893 -23.161  -6.844  1.00  0.00           C  
ATOM   2771  O   ASN A  88       9.870 -23.530  -8.019  1.00  0.00           O  
ATOM   2772  CB  ASN A  88       9.719 -25.458  -5.710  1.00  0.00           C  
ATOM   2773  CG  ASN A  88       8.260 -25.315  -5.298  1.00  0.00           C  
ATOM   2774  OD1 ASN A  88       7.527 -24.514  -5.855  1.00  0.00           O  
ATOM   2775  ND2 ASN A  88       7.782 -26.038  -4.314  1.00  0.00           N  
ATOM   2776  H   ASN A  88       9.611 -22.928  -4.189  1.00  0.00           H  
ATOM   2777  HA  ASN A  88      11.508 -24.288  -6.014  1.00  0.00           H  
ATOM   2778  HB2 ASN A  88      10.225 -26.119  -5.006  1.00  0.00           H  
ATOM   2779  HB3 ASN A  88       9.752 -25.930  -6.692  1.00  0.00           H  
ATOM   2780 HD21 ASN A  88       8.364 -26.684  -3.801  1.00  0.00           H  
ATOM   2781 HD22 ASN A  88       6.837 -25.833  -4.021  1.00  0.00           H  
ATOM   2782  N   SER A  89       9.408 -21.964  -6.486  1.00  0.00           N  
ATOM   2783  CA  SER A  89       8.575 -21.107  -7.349  1.00  0.00           C  
ATOM   2784  C   SER A  89       8.835 -19.610  -7.156  1.00  0.00           C  
ATOM   2785  O   SER A  89       9.307 -19.177  -6.101  1.00  0.00           O  
ATOM   2786  CB  SER A  89       7.089 -21.369  -7.074  1.00  0.00           C  
ATOM   2787  OG  SER A  89       6.676 -22.657  -7.484  1.00  0.00           O  
ATOM   2788  H   SER A  89       9.522 -21.660  -5.530  1.00  0.00           H  
ATOM   2789  HA  SER A  89       8.772 -21.343  -8.395  1.00  0.00           H  
ATOM   2790  HB2 SER A  89       6.493 -20.635  -7.616  1.00  0.00           H  
ATOM   2791  HB3 SER A  89       6.900 -21.249  -6.007  1.00  0.00           H  
ATOM   2792  HG  SER A  89       7.078 -23.310  -6.906  1.00  0.00           H  
ATOM   2793  N   ALA A  90       8.476 -18.813  -8.165  1.00  0.00           N  
ATOM   2794  CA  ALA A  90       8.482 -17.353  -8.125  1.00  0.00           C  
ATOM   2795  C   ALA A  90       7.261 -16.744  -8.834  1.00  0.00           C  
ATOM   2796  O   ALA A  90       6.664 -17.358  -9.723  1.00  0.00           O  
ATOM   2797  CB  ALA A  90       9.800 -16.831  -8.694  1.00  0.00           C  
ATOM   2798  H   ALA A  90       8.191 -19.241  -9.034  1.00  0.00           H  
ATOM   2799  HA  ALA A  90       8.421 -17.044  -7.082  1.00  0.00           H  
ATOM   2800  HB1 ALA A  90      10.637 -17.288  -8.166  1.00  0.00           H  
ATOM   2801  HB2 ALA A  90       9.863 -17.069  -9.756  1.00  0.00           H  
ATOM   2802  HB3 ALA A  90       9.849 -15.750  -8.566  1.00  0.00           H  
ATOM   2803  N   TYR A  91       6.886 -15.531  -8.423  1.00  0.00           N  
ATOM   2804  CA  TYR A  91       5.592 -14.915  -8.718  1.00  0.00           C  
ATOM   2805  C   TYR A  91       5.704 -13.385  -8.822  1.00  0.00           C  
ATOM   2806  O   TYR A  91       6.509 -12.767  -8.124  1.00  0.00           O  
ATOM   2807  CB  TYR A  91       4.561 -15.279  -7.628  1.00  0.00           C  
ATOM   2808  CG  TYR A  91       4.542 -16.714  -7.116  1.00  0.00           C  
ATOM   2809  CD1 TYR A  91       5.499 -17.128  -6.166  1.00  0.00           C  
ATOM   2810  CD2 TYR A  91       3.540 -17.616  -7.528  1.00  0.00           C  
ATOM   2811  CE1 TYR A  91       5.454 -18.424  -5.625  1.00  0.00           C  
ATOM   2812  CE2 TYR A  91       3.500 -18.924  -6.999  1.00  0.00           C  
ATOM   2813  CZ  TYR A  91       4.450 -19.322  -6.034  1.00  0.00           C  
ATOM   2814  OH  TYR A  91       4.409 -20.561  -5.482  1.00  0.00           O  
ATOM   2815  H   TYR A  91       7.476 -15.060  -7.751  1.00  0.00           H  
ATOM   2816  HA  TYR A  91       5.231 -15.301  -9.671  1.00  0.00           H  
ATOM   2817  HB2 TYR A  91       3.570 -15.030  -8.008  1.00  0.00           H  
ATOM   2818  HB3 TYR A  91       4.738 -14.636  -6.766  1.00  0.00           H  
ATOM   2819  HD1 TYR A  91       6.261 -16.439  -5.833  1.00  0.00           H  
ATOM   2820  HD2 TYR A  91       2.790 -17.301  -8.239  1.00  0.00           H  
ATOM   2821  HE1 TYR A  91       6.176 -18.735  -4.884  1.00  0.00           H  
ATOM   2822  HE2 TYR A  91       2.734 -19.617  -7.315  1.00  0.00           H  
ATOM   2823  HH  TYR A  91       3.961 -21.210  -6.029  1.00  0.00           H  
ATOM   2824  N   PHE A  92       4.846 -12.771  -9.639  1.00  0.00           N  
ATOM   2825  CA  PHE A  92       4.753 -11.318  -9.838  1.00  0.00           C  
ATOM   2826  C   PHE A  92       3.285 -10.871  -9.912  1.00  0.00           C  
ATOM   2827  O   PHE A  92       2.412 -11.658 -10.282  1.00  0.00           O  
ATOM   2828  CB  PHE A  92       5.512 -10.902 -11.112  1.00  0.00           C  
ATOM   2829  CG  PHE A  92       6.998 -11.221 -11.125  1.00  0.00           C  
ATOM   2830  CD1 PHE A  92       7.925 -10.277 -10.641  1.00  0.00           C  
ATOM   2831  CD2 PHE A  92       7.458 -12.451 -11.635  1.00  0.00           C  
ATOM   2832  CE1 PHE A  92       9.302 -10.563 -10.658  1.00  0.00           C  
ATOM   2833  CE2 PHE A  92       8.835 -12.739 -11.651  1.00  0.00           C  
ATOM   2834  CZ  PHE A  92       9.756 -11.796 -11.162  1.00  0.00           C  
ATOM   2835  H   PHE A  92       4.223 -13.344 -10.189  1.00  0.00           H  
ATOM   2836  HA  PHE A  92       5.210 -10.804  -8.992  1.00  0.00           H  
ATOM   2837  HB2 PHE A  92       5.393  -9.828 -11.250  1.00  0.00           H  
ATOM   2838  HB3 PHE A  92       5.046 -11.385 -11.970  1.00  0.00           H  
ATOM   2839  HD1 PHE A  92       7.575  -9.331 -10.256  1.00  0.00           H  
ATOM   2840  HD2 PHE A  92       6.753 -13.176 -12.012  1.00  0.00           H  
ATOM   2841  HE1 PHE A  92      10.011  -9.838 -10.286  1.00  0.00           H  
ATOM   2842  HE2 PHE A  92       9.187 -13.685 -12.036  1.00  0.00           H  
ATOM   2843  HZ  PHE A  92      10.812 -12.021 -11.173  1.00  0.00           H  
ATOM   2844  N   PHE A  93       2.997  -9.611  -9.584  1.00  0.00           N  
ATOM   2845  CA  PHE A  93       1.668  -9.017  -9.794  1.00  0.00           C  
ATOM   2846  C   PHE A  93       1.520  -8.502 -11.236  1.00  0.00           C  
ATOM   2847  O   PHE A  93       2.521  -8.138 -11.861  1.00  0.00           O  
ATOM   2848  CB  PHE A  93       1.429  -7.890  -8.783  1.00  0.00           C  
ATOM   2849  CG  PHE A  93       1.664  -8.250  -7.326  1.00  0.00           C  
ATOM   2850  CD1 PHE A  93       0.722  -9.032  -6.634  1.00  0.00           C  
ATOM   2851  CD2 PHE A  93       2.807  -7.777  -6.652  1.00  0.00           C  
ATOM   2852  CE1 PHE A  93       0.914  -9.329  -5.272  1.00  0.00           C  
ATOM   2853  CE2 PHE A  93       2.997  -8.070  -5.289  1.00  0.00           C  
ATOM   2854  CZ  PHE A  93       2.045  -8.837  -4.597  1.00  0.00           C  
ATOM   2855  H   PHE A  93       3.747  -9.007  -9.279  1.00  0.00           H  
ATOM   2856  HA  PHE A  93       0.902  -9.775  -9.633  1.00  0.00           H  
ATOM   2857  HB2 PHE A  93       0.396  -7.557  -8.889  1.00  0.00           H  
ATOM   2858  HB3 PHE A  93       2.071  -7.048  -9.041  1.00  0.00           H  
ATOM   2859  HD1 PHE A  93      -0.158  -9.389  -7.148  1.00  0.00           H  
ATOM   2860  HD2 PHE A  93       3.536  -7.177  -7.177  1.00  0.00           H  
ATOM   2861  HE1 PHE A  93       0.183  -9.920  -4.741  1.00  0.00           H  
ATOM   2862  HE2 PHE A  93       3.870  -7.698  -4.772  1.00  0.00           H  
ATOM   2863  HZ  PHE A  93       2.183  -9.043  -3.545  1.00  0.00           H  
ATOM   2864  N   HIS A  94       0.297  -8.414 -11.774  1.00  0.00           N  
ATOM   2865  CA  HIS A  94       0.082  -7.881 -13.130  1.00  0.00           C  
ATOM   2866  C   HIS A  94       0.506  -6.393 -13.223  1.00  0.00           C  
ATOM   2867  O   HIS A  94       0.233  -5.633 -12.288  1.00  0.00           O  
ATOM   2868  CB  HIS A  94      -1.375  -8.083 -13.576  1.00  0.00           C  
ATOM   2869  CG  HIS A  94      -1.597  -7.612 -14.990  1.00  0.00           C  
ATOM   2870  CD2 HIS A  94      -1.955  -6.348 -15.362  1.00  0.00           C  
ATOM   2871  ND1 HIS A  94      -1.362  -8.373 -16.135  1.00  0.00           N  
ATOM   2872  NE2 HIS A  94      -1.914  -6.324 -16.738  1.00  0.00           N  
ATOM   2873  CE1 HIS A  94      -1.543  -7.539 -17.171  1.00  0.00           C  
ATOM   2874  H   HIS A  94      -0.511  -8.673 -11.226  1.00  0.00           H  
ATOM   2875  HA  HIS A  94       0.695  -8.472 -13.809  1.00  0.00           H  
ATOM   2876  HB2 HIS A  94      -2.049  -7.537 -12.916  1.00  0.00           H  
ATOM   2877  HB3 HIS A  94      -1.623  -9.142 -13.517  1.00  0.00           H  
ATOM   2878  HD2 HIS A  94      -2.170  -5.521 -14.700  1.00  0.00           H  
ATOM   2879  HE2 HIS A  94      -2.038  -5.513 -17.328  1.00  0.00           H  
ATOM   2880  HE1 HIS A  94      -1.398  -7.807 -18.207  1.00  0.00           H  
ATOM   2881  N   PRO A  95       1.181  -5.935 -14.299  1.00  0.00           N  
ATOM   2882  CA  PRO A  95       1.598  -4.536 -14.431  1.00  0.00           C  
ATOM   2883  C   PRO A  95       0.442  -3.530 -14.561  1.00  0.00           C  
ATOM   2884  O   PRO A  95      -0.242  -3.473 -15.584  1.00  0.00           O  
ATOM   2885  CB  PRO A  95       2.536  -4.492 -15.647  1.00  0.00           C  
ATOM   2886  CG  PRO A  95       3.110  -5.906 -15.673  1.00  0.00           C  
ATOM   2887  CD  PRO A  95       1.892  -6.742 -15.283  1.00  0.00           C  
ATOM   2888  HA  PRO A  95       2.187  -4.276 -13.552  1.00  0.00           H  
ATOM   2889  HB2 PRO A  95       3.317  -3.742 -15.525  1.00  0.00           H  
ATOM   2890  HB3 PRO A  95       1.978  -4.316 -16.567  1.00  0.00           H  
ATOM   2891  HG2 PRO A  95       3.889  -6.006 -14.917  1.00  0.00           H  
ATOM   2892  HG3 PRO A  95       3.487  -6.176 -16.659  1.00  0.00           H  
ATOM   2893  HD2 PRO A  95       1.255  -6.907 -16.152  1.00  0.00           H  
ATOM   2894  HD3 PRO A  95       2.236  -7.692 -14.874  1.00  0.00           H  
ATOM   2895  N   ASP A  96       0.284  -2.655 -13.563  1.00  0.00           N  
ATOM   2896  CA  ASP A  96      -0.608  -1.478 -13.590  1.00  0.00           C  
ATOM   2897  C   ASP A  96      -0.026  -0.315 -14.434  1.00  0.00           C  
ATOM   2898  O   ASP A  96      -0.146   0.863 -14.082  1.00  0.00           O  
ATOM   2899  CB  ASP A  96      -0.961  -1.041 -12.154  1.00  0.00           C  
ATOM   2900  CG  ASP A  96      -1.811  -2.016 -11.338  1.00  0.00           C  
ATOM   2901  OD1 ASP A  96      -1.918  -1.808 -10.104  1.00  0.00           O  
ATOM   2902  OD2 ASP A  96      -2.423  -2.941 -11.910  1.00  0.00           O1-
ATOM   2903  H   ASP A  96       0.842  -2.793 -12.733  1.00  0.00           H  
ATOM   2904  HA  ASP A  96      -1.539  -1.770 -14.075  1.00  0.00           H  
ATOM   2905  HB2 ASP A  96      -1.518  -0.105 -12.195  1.00  0.00           H  
ATOM   2906  HB3 ASP A  96      -0.030  -0.861 -11.616  1.00  0.00           H  
ATOM   2907  N   ASN A  97       0.658  -0.648 -15.533  1.00  0.00           N  
ATOM   2908  CA  ASN A  97       1.331   0.254 -16.472  1.00  0.00           C  
ATOM   2909  C   ASN A  97       1.514  -0.459 -17.834  1.00  0.00           C  
ATOM   2910  O   ASN A  97       0.845  -1.462 -18.102  1.00  0.00           O  
ATOM   2911  CB  ASN A  97       2.671   0.712 -15.852  1.00  0.00           C  
ATOM   2912  CG  ASN A  97       3.654  -0.398 -15.509  1.00  0.00           C  
ATOM   2913  OD1 ASN A  97       4.142  -1.121 -16.370  1.00  0.00           O  
ATOM   2914  ND2 ASN A  97       4.002  -0.523 -14.255  1.00  0.00           N  
ATOM   2915  H   ASN A  97       0.654  -1.628 -15.778  1.00  0.00           H  
ATOM   2916  HA  ASN A  97       0.705   1.129 -16.645  1.00  0.00           H  
ATOM   2917  HB2 ASN A  97       2.445   1.273 -14.945  1.00  0.00           H  
ATOM   2918  HB3 ASN A  97       3.181   1.410 -16.516  1.00  0.00           H  
ATOM   2919 HD21 ASN A  97       3.632   0.115 -13.566  1.00  0.00           H  
ATOM   2920 HD22 ASN A  97       4.837  -1.049 -14.041  1.00  0.00           H  
ATOM   2921  N   GLN A  98       2.408   0.027 -18.700  1.00  0.00           N  
ATOM   2922  CA  GLN A  98       2.838  -0.669 -19.919  1.00  0.00           C  
ATOM   2923  C   GLN A  98       4.357  -0.528 -20.114  1.00  0.00           C  
ATOM   2924  O   GLN A  98       4.837   0.059 -21.083  1.00  0.00           O  
ATOM   2925  CB  GLN A  98       1.958  -0.253 -21.118  1.00  0.00           C  
ATOM   2926  CG  GLN A  98       2.337  -0.862 -22.482  1.00  0.00           C  
ATOM   2927  CD  GLN A  98       2.838  -2.302 -22.413  1.00  0.00           C  
ATOM   2928  OE1 GLN A  98       2.127  -3.221 -22.025  1.00  0.00           O  
ATOM   2929  NE2 GLN A  98       4.072  -2.580 -22.763  1.00  0.00           N  
ATOM   2930  H   GLN A  98       2.881   0.890 -18.470  1.00  0.00           H  
ATOM   2931  HA  GLN A  98       2.677  -1.735 -19.762  1.00  0.00           H  
ATOM   2932  HB2 GLN A  98       0.932  -0.547 -20.894  1.00  0.00           H  
ATOM   2933  HB3 GLN A  98       1.976   0.833 -21.211  1.00  0.00           H  
ATOM   2934  HG2 GLN A  98       1.475  -0.818 -23.148  1.00  0.00           H  
ATOM   2935  HG3 GLN A  98       3.117  -0.245 -22.927  1.00  0.00           H  
ATOM   2936 HE21 GLN A  98       4.680  -1.852 -23.111  1.00  0.00           H  
ATOM   2937 HE22 GLN A  98       4.385  -3.539 -22.713  1.00  0.00           H  
ATOM   2938  N   GLU A  99       5.118  -1.035 -19.144  1.00  0.00           N  
ATOM   2939  CA  GLU A  99       6.580  -0.916 -19.106  1.00  0.00           C  
ATOM   2940  C   GLU A  99       7.260  -2.102 -18.404  1.00  0.00           C  
ATOM   2941  O   GLU A  99       8.121  -2.765 -18.983  1.00  0.00           O  
ATOM   2942  CB  GLU A  99       6.912   0.425 -18.431  1.00  0.00           C  
ATOM   2943  CG  GLU A  99       8.406   0.698 -18.213  1.00  0.00           C  
ATOM   2944  CD  GLU A  99       8.626   1.882 -17.268  1.00  0.00           C  
ATOM   2945  OE1 GLU A  99       9.752   2.063 -16.761  1.00  0.00           O  
ATOM   2946  OE2 GLU A  99       7.682   2.673 -17.012  1.00  0.00           O1-
ATOM   2947  H   GLU A  99       4.657  -1.406 -18.325  1.00  0.00           H  
ATOM   2948  HA  GLU A  99       6.970  -0.885 -20.123  1.00  0.00           H  
ATOM   2949  HB2 GLU A  99       6.420   0.432 -17.459  1.00  0.00           H  
ATOM   2950  HB3 GLU A  99       6.494   1.238 -19.025  1.00  0.00           H  
ATOM   2951  HG2 GLU A  99       8.868   0.914 -19.177  1.00  0.00           H  
ATOM   2952  HG3 GLU A  99       8.889  -0.179 -17.782  1.00  0.00           H  
ATOM   2953  N   ASP A 100       6.854  -2.410 -17.170  1.00  0.00           N  
ATOM   2954  CA  ASP A 100       7.593  -3.336 -16.296  1.00  0.00           C  
ATOM   2955  C   ASP A 100       7.421  -4.828 -16.663  1.00  0.00           C  
ATOM   2956  O   ASP A 100       8.058  -5.700 -16.075  1.00  0.00           O  
ATOM   2957  CB  ASP A 100       7.288  -3.027 -14.821  1.00  0.00           C  
ATOM   2958  CG  ASP A 100       7.499  -1.552 -14.444  1.00  0.00           C  
ATOM   2959  OD1 ASP A 100       8.474  -0.916 -14.897  1.00  0.00           O  
ATOM   2960  OD2 ASP A 100       6.666  -1.011 -13.681  1.00  0.00           O1-
ATOM   2961  H   ASP A 100       6.106  -1.868 -16.761  1.00  0.00           H  
ATOM   2962  HA  ASP A 100       8.653  -3.123 -16.434  1.00  0.00           H  
ATOM   2963  HB2 ASP A 100       7.929  -3.640 -14.189  1.00  0.00           H  
ATOM   2964  HB3 ASP A 100       6.253  -3.303 -14.618  1.00  0.00           H  
ATOM   2965  N   ALA A 101       6.616  -5.135 -17.688  1.00  0.00           N  
ATOM   2966  CA  ALA A 101       6.489  -6.470 -18.287  1.00  0.00           C  
ATOM   2967  C   ALA A 101       7.791  -6.975 -18.956  1.00  0.00           C  
ATOM   2968  O   ALA A 101       7.917  -8.164 -19.252  1.00  0.00           O  
ATOM   2969  CB  ALA A 101       5.336  -6.425 -19.300  1.00  0.00           C  
ATOM   2970  H   ALA A 101       6.144  -4.365 -18.140  1.00  0.00           H  
ATOM   2971  HA  ALA A 101       6.234  -7.180 -17.501  1.00  0.00           H  
ATOM   2972  HB1 ALA A 101       4.419  -6.088 -18.817  1.00  0.00           H  
ATOM   2973  HB2 ALA A 101       5.585  -5.748 -20.117  1.00  0.00           H  
ATOM   2974  HB3 ALA A 101       5.173  -7.423 -19.709  1.00  0.00           H  
ATOM   2975  N   GLU A 102       8.762  -6.088 -19.192  1.00  0.00           N  
ATOM   2976  CA  GLU A 102      10.108  -6.433 -19.672  1.00  0.00           C  
ATOM   2977  C   GLU A 102      11.020  -6.816 -18.485  1.00  0.00           C  
ATOM   2978  O   GLU A 102      11.748  -7.812 -18.521  1.00  0.00           O  
ATOM   2979  CB  GLU A 102      10.606  -5.229 -20.503  1.00  0.00           C  
ATOM   2980  CG  GLU A 102      11.812  -5.413 -21.437  1.00  0.00           C  
ATOM   2981  CD  GLU A 102      13.003  -6.170 -20.855  1.00  0.00           C  
ATOM   2982  OE1 GLU A 102      13.783  -5.578 -20.077  1.00  0.00           O  
ATOM   2983  OE2 GLU A 102      13.184  -7.362 -21.195  1.00  0.00           O1-
ATOM   2984  H   GLU A 102       8.563  -5.114 -19.009  1.00  0.00           H  
ATOM   2985  HA  GLU A 102      10.047  -7.297 -20.334  1.00  0.00           H  
ATOM   2986  HB2 GLU A 102      10.841  -4.423 -19.809  1.00  0.00           H  
ATOM   2987  HB3 GLU A 102       9.783  -4.876 -21.125  1.00  0.00           H  
ATOM   2988  HG2 GLU A 102      12.142  -4.426 -21.759  1.00  0.00           H  
ATOM   2989  HG3 GLU A 102      11.465  -5.942 -22.324  1.00  0.00           H  
ATOM   2990  N   ALA A 103      10.915  -6.069 -17.379  1.00  0.00           N  
ATOM   2991  CA  ALA A 103      11.745  -6.214 -16.185  1.00  0.00           C  
ATOM   2992  C   ALA A 103      11.671  -7.610 -15.546  1.00  0.00           C  
ATOM   2993  O   ALA A 103      12.700  -8.167 -15.156  1.00  0.00           O  
ATOM   2994  CB  ALA A 103      11.336  -5.139 -15.179  1.00  0.00           C  
ATOM   2995  H   ALA A 103      10.230  -5.327 -17.379  1.00  0.00           H  
ATOM   2996  HA  ALA A 103      12.782  -6.028 -16.465  1.00  0.00           H  
ATOM   2997  HB1 ALA A 103      11.477  -4.148 -15.611  1.00  0.00           H  
ATOM   2998  HB2 ALA A 103      10.292  -5.261 -14.888  1.00  0.00           H  
ATOM   2999  HB3 ALA A 103      11.955  -5.241 -14.288  1.00  0.00           H  
ATOM   3000  N   ILE A 104      10.476  -8.209 -15.490  1.00  0.00           N  
ATOM   3001  CA  ILE A 104      10.245  -9.552 -14.922  1.00  0.00           C  
ATOM   3002  C   ILE A 104      10.993 -10.672 -15.672  1.00  0.00           C  
ATOM   3003  O   ILE A 104      11.035 -11.800 -15.178  1.00  0.00           O  
ATOM   3004  CB  ILE A 104       8.730  -9.851 -14.810  1.00  0.00           C  
ATOM   3005  CG1 ILE A 104       8.071 -10.068 -16.193  1.00  0.00           C  
ATOM   3006  CG2 ILE A 104       8.020  -8.765 -13.979  1.00  0.00           C  
ATOM   3007  CD1 ILE A 104       6.582 -10.429 -16.131  1.00  0.00           C  
ATOM   3008  H   ILE A 104       9.678  -7.685 -15.821  1.00  0.00           H  
ATOM   3009  HA  ILE A 104      10.647  -9.547 -13.909  1.00  0.00           H  
ATOM   3010  HB  ILE A 104       8.633 -10.784 -14.256  1.00  0.00           H  
ATOM   3011 HG12 ILE A 104       8.581 -10.878 -16.715  1.00  0.00           H  
ATOM   3012 HG13 ILE A 104       8.181  -9.161 -16.788  1.00  0.00           H  
ATOM   3013 HG21 ILE A 104       8.582  -8.570 -13.066  1.00  0.00           H  
ATOM   3014 HG22 ILE A 104       7.928  -7.841 -14.549  1.00  0.00           H  
ATOM   3015 HG23 ILE A 104       7.025  -9.107 -13.695  1.00  0.00           H  
ATOM   3016 HD11 ILE A 104       6.435 -11.299 -15.491  1.00  0.00           H  
ATOM   3017 HD12 ILE A 104       6.000  -9.590 -15.749  1.00  0.00           H  
ATOM   3018 HD13 ILE A 104       6.228 -10.664 -17.135  1.00  0.00           H  
ATOM   3019  N   THR A 105      11.618 -10.397 -16.825  1.00  0.00           N  
ATOM   3020  CA  THR A 105      12.492 -11.360 -17.524  1.00  0.00           C  
ATOM   3021  C   THR A 105      13.924 -11.402 -16.973  1.00  0.00           C  
ATOM   3022  O   THR A 105      14.661 -12.339 -17.274  1.00  0.00           O  
ATOM   3023  CB  THR A 105      12.530 -11.125 -19.039  1.00  0.00           C  
ATOM   3024  OG1 THR A 105      13.280  -9.987 -19.388  1.00  0.00           O  
ATOM   3025  CG2 THR A 105      11.154 -10.989 -19.675  1.00  0.00           C  
ATOM   3026  H   THR A 105      11.526  -9.470 -17.216  1.00  0.00           H  
ATOM   3027  HA  THR A 105      12.083 -12.360 -17.379  1.00  0.00           H  
ATOM   3028  HB  THR A 105      13.019 -11.989 -19.490  1.00  0.00           H  
ATOM   3029 HG21 THR A 105      10.549 -11.859 -19.419  1.00  0.00           H  
ATOM   3030 HG22 THR A 105      10.645 -10.088 -19.333  1.00  0.00           H  
ATOM   3031 HG23 THR A 105      11.275 -10.938 -20.757  1.00  0.00           H  
ATOM   3032  HG1 THR A 105      12.757  -9.200 -19.219  1.00  0.00           H  
ATOM   3033  N   HIS A 106      14.320 -10.432 -16.135  1.00  0.00           N  
ATOM   3034  CA  HIS A 106      15.657 -10.324 -15.513  1.00  0.00           C  
ATOM   3035  C   HIS A 106      15.664 -10.686 -14.020  1.00  0.00           C  
ATOM   3036  O   HIS A 106      16.692 -10.561 -13.353  1.00  0.00           O  
ATOM   3037  CB  HIS A 106      16.226  -8.915 -15.761  1.00  0.00           C  
ATOM   3038  CG  HIS A 106      16.128  -8.473 -17.199  1.00  0.00           C  
ATOM   3039  ND1 HIS A 106      16.880  -8.928 -18.267  1.00  0.00           N1+
ATOM   3040  CD2 HIS A 106      15.220  -7.577 -17.685  1.00  0.00           C  
ATOM   3041  CE1 HIS A 106      16.421  -8.324 -19.382  1.00  0.00           C  
ATOM   3042  NE2 HIS A 106      15.410  -7.497 -19.047  1.00  0.00           N  
ATOM   3043  H   HIS A 106      13.664  -9.689 -15.939  1.00  0.00           H  
ATOM   3044  HA  HIS A 106      16.327 -11.036 -15.994  1.00  0.00           H  
ATOM   3045  HB2 HIS A 106      17.271  -8.885 -15.456  1.00  0.00           H  
ATOM   3046  HB3 HIS A 106      15.688  -8.199 -15.139  1.00  0.00           H  
ATOM   3047  HD1 HIS A 106      17.650  -9.580 -18.220  1.00  0.00           H  
ATOM   3048  HD2 HIS A 106      14.475  -7.044 -17.114  1.00  0.00           H  
ATOM   3049  HE2 HIS A 106      14.850  -6.929 -19.666  1.00  0.00           H  
ATOM   3050  HE1 HIS A 106      16.802  -8.485 -20.380  1.00  0.00           H  
ATOM   3051  N   LEU A 107      14.518 -11.130 -13.500  1.00  0.00           N  
ATOM   3052  CA  LEU A 107      14.230 -11.332 -12.081  1.00  0.00           C  
ATOM   3053  C   LEU A 107      13.622 -12.726 -11.885  1.00  0.00           C  
ATOM   3054  O   LEU A 107      12.716 -13.107 -12.627  1.00  0.00           O  
ATOM   3055  CB  LEU A 107      13.281 -10.220 -11.582  1.00  0.00           C  
ATOM   3056  CG  LEU A 107      13.799  -8.773 -11.719  1.00  0.00           C  
ATOM   3057  CD1 LEU A 107      12.666  -7.787 -11.425  1.00  0.00           C  
ATOM   3058  CD2 LEU A 107      14.939  -8.484 -10.745  1.00  0.00           C  
ATOM   3059  H   LEU A 107      13.751 -11.282 -14.139  1.00  0.00           H  
ATOM   3060  HA  LEU A 107      15.156 -11.285 -11.507  1.00  0.00           H  
ATOM   3061  HB2 LEU A 107      13.040 -10.409 -10.536  1.00  0.00           H  
ATOM   3062  HB3 LEU A 107      12.354 -10.300 -12.150  1.00  0.00           H  
ATOM   3063  HG  LEU A 107      14.147  -8.593 -12.736  1.00  0.00           H  
ATOM   3064 HD11 LEU A 107      11.856  -7.936 -12.139  1.00  0.00           H  
ATOM   3065 HD12 LEU A 107      12.290  -7.932 -10.412  1.00  0.00           H  
ATOM   3066 HD13 LEU A 107      13.033  -6.766 -11.530  1.00  0.00           H  
ATOM   3067 HD21 LEU A 107      14.598  -8.627  -9.719  1.00  0.00           H  
ATOM   3068 HD22 LEU A 107      15.778  -9.151 -10.945  1.00  0.00           H  
ATOM   3069 HD23 LEU A 107      15.281  -7.457 -10.873  1.00  0.00           H  
ATOM   3070  N   PHE A 108      14.124 -13.475 -10.902  1.00  0.00           N  
ATOM   3071  CA  PHE A 108      13.703 -14.835 -10.537  1.00  0.00           C  
ATOM   3072  C   PHE A 108      13.593 -15.809 -11.726  1.00  0.00           C  
ATOM   3073  O   PHE A 108      12.524 -16.351 -12.022  1.00  0.00           O  
ATOM   3074  CB  PHE A 108      12.459 -14.789  -9.637  1.00  0.00           C  
ATOM   3075  CG  PHE A 108      12.600 -13.948  -8.375  1.00  0.00           C  
ATOM   3076  CD1 PHE A 108      13.744 -14.072  -7.559  1.00  0.00           C  
ATOM   3077  CD2 PHE A 108      11.579 -13.052  -7.999  1.00  0.00           C  
ATOM   3078  CE1 PHE A 108      13.876 -13.291  -6.398  1.00  0.00           C  
ATOM   3079  CE2 PHE A 108      11.712 -12.272  -6.835  1.00  0.00           C  
ATOM   3080  CZ  PHE A 108      12.862 -12.390  -6.036  1.00  0.00           C  
ATOM   3081  H   PHE A 108      14.835 -13.050 -10.325  1.00  0.00           H  
ATOM   3082  HA  PHE A 108      14.500 -15.254  -9.921  1.00  0.00           H  
ATOM   3083  HB2 PHE A 108      12.246 -15.812  -9.326  1.00  0.00           H  
ATOM   3084  HB3 PHE A 108      11.611 -14.431 -10.221  1.00  0.00           H  
ATOM   3085  HD1 PHE A 108      14.532 -14.762  -7.823  1.00  0.00           H  
ATOM   3086  HD2 PHE A 108      10.688 -12.962  -8.603  1.00  0.00           H  
ATOM   3087  HE1 PHE A 108      14.762 -13.389  -5.788  1.00  0.00           H  
ATOM   3088  HE2 PHE A 108      10.930 -11.582  -6.558  1.00  0.00           H  
ATOM   3089  HZ  PHE A 108      12.966 -11.789  -5.144  1.00  0.00           H  
ATOM   3090  N   THR A 109      14.708 -16.039 -12.423  1.00  0.00           N  
ATOM   3091  CA  THR A 109      14.853 -17.080 -13.473  1.00  0.00           C  
ATOM   3092  C   THR A 109      15.634 -18.296 -12.958  1.00  0.00           C  
ATOM   3093  O   THR A 109      15.509 -19.400 -13.477  1.00  0.00           O  
ATOM   3094  CB  THR A 109      15.516 -16.518 -14.740  1.00  0.00           C  
ATOM   3095  OG1 THR A 109      16.834 -16.096 -14.468  1.00  0.00           O  
ATOM   3096  CG2 THR A 109      14.764 -15.324 -15.330  1.00  0.00           C  
ATOM   3097  H   THR A 109      15.540 -15.553 -12.121  1.00  0.00           H  
ATOM   3098  HA  THR A 109      13.869 -17.448 -13.764  1.00  0.00           H  
ATOM   3099  HB  THR A 109      15.555 -17.312 -15.485  1.00  0.00           H  
ATOM   3100 HG21 THR A 109      13.737 -15.616 -15.551  1.00  0.00           H  
ATOM   3101 HG22 THR A 109      14.761 -14.484 -14.635  1.00  0.00           H  
ATOM   3102 HG23 THR A 109      15.241 -15.015 -16.260  1.00  0.00           H  
ATOM   3103  HG1 THR A 109      17.251 -15.942 -15.319  1.00  0.00           H  
ATOM   3104  N   ASP A 110      16.397 -18.092 -11.890  1.00  0.00           N  
ATOM   3105  CA  ASP A 110      17.108 -18.992 -10.967  1.00  0.00           C  
ATOM   3106  C   ASP A 110      16.209 -20.013 -10.221  1.00  0.00           C  
ATOM   3107  O   ASP A 110      16.529 -20.427  -9.101  1.00  0.00           O  
ATOM   3108  CB  ASP A 110      17.804 -18.055  -9.953  1.00  0.00           C  
ATOM   3109  CG  ASP A 110      16.834 -16.973  -9.451  1.00  0.00           C  
ATOM   3110  OD1 ASP A 110      16.742 -15.926 -10.131  1.00  0.00           O  
ATOM   3111  OD2 ASP A 110      16.120 -17.209  -8.450  1.00  0.00           O1-
ATOM   3112  H   ASP A 110      16.442 -17.124 -11.603  1.00  0.00           H  
ATOM   3113  HA  ASP A 110      17.865 -19.557 -11.510  1.00  0.00           H  
ATOM   3114  HB2 ASP A 110      18.637 -17.566 -10.459  1.00  0.00           H  
ATOM   3115  HB3 ASP A 110      18.223 -18.615  -9.116  1.00  0.00           H  
ATOM   3116  N   VAL A 111      15.069 -20.412 -10.792  1.00  0.00           N  
ATOM   3117  CA  VAL A 111      13.974 -21.082 -10.072  1.00  0.00           C  
ATOM   3118  C   VAL A 111      13.257 -22.132 -10.931  1.00  0.00           C  
ATOM   3119  O   VAL A 111      13.201 -22.012 -12.156  1.00  0.00           O  
ATOM   3120  CB  VAL A 111      13.031 -20.013  -9.482  1.00  0.00           C  
ATOM   3121  CG1 VAL A 111      12.284 -19.255 -10.585  1.00  0.00           C  
ATOM   3122  CG2 VAL A 111      11.978 -20.602  -8.538  1.00  0.00           C  
ATOM   3123  H   VAL A 111      14.904 -20.151 -11.754  1.00  0.00           H  
ATOM   3124  HA  VAL A 111      14.416 -21.615  -9.230  1.00  0.00           H  
ATOM   3125  HB  VAL A 111      13.627 -19.302  -8.911  1.00  0.00           H  
ATOM   3126 HG11 VAL A 111      12.998 -18.805 -11.275  1.00  0.00           H  
ATOM   3127 HG12 VAL A 111      11.629 -19.925 -11.142  1.00  0.00           H  
ATOM   3128 HG13 VAL A 111      11.687 -18.458 -10.143  1.00  0.00           H  
ATOM   3129 HG21 VAL A 111      11.249 -21.199  -9.087  1.00  0.00           H  
ATOM   3130 HG22 VAL A 111      12.463 -21.215  -7.779  1.00  0.00           H  
ATOM   3131 HG23 VAL A 111      11.459 -19.784  -8.039  1.00  0.00           H  
ATOM   3132  N   GLN A 112      12.702 -23.176 -10.306  1.00  0.00           N  
ATOM   3133  CA  GLN A 112      12.050 -24.292 -11.011  1.00  0.00           C  
ATOM   3134  C   GLN A 112      10.677 -23.935 -11.626  1.00  0.00           C  
ATOM   3135  O   GLN A 112      10.266 -24.564 -12.604  1.00  0.00           O  
ATOM   3136  CB  GLN A 112      12.002 -25.514 -10.068  1.00  0.00           C  
ATOM   3137  CG  GLN A 112      11.383 -26.810 -10.628  1.00  0.00           C  
ATOM   3138  CD  GLN A 112      12.086 -27.356 -11.871  1.00  0.00           C  
ATOM   3139  OE1 GLN A 112      12.931 -28.238 -11.805  1.00  0.00           O  
ATOM   3140  NE2 GLN A 112      11.746 -26.874 -13.045  1.00  0.00           N  
ATOM   3141  H   GLN A 112      12.811 -23.250  -9.305  1.00  0.00           H  
ATOM   3142  HA  GLN A 112      12.694 -24.564 -11.847  1.00  0.00           H  
ATOM   3143  HB2 GLN A 112      11.430 -25.240  -9.182  1.00  0.00           H  
ATOM   3144  HB3 GLN A 112      13.015 -25.739  -9.736  1.00  0.00           H  
ATOM   3145  HG2 GLN A 112      10.331 -26.646 -10.859  1.00  0.00           H  
ATOM   3146  HG3 GLN A 112      11.423 -27.572  -9.849  1.00  0.00           H  
ATOM   3147 HE21 GLN A 112      11.151 -26.059 -13.082  1.00  0.00           H  
ATOM   3148 HE22 GLN A 112      12.284 -27.154 -13.853  1.00  0.00           H  
ATOM   3149  N   ASN A 113       9.977 -22.918 -11.108  1.00  0.00           N  
ATOM   3150  CA  ASN A 113       8.685 -22.448 -11.631  1.00  0.00           C  
ATOM   3151  C   ASN A 113       8.530 -20.919 -11.567  1.00  0.00           C  
ATOM   3152  O   ASN A 113       9.054 -20.271 -10.658  1.00  0.00           O  
ATOM   3153  CB  ASN A 113       7.490 -23.127 -10.929  1.00  0.00           C  
ATOM   3154  CG  ASN A 113       7.554 -24.633 -10.761  1.00  0.00           C  
ATOM   3155  ND2 ASN A 113       8.235 -25.115  -9.750  1.00  0.00           N  
ATOM   3156  OD1 ASN A 113       6.959 -25.389 -11.519  1.00  0.00           O  
ATOM   3157  H   ASN A 113      10.351 -22.443 -10.299  1.00  0.00           H  
ATOM   3158  HA  ASN A 113       8.639 -22.714 -12.687  1.00  0.00           H  
ATOM   3159  HB2 ASN A 113       6.581 -22.893 -11.483  1.00  0.00           H  
ATOM   3160  HB3 ASN A 113       7.382 -22.690  -9.937  1.00  0.00           H  
ATOM   3161 HD21 ASN A 113       8.181 -26.107  -9.568  1.00  0.00           H  
ATOM   3162 HD22 ASN A 113       8.713 -24.488  -9.119  1.00  0.00           H  
ATOM   3163  N   ARG A 114       7.758 -20.352 -12.501  1.00  0.00           N  
ATOM   3164  CA  ARG A 114       7.486 -18.915 -12.662  1.00  0.00           C  
ATOM   3165  C   ARG A 114       6.018 -18.675 -12.997  1.00  0.00           C  
ATOM   3166  O   ARG A 114       5.471 -19.309 -13.897  1.00  0.00           O  
ATOM   3167  CB  ARG A 114       8.358 -18.313 -13.776  1.00  0.00           C  
ATOM   3168  CG  ARG A 114       9.857 -18.218 -13.446  1.00  0.00           C  
ATOM   3169  CD  ARG A 114      10.673 -17.786 -14.679  1.00  0.00           C  
ATOM   3170  NE  ARG A 114      10.158 -16.556 -15.326  1.00  0.00           N  
ATOM   3171  CZ  ARG A 114      10.446 -15.304 -15.016  1.00  0.00           C  
ATOM   3172  NH1 ARG A 114      11.235 -14.985 -14.037  1.00  0.00           N  
ATOM   3173  NH2 ARG A 114       9.929 -14.326 -15.694  1.00  0.00           N1+
ATOM   3174  H   ARG A 114       7.309 -20.971 -13.161  1.00  0.00           H  
ATOM   3175  HA  ARG A 114       7.706 -18.399 -11.727  1.00  0.00           H  
ATOM   3176  HB2 ARG A 114       7.991 -17.309 -13.987  1.00  0.00           H  
ATOM   3177  HB3 ARG A 114       8.234 -18.913 -14.677  1.00  0.00           H  
ATOM   3178  HG2 ARG A 114      10.231 -19.188 -13.121  1.00  0.00           H  
ATOM   3179  HG3 ARG A 114      10.004 -17.497 -12.642  1.00  0.00           H  
ATOM   3180  HD2 ARG A 114      10.642 -18.597 -15.407  1.00  0.00           H  
ATOM   3181  HD3 ARG A 114      11.715 -17.652 -14.390  1.00  0.00           H  
ATOM   3182  HE  ARG A 114       9.575 -16.680 -16.141  1.00  0.00           H  
ATOM   3183 HH11 ARG A 114      11.613 -15.703 -13.434  1.00  0.00           H  
ATOM   3184 HH12 ARG A 114      11.488 -14.028 -13.837  1.00  0.00           H  
ATOM   3185 HH21 ARG A 114      10.208 -13.383 -15.465  1.00  0.00           H  
ATOM   3186 HH22 ARG A 114       9.218 -14.523 -16.383  1.00  0.00           H  
ATOM   3187  N   TYR A 115       5.396 -17.718 -12.317  1.00  0.00           N  
ATOM   3188  CA  TYR A 115       3.982 -17.368 -12.477  1.00  0.00           C  
ATOM   3189  C   TYR A 115       3.744 -15.850 -12.395  1.00  0.00           C  
ATOM   3190  O   TYR A 115       4.632 -15.067 -12.054  1.00  0.00           O  
ATOM   3191  CB  TYR A 115       3.147 -18.119 -11.425  1.00  0.00           C  
ATOM   3192  CG  TYR A 115       3.387 -19.618 -11.322  1.00  0.00           C  
ATOM   3193  CD1 TYR A 115       2.855 -20.498 -12.287  1.00  0.00           C  
ATOM   3194  CD2 TYR A 115       4.142 -20.133 -10.249  1.00  0.00           C  
ATOM   3195  CE1 TYR A 115       3.057 -21.890 -12.168  1.00  0.00           C  
ATOM   3196  CE2 TYR A 115       4.325 -21.522 -10.117  1.00  0.00           C  
ATOM   3197  CZ  TYR A 115       3.775 -22.405 -11.068  1.00  0.00           C  
ATOM   3198  OH  TYR A 115       3.928 -23.744 -10.899  1.00  0.00           O  
ATOM   3199  H   TYR A 115       5.909 -17.263 -11.575  1.00  0.00           H  
ATOM   3200  HA  TYR A 115       3.644 -17.693 -13.461  1.00  0.00           H  
ATOM   3201  HB2 TYR A 115       2.089 -17.962 -11.636  1.00  0.00           H  
ATOM   3202  HB3 TYR A 115       3.349 -17.670 -10.452  1.00  0.00           H  
ATOM   3203  HD1 TYR A 115       2.296 -20.106 -13.124  1.00  0.00           H  
ATOM   3204  HD2 TYR A 115       4.581 -19.460  -9.528  1.00  0.00           H  
ATOM   3205  HE1 TYR A 115       2.656 -22.565 -12.910  1.00  0.00           H  
ATOM   3206  HE2 TYR A 115       4.891 -21.922  -9.288  1.00  0.00           H  
ATOM   3207  HH  TYR A 115       4.010 -24.223 -11.726  1.00  0.00           H  
ATOM   3208  N   THR A 116       2.519 -15.414 -12.691  1.00  0.00           N  
ATOM   3209  CA  THR A 116       2.046 -14.029 -12.526  1.00  0.00           C  
ATOM   3210  C   THR A 116       0.566 -14.035 -12.163  1.00  0.00           C  
ATOM   3211  O   THR A 116      -0.201 -14.800 -12.748  1.00  0.00           O  
ATOM   3212  CB  THR A 116       2.337 -13.194 -13.782  1.00  0.00           C  
ATOM   3213  OG1 THR A 116       3.731 -12.985 -13.879  1.00  0.00           O  
ATOM   3214  CG2 THR A 116       1.687 -11.809 -13.805  1.00  0.00           C  
ATOM   3215  H   THR A 116       1.838 -16.087 -13.012  1.00  0.00           H  
ATOM   3216  HA  THR A 116       2.589 -13.574 -11.697  1.00  0.00           H  
ATOM   3217  HB  THR A 116       1.997 -13.749 -14.656  1.00  0.00           H  
ATOM   3218 HG21 THR A 116       0.601 -11.897 -13.817  1.00  0.00           H  
ATOM   3219 HG22 THR A 116       1.998 -11.234 -12.932  1.00  0.00           H  
ATOM   3220 HG23 THR A 116       1.995 -11.277 -14.705  1.00  0.00           H  
ATOM   3221  HG1 THR A 116       4.161 -13.796 -13.596  1.00  0.00           H  
ATOM   3222  N   PHE A 117       0.169 -13.225 -11.183  1.00  0.00           N  
ATOM   3223  CA  PHE A 117      -1.179 -13.251 -10.619  1.00  0.00           C  
ATOM   3224  C   PHE A 117      -2.239 -12.616 -11.530  1.00  0.00           C  
ATOM   3225  O   PHE A 117      -1.968 -11.668 -12.265  1.00  0.00           O  
ATOM   3226  CB  PHE A 117      -1.171 -12.586  -9.240  1.00  0.00           C  
ATOM   3227  CG  PHE A 117      -0.335 -13.298  -8.190  1.00  0.00           C  
ATOM   3228  CD1 PHE A 117      -0.725 -14.574  -7.741  1.00  0.00           C  
ATOM   3229  CD2 PHE A 117       0.823 -12.700  -7.655  1.00  0.00           C  
ATOM   3230  CE1 PHE A 117       0.045 -15.256  -6.781  1.00  0.00           C  
ATOM   3231  CE2 PHE A 117       1.596 -13.383  -6.700  1.00  0.00           C  
ATOM   3232  CZ  PHE A 117       1.212 -14.665  -6.266  1.00  0.00           C  
ATOM   3233  H   PHE A 117       0.844 -12.599 -10.769  1.00  0.00           H  
ATOM   3234  HA  PHE A 117      -1.464 -14.294 -10.481  1.00  0.00           H  
ATOM   3235  HB2 PHE A 117      -2.201 -12.554  -8.884  1.00  0.00           H  
ATOM   3236  HB3 PHE A 117      -0.835 -11.555  -9.342  1.00  0.00           H  
ATOM   3237  HD1 PHE A 117      -1.619 -15.036  -8.133  1.00  0.00           H  
ATOM   3238  HD2 PHE A 117       1.122 -11.716  -7.982  1.00  0.00           H  
ATOM   3239  HE1 PHE A 117      -0.263 -16.235  -6.446  1.00  0.00           H  
ATOM   3240  HE2 PHE A 117       2.489 -12.923  -6.301  1.00  0.00           H  
ATOM   3241  HZ  PHE A 117       1.809 -15.201  -5.543  1.00  0.00           H  
ATOM   3242  N   ALA A 118      -3.479 -13.101 -11.430  1.00  0.00           N  
ATOM   3243  CA  ALA A 118      -4.661 -12.612 -12.152  1.00  0.00           C  
ATOM   3244  C   ALA A 118      -5.203 -11.261 -11.618  1.00  0.00           C  
ATOM   3245  O   ALA A 118      -6.404 -10.980 -11.692  1.00  0.00           O  
ATOM   3246  CB  ALA A 118      -5.714 -13.729 -12.140  1.00  0.00           C  
ATOM   3247  H   ALA A 118      -3.618 -13.880 -10.802  1.00  0.00           H  
ATOM   3248  HA  ALA A 118      -4.368 -12.440 -13.188  1.00  0.00           H  
ATOM   3249  HB1 ALA A 118      -5.281 -14.645 -12.542  1.00  0.00           H  
ATOM   3250  HB2 ALA A 118      -6.056 -13.905 -11.120  1.00  0.00           H  
ATOM   3251  HB3 ALA A 118      -6.565 -13.440 -12.758  1.00  0.00           H  
ATOM   3252  N   PHE A 119      -4.330 -10.432 -11.042  1.00  0.00           N  
ATOM   3253  CA  PHE A 119      -4.646  -9.149 -10.418  1.00  0.00           C  
ATOM   3254  C   PHE A 119      -3.433  -8.202 -10.433  1.00  0.00           C  
ATOM   3255  O   PHE A 119      -2.279  -8.637 -10.394  1.00  0.00           O  
ATOM   3256  CB  PHE A 119      -5.212  -9.360  -9.002  1.00  0.00           C  
ATOM   3257  CG  PHE A 119      -4.510 -10.396  -8.137  1.00  0.00           C  
ATOM   3258  CD1 PHE A 119      -3.343 -10.058  -7.427  1.00  0.00           C  
ATOM   3259  CD2 PHE A 119      -5.045 -11.695  -8.017  1.00  0.00           C  
ATOM   3260  CE1 PHE A 119      -2.739 -11.001  -6.573  1.00  0.00           C  
ATOM   3261  CE2 PHE A 119      -4.436 -12.639  -7.170  1.00  0.00           C  
ATOM   3262  CZ  PHE A 119      -3.287 -12.288  -6.441  1.00  0.00           C  
ATOM   3263  H   PHE A 119      -3.353 -10.689 -11.072  1.00  0.00           H  
ATOM   3264  HA  PHE A 119      -5.428  -8.672 -11.010  1.00  0.00           H  
ATOM   3265  HB2 PHE A 119      -6.255  -9.661  -9.104  1.00  0.00           H  
ATOM   3266  HB3 PHE A 119      -5.217  -8.406  -8.474  1.00  0.00           H  
ATOM   3267  HD1 PHE A 119      -2.914  -9.074  -7.539  1.00  0.00           H  
ATOM   3268  HD2 PHE A 119      -5.930 -11.969  -8.573  1.00  0.00           H  
ATOM   3269  HE1 PHE A 119      -1.846 -10.738  -6.025  1.00  0.00           H  
ATOM   3270  HE2 PHE A 119      -4.848 -13.634  -7.087  1.00  0.00           H  
ATOM   3271  HZ  PHE A 119      -2.815 -13.013  -5.793  1.00  0.00           H  
ATOM   3272  N   GLY A 120      -3.727  -6.903 -10.523  1.00  0.00           N  
ATOM   3273  CA  GLY A 120      -2.764  -5.799 -10.603  1.00  0.00           C  
ATOM   3274  C   GLY A 120      -1.915  -5.558  -9.351  1.00  0.00           C  
ATOM   3275  O   GLY A 120      -2.092  -6.209  -8.323  1.00  0.00           O  
ATOM   3276  H   GLY A 120      -4.705  -6.658 -10.591  1.00  0.00           H  
ATOM   3277  HA2 GLY A 120      -3.309  -4.880 -10.820  1.00  0.00           H  
ATOM   3278  HA3 GLY A 120      -2.085  -5.968 -11.439  1.00  0.00           H  
ATOM   3279  N   GLY A 121      -0.971  -4.622  -9.463  1.00  0.00           N  
ATOM   3280  CA  GLY A 121       0.133  -4.430  -8.516  1.00  0.00           C  
ATOM   3281  C   GLY A 121      -0.153  -3.583  -7.273  1.00  0.00           C  
ATOM   3282  O   GLY A 121       0.245  -3.985  -6.181  1.00  0.00           O  
ATOM   3283  H   GLY A 121      -0.984  -4.066 -10.306  1.00  0.00           H  
ATOM   3284  HA2 GLY A 121       0.959  -3.957  -9.047  1.00  0.00           H  
ATOM   3285  HA3 GLY A 121       0.474  -5.405  -8.167  1.00  0.00           H  
ATOM   3286  N   ASN A 122      -0.805  -2.422  -7.410  1.00  0.00           N  
ATOM   3287  CA  ASN A 122      -0.933  -1.460  -6.300  1.00  0.00           C  
ATOM   3288  C   ASN A 122      -1.946  -1.920  -5.228  1.00  0.00           C  
ATOM   3289  O   ASN A 122      -3.070  -2.274  -5.584  1.00  0.00           O  
ATOM   3290  CB  ASN A 122      -1.243  -0.040  -6.820  1.00  0.00           C  
ATOM   3291  CG  ASN A 122      -0.265   0.512  -7.849  1.00  0.00           C  
ATOM   3292  OD1 ASN A 122       0.759   1.103  -7.533  1.00  0.00           O  
ATOM   3293  ND2 ASN A 122      -0.517   0.345  -9.121  1.00  0.00           N  
ATOM   3294  H   ASN A 122      -1.183  -2.193  -8.318  1.00  0.00           H  
ATOM   3295  HA  ASN A 122       0.040  -1.412  -5.811  1.00  0.00           H  
ATOM   3296  HB2 ASN A 122      -1.253   0.647  -5.973  1.00  0.00           H  
ATOM   3297  HB3 ASN A 122      -2.240  -0.041  -7.259  1.00  0.00           H  
ATOM   3298 HD21 ASN A 122       0.110   0.743  -9.806  1.00  0.00           H  
ATOM   3299 HD22 ASN A 122      -1.234  -0.302  -9.414  1.00  0.00           H  
ATOM   3300  N   TYR A 123      -1.557  -1.878  -3.940  1.00  0.00           N  
ATOM   3301  CA  TYR A 123      -2.252  -2.431  -2.750  1.00  0.00           C  
ATOM   3302  C   TYR A 123      -3.757  -2.698  -2.884  1.00  0.00           C  
ATOM   3303  O   TYR A 123      -4.187  -3.845  -2.783  1.00  0.00           O  
ATOM   3304  CB  TYR A 123      -2.098  -1.501  -1.534  1.00  0.00           C  
ATOM   3305  CG  TYR A 123      -0.708  -1.196  -1.032  1.00  0.00           C  
ATOM   3306  CD1 TYR A 123       0.348  -2.122  -1.144  1.00  0.00           C  
ATOM   3307  CD2 TYR A 123      -0.499   0.034  -0.386  1.00  0.00           C  
ATOM   3308  CE1 TYR A 123       1.622  -1.783  -0.656  1.00  0.00           C  
ATOM   3309  CE2 TYR A 123       0.768   0.375   0.105  1.00  0.00           C  
ATOM   3310  CZ  TYR A 123       1.840  -0.524  -0.059  1.00  0.00           C  
ATOM   3311  OH  TYR A 123       3.083  -0.157   0.326  1.00  0.00           O  
ATOM   3312  H   TYR A 123      -0.621  -1.533  -3.778  1.00  0.00           H  
ATOM   3313  HA  TYR A 123      -1.795  -3.391  -2.511  1.00  0.00           H  
ATOM   3314  HB2 TYR A 123      -2.646  -1.937  -0.699  1.00  0.00           H  
ATOM   3315  HB3 TYR A 123      -2.575  -0.550  -1.770  1.00  0.00           H  
ATOM   3316  HD1 TYR A 123       0.197  -3.083  -1.612  1.00  0.00           H  
ATOM   3317  HD2 TYR A 123      -1.324   0.720  -0.262  1.00  0.00           H  
ATOM   3318  HE1 TYR A 123       2.436  -2.487  -0.746  1.00  0.00           H  
ATOM   3319  HE2 TYR A 123       0.918   1.314   0.616  1.00  0.00           H  
ATOM   3320  HH  TYR A 123       3.060   0.751   0.636  1.00  0.00           H  
ATOM   3321  N   ASP A 124      -4.557  -1.652  -3.094  1.00  0.00           N  
ATOM   3322  CA  ASP A 124      -6.013  -1.702  -3.185  1.00  0.00           C  
ATOM   3323  C   ASP A 124      -6.548  -2.793  -4.135  1.00  0.00           C  
ATOM   3324  O   ASP A 124      -7.572  -3.421  -3.852  1.00  0.00           O  
ATOM   3325  CB  ASP A 124      -6.504  -0.320  -3.637  1.00  0.00           C  
ATOM   3326  CG  ASP A 124      -6.283   0.824  -2.631  1.00  0.00           C  
ATOM   3327  OD1 ASP A 124      -7.271   1.551  -2.357  1.00  0.00           O  
ATOM   3328  OD2 ASP A 124      -5.134   1.019  -2.159  1.00  0.00           O1-
ATOM   3329  H   ASP A 124      -4.146  -0.729  -3.074  1.00  0.00           H  
ATOM   3330  HA  ASP A 124      -6.421  -1.902  -2.194  1.00  0.00           H  
ATOM   3331  HB2 ASP A 124      -7.565  -0.406  -3.868  1.00  0.00           H  
ATOM   3332  HB3 ASP A 124      -5.999  -0.059  -4.567  1.00  0.00           H  
ATOM   3333  N   ARG A 125      -5.832  -3.083  -5.232  1.00  0.00           N  
ATOM   3334  CA  ARG A 125      -6.184  -4.135  -6.199  1.00  0.00           C  
ATOM   3335  C   ARG A 125      -6.019  -5.557  -5.641  1.00  0.00           C  
ATOM   3336  O   ARG A 125      -6.719  -6.468  -6.080  1.00  0.00           O  
ATOM   3337  CB  ARG A 125      -5.409  -3.874  -7.506  1.00  0.00           C  
ATOM   3338  CG  ARG A 125      -5.645  -4.876  -8.645  1.00  0.00           C  
ATOM   3339  CD  ARG A 125      -7.092  -4.873  -9.148  1.00  0.00           C  
ATOM   3340  NE  ARG A 125      -7.332  -5.932 -10.148  1.00  0.00           N  
ATOM   3341  CZ  ARG A 125      -8.198  -6.927 -10.064  1.00  0.00           C  
ATOM   3342  NH1 ARG A 125      -9.056  -7.057  -9.093  1.00  0.00           N  
ATOM   3343  NH2 ARG A 125      -8.189  -7.834 -10.991  1.00  0.00           N1+
ATOM   3344  H   ARG A 125      -4.962  -2.586  -5.360  1.00  0.00           H  
ATOM   3345  HA  ARG A 125      -7.248  -4.038  -6.412  1.00  0.00           H  
ATOM   3346  HB2 ARG A 125      -4.343  -3.884  -7.282  1.00  0.00           H  
ATOM   3347  HB3 ARG A 125      -5.664  -2.877  -7.864  1.00  0.00           H  
ATOM   3348  HG2 ARG A 125      -5.364  -5.877  -8.317  1.00  0.00           H  
ATOM   3349  HG3 ARG A 125      -5.004  -4.587  -9.477  1.00  0.00           H  
ATOM   3350  HD2 ARG A 125      -7.313  -3.903  -9.593  1.00  0.00           H  
ATOM   3351  HD3 ARG A 125      -7.748  -5.016  -8.288  1.00  0.00           H  
ATOM   3352  HE  ARG A 125      -6.799  -5.899 -11.005  1.00  0.00           H  
ATOM   3353 HH11 ARG A 125      -9.701  -7.835  -9.095  1.00  0.00           H  
ATOM   3354 HH12 ARG A 125      -9.139  -6.324  -8.403  1.00  0.00           H  
ATOM   3355 HH21 ARG A 125      -7.535  -7.743 -11.755  1.00  0.00           H  
ATOM   3356 HH22 ARG A 125      -8.811  -8.629 -10.964  1.00  0.00           H  
ATOM   3357  N   LEU A 126      -5.151  -5.728  -4.641  1.00  0.00           N  
ATOM   3358  CA  LEU A 126      -4.960  -6.960  -3.865  1.00  0.00           C  
ATOM   3359  C   LEU A 126      -6.027  -7.091  -2.764  1.00  0.00           C  
ATOM   3360  O   LEU A 126      -6.562  -8.173  -2.520  1.00  0.00           O  
ATOM   3361  CB  LEU A 126      -3.551  -6.975  -3.224  1.00  0.00           C  
ATOM   3362  CG  LEU A 126      -2.370  -6.554  -4.121  1.00  0.00           C  
ATOM   3363  CD1 LEU A 126      -1.065  -6.607  -3.324  1.00  0.00           C  
ATOM   3364  CD2 LEU A 126      -2.231  -7.476  -5.325  1.00  0.00           C  
ATOM   3365  H   LEU A 126      -4.647  -4.909  -4.333  1.00  0.00           H  
ATOM   3366  HA  LEU A 126      -5.054  -7.818  -4.531  1.00  0.00           H  
ATOM   3367  HB2 LEU A 126      -3.365  -7.981  -2.847  1.00  0.00           H  
ATOM   3368  HB3 LEU A 126      -3.558  -6.310  -2.360  1.00  0.00           H  
ATOM   3369  HG  LEU A 126      -2.513  -5.531  -4.469  1.00  0.00           H  
ATOM   3370 HD11 LEU A 126      -1.135  -5.943  -2.462  1.00  0.00           H  
ATOM   3371 HD12 LEU A 126      -0.866  -7.625  -2.988  1.00  0.00           H  
ATOM   3372 HD13 LEU A 126      -0.244  -6.269  -3.956  1.00  0.00           H  
ATOM   3373 HD21 LEU A 126      -2.116  -8.510  -5.000  1.00  0.00           H  
ATOM   3374 HD22 LEU A 126      -3.111  -7.379  -5.960  1.00  0.00           H  
ATOM   3375 HD23 LEU A 126      -1.362  -7.174  -5.911  1.00  0.00           H  
ATOM   3376  N   GLU A 127      -6.367  -5.981  -2.105  1.00  0.00           N  
ATOM   3377  CA  GLU A 127      -7.319  -5.931  -0.982  1.00  0.00           C  
ATOM   3378  C   GLU A 127      -8.741  -6.374  -1.382  1.00  0.00           C  
ATOM   3379  O   GLU A 127      -9.465  -6.961  -0.574  1.00  0.00           O  
ATOM   3380  CB  GLU A 127      -7.306  -4.527  -0.359  1.00  0.00           C  
ATOM   3381  CG  GLU A 127      -5.952  -4.228   0.299  1.00  0.00           C  
ATOM   3382  CD  GLU A 127      -5.897  -2.839   0.937  1.00  0.00           C  
ATOM   3383  OE1 GLU A 127      -6.252  -1.830   0.293  1.00  0.00           O  
ATOM   3384  OE2 GLU A 127      -5.462  -2.742   2.104  1.00  0.00           O1-
ATOM   3385  H   GLU A 127      -5.878  -5.130  -2.345  1.00  0.00           H  
ATOM   3386  HA  GLU A 127      -6.979  -6.626  -0.214  1.00  0.00           H  
ATOM   3387  HB2 GLU A 127      -8.080  -4.468   0.406  1.00  0.00           H  
ATOM   3388  HB3 GLU A 127      -7.518  -3.785  -1.130  1.00  0.00           H  
ATOM   3389  HG2 GLU A 127      -5.152  -4.303  -0.438  1.00  0.00           H  
ATOM   3390  HG3 GLU A 127      -5.770  -4.984   1.062  1.00  0.00           H  
ATOM   3391  N   GLN A 128      -9.109  -6.188  -2.656  1.00  0.00           N  
ATOM   3392  CA  GLN A 128     -10.341  -6.709  -3.278  1.00  0.00           C  
ATOM   3393  C   GLN A 128     -10.477  -8.245  -3.249  1.00  0.00           C  
ATOM   3394  O   GLN A 128     -11.578  -8.758  -3.467  1.00  0.00           O  
ATOM   3395  CB  GLN A 128     -10.390  -6.258  -4.746  1.00  0.00           C  
ATOM   3396  CG  GLN A 128     -10.503  -4.738  -4.914  1.00  0.00           C  
ATOM   3397  CD  GLN A 128      -9.955  -4.253  -6.253  1.00  0.00           C  
ATOM   3398  OE1 GLN A 128      -9.877  -4.980  -7.236  1.00  0.00           O  
ATOM   3399  NE2 GLN A 128      -9.590  -3.003  -6.351  1.00  0.00           N  
ATOM   3400  H   GLN A 128      -8.475  -5.659  -3.237  1.00  0.00           H  
ATOM   3401  HA  GLN A 128     -11.202  -6.295  -2.753  1.00  0.00           H  
ATOM   3402  HB2 GLN A 128     -11.237  -6.723  -5.249  1.00  0.00           H  
ATOM   3403  HB3 GLN A 128      -9.477  -6.608  -5.228  1.00  0.00           H  
ATOM   3404  HG2 GLN A 128      -9.968  -4.220  -4.118  1.00  0.00           H  
ATOM   3405  HG3 GLN A 128     -11.552  -4.454  -4.841  1.00  0.00           H  
ATOM   3406 HE21 GLN A 128      -9.315  -2.647  -7.256  1.00  0.00           H  
ATOM   3407 HE22 GLN A 128      -9.639  -2.404  -5.540  1.00  0.00           H  
ATOM   3408  N   LEU A 129      -9.380  -8.965  -2.983  1.00  0.00           N  
ATOM   3409  CA  LEU A 129      -9.300 -10.429  -2.882  1.00  0.00           C  
ATOM   3410  C   LEU A 129      -8.749 -10.896  -1.523  1.00  0.00           C  
ATOM   3411  O   LEU A 129      -9.066 -12.001  -1.086  1.00  0.00           O  
ATOM   3412  CB  LEU A 129      -8.468 -10.982  -4.052  1.00  0.00           C  
ATOM   3413  CG  LEU A 129      -9.055 -10.732  -5.454  1.00  0.00           C  
ATOM   3414  CD1 LEU A 129      -8.039 -11.154  -6.513  1.00  0.00           C  
ATOM   3415  CD2 LEU A 129     -10.342 -11.531  -5.679  1.00  0.00           C  
ATOM   3416  H   LEU A 129      -8.517  -8.454  -2.870  1.00  0.00           H  
ATOM   3417  HA  LEU A 129     -10.305 -10.847  -2.950  1.00  0.00           H  
ATOM   3418  HB2 LEU A 129      -8.352 -12.056  -3.912  1.00  0.00           H  
ATOM   3419  HB3 LEU A 129      -7.476 -10.534  -4.003  1.00  0.00           H  
ATOM   3420  HG  LEU A 129      -9.265  -9.671  -5.593  1.00  0.00           H  
ATOM   3421 HD11 LEU A 129      -7.114 -10.594  -6.370  1.00  0.00           H  
ATOM   3422 HD12 LEU A 129      -7.828 -12.220  -6.433  1.00  0.00           H  
ATOM   3423 HD13 LEU A 129      -8.418 -10.938  -7.512  1.00  0.00           H  
ATOM   3424 HD21 LEU A 129     -10.169 -12.586  -5.470  1.00  0.00           H  
ATOM   3425 HD22 LEU A 129     -11.129 -11.161  -5.022  1.00  0.00           H  
ATOM   3426 HD23 LEU A 129     -10.679 -11.432  -6.711  1.00  0.00           H  
ATOM   3427  N   ALA A 130      -8.002 -10.044  -0.810  1.00  0.00           N  
ATOM   3428  CA  ALA A 130      -7.705 -10.237   0.612  1.00  0.00           C  
ATOM   3429  C   ALA A 130      -8.982 -10.229   1.476  1.00  0.00           C  
ATOM   3430  O   ALA A 130      -9.014 -10.838   2.544  1.00  0.00           O  
ATOM   3431  CB  ALA A 130      -6.752  -9.131   1.082  1.00  0.00           C  
ATOM   3432  H   ALA A 130      -7.662  -9.207  -1.262  1.00  0.00           H  
ATOM   3433  HA  ALA A 130      -7.214 -11.202   0.736  1.00  0.00           H  
ATOM   3434  HB1 ALA A 130      -5.952  -8.977   0.358  1.00  0.00           H  
ATOM   3435  HB2 ALA A 130      -7.300  -8.198   1.215  1.00  0.00           H  
ATOM   3436  HB3 ALA A 130      -6.317  -9.411   2.042  1.00  0.00           H  
ATOM   3437  N   GLY A 131     -10.031  -9.529   1.025  1.00  0.00           N  
ATOM   3438  CA  GLY A 131     -11.312  -9.397   1.726  1.00  0.00           C  
ATOM   3439  C   GLY A 131     -11.339  -8.287   2.784  1.00  0.00           C  
ATOM   3440  O   GLY A 131     -12.366  -8.093   3.431  1.00  0.00           O  
ATOM   3441  H   GLY A 131      -9.906  -9.001   0.173  1.00  0.00           H  
ATOM   3442  HA2 GLY A 131     -11.552 -10.339   2.221  1.00  0.00           H  
ATOM   3443  HA3 GLY A 131     -12.091  -9.188   0.993  1.00  0.00           H  
ATOM   3444  N   ASN A 132     -10.236  -7.554   2.954  1.00  0.00           N  
ATOM   3445  CA  ASN A 132     -10.038  -6.507   3.955  1.00  0.00           C  
ATOM   3446  C   ASN A 132      -9.048  -5.439   3.469  1.00  0.00           C  
ATOM   3447  O   ASN A 132      -8.080  -5.751   2.780  1.00  0.00           O  
ATOM   3448  CB  ASN A 132      -9.554  -7.131   5.278  1.00  0.00           C  
ATOM   3449  CG  ASN A 132     -10.681  -7.789   6.049  1.00  0.00           C  
ATOM   3450  ND2 ASN A 132     -10.669  -9.089   6.213  1.00  0.00           N  
ATOM   3451  OD1 ASN A 132     -11.597  -7.120   6.508  1.00  0.00           O  
ATOM   3452  H   ASN A 132      -9.454  -7.733   2.340  1.00  0.00           H  
ATOM   3453  HA  ASN A 132     -10.991  -6.012   4.141  1.00  0.00           H  
ATOM   3454  HB2 ASN A 132      -9.129  -6.355   5.915  1.00  0.00           H  
ATOM   3455  HB3 ASN A 132      -8.767  -7.858   5.079  1.00  0.00           H  
ATOM   3456 HD21 ASN A 132     -11.440  -9.500   6.718  1.00  0.00           H  
ATOM   3457 HD22 ASN A 132      -9.900  -9.649   5.874  1.00  0.00           H  
ATOM   3458  N   LEU A 133      -9.288  -4.194   3.889  1.00  0.00           N  
ATOM   3459  CA  LEU A 133      -8.314  -3.096   3.862  1.00  0.00           C  
ATOM   3460  C   LEU A 133      -7.324  -3.250   5.028  1.00  0.00           C  
ATOM   3461  O   LEU A 133      -7.760  -3.627   6.121  1.00  0.00           O  
ATOM   3462  CB  LEU A 133      -9.094  -1.761   3.923  1.00  0.00           C  
ATOM   3463  CG  LEU A 133      -8.285  -0.493   4.277  1.00  0.00           C  
ATOM   3464  CD1 LEU A 133      -7.372  -0.025   3.148  1.00  0.00           C  
ATOM   3465  CD2 LEU A 133      -9.239   0.651   4.591  1.00  0.00           C  
ATOM   3466  H   LEU A 133     -10.132  -4.037   4.421  1.00  0.00           H  
ATOM   3467  HA  LEU A 133      -7.756  -3.133   2.926  1.00  0.00           H  
ATOM   3468  HB2 LEU A 133      -9.597  -1.607   2.968  1.00  0.00           H  
ATOM   3469  HB3 LEU A 133      -9.869  -1.867   4.682  1.00  0.00           H  
ATOM   3470  HG  LEU A 133      -7.688  -0.664   5.173  1.00  0.00           H  
ATOM   3471 HD11 LEU A 133      -7.936   0.103   2.225  1.00  0.00           H  
ATOM   3472 HD12 LEU A 133      -6.893   0.917   3.413  1.00  0.00           H  
ATOM   3473 HD13 LEU A 133      -6.589  -0.764   2.974  1.00  0.00           H  
ATOM   3474 HD21 LEU A 133      -9.895   0.381   5.419  1.00  0.00           H  
ATOM   3475 HD22 LEU A 133      -8.672   1.537   4.877  1.00  0.00           H  
ATOM   3476 HD23 LEU A 133      -9.829   0.872   3.701  1.00  0.00           H  
ATOM   3477  N   ARG A 134      -6.048  -2.886   4.828  1.00  0.00           N  
ATOM   3478  CA  ARG A 134      -4.959  -2.751   5.828  1.00  0.00           C  
ATOM   3479  C   ARG A 134      -5.409  -2.399   7.251  1.00  0.00           C  
ATOM   3480  O   ARG A 134      -4.972  -3.041   8.195  1.00  0.00           O  
ATOM   3481  CB  ARG A 134      -3.974  -1.673   5.328  1.00  0.00           C  
ATOM   3482  CG  ARG A 134      -3.038  -2.160   4.207  1.00  0.00           C  
ATOM   3483  CD  ARG A 134      -2.577  -1.025   3.280  1.00  0.00           C  
ATOM   3484  NE  ARG A 134      -3.621  -0.681   2.296  1.00  0.00           N  
ATOM   3485  CZ  ARG A 134      -3.689   0.382   1.517  1.00  0.00           C  
ATOM   3486  NH1 ARG A 134      -2.869   1.392   1.658  1.00  0.00           N  
ATOM   3487  NH2 ARG A 134      -4.600   0.398   0.580  1.00  0.00           N1+
ATOM   3488  H   ARG A 134      -5.800  -2.704   3.866  1.00  0.00           H  
ATOM   3489  HA  ARG A 134      -4.424  -3.697   5.905  1.00  0.00           H  
ATOM   3490  HB2 ARG A 134      -3.345  -1.354   6.159  1.00  0.00           H  
ATOM   3491  HB3 ARG A 134      -4.542  -0.807   4.989  1.00  0.00           H  
ATOM   3492  HG2 ARG A 134      -3.509  -2.945   3.615  1.00  0.00           H  
ATOM   3493  HG3 ARG A 134      -2.159  -2.600   4.677  1.00  0.00           H  
ATOM   3494  HD2 ARG A 134      -1.687  -1.351   2.742  1.00  0.00           H  
ATOM   3495  HD3 ARG A 134      -2.305  -0.159   3.883  1.00  0.00           H  
ATOM   3496  HE  ARG A 134      -4.326  -1.385   2.132  1.00  0.00           H  
ATOM   3497 HH11 ARG A 134      -2.138   1.351   2.353  1.00  0.00           H  
ATOM   3498 HH12 ARG A 134      -2.964   2.256   1.144  1.00  0.00           H  
ATOM   3499 HH21 ARG A 134      -4.591   1.022  -0.214  1.00  0.00           H  
ATOM   3500 HH22 ARG A 134      -5.233  -0.385   0.503  1.00  0.00           H  
ATOM   3501  N   GLU A 135      -6.315  -1.435   7.431  1.00  0.00           N  
ATOM   3502  CA  GLU A 135      -6.868  -1.019   8.740  1.00  0.00           C  
ATOM   3503  C   GLU A 135      -7.663  -2.109   9.498  1.00  0.00           C  
ATOM   3504  O   GLU A 135      -8.136  -1.869  10.610  1.00  0.00           O  
ATOM   3505  CB  GLU A 135      -7.738   0.239   8.557  1.00  0.00           C  
ATOM   3506  CG  GLU A 135      -6.938   1.392   7.946  1.00  0.00           C  
ATOM   3507  CD  GLU A 135      -7.704   2.710   8.019  1.00  0.00           C  
ATOM   3508  OE1 GLU A 135      -7.574   3.461   9.013  1.00  0.00           O  
ATOM   3509  OE2 GLU A 135      -8.496   3.010   7.095  1.00  0.00           O1-
ATOM   3510  H   GLU A 135      -6.627  -0.944   6.606  1.00  0.00           H  
ATOM   3511  HA  GLU A 135      -6.033  -0.755   9.389  1.00  0.00           H  
ATOM   3512  HB2 GLU A 135      -8.112   0.556   9.530  1.00  0.00           H  
ATOM   3513  HB3 GLU A 135      -8.589   0.007   7.917  1.00  0.00           H  
ATOM   3514  HG2 GLU A 135      -6.715   1.157   6.906  1.00  0.00           H  
ATOM   3515  HG3 GLU A 135      -6.003   1.495   8.497  1.00  0.00           H  
ATOM   3516  N   ASN A 136      -7.800  -3.306   8.925  1.00  0.00           N  
ATOM   3517  CA  ASN A 136      -8.465  -4.490   9.473  1.00  0.00           C  
ATOM   3518  C   ASN A 136      -7.544  -5.736   9.446  1.00  0.00           C  
ATOM   3519  O   ASN A 136      -8.029  -6.863   9.550  1.00  0.00           O  
ATOM   3520  CB  ASN A 136      -9.820  -4.739   8.769  1.00  0.00           C  
ATOM   3521  CG  ASN A 136     -10.665  -3.517   8.443  1.00  0.00           C  
ATOM   3522  ND2 ASN A 136     -10.370  -2.817   7.370  1.00  0.00           N  
ATOM   3523  OD1 ASN A 136     -11.632  -3.205   9.129  1.00  0.00           O  
ATOM   3524  H   ASN A 136      -7.399  -3.411   8.004  1.00  0.00           H  
ATOM   3525  HA  ASN A 136      -8.674  -4.299  10.526  1.00  0.00           H  
ATOM   3526  HB2 ASN A 136     -10.416  -5.417   9.381  1.00  0.00           H  
ATOM   3527  HB3 ASN A 136      -9.623  -5.252   7.827  1.00  0.00           H  
ATOM   3528 HD21 ASN A 136     -10.966  -2.040   7.121  1.00  0.00           H  
ATOM   3529 HD22 ASN A 136      -9.537  -3.052   6.851  1.00  0.00           H  
ATOM   3530  N   ILE A 137      -6.228  -5.538   9.299  1.00  0.00           N  
ATOM   3531  CA  ILE A 137      -5.172  -6.555   9.139  1.00  0.00           C  
ATOM   3532  C   ILE A 137      -4.067  -6.300  10.182  1.00  0.00           C  
ATOM   3533  O   ILE A 137      -3.912  -5.167  10.625  1.00  0.00           O  
ATOM   3534  CB  ILE A 137      -4.675  -6.575   7.668  1.00  0.00           C  
ATOM   3535  CG1 ILE A 137      -5.823  -6.985   6.709  1.00  0.00           C  
ATOM   3536  CG2 ILE A 137      -3.432  -7.465   7.480  1.00  0.00           C  
ATOM   3537  CD1 ILE A 137      -5.468  -6.949   5.215  1.00  0.00           C  
ATOM   3538  H   ILE A 137      -5.900  -4.583   9.266  1.00  0.00           H  
ATOM   3539  HA  ILE A 137      -5.588  -7.538   9.358  1.00  0.00           H  
ATOM   3540  HB  ILE A 137      -4.374  -5.561   7.406  1.00  0.00           H  
ATOM   3541 HG12 ILE A 137      -6.663  -6.303   6.844  1.00  0.00           H  
ATOM   3542 HG13 ILE A 137      -6.162  -7.989   6.963  1.00  0.00           H  
ATOM   3543 HG21 ILE A 137      -2.594  -7.078   8.060  1.00  0.00           H  
ATOM   3544 HG22 ILE A 137      -3.664  -8.481   7.800  1.00  0.00           H  
ATOM   3545 HG23 ILE A 137      -3.110  -7.471   6.439  1.00  0.00           H  
ATOM   3546 HD11 ILE A 137      -5.038  -5.981   4.959  1.00  0.00           H  
ATOM   3547 HD12 ILE A 137      -4.765  -7.745   4.969  1.00  0.00           H  
ATOM   3548 HD13 ILE A 137      -6.373  -7.100   4.627  1.00  0.00           H  
ATOM   3549  N   GLU A 138      -3.310  -7.317  10.614  1.00  0.00           N  
ATOM   3550  CA  GLU A 138      -2.414  -7.233  11.787  1.00  0.00           C  
ATOM   3551  C   GLU A 138      -0.917  -7.393  11.474  1.00  0.00           C  
ATOM   3552  O   GLU A 138      -0.532  -8.211  10.643  1.00  0.00           O  
ATOM   3553  CB  GLU A 138      -2.897  -8.127  12.948  1.00  0.00           C  
ATOM   3554  CG  GLU A 138      -3.660  -9.417  12.586  1.00  0.00           C  
ATOM   3555  CD  GLU A 138      -2.836 -10.462  11.822  1.00  0.00           C  
ATOM   3556  OE1 GLU A 138      -3.214 -10.825  10.681  1.00  0.00           O  
ATOM   3557  OE2 GLU A 138      -1.865 -11.008  12.389  1.00  0.00           O1-
ATOM   3558  H   GLU A 138      -3.397  -8.214  10.158  1.00  0.00           H  
ATOM   3559  HA  GLU A 138      -2.488  -6.218  12.177  1.00  0.00           H  
ATOM   3560  HB2 GLU A 138      -3.573  -7.525  13.554  1.00  0.00           H  
ATOM   3561  HB3 GLU A 138      -2.048  -8.377  13.585  1.00  0.00           H  
ATOM   3562  HG2 GLU A 138      -4.554  -9.163  12.017  1.00  0.00           H  
ATOM   3563  HG3 GLU A 138      -4.004  -9.868  13.516  1.00  0.00           H  
ATOM   3564  N   LEU A 139      -0.073  -6.611  12.163  1.00  0.00           N  
ATOM   3565  CA  LEU A 139       1.363  -6.447  11.893  1.00  0.00           C  
ATOM   3566  C   LEU A 139       2.203  -6.653  13.170  1.00  0.00           C  
ATOM   3567  O   LEU A 139       1.735  -6.332  14.263  1.00  0.00           O  
ATOM   3568  CB  LEU A 139       1.629  -5.042  11.306  1.00  0.00           C  
ATOM   3569  CG  LEU A 139       0.735  -4.566  10.143  1.00  0.00           C  
ATOM   3570  CD1 LEU A 139       1.115  -3.131   9.775  1.00  0.00           C  
ATOM   3571  CD2 LEU A 139       0.887  -5.433   8.899  1.00  0.00           C  
ATOM   3572  H   LEU A 139      -0.462  -5.980  12.849  1.00  0.00           H  
ATOM   3573  HA  LEU A 139       1.675  -7.189  11.158  1.00  0.00           H  
ATOM   3574  HB2 LEU A 139       2.670  -4.993  10.987  1.00  0.00           H  
ATOM   3575  HB3 LEU A 139       1.499  -4.321  12.113  1.00  0.00           H  
ATOM   3576  HG  LEU A 139      -0.309  -4.569  10.456  1.00  0.00           H  
ATOM   3577 HD11 LEU A 139       1.030  -2.485  10.649  1.00  0.00           H  
ATOM   3578 HD12 LEU A 139       2.136  -3.108   9.395  1.00  0.00           H  
ATOM   3579 HD13 LEU A 139       0.441  -2.766   9.001  1.00  0.00           H  
ATOM   3580 HD21 LEU A 139       1.937  -5.515   8.619  1.00  0.00           H  
ATOM   3581 HD22 LEU A 139       0.467  -6.419   9.099  1.00  0.00           H  
ATOM   3582 HD23 LEU A 139       0.324  -4.997   8.073  1.00  0.00           H  
ATOM   3583  N   GLY A 140       3.433  -7.166  13.043  1.00  0.00           N  
ATOM   3584  CA  GLY A 140       4.363  -7.454  14.152  1.00  0.00           C  
ATOM   3585  C   GLY A 140       5.313  -8.621  13.846  1.00  0.00           C  
ATOM   3586  O   GLY A 140       5.230  -9.203  12.765  1.00  0.00           O  
ATOM   3587  H   GLY A 140       3.750  -7.415  12.117  1.00  0.00           H  
ATOM   3588  HA2 GLY A 140       3.804  -7.690  15.058  1.00  0.00           H  
ATOM   3589  HA3 GLY A 140       4.973  -6.571  14.343  1.00  0.00           H  
ATOM   3590  N   ASN A 141       6.208  -8.996  14.775  1.00  0.00           N  
ATOM   3591  CA  ASN A 141       7.183 -10.072  14.506  1.00  0.00           C  
ATOM   3592  C   ASN A 141       6.521 -11.458  14.365  1.00  0.00           C  
ATOM   3593  O   ASN A 141       6.944 -12.245  13.524  1.00  0.00           O  
ATOM   3594  CB  ASN A 141       8.315 -10.089  15.555  1.00  0.00           C  
ATOM   3595  CG  ASN A 141       9.588 -10.717  14.994  1.00  0.00           C  
ATOM   3596  OD1 ASN A 141      10.090 -10.316  13.961  1.00  0.00           O  
ATOM   3597  ND2 ASN A 141      10.155 -11.703  15.646  1.00  0.00           N  
ATOM   3598  H   ASN A 141       6.231  -8.519  15.665  1.00  0.00           H  
ATOM   3599  HA  ASN A 141       7.635  -9.856  13.538  1.00  0.00           H  
ATOM   3600  HB2 ASN A 141       7.997 -10.647  16.436  1.00  0.00           H  
ATOM   3601  HB3 ASN A 141       8.561  -9.074  15.867  1.00  0.00           H  
ATOM   3602 HD21 ASN A 141      10.987 -12.121  15.254  1.00  0.00           H  
ATOM   3603 HD22 ASN A 141       9.840 -11.979  16.565  1.00  0.00           H  
ATOM   3604  N   GLY A 142       5.463 -11.747  15.135  1.00  0.00           N  
ATOM   3605  CA  GLY A 142       4.624 -12.944  14.961  1.00  0.00           C  
ATOM   3606  C   GLY A 142       3.896 -12.968  13.605  1.00  0.00           C  
ATOM   3607  O   GLY A 142       4.056 -13.926  12.850  1.00  0.00           O  
ATOM   3608  H   GLY A 142       5.202 -11.087  15.853  1.00  0.00           H  
ATOM   3609  HA2 GLY A 142       3.878 -12.979  15.754  1.00  0.00           H  
ATOM   3610  HA3 GLY A 142       5.246 -13.836  15.034  1.00  0.00           H  
ATOM   3611  N   PRO A 143       3.150 -11.911  13.231  1.00  0.00           N  
ATOM   3612  CA  PRO A 143       2.584 -11.770  11.892  1.00  0.00           C  
ATOM   3613  C   PRO A 143       3.585 -11.925  10.741  1.00  0.00           C  
ATOM   3614  O   PRO A 143       3.238 -12.541   9.735  1.00  0.00           O  
ATOM   3615  CB  PRO A 143       1.928 -10.389  11.872  1.00  0.00           C  
ATOM   3616  CG  PRO A 143       1.465 -10.240  13.315  1.00  0.00           C  
ATOM   3617  CD  PRO A 143       2.577 -10.912  14.119  1.00  0.00           C  
ATOM   3618  HA  PRO A 143       1.812 -12.531  11.776  1.00  0.00           H  
ATOM   3619  HB2 PRO A 143       1.089 -10.350  11.178  1.00  0.00           H  
ATOM   3620  HB3 PRO A 143       2.662  -9.618  11.636  1.00  0.00           H  
ATOM   3621  HG2 PRO A 143       0.532 -10.788  13.453  1.00  0.00           H  
ATOM   3622  HG3 PRO A 143       1.339  -9.194  13.593  1.00  0.00           H  
ATOM   3623  HD2 PRO A 143       3.329 -10.176  14.401  1.00  0.00           H  
ATOM   3624  HD3 PRO A 143       2.161 -11.377  15.013  1.00  0.00           H  
ATOM   3625  N   LEU A 144       4.817 -11.417  10.881  1.00  0.00           N  
ATOM   3626  CA  LEU A 144       5.871 -11.526   9.865  1.00  0.00           C  
ATOM   3627  C   LEU A 144       6.512 -12.924   9.798  1.00  0.00           C  
ATOM   3628  O   LEU A 144       6.758 -13.433   8.708  1.00  0.00           O  
ATOM   3629  CB  LEU A 144       6.875 -10.376  10.071  1.00  0.00           C  
ATOM   3630  CG  LEU A 144       8.067 -10.339   9.093  1.00  0.00           C  
ATOM   3631  CD1 LEU A 144       7.635 -10.142   7.639  1.00  0.00           C  
ATOM   3632  CD2 LEU A 144       8.969  -9.161   9.462  1.00  0.00           C  
ATOM   3633  H   LEU A 144       5.019 -10.876  11.710  1.00  0.00           H  
ATOM   3634  HA  LEU A 144       5.404 -11.365   8.893  1.00  0.00           H  
ATOM   3635  HB2 LEU A 144       7.275 -10.457  11.082  1.00  0.00           H  
ATOM   3636  HB3 LEU A 144       6.335  -9.431  10.002  1.00  0.00           H  
ATOM   3637  HG  LEU A 144       8.640 -11.262   9.170  1.00  0.00           H  
ATOM   3638 HD11 LEU A 144       7.026 -10.983   7.308  1.00  0.00           H  
ATOM   3639 HD12 LEU A 144       7.075  -9.213   7.537  1.00  0.00           H  
ATOM   3640 HD13 LEU A 144       8.518 -10.094   7.001  1.00  0.00           H  
ATOM   3641 HD21 LEU A 144       8.422  -8.223   9.365  1.00  0.00           H  
ATOM   3642 HD22 LEU A 144       9.321  -9.268  10.488  1.00  0.00           H  
ATOM   3643 HD23 LEU A 144       9.827  -9.132   8.790  1.00  0.00           H  
ATOM   3644  N   GLU A 145       6.706 -13.582  10.943  1.00  0.00           N  
ATOM   3645  CA  GLU A 145       7.095 -14.998  11.045  1.00  0.00           C  
ATOM   3646  C   GLU A 145       6.090 -15.910  10.310  1.00  0.00           C  
ATOM   3647  O   GLU A 145       6.466 -16.786   9.521  1.00  0.00           O  
ATOM   3648  CB  GLU A 145       7.192 -15.336  12.547  1.00  0.00           C  
ATOM   3649  CG  GLU A 145       7.496 -16.796  12.922  1.00  0.00           C  
ATOM   3650  CD  GLU A 145       8.997 -17.091  12.968  1.00  0.00           C  
ATOM   3651  OE1 GLU A 145       9.787 -16.213  13.398  1.00  0.00           O  
ATOM   3652  OE2 GLU A 145       9.399 -18.186  12.533  1.00  0.00           O1-
ATOM   3653  H   GLU A 145       6.539 -13.090  11.808  1.00  0.00           H  
ATOM   3654  HA  GLU A 145       8.076 -15.138  10.590  1.00  0.00           H  
ATOM   3655  HB2 GLU A 145       6.228 -15.105  13.001  1.00  0.00           H  
ATOM   3656  HB3 GLU A 145       7.915 -14.666  13.013  1.00  0.00           H  
ATOM   3657  HG2 GLU A 145       6.987 -17.477  12.240  1.00  0.00           H  
ATOM   3658  HG3 GLU A 145       7.094 -16.973  13.920  1.00  0.00           H  
ATOM   3659  N   GLU A 146       4.798 -15.646  10.525  1.00  0.00           N  
ATOM   3660  CA  GLU A 146       3.679 -16.278   9.821  1.00  0.00           C  
ATOM   3661  C   GLU A 146       3.614 -15.881   8.340  1.00  0.00           C  
ATOM   3662  O   GLU A 146       3.277 -16.718   7.510  1.00  0.00           O  
ATOM   3663  CB  GLU A 146       2.348 -15.903  10.496  1.00  0.00           C  
ATOM   3664  CG  GLU A 146       2.192 -16.459  11.921  1.00  0.00           C  
ATOM   3665  CD  GLU A 146       1.183 -15.671  12.767  1.00  0.00           C  
ATOM   3666  OE1 GLU A 146       0.412 -14.830  12.235  1.00  0.00           O  
ATOM   3667  OE2 GLU A 146       1.112 -15.928  13.992  1.00  0.00           O1-
ATOM   3668  H   GLU A 146       4.581 -14.953  11.227  1.00  0.00           H  
ATOM   3669  HA  GLU A 146       3.793 -17.361   9.863  1.00  0.00           H  
ATOM   3670  HB2 GLU A 146       1.516 -16.262   9.890  1.00  0.00           H  
ATOM   3671  HB3 GLU A 146       2.292 -14.815  10.528  1.00  0.00           H  
ATOM   3672  HG2 GLU A 146       3.154 -16.438  12.432  1.00  0.00           H  
ATOM   3673  HG3 GLU A 146       1.876 -17.500  11.856  1.00  0.00           H  
ATOM   3674  N   ALA A 147       3.947 -14.639   7.978  1.00  0.00           N  
ATOM   3675  CA  ALA A 147       3.931 -14.181   6.589  1.00  0.00           C  
ATOM   3676  C   ALA A 147       5.023 -14.859   5.750  1.00  0.00           C  
ATOM   3677  O   ALA A 147       4.736 -15.346   4.657  1.00  0.00           O  
ATOM   3678  CB  ALA A 147       4.042 -12.653   6.545  1.00  0.00           C  
ATOM   3679  H   ALA A 147       4.182 -13.970   8.698  1.00  0.00           H  
ATOM   3680  HA  ALA A 147       2.972 -14.469   6.157  1.00  0.00           H  
ATOM   3681  HB1 ALA A 147       3.218 -12.202   7.098  1.00  0.00           H  
ATOM   3682  HB2 ALA A 147       4.992 -12.336   6.975  1.00  0.00           H  
ATOM   3683  HB3 ALA A 147       4.006 -12.308   5.512  1.00  0.00           H  
ATOM   3684  N   ILE A 148       6.247 -14.961   6.279  1.00  0.00           N  
ATOM   3685  CA  ILE A 148       7.342 -15.734   5.670  1.00  0.00           C  
ATOM   3686  C   ILE A 148       6.930 -17.205   5.505  1.00  0.00           C  
ATOM   3687  O   ILE A 148       7.125 -17.785   4.436  1.00  0.00           O  
ATOM   3688  CB  ILE A 148       8.643 -15.539   6.489  1.00  0.00           C  
ATOM   3689  CG1 ILE A 148       9.125 -14.073   6.348  1.00  0.00           C  
ATOM   3690  CG2 ILE A 148       9.751 -16.534   6.086  1.00  0.00           C  
ATOM   3691  CD1 ILE A 148      10.283 -13.693   7.277  1.00  0.00           C  
ATOM   3692  H   ILE A 148       6.417 -14.510   7.166  1.00  0.00           H  
ATOM   3693  HA  ILE A 148       7.519 -15.349   4.665  1.00  0.00           H  
ATOM   3694  HB  ILE A 148       8.410 -15.722   7.538  1.00  0.00           H  
ATOM   3695 HG12 ILE A 148       8.303 -13.393   6.568  1.00  0.00           H  
ATOM   3696 HG13 ILE A 148       9.432 -13.893   5.318  1.00  0.00           H  
ATOM   3697 HG21 ILE A 148       9.427 -17.561   6.256  1.00  0.00           H  
ATOM   3698 HG22 ILE A 148      10.004 -16.405   5.034  1.00  0.00           H  
ATOM   3699 HG23 ILE A 148      10.648 -16.378   6.685  1.00  0.00           H  
ATOM   3700 HD11 ILE A 148      10.033 -13.946   8.307  1.00  0.00           H  
ATOM   3701 HD12 ILE A 148      11.192 -14.216   6.978  1.00  0.00           H  
ATOM   3702 HD13 ILE A 148      10.462 -12.620   7.210  1.00  0.00           H  
ATOM   3703  N   SER A 149       6.277 -17.784   6.519  1.00  0.00           N  
ATOM   3704  CA  SER A 149       5.727 -19.145   6.448  1.00  0.00           C  
ATOM   3705  C   SER A 149       4.640 -19.280   5.370  1.00  0.00           C  
ATOM   3706  O   SER A 149       4.658 -20.227   4.588  1.00  0.00           O  
ATOM   3707  CB  SER A 149       5.160 -19.577   7.806  1.00  0.00           C  
ATOM   3708  OG  SER A 149       6.131 -19.466   8.828  1.00  0.00           O  
ATOM   3709  H   SER A 149       6.157 -17.256   7.372  1.00  0.00           H  
ATOM   3710  HA  SER A 149       6.532 -19.831   6.186  1.00  0.00           H  
ATOM   3711  HB2 SER A 149       4.841 -20.617   7.736  1.00  0.00           H  
ATOM   3712  HB3 SER A 149       4.295 -18.967   8.062  1.00  0.00           H  
ATOM   3713  HG  SER A 149       6.221 -18.547   9.088  1.00  0.00           H  
ATOM   3714  N   ALA A 150       3.705 -18.331   5.276  1.00  0.00           N  
ATOM   3715  CA  ALA A 150       2.614 -18.351   4.303  1.00  0.00           C  
ATOM   3716  C   ALA A 150       3.110 -18.200   2.854  1.00  0.00           C  
ATOM   3717  O   ALA A 150       2.646 -18.939   1.979  1.00  0.00           O  
ATOM   3718  CB  ALA A 150       1.614 -17.252   4.675  1.00  0.00           C  
ATOM   3719  H   ALA A 150       3.715 -17.583   5.954  1.00  0.00           H  
ATOM   3720  HA  ALA A 150       2.105 -19.312   4.378  1.00  0.00           H  
ATOM   3721  HB1 ALA A 150       1.220 -17.431   5.675  1.00  0.00           H  
ATOM   3722  HB2 ALA A 150       2.109 -16.280   4.658  1.00  0.00           H  
ATOM   3723  HB3 ALA A 150       0.791 -17.244   3.962  1.00  0.00           H  
ATOM   3724  N   LEU A 151       4.064 -17.291   2.606  1.00  0.00           N  
ATOM   3725  CA  LEU A 151       4.734 -17.131   1.309  1.00  0.00           C  
ATOM   3726  C   LEU A 151       5.534 -18.390   0.944  1.00  0.00           C  
ATOM   3727  O   LEU A 151       5.512 -18.787  -0.223  1.00  0.00           O  
ATOM   3728  CB  LEU A 151       5.651 -15.885   1.330  1.00  0.00           C  
ATOM   3729  CG  LEU A 151       4.979 -14.585   0.846  1.00  0.00           C  
ATOM   3730  CD1 LEU A 151       3.863 -14.070   1.753  1.00  0.00           C  
ATOM   3731  CD2 LEU A 151       6.028 -13.477   0.733  1.00  0.00           C  
ATOM   3732  H   LEU A 151       4.368 -16.705   3.370  1.00  0.00           H  
ATOM   3733  HA  LEU A 151       3.981 -17.000   0.532  1.00  0.00           H  
ATOM   3734  HB2 LEU A 151       6.494 -16.075   0.667  1.00  0.00           H  
ATOM   3735  HB3 LEU A 151       6.061 -15.740   2.330  1.00  0.00           H  
ATOM   3736  HG  LEU A 151       4.561 -14.763  -0.145  1.00  0.00           H  
ATOM   3737 HD11 LEU A 151       3.111 -14.846   1.901  1.00  0.00           H  
ATOM   3738 HD12 LEU A 151       4.281 -13.775   2.715  1.00  0.00           H  
ATOM   3739 HD13 LEU A 151       3.386 -13.205   1.292  1.00  0.00           H  
ATOM   3740 HD21 LEU A 151       6.469 -13.278   1.710  1.00  0.00           H  
ATOM   3741 HD22 LEU A 151       6.815 -13.778   0.042  1.00  0.00           H  
ATOM   3742 HD23 LEU A 151       5.569 -12.563   0.358  1.00  0.00           H  
ATOM   3743  N   TYR A 152       6.188 -19.048   1.907  1.00  0.00           N  
ATOM   3744  CA  TYR A 152       6.846 -20.335   1.670  1.00  0.00           C  
ATOM   3745  C   TYR A 152       5.828 -21.427   1.299  1.00  0.00           C  
ATOM   3746  O   TYR A 152       5.927 -22.025   0.227  1.00  0.00           O  
ATOM   3747  CB  TYR A 152       7.721 -20.721   2.874  1.00  0.00           C  
ATOM   3748  CG  TYR A 152       8.448 -22.040   2.687  1.00  0.00           C  
ATOM   3749  CD1 TYR A 152       9.744 -22.067   2.132  1.00  0.00           C  
ATOM   3750  CD2 TYR A 152       7.805 -23.246   3.028  1.00  0.00           C  
ATOM   3751  CE1 TYR A 152      10.386 -23.301   1.902  1.00  0.00           C  
ATOM   3752  CE2 TYR A 152       8.436 -24.479   2.777  1.00  0.00           C  
ATOM   3753  CZ  TYR A 152       9.725 -24.510   2.210  1.00  0.00           C  
ATOM   3754  OH  TYR A 152      10.320 -25.706   1.966  1.00  0.00           O  
ATOM   3755  H   TYR A 152       6.238 -18.649   2.833  1.00  0.00           H  
ATOM   3756  HA  TYR A 152       7.508 -20.226   0.812  1.00  0.00           H  
ATOM   3757  HB2 TYR A 152       7.101 -20.785   3.769  1.00  0.00           H  
ATOM   3758  HB3 TYR A 152       8.456 -19.934   3.043  1.00  0.00           H  
ATOM   3759  HD1 TYR A 152      10.243 -21.144   1.880  1.00  0.00           H  
ATOM   3760  HD2 TYR A 152       6.823 -23.228   3.478  1.00  0.00           H  
ATOM   3761  HE1 TYR A 152      11.381 -23.327   1.480  1.00  0.00           H  
ATOM   3762  HE2 TYR A 152       7.944 -25.409   3.021  1.00  0.00           H  
ATOM   3763  HH  TYR A 152      11.262 -25.675   2.147  1.00  0.00           H  
ATOM   3764  N   TYR A 153       4.801 -21.663   2.123  1.00  0.00           N  
ATOM   3765  CA  TYR A 153       3.827 -22.740   1.893  1.00  0.00           C  
ATOM   3766  C   TYR A 153       2.876 -22.502   0.709  1.00  0.00           C  
ATOM   3767  O   TYR A 153       2.236 -23.454   0.254  1.00  0.00           O  
ATOM   3768  CB  TYR A 153       3.095 -23.105   3.198  1.00  0.00           C  
ATOM   3769  CG  TYR A 153       4.004 -23.777   4.212  1.00  0.00           C  
ATOM   3770  CD1 TYR A 153       4.641 -24.986   3.872  1.00  0.00           C  
ATOM   3771  CD2 TYR A 153       4.255 -23.188   5.467  1.00  0.00           C  
ATOM   3772  CE1 TYR A 153       5.584 -25.557   4.744  1.00  0.00           C  
ATOM   3773  CE2 TYR A 153       5.194 -23.761   6.348  1.00  0.00           C  
ATOM   3774  CZ  TYR A 153       5.885 -24.934   5.975  1.00  0.00           C  
ATOM   3775  OH  TYR A 153       6.832 -25.478   6.785  1.00  0.00           O  
ATOM   3776  H   TYR A 153       4.751 -21.147   2.989  1.00  0.00           H  
ATOM   3777  HA  TYR A 153       4.403 -23.618   1.600  1.00  0.00           H  
ATOM   3778  HB2 TYR A 153       2.284 -23.797   2.970  1.00  0.00           H  
ATOM   3779  HB3 TYR A 153       2.654 -22.206   3.628  1.00  0.00           H  
ATOM   3780  HD1 TYR A 153       4.430 -25.471   2.931  1.00  0.00           H  
ATOM   3781  HD2 TYR A 153       3.740 -22.282   5.751  1.00  0.00           H  
ATOM   3782  HE1 TYR A 153       6.087 -26.472   4.467  1.00  0.00           H  
ATOM   3783  HE2 TYR A 153       5.400 -23.299   7.303  1.00  0.00           H  
ATOM   3784  HH  TYR A 153       6.932 -25.013   7.618  1.00  0.00           H  
ATOM   3785  N   TYR A 154       2.823 -21.302   0.118  1.00  0.00           N  
ATOM   3786  CA  TYR A 154       2.144 -21.115  -1.172  1.00  0.00           C  
ATOM   3787  C   TYR A 154       2.843 -21.863  -2.323  1.00  0.00           C  
ATOM   3788  O   TYR A 154       2.168 -22.305  -3.254  1.00  0.00           O  
ATOM   3789  CB  TYR A 154       1.971 -19.625  -1.478  1.00  0.00           C  
ATOM   3790  CG  TYR A 154       1.077 -19.369  -2.681  1.00  0.00           C  
ATOM   3791  CD1 TYR A 154      -0.271 -19.778  -2.639  1.00  0.00           C  
ATOM   3792  CD2 TYR A 154       1.586 -18.764  -3.847  1.00  0.00           C  
ATOM   3793  CE1 TYR A 154      -1.112 -19.588  -3.750  1.00  0.00           C  
ATOM   3794  CE2 TYR A 154       0.745 -18.571  -4.962  1.00  0.00           C  
ATOM   3795  CZ  TYR A 154      -0.603 -18.982  -4.915  1.00  0.00           C  
ATOM   3796  OH  TYR A 154      -1.411 -18.801  -5.993  1.00  0.00           O  
ATOM   3797  H   TYR A 154       3.311 -20.524   0.536  1.00  0.00           H  
ATOM   3798  HA  TYR A 154       1.148 -21.548  -1.086  1.00  0.00           H  
ATOM   3799  HB2 TYR A 154       2.955 -19.188  -1.647  1.00  0.00           H  
ATOM   3800  HB3 TYR A 154       1.530 -19.126  -0.614  1.00  0.00           H  
ATOM   3801  HD1 TYR A 154      -0.664 -20.252  -1.752  1.00  0.00           H  
ATOM   3802  HD2 TYR A 154       2.620 -18.457  -3.891  1.00  0.00           H  
ATOM   3803  HE1 TYR A 154      -2.139 -19.918  -3.705  1.00  0.00           H  
ATOM   3804  HE2 TYR A 154       1.130 -18.108  -5.859  1.00  0.00           H  
ATOM   3805  HH  TYR A 154      -2.337 -18.807  -5.742  1.00  0.00           H  
ATOM   3806  N   SER A 155       4.151 -22.137  -2.210  1.00  0.00           N  
ATOM   3807  CA  SER A 155       4.901 -23.006  -3.139  1.00  0.00           C  
ATOM   3808  C   SER A 155       4.487 -24.493  -3.084  1.00  0.00           C  
ATOM   3809  O   SER A 155       5.010 -25.313  -3.837  1.00  0.00           O  
ATOM   3810  CB  SER A 155       6.413 -22.829  -2.941  1.00  0.00           C  
ATOM   3811  OG  SER A 155       6.873 -23.485  -1.775  1.00  0.00           O  
ATOM   3812  H   SER A 155       4.655 -21.759  -1.420  1.00  0.00           H  
ATOM   3813  HA  SER A 155       4.679 -22.674  -4.153  1.00  0.00           H  
ATOM   3814  HB2 SER A 155       6.656 -21.768  -2.886  1.00  0.00           H  
ATOM   3815  HB3 SER A 155       6.934 -23.251  -3.801  1.00  0.00           H  
ATOM   3816  HG  SER A 155       6.612 -22.969  -1.008  1.00  0.00           H  
ATOM   3817  N   THR A 156       3.507 -24.834  -2.237  1.00  0.00           N  
ATOM   3818  CA  THR A 156       2.887 -26.169  -2.118  1.00  0.00           C  
ATOM   3819  C   THR A 156       1.400 -26.174  -2.506  1.00  0.00           C  
ATOM   3820  O   THR A 156       0.744 -27.212  -2.444  1.00  0.00           O  
ATOM   3821  CB  THR A 156       3.050 -26.739  -0.695  1.00  0.00           C  
ATOM   3822  OG1 THR A 156       2.157 -26.124   0.216  1.00  0.00           O  
ATOM   3823  CG2 THR A 156       4.458 -26.599  -0.114  1.00  0.00           C  
ATOM   3824  H   THR A 156       3.160 -24.108  -1.627  1.00  0.00           H  
ATOM   3825  HA  THR A 156       3.389 -26.858  -2.798  1.00  0.00           H  
ATOM   3826  HB  THR A 156       2.800 -27.799  -0.731  1.00  0.00           H  
ATOM   3827 HG21 THR A 156       5.181 -27.035  -0.803  1.00  0.00           H  
ATOM   3828 HG22 THR A 156       4.711 -25.552   0.048  1.00  0.00           H  
ATOM   3829 HG23 THR A 156       4.511 -27.129   0.837  1.00  0.00           H  
ATOM   3830  HG1 THR A 156       2.378 -25.192   0.277  1.00  0.00           H  
ATOM   3831  N   GLY A 157       0.830 -25.009  -2.843  1.00  0.00           N  
ATOM   3832  CA  GLY A 157      -0.615 -24.815  -3.029  1.00  0.00           C  
ATOM   3833  C   GLY A 157      -1.440 -24.820  -1.731  1.00  0.00           C  
ATOM   3834  O   GLY A 157      -2.642 -24.565  -1.778  1.00  0.00           O  
ATOM   3835  H   GLY A 157       1.428 -24.206  -2.974  1.00  0.00           H  
ATOM   3836  HA2 GLY A 157      -0.999 -25.608  -3.672  1.00  0.00           H  
ATOM   3837  HA3 GLY A 157      -0.783 -23.861  -3.529  1.00  0.00           H  
ATOM   3838  N   GLY A 158      -0.818 -25.089  -0.575  1.00  0.00           N  
ATOM   3839  CA  GLY A 158      -1.492 -25.158   0.724  1.00  0.00           C  
ATOM   3840  C   GLY A 158      -2.011 -23.806   1.225  1.00  0.00           C  
ATOM   3841  O   GLY A 158      -3.154 -23.726   1.685  1.00  0.00           O  
ATOM   3842  H   GLY A 158       0.159 -25.345  -0.609  1.00  0.00           H  
ATOM   3843  HA2 GLY A 158      -0.791 -25.548   1.462  1.00  0.00           H  
ATOM   3844  HA3 GLY A 158      -2.332 -25.849   0.655  1.00  0.00           H  
ATOM   3845  N   THR A 159      -1.213 -22.736   1.113  1.00  0.00           N  
ATOM   3846  CA  THR A 159      -1.630 -21.380   1.522  1.00  0.00           C  
ATOM   3847  C   THR A 159      -2.765 -20.842   0.652  1.00  0.00           C  
ATOM   3848  O   THR A 159      -2.683 -20.910  -0.571  1.00  0.00           O  
ATOM   3849  CB  THR A 159      -0.456 -20.382   1.523  1.00  0.00           C  
ATOM   3850  OG1 THR A 159       0.553 -20.765   2.429  1.00  0.00           O  
ATOM   3851  CG2 THR A 159      -0.848 -18.954   1.907  1.00  0.00           C  
ATOM   3852  H   THR A 159      -0.283 -22.865   0.740  1.00  0.00           H  
ATOM   3853  HA  THR A 159      -2.021 -21.447   2.537  1.00  0.00           H  
ATOM   3854  HB  THR A 159      -0.028 -20.359   0.520  1.00  0.00           H  
ATOM   3855 HG21 THR A 159      -1.596 -18.567   1.216  1.00  0.00           H  
ATOM   3856 HG22 THR A 159      -1.254 -18.936   2.918  1.00  0.00           H  
ATOM   3857 HG23 THR A 159       0.027 -18.305   1.856  1.00  0.00           H  
ATOM   3858  HG1 THR A 159       1.301 -20.188   2.257  1.00  0.00           H  
ATOM   3859  N   GLN A 160      -3.798 -20.257   1.266  1.00  0.00           N  
ATOM   3860  CA  GLN A 160      -4.948 -19.695   0.547  1.00  0.00           C  
ATOM   3861  C   GLN A 160      -4.917 -18.164   0.458  1.00  0.00           C  
ATOM   3862  O   GLN A 160      -4.264 -17.481   1.252  1.00  0.00           O  
ATOM   3863  CB  GLN A 160      -6.257 -20.265   1.116  1.00  0.00           C  
ATOM   3864  CG  GLN A 160      -6.355 -21.798   0.979  1.00  0.00           C  
ATOM   3865  CD  GLN A 160      -6.001 -22.300  -0.419  1.00  0.00           C  
ATOM   3866  NE2 GLN A 160      -5.061 -23.210  -0.537  1.00  0.00           N  
ATOM   3867  OE1 GLN A 160      -6.554 -21.847  -1.416  1.00  0.00           O  
ATOM   3868  H   GLN A 160      -3.806 -20.219   2.275  1.00  0.00           H  
ATOM   3869  HA  GLN A 160      -4.890 -20.022  -0.491  1.00  0.00           H  
ATOM   3870  HB2 GLN A 160      -6.353 -19.989   2.166  1.00  0.00           H  
ATOM   3871  HB3 GLN A 160      -7.087 -19.815   0.571  1.00  0.00           H  
ATOM   3872  HG2 GLN A 160      -5.681 -22.259   1.701  1.00  0.00           H  
ATOM   3873  HG3 GLN A 160      -7.369 -22.120   1.217  1.00  0.00           H  
ATOM   3874 HE21 GLN A 160      -4.735 -23.471  -1.457  1.00  0.00           H  
ATOM   3875 HE22 GLN A 160      -4.535 -23.512   0.271  1.00  0.00           H  
ATOM   3876  N   LEU A 161      -5.601 -17.624  -0.560  1.00  0.00           N  
ATOM   3877  CA  LEU A 161      -5.375 -16.257  -1.044  1.00  0.00           C  
ATOM   3878  C   LEU A 161      -5.568 -15.140   0.004  1.00  0.00           C  
ATOM   3879  O   LEU A 161      -4.731 -14.240   0.018  1.00  0.00           O  
ATOM   3880  CB  LEU A 161      -6.151 -16.022  -2.357  1.00  0.00           C  
ATOM   3881  CG  LEU A 161      -5.965 -14.620  -2.978  1.00  0.00           C  
ATOM   3882  CD1 LEU A 161      -4.513 -14.353  -3.384  1.00  0.00           C  
ATOM   3883  CD2 LEU A 161      -6.821 -14.500  -4.240  1.00  0.00           C  
ATOM   3884  H   LEU A 161      -6.170 -18.238  -1.124  1.00  0.00           H  
ATOM   3885  HA  LEU A 161      -4.319 -16.217  -1.309  1.00  0.00           H  
ATOM   3886  HB2 LEU A 161      -7.214 -16.167  -2.161  1.00  0.00           H  
ATOM   3887  HB3 LEU A 161      -5.841 -16.773  -3.084  1.00  0.00           H  
ATOM   3888  HG  LEU A 161      -6.287 -13.853  -2.274  1.00  0.00           H  
ATOM   3889 HD11 LEU A 161      -3.869 -14.343  -2.504  1.00  0.00           H  
ATOM   3890 HD12 LEU A 161      -4.168 -15.114  -4.083  1.00  0.00           H  
ATOM   3891 HD13 LEU A 161      -4.441 -13.373  -3.856  1.00  0.00           H  
ATOM   3892 HD21 LEU A 161      -6.594 -15.308  -4.935  1.00  0.00           H  
ATOM   3893 HD22 LEU A 161      -7.877 -14.519  -3.970  1.00  0.00           H  
ATOM   3894 HD23 LEU A 161      -6.614 -13.549  -4.732  1.00  0.00           H  
ATOM   3895  N   PRO A 162      -6.568 -15.170   0.910  1.00  0.00           N  
ATOM   3896  CA  PRO A 162      -6.694 -14.150   1.954  1.00  0.00           C  
ATOM   3897  C   PRO A 162      -5.475 -14.082   2.883  1.00  0.00           C  
ATOM   3898  O   PRO A 162      -4.923 -13.004   3.098  1.00  0.00           O  
ATOM   3899  CB  PRO A 162      -7.991 -14.476   2.702  1.00  0.00           C  
ATOM   3900  CG  PRO A 162      -8.817 -15.181   1.628  1.00  0.00           C  
ATOM   3901  CD  PRO A 162      -7.758 -16.007   0.901  1.00  0.00           C  
ATOM   3902  HA  PRO A 162      -6.809 -13.181   1.470  1.00  0.00           H  
ATOM   3903  HB2 PRO A 162      -8.486 -13.572   3.059  1.00  0.00           H  
ATOM   3904  HB3 PRO A 162      -7.802 -15.161   3.528  1.00  0.00           H  
ATOM   3905  HG2 PRO A 162      -9.236 -14.443   0.944  1.00  0.00           H  
ATOM   3906  HG3 PRO A 162      -9.596 -15.809   2.059  1.00  0.00           H  
ATOM   3907  HD2 PRO A 162      -7.563 -16.929   1.449  1.00  0.00           H  
ATOM   3908  HD3 PRO A 162      -8.094 -16.233  -0.111  1.00  0.00           H  
ATOM   3909  N   THR A 163      -4.993 -15.235   3.367  1.00  0.00           N  
ATOM   3910  CA  THR A 163      -3.758 -15.320   4.166  1.00  0.00           C  
ATOM   3911  C   THR A 163      -2.518 -14.920   3.365  1.00  0.00           C  
ATOM   3912  O   THR A 163      -1.655 -14.221   3.900  1.00  0.00           O  
ATOM   3913  CB  THR A 163      -3.597 -16.714   4.797  1.00  0.00           C  
ATOM   3914  OG1 THR A 163      -4.596 -16.875   5.776  1.00  0.00           O  
ATOM   3915  CG2 THR A 163      -2.258 -16.943   5.498  1.00  0.00           C  
ATOM   3916  H   THR A 163      -5.493 -16.088   3.164  1.00  0.00           H  
ATOM   3917  HA  THR A 163      -3.837 -14.608   4.987  1.00  0.00           H  
ATOM   3918  HB  THR A 163      -3.721 -17.477   4.029  1.00  0.00           H  
ATOM   3919 HG21 THR A 163      -1.448 -16.955   4.768  1.00  0.00           H  
ATOM   3920 HG22 THR A 163      -2.078 -16.158   6.232  1.00  0.00           H  
ATOM   3921 HG23 THR A 163      -2.277 -17.910   6.002  1.00  0.00           H  
ATOM   3922  HG1 THR A 163      -5.422 -16.969   5.297  1.00  0.00           H  
ATOM   3923  N   LEU A 164      -2.428 -15.298   2.083  1.00  0.00           N  
ATOM   3924  CA  LEU A 164      -1.327 -14.882   1.206  1.00  0.00           C  
ATOM   3925  C   LEU A 164      -1.296 -13.359   1.002  1.00  0.00           C  
ATOM   3926  O   LEU A 164      -0.247 -12.744   1.156  1.00  0.00           O  
ATOM   3927  CB  LEU A 164      -1.408 -15.639  -0.133  1.00  0.00           C  
ATOM   3928  CG  LEU A 164      -0.319 -15.257  -1.155  1.00  0.00           C  
ATOM   3929  CD1 LEU A 164       1.070 -15.682  -0.672  1.00  0.00           C  
ATOM   3930  CD2 LEU A 164      -0.606 -15.945  -2.488  1.00  0.00           C  
ATOM   3931  H   LEU A 164      -3.153 -15.890   1.703  1.00  0.00           H  
ATOM   3932  HA  LEU A 164      -0.390 -15.155   1.692  1.00  0.00           H  
ATOM   3933  HB2 LEU A 164      -2.376 -15.422  -0.583  1.00  0.00           H  
ATOM   3934  HB3 LEU A 164      -1.358 -16.713   0.050  1.00  0.00           H  
ATOM   3935  HG  LEU A 164      -0.330 -14.180  -1.323  1.00  0.00           H  
ATOM   3936 HD11 LEU A 164       1.356 -15.089   0.196  1.00  0.00           H  
ATOM   3937 HD12 LEU A 164       1.076 -16.741  -0.415  1.00  0.00           H  
ATOM   3938 HD13 LEU A 164       1.806 -15.507  -1.457  1.00  0.00           H  
ATOM   3939 HD21 LEU A 164      -0.626 -17.026  -2.353  1.00  0.00           H  
ATOM   3940 HD22 LEU A 164      -1.567 -15.611  -2.879  1.00  0.00           H  
ATOM   3941 HD23 LEU A 164       0.170 -15.692  -3.210  1.00  0.00           H  
ATOM   3942  N   ALA A 165      -2.442 -12.740   0.710  1.00  0.00           N  
ATOM   3943  CA  ALA A 165      -2.556 -11.300   0.493  1.00  0.00           C  
ATOM   3944  C   ALA A 165      -2.307 -10.498   1.783  1.00  0.00           C  
ATOM   3945  O   ALA A 165      -1.552  -9.528   1.751  1.00  0.00           O  
ATOM   3946  CB  ALA A 165      -3.923 -11.010  -0.133  1.00  0.00           C  
ATOM   3947  H   ALA A 165      -3.275 -13.299   0.598  1.00  0.00           H  
ATOM   3948  HA  ALA A 165      -1.790 -11.000  -0.223  1.00  0.00           H  
ATOM   3949  HB1 ALA A 165      -4.039 -11.582  -1.053  1.00  0.00           H  
ATOM   3950  HB2 ALA A 165      -4.717 -11.285   0.562  1.00  0.00           H  
ATOM   3951  HB3 ALA A 165      -3.992  -9.948  -0.370  1.00  0.00           H  
ATOM   3952  N   ARG A 166      -2.839 -10.941   2.934  1.00  0.00           N  
ATOM   3953  CA  ARG A 166      -2.457 -10.434   4.269  1.00  0.00           C  
ATOM   3954  C   ARG A 166      -0.943 -10.492   4.485  1.00  0.00           C  
ATOM   3955  O   ARG A 166      -0.351  -9.554   5.010  1.00  0.00           O  
ATOM   3956  CB  ARG A 166      -3.253 -11.214   5.339  1.00  0.00           C  
ATOM   3957  CG  ARG A 166      -2.786 -11.073   6.803  1.00  0.00           C  
ATOM   3958  CD  ARG A 166      -1.840 -12.199   7.249  1.00  0.00           C  
ATOM   3959  NE  ARG A 166      -1.586 -12.159   8.704  1.00  0.00           N  
ATOM   3960  CZ  ARG A 166      -0.638 -12.806   9.357  1.00  0.00           C  
ATOM   3961  NH1 ARG A 166       0.279 -13.517   8.759  1.00  0.00           N  
ATOM   3962  NH2 ARG A 166      -0.589 -12.752  10.651  1.00  0.00           N1+
ATOM   3963  H   ARG A 166      -3.500 -11.703   2.886  1.00  0.00           H  
ATOM   3964  HA  ARG A 166      -2.726  -9.380   4.340  1.00  0.00           H  
ATOM   3965  HB2 ARG A 166      -3.258 -12.273   5.084  1.00  0.00           H  
ATOM   3966  HB3 ARG A 166      -4.287 -10.872   5.283  1.00  0.00           H  
ATOM   3967  HG2 ARG A 166      -3.671 -11.116   7.438  1.00  0.00           H  
ATOM   3968  HG3 ARG A 166      -2.302 -10.109   6.954  1.00  0.00           H  
ATOM   3969  HD2 ARG A 166      -0.900 -12.112   6.705  1.00  0.00           H  
ATOM   3970  HD3 ARG A 166      -2.293 -13.160   7.005  1.00  0.00           H  
ATOM   3971  HE  ARG A 166      -2.207 -11.613   9.283  1.00  0.00           H  
ATOM   3972 HH11 ARG A 166       0.295 -13.572   7.751  1.00  0.00           H  
ATOM   3973 HH12 ARG A 166       1.069 -13.833   9.303  1.00  0.00           H  
ATOM   3974 HH21 ARG A 166      -0.028 -13.413  11.170  1.00  0.00           H  
ATOM   3975 HH22 ARG A 166      -1.186 -12.105  11.144  1.00  0.00           H  
ATOM   3976  N   SER A 167      -0.310 -11.574   4.038  1.00  0.00           N  
ATOM   3977  CA  SER A 167       1.133 -11.783   4.175  1.00  0.00           C  
ATOM   3978  C   SER A 167       1.959 -10.936   3.197  1.00  0.00           C  
ATOM   3979  O   SER A 167       3.014 -10.446   3.588  1.00  0.00           O  
ATOM   3980  CB  SER A 167       1.453 -13.274   4.074  1.00  0.00           C  
ATOM   3981  OG  SER A 167       0.726 -13.965   5.078  1.00  0.00           O  
ATOM   3982  H   SER A 167      -0.863 -12.302   3.608  1.00  0.00           H  
ATOM   3983  HA  SER A 167       1.430 -11.469   5.176  1.00  0.00           H  
ATOM   3984  HB2 SER A 167       2.521 -13.429   4.221  1.00  0.00           H  
ATOM   3985  HB3 SER A 167       1.177 -13.655   3.091  1.00  0.00           H  
ATOM   3986  HG  SER A 167      -0.157 -14.109   4.729  1.00  0.00           H  
ATOM   3987  N   PHE A 168       1.478 -10.675   1.975  1.00  0.00           N  
ATOM   3988  CA  PHE A 168       2.065  -9.666   1.081  1.00  0.00           C  
ATOM   3989  C   PHE A 168       1.956  -8.257   1.673  1.00  0.00           C  
ATOM   3990  O   PHE A 168       2.943  -7.531   1.670  1.00  0.00           O  
ATOM   3991  CB  PHE A 168       1.405  -9.696  -0.310  1.00  0.00           C  
ATOM   3992  CG  PHE A 168       1.647 -10.911  -1.193  1.00  0.00           C  
ATOM   3993  CD1 PHE A 168       2.866 -11.618  -1.155  1.00  0.00           C  
ATOM   3994  CD2 PHE A 168       0.666 -11.283  -2.134  1.00  0.00           C  
ATOM   3995  CE1 PHE A 168       3.085 -12.702  -2.022  1.00  0.00           C  
ATOM   3996  CE2 PHE A 168       0.892 -12.357  -3.014  1.00  0.00           C  
ATOM   3997  CZ  PHE A 168       2.099 -13.071  -2.951  1.00  0.00           C  
ATOM   3998  H   PHE A 168       0.654 -11.170   1.663  1.00  0.00           H  
ATOM   3999  HA  PHE A 168       3.132  -9.864   0.974  1.00  0.00           H  
ATOM   4000  HB2 PHE A 168       1.766  -8.831  -0.866  1.00  0.00           H  
ATOM   4001  HB3 PHE A 168       0.330  -9.564  -0.183  1.00  0.00           H  
ATOM   4002  HD1 PHE A 168       3.648 -11.336  -0.466  1.00  0.00           H  
ATOM   4003  HD2 PHE A 168      -0.264 -10.735  -2.188  1.00  0.00           H  
ATOM   4004  HE1 PHE A 168       4.015 -13.249  -1.972  1.00  0.00           H  
ATOM   4005  HE2 PHE A 168       0.138 -12.638  -3.735  1.00  0.00           H  
ATOM   4006  HZ  PHE A 168       2.268 -13.906  -3.614  1.00  0.00           H  
ATOM   4007  N   ILE A 169       0.798  -7.877   2.225  1.00  0.00           N  
ATOM   4008  CA  ILE A 169       0.601  -6.578   2.889  1.00  0.00           C  
ATOM   4009  C   ILE A 169       1.604  -6.392   4.041  1.00  0.00           C  
ATOM   4010  O   ILE A 169       2.309  -5.382   4.077  1.00  0.00           O  
ATOM   4011  CB  ILE A 169      -0.884  -6.421   3.298  1.00  0.00           C  
ATOM   4012  CG1 ILE A 169      -1.753  -6.233   2.029  1.00  0.00           C  
ATOM   4013  CG2 ILE A 169      -1.103  -5.265   4.283  1.00  0.00           C  
ATOM   4014  CD1 ILE A 169      -3.262  -6.370   2.268  1.00  0.00           C  
ATOM   4015  H   ILE A 169       0.011  -8.507   2.169  1.00  0.00           H  
ATOM   4016  HA  ILE A 169       0.828  -5.791   2.169  1.00  0.00           H  
ATOM   4017  HB  ILE A 169      -1.198  -7.338   3.797  1.00  0.00           H  
ATOM   4018 HG12 ILE A 169      -1.476  -6.974   1.279  1.00  0.00           H  
ATOM   4019 HG13 ILE A 169      -1.555  -5.250   1.601  1.00  0.00           H  
ATOM   4020 HG21 ILE A 169      -0.562  -5.445   5.212  1.00  0.00           H  
ATOM   4021 HG22 ILE A 169      -0.752  -4.331   3.844  1.00  0.00           H  
ATOM   4022 HG23 ILE A 169      -2.158  -5.172   4.540  1.00  0.00           H  
ATOM   4023 HD11 ILE A 169      -3.474  -7.314   2.770  1.00  0.00           H  
ATOM   4024 HD12 ILE A 169      -3.634  -5.540   2.868  1.00  0.00           H  
ATOM   4025 HD13 ILE A 169      -3.776  -6.361   1.307  1.00  0.00           H  
ATOM   4026  N   ILE A 170       1.759  -7.396   4.913  1.00  0.00           N  
ATOM   4027  CA  ILE A 170       2.826  -7.443   5.931  1.00  0.00           C  
ATOM   4028  C   ILE A 170       4.216  -7.244   5.305  1.00  0.00           C  
ATOM   4029  O   ILE A 170       4.961  -6.362   5.733  1.00  0.00           O  
ATOM   4030  CB  ILE A 170       2.721  -8.761   6.736  1.00  0.00           C  
ATOM   4031  CG1 ILE A 170       1.490  -8.722   7.664  1.00  0.00           C  
ATOM   4032  CG2 ILE A 170       3.986  -9.065   7.556  1.00  0.00           C  
ATOM   4033  CD1 ILE A 170       1.036 -10.100   8.146  1.00  0.00           C  
ATOM   4034  H   ILE A 170       1.118  -8.174   4.856  1.00  0.00           H  
ATOM   4035  HA  ILE A 170       2.678  -6.613   6.621  1.00  0.00           H  
ATOM   4036  HB  ILE A 170       2.590  -9.579   6.027  1.00  0.00           H  
ATOM   4037 HG12 ILE A 170       0.648  -8.257   7.153  1.00  0.00           H  
ATOM   4038 HG13 ILE A 170       1.733  -8.122   8.540  1.00  0.00           H  
ATOM   4039 HG21 ILE A 170       4.823  -9.277   6.891  1.00  0.00           H  
ATOM   4040 HG22 ILE A 170       4.232  -8.213   8.190  1.00  0.00           H  
ATOM   4041 HG23 ILE A 170       3.833  -9.941   8.185  1.00  0.00           H  
ATOM   4042 HD11 ILE A 170       0.862 -10.755   7.293  1.00  0.00           H  
ATOM   4043 HD12 ILE A 170       1.785 -10.545   8.801  1.00  0.00           H  
ATOM   4044 HD13 ILE A 170       0.108  -9.985   8.707  1.00  0.00           H  
ATOM   4045  N   CYS A 171       4.550  -8.005   4.259  1.00  0.00           N  
ATOM   4046  CA  CYS A 171       5.844  -7.945   3.569  1.00  0.00           C  
ATOM   4047  C   CYS A 171       6.086  -6.664   2.740  1.00  0.00           C  
ATOM   4048  O   CYS A 171       7.118  -6.574   2.078  1.00  0.00           O  
ATOM   4049  CB  CYS A 171       6.037  -9.208   2.715  1.00  0.00           C  
ATOM   4050  SG  CYS A 171       6.109 -10.694   3.759  1.00  0.00           S  
ATOM   4051  H   CYS A 171       3.882  -8.690   3.935  1.00  0.00           H  
ATOM   4052  HA  CYS A 171       6.625  -7.947   4.330  1.00  0.00           H  
ATOM   4053  HB2 CYS A 171       6.975  -9.122   2.167  1.00  0.00           H  
ATOM   4054  HB3 CYS A 171       5.223  -9.293   1.994  1.00  0.00           H  
ATOM   4055  HG  CYS A 171       4.800 -10.734   4.024  1.00  0.00           H  
ATOM   4056  N   ILE A 172       5.193  -5.665   2.777  1.00  0.00           N  
ATOM   4057  CA  ILE A 172       5.411  -4.364   2.122  1.00  0.00           C  
ATOM   4058  C   ILE A 172       5.228  -3.192   3.098  1.00  0.00           C  
ATOM   4059  O   ILE A 172       6.068  -2.290   3.118  1.00  0.00           O  
ATOM   4060  CB  ILE A 172       4.615  -4.219   0.801  1.00  0.00           C  
ATOM   4061  CG1 ILE A 172       4.789  -5.414  -0.166  1.00  0.00           C  
ATOM   4062  CG2 ILE A 172       5.059  -2.913   0.114  1.00  0.00           C  
ATOM   4063  CD1 ILE A 172       3.818  -5.421  -1.355  1.00  0.00           C  
ATOM   4064  H   ILE A 172       4.325  -5.825   3.267  1.00  0.00           H  
ATOM   4065  HA  ILE A 172       6.460  -4.315   1.833  1.00  0.00           H  
ATOM   4066  HB  ILE A 172       3.558  -4.140   1.053  1.00  0.00           H  
ATOM   4067 HG12 ILE A 172       4.639  -6.354   0.365  1.00  0.00           H  
ATOM   4068 HG13 ILE A 172       5.814  -5.429  -0.537  1.00  0.00           H  
ATOM   4069 HG21 ILE A 172       4.802  -2.052   0.731  1.00  0.00           H  
ATOM   4070 HG22 ILE A 172       6.136  -2.926  -0.051  1.00  0.00           H  
ATOM   4071 HG23 ILE A 172       4.576  -2.788  -0.855  1.00  0.00           H  
ATOM   4072 HD11 ILE A 172       2.790  -5.380  -0.994  1.00  0.00           H  
ATOM   4073 HD12 ILE A 172       4.005  -4.576  -2.017  1.00  0.00           H  
ATOM   4074 HD13 ILE A 172       3.954  -6.341  -1.924  1.00  0.00           H  
ATOM   4075  N   GLN A 173       4.229  -3.227   3.989  1.00  0.00           N  
ATOM   4076  CA  GLN A 173       4.123  -2.265   5.097  1.00  0.00           C  
ATOM   4077  C   GLN A 173       5.344  -2.350   6.031  1.00  0.00           C  
ATOM   4078  O   GLN A 173       5.883  -1.319   6.435  1.00  0.00           O  
ATOM   4079  CB  GLN A 173       2.820  -2.486   5.887  1.00  0.00           C  
ATOM   4080  CG  GLN A 173       1.560  -2.164   5.067  1.00  0.00           C  
ATOM   4081  CD  GLN A 173       0.317  -2.104   5.951  1.00  0.00           C  
ATOM   4082  OE1 GLN A 173      -0.172  -3.096   6.461  1.00  0.00           O  
ATOM   4083  NE2 GLN A 173      -0.258  -0.951   6.181  1.00  0.00           N  
ATOM   4084  H   GLN A 173       3.549  -3.972   3.938  1.00  0.00           H  
ATOM   4085  HA  GLN A 173       4.102  -1.256   4.685  1.00  0.00           H  
ATOM   4086  HB2 GLN A 173       2.835  -1.827   6.755  1.00  0.00           H  
ATOM   4087  HB3 GLN A 173       2.770  -3.515   6.242  1.00  0.00           H  
ATOM   4088  HG2 GLN A 173       1.408  -2.917   4.294  1.00  0.00           H  
ATOM   4089  HG3 GLN A 173       1.690  -1.199   4.576  1.00  0.00           H  
ATOM   4090 HE21 GLN A 173       0.108  -0.116   5.746  1.00  0.00           H  
ATOM   4091 HE22 GLN A 173      -1.087  -0.938   6.758  1.00  0.00           H  
ATOM   4092  N   MET A 174       5.847  -3.561   6.311  1.00  0.00           N  
ATOM   4093  CA  MET A 174       7.065  -3.774   7.111  1.00  0.00           C  
ATOM   4094  C   MET A 174       8.373  -3.654   6.301  1.00  0.00           C  
ATOM   4095  O   MET A 174       9.441  -3.978   6.830  1.00  0.00           O  
ATOM   4096  CB  MET A 174       6.985  -5.078   7.934  1.00  0.00           C  
ATOM   4097  CG  MET A 174       5.722  -5.145   8.809  1.00  0.00           C  
ATOM   4098  SD  MET A 174       5.625  -6.511  10.007  1.00  0.00           S  
ATOM   4099  CE  MET A 174       6.930  -6.060  11.182  1.00  0.00           C  
ATOM   4100  H   MET A 174       5.369  -4.379   5.961  1.00  0.00           H  
ATOM   4101  HA  MET A 174       7.113  -2.960   7.835  1.00  0.00           H  
ATOM   4102  HB2 MET A 174       7.858  -5.129   8.584  1.00  0.00           H  
ATOM   4103  HB3 MET A 174       7.013  -5.941   7.268  1.00  0.00           H  
ATOM   4104  HG2 MET A 174       4.852  -5.217   8.156  1.00  0.00           H  
ATOM   4105  HG3 MET A 174       5.643  -4.210   9.364  1.00  0.00           H  
ATOM   4106  HE1 MET A 174       7.893  -6.011  10.674  1.00  0.00           H  
ATOM   4107  HE2 MET A 174       6.701  -5.092  11.628  1.00  0.00           H  
ATOM   4108  HE3 MET A 174       6.985  -6.815  11.967  1.00  0.00           H  
ATOM   4109  N   ILE A 175       8.315  -3.169   5.051  1.00  0.00           N  
ATOM   4110  CA  ILE A 175       9.479  -2.934   4.178  1.00  0.00           C  
ATOM   4111  C   ILE A 175       9.426  -1.540   3.539  1.00  0.00           C  
ATOM   4112  O   ILE A 175      10.074  -0.625   4.039  1.00  0.00           O  
ATOM   4113  CB  ILE A 175       9.728  -4.089   3.167  1.00  0.00           C  
ATOM   4114  CG1 ILE A 175       9.878  -5.445   3.896  1.00  0.00           C  
ATOM   4115  CG2 ILE A 175      10.947  -3.769   2.274  1.00  0.00           C  
ATOM   4116  CD1 ILE A 175      10.288  -6.628   3.011  1.00  0.00           C  
ATOM   4117  H   ILE A 175       7.409  -2.903   4.695  1.00  0.00           H  
ATOM   4118  HA  ILE A 175      10.364  -2.904   4.814  1.00  0.00           H  
ATOM   4119  HB  ILE A 175       8.858  -4.165   2.515  1.00  0.00           H  
ATOM   4120 HG12 ILE A 175       8.922  -5.701   4.355  1.00  0.00           H  
ATOM   4121 HG13 ILE A 175      10.619  -5.347   4.689  1.00  0.00           H  
ATOM   4122 HG21 ILE A 175      10.796  -2.845   1.715  1.00  0.00           H  
ATOM   4123 HG22 ILE A 175      11.844  -3.669   2.884  1.00  0.00           H  
ATOM   4124 HG23 ILE A 175      11.097  -4.558   1.536  1.00  0.00           H  
ATOM   4125 HD11 ILE A 175       9.667  -6.653   2.116  1.00  0.00           H  
ATOM   4126 HD12 ILE A 175      11.334  -6.537   2.717  1.00  0.00           H  
ATOM   4127 HD13 ILE A 175      10.160  -7.557   3.567  1.00  0.00           H  
ATOM   4128  N   SER A 176       8.654  -1.353   2.463  1.00  0.00           N  
ATOM   4129  CA  SER A 176       8.619  -0.108   1.684  1.00  0.00           C  
ATOM   4130  C   SER A 176       8.096   1.088   2.471  1.00  0.00           C  
ATOM   4131  O   SER A 176       8.718   2.145   2.431  1.00  0.00           O  
ATOM   4132  CB  SER A 176       7.763  -0.284   0.427  1.00  0.00           C  
ATOM   4133  OG  SER A 176       8.393  -1.167  -0.479  1.00  0.00           O  
ATOM   4134  H   SER A 176       8.063  -2.111   2.155  1.00  0.00           H  
ATOM   4135  HA  SER A 176       9.635   0.139   1.375  1.00  0.00           H  
ATOM   4136  HB2 SER A 176       7.636   0.683  -0.059  1.00  0.00           H  
ATOM   4137  HB3 SER A 176       6.781  -0.668   0.702  1.00  0.00           H  
ATOM   4138  HG  SER A 176       8.722  -0.628  -1.202  1.00  0.00           H  
ATOM   4139  N   GLU A 177       6.989   0.954   3.204  1.00  0.00           N  
ATOM   4140  CA  GLU A 177       6.411   2.105   3.918  1.00  0.00           C  
ATOM   4141  C   GLU A 177       7.242   2.492   5.152  1.00  0.00           C  
ATOM   4142  O   GLU A 177       7.440   3.678   5.413  1.00  0.00           O  
ATOM   4143  CB  GLU A 177       4.925   1.866   4.241  1.00  0.00           C  
ATOM   4144  CG  GLU A 177       4.039   1.486   3.039  1.00  0.00           C  
ATOM   4145  CD  GLU A 177       3.913   2.546   1.925  1.00  0.00           C  
ATOM   4146  OE1 GLU A 177       4.703   3.508   1.845  1.00  0.00           O  
ATOM   4147  OE2 GLU A 177       3.070   2.369   1.017  1.00  0.00           O1-
ATOM   4148  H   GLU A 177       6.512   0.064   3.228  1.00  0.00           H  
ATOM   4149  HA  GLU A 177       6.464   2.977   3.267  1.00  0.00           H  
ATOM   4150  HB2 GLU A 177       4.517   2.770   4.693  1.00  0.00           H  
ATOM   4151  HB3 GLU A 177       4.860   1.063   4.975  1.00  0.00           H  
ATOM   4152  HG2 GLU A 177       3.043   1.252   3.416  1.00  0.00           H  
ATOM   4153  HG3 GLU A 177       4.427   0.565   2.603  1.00  0.00           H  
ATOM   4154  N   ALA A 178       7.828   1.515   5.852  1.00  0.00           N  
ATOM   4155  CA  ALA A 178       8.835   1.760   6.887  1.00  0.00           C  
ATOM   4156  C   ALA A 178      10.131   2.387   6.319  1.00  0.00           C  
ATOM   4157  O   ALA A 178      10.732   3.267   6.940  1.00  0.00           O  
ATOM   4158  CB  ALA A 178       9.100   0.429   7.602  1.00  0.00           C  
ATOM   4159  H   ALA A 178       7.590   0.559   5.631  1.00  0.00           H  
ATOM   4160  HA  ALA A 178       8.429   2.468   7.610  1.00  0.00           H  
ATOM   4161  HB1 ALA A 178       8.189   0.086   8.092  1.00  0.00           H  
ATOM   4162  HB2 ALA A 178       9.422  -0.324   6.883  1.00  0.00           H  
ATOM   4163  HB3 ALA A 178       9.880   0.560   8.352  1.00  0.00           H  
ATOM   4164  N   ALA A 179      10.566   1.990   5.119  1.00  0.00           N  
ATOM   4165  CA  ALA A 179      11.697   2.628   4.446  1.00  0.00           C  
ATOM   4166  C   ALA A 179      11.380   4.079   4.045  1.00  0.00           C  
ATOM   4167  O   ALA A 179      12.227   4.950   4.236  1.00  0.00           O  
ATOM   4168  CB  ALA A 179      12.134   1.766   3.258  1.00  0.00           C  
ATOM   4169  H   ALA A 179      10.106   1.220   4.656  1.00  0.00           H  
ATOM   4170  HA  ALA A 179      12.533   2.673   5.144  1.00  0.00           H  
ATOM   4171  HB1 ALA A 179      12.374   0.761   3.603  1.00  0.00           H  
ATOM   4172  HB2 ALA A 179      11.340   1.709   2.513  1.00  0.00           H  
ATOM   4173  HB3 ALA A 179      13.023   2.201   2.800  1.00  0.00           H  
ATOM   4174  N   ARG A 180      10.166   4.357   3.549  1.00  0.00           N  
ATOM   4175  CA  ARG A 180       9.704   5.707   3.178  1.00  0.00           C  
ATOM   4176  C   ARG A 180       9.483   6.627   4.385  1.00  0.00           C  
ATOM   4177  O   ARG A 180       9.771   7.816   4.258  1.00  0.00           O  
ATOM   4178  CB  ARG A 180       8.424   5.605   2.325  1.00  0.00           C  
ATOM   4179  CG  ARG A 180       8.625   4.969   0.932  1.00  0.00           C  
ATOM   4180  CD  ARG A 180       7.283   4.430   0.418  1.00  0.00           C  
ATOM   4181  NE  ARG A 180       7.358   3.792  -0.915  1.00  0.00           N  
ATOM   4182  CZ  ARG A 180       6.486   2.911  -1.380  1.00  0.00           C  
ATOM   4183  NH1 ARG A 180       5.418   2.568  -0.728  1.00  0.00           N  
ATOM   4184  NH2 ARG A 180       6.660   2.330  -2.530  1.00  0.00           N1+
ATOM   4185  H   ARG A 180       9.537   3.581   3.398  1.00  0.00           H  
ATOM   4186  HA  ARG A 180      10.480   6.196   2.588  1.00  0.00           H  
ATOM   4187  HB2 ARG A 180       8.005   6.601   2.186  1.00  0.00           H  
ATOM   4188  HB3 ARG A 180       7.695   5.019   2.886  1.00  0.00           H  
ATOM   4189  HG2 ARG A 180       9.338   4.147   0.984  1.00  0.00           H  
ATOM   4190  HG3 ARG A 180       9.017   5.720   0.245  1.00  0.00           H  
ATOM   4191  HD2 ARG A 180       6.549   5.236   0.399  1.00  0.00           H  
ATOM   4192  HD3 ARG A 180       6.953   3.682   1.139  1.00  0.00           H  
ATOM   4193  HE  ARG A 180       8.102   4.074  -1.536  1.00  0.00           H  
ATOM   4194 HH11 ARG A 180       4.738   1.930  -1.116  1.00  0.00           H  
ATOM   4195 HH12 ARG A 180       5.190   3.036   0.137  1.00  0.00           H  
ATOM   4196 HH21 ARG A 180       7.456   2.582  -3.098  1.00  0.00           H  
ATOM   4197 HH22 ARG A 180       6.026   1.590  -2.797  1.00  0.00           H  
ATOM   4198  N   PHE A 181       9.027   6.108   5.531  1.00  0.00           N  
ATOM   4199  CA  PHE A 181       8.635   6.909   6.699  1.00  0.00           C  
ATOM   4200  C   PHE A 181       9.159   6.375   8.045  1.00  0.00           C  
ATOM   4201  O   PHE A 181       8.829   5.270   8.481  1.00  0.00           O  
ATOM   4202  CB  PHE A 181       7.106   7.029   6.773  1.00  0.00           C  
ATOM   4203  CG  PHE A 181       6.395   7.703   5.615  1.00  0.00           C  
ATOM   4204  CD1 PHE A 181       6.175   9.093   5.638  1.00  0.00           C  
ATOM   4205  CD2 PHE A 181       5.858   6.931   4.569  1.00  0.00           C  
ATOM   4206  CE1 PHE A 181       5.398   9.704   4.637  1.00  0.00           C  
ATOM   4207  CE2 PHE A 181       5.078   7.538   3.570  1.00  0.00           C  
ATOM   4208  CZ  PHE A 181       4.836   8.923   3.612  1.00  0.00           C  
ATOM   4209  H   PHE A 181       8.789   5.126   5.542  1.00  0.00           H  
ATOM   4210  HA  PHE A 181       9.034   7.916   6.579  1.00  0.00           H  
ATOM   4211  HB2 PHE A 181       6.849   7.572   7.683  1.00  0.00           H  
ATOM   4212  HB3 PHE A 181       6.697   6.024   6.880  1.00  0.00           H  
ATOM   4213  HD1 PHE A 181       6.590   9.690   6.437  1.00  0.00           H  
ATOM   4214  HD2 PHE A 181       6.027   5.865   4.538  1.00  0.00           H  
ATOM   4215  HE1 PHE A 181       5.222  10.770   4.667  1.00  0.00           H  
ATOM   4216  HE2 PHE A 181       4.658   6.931   2.782  1.00  0.00           H  
ATOM   4217  HZ  PHE A 181       4.211   9.384   2.861  1.00  0.00           H  
ATOM   4218  N   GLN A 182       9.895   7.223   8.762  1.00  0.00           N  
ATOM   4219  CA  GLN A 182      10.431   7.004  10.109  1.00  0.00           C  
ATOM   4220  C   GLN A 182       9.324   6.699  11.130  1.00  0.00           C  
ATOM   4221  O   GLN A 182       9.527   5.870  12.017  1.00  0.00           O  
ATOM   4222  CB  GLN A 182      11.213   8.251  10.575  1.00  0.00           C  
ATOM   4223  CG  GLN A 182      12.504   8.580   9.801  1.00  0.00           C  
ATOM   4224  CD  GLN A 182      12.261   9.403   8.540  1.00  0.00           C  
ATOM   4225  OE1 GLN A 182      11.623   8.956   7.603  1.00  0.00           O  
ATOM   4226  NE2 GLN A 182      12.735  10.623   8.450  1.00  0.00           N  
ATOM   4227  H   GLN A 182      10.133   8.097   8.315  1.00  0.00           H  
ATOM   4228  HA  GLN A 182      11.109   6.151  10.087  1.00  0.00           H  
ATOM   4229  HB2 GLN A 182      11.497   8.091  11.615  1.00  0.00           H  
ATOM   4230  HB3 GLN A 182      10.554   9.119  10.554  1.00  0.00           H  
ATOM   4231  HG2 GLN A 182      13.026   7.660   9.537  1.00  0.00           H  
ATOM   4232  HG3 GLN A 182      13.157   9.151  10.461  1.00  0.00           H  
ATOM   4233 HE21 GLN A 182      13.302  11.024   9.183  1.00  0.00           H  
ATOM   4234 HE22 GLN A 182      12.581  11.119   7.584  1.00  0.00           H  
ATOM   4235  N   TYR A 183       8.147   7.324  10.998  1.00  0.00           N  
ATOM   4236  CA  TYR A 183       6.992   7.037  11.860  1.00  0.00           C  
ATOM   4237  C   TYR A 183       6.446   5.618  11.635  1.00  0.00           C  
ATOM   4238  O   TYR A 183       6.146   4.913  12.595  1.00  0.00           O  
ATOM   4239  CB  TYR A 183       5.904   8.098  11.637  1.00  0.00           C  
ATOM   4240  CG  TYR A 183       4.641   7.884  12.456  1.00  0.00           C  
ATOM   4241  CD1 TYR A 183       4.605   8.268  13.811  1.00  0.00           C  
ATOM   4242  CD2 TYR A 183       3.503   7.294  11.870  1.00  0.00           C  
ATOM   4243  CE1 TYR A 183       3.430   8.091  14.571  1.00  0.00           C  
ATOM   4244  CE2 TYR A 183       2.333   7.105  12.629  1.00  0.00           C  
ATOM   4245  CZ  TYR A 183       2.286   7.516  13.978  1.00  0.00           C  
ATOM   4246  OH  TYR A 183       1.139   7.373  14.696  1.00  0.00           O  
ATOM   4247  H   TYR A 183       8.056   8.017  10.269  1.00  0.00           H  
ATOM   4248  HA  TYR A 183       7.308   7.096  12.902  1.00  0.00           H  
ATOM   4249  HB2 TYR A 183       5.639   8.118  10.580  1.00  0.00           H  
ATOM   4250  HB3 TYR A 183       6.316   9.076  11.889  1.00  0.00           H  
ATOM   4251  HD1 TYR A 183       5.485   8.697  14.268  1.00  0.00           H  
ATOM   4252  HD2 TYR A 183       3.519   6.988  10.834  1.00  0.00           H  
ATOM   4253  HE1 TYR A 183       3.397   8.388  15.609  1.00  0.00           H  
ATOM   4254  HE2 TYR A 183       1.466   6.649  12.173  1.00  0.00           H  
ATOM   4255  HH  TYR A 183       0.454   6.968  14.159  1.00  0.00           H  
ATOM   4256  N   ILE A 184       6.372   5.162  10.378  1.00  0.00           N  
ATOM   4257  CA  ILE A 184       5.895   3.811  10.044  1.00  0.00           C  
ATOM   4258  C   ILE A 184       6.913   2.754  10.493  1.00  0.00           C  
ATOM   4259  O   ILE A 184       6.536   1.735  11.065  1.00  0.00           O  
ATOM   4260  CB  ILE A 184       5.510   3.704   8.550  1.00  0.00           C  
ATOM   4261  CG1 ILE A 184       4.409   4.739   8.209  1.00  0.00           C  
ATOM   4262  CG2 ILE A 184       5.075   2.272   8.189  1.00  0.00           C  
ATOM   4263  CD1 ILE A 184       3.922   4.697   6.756  1.00  0.00           C  
ATOM   4264  H   ILE A 184       6.713   5.747   9.629  1.00  0.00           H  
ATOM   4265  HA  ILE A 184       4.989   3.625  10.622  1.00  0.00           H  
ATOM   4266  HB  ILE A 184       6.394   3.936   7.956  1.00  0.00           H  
ATOM   4267 HG12 ILE A 184       4.793   5.743   8.390  1.00  0.00           H  
ATOM   4268 HG13 ILE A 184       3.555   4.590   8.869  1.00  0.00           H  
ATOM   4269 HG21 ILE A 184       5.862   1.552   8.417  1.00  0.00           H  
ATOM   4270 HG22 ILE A 184       4.169   2.011   8.736  1.00  0.00           H  
ATOM   4271 HG23 ILE A 184       4.875   2.194   7.121  1.00  0.00           H  
ATOM   4272 HD11 ILE A 184       4.776   4.715   6.080  1.00  0.00           H  
ATOM   4273 HD12 ILE A 184       3.334   3.798   6.571  1.00  0.00           H  
ATOM   4274 HD13 ILE A 184       3.294   5.566   6.560  1.00  0.00           H  
ATOM   4275  N   GLU A 185       8.210   3.020  10.327  1.00  0.00           N  
ATOM   4276  CA  GLU A 185       9.276   2.210  10.928  1.00  0.00           C  
ATOM   4277  C   GLU A 185       9.147   2.140  12.461  1.00  0.00           C  
ATOM   4278  O   GLU A 185       9.247   1.056  13.034  1.00  0.00           O  
ATOM   4279  CB  GLU A 185      10.632   2.772  10.478  1.00  0.00           C  
ATOM   4280  CG  GLU A 185      11.875   2.073  11.062  1.00  0.00           C  
ATOM   4281  CD  GLU A 185      13.057   3.021  11.312  1.00  0.00           C  
ATOM   4282  OE1 GLU A 185      13.058   4.176  10.819  1.00  0.00           O  
ATOM   4283  OE2 GLU A 185      14.006   2.621  12.021  1.00  0.00           O1-
ATOM   4284  H   GLU A 185       8.468   3.843   9.801  1.00  0.00           H  
ATOM   4285  HA  GLU A 185       9.190   1.188  10.558  1.00  0.00           H  
ATOM   4286  HB2 GLU A 185      10.639   3.821  10.774  1.00  0.00           H  
ATOM   4287  HB3 GLU A 185      10.695   2.736   9.390  1.00  0.00           H  
ATOM   4288  HG2 GLU A 185      12.181   1.274  10.387  1.00  0.00           H  
ATOM   4289  HG3 GLU A 185      11.622   1.595  12.008  1.00  0.00           H  
ATOM   4290  N   GLY A 186       8.867   3.270  13.121  1.00  0.00           N  
ATOM   4291  CA  GLY A 186       8.582   3.349  14.557  1.00  0.00           C  
ATOM   4292  C   GLY A 186       7.355   2.530  14.978  1.00  0.00           C  
ATOM   4293  O   GLY A 186       7.365   1.896  16.034  1.00  0.00           O  
ATOM   4294  H   GLY A 186       8.825   4.130  12.593  1.00  0.00           H  
ATOM   4295  HA2 GLY A 186       8.392   4.391  14.815  1.00  0.00           H  
ATOM   4296  HA3 GLY A 186       9.448   3.003  15.122  1.00  0.00           H  
ATOM   4297  N   GLU A 187       6.318   2.463  14.143  1.00  0.00           N  
ATOM   4298  CA  GLU A 187       5.160   1.587  14.349  1.00  0.00           C  
ATOM   4299  C   GLU A 187       5.512   0.098  14.215  1.00  0.00           C  
ATOM   4300  O   GLU A 187       5.036  -0.712  15.018  1.00  0.00           O  
ATOM   4301  CB  GLU A 187       4.022   1.987  13.388  1.00  0.00           C  
ATOM   4302  CG  GLU A 187       3.296   3.262  13.836  1.00  0.00           C  
ATOM   4303  CD  GLU A 187       2.591   3.029  15.172  1.00  0.00           C  
ATOM   4304  OE1 GLU A 187       1.505   2.396  15.186  1.00  0.00           O  
ATOM   4305  OE2 GLU A 187       3.128   3.425  16.230  1.00  0.00           O1-
ATOM   4306  H   GLU A 187       6.327   3.066  13.332  1.00  0.00           H  
ATOM   4307  HA  GLU A 187       4.816   1.719  15.374  1.00  0.00           H  
ATOM   4308  HB2 GLU A 187       3.294   1.178  13.325  1.00  0.00           H  
ATOM   4309  HB3 GLU A 187       4.418   2.140  12.384  1.00  0.00           H  
ATOM   4310  HG2 GLU A 187       2.559   3.534  13.081  1.00  0.00           H  
ATOM   4311  HG3 GLU A 187       4.006   4.084  13.929  1.00  0.00           H  
ATOM   4312  N   MET A 188       6.377  -0.288  13.274  1.00  0.00           N  
ATOM   4313  CA  MET A 188       6.840  -1.680  13.181  1.00  0.00           C  
ATOM   4314  C   MET A 188       7.760  -2.040  14.352  1.00  0.00           C  
ATOM   4315  O   MET A 188       7.574  -3.084  14.976  1.00  0.00           O  
ATOM   4316  CB  MET A 188       7.488  -1.967  11.820  1.00  0.00           C  
ATOM   4317  CG  MET A 188       6.572  -1.627  10.637  1.00  0.00           C  
ATOM   4318  SD  MET A 188       4.819  -2.092  10.796  1.00  0.00           S  
ATOM   4319  CE  MET A 188       4.109  -0.834   9.703  1.00  0.00           C  
ATOM   4320  H   MET A 188       6.713   0.396  12.611  1.00  0.00           H  
ATOM   4321  HA  MET A 188       5.972  -2.334  13.269  1.00  0.00           H  
ATOM   4322  HB2 MET A 188       7.743  -3.026  11.772  1.00  0.00           H  
ATOM   4323  HB3 MET A 188       8.407  -1.389  11.724  1.00  0.00           H  
ATOM   4324  HG2 MET A 188       6.981  -2.088   9.738  1.00  0.00           H  
ATOM   4325  HG3 MET A 188       6.620  -0.549  10.481  1.00  0.00           H  
ATOM   4326  HE1 MET A 188       4.337   0.154  10.101  1.00  0.00           H  
ATOM   4327  HE2 MET A 188       4.535  -0.928   8.704  1.00  0.00           H  
ATOM   4328  HE3 MET A 188       3.027  -0.954   9.647  1.00  0.00           H  
ATOM   4329  N   ARG A 189       8.678  -1.143  14.736  1.00  0.00           N  
ATOM   4330  CA  ARG A 189       9.499  -1.259  15.956  1.00  0.00           C  
ATOM   4331  C   ARG A 189       8.622  -1.371  17.208  1.00  0.00           C  
ATOM   4332  O   ARG A 189       8.868  -2.248  18.031  1.00  0.00           O  
ATOM   4333  CB  ARG A 189      10.481  -0.076  16.037  1.00  0.00           C  
ATOM   4334  CG  ARG A 189      11.585  -0.152  14.964  1.00  0.00           C  
ATOM   4335  CD  ARG A 189      12.246   1.197  14.651  1.00  0.00           C  
ATOM   4336  NE  ARG A 189      12.830   1.844  15.834  1.00  0.00           N  
ATOM   4337  CZ  ARG A 189      13.752   2.789  15.844  1.00  0.00           C  
ATOM   4338  NH1 ARG A 189      14.331   3.259  14.770  1.00  0.00           N  
ATOM   4339  NH2 ARG A 189      14.078   3.282  16.999  1.00  0.00           N1+
ATOM   4340  H   ARG A 189       8.784  -0.315  14.168  1.00  0.00           H  
ATOM   4341  HA  ARG A 189      10.076  -2.183  15.907  1.00  0.00           H  
ATOM   4342  HB2 ARG A 189      10.954  -0.076  17.019  1.00  0.00           H  
ATOM   4343  HB3 ARG A 189       9.925   0.854  15.927  1.00  0.00           H  
ATOM   4344  HG2 ARG A 189      11.166  -0.525  14.030  1.00  0.00           H  
ATOM   4345  HG3 ARG A 189      12.349  -0.858  15.289  1.00  0.00           H  
ATOM   4346  HD2 ARG A 189      11.498   1.868  14.228  1.00  0.00           H  
ATOM   4347  HD3 ARG A 189      13.025   1.031  13.907  1.00  0.00           H  
ATOM   4348  HE  ARG A 189      12.475   1.590  16.745  1.00  0.00           H  
ATOM   4349 HH11 ARG A 189      14.949   4.056  14.816  1.00  0.00           H  
ATOM   4350 HH12 ARG A 189      14.131   2.863  13.863  1.00  0.00           H  
ATOM   4351 HH21 ARG A 189      13.581   2.951  17.813  1.00  0.00           H  
ATOM   4352 HH22 ARG A 189      14.860   3.912  17.109  1.00  0.00           H  
ATOM   4353  N   THR A 190       7.533  -0.606  17.313  1.00  0.00           N  
ATOM   4354  CA  THR A 190       6.526  -0.713  18.392  1.00  0.00           C  
ATOM   4355  C   THR A 190       5.891  -2.105  18.501  1.00  0.00           C  
ATOM   4356  O   THR A 190       5.581  -2.566  19.602  1.00  0.00           O  
ATOM   4357  CB  THR A 190       5.440   0.365  18.211  1.00  0.00           C  
ATOM   4358  OG1 THR A 190       6.003   1.636  18.422  1.00  0.00           O  
ATOM   4359  CG2 THR A 190       4.243   0.232  19.153  1.00  0.00           C  
ATOM   4360  H   THR A 190       7.431   0.135  16.635  1.00  0.00           H  
ATOM   4361  HA  THR A 190       7.023  -0.523  19.344  1.00  0.00           H  
ATOM   4362  HB  THR A 190       5.056   0.328  17.192  1.00  0.00           H  
ATOM   4363 HG21 THR A 190       3.669  -0.664  18.915  1.00  0.00           H  
ATOM   4364 HG22 THR A 190       4.584   0.184  20.187  1.00  0.00           H  
ATOM   4365 HG23 THR A 190       3.587   1.093  19.028  1.00  0.00           H  
ATOM   4366  HG1 THR A 190       6.555   1.839  17.664  1.00  0.00           H  
ATOM   4367  N   ARG A 191       5.746  -2.811  17.373  1.00  0.00           N  
ATOM   4368  CA  ARG A 191       5.194  -4.177  17.277  1.00  0.00           C  
ATOM   4369  C   ARG A 191       6.268  -5.277  17.398  1.00  0.00           C  
ATOM   4370  O   ARG A 191       5.945  -6.464  17.341  1.00  0.00           O  
ATOM   4371  CB  ARG A 191       4.338  -4.278  16.000  1.00  0.00           C  
ATOM   4372  CG  ARG A 191       3.106  -3.349  16.024  1.00  0.00           C  
ATOM   4373  CD  ARG A 191       2.620  -3.033  14.601  1.00  0.00           C  
ATOM   4374  NE  ARG A 191       1.409  -2.184  14.563  1.00  0.00           N  
ATOM   4375  CZ  ARG A 191       1.346  -0.892  14.850  1.00  0.00           C  
ATOM   4376  NH1 ARG A 191       2.328  -0.232  15.372  1.00  0.00           N  
ATOM   4377  NH2 ARG A 191       0.297  -0.166  14.620  1.00  0.00           N1+
ATOM   4378  H   ARG A 191       6.035  -2.370  16.511  1.00  0.00           H  
ATOM   4379  HA  ARG A 191       4.525  -4.346  18.121  1.00  0.00           H  
ATOM   4380  HB2 ARG A 191       3.978  -5.300  15.886  1.00  0.00           H  
ATOM   4381  HB3 ARG A 191       4.965  -4.036  15.142  1.00  0.00           H  
ATOM   4382  HG2 ARG A 191       3.347  -2.413  16.528  1.00  0.00           H  
ATOM   4383  HG3 ARG A 191       2.308  -3.839  16.582  1.00  0.00           H  
ATOM   4384  HD2 ARG A 191       2.403  -3.975  14.098  1.00  0.00           H  
ATOM   4385  HD3 ARG A 191       3.422  -2.543  14.048  1.00  0.00           H  
ATOM   4386  HE  ARG A 191       0.559  -2.629  14.248  1.00  0.00           H  
ATOM   4387 HH11 ARG A 191       2.177   0.750  15.554  1.00  0.00           H  
ATOM   4388 HH12 ARG A 191       3.245  -0.650  15.440  1.00  0.00           H  
ATOM   4389 HH21 ARG A 191      -0.545  -0.560  14.226  1.00  0.00           H  
ATOM   4390 HH22 ARG A 191       0.374   0.821  14.817  1.00  0.00           H  
ATOM   4391  N   ILE A 192       7.528  -4.893  17.636  1.00  0.00           N  
ATOM   4392  CA  ILE A 192       8.705  -5.760  17.865  1.00  0.00           C  
ATOM   4393  C   ILE A 192       9.274  -5.574  19.286  1.00  0.00           C  
ATOM   4394  O   ILE A 192       9.650  -6.546  19.939  1.00  0.00           O  
ATOM   4395  CB  ILE A 192       9.757  -5.525  16.748  1.00  0.00           C  
ATOM   4396  CG1 ILE A 192       9.214  -5.951  15.361  1.00  0.00           C  
ATOM   4397  CG2 ILE A 192      11.097  -6.226  17.051  1.00  0.00           C  
ATOM   4398  CD1 ILE A 192      10.048  -5.448  14.176  1.00  0.00           C  
ATOM   4399  H   ILE A 192       7.698  -3.898  17.595  1.00  0.00           H  
ATOM   4400  HA  ILE A 192       8.397  -6.804  17.795  1.00  0.00           H  
ATOM   4401  HB  ILE A 192       9.958  -4.454  16.711  1.00  0.00           H  
ATOM   4402 HG12 ILE A 192       8.200  -5.576  15.224  1.00  0.00           H  
ATOM   4403 HG13 ILE A 192       9.168  -7.039  15.310  1.00  0.00           H  
ATOM   4404 HG21 ILE A 192      11.533  -5.844  17.974  1.00  0.00           H  
ATOM   4405 HG22 ILE A 192      10.946  -7.301  17.147  1.00  0.00           H  
ATOM   4406 HG23 ILE A 192      11.818  -6.039  16.255  1.00  0.00           H  
ATOM   4407 HD11 ILE A 192      10.181  -4.368  14.244  1.00  0.00           H  
ATOM   4408 HD12 ILE A 192      11.021  -5.940  14.161  1.00  0.00           H  
ATOM   4409 HD13 ILE A 192       9.530  -5.682  13.246  1.00  0.00           H  
ATOM   4410  N   ARG A 193       9.246  -4.343  19.816  1.00  0.00           N  
ATOM   4411  CA  ARG A 193       9.729  -3.921  21.147  1.00  0.00           C  
ATOM   4412  C   ARG A 193       9.167  -4.723  22.333  1.00  0.00           C  
ATOM   4413  O   ARG A 193       9.848  -4.817  23.355  1.00  0.00           O  
ATOM   4414  CB  ARG A 193       9.511  -2.393  21.240  1.00  0.00           C  
ATOM   4415  CG  ARG A 193       9.827  -1.739  22.596  1.00  0.00           C  
ATOM   4416  CD  ARG A 193      10.008  -0.210  22.501  1.00  0.00           C  
ATOM   4417  NE  ARG A 193       8.962   0.469  21.705  1.00  0.00           N  
ATOM   4418  CZ  ARG A 193       7.796   0.950  22.091  1.00  0.00           C  
ATOM   4419  NH1 ARG A 193       7.373   0.892  23.321  1.00  0.00           N  
ATOM   4420  NH2 ARG A 193       7.021   1.501  21.210  1.00  0.00           N1+
ATOM   4421  H   ARG A 193       8.948  -3.601  19.200  1.00  0.00           H  
ATOM   4422  HA  ARG A 193      10.805  -4.096  21.181  1.00  0.00           H  
ATOM   4423  HB2 ARG A 193       8.471  -2.175  20.998  1.00  0.00           H  
ATOM   4424  HB3 ARG A 193      10.133  -1.921  20.480  1.00  0.00           H  
ATOM   4425  HG2 ARG A 193      10.749  -2.161  22.994  1.00  0.00           H  
ATOM   4426  HG3 ARG A 193       9.017  -1.965  23.290  1.00  0.00           H  
ATOM   4427  HD2 ARG A 193      10.969  -0.014  22.027  1.00  0.00           H  
ATOM   4428  HD3 ARG A 193      10.053   0.209  23.507  1.00  0.00           H  
ATOM   4429  HE  ARG A 193       9.191   0.677  20.744  1.00  0.00           H  
ATOM   4430 HH11 ARG A 193       6.506   1.335  23.588  1.00  0.00           H  
ATOM   4431 HH12 ARG A 193       7.934   0.430  24.022  1.00  0.00           H  
ATOM   4432 HH21 ARG A 193       7.351   1.616  20.262  1.00  0.00           H  
ATOM   4433 HH22 ARG A 193       6.104   1.859  21.438  1.00  0.00           H  
ATOM   4434  N   TYR A 194       8.007  -5.367  22.152  1.00  0.00           N  
ATOM   4435  CA  TYR A 194       7.462  -6.429  23.022  1.00  0.00           C  
ATOM   4436  C   TYR A 194       6.928  -7.653  22.239  1.00  0.00           C  
ATOM   4437  O   TYR A 194       6.291  -8.523  22.826  1.00  0.00           O  
ATOM   4438  CB  TYR A 194       6.383  -5.874  23.975  1.00  0.00           C  
ATOM   4439  CG  TYR A 194       6.682  -4.509  24.560  1.00  0.00           C  
ATOM   4440  CD1 TYR A 194       7.626  -4.370  25.593  1.00  0.00           C  
ATOM   4441  CD2 TYR A 194       6.051  -3.374  24.023  1.00  0.00           C  
ATOM   4442  CE1 TYR A 194       7.995  -3.085  26.039  1.00  0.00           C  
ATOM   4443  CE2 TYR A 194       6.407  -2.091  24.475  1.00  0.00           C  
ATOM   4444  CZ  TYR A 194       7.407  -1.945  25.455  1.00  0.00           C  
ATOM   4445  OH  TYR A 194       7.827  -0.701  25.803  1.00  0.00           O  
ATOM   4446  H   TYR A 194       7.494  -5.132  21.314  1.00  0.00           H  
ATOM   4447  HA  TYR A 194       8.278  -6.792  23.646  1.00  0.00           H  
ATOM   4448  HB2 TYR A 194       6.244  -6.579  24.794  1.00  0.00           H  
ATOM   4449  HB3 TYR A 194       5.438  -5.814  23.436  1.00  0.00           H  
ATOM   4450  HD1 TYR A 194       8.093  -5.244  26.023  1.00  0.00           H  
ATOM   4451  HD2 TYR A 194       5.304  -3.481  23.250  1.00  0.00           H  
ATOM   4452  HE1 TYR A 194       8.740  -2.979  26.814  1.00  0.00           H  
ATOM   4453  HE2 TYR A 194       5.920  -1.222  24.057  1.00  0.00           H  
ATOM   4454  HH  TYR A 194       8.593  -0.758  26.380  1.00  0.00           H  
ATOM   4455  N   ASN A 195       7.133  -7.697  20.915  1.00  0.00           N  
ATOM   4456  CA  ASN A 195       6.489  -8.592  19.939  1.00  0.00           C  
ATOM   4457  C   ASN A 195       4.958  -8.735  20.138  1.00  0.00           C  
ATOM   4458  O   ASN A 195       4.489  -9.614  20.866  1.00  0.00           O  
ATOM   4459  CB  ASN A 195       7.217  -9.945  19.887  1.00  0.00           C  
ATOM   4460  CG  ASN A 195       6.602 -10.887  18.862  1.00  0.00           C  
ATOM   4461  OD1 ASN A 195       5.881 -10.491  17.952  1.00  0.00           O  
ATOM   4462  ND2 ASN A 195       6.859 -12.163  18.970  1.00  0.00           N  
ATOM   4463  H   ASN A 195       7.839  -7.072  20.554  1.00  0.00           H  
ATOM   4464  HA  ASN A 195       6.625  -8.146  18.954  1.00  0.00           H  
ATOM   4465  HB2 ASN A 195       7.161 -10.416  20.869  1.00  0.00           H  
ATOM   4466  HB3 ASN A 195       8.267  -9.796  19.636  1.00  0.00           H  
ATOM   4467 HD21 ASN A 195       7.447 -12.492  19.723  1.00  0.00           H  
ATOM   4468 HD22 ASN A 195       6.342 -12.816  18.398  1.00  0.00           H  
ATOM   4469  N   ARG A 196       4.171  -7.883  19.467  1.00  0.00           N  
ATOM   4470  CA  ARG A 196       2.703  -7.819  19.601  1.00  0.00           C  
ATOM   4471  C   ARG A 196       2.040  -7.578  18.252  1.00  0.00           C  
ATOM   4472  O   ARG A 196       2.380  -6.598  17.588  1.00  0.00           O  
ATOM   4473  CB  ARG A 196       2.272  -6.705  20.585  1.00  0.00           C  
ATOM   4474  CG  ARG A 196       2.842  -6.811  22.005  1.00  0.00           C  
ATOM   4475  CD  ARG A 196       2.303  -8.014  22.796  1.00  0.00           C  
ATOM   4476  NE  ARG A 196       3.408  -8.680  23.498  1.00  0.00           N  
ATOM   4477  CZ  ARG A 196       3.702  -8.667  24.783  1.00  0.00           C  
ATOM   4478  NH1 ARG A 196       2.925  -8.205  25.717  1.00  0.00           N  
ATOM   4479  NH2 ARG A 196       4.860  -9.119  25.134  1.00  0.00           N1+
ATOM   4480  H   ARG A 196       4.606  -7.260  18.802  1.00  0.00           H  
ATOM   4481  HA  ARG A 196       2.335  -8.775  19.973  1.00  0.00           H  
ATOM   4482  HB2 ARG A 196       1.184  -6.686  20.651  1.00  0.00           H  
ATOM   4483  HB3 ARG A 196       2.588  -5.745  20.176  1.00  0.00           H  
ATOM   4484  HG2 ARG A 196       2.596  -5.899  22.548  1.00  0.00           H  
ATOM   4485  HG3 ARG A 196       3.929  -6.856  21.940  1.00  0.00           H  
ATOM   4486  HD2 ARG A 196       1.845  -8.734  22.117  1.00  0.00           H  
ATOM   4487  HD3 ARG A 196       1.534  -7.676  23.491  1.00  0.00           H  
ATOM   4488  HE  ARG A 196       4.104  -9.106  22.904  1.00  0.00           H  
ATOM   4489 HH11 ARG A 196       1.991  -7.891  25.496  1.00  0.00           H  
ATOM   4490 HH12 ARG A 196       3.240  -8.237  26.676  1.00  0.00           H  
ATOM   4491 HH21 ARG A 196       5.170  -9.131  26.096  1.00  0.00           H  
ATOM   4492 HH22 ARG A 196       5.524  -9.333  24.403  1.00  0.00           H  
ATOM   4493  N   ARG A 197       1.066  -8.412  17.872  1.00  0.00           N  
ATOM   4494  CA  ARG A 197       0.273  -8.183  16.658  1.00  0.00           C  
ATOM   4495  C   ARG A 197      -0.741  -7.068  16.896  1.00  0.00           C  
ATOM   4496  O   ARG A 197      -1.523  -7.130  17.850  1.00  0.00           O  
ATOM   4497  CB  ARG A 197      -0.330  -9.485  16.092  1.00  0.00           C  
ATOM   4498  CG  ARG A 197      -1.679  -9.957  16.662  1.00  0.00           C  
ATOM   4499  CD  ARG A 197      -2.206 -11.176  15.894  1.00  0.00           C  
ATOM   4500  NE  ARG A 197      -1.389 -12.376  16.139  1.00  0.00           N  
ATOM   4501  CZ  ARG A 197      -0.811 -13.174  15.262  1.00  0.00           C  
ATOM   4502  NH1 ARG A 197      -0.853 -13.024  13.972  1.00  0.00           N  
ATOM   4503  NH2 ARG A 197      -0.136 -14.188  15.691  1.00  0.00           N1+
ATOM   4504  H   ARG A 197       0.860  -9.210  18.455  1.00  0.00           H  
ATOM   4505  HA  ARG A 197       0.971  -7.827  15.899  1.00  0.00           H  
ATOM   4506  HB2 ARG A 197       0.405 -10.284  16.192  1.00  0.00           H  
ATOM   4507  HB3 ARG A 197      -0.493  -9.315  15.028  1.00  0.00           H  
ATOM   4508  HG2 ARG A 197      -2.417  -9.164  16.547  1.00  0.00           H  
ATOM   4509  HG3 ARG A 197      -1.575 -10.198  17.720  1.00  0.00           H  
ATOM   4510  HD2 ARG A 197      -2.244 -10.941  14.830  1.00  0.00           H  
ATOM   4511  HD3 ARG A 197      -3.226 -11.379  16.222  1.00  0.00           H  
ATOM   4512  HE  ARG A 197      -1.387 -12.731  17.084  1.00  0.00           H  
ATOM   4513 HH11 ARG A 197      -1.322 -12.235  13.551  1.00  0.00           H  
ATOM   4514 HH12 ARG A 197      -0.397 -13.712  13.390  1.00  0.00           H  
ATOM   4515 HH21 ARG A 197       0.297 -14.813  15.027  1.00  0.00           H  
ATOM   4516 HH22 ARG A 197       0.028 -14.316  16.680  1.00  0.00           H  
ATOM   4517  N   SER A 198      -0.736  -6.051  16.036  1.00  0.00           N  
ATOM   4518  CA  SER A 198      -1.782  -5.022  16.014  1.00  0.00           C  
ATOM   4519  C   SER A 198      -1.861  -4.305  14.664  1.00  0.00           C  
ATOM   4520  O   SER A 198      -0.866  -4.198  13.940  1.00  0.00           O  
ATOM   4521  CB  SER A 198      -1.588  -4.012  17.152  1.00  0.00           C  
ATOM   4522  OG  SER A 198      -0.472  -3.171  16.915  1.00  0.00           O  
ATOM   4523  H   SER A 198      -0.008  -6.019  15.337  1.00  0.00           H  
ATOM   4524  HA  SER A 198      -2.738  -5.519  16.178  1.00  0.00           H  
ATOM   4525  HB2 SER A 198      -1.449  -4.538  18.096  1.00  0.00           H  
ATOM   4526  HB3 SER A 198      -2.489  -3.404  17.237  1.00  0.00           H  
ATOM   4527  HG  SER A 198       0.314  -3.686  17.113  1.00  0.00           H  
ATOM   4528  N   ALA A 199      -3.050  -3.813  14.325  1.00  0.00           N  
ATOM   4529  CA  ALA A 199      -3.340  -3.177  13.041  1.00  0.00           C  
ATOM   4530  C   ALA A 199      -2.639  -1.815  12.824  1.00  0.00           C  
ATOM   4531  O   ALA A 199      -2.224  -1.167  13.795  1.00  0.00           O  
ATOM   4532  CB  ALA A 199      -4.869  -3.061  12.923  1.00  0.00           C  
ATOM   4533  H   ALA A 199      -3.831  -3.972  14.946  1.00  0.00           H  
ATOM   4534  HA  ALA A 199      -2.973  -3.847  12.264  1.00  0.00           H  
ATOM   4535  HB1 ALA A 199      -5.321  -4.048  13.015  1.00  0.00           H  
ATOM   4536  HB2 ALA A 199      -5.256  -2.411  13.708  1.00  0.00           H  
ATOM   4537  HB3 ALA A 199      -5.145  -2.644  11.954  1.00  0.00           H  
ATOM   4538  N   PRO A 200      -2.504  -1.348  11.567  1.00  0.00           N  
ATOM   4539  CA  PRO A 200      -2.296   0.064  11.249  1.00  0.00           C  
ATOM   4540  C   PRO A 200      -3.616   0.848  11.415  1.00  0.00           C  
ATOM   4541  O   PRO A 200      -4.698   0.276  11.571  1.00  0.00           O  
ATOM   4542  CB  PRO A 200      -1.792   0.048   9.803  1.00  0.00           C  
ATOM   4543  CG  PRO A 200      -2.609  -1.087   9.191  1.00  0.00           C  
ATOM   4544  CD  PRO A 200      -2.686  -2.103  10.332  1.00  0.00           C  
ATOM   4545  HA  PRO A 200      -1.537   0.502  11.897  1.00  0.00           H  
ATOM   4546  HB2 PRO A 200      -0.733  -0.209   9.783  1.00  0.00           H  
ATOM   4547  HB3 PRO A 200      -1.966   0.993   9.289  1.00  0.00           H  
ATOM   4548  HG2 PRO A 200      -2.123  -1.513   8.313  1.00  0.00           H  
ATOM   4549  HG3 PRO A 200      -3.608  -0.728   8.944  1.00  0.00           H  
ATOM   4550  HD2 PRO A 200      -3.650  -2.611  10.309  1.00  0.00           H  
ATOM   4551  HD3 PRO A 200      -1.883  -2.833  10.229  1.00  0.00           H  
ATOM   4552  N   ASP A 201      -3.530   2.175  11.369  1.00  0.00           N  
ATOM   4553  CA  ASP A 201      -4.648   3.112  11.559  1.00  0.00           C  
ATOM   4554  C   ASP A 201      -4.417   4.363  10.666  1.00  0.00           C  
ATOM   4555  O   ASP A 201      -3.421   4.387   9.926  1.00  0.00           O  
ATOM   4556  CB  ASP A 201      -4.786   3.379  13.079  1.00  0.00           C  
ATOM   4557  CG  ASP A 201      -3.635   4.167  13.712  1.00  0.00           C  
ATOM   4558  OD1 ASP A 201      -3.217   5.186  13.117  1.00  0.00           O  
ATOM   4559  OD2 ASP A 201      -3.202   3.801  14.834  1.00  0.00           O1-
ATOM   4560  H   ASP A 201      -2.635   2.595  11.164  1.00  0.00           H  
ATOM   4561  HA  ASP A 201      -5.570   2.644  11.215  1.00  0.00           H  
ATOM   4562  HB2 ASP A 201      -4.874   2.419  13.588  1.00  0.00           H  
ATOM   4563  HB3 ASP A 201      -5.717   3.908  13.283  1.00  0.00           H  
ATOM   4564  N   PRO A 202      -5.274   5.409  10.673  1.00  0.00           N  
ATOM   4565  CA  PRO A 202      -5.136   6.531   9.741  1.00  0.00           C  
ATOM   4566  C   PRO A 202      -3.816   7.306   9.850  1.00  0.00           C  
ATOM   4567  O   PRO A 202      -3.409   7.934   8.870  1.00  0.00           O  
ATOM   4568  CB  PRO A 202      -6.341   7.443   9.985  1.00  0.00           C  
ATOM   4569  CG  PRO A 202      -7.381   6.516  10.610  1.00  0.00           C  
ATOM   4570  CD  PRO A 202      -6.520   5.540  11.410  1.00  0.00           C  
ATOM   4571  HA  PRO A 202      -5.202   6.134   8.728  1.00  0.00           H  
ATOM   4572  HB2 PRO A 202      -6.708   7.873   9.053  1.00  0.00           H  
ATOM   4573  HB3 PRO A 202      -6.076   8.236  10.685  1.00  0.00           H  
ATOM   4574  HG2 PRO A 202      -7.924   5.984   9.829  1.00  0.00           H  
ATOM   4575  HG3 PRO A 202      -8.073   7.060  11.253  1.00  0.00           H  
ATOM   4576  HD2 PRO A 202      -6.315   5.963  12.393  1.00  0.00           H  
ATOM   4577  HD3 PRO A 202      -7.028   4.581  11.508  1.00  0.00           H  
ATOM   4578  N   SER A 203      -3.116   7.225  10.992  1.00  0.00           N  
ATOM   4579  CA  SER A 203      -1.783   7.829  11.164  1.00  0.00           C  
ATOM   4580  C   SER A 203      -0.700   7.141  10.326  1.00  0.00           C  
ATOM   4581  O   SER A 203       0.346   7.732  10.074  1.00  0.00           O  
ATOM   4582  CB  SER A 203      -1.384   7.858  12.644  1.00  0.00           C  
ATOM   4583  OG  SER A 203      -1.046   6.578  13.150  1.00  0.00           O  
ATOM   4584  H   SER A 203      -3.458   6.623  11.727  1.00  0.00           H  
ATOM   4585  HA  SER A 203      -1.833   8.859  10.811  1.00  0.00           H  
ATOM   4586  HB2 SER A 203      -2.199   8.279  13.234  1.00  0.00           H  
ATOM   4587  HB3 SER A 203      -0.515   8.508  12.751  1.00  0.00           H  
ATOM   4588  HG  SER A 203      -1.839   6.037  13.160  1.00  0.00           H  
ATOM   4589  N   VAL A 204      -0.968   5.920   9.855  1.00  0.00           N  
ATOM   4590  CA  VAL A 204      -0.142   5.171   8.901  1.00  0.00           C  
ATOM   4591  C   VAL A 204      -0.733   5.279   7.495  1.00  0.00           C  
ATOM   4592  O   VAL A 204      -0.055   5.707   6.566  1.00  0.00           O  
ATOM   4593  CB  VAL A 204       0.038   3.709   9.369  1.00  0.00           C  
ATOM   4594  CG1 VAL A 204       0.776   2.827   8.358  1.00  0.00           C  
ATOM   4595  CG2 VAL A 204       0.776   3.637  10.713  1.00  0.00           C  
ATOM   4596  H   VAL A 204      -1.843   5.502  10.137  1.00  0.00           H  
ATOM   4597  HA  VAL A 204       0.850   5.620   8.853  1.00  0.00           H  
ATOM   4598  HB  VAL A 204      -0.951   3.274   9.513  1.00  0.00           H  
ATOM   4599 HG11 VAL A 204       0.246   2.797   7.406  1.00  0.00           H  
ATOM   4600 HG12 VAL A 204       1.780   3.215   8.185  1.00  0.00           H  
ATOM   4601 HG13 VAL A 204       0.851   1.807   8.733  1.00  0.00           H  
ATOM   4602 HG21 VAL A 204       1.760   4.098  10.622  1.00  0.00           H  
ATOM   4603 HG22 VAL A 204       0.211   4.160  11.484  1.00  0.00           H  
ATOM   4604 HG23 VAL A 204       0.895   2.598  11.018  1.00  0.00           H  
ATOM   4605  N   ILE A 205      -2.020   4.957   7.328  1.00  0.00           N  
ATOM   4606  CA  ILE A 205      -2.629   4.813   5.995  1.00  0.00           C  
ATOM   4607  C   ILE A 205      -2.775   6.139   5.237  1.00  0.00           C  
ATOM   4608  O   ILE A 205      -2.626   6.164   4.014  1.00  0.00           O  
ATOM   4609  CB  ILE A 205      -3.947   4.011   6.089  1.00  0.00           C  
ATOM   4610  CG1 ILE A 205      -3.748   2.640   6.773  1.00  0.00           C  
ATOM   4611  CG2 ILE A 205      -4.625   3.841   4.717  1.00  0.00           C  
ATOM   4612  CD1 ILE A 205      -2.693   1.725   6.149  1.00  0.00           C  
ATOM   4613  H   ILE A 205      -2.553   4.677   8.139  1.00  0.00           H  
ATOM   4614  HA  ILE A 205      -1.944   4.223   5.386  1.00  0.00           H  
ATOM   4615  HB  ILE A 205      -4.635   4.580   6.714  1.00  0.00           H  
ATOM   4616 HG12 ILE A 205      -4.697   2.104   6.731  1.00  0.00           H  
ATOM   4617 HG13 ILE A 205      -3.502   2.784   7.825  1.00  0.00           H  
ATOM   4618 HG21 ILE A 205      -4.954   4.807   4.333  1.00  0.00           H  
ATOM   4619 HG22 ILE A 205      -3.930   3.399   4.002  1.00  0.00           H  
ATOM   4620 HG23 ILE A 205      -5.502   3.200   4.808  1.00  0.00           H  
ATOM   4621 HD11 ILE A 205      -2.930   1.548   5.100  1.00  0.00           H  
ATOM   4622 HD12 ILE A 205      -1.703   2.174   6.233  1.00  0.00           H  
ATOM   4623 HD13 ILE A 205      -2.683   0.775   6.683  1.00  0.00           H  
ATOM   4624  N   THR A 206      -2.982   7.269   5.927  1.00  0.00           N  
ATOM   4625  CA  THR A 206      -2.976   8.577   5.243  1.00  0.00           C  
ATOM   4626  C   THR A 206      -1.571   9.024   4.830  1.00  0.00           C  
ATOM   4627  O   THR A 206      -1.471   9.839   3.915  1.00  0.00           O  
ATOM   4628  CB  THR A 206      -3.731   9.686   5.995  1.00  0.00           C  
ATOM   4629  OG1 THR A 206      -3.127  10.052   7.216  1.00  0.00           O  
ATOM   4630  CG2 THR A 206      -5.188   9.311   6.256  1.00  0.00           C  
ATOM   4631  H   THR A 206      -3.095   7.230   6.930  1.00  0.00           H  
ATOM   4632  HA  THR A 206      -3.516   8.450   4.305  1.00  0.00           H  
ATOM   4633  HB  THR A 206      -3.733  10.568   5.354  1.00  0.00           H  
ATOM   4634 HG21 THR A 206      -5.653   8.976   5.328  1.00  0.00           H  
ATOM   4635 HG22 THR A 206      -5.259   8.515   6.996  1.00  0.00           H  
ATOM   4636 HG23 THR A 206      -5.727  10.192   6.606  1.00  0.00           H  
ATOM   4637  HG1 THR A 206      -3.213   9.312   7.821  1.00  0.00           H  
ATOM   4638  N   LEU A 207      -0.494   8.458   5.396  1.00  0.00           N  
ATOM   4639  CA  LEU A 207       0.868   8.629   4.871  1.00  0.00           C  
ATOM   4640  C   LEU A 207       1.060   7.787   3.600  1.00  0.00           C  
ATOM   4641  O   LEU A 207       1.417   8.345   2.561  1.00  0.00           O  
ATOM   4642  CB  LEU A 207       1.930   8.274   5.932  1.00  0.00           C  
ATOM   4643  CG  LEU A 207       1.888   9.073   7.244  1.00  0.00           C  
ATOM   4644  CD1 LEU A 207       2.905   8.485   8.224  1.00  0.00           C  
ATOM   4645  CD2 LEU A 207       2.257  10.541   7.023  1.00  0.00           C  
ATOM   4646  H   LEU A 207      -0.634   7.764   6.116  1.00  0.00           H  
ATOM   4647  HA  LEU A 207       1.009   9.671   4.584  1.00  0.00           H  
ATOM   4648  HB2 LEU A 207       2.916   8.397   5.485  1.00  0.00           H  
ATOM   4649  HB3 LEU A 207       1.829   7.216   6.177  1.00  0.00           H  
ATOM   4650  HG  LEU A 207       0.893   9.015   7.685  1.00  0.00           H  
ATOM   4651 HD11 LEU A 207       2.646   7.446   8.427  1.00  0.00           H  
ATOM   4652 HD12 LEU A 207       3.910   8.533   7.805  1.00  0.00           H  
ATOM   4653 HD13 LEU A 207       2.868   9.034   9.165  1.00  0.00           H  
ATOM   4654 HD21 LEU A 207       3.254  10.595   6.585  1.00  0.00           H  
ATOM   4655 HD22 LEU A 207       1.533  11.005   6.354  1.00  0.00           H  
ATOM   4656 HD23 LEU A 207       2.243  11.063   7.980  1.00  0.00           H  
ATOM   4657  N   GLU A 208       0.761   6.480   3.654  1.00  0.00           N  
ATOM   4658  CA  GLU A 208       0.847   5.562   2.500  1.00  0.00           C  
ATOM   4659  C   GLU A 208       0.116   6.123   1.277  1.00  0.00           C  
ATOM   4660  O   GLU A 208       0.709   6.287   0.205  1.00  0.00           O  
ATOM   4661  CB  GLU A 208       0.208   4.196   2.808  1.00  0.00           C  
ATOM   4662  CG  GLU A 208       0.857   3.416   3.950  1.00  0.00           C  
ATOM   4663  CD  GLU A 208       0.236   2.021   4.132  1.00  0.00           C  
ATOM   4664  OE1 GLU A 208      -0.722   1.651   3.407  1.00  0.00           O  
ATOM   4665  OE2 GLU A 208       0.707   1.310   5.045  1.00  0.00           O1-
ATOM   4666  H   GLU A 208       0.475   6.096   4.543  1.00  0.00           H  
ATOM   4667  HA  GLU A 208       1.893   5.407   2.234  1.00  0.00           H  
ATOM   4668  HB2 GLU A 208       0.270   3.592   1.903  1.00  0.00           H  
ATOM   4669  HB3 GLU A 208      -0.846   4.337   3.051  1.00  0.00           H  
ATOM   4670  HG2 GLU A 208       0.742   3.977   4.878  1.00  0.00           H  
ATOM   4671  HG3 GLU A 208       1.925   3.324   3.750  1.00  0.00           H  
ATOM   4672  N   ASN A 209      -1.161   6.472   1.457  1.00  0.00           N  
ATOM   4673  CA  ASN A 209      -2.038   6.918   0.380  1.00  0.00           C  
ATOM   4674  C   ASN A 209      -1.891   8.415   0.035  1.00  0.00           C  
ATOM   4675  O   ASN A 209      -2.618   8.930  -0.813  1.00  0.00           O  
ATOM   4676  CB  ASN A 209      -3.485   6.420   0.604  1.00  0.00           C  
ATOM   4677  CG  ASN A 209      -3.657   4.901   0.673  1.00  0.00           C  
ATOM   4678  OD1 ASN A 209      -2.735   4.099   0.740  1.00  0.00           O  
ATOM   4679  ND2 ASN A 209      -4.876   4.425   0.634  1.00  0.00           N  
ATOM   4680  H   ASN A 209      -1.575   6.298   2.361  1.00  0.00           H  
ATOM   4681  HA  ASN A 209      -1.681   6.410  -0.516  1.00  0.00           H  
ATOM   4682  HB2 ASN A 209      -4.103   6.777  -0.220  1.00  0.00           H  
ATOM   4683  HB3 ASN A 209      -3.876   6.849   1.527  1.00  0.00           H  
ATOM   4684 HD21 ASN A 209      -5.004   3.424   0.599  1.00  0.00           H  
ATOM   4685 HD22 ASN A 209      -5.659   5.038   0.457  1.00  0.00           H  
ATOM   4686  N   SER A 210      -0.901   9.105   0.619  1.00  0.00           N  
ATOM   4687  CA  SER A 210      -0.509  10.474   0.237  1.00  0.00           C  
ATOM   4688  C   SER A 210       0.949  10.581  -0.227  1.00  0.00           C  
ATOM   4689  O   SER A 210       1.342  11.636  -0.728  1.00  0.00           O  
ATOM   4690  CB  SER A 210      -0.786  11.493   1.352  1.00  0.00           C  
ATOM   4691  OG  SER A 210      -2.104  11.386   1.851  1.00  0.00           O  
ATOM   4692  H   SER A 210      -0.371   8.640   1.342  1.00  0.00           H  
ATOM   4693  HA  SER A 210      -1.115  10.783  -0.615  1.00  0.00           H  
ATOM   4694  HB2 SER A 210      -0.635  12.499   0.962  1.00  0.00           H  
ATOM   4695  HB3 SER A 210      -0.083  11.332   2.170  1.00  0.00           H  
ATOM   4696  HG  SER A 210      -2.032  10.749   2.566  1.00  0.00           H  
ATOM   4697  N   TRP A 211       1.760   9.520  -0.110  1.00  0.00           N  
ATOM   4698  CA  TRP A 211       3.212   9.559  -0.339  1.00  0.00           C  
ATOM   4699  C   TRP A 211       3.626  10.100  -1.716  1.00  0.00           C  
ATOM   4700  O   TRP A 211       4.576  10.876  -1.809  1.00  0.00           O  
ATOM   4701  CB  TRP A 211       3.813   8.169  -0.097  1.00  0.00           C  
ATOM   4702  CG  TRP A 211       5.295   8.109  -0.314  1.00  0.00           C  
ATOM   4703  CD1 TRP A 211       6.221   8.758   0.430  1.00  0.00           C  
ATOM   4704  CD2 TRP A 211       6.047   7.417  -1.362  1.00  0.00           C  
ATOM   4705  NE1 TRP A 211       7.477   8.534  -0.089  1.00  0.00           N  
ATOM   4706  CE2 TRP A 211       7.431   7.721  -1.195  1.00  0.00           C  
ATOM   4707  CE3 TRP A 211       5.707   6.559  -2.432  1.00  0.00           C  
ATOM   4708  CZ2 TRP A 211       8.424   7.224  -2.046  1.00  0.00           C  
ATOM   4709  CZ3 TRP A 211       6.697   6.049  -3.295  1.00  0.00           C  
ATOM   4710  CH2 TRP A 211       8.050   6.383  -3.102  1.00  0.00           C  
ATOM   4711  H   TRP A 211       1.391   8.689   0.330  1.00  0.00           H  
ATOM   4712  HA  TRP A 211       3.654  10.227   0.400  1.00  0.00           H  
ATOM   4713  HB2 TRP A 211       3.335   7.452  -0.766  1.00  0.00           H  
ATOM   4714  HB3 TRP A 211       3.594   7.858   0.924  1.00  0.00           H  
ATOM   4715  HD1 TRP A 211       6.014   9.372   1.293  1.00  0.00           H  
ATOM   4716  HE1 TRP A 211       8.322   8.936   0.292  1.00  0.00           H  
ATOM   4717  HE3 TRP A 211       4.672   6.284  -2.574  1.00  0.00           H  
ATOM   4718  HZ2 TRP A 211       9.460   7.483  -1.882  1.00  0.00           H  
ATOM   4719  HZ3 TRP A 211       6.420   5.390  -4.105  1.00  0.00           H  
ATOM   4720  HH2 TRP A 211       8.809   5.990  -3.763  1.00  0.00           H  
ATOM   4721  N   GLY A 212       2.893   9.768  -2.784  1.00  0.00           N  
ATOM   4722  CA  GLY A 212       3.159  10.299  -4.131  1.00  0.00           C  
ATOM   4723  C   GLY A 212       2.935  11.815  -4.254  1.00  0.00           C  
ATOM   4724  O   GLY A 212       3.650  12.489  -5.000  1.00  0.00           O  
ATOM   4725  H   GLY A 212       2.127   9.125  -2.644  1.00  0.00           H  
ATOM   4726  HA2 GLY A 212       2.501   9.804  -4.845  1.00  0.00           H  
ATOM   4727  HA3 GLY A 212       4.191  10.082  -4.406  1.00  0.00           H  
ATOM   4728  N   ARG A 213       1.991  12.378  -3.487  1.00  0.00           N  
ATOM   4729  CA  ARG A 213       1.681  13.818  -3.486  1.00  0.00           C  
ATOM   4730  C   ARG A 213       2.580  14.596  -2.522  1.00  0.00           C  
ATOM   4731  O   ARG A 213       3.052  15.664  -2.886  1.00  0.00           O  
ATOM   4732  CB  ARG A 213       0.172  14.029  -3.280  1.00  0.00           C  
ATOM   4733  CG  ARG A 213      -0.266  15.498  -3.417  1.00  0.00           C  
ATOM   4734  CD  ARG A 213      -1.800  15.584  -3.426  1.00  0.00           C  
ATOM   4735  NE  ARG A 213      -2.282  16.907  -3.859  1.00  0.00           N  
ATOM   4736  CZ  ARG A 213      -3.533  17.261  -4.093  1.00  0.00           C  
ATOM   4737  NH1 ARG A 213      -3.789  18.443  -4.561  1.00  0.00           N  
ATOM   4738  NH2 ARG A 213      -4.533  16.456  -3.868  1.00  0.00           N1+
ATOM   4739  H   ARG A 213       1.495  11.788  -2.834  1.00  0.00           H  
ATOM   4740  HA  ARG A 213       1.908  14.218  -4.474  1.00  0.00           H  
ATOM   4741  HB2 ARG A 213      -0.356  13.436  -4.028  1.00  0.00           H  
ATOM   4742  HB3 ARG A 213      -0.113  13.664  -2.293  1.00  0.00           H  
ATOM   4743  HG2 ARG A 213       0.130  16.092  -2.594  1.00  0.00           H  
ATOM   4744  HG3 ARG A 213       0.118  15.897  -4.356  1.00  0.00           H  
ATOM   4745  HD2 ARG A 213      -2.187  14.835  -4.117  1.00  0.00           H  
ATOM   4746  HD3 ARG A 213      -2.172  15.367  -2.425  1.00  0.00           H  
ATOM   4747  HE  ARG A 213      -1.591  17.610  -4.082  1.00  0.00           H  
ATOM   4748 HH11 ARG A 213      -3.037  19.085  -4.769  1.00  0.00           H  
ATOM   4749 HH12 ARG A 213      -4.723  18.650  -4.887  1.00  0.00           H  
ATOM   4750 HH21 ARG A 213      -4.346  15.517  -3.546  1.00  0.00           H  
ATOM   4751 HH22 ARG A 213      -5.486  16.747  -4.033  1.00  0.00           H  
ATOM   4752  N   LEU A 214       2.911  14.012  -1.365  1.00  0.00           N  
ATOM   4753  CA  LEU A 214       3.984  14.481  -0.473  1.00  0.00           C  
ATOM   4754  C   LEU A 214       5.325  14.564  -1.218  1.00  0.00           C  
ATOM   4755  O   LEU A 214       5.949  15.621  -1.240  1.00  0.00           O  
ATOM   4756  CB  LEU A 214       4.098  13.531   0.738  1.00  0.00           C  
ATOM   4757  CG  LEU A 214       2.945  13.647   1.752  1.00  0.00           C  
ATOM   4758  CD1 LEU A 214       2.884  12.402   2.637  1.00  0.00           C  
ATOM   4759  CD2 LEU A 214       3.152  14.862   2.658  1.00  0.00           C  
ATOM   4760  H   LEU A 214       2.441  13.148  -1.131  1.00  0.00           H  
ATOM   4761  HA  LEU A 214       3.754  15.487  -0.123  1.00  0.00           H  
ATOM   4762  HB2 LEU A 214       5.038  13.723   1.255  1.00  0.00           H  
ATOM   4763  HB3 LEU A 214       4.142  12.507   0.366  1.00  0.00           H  
ATOM   4764  HG  LEU A 214       1.993  13.743   1.229  1.00  0.00           H  
ATOM   4765 HD11 LEU A 214       2.673  11.518   2.035  1.00  0.00           H  
ATOM   4766 HD12 LEU A 214       3.832  12.271   3.160  1.00  0.00           H  
ATOM   4767 HD13 LEU A 214       2.092  12.514   3.377  1.00  0.00           H  
ATOM   4768 HD21 LEU A 214       4.107  14.776   3.178  1.00  0.00           H  
ATOM   4769 HD22 LEU A 214       3.149  15.781   2.071  1.00  0.00           H  
ATOM   4770 HD23 LEU A 214       2.359  14.908   3.404  1.00  0.00           H  
ATOM   4771  N   SER A 215       5.726  13.482  -1.898  1.00  0.00           N  
ATOM   4772  CA  SER A 215       6.936  13.444  -2.734  1.00  0.00           C  
ATOM   4773  C   SER A 215       6.945  14.556  -3.783  1.00  0.00           C  
ATOM   4774  O   SER A 215       7.997  15.127  -4.056  1.00  0.00           O  
ATOM   4775  CB  SER A 215       7.055  12.109  -3.482  1.00  0.00           C  
ATOM   4776  OG  SER A 215       7.196  11.017  -2.596  1.00  0.00           O  
ATOM   4777  H   SER A 215       5.184  12.635  -1.806  1.00  0.00           H  
ATOM   4778  HA  SER A 215       7.813  13.573  -2.100  1.00  0.00           H  
ATOM   4779  HB2 SER A 215       7.928  12.144  -4.132  1.00  0.00           H  
ATOM   4780  HB3 SER A 215       6.173  11.955  -4.103  1.00  0.00           H  
ATOM   4781  HG  SER A 215       6.355  10.870  -2.156  1.00  0.00           H  
ATOM   4782  N   THR A 216       5.784  14.877  -4.364  1.00  0.00           N  
ATOM   4783  CA  THR A 216       5.664  15.940  -5.372  1.00  0.00           C  
ATOM   4784  C   THR A 216       5.816  17.318  -4.730  1.00  0.00           C  
ATOM   4785  O   THR A 216       6.727  18.064  -5.073  1.00  0.00           O  
ATOM   4786  CB  THR A 216       4.350  15.834  -6.166  1.00  0.00           C  
ATOM   4787  OG1 THR A 216       4.202  14.535  -6.704  1.00  0.00           O  
ATOM   4788  CG2 THR A 216       4.292  16.829  -7.323  1.00  0.00           C  
ATOM   4789  H   THR A 216       4.948  14.398  -4.061  1.00  0.00           H  
ATOM   4790  HA  THR A 216       6.484  15.838  -6.082  1.00  0.00           H  
ATOM   4791  HB  THR A 216       3.508  16.023  -5.500  1.00  0.00           H  
ATOM   4792 HG21 THR A 216       4.301  17.851  -6.943  1.00  0.00           H  
ATOM   4793 HG22 THR A 216       5.145  16.688  -7.986  1.00  0.00           H  
ATOM   4794 HG23 THR A 216       3.371  16.679  -7.885  1.00  0.00           H  
ATOM   4795  HG1 THR A 216       4.026  13.947  -5.967  1.00  0.00           H  
ATOM   4796  N   ALA A 217       4.979  17.632  -3.739  1.00  0.00           N  
ATOM   4797  CA  ALA A 217       4.954  18.931  -3.074  1.00  0.00           C  
ATOM   4798  C   ALA A 217       6.269  19.305  -2.363  1.00  0.00           C  
ATOM   4799  O   ALA A 217       6.540  20.494  -2.214  1.00  0.00           O  
ATOM   4800  CB  ALA A 217       3.774  18.931  -2.100  1.00  0.00           C  
ATOM   4801  H   ALA A 217       4.275  16.962  -3.465  1.00  0.00           H  
ATOM   4802  HA  ALA A 217       4.776  19.694  -3.832  1.00  0.00           H  
ATOM   4803  HB1 ALA A 217       2.850  18.732  -2.643  1.00  0.00           H  
ATOM   4804  HB2 ALA A 217       3.925  18.167  -1.337  1.00  0.00           H  
ATOM   4805  HB3 ALA A 217       3.703  19.905  -1.618  1.00  0.00           H  
ATOM   4806  N   ILE A 218       7.085  18.320  -1.961  1.00  0.00           N  
ATOM   4807  CA  ILE A 218       8.422  18.538  -1.387  1.00  0.00           C  
ATOM   4808  C   ILE A 218       9.513  18.665  -2.470  1.00  0.00           C  
ATOM   4809  O   ILE A 218      10.469  19.416  -2.281  1.00  0.00           O  
ATOM   4810  CB  ILE A 218       8.737  17.463  -0.317  1.00  0.00           C  
ATOM   4811  CG1 ILE A 218       7.727  17.503   0.855  1.00  0.00           C  
ATOM   4812  CG2 ILE A 218      10.174  17.612   0.224  1.00  0.00           C  
ATOM   4813  CD1 ILE A 218       7.770  16.270   1.770  1.00  0.00           C  
ATOM   4814  H   ILE A 218       6.747  17.371  -2.026  1.00  0.00           H  
ATOM   4815  HA  ILE A 218       8.410  19.495  -0.864  1.00  0.00           H  
ATOM   4816  HB  ILE A 218       8.653  16.492  -0.805  1.00  0.00           H  
ATOM   4817 HG12 ILE A 218       6.710  17.579   0.469  1.00  0.00           H  
ATOM   4818 HG13 ILE A 218       7.923  18.390   1.457  1.00  0.00           H  
ATOM   4819 HG21 ILE A 218      10.902  17.470  -0.574  1.00  0.00           H  
ATOM   4820 HG22 ILE A 218      10.310  18.605   0.653  1.00  0.00           H  
ATOM   4821 HG23 ILE A 218      10.383  16.863   0.988  1.00  0.00           H  
ATOM   4822 HD11 ILE A 218       7.646  15.363   1.178  1.00  0.00           H  
ATOM   4823 HD12 ILE A 218       8.713  16.225   2.314  1.00  0.00           H  
ATOM   4824 HD13 ILE A 218       6.956  16.332   2.493  1.00  0.00           H  
ATOM   4825  N   GLN A 219       9.389  18.008  -3.631  1.00  0.00           N  
ATOM   4826  CA  GLN A 219      10.334  18.215  -4.741  1.00  0.00           C  
ATOM   4827  C   GLN A 219      10.126  19.556  -5.448  1.00  0.00           C  
ATOM   4828  O   GLN A 219      11.111  20.256  -5.678  1.00  0.00           O  
ATOM   4829  CB  GLN A 219      10.309  17.045  -5.731  1.00  0.00           C  
ATOM   4830  CG  GLN A 219      11.192  15.894  -5.237  1.00  0.00           C  
ATOM   4831  CD  GLN A 219      10.952  14.624  -6.032  1.00  0.00           C  
ATOM   4832  OE1 GLN A 219      11.665  14.279  -6.963  1.00  0.00           O  
ATOM   4833  NE2 GLN A 219       9.914  13.906  -5.692  1.00  0.00           N  
ATOM   4834  H   GLN A 219       8.584  17.417  -3.785  1.00  0.00           H  
ATOM   4835  HA  GLN A 219      11.340  18.264  -4.324  1.00  0.00           H  
ATOM   4836  HB2 GLN A 219      10.696  17.371  -6.697  1.00  0.00           H  
ATOM   4837  HB3 GLN A 219       9.282  16.711  -5.876  1.00  0.00           H  
ATOM   4838  HG2 GLN A 219      10.977  15.692  -4.188  1.00  0.00           H  
ATOM   4839  HG3 GLN A 219      12.241  16.174  -5.328  1.00  0.00           H  
ATOM   4840 HE21 GLN A 219       9.286  14.273  -4.991  1.00  0.00           H  
ATOM   4841 HE22 GLN A 219       9.729  13.044  -6.184  1.00  0.00           H  
ATOM   4842  N   GLU A 220       8.884  19.963  -5.716  1.00  0.00           N  
ATOM   4843  CA  GLU A 220       8.562  21.256  -6.341  1.00  0.00           C  
ATOM   4844  C   GLU A 220       8.667  22.459  -5.361  1.00  0.00           C  
ATOM   4845  O   GLU A 220       8.166  23.547  -5.659  1.00  0.00           O  
ATOM   4846  CB  GLU A 220       7.164  21.206  -6.997  1.00  0.00           C  
ATOM   4847  CG  GLU A 220       6.793  20.002  -7.888  1.00  0.00           C  
ATOM   4848  CD  GLU A 220       7.896  19.487  -8.822  1.00  0.00           C  
ATOM   4849  OE1 GLU A 220       8.128  20.125  -9.880  1.00  0.00           O  
ATOM   4850  OE2 GLU A 220       8.466  18.411  -8.552  1.00  0.00           O1-
ATOM   4851  H   GLU A 220       8.125  19.324  -5.528  1.00  0.00           H  
ATOM   4852  HA  GLU A 220       9.290  21.436  -7.133  1.00  0.00           H  
ATOM   4853  HB2 GLU A 220       7.059  22.102  -7.608  1.00  0.00           H  
ATOM   4854  HB3 GLU A 220       6.416  21.262  -6.206  1.00  0.00           H  
ATOM   4855  HG2 GLU A 220       5.927  20.282  -8.488  1.00  0.00           H  
ATOM   4856  HG3 GLU A 220       6.463  19.181  -7.252  1.00  0.00           H  
ATOM   4857  N   SER A 221       9.287  22.283  -4.182  1.00  0.00           N  
ATOM   4858  CA  SER A 221       9.198  23.194  -3.022  1.00  0.00           C  
ATOM   4859  C   SER A 221      10.032  24.481  -3.143  1.00  0.00           C  
ATOM   4860  O   SER A 221      10.989  24.738  -2.407  1.00  0.00           O  
ATOM   4861  CB  SER A 221       9.446  22.453  -1.700  1.00  0.00           C  
ATOM   4862  OG  SER A 221      10.762  21.938  -1.594  1.00  0.00           O  
ATOM   4863  H   SER A 221       9.766  21.404  -4.042  1.00  0.00           H  
ATOM   4864  HA  SER A 221       8.161  23.525  -2.980  1.00  0.00           H  
ATOM   4865  HB2 SER A 221       8.731  21.637  -1.606  1.00  0.00           H  
ATOM   4866  HB3 SER A 221       9.272  23.147  -0.877  1.00  0.00           H  
ATOM   4867  HG  SER A 221      10.744  21.033  -1.915  1.00  0.00           H  
ATOM   4868  N   ASN A 222       9.620  25.346  -4.068  1.00  0.00           N  
ATOM   4869  CA  ASN A 222      10.071  26.733  -4.154  1.00  0.00           C  
ATOM   4870  C   ASN A 222       9.857  27.440  -2.801  1.00  0.00           C  
ATOM   4871  O   ASN A 222       8.738  27.508  -2.284  1.00  0.00           O  
ATOM   4872  CB  ASN A 222       9.342  27.453  -5.306  1.00  0.00           C  
ATOM   4873  CG  ASN A 222       9.690  26.939  -6.696  1.00  0.00           C  
ATOM   4874  OD1 ASN A 222      10.446  27.564  -7.419  1.00  0.00           O  
ATOM   4875  ND2 ASN A 222       9.177  25.814  -7.138  1.00  0.00           N  
ATOM   4876  H   ASN A 222       8.857  25.041  -4.655  1.00  0.00           H
[truncated: 71,394 more chars]
