# Supplementary material for: PROTAC-Mediated Ternary Complex Stability with Ricin Toxin A: A Computational Perspective
Source: ACS Omega. 2026 Feb 9;11(7):11685–99. doi: 10.1021/acsomega.5c10223 (PMC12946957; doi:10.1021/acsomega.5c10223)
Supplement: Supplementary file 2 [file ao5c10223_si_002.zip › Suppl_mat/DM_input_files/VHL/10B.pdb]

HEADER    Von Hippel-Lindau disease tumor suppress                    
REMARK  99                                                                      
REMARK  99 MOE v2024.06 (Chemical Computing Group ULC) Tue Sep 30 10:29:20 2025 
REMARK  99                                                                      
SEQRES   1 C   92  VAL LEU ARG SER VAL ASN SER ARG GLU PRO SER GLN VAL
SEQRES   2 C   92  ILE PHE CYS ASN ARG SER PRO ARG VAL VAL LEU PRO VAL
SEQRES   3 C   92  TRP LEU ASN PHE ASP GLY GLU PRO GLN PRO TYR PRO THR
SEQRES   4 C   92  LEU PRO PRO GLY THR GLY ARG ARG ILE HIS SER TYR ARG
SEQRES   5 C   92  GLY HIS LEU TRP LEU PHE ARG ASP ALA GLY THR HIS ASP
SEQRES   6 C   92  GLY LEU LEU VAL ASN GLN THR GLU LEU PHE VAL PRO SER
SEQRES   7 C   92  LEU ASN VAL ASP GLY GLN PRO ILE PHE ALA ASN ILE THR
SEQRES   8 C   92  LEU
SEQRES   1 A  263  GLN TYR PRO ILE ILE ASN PHE THR THR ALA GLY ALA THR
SEQRES   2 A  263  VAL GLN SER TYR THR ASN PHE ILE ARG ALA VAL ARG GLY
SEQRES   3 A  263  ARG LEU THR THR GLY ALA ASP VAL ARG HIS GLU ILE PRO
SEQRES   4 A  263  VAL LEU PRO ASN ARG VAL GLY LEU PRO ILE ASN GLN ARG
SEQRES   5 A  263  PHE ILE LEU VAL GLU LEU SER ASN HIS ALA GLU LEU SER
SEQRES   6 A  263  VAL THR LEU ALA LEU ASP VAL THR ASN ALA TYR VAL VAL
SEQRES   7 A  263  GLY TYR ARG ALA GLY ASN SER ALA TYR PHE PHE HIS PRO
SEQRES   8 A  263  ASP ASN GLN GLU ASP ALA GLU ALA ILE THR HIS LEU PHE
SEQRES   9 A  263  THR ASP VAL GLN ASN ARG TYR THR PHE ALA PHE GLY GLY
SEQRES  10 A  263  ASN TYR ASP ARG LEU GLU GLN LEU ALA GLY ASN LEU ARG
SEQRES  11 A  263  GLU ASN ILE GLU LEU GLY ASN GLY PRO LEU GLU GLU ALA
SEQRES  12 A  263  ILE SER ALA LEU TYR TYR TYR SER THR GLY GLY THR GLN
SEQRES  13 A  263  LEU PRO THR LEU ALA ARG SER PHE ILE ILE CYS ILE GLN
SEQRES  14 A  263  MET ILE SER GLU ALA ALA ARG PHE GLN TYR ILE GLU GLY
SEQRES  15 A  263  GLU MET ARG THR ARG ILE ARG TYR ASN ARG ARG SER ALA
SEQRES  16 A  263  PRO ASP PRO SER VAL ILE THR LEU GLU ASN SER TRP GLY
SEQRES  17 A  263  ARG LEU SER THR ALA ILE GLN GLU SER ASN GLN GLY ALA
SEQRES  18 A  263  PHE ALA SER PRO ILE GLN LEU GLN ARG ARG ASN GLY SER
SEQRES  19 A  263  LYS PHE SER VAL TYR ASP VAL SER ILE LEU ILE PRO ILE
SEQRES  20 A  263  ILE ALA LEU MET VAL TYR ARG CYS ALA PRO PRO PRO SER
SEQRES  21 A  263  SER GLN PHE
HELIX    1   1 VAL C  142  GLY C  144  5               Generated by MOE    3
HELIX    2   2 VAL A   18  ARG A   29  1               Generated by MOE   12
HELIX    3   3 ASP A  100  ALA A  103  1               Generated by MOE    4
HELIX    4   4 ILE A  104  HIS A  106  5               Generated by MOE    3
HELIX    5   5 TYR A  123  ALA A  130  1               Generated by MOE    8
HELIX    6   6 ARG A  134  ASN A  136  5               Generated by MOE    3
HELIX    7   7 ASN A  141  TYR A  153  1               Generated by MOE   13
HELIX    8   8 TYR A  154  THR A  156  5               Generated by MOE    3
HELIX    9   9 LEU A  161  GLN A  173  1               Generated by MOE   13
HELIX   10  10 SER A  176  ARG A  180  1               Generated by MOE    5
HELIX   11  11 GLN A  182  ARG A  193  1               Generated by MOE   12
HELIX   12  12 PRO A  202  GLU A  208  1               Generated by MOE    7
HELIX   13  13 TRP A  211  GLN A  219  1               Generated by MOE    9
HELIX   14  14 VAL A  245  ILE A  247  5               Generated by MOE    3
SHEET    1       PRO C  71  GLN C  73                  Generated by MOE
SHEET    2       VAL C  74  ASN C  78                  Generated by MOE
SHEET    3       VAL C  84  LEU C  89                  Generated by MOE
SHEET    4       PRO C  95  PRO C  97                  Generated by MOE
SHEET    5       GLY C 106  TYR C 112                  Generated by MOE
SHEET    6       LEU C 116  ASP C 121                  Generated by MOE
SHEET    7       LEU C 129  VAL C 130                  Generated by MOE
SHEET    8       LEU C 135  PHE C 136                  Generated by MOE
SHEET    9       ILE C 147  ILE C 151                  Generated by MOE
SHEET   10       THR C 152  THR C 152                  Generated by MOE
SHEET   11       ILE A   8  THR A  12                  Generated by MOE
SHEET   12       VAL A  38  ARG A  39                  Generated by MOE
SHEET   13       ILE A  42  PRO A  43                  Generated by MOE
SHEET   14       PHE A  57  ILE A  58                  Generated by MOE
SHEET   15       LEU A  59  SER A  63                  Generated by MOE
SHEET   16       SER A  69  ASP A  75                  Generated by MOE
SHEET   17       TYR A  80  ALA A  86                  Generated by MOE
SHEET   18       SER A  89  PHE A  92                  Generated by MOE
SHEET   19       ASN A 113  THR A 116                  Generated by MOE
SHEET   20       ALA A 225  GLN A 233                  Generated by MOE
SHEET   21       LYS A 239  ASP A 244                  Generated by MOE
ATOM      1  N   VAL C  62     -20.076  -5.818 -18.127  1.00  0.00           N1+
ATOM      2  CA  VAL C  62     -21.169  -4.908 -18.542  1.00  0.00           C  
ATOM      3  C   VAL C  62     -21.038  -3.513 -17.922  1.00  0.00           C  
ATOM      4  O   VAL C  62     -20.810  -2.555 -18.658  1.00  0.00           O  
ATOM      5  CB  VAL C  62     -22.562  -5.529 -18.336  1.00  0.00           C  
ATOM      6  CG1 VAL C  62     -23.689  -4.572 -18.741  1.00  0.00           C  
ATOM      7  CG2 VAL C  62     -22.716  -6.821 -19.149  1.00  0.00           C  
ATOM      8  H1  VAL C  62     -19.164  -5.432 -18.331  1.00  0.00           H  
ATOM      9  H2  VAL C  62     -20.127  -6.707 -18.602  1.00  0.00           H  
ATOM     10  H3  VAL C  62     -20.140  -6.050 -17.146  1.00  0.00           H  
ATOM     11  HA  VAL C  62     -21.063  -4.753 -19.616  1.00  0.00           H  
ATOM     12  HB  VAL C  62     -22.684  -5.771 -17.280  1.00  0.00           H  
ATOM     13 HG11 VAL C  62     -23.690  -3.676 -18.121  1.00  0.00           H  
ATOM     14 HG12 VAL C  62     -23.585  -4.284 -19.787  1.00  0.00           H  
ATOM     15 HG13 VAL C  62     -24.654  -5.062 -18.612  1.00  0.00           H  
ATOM     16 HG21 VAL C  62     -22.560  -6.624 -20.210  1.00  0.00           H  
ATOM     17 HG22 VAL C  62     -22.010  -7.581 -18.813  1.00  0.00           H  
ATOM     18 HG23 VAL C  62     -23.720  -7.223 -19.013  1.00  0.00           H  
ATOM     19  N   LEU C  63     -21.151  -3.355 -16.595  1.00  0.00           N  
ATOM     20  CA  LEU C  63     -21.008  -2.059 -15.896  1.00  0.00           C  
ATOM     21  C   LEU C  63     -19.649  -2.017 -15.192  1.00  0.00           C  
ATOM     22  O   LEU C  63     -19.455  -2.749 -14.224  1.00  0.00           O  
ATOM     23  CB  LEU C  63     -22.157  -1.867 -14.886  1.00  0.00           C  
ATOM     24  CG  LEU C  63     -23.545  -1.597 -15.486  1.00  0.00           C  
ATOM     25  CD1 LEU C  63     -24.599  -1.737 -14.392  1.00  0.00           C  
ATOM     26  CD2 LEU C  63     -23.653  -0.182 -16.054  1.00  0.00           C  
ATOM     27  H   LEU C  63     -21.293  -4.164 -16.008  1.00  0.00           H  
ATOM     28  HA  LEU C  63     -21.038  -1.235 -16.610  1.00  0.00           H  
ATOM     29  HB2 LEU C  63     -21.906  -1.037 -14.226  1.00  0.00           H  
ATOM     30  HB3 LEU C  63     -22.214  -2.766 -14.271  1.00  0.00           H  
ATOM     31  HG  LEU C  63     -23.758  -2.323 -16.271  1.00  0.00           H  
ATOM     32 HD11 LEU C  63     -24.606  -2.757 -14.008  1.00  0.00           H  
ATOM     33 HD12 LEU C  63     -24.396  -1.043 -13.576  1.00  0.00           H  
ATOM     34 HD13 LEU C  63     -25.582  -1.516 -14.810  1.00  0.00           H  
ATOM     35 HD21 LEU C  63     -23.494   0.554 -15.266  1.00  0.00           H  
ATOM     36 HD22 LEU C  63     -22.907  -0.036 -16.836  1.00  0.00           H  
ATOM     37 HD23 LEU C  63     -24.642  -0.034 -16.487  1.00  0.00           H  
ATOM     38  N   ARG C  64     -18.685  -1.235 -15.699  1.00  0.00           N  
ATOM     39  CA  ARG C  64     -17.249  -1.532 -15.511  1.00  0.00           C  
ATOM     40  C   ARG C  64     -16.442  -0.440 -14.817  1.00  0.00           C  
ATOM     41  O   ARG C  64     -16.587   0.749 -15.117  1.00  0.00           O  
ATOM     42  CB  ARG C  64     -16.654  -2.081 -16.823  1.00  0.00           C  
ATOM     43  CG  ARG C  64     -16.055  -1.098 -17.840  1.00  0.00           C  
ATOM     44  CD  ARG C  64     -15.885  -1.818 -19.191  1.00  0.00           C  
ATOM     45  NE  ARG C  64     -15.100  -1.044 -20.173  1.00  0.00           N  
ATOM     46  CZ  ARG C  64     -13.791  -1.083 -20.361  1.00  0.00           C  
ATOM     47  NH1 ARG C  64     -12.979  -1.753 -19.603  1.00  0.00           N  
ATOM     48  NH2 ARG C  64     -13.225  -0.441 -21.339  1.00  0.00           N1+
ATOM     49  H   ARG C  64     -18.961  -0.531 -16.369  1.00  0.00           H  
ATOM     50  HA  ARG C  64     -17.192  -2.364 -14.810  1.00  0.00           H  
ATOM     51  HB2 ARG C  64     -17.426  -2.660 -17.330  1.00  0.00           H  
ATOM     52  HB3 ARG C  64     -15.859  -2.773 -16.545  1.00  0.00           H  
ATOM     53  HG2 ARG C  64     -15.088  -0.751 -17.477  1.00  0.00           H  
ATOM     54  HG3 ARG C  64     -16.723  -0.247 -17.972  1.00  0.00           H  
ATOM     55  HD2 ARG C  64     -16.874  -2.008 -19.607  1.00  0.00           H  
ATOM     56  HD3 ARG C  64     -15.416  -2.790 -19.034  1.00  0.00           H  
ATOM     57  HE  ARG C  64     -15.616  -0.472 -20.826  1.00  0.00           H  
ATOM     58 HH11 ARG C  64     -11.994  -1.755 -19.825  1.00  0.00           H  
ATOM     59 HH12 ARG C  64     -13.332  -2.296 -18.828  1.00  0.00           H  
ATOM     60 HH21 ARG C  64     -13.767   0.067 -22.023  1.00  0.00           H  
ATOM     61 HH22 ARG C  64     -12.225  -0.544 -21.443  1.00  0.00           H  
ATOM     62  N   SER C  65     -15.582  -0.849 -13.886  1.00  0.00           N  
ATOM     63  CA  SER C  65     -14.779   0.063 -13.067  1.00  0.00           C  
ATOM     64  C   SER C  65     -13.634   0.711 -13.849  1.00  0.00           C  
ATOM     65  O   SER C  65     -12.979   0.084 -14.686  1.00  0.00           O  
ATOM     66  CB  SER C  65     -14.238  -0.625 -11.808  1.00  0.00           C  
ATOM     67  OG  SER C  65     -15.289  -0.891 -10.898  1.00  0.00           O  
ATOM     68  H   SER C  65     -15.484  -1.844 -13.739  1.00  0.00           H  
ATOM     69  HA  SER C  65     -15.433   0.867 -12.729  1.00  0.00           H  
ATOM     70  HB2 SER C  65     -13.523   0.038 -11.320  1.00  0.00           H  
ATOM     71  HB3 SER C  65     -13.729  -1.551 -12.075  1.00  0.00           H  
ATOM     72  HG  SER C  65     -15.606  -1.784 -11.056  1.00  0.00           H  
ATOM     73  N   VAL C  66     -13.375   1.981 -13.540  1.00  0.00           N  
ATOM     74  CA  VAL C  66     -12.235   2.756 -14.044  1.00  0.00           C  
ATOM     75  C   VAL C  66     -11.062   2.603 -13.082  1.00  0.00           C  
ATOM     76  O   VAL C  66     -11.177   2.972 -11.913  1.00  0.00           O  
ATOM     77  CB  VAL C  66     -12.616   4.238 -14.240  1.00  0.00           C  
ATOM     78  CG1 VAL C  66     -11.414   5.105 -14.633  1.00  0.00           C  
ATOM     79  CG2 VAL C  66     -13.718   4.404 -15.294  1.00  0.00           C  
ATOM     80  H   VAL C  66     -13.965   2.423 -12.851  1.00  0.00           H  
ATOM     81  HA  VAL C  66     -11.934   2.365 -15.017  1.00  0.00           H  
ATOM     82  HB  VAL C  66     -13.001   4.622 -13.295  1.00  0.00           H  
ATOM     83 HG11 VAL C  66     -10.668   5.116 -13.838  1.00  0.00           H  
ATOM     84 HG12 VAL C  66     -10.963   4.727 -15.551  1.00  0.00           H  
ATOM     85 HG13 VAL C  66     -11.742   6.132 -14.793  1.00  0.00           H  
ATOM     86 HG21 VAL C  66     -13.373   4.029 -16.258  1.00  0.00           H  
ATOM     87 HG22 VAL C  66     -14.614   3.863 -14.992  1.00  0.00           H  
ATOM     88 HG23 VAL C  66     -13.975   5.458 -15.394  1.00  0.00           H  
ATOM     89  N   ASN C  67      -9.918   2.089 -13.540  1.00  0.00           N  
ATOM     90  CA  ASN C  67      -8.726   1.944 -12.698  1.00  0.00           C  
ATOM     91  C   ASN C  67      -7.998   3.285 -12.459  1.00  0.00           C  
ATOM     92  O   ASN C  67      -6.852   3.481 -12.862  1.00  0.00           O  
ATOM     93  CB  ASN C  67      -7.828   0.820 -13.237  1.00  0.00           C  
ATOM     94  CG  ASN C  67      -6.714   0.492 -12.251  1.00  0.00           C  
ATOM     95  OD1 ASN C  67      -6.914   0.530 -11.047  1.00  0.00           O  
ATOM     96  ND2 ASN C  67      -5.536   0.177 -12.730  1.00  0.00           N  
ATOM     97  H   ASN C  67      -9.885   1.730 -14.483  1.00  0.00           H  
ATOM     98  HA  ASN C  67      -9.067   1.614 -11.717  1.00  0.00           H  
ATOM     99  HB2 ASN C  67      -7.406   1.123 -14.195  1.00  0.00           H  
ATOM    100  HB3 ASN C  67      -8.417  -0.084 -13.389  1.00  0.00           H  
ATOM    101 HD21 ASN C  67      -5.342   0.317 -13.712  1.00  0.00           H  
ATOM    102 HD22 ASN C  67      -4.792  -0.049 -12.086  1.00  0.00           H  
ATOM    103  N   SER C  68      -8.680   4.234 -11.813  1.00  0.00           N  
ATOM    104  CA  SER C  68      -8.145   5.557 -11.469  1.00  0.00           C  
ATOM    105  C   SER C  68      -7.030   5.462 -10.423  1.00  0.00           C  
ATOM    106  O   SER C  68      -5.962   6.061 -10.575  1.00  0.00           O  
ATOM    107  CB  SER C  68      -9.283   6.439 -10.931  1.00  0.00           C  
ATOM    108  OG  SER C  68      -9.793   5.930  -9.708  1.00  0.00           O  
ATOM    109  H   SER C  68      -9.636   4.031 -11.561  1.00  0.00           H  
ATOM    110  HA  SER C  68      -7.734   6.024 -12.363  1.00  0.00           H  
ATOM    111  HB2 SER C  68     -10.082   6.501 -11.669  1.00  0.00           H  
ATOM    112  HB3 SER C  68      -8.892   7.440 -10.750  1.00  0.00           H  
ATOM    113  HG  SER C  68     -10.733   5.764  -9.815  1.00  0.00           H  
ATOM    114  N   ARG C  69      -7.300   4.691  -9.363  1.00  0.00           N  
ATOM    115  CA  ARG C  69      -6.610   4.664  -8.064  1.00  0.00           C  
ATOM    116  C   ARG C  69      -6.541   6.026  -7.361  1.00  0.00           C  
ATOM    117  O   ARG C  69      -5.672   6.263  -6.527  1.00  0.00           O  
ATOM    118  CB  ARG C  69      -5.270   3.927  -8.113  1.00  0.00           C  
ATOM    119  CG  ARG C  69      -5.336   2.561  -8.809  1.00  0.00           C  
ATOM    120  CD  ARG C  69      -4.288   2.411  -9.905  1.00  0.00           C  
ATOM    121  NE  ARG C  69      -4.332   3.473 -10.928  1.00  0.00           N  
ATOM    122  CZ  ARG C  69      -3.740   3.409 -12.105  1.00  0.00           C  
ATOM    123  NH1 ARG C  69      -3.147   2.337 -12.531  1.00  0.00           N  
ATOM    124  NH2 ARG C  69      -3.716   4.437 -12.899  1.00  0.00           N1+
ATOM    125  H   ARG C  69      -8.199   4.234  -9.405  1.00  0.00           H  
ATOM    126  HA  ARG C  69      -7.238   4.060  -7.408  1.00  0.00           H  
ATOM    127  HB2 ARG C  69      -4.975   3.735  -7.082  1.00  0.00           H  
ATOM    128  HB3 ARG C  69      -4.517   4.572  -8.567  1.00  0.00           H  
ATOM    129  HG2 ARG C  69      -6.322   2.372  -9.234  1.00  0.00           H  
ATOM    130  HG3 ARG C  69      -5.153   1.789  -8.062  1.00  0.00           H  
ATOM    131  HD2 ARG C  69      -4.479   1.446 -10.375  1.00  0.00           H  
ATOM    132  HD3 ARG C  69      -3.299   2.396  -9.447  1.00  0.00           H  
ATOM    133  HE  ARG C  69      -4.800   4.338 -10.699  1.00  0.00           H  
ATOM    134 HH11 ARG C  69      -2.677   2.312 -13.425  1.00  0.00           H  
ATOM    135 HH12 ARG C  69      -3.175   1.491 -11.980  1.00  0.00           H  
ATOM    136 HH21 ARG C  69      -4.156   5.309 -12.640  1.00  0.00           H  
ATOM    137 HH22 ARG C  69      -3.267   4.334 -13.798  1.00  0.00           H  
ATOM    138  N   GLU C  70      -7.483   6.917  -7.664  1.00  0.00           N  
ATOM    139  CA  GLU C  70      -7.648   8.185  -6.947  1.00  0.00           C  
ATOM    140  C   GLU C  70      -8.379   7.894  -5.621  1.00  0.00           C  
ATOM    141  O   GLU C  70      -9.519   7.418  -5.669  1.00  0.00           O  
ATOM    142  CB  GLU C  70      -8.372   9.201  -7.842  1.00  0.00           C  
ATOM    143  CG  GLU C  70      -7.467   9.632  -9.010  1.00  0.00           C  
ATOM    144  CD  GLU C  70      -8.213  10.349 -10.137  1.00  0.00           C  
ATOM    145  OE1 GLU C  70      -7.698  11.378 -10.630  1.00  0.00           O  
ATOM    146  OE2 GLU C  70      -9.284   9.874 -10.578  1.00  0.00           O1-
ATOM    147  H   GLU C  70      -8.181   6.662  -8.348  1.00  0.00           H  
ATOM    148  HA  GLU C  70      -6.661   8.596  -6.736  1.00  0.00           H  
ATOM    149  HB2 GLU C  70      -8.634  10.082  -7.256  1.00  0.00           H  
ATOM    150  HB3 GLU C  70      -9.286   8.744  -8.220  1.00  0.00           H  
ATOM    151  HG2 GLU C  70      -6.991   8.754  -9.447  1.00  0.00           H  
ATOM    152  HG3 GLU C  70      -6.673  10.270  -8.622  1.00  0.00           H  
ATOM    153  N   PRO C  71      -7.722   8.078  -4.454  1.00  0.00           N  
ATOM    154  CA  PRO C  71      -8.060   7.362  -3.220  1.00  0.00           C  
ATOM    155  C   PRO C  71      -9.395   7.734  -2.578  1.00  0.00           C  
ATOM    156  O   PRO C  71      -9.769   8.905  -2.527  1.00  0.00           O  
ATOM    157  CB  PRO C  71      -6.885   7.571  -2.256  1.00  0.00           C  
ATOM    158  CG  PRO C  71      -6.221   8.846  -2.771  1.00  0.00           C  
ATOM    159  CD  PRO C  71      -6.450   8.767  -4.278  1.00  0.00           C  
ATOM    160  HA  PRO C  71      -8.112   6.294  -3.433  1.00  0.00           H  
ATOM    161  HB2 PRO C  71      -6.188   6.738  -2.349  1.00  0.00           H  
ATOM    162  HB3 PRO C  71      -7.207   7.675  -1.220  1.00  0.00           H  
ATOM    163  HG2 PRO C  71      -5.160   8.876  -2.524  1.00  0.00           H  
ATOM    164  HG3 PRO C  71      -6.737   9.715  -2.362  1.00  0.00           H  
ATOM    165  HD2 PRO C  71      -6.479   9.768  -4.707  1.00  0.00           H  
ATOM    166  HD3 PRO C  71      -5.652   8.181  -4.733  1.00  0.00           H  
ATOM    167  N   SER C  72     -10.078   6.732  -2.022  1.00  0.00           N  
ATOM    168  CA  SER C  72     -11.290   6.908  -1.231  1.00  0.00           C  
ATOM    169  C   SER C  72     -11.337   5.938  -0.045  1.00  0.00           C  
ATOM    170  O   SER C  72     -11.540   4.731  -0.197  1.00  0.00           O  
ATOM    171  CB  SER C  72     -12.530   6.780  -2.115  1.00  0.00           C  
ATOM    172  OG  SER C  72     -13.661   7.263  -1.417  1.00  0.00           O  
ATOM    173  H   SER C  72      -9.778   5.780  -2.181  1.00  0.00           H  
ATOM    174  HA  SER C  72     -11.297   7.924  -0.837  1.00  0.00           H  
ATOM    175  HB2 SER C  72     -12.681   5.736  -2.388  1.00  0.00           H  
ATOM    176  HB3 SER C  72     -12.394   7.367  -3.024  1.00  0.00           H  
ATOM    177  HG  SER C  72     -13.670   8.214  -1.546  1.00  0.00           H  
ATOM    178  N   GLN C  73     -11.161   6.475   1.163  1.00  0.00           N  
ATOM    179  CA  GLN C  73     -11.462   5.755   2.401  1.00  0.00           C  
ATOM    180  C   GLN C  73     -12.988   5.652   2.535  1.00  0.00           C  
ATOM    181  O   GLN C  73     -13.676   6.671   2.397  1.00  0.00           O  
ATOM    182  CB  GLN C  73     -10.859   6.461   3.633  1.00  0.00           C  
ATOM    183  CG  GLN C  73      -9.421   7.003   3.520  1.00  0.00           C  
ATOM    184  CD  GLN C  73      -8.460   6.213   2.632  1.00  0.00           C  
ATOM    185  OE1 GLN C  73      -8.406   4.993   2.641  1.00  0.00           O  
ATOM    186  NE2 GLN C  73      -7.639   6.899   1.870  1.00  0.00           N  
ATOM    187  H   GLN C  73     -10.903   7.450   1.211  1.00  0.00           H  
ATOM    188  HA  GLN C  73     -11.044   4.750   2.336  1.00  0.00           H  
ATOM    189  HB2 GLN C  73     -10.888   5.749   4.457  1.00  0.00           H  
ATOM    190  HB3 GLN C  73     -11.499   7.298   3.913  1.00  0.00           H  
ATOM    191  HG2 GLN C  73      -8.990   7.078   4.518  1.00  0.00           H  
ATOM    192  HG3 GLN C  73      -9.483   8.018   3.128  1.00  0.00           H  
ATOM    193 HE21 GLN C  73      -6.939   6.411   1.329  1.00  0.00           H  
ATOM    194 HE22 GLN C  73      -7.666   7.908   1.856  1.00  0.00           H  
ATOM    195  N   VAL C  74     -13.525   4.461   2.807  1.00  0.00           N  
ATOM    196  CA  VAL C  74     -14.971   4.184   2.756  1.00  0.00           C  
ATOM    197  C   VAL C  74     -15.458   3.438   4.001  1.00  0.00           C  
ATOM    198  O   VAL C  74     -14.739   2.617   4.575  1.00  0.00           O  
ATOM    199  CB  VAL C  74     -15.347   3.474   1.435  1.00  0.00           C  
ATOM    200  CG1 VAL C  74     -16.795   2.970   1.373  1.00  0.00           C  
ATOM    201  CG2 VAL C  74     -15.127   4.357   0.201  1.00  0.00           C  
ATOM    202  H   VAL C  74     -12.915   3.663   2.920  1.00  0.00           H  
ATOM    203  HA  VAL C  74     -15.498   5.138   2.750  1.00  0.00           H  
ATOM    204  HB  VAL C  74     -14.690   2.610   1.334  1.00  0.00           H  
ATOM    205 HG11 VAL C  74     -16.969   2.214   2.139  1.00  0.00           H  
ATOM    206 HG12 VAL C  74     -17.490   3.797   1.513  1.00  0.00           H  
ATOM    207 HG13 VAL C  74     -16.980   2.506   0.404  1.00  0.00           H  
ATOM    208 HG21 VAL C  74     -15.775   5.233   0.250  1.00  0.00           H  
ATOM    209 HG22 VAL C  74     -14.090   4.687   0.148  1.00  0.00           H  
ATOM    210 HG23 VAL C  74     -15.347   3.794  -0.706  1.00  0.00           H  
ATOM    211  N   ILE C  75     -16.695   3.723   4.415  1.00  0.00           N  
ATOM    212  CA  ILE C  75     -17.349   3.168   5.606  1.00  0.00           C  
ATOM    213  C   ILE C  75     -18.703   2.554   5.238  1.00  0.00           C  
ATOM    214  O   ILE C  75     -19.522   3.189   4.574  1.00  0.00           O  
ATOM    215  CB  ILE C  75     -17.464   4.237   6.719  1.00  0.00           C  
ATOM    216  CG1 ILE C  75     -16.101   4.798   7.186  1.00  0.00           C  
ATOM    217  CG2 ILE C  75     -18.295   3.734   7.915  1.00  0.00           C  
ATOM    218  CD1 ILE C  75     -15.234   3.832   8.005  1.00  0.00           C  
ATOM    219  H   ILE C  75     -17.218   4.403   3.882  1.00  0.00           H  
ATOM    220  HA  ILE C  75     -16.733   2.358   5.996  1.00  0.00           H  
ATOM    221  HB  ILE C  75     -18.010   5.077   6.289  1.00  0.00           H  
ATOM    222 HG12 ILE C  75     -16.289   5.685   7.792  1.00  0.00           H  
ATOM    223 HG13 ILE C  75     -15.525   5.125   6.320  1.00  0.00           H  
ATOM    224 HG21 ILE C  75     -19.336   3.596   7.623  1.00  0.00           H  
ATOM    225 HG22 ILE C  75     -17.900   2.786   8.281  1.00  0.00           H  
ATOM    226 HG23 ILE C  75     -18.268   4.466   8.723  1.00  0.00           H  
ATOM    227 HD11 ILE C  75     -15.720   3.589   8.950  1.00  0.00           H  
ATOM    228 HD12 ILE C  75     -15.062   2.916   7.440  1.00  0.00           H  
ATOM    229 HD13 ILE C  75     -14.273   4.301   8.217  1.00  0.00           H  
ATOM    230  N   PHE C  76     -18.946   1.327   5.698  1.00  0.00           N  
ATOM    231  CA  PHE C  76     -20.176   0.563   5.472  1.00  0.00           C  
ATOM    232  C   PHE C  76     -20.948   0.365   6.787  1.00  0.00           C  
ATOM    233  O   PHE C  76     -20.347   0.220   7.858  1.00  0.00           O  
ATOM    234  CB  PHE C  76     -19.853  -0.816   4.859  1.00  0.00           C  
ATOM    235  CG  PHE C  76     -19.283  -0.930   3.448  1.00  0.00           C  
ATOM    236  CD1 PHE C  76     -19.194   0.166   2.568  1.00  0.00           C  
ATOM    237  CD2 PHE C  76     -18.898  -2.207   2.989  1.00  0.00           C  
ATOM    238  CE1 PHE C  76     -18.761  -0.020   1.242  1.00  0.00           C  
ATOM    239  CE2 PHE C  76     -18.449  -2.391   1.669  1.00  0.00           C  
ATOM    240  CZ  PHE C  76     -18.393  -1.299   0.789  1.00  0.00           C  
ATOM    241  H   PHE C  76     -18.234   0.896   6.270  1.00  0.00           H  
ATOM    242  HA  PHE C  76     -20.826   1.101   4.783  1.00  0.00           H  
ATOM    243  HB2 PHE C  76     -20.779  -1.390   4.853  1.00  0.00           H  
ATOM    244  HB3 PHE C  76     -19.167  -1.327   5.535  1.00  0.00           H  
ATOM    245  HD1 PHE C  76     -19.462   1.160   2.896  1.00  0.00           H  
ATOM    246  HD2 PHE C  76     -18.954  -3.057   3.654  1.00  0.00           H  
ATOM    247  HE1 PHE C  76     -18.716   0.822   0.566  1.00  0.00           H  
ATOM    248  HE2 PHE C  76     -18.153  -3.372   1.327  1.00  0.00           H  
ATOM    249  HZ  PHE C  76     -18.063  -1.440  -0.229  1.00  0.00           H  
ATOM    250  N   CYS C  77     -22.277   0.276   6.703  1.00  0.00           N  
ATOM    251  CA  CYS C  77     -23.136  -0.256   7.762  1.00  0.00           C  
ATOM    252  C   CYS C  77     -24.420  -0.889   7.199  1.00  0.00           C  
ATOM    253  O   CYS C  77     -25.028  -0.358   6.271  1.00  0.00           O  
ATOM    254  CB  CYS C  77     -23.427   0.847   8.788  1.00  0.00           C  
ATOM    255  SG  CYS C  77     -24.400   0.178  10.167  1.00  0.00           S  
ATOM    256  H   CYS C  77     -22.723   0.558   5.842  1.00  0.00           H  
ATOM    257  HA  CYS C  77     -22.590  -1.050   8.273  1.00  0.00           H  
ATOM    258  HB2 CYS C  77     -22.489   1.248   9.173  1.00  0.00           H  
ATOM    259  HB3 CYS C  77     -23.982   1.654   8.309  1.00  0.00           H  
ATOM    260  HG  CYS C  77     -23.628  -0.872  10.461  1.00  0.00           H  
ATOM    261  N   ASN C  78     -24.852  -2.011   7.775  1.00  0.00           N  
ATOM    262  CA  ASN C  78     -26.143  -2.633   7.500  1.00  0.00           C  
ATOM    263  C   ASN C  78     -27.164  -2.185   8.556  1.00  0.00           C  
ATOM    264  O   ASN C  78     -26.958  -2.378   9.754  1.00  0.00           O  
ATOM    265  CB  ASN C  78     -25.961  -4.158   7.451  1.00  0.00           C  
ATOM    266  CG  ASN C  78     -27.269  -4.924   7.336  1.00  0.00           C  
ATOM    267  OD1 ASN C  78     -28.334  -4.389   7.062  1.00  0.00           O  
ATOM    268  ND2 ASN C  78     -27.214  -6.210   7.540  1.00  0.00           N  
ATOM    269  H   ASN C  78     -24.323  -2.376   8.553  1.00  0.00           H  
ATOM    270  HA  ASN C  78     -26.511  -2.312   6.525  1.00  0.00           H  
ATOM    271  HB2 ASN C  78     -25.464  -4.483   8.366  1.00  0.00           H  
ATOM    272  HB3 ASN C  78     -25.328  -4.426   6.605  1.00  0.00           H  
ATOM    273 HD21 ASN C  78     -26.321  -6.657   7.688  1.00  0.00           H  
ATOM    274 HD22 ASN C  78     -28.064  -6.751   7.469  1.00  0.00           H  
ATOM    275  N   ARG C  79     -28.291  -1.625   8.109  1.00  0.00           N  
ATOM    276  CA  ARG C  79     -29.357  -1.075   8.958  1.00  0.00           C  
ATOM    277  C   ARG C  79     -30.684  -1.820   8.768  1.00  0.00           C  
ATOM    278  O   ARG C  79     -31.746  -1.222   8.936  1.00  0.00           O  
ATOM    279  CB  ARG C  79     -29.447   0.459   8.785  1.00  0.00           C  
ATOM    280  CG  ARG C  79     -28.094   1.168   8.983  1.00  0.00           C  
ATOM    281  CD  ARG C  79     -28.275   2.660   9.312  1.00  0.00           C  
ATOM    282  NE  ARG C  79     -26.984   3.345   9.528  1.00  0.00           N  
ATOM    283  CZ  ARG C  79     -26.171   3.208  10.565  1.00  0.00           C  
ATOM    284  NH1 ARG C  79     -26.428   2.419  11.569  1.00  0.00           N  
ATOM    285  NH2 ARG C  79     -25.057   3.879  10.597  1.00  0.00           N1+
ATOM    286  H   ARG C  79     -28.419  -1.561   7.109  1.00  0.00           H  
ATOM    287  HA  ARG C  79     -29.089  -1.259   9.998  1.00  0.00           H  
ATOM    288  HB2 ARG C  79     -30.156   0.846   9.517  1.00  0.00           H  
ATOM    289  HB3 ARG C  79     -29.826   0.693   7.790  1.00  0.00           H  
ATOM    290  HG2 ARG C  79     -27.494   1.065   8.078  1.00  0.00           H  
ATOM    291  HG3 ARG C  79     -27.560   0.686   9.803  1.00  0.00           H  
ATOM    292  HD2 ARG C  79     -28.893   2.761  10.204  1.00  0.00           H  
ATOM    293  HD3 ARG C  79     -28.799   3.143   8.487  1.00  0.00           H  
ATOM    294  HE  ARG C  79     -26.659   3.956   8.792  1.00  0.00           H  
ATOM    295 HH11 ARG C  79     -27.302   1.914  11.610  1.00  0.00           H  
ATOM    296 HH12 ARG C  79     -25.715   2.238  12.261  1.00  0.00           H  
ATOM    297 HH21 ARG C  79     -24.397   3.748  11.350  1.00  0.00           H  
ATOM    298 HH22 ARG C  79     -24.915   4.633   9.941  1.00  0.00           H  
ATOM    299  N   SER C  80     -30.632  -3.112   8.429  1.00  0.00           N  
ATOM    300  CA  SER C  80     -31.785  -3.935   8.033  1.00  0.00           C  
ATOM    301  C   SER C  80     -31.816  -5.317   8.717  1.00  0.00           C  
ATOM    302  O   SER C  80     -30.762  -5.839   9.090  1.00  0.00           O  
ATOM    303  CB  SER C  80     -31.790  -4.089   6.507  1.00  0.00           C  
ATOM    304  OG  SER C  80     -30.819  -5.019   6.069  1.00  0.00           O  
ATOM    305  H   SER C  80     -29.720  -3.535   8.328  1.00  0.00           H  
ATOM    306  HA  SER C  80     -32.694  -3.401   8.310  1.00  0.00           H  
ATOM    307  HB2 SER C  80     -31.605  -3.120   6.043  1.00  0.00           H  
ATOM    308  HB3 SER C  80     -32.770  -4.443   6.187  1.00  0.00           H  
ATOM    309  HG  SER C  80     -29.946  -4.726   6.341  1.00  0.00           H  
ATOM    310  N   PRO C  81     -33.001  -5.945   8.867  1.00  0.00           N  
ATOM    311  CA  PRO C  81     -33.163  -7.287   9.439  1.00  0.00           C  
ATOM    312  C   PRO C  81     -32.880  -8.400   8.402  1.00  0.00           C  
ATOM    313  O   PRO C  81     -33.708  -9.284   8.178  1.00  0.00           O  
ATOM    314  CB  PRO C  81     -34.591  -7.279  10.003  1.00  0.00           C  
ATOM    315  CG  PRO C  81     -35.342  -6.440   8.969  1.00  0.00           C  
ATOM    316  CD  PRO C  81     -34.317  -5.356   8.630  1.00  0.00           C  
ATOM    317  HA  PRO C  81     -32.466  -7.420  10.266  1.00  0.00           H  
ATOM    318  HB2 PRO C  81     -34.601  -6.765  10.964  1.00  0.00           H  
ATOM    319  HB3 PRO C  81     -35.015  -8.277  10.112  1.00  0.00           H  
ATOM    320  HG2 PRO C  81     -36.258  -6.015   9.379  1.00  0.00           H  
ATOM    321  HG3 PRO C  81     -35.554  -7.036   8.082  1.00  0.00           H  
ATOM    322  HD2 PRO C  81     -34.434  -5.040   7.593  1.00  0.00           H  
ATOM    323  HD3 PRO C  81     -34.460  -4.507   9.298  1.00  0.00           H  
ATOM    324  N   ARG C  82     -31.704  -8.345   7.762  1.00  0.00           N  
ATOM    325  CA  ARG C  82     -31.130  -9.330   6.820  1.00  0.00           C  
ATOM    326  C   ARG C  82     -29.599  -9.295   6.907  1.00  0.00           C  
ATOM    327  O   ARG C  82     -29.034  -8.289   7.332  1.00  0.00           O  
ATOM    328  CB  ARG C  82     -31.569  -9.036   5.368  1.00  0.00           C  
ATOM    329  CG  ARG C  82     -33.022  -9.381   4.994  1.00  0.00           C  
ATOM    330  CD  ARG C  82     -33.356 -10.872   5.190  1.00  0.00           C  
ATOM    331  NE  ARG C  82     -34.490 -11.306   4.349  1.00  0.00           N  
ATOM    332  CZ  ARG C  82     -34.443 -11.702   3.089  1.00  0.00           C  
ATOM    333  NH1 ARG C  82     -33.325 -11.844   2.447  1.00  0.00           N  
ATOM    334  NH2 ARG C  82     -35.532 -11.961   2.431  1.00  0.00           N1+
ATOM    335  H   ARG C  82     -31.103  -7.569   8.002  1.00  0.00           H  
ATOM    336  HA  ARG C  82     -31.448 -10.335   7.099  1.00  0.00           H  
ATOM    337  HB2 ARG C  82     -30.921  -9.590   4.690  1.00  0.00           H  
ATOM    338  HB3 ARG C  82     -31.405  -7.978   5.162  1.00  0.00           H  
ATOM    339  HG2 ARG C  82     -33.153  -9.128   3.942  1.00  0.00           H  
ATOM    340  HG3 ARG C  82     -33.717  -8.771   5.572  1.00  0.00           H  
ATOM    341  HD2 ARG C  82     -33.595 -11.047   6.239  1.00  0.00           H  
ATOM    342  HD3 ARG C  82     -32.480 -11.478   4.956  1.00  0.00           H  
ATOM    343  HE  ARG C  82     -35.397 -11.347   4.792  1.00  0.00           H  
ATOM    344 HH11 ARG C  82     -33.318 -12.163   1.488  1.00  0.00           H  
ATOM    345 HH12 ARG C  82     -32.449 -11.757   2.941  1.00  0.00           H  
ATOM    346 HH21 ARG C  82     -36.434 -11.807   2.860  1.00  0.00           H  
ATOM    347 HH22 ARG C  82     -35.464 -12.113   1.435  1.00  0.00           H  
ATOM    348  N   VAL C  83     -28.909 -10.360   6.497  1.00  0.00           N  
ATOM    349  CA  VAL C  83     -27.437 -10.396   6.399  1.00  0.00           C  
ATOM    350  C   VAL C  83     -26.999  -9.895   5.023  1.00  0.00           C  
ATOM    351  O   VAL C  83     -27.364 -10.477   4.006  1.00  0.00           O  
ATOM    352  CB  VAL C  83     -26.858 -11.792   6.711  1.00  0.00           C  
ATOM    353  CG1 VAL C  83     -25.328 -11.819   6.570  1.00  0.00           C  
ATOM    354  CG2 VAL C  83     -27.218 -12.272   8.123  1.00  0.00           C  
ATOM    355  H   VAL C  83     -29.423 -11.154   6.144  1.00  0.00           H  
ATOM    356  HA  VAL C  83     -27.024  -9.712   7.141  1.00  0.00           H  
ATOM    357  HB  VAL C  83     -27.273 -12.506   5.999  1.00  0.00           H  
ATOM    358 HG11 VAL C  83     -25.031 -11.584   5.548  1.00  0.00           H  
ATOM    359 HG12 VAL C  83     -24.871 -11.100   7.251  1.00  0.00           H  
ATOM    360 HG13 VAL C  83     -24.955 -12.815   6.809  1.00  0.00           H  
ATOM    361 HG21 VAL C  83     -26.782 -11.617   8.877  1.00  0.00           H  
ATOM    362 HG22 VAL C  83     -28.301 -12.301   8.248  1.00  0.00           H  
ATOM    363 HG23 VAL C  83     -26.834 -13.281   8.274  1.00  0.00           H  
ATOM    364  N   VAL C  84     -26.209  -8.823   4.981  1.00  0.00           N  
ATOM    365  CA  VAL C  84     -25.786  -8.150   3.744  1.00  0.00           C  
ATOM    366  C   VAL C  84     -24.505  -8.748   3.157  1.00  0.00           C  
ATOM    367  O   VAL C  84     -23.602  -9.170   3.880  1.00  0.00           O  
ATOM    368  CB  VAL C  84     -25.696  -6.625   3.974  1.00  0.00           C  
ATOM    369  CG1 VAL C  84     -24.956  -5.836   2.885  1.00  0.00           C  
ATOM    370  CG2 VAL C  84     -27.103  -6.034   4.107  1.00  0.00           C  
ATOM    371  H   VAL C  84     -25.907  -8.416   5.854  1.00  0.00           H  
ATOM    372  HA  VAL C  84     -26.565  -8.306   2.998  1.00  0.00           H  
ATOM    373  HB  VAL C  84     -25.171  -6.449   4.912  1.00  0.00           H  
ATOM    374 HG11 VAL C  84     -23.910  -6.140   2.845  1.00  0.00           H  
ATOM    375 HG12 VAL C  84     -25.426  -6.007   1.917  1.00  0.00           H  
ATOM    376 HG13 VAL C  84     -24.985  -4.772   3.120  1.00  0.00           H  
ATOM    377 HG21 VAL C  84     -27.615  -6.086   3.146  1.00  0.00           H  
ATOM    378 HG22 VAL C  84     -27.687  -6.588   4.843  1.00  0.00           H  
ATOM    379 HG23 VAL C  84     -27.041  -4.994   4.427  1.00  0.00           H  
ATOM    380  N   LEU C  85     -24.425  -8.722   1.829  1.00  0.00           N  
ATOM    381  CA  LEU C  85     -23.336  -9.180   0.973  1.00  0.00           C  
ATOM    382  C   LEU C  85     -22.919  -8.049   0.008  1.00  0.00           C  
ATOM    383  O   LEU C  85     -23.685  -7.718  -0.903  1.00  0.00           O  
ATOM    384  CB  LEU C  85     -23.807 -10.466   0.265  1.00  0.00           C  
ATOM    385  CG  LEU C  85     -23.013 -10.886  -0.984  1.00  0.00           C  
ATOM    386  CD1 LEU C  85     -21.536 -11.128  -0.678  1.00  0.00           C  
ATOM    387  CD2 LEU C  85     -23.607 -12.173  -1.554  1.00  0.00           C  
ATOM    388  H   LEU C  85     -25.252  -8.410   1.340  1.00  0.00           H  
ATOM    389  HA  LEU C  85     -22.478  -9.456   1.587  1.00  0.00           H  
ATOM    390  HB2 LEU C  85     -24.844 -10.334  -0.044  1.00  0.00           H  
ATOM    391  HB3 LEU C  85     -23.774 -11.279   0.990  1.00  0.00           H  
ATOM    392  HG  LEU C  85     -23.091 -10.116  -1.751  1.00  0.00           H  
ATOM    393 HD11 LEU C  85     -21.072 -10.208  -0.322  1.00  0.00           H  
ATOM    394 HD12 LEU C  85     -21.423 -11.890   0.092  1.00  0.00           H  
ATOM    395 HD13 LEU C  85     -21.019 -11.416  -1.593  1.00  0.00           H  
ATOM    396 HD21 LEU C  85     -23.508 -12.991  -0.840  1.00  0.00           H  
ATOM    397 HD22 LEU C  85     -24.665 -12.023  -1.767  1.00  0.00           H  
ATOM    398 HD23 LEU C  85     -23.107 -12.428  -2.489  1.00  0.00           H  
ATOM    399  N   PRO C  86     -21.732  -7.440   0.194  1.00  0.00           N  
ATOM    400  CA  PRO C  86     -21.145  -6.495  -0.753  1.00  0.00           C  
ATOM    401  C   PRO C  86     -20.617  -7.162  -2.030  1.00  0.00           C  
ATOM    402  O   PRO C  86     -20.061  -8.263  -1.989  1.00  0.00           O  
ATOM    403  CB  PRO C  86     -20.005  -5.790  -0.003  1.00  0.00           C  
ATOM    404  CG  PRO C  86     -20.333  -6.031   1.468  1.00  0.00           C  
ATOM    405  CD  PRO C  86     -20.953  -7.426   1.422  1.00  0.00           C  
ATOM    406  HA  PRO C  86     -21.900  -5.757  -1.024  1.00  0.00           H  
ATOM    407  HB2 PRO C  86     -19.966  -4.727  -0.241  1.00  0.00           H  
ATOM    408  HB3 PRO C  86     -19.047  -6.257  -0.235  1.00  0.00           H  
ATOM    409  HG2 PRO C  86     -21.073  -5.307   1.809  1.00  0.00           H  
ATOM    410  HG3 PRO C  86     -19.441  -6.005   2.093  1.00  0.00           H  
ATOM    411  HD2 PRO C  86     -20.172  -8.183   1.359  1.00  0.00           H  
ATOM    412  HD3 PRO C  86     -21.569  -7.586   2.307  1.00  0.00           H  
ATOM    413  N   VAL C  87     -20.733  -6.461  -3.157  1.00  0.00           N  
ATOM    414  CA  VAL C  87     -20.249  -6.881  -4.478  1.00  0.00           C  
ATOM    415  C   VAL C  87     -19.636  -5.688  -5.216  1.00  0.00           C  
ATOM    416  O   VAL C  87     -20.175  -4.583  -5.164  1.00  0.00           O  
ATOM    417  CB  VAL C  87     -21.382  -7.542  -5.298  1.00  0.00           C  
ATOM    418  CG1 VAL C  87     -20.990  -7.856  -6.748  1.00  0.00           C  
ATOM    419  CG2 VAL C  87     -21.910  -8.834  -4.658  1.00  0.00           C  
ATOM    420  H   VAL C  87     -21.248  -5.593  -3.127  1.00  0.00           H  
ATOM    421  HA  VAL C  87     -19.461  -7.621  -4.344  1.00  0.00           H  
ATOM    422  HB  VAL C  87     -22.214  -6.839  -5.333  1.00  0.00           H  
ATOM    423 HG11 VAL C  87     -20.770  -6.936  -7.291  1.00  0.00           H  
ATOM    424 HG12 VAL C  87     -20.117  -8.508  -6.765  1.00  0.00           H  
ATOM    425 HG13 VAL C  87     -21.818  -8.349  -7.256  1.00  0.00           H  
ATOM    426 HG21 VAL C  87     -21.105  -9.563  -4.563  1.00  0.00           H  
ATOM    427 HG22 VAL C  87     -22.323  -8.622  -3.671  1.00  0.00           H  
ATOM    428 HG23 VAL C  87     -22.707  -9.255  -5.271  1.00  0.00           H  
ATOM    429  N   TRP C  88     -18.536  -5.915  -5.933  1.00  0.00           N  
ATOM    430  CA  TRP C  88     -17.861  -4.932  -6.794  1.00  0.00           C  
ATOM    431  C   TRP C  88     -17.855  -5.420  -8.245  1.00  0.00           C  
ATOM    432  O   TRP C  88     -17.847  -6.629  -8.480  1.00  0.00           O  
ATOM    433  CB  TRP C  88     -16.458  -4.637  -6.241  1.00  0.00           C  
ATOM    434  CG  TRP C  88     -15.501  -3.911  -7.143  1.00  0.00           C  
ATOM    435  CD1 TRP C  88     -15.414  -2.570  -7.283  1.00  0.00           C  
ATOM    436  CD2 TRP C  88     -14.494  -4.469  -8.050  1.00  0.00           C  
ATOM    437  NE1 TRP C  88     -14.409  -2.263  -8.182  1.00  0.00           N  
ATOM    438  CE2 TRP C  88     -13.797  -3.392  -8.672  1.00  0.00           C  
ATOM    439  CE3 TRP C  88     -14.088  -5.773  -8.405  1.00  0.00           C  
ATOM    440  CZ2 TRP C  88     -12.732  -3.590  -9.563  1.00  0.00           C  
ATOM    441  CZ3 TRP C  88     -13.024  -5.990  -9.304  1.00  0.00           C  
ATOM    442  CH2 TRP C  88     -12.339  -4.902  -9.876  1.00  0.00           C  
ATOM    443  H   TRP C  88     -18.163  -6.853  -5.935  1.00  0.00           H  
ATOM    444  HA  TRP C  88     -18.417  -3.995  -6.778  1.00  0.00           H  
ATOM    445  HB2 TRP C  88     -15.992  -5.590  -5.993  1.00  0.00           H  
ATOM    446  HB3 TRP C  88     -16.560  -4.075  -5.313  1.00  0.00           H  
ATOM    447  HD1 TRP C  88     -16.045  -1.859  -6.770  1.00  0.00           H  
ATOM    448  HE1 TRP C  88     -14.154  -1.323  -8.452  1.00  0.00           H  
ATOM    449  HE3 TRP C  88     -14.609  -6.614  -7.971  1.00  0.00           H  
ATOM    450  HZ2 TRP C  88     -12.225  -2.743 -10.001  1.00  0.00           H  
ATOM    451  HZ3 TRP C  88     -12.730  -6.999  -9.554  1.00  0.00           H  
ATOM    452  HH2 TRP C  88     -11.524  -5.074 -10.564  1.00  0.00           H  
ATOM    453  N   LEU C  89     -17.868  -4.500  -9.214  1.00  0.00           N  
ATOM    454  CA  LEU C  89     -17.943  -4.815 -10.648  1.00  0.00           C  
ATOM    455  C   LEU C  89     -16.623  -4.474 -11.348  1.00  0.00           C  
ATOM    456  O   LEU C  89     -16.112  -3.361 -11.221  1.00  0.00           O  
ATOM    457  CB  LEU C  89     -19.149  -4.127 -11.308  1.00  0.00           C  
ATOM    458  CG  LEU C  89     -20.511  -4.318 -10.616  1.00  0.00           C  
ATOM    459  CD1 LEU C  89     -21.592  -3.602 -11.426  1.00  0.00           C  
ATOM    460  CD2 LEU C  89     -20.910  -5.791 -10.503  1.00  0.00           C  
ATOM    461  H   LEU C  89     -17.829  -3.528  -8.942  1.00  0.00           H  
ATOM    462  HA  LEU C  89     -18.091  -5.889 -10.763  1.00  0.00           H  
ATOM    463  HB2 LEU C  89     -19.225  -4.505 -12.328  1.00  0.00           H  
ATOM    464  HB3 LEU C  89     -18.944  -3.059 -11.365  1.00  0.00           H  
ATOM    465  HG  LEU C  89     -20.484  -3.879  -9.619  1.00  0.00           H  
ATOM    466 HD11 LEU C  89     -21.325  -2.552 -11.547  1.00  0.00           H  
ATOM    467 HD12 LEU C  89     -21.679  -4.062 -12.410  1.00  0.00           H  
ATOM    468 HD13 LEU C  89     -22.550  -3.663 -10.909  1.00  0.00           H  
ATOM    469 HD21 LEU C  89     -20.870  -6.269 -11.482  1.00  0.00           H  
ATOM    470 HD22 LEU C  89     -20.229  -6.300  -9.820  1.00  0.00           H  
ATOM    471 HD23 LEU C  89     -21.919  -5.872 -10.098  1.00  0.00           H  
ATOM    472  N   ASN C  90     -16.059  -5.440 -12.074  1.00  0.00           N  
ATOM    473  CA  ASN C  90     -14.645  -5.430 -12.437  1.00  0.00           C  
ATOM    474  C   ASN C  90     -14.299  -4.548 -13.658  1.00  0.00           C  
ATOM    475  O   ASN C  90     -15.091  -3.724 -14.114  1.00  0.00           O  
ATOM    476  CB  ASN C  90     -14.153  -6.895 -12.543  1.00  0.00           C  
ATOM    477  CG  ASN C  90     -14.307  -7.489 -13.934  1.00  0.00           C  
ATOM    478  OD1 ASN C  90     -15.246  -7.210 -14.658  1.00  0.00           O  
ATOM    479  ND2 ASN C  90     -13.324  -8.221 -14.386  1.00  0.00           N  
ATOM    480  H   ASN C  90     -16.563  -6.307 -12.189  1.00  0.00           H  
ATOM    481  HA  ASN C  90     -14.119  -4.976 -11.597  1.00  0.00           H  
ATOM    482  HB2 ASN C  90     -14.675  -7.531 -11.828  1.00  0.00           H  
ATOM    483  HB3 ASN C  90     -13.097  -6.916 -12.276  1.00  0.00           H  
ATOM    484 HD21 ASN C  90     -12.608  -8.547 -13.752  1.00  0.00           H  
ATOM    485 HD22 ASN C  90     -13.288  -8.436 -15.373  1.00  0.00           H  
ATOM    486  N   PHE C  91     -13.089  -4.730 -14.195  1.00  0.00           N  
ATOM    487  CA  PHE C  91     -12.582  -4.068 -15.401  1.00  0.00           C  
ATOM    488  C   PHE C  91     -13.440  -4.308 -16.657  1.00  0.00           C  
ATOM    489  O   PHE C  91     -13.606  -3.398 -17.464  1.00  0.00           O  
ATOM    490  CB  PHE C  91     -11.161  -4.583 -15.657  1.00  0.00           C  
ATOM    491  CG  PHE C  91     -10.242  -4.567 -14.448  1.00  0.00           C  
ATOM    492  CD1 PHE C  91      -9.675  -3.358 -14.007  1.00  0.00           C  
ATOM    493  CD2 PHE C  91      -9.961  -5.763 -13.757  1.00  0.00           C  
ATOM    494  CE1 PHE C  91      -8.826  -3.345 -12.886  1.00  0.00           C  
ATOM    495  CE2 PHE C  91      -9.114  -5.747 -12.634  1.00  0.00           C  
ATOM    496  CZ  PHE C  91      -8.540  -4.538 -12.205  1.00  0.00           C  
ATOM    497  H   PHE C  91     -12.472  -5.396 -13.751  1.00  0.00           H  
ATOM    498  HA  PHE C  91     -12.542  -2.994 -15.223  1.00  0.00           H  
ATOM    499  HB2 PHE C  91     -10.717  -3.981 -16.450  1.00  0.00           H  
ATOM    500  HB3 PHE C  91     -11.225  -5.607 -16.027  1.00  0.00           H  
ATOM    501  HD1 PHE C  91      -9.889  -2.437 -14.528  1.00  0.00           H  
ATOM    502  HD2 PHE C  91     -10.389  -6.698 -14.088  1.00  0.00           H  
ATOM    503  HE1 PHE C  91      -8.390  -2.419 -12.541  1.00  0.00           H  
ATOM    504  HE2 PHE C  91      -8.898  -6.664 -12.105  1.00  0.00           H  
ATOM    505  HZ  PHE C  91      -7.880  -4.518 -11.350  1.00  0.00           H  
ATOM    506  N   ASP C  92     -14.003  -5.507 -16.821  1.00  0.00           N  
ATOM    507  CA  ASP C  92     -14.967  -5.878 -17.871  1.00  0.00           C  
ATOM    508  C   ASP C  92     -16.412  -5.485 -17.493  1.00  0.00           C  
ATOM    509  O   ASP C  92     -17.282  -5.291 -18.347  1.00  0.00           O  
ATOM    510  CB  ASP C  92     -14.914  -7.395 -18.163  1.00  0.00           C  
ATOM    511  CG  ASP C  92     -13.546  -8.096 -18.128  1.00  0.00           C  
ATOM    512  OD1 ASP C  92     -13.288  -8.914 -19.040  1.00  0.00           O  
ATOM    513  OD2 ASP C  92     -12.765  -7.928 -17.163  1.00  0.00           O1-
ATOM    514  H   ASP C  92     -13.729  -6.248 -16.192  1.00  0.00           H  
ATOM    515  HA  ASP C  92     -14.703  -5.349 -18.787  1.00  0.00           H  
ATOM    516  HB2 ASP C  92     -15.384  -7.572 -19.130  1.00  0.00           H  
ATOM    517  HB3 ASP C  92     -15.528  -7.896 -17.414  1.00  0.00           H  
ATOM    518  N   GLY C  93     -16.662  -5.341 -16.192  1.00  0.00           N  
ATOM    519  CA  GLY C  93     -17.917  -4.937 -15.572  1.00  0.00           C  
ATOM    520  C   GLY C  93     -18.803  -6.088 -15.125  1.00  0.00           C  
ATOM    521  O   GLY C  93     -20.028  -5.959 -15.191  1.00  0.00           O  
ATOM    522  H   GLY C  93     -15.900  -5.562 -15.568  1.00  0.00           H  
ATOM    523  HA2 GLY C  93     -18.484  -4.293 -16.245  1.00  0.00           H  
ATOM    524  HA3 GLY C  93     -17.666  -4.383 -14.668  1.00  0.00           H  
ATOM    525  N   GLU C  94     -18.177  -7.189 -14.715  1.00  0.00           N  
ATOM    526  CA  GLU C  94     -18.794  -8.400 -14.169  1.00  0.00           C  
ATOM    527  C   GLU C  94     -18.372  -8.567 -12.681  1.00  0.00           C  
ATOM    528  O   GLU C  94     -17.374  -7.968 -12.266  1.00  0.00           O  
ATOM    529  CB  GLU C  94     -18.440  -9.630 -15.030  1.00  0.00           C  
ATOM    530  CG  GLU C  94     -18.337  -9.509 -16.570  1.00  0.00           C  
ATOM    531  CD  GLU C  94     -19.411  -8.700 -17.316  1.00  0.00           C  
ATOM    532  OE1 GLU C  94     -20.461  -8.334 -16.748  1.00  0.00           O  
ATOM    533  OE2 GLU C  94     -19.199  -8.364 -18.505  1.00  0.00           O1-
ATOM    534  H   GLU C  94     -17.167  -7.179 -14.720  1.00  0.00           H  
ATOM    535  HA  GLU C  94     -19.878  -8.283 -14.196  1.00  0.00           H  
ATOM    536  HB2 GLU C  94     -19.185 -10.397 -14.818  1.00  0.00           H  
ATOM    537  HB3 GLU C  94     -17.483 -10.012 -14.675  1.00  0.00           H  
ATOM    538  HG2 GLU C  94     -18.312 -10.514 -16.992  1.00  0.00           H  
ATOM    539  HG3 GLU C  94     -17.370  -9.057 -16.793  1.00  0.00           H  
ATOM    540  N   PRO C  95     -19.109  -9.304 -11.829  1.00  0.00           N  
ATOM    541  CA  PRO C  95     -19.008  -9.149 -10.373  1.00  0.00           C  
ATOM    542  C   PRO C  95     -17.850  -9.892  -9.680  1.00  0.00           C  
ATOM    543  O   PRO C  95     -17.309 -10.882 -10.182  1.00  0.00           O  
ATOM    544  CB  PRO C  95     -20.365  -9.611  -9.835  1.00  0.00           C  
ATOM    545  CG  PRO C  95     -20.765 -10.692 -10.835  1.00  0.00           C  
ATOM    546  CD  PRO C  95     -20.279 -10.105 -12.159  1.00  0.00           C  
ATOM    547  HA  PRO C  95     -18.896  -8.089 -10.146  1.00  0.00           H  
ATOM    548  HB2 PRO C  95     -21.081  -8.791  -9.882  1.00  0.00           H  
ATOM    549  HB3 PRO C  95     -20.305 -10.007  -8.821  1.00  0.00           H  
ATOM    550  HG2 PRO C  95     -21.841 -10.868 -10.832  1.00  0.00           H  
ATOM    551  HG3 PRO C  95     -20.227 -11.615 -10.618  1.00  0.00           H  
ATOM    552  HD2 PRO C  95     -20.033 -10.910 -12.851  1.00  0.00           H  
ATOM    553  HD3 PRO C  95     -21.054  -9.462 -12.576  1.00  0.00           H  
ATOM    554  N   GLN C  96     -17.548  -9.452  -8.454  1.00  0.00           N  
ATOM    555  CA  GLN C  96     -16.793 -10.167  -7.420  1.00  0.00           C  
ATOM    556  C   GLN C  96     -17.428  -9.920  -6.029  1.00  0.00           C  
ATOM    557  O   GLN C  96     -17.617  -8.754  -5.664  1.00  0.00           O  
ATOM    558  CB  GLN C  96     -15.309  -9.758  -7.453  1.00  0.00           C  
ATOM    559  CG  GLN C  96     -14.520 -10.291  -6.244  1.00  0.00           C  
ATOM    560  CD  GLN C  96     -13.010 -10.214  -6.437  1.00  0.00           C  
ATOM    561  OE1 GLN C  96     -12.408 -11.049  -7.103  1.00  0.00           O  
ATOM    562  NE2 GLN C  96     -12.341  -9.240  -5.858  1.00  0.00           N  
ATOM    563  H   GLN C  96     -17.914  -8.546  -8.199  1.00  0.00           H  
ATOM    564  HA  GLN C  96     -16.834 -11.232  -7.651  1.00  0.00           H  
ATOM    565  HB2 GLN C  96     -15.236  -8.670  -7.457  1.00  0.00           H  
ATOM    566  HB3 GLN C  96     -14.866 -10.138  -8.374  1.00  0.00           H  
ATOM    567  HG2 GLN C  96     -14.773 -11.339  -6.084  1.00  0.00           H  
ATOM    568  HG3 GLN C  96     -14.798  -9.738  -5.347  1.00  0.00           H  
ATOM    569 HE21 GLN C  96     -11.332  -9.268  -5.897  1.00  0.00           H  
ATOM    570 HE22 GLN C  96     -12.812  -8.531  -5.315  1.00  0.00           H  
ATOM    571  N   PRO C  97     -17.756 -10.968  -5.245  1.00  0.00           N  
ATOM    572  CA  PRO C  97     -18.315 -10.841  -3.896  1.00  0.00           C  
ATOM    573  C   PRO C  97     -17.238 -10.650  -2.813  1.00  0.00           C  
ATOM    574  O   PRO C  97     -16.066 -10.977  -3.011  1.00  0.00           O  
ATOM    575  CB  PRO C  97     -19.101 -12.138  -3.690  1.00  0.00           C  
ATOM    576  CG  PRO C  97     -18.250 -13.167  -4.430  1.00  0.00           C  
ATOM    577  CD  PRO C  97     -17.724 -12.377  -5.628  1.00  0.00           C  
ATOM    578  HA  PRO C  97     -19.000  -9.995  -3.848  1.00  0.00           H  
ATOM    579  HB2 PRO C  97     -20.079 -12.057  -4.163  1.00  0.00           H  
ATOM    580  HB3 PRO C  97     -19.202 -12.394  -2.635  1.00  0.00           H  
ATOM    581  HG2 PRO C  97     -18.844 -14.025  -4.744  1.00  0.00           H  
ATOM    582  HG3 PRO C  97     -17.418 -13.482  -3.800  1.00  0.00           H  
ATOM    583  HD2 PRO C  97     -16.709 -12.697  -5.863  1.00  0.00           H  
ATOM    584  HD3 PRO C  97     -18.380 -12.537  -6.485  1.00  0.00           H  
ATOM    585  N   TYR C  98     -17.666 -10.148  -1.651  1.00  0.00           N  
ATOM    586  CA  TYR C  98     -16.829  -9.793  -0.493  1.00  0.00           C  
ATOM    587  C   TYR C  98     -17.485 -10.234   0.844  1.00  0.00           C  
ATOM    588  O   TYR C  98     -18.666 -10.592   0.850  1.00  0.00           O  
ATOM    589  CB  TYR C  98     -16.575  -8.273  -0.529  1.00  0.00           C  
ATOM    590  CG  TYR C  98     -15.505  -7.793  -1.496  1.00  0.00           C  
ATOM    591  CD1 TYR C  98     -15.790  -7.672  -2.870  1.00  0.00           C  
ATOM    592  CD2 TYR C  98     -14.229  -7.436  -1.014  1.00  0.00           C  
ATOM    593  CE1 TYR C  98     -14.794  -7.236  -3.763  1.00  0.00           C  
ATOM    594  CE2 TYR C  98     -13.238  -6.972  -1.902  1.00  0.00           C  
ATOM    595  CZ  TYR C  98     -13.519  -6.880  -3.281  1.00  0.00           C  
ATOM    596  OH  TYR C  98     -12.568  -6.455  -4.152  1.00  0.00           O  
ATOM    597  H   TYR C  98     -18.644  -9.910  -1.574  1.00  0.00           H  
ATOM    598  HA  TYR C  98     -15.872 -10.306  -0.579  1.00  0.00           H  
ATOM    599  HB2 TYR C  98     -16.296  -7.938   0.470  1.00  0.00           H  
ATOM    600  HB3 TYR C  98     -17.511  -7.769  -0.770  1.00  0.00           H  
ATOM    601  HD1 TYR C  98     -16.772  -7.922  -3.244  1.00  0.00           H  
ATOM    602  HD2 TYR C  98     -14.007  -7.508   0.041  1.00  0.00           H  
ATOM    603  HE1 TYR C  98     -15.004  -7.169  -4.820  1.00  0.00           H  
ATOM    604  HE2 TYR C  98     -12.265  -6.686  -1.529  1.00  0.00           H  
ATOM    605  HH  TYR C  98     -11.862  -5.988  -3.699  1.00  0.00           H  
ATOM    606  N   PRO C  99     -16.753 -10.226   1.983  1.00  0.00           N  
ATOM    607  CA  PRO C  99     -17.275 -10.625   3.299  1.00  0.00           C  
ATOM    608  C   PRO C  99     -18.539  -9.886   3.771  1.00  0.00           C  
ATOM    609  O   PRO C  99     -18.782  -8.733   3.408  1.00  0.00           O  
ATOM    610  CB  PRO C  99     -16.115 -10.425   4.277  1.00  0.00           C  
ATOM    611  CG  PRO C  99     -14.896 -10.691   3.399  1.00  0.00           C  
ATOM    612  CD  PRO C  99     -15.308 -10.037   2.081  1.00  0.00           C  
ATOM    613  HA  PRO C  99     -17.503 -11.690   3.250  1.00  0.00           H  
ATOM    614  HB2 PRO C  99     -16.165 -11.116   5.118  1.00  0.00           H  
ATOM    615  HB3 PRO C  99     -16.098  -9.393   4.629  1.00  0.00           H  
ATOM    616  HG2 PRO C  99     -14.765 -11.764   3.258  1.00  0.00           H  
ATOM    617  HG3 PRO C  99     -13.992 -10.240   3.809  1.00  0.00           H  
ATOM    618  HD2 PRO C  99     -15.076  -8.973   2.115  1.00  0.00           H  
ATOM    619  HD3 PRO C  99     -14.777 -10.511   1.255  1.00  0.00           H  
ATOM    620  N   THR C 100     -19.340 -10.554   4.604  1.00  0.00           N  
ATOM    621  CA  THR C 100     -20.711 -10.141   4.958  1.00  0.00           C  
ATOM    622  C   THR C 100     -20.790  -8.976   5.955  1.00  0.00           C  
ATOM    623  O   THR C 100     -19.805  -8.581   6.586  1.00  0.00           O  
ATOM    624  CB  THR C 100     -21.520 -11.331   5.518  1.00  0.00           C  
ATOM    625  OG1 THR C 100     -20.989 -11.744   6.760  1.00  0.00           O  
ATOM    626  CG2 THR C 100     -21.557 -12.536   4.579  1.00  0.00           C  
ATOM    627  H   THR C 100     -19.022 -11.443   4.962  1.00  0.00           H  
ATOM    628  HA  THR C 100     -21.203  -9.813   4.043  1.00  0.00           H  
ATOM    629  HB  THR C 100     -22.548 -11.008   5.680  1.00  0.00           H  
ATOM    630 HG21 THR C 100     -21.955 -12.230   3.611  1.00  0.00           H  
ATOM    631 HG22 THR C 100     -20.560 -12.954   4.444  1.00  0.00           H  
ATOM    632 HG23 THR C 100     -22.208 -13.303   4.998  1.00  0.00           H  
ATOM    633  HG1 THR C 100     -21.531 -12.476   7.065  1.00  0.00           H  
ATOM    634  N   LEU C 101     -22.009  -8.453   6.133  1.00  0.00           N  
ATOM    635  CA  LEU C 101     -22.425  -7.536   7.198  1.00  0.00           C  
ATOM    636  C   LEU C 101     -23.780  -7.996   7.782  1.00  0.00           C  
ATOM    637  O   LEU C 101     -24.826  -7.679   7.214  1.00  0.00           O  
ATOM    638  CB  LEU C 101     -22.520  -6.081   6.692  1.00  0.00           C  
ATOM    639  CG  LEU C 101     -21.196  -5.368   6.371  1.00  0.00           C  
ATOM    640  CD1 LEU C 101     -20.740  -5.559   4.922  1.00  0.00           C  
ATOM    641  CD2 LEU C 101     -21.378  -3.860   6.575  1.00  0.00           C  
ATOM    642  H   LEU C 101     -22.730  -8.769   5.501  1.00  0.00           H  
ATOM    643  HA  LEU C 101     -21.691  -7.551   8.004  1.00  0.00           H  
ATOM    644  HB2 LEU C 101     -23.018  -5.517   7.482  1.00  0.00           H  
ATOM    645  HB3 LEU C 101     -23.167  -6.037   5.816  1.00  0.00           H  
ATOM    646  HG  LEU C 101     -20.419  -5.721   7.049  1.00  0.00           H  
ATOM    647 HD11 LEU C 101     -20.570  -6.615   4.712  1.00  0.00           H  
ATOM    648 HD12 LEU C 101     -21.499  -5.178   4.239  1.00  0.00           H  
ATOM    649 HD13 LEU C 101     -19.802  -5.029   4.758  1.00  0.00           H  
ATOM    650 HD21 LEU C 101     -22.165  -3.485   5.922  1.00  0.00           H  
ATOM    651 HD22 LEU C 101     -21.654  -3.669   7.612  1.00  0.00           H  
ATOM    652 HD23 LEU C 101     -20.445  -3.339   6.357  1.00  0.00           H  
ATOM    653  N   PRO C 102     -23.808  -8.733   8.909  1.00  0.00           N  
ATOM    654  CA  PRO C 102     -25.037  -9.037   9.651  1.00  0.00           C  
ATOM    655  C   PRO C 102     -25.832  -7.788  10.102  1.00  0.00           C  
ATOM    656  O   PRO C 102     -25.284  -6.675  10.053  1.00  0.00           O  
ATOM    657  CB  PRO C 102     -24.582  -9.893  10.840  1.00  0.00           C  
ATOM    658  CG  PRO C 102     -23.318 -10.570  10.316  1.00  0.00           C  
ATOM    659  CD  PRO C 102     -22.686  -9.458   9.482  1.00  0.00           C  
ATOM    660  HA  PRO C 102     -25.672  -9.642   9.004  1.00  0.00           H  
ATOM    661  HB2 PRO C 102     -25.336 -10.627  11.124  1.00  0.00           H  
ATOM    662  HB3 PRO C 102     -24.331  -9.258  11.689  1.00  0.00           H  
ATOM    663  HG2 PRO C 102     -23.583 -11.411   9.675  1.00  0.00           H  
ATOM    664  HG3 PRO C 102     -22.663 -10.891  11.126  1.00  0.00           H  
ATOM    665  HD2 PRO C 102     -22.106  -8.793  10.122  1.00  0.00           H  
ATOM    666  HD3 PRO C 102     -22.050  -9.886   8.708  1.00  0.00           H  
ATOM    667  N   PRO C 103     -27.099  -7.928  10.538  1.00  0.00           N  
ATOM    668  CA  PRO C 103     -27.928  -6.816  11.013  1.00  0.00           C  
ATOM    669  C   PRO C 103     -27.221  -5.905  12.027  1.00  0.00           C  
ATOM    670  O   PRO C 103     -26.652  -6.383  13.006  1.00  0.00           O  
ATOM    671  CB  PRO C 103     -29.165  -7.471  11.636  1.00  0.00           C  
ATOM    672  CG  PRO C 103     -29.336  -8.723  10.784  1.00  0.00           C  
ATOM    673  CD  PRO C 103     -27.890  -9.154  10.535  1.00  0.00           C  
ATOM    674  HA  PRO C 103     -28.240  -6.226  10.151  1.00  0.00           H  
ATOM    675  HB2 PRO C 103     -30.038  -6.820  11.581  1.00  0.00           H  
ATOM    676  HB3 PRO C 103     -28.967  -7.758  12.668  1.00  0.00           H  
ATOM    677  HG2 PRO C 103     -29.816  -8.461   9.841  1.00  0.00           H  
ATOM    678  HG3 PRO C 103     -29.905  -9.495  11.303  1.00  0.00           H  
ATOM    679  HD2 PRO C 103     -27.557  -9.803  11.345  1.00  0.00           H  
ATOM    680  HD3 PRO C 103     -27.822  -9.671   9.578  1.00  0.00           H  
ATOM    681  N   GLY C 104     -27.248  -4.591  11.791  1.00  0.00           N  
ATOM    682  CA  GLY C 104     -26.659  -3.584  12.682  1.00  0.00           C  
ATOM    683  C   GLY C 104     -25.128  -3.473  12.651  1.00  0.00           C  
ATOM    684  O   GLY C 104     -24.585  -2.623  13.356  1.00  0.00           O  
ATOM    685  H   GLY C 104     -27.678  -4.258  10.940  1.00  0.00           H  
ATOM    686  HA2 GLY C 104     -26.953  -3.811  13.706  1.00  0.00           H  
ATOM    687  HA3 GLY C 104     -27.067  -2.607  12.420  1.00  0.00           H  
ATOM    688  N   THR C 105     -24.419  -4.294  11.869  1.00  0.00           N  
ATOM    689  CA  THR C 105     -22.942  -4.292  11.806  1.00  0.00           C  
ATOM    690  C   THR C 105     -22.400  -3.273  10.794  1.00  0.00           C  
ATOM    691  O   THR C 105     -23.115  -2.806   9.904  1.00  0.00           O  
ATOM    692  CB  THR C 105     -22.368  -5.690  11.517  1.00  0.00           C  
ATOM    693  OG1 THR C 105     -22.648  -6.077  10.194  1.00  0.00           O  
ATOM    694  CG2 THR C 105     -22.891  -6.785  12.445  1.00  0.00           C  
ATOM    695  H   THR C 105     -24.923  -4.973  11.316  1.00  0.00           H  
ATOM    696  HA  THR C 105     -22.564  -3.999  12.785  1.00  0.00           H  
ATOM    697  HB  THR C 105     -21.285  -5.641  11.630  1.00  0.00           H  
ATOM    698 HG21 THR C 105     -22.702  -6.514  13.484  1.00  0.00           H  
ATOM    699 HG22 THR C 105     -23.964  -6.926  12.319  1.00  0.00           H  
ATOM    700 HG23 THR C 105     -22.376  -7.721  12.232  1.00  0.00           H  
ATOM    701  HG1 THR C 105     -23.591  -6.249  10.154  1.00  0.00           H  
ATOM    702  N   GLY C 106     -21.117  -2.918  10.906  1.00  0.00           N  
ATOM    703  CA  GLY C 106     -20.427  -1.992   9.999  1.00  0.00           C  
ATOM    704  C   GLY C 106     -18.942  -2.313   9.826  1.00  0.00           C  
ATOM    705  O   GLY C 106     -18.386  -3.112  10.579  1.00  0.00           O  
ATOM    706  H   GLY C 106     -20.569  -3.305  11.661  1.00  0.00           H  
ATOM    707  HA2 GLY C 106     -20.526  -0.972  10.371  1.00  0.00           H  
ATOM    708  HA3 GLY C 106     -20.885  -2.044   9.012  1.00  0.00           H  
ATOM    709  N   ARG C 107     -18.304  -1.715   8.811  1.00  0.00           N  
ATOM    710  CA  ARG C 107     -16.935  -2.032   8.346  1.00  0.00           C  
ATOM    711  C   ARG C 107     -16.227  -0.791   7.776  1.00  0.00           C  
ATOM    712  O   ARG C 107     -16.902   0.150   7.355  1.00  0.00           O  
ATOM    713  CB  ARG C 107     -16.964  -3.125   7.249  1.00  0.00           C  
ATOM    714  CG  ARG C 107     -17.784  -4.407   7.491  1.00  0.00           C  
ATOM    715  CD  ARG C 107     -17.182  -5.418   8.474  1.00  0.00           C  
ATOM    716  NE  ARG C 107     -17.970  -6.667   8.462  1.00  0.00           N  
ATOM    717  CZ  ARG C 107     -18.475  -7.338   9.481  1.00  0.00           C  
ATOM    718  NH1 ARG C 107     -18.337  -7.020  10.733  1.00  0.00           N  
ATOM    719  NH2 ARG C 107     -19.159  -8.412   9.252  1.00  0.00           N1+
ATOM    720  H   ARG C 107     -18.809  -1.001   8.307  1.00  0.00           H  
ATOM    721  HA  ARG C 107     -16.348  -2.396   9.190  1.00  0.00           H  
ATOM    722  HB2 ARG C 107     -15.939  -3.417   7.020  1.00  0.00           H  
ATOM    723  HB3 ARG C 107     -17.365  -2.668   6.344  1.00  0.00           H  
ATOM    724  HG2 ARG C 107     -17.887  -4.907   6.528  1.00  0.00           H  
ATOM    725  HG3 ARG C 107     -18.788  -4.147   7.827  1.00  0.00           H  
ATOM    726  HD2 ARG C 107     -17.154  -4.981   9.472  1.00  0.00           H  
ATOM    727  HD3 ARG C 107     -16.161  -5.646   8.167  1.00  0.00           H  
ATOM    728  HE  ARG C 107     -18.152  -7.082   7.559  1.00  0.00           H  
ATOM    729 HH11 ARG C 107     -17.733  -6.259  11.007  1.00  0.00           H  
ATOM    730 HH12 ARG C 107     -18.743  -7.638  11.422  1.00  0.00           H  
ATOM    731 HH21 ARG C 107     -19.506  -8.946  10.036  1.00  0.00           H  
ATOM    732 HH22 ARG C 107     -19.341  -8.697   8.301  1.00  0.00           H  
ATOM    733  N   ARG C 108     -14.892  -0.828   7.662  1.00  0.00           N  
ATOM    734  CA  ARG C 108     -14.092   0.076   6.803  1.00  0.00           C  
ATOM    735  C   ARG C 108     -13.573  -0.686   5.584  1.00  0.00           C  
ATOM    736  O   ARG C 108     -13.166  -1.835   5.731  1.00  0.00           O  
ATOM    737  CB  ARG C 108     -12.941   0.744   7.588  1.00  0.00           C  
ATOM    738  CG  ARG C 108     -12.112   1.749   6.748  1.00  0.00           C  
ATOM    739  CD  ARG C 108     -10.726   2.069   7.324  1.00  0.00           C  
ATOM    740  NE  ARG C 108      -9.724   1.041   6.973  1.00  0.00           N  
ATOM    741  CZ  ARG C 108      -9.239   0.092   7.748  1.00  0.00           C  
ATOM    742  NH1 ARG C 108      -9.695  -0.108   8.943  1.00  0.00           N  
ATOM    743  NH2 ARG C 108      -8.276  -0.678   7.345  1.00  0.00           N1+
ATOM    744  H   ARG C 108     -14.420  -1.622   8.070  1.00  0.00           H  
ATOM    745  HA  ARG C 108     -14.738   0.869   6.425  1.00  0.00           H  
ATOM    746  HB2 ARG C 108     -12.282  -0.049   7.941  1.00  0.00           H  
ATOM    747  HB3 ARG C 108     -13.343   1.260   8.460  1.00  0.00           H  
ATOM    748  HG2 ARG C 108     -12.680   2.676   6.675  1.00  0.00           H  
ATOM    749  HG3 ARG C 108     -11.948   1.387   5.733  1.00  0.00           H  
ATOM    750  HD2 ARG C 108     -10.797   2.203   8.403  1.00  0.00           H  
ATOM    751  HD3 ARG C 108     -10.396   3.017   6.898  1.00  0.00           H  
ATOM    752  HE  ARG C 108      -9.323   1.069   6.046  1.00  0.00           H  
ATOM    753 HH11 ARG C 108      -9.340  -0.884   9.483  1.00  0.00           H  
ATOM    754 HH12 ARG C 108     -10.395   0.505   9.337  1.00  0.00           H  
ATOM    755 HH21 ARG C 108      -7.901  -0.578   6.413  1.00  0.00           H  
ATOM    756 HH22 ARG C 108      -7.876  -1.329   8.006  1.00  0.00           H  
ATOM    757  N   ILE C 109     -13.544  -0.048   4.416  1.00  0.00           N  
ATOM    758  CA  ILE C 109     -12.944  -0.587   3.186  1.00  0.00           C  
ATOM    759  C   ILE C 109     -12.130   0.505   2.473  1.00  0.00           C  
ATOM    760  O   ILE C 109     -12.297   1.698   2.736  1.00  0.00           O  
ATOM    761  CB  ILE C 109     -14.007  -1.275   2.283  1.00  0.00           C  
ATOM    762  CG1 ILE C 109     -14.929  -0.326   1.489  1.00  0.00           C  
ATOM    763  CG2 ILE C 109     -14.906  -2.239   3.080  1.00  0.00           C  
ATOM    764  CD1 ILE C 109     -14.361   0.152   0.148  1.00  0.00           C  
ATOM    765  H   ILE C 109     -13.881   0.904   4.385  1.00  0.00           H  
ATOM    766  HA  ILE C 109     -12.233  -1.361   3.472  1.00  0.00           H  
ATOM    767  HB  ILE C 109     -13.463  -1.885   1.562  1.00  0.00           H  
ATOM    768 HG12 ILE C 109     -15.204   0.525   2.113  1.00  0.00           H  
ATOM    769 HG13 ILE C 109     -15.846  -0.862   1.245  1.00  0.00           H  
ATOM    770 HG21 ILE C 109     -14.288  -2.904   3.683  1.00  0.00           H  
ATOM    771 HG22 ILE C 109     -15.586  -1.687   3.729  1.00  0.00           H  
ATOM    772 HG23 ILE C 109     -15.498  -2.847   2.396  1.00  0.00           H  
ATOM    773 HD11 ILE C 109     -13.570   0.887   0.295  1.00  0.00           H  
ATOM    774 HD12 ILE C 109     -13.969  -0.698  -0.410  1.00  0.00           H  
ATOM    775 HD13 ILE C 109     -15.158   0.619  -0.431  1.00  0.00           H  
ATOM    776  N   HIS C 110     -11.261   0.087   1.551  1.00  0.00           N  
ATOM    777  CA  HIS C 110     -10.438   0.966   0.712  1.00  0.00           C  
ATOM    778  C   HIS C 110     -10.840   0.783  -0.761  1.00  0.00           C  
ATOM    779  O   HIS C 110     -10.948  -0.351  -1.239  1.00  0.00           O  
ATOM    780  CB  HIS C 110      -8.949   0.700   0.986  1.00  0.00           C  
ATOM    781  CG  HIS C 110      -8.535   0.960   2.421  1.00  0.00           C  
ATOM    782  ND1 HIS C 110      -8.295   2.190   2.986  1.00  0.00           N  
ATOM    783  CD2 HIS C 110      -8.356   0.025   3.410  1.00  0.00           C  
ATOM    784  CE1 HIS C 110      -7.955   2.005   4.268  1.00  0.00           C  
ATOM    785  NE2 HIS C 110      -8.010   0.698   4.592  1.00  0.00           N  
ATOM    786  H   HIS C 110     -11.179  -0.905   1.382  1.00  0.00           H  
ATOM    787  HA  HIS C 110     -10.632   2.005   0.975  1.00  0.00           H  
ATOM    788  HB2 HIS C 110      -8.351   1.338   0.336  1.00  0.00           H  
ATOM    789  HB3 HIS C 110      -8.716  -0.335   0.735  1.00  0.00           H  
ATOM    790  HD1 HIS C 110      -8.336   3.090   2.531  1.00  0.00           H  
ATOM    791  HD2 HIS C 110      -8.462  -1.043   3.294  1.00  0.00           H  
ATOM    792  HE1 HIS C 110      -7.680   2.798   4.947  1.00  0.00           H  
ATOM    793  N   SER C 111     -11.145   1.888  -1.453  1.00  0.00           N  
ATOM    794  CA  SER C 111     -11.628   1.911  -2.842  1.00  0.00           C  
ATOM    795  C   SER C 111     -11.337   3.272  -3.511  1.00  0.00           C  
ATOM    796  O   SER C 111     -10.636   4.102  -2.935  1.00  0.00           O  
ATOM    797  CB  SER C 111     -13.115   1.524  -2.864  1.00  0.00           C  
ATOM    798  OG  SER C 111     -13.595   1.297  -4.179  1.00  0.00           O  
ATOM    799  H   SER C 111     -11.024   2.788  -1.009  1.00  0.00           H  
ATOM    800  HA  SER C 111     -11.083   1.153  -3.405  1.00  0.00           H  
ATOM    801  HB2 SER C 111     -13.699   2.314  -2.391  1.00  0.00           H  
ATOM    802  HB3 SER C 111     -13.250   0.605  -2.294  1.00  0.00           H  
ATOM    803  HG  SER C 111     -13.071   0.589  -4.561  1.00  0.00           H  
ATOM    804  N   TYR C 112     -11.807   3.507  -4.742  1.00  0.00           N  
ATOM    805  CA  TYR C 112     -11.263   4.543  -5.639  1.00  0.00           C  
ATOM    806  C   TYR C 112     -12.329   5.179  -6.541  1.00  0.00           C  
ATOM    807  O   TYR C 112     -13.387   4.586  -6.771  1.00  0.00           O  
ATOM    808  CB  TYR C 112     -10.109   3.933  -6.465  1.00  0.00           C  
ATOM    809  CG  TYR C 112      -9.034   3.331  -5.579  1.00  0.00           C  
ATOM    810  CD1 TYR C 112      -9.085   1.971  -5.215  1.00  0.00           C  
ATOM    811  CD2 TYR C 112      -8.107   4.186  -4.960  1.00  0.00           C  
ATOM    812  CE1 TYR C 112      -8.292   1.505  -4.149  1.00  0.00           C  
ATOM    813  CE2 TYR C 112      -7.290   3.718  -3.916  1.00  0.00           C  
ATOM    814  CZ  TYR C 112      -7.418   2.388  -3.474  1.00  0.00           C  
ATOM    815  OH  TYR C 112      -6.705   1.984  -2.392  1.00  0.00           O  
ATOM    816  H   TYR C 112     -12.481   2.860  -5.123  1.00  0.00           H  
ATOM    817  HA  TYR C 112     -10.847   5.346  -5.031  1.00  0.00           H  
ATOM    818  HB2 TYR C 112      -9.665   4.710  -7.088  1.00  0.00           H  
ATOM    819  HB3 TYR C 112     -10.508   3.161  -7.123  1.00  0.00           H  
ATOM    820  HD1 TYR C 112      -9.783   1.303  -5.698  1.00  0.00           H  
ATOM    821  HD2 TYR C 112      -8.065   5.224  -5.254  1.00  0.00           H  
ATOM    822  HE1 TYR C 112      -8.374   0.478  -3.826  1.00  0.00           H  
ATOM    823  HE2 TYR C 112      -6.590   4.373  -3.418  1.00  0.00           H  
ATOM    824  HH  TYR C 112      -6.963   1.098  -2.126  1.00  0.00           H  
ATOM    825  N   ARG C 113     -12.056   6.382  -7.074  1.00  0.00           N  
ATOM    826  CA  ARG C 113     -12.955   7.048  -8.041  1.00  0.00           C  
ATOM    827  C   ARG C 113     -13.280   6.136  -9.226  1.00  0.00           C  
ATOM    828  O   ARG C 113     -12.391   5.470  -9.759  1.00  0.00           O  
ATOM    829  CB  ARG C 113     -12.370   8.362  -8.587  1.00  0.00           C  
ATOM    830  CG  ARG C 113     -12.263   9.493  -7.556  1.00  0.00           C  
ATOM    831  CD  ARG C 113     -11.810  10.802  -8.219  1.00  0.00           C  
ATOM    832  NE  ARG C 113     -12.804  11.328  -9.179  1.00  0.00           N  
ATOM    833  CZ  ARG C 113     -12.591  11.674 -10.438  1.00  0.00           C  
ATOM    834  NH1 ARG C 113     -11.492  11.436 -11.089  1.00  0.00           N  
ATOM    835  NH2 ARG C 113     -13.500  12.286 -11.133  1.00  0.00           N1+
ATOM    836  H   ARG C 113     -11.183   6.825  -6.823  1.00  0.00           H  
ATOM    837  HA  ARG C 113     -13.895   7.268  -7.536  1.00  0.00           H  
ATOM    838  HB2 ARG C 113     -13.026   8.701  -9.388  1.00  0.00           H  
ATOM    839  HB3 ARG C 113     -11.388   8.170  -9.020  1.00  0.00           H  
ATOM    840  HG2 ARG C 113     -11.546   9.216  -6.784  1.00  0.00           H  
ATOM    841  HG3 ARG C 113     -13.236   9.651  -7.091  1.00  0.00           H  
ATOM    842  HD2 ARG C 113     -10.849  10.637  -8.707  1.00  0.00           H  
ATOM    843  HD3 ARG C 113     -11.655  11.550  -7.441  1.00  0.00           H  
ATOM    844  HE  ARG C 113     -13.743  11.484  -8.841  1.00  0.00           H  
ATOM    845 HH11 ARG C 113     -10.718  10.925 -10.687  1.00  0.00           H  
ATOM    846 HH12 ARG C 113     -11.397  11.831 -12.013  1.00  0.00           H  
ATOM    847 HH21 ARG C 113     -13.255  12.553 -12.076  1.00  0.00           H  
ATOM    848 HH22 ARG C 113     -14.390  12.559 -10.742  1.00  0.00           H  
ATOM    849  N   GLY C 114     -14.541   6.119  -9.648  1.00  0.00           N  
ATOM    850  CA  GLY C 114     -14.999   5.321 -10.788  1.00  0.00           C  
ATOM    851  C   GLY C 114     -15.027   3.801 -10.567  1.00  0.00           C  
ATOM    852  O   GLY C 114     -15.161   3.067 -11.545  1.00  0.00           O  
ATOM    853  H   GLY C 114     -15.196   6.743  -9.198  1.00  0.00           H  
ATOM    854  HA2 GLY C 114     -14.357   5.528 -11.644  1.00  0.00           H  
ATOM    855  HA3 GLY C 114     -16.011   5.635 -11.044  1.00  0.00           H  
ATOM    856  N   HIS C 115     -14.917   3.309  -9.325  1.00  0.00           N  
ATOM    857  CA  HIS C 115     -15.161   1.897  -8.985  1.00  0.00           C  
ATOM    858  C   HIS C 115     -16.623   1.670  -8.590  1.00  0.00           C  
ATOM    859  O   HIS C 115     -17.181   2.456  -7.829  1.00  0.00           O  
ATOM    860  CB  HIS C 115     -14.197   1.404  -7.895  1.00  0.00           C  
ATOM    861  CG  HIS C 115     -12.821   1.052  -8.405  1.00  0.00           C  
ATOM    862  ND1 HIS C 115     -12.203  -0.187  -8.224  1.00  0.00           N  
ATOM    863  CD2 HIS C 115     -11.987   1.854  -9.124  1.00  0.00           C  
ATOM    864  CE1 HIS C 115     -11.015  -0.109  -8.847  1.00  0.00           C  
ATOM    865  NE2 HIS C 115     -10.861   1.107  -9.392  1.00  0.00           N  
ATOM    866  H   HIS C 115     -14.749   3.950  -8.562  1.00  0.00           H  
ATOM    867  HA  HIS C 115     -14.978   1.292  -9.874  1.00  0.00           H  
ATOM    868  HB2 HIS C 115     -14.619   0.508  -7.441  1.00  0.00           H  
ATOM    869  HB3 HIS C 115     -14.114   2.151  -7.105  1.00  0.00           H  
ATOM    870  HD2 HIS C 115     -12.182   2.869  -9.437  1.00  0.00           H  
ATOM    871  HE2 HIS C 115     -10.065   1.401  -9.940  1.00  0.00           H  
ATOM    872  HE1 HIS C 115     -10.291  -0.908  -8.908  1.00  0.00           H  
ATOM    873  N   LEU C 116     -17.239   0.596  -9.091  1.00  0.00           N  
ATOM    874  CA  LEU C 116     -18.680   0.336  -8.955  1.00  0.00           C  
ATOM    875  C   LEU C 116     -18.978  -0.768  -7.935  1.00  0.00           C  
ATOM    876  O   LEU C 116     -18.339  -1.821  -7.942  1.00  0.00           O  
ATOM    877  CB  LEU C 116     -19.308   0.001 -10.322  1.00  0.00           C  
ATOM    878  CG  LEU C 116     -19.594   1.198 -11.246  1.00  0.00           C  
ATOM    879  CD1 LEU C 116     -18.342   1.917 -11.748  1.00  0.00           C  
ATOM    880  CD2 LEU C 116     -20.365   0.707 -12.471  1.00  0.00           C  
ATOM    881  H   LEU C 116     -16.703  -0.039  -9.664  1.00  0.00           H  
ATOM    882  HA  LEU C 116     -19.170   1.237  -8.583  1.00  0.00           H  
ATOM    883  HB2 LEU C 116     -20.261  -0.492 -10.132  1.00  0.00           H  
ATOM    884  HB3 LEU C 116     -18.671  -0.715 -10.843  1.00  0.00           H  
ATOM    885  HG  LEU C 116     -20.223   1.914 -10.718  1.00  0.00           H  
ATOM    886 HD11 LEU C 116     -17.864   2.449 -10.925  1.00  0.00           H  
ATOM    887 HD12 LEU C 116     -17.645   1.195 -12.174  1.00  0.00           H  
ATOM    888 HD13 LEU C 116     -18.612   2.650 -12.508  1.00  0.00           H  
ATOM    889 HD21 LEU C 116     -19.754   0.008 -13.042  1.00  0.00           H  
ATOM    890 HD22 LEU C 116     -21.281   0.209 -12.153  1.00  0.00           H  
ATOM    891 HD23 LEU C 116     -20.640   1.553 -13.101  1.00  0.00           H  
ATOM    892  N   TRP C 117     -19.999  -0.533  -7.111  1.00  0.00           N  
ATOM    893  CA  TRP C 117     -20.439  -1.399  -6.017  1.00  0.00           C  
ATOM    894  C   TRP C 117     -21.961  -1.589  -6.006  1.00  0.00           C  
ATOM    895  O   TRP C 117     -22.709  -0.701  -6.420  1.00  0.00           O  
ATOM    896  CB  TRP C 117     -20.005  -0.787  -4.682  1.00  0.00           C  
ATOM    897  CG  TRP C 117     -18.543  -0.746  -4.362  1.00  0.00           C  
ATOM    898  CD1 TRP C 117     -17.676   0.238  -4.704  1.00  0.00           C  
ATOM    899  CD2 TRP C 117     -17.769  -1.721  -3.604  1.00  0.00           C  
ATOM    900  NE1 TRP C 117     -16.432  -0.035  -4.165  1.00  0.00           N  
ATOM    901  CE2 TRP C 117     -16.444  -1.218  -3.452  1.00  0.00           C  
ATOM    902  CE3 TRP C 117     -18.059  -2.971  -3.010  1.00  0.00           C  
ATOM    903  CZ2 TRP C 117     -15.476  -1.895  -2.700  1.00  0.00           C  
ATOM    904  CZ3 TRP C 117     -17.077  -3.680  -2.290  1.00  0.00           C  
ATOM    905  CH2 TRP C 117     -15.789  -3.141  -2.127  1.00  0.00           C  
ATOM    906  H   TRP C 117     -20.452   0.367  -7.170  1.00  0.00           H  
ATOM    907  HA  TRP C 117     -19.972  -2.378  -6.118  1.00  0.00           H  
ATOM    908  HB2 TRP C 117     -20.486  -1.346  -3.880  1.00  0.00           H  
ATOM    909  HB3 TRP C 117     -20.398   0.229  -4.633  1.00  0.00           H  
ATOM    910  HD1 TRP C 117     -17.938   1.104  -5.294  1.00  0.00           H  
ATOM    911  HE1 TRP C 117     -15.630   0.572  -4.269  1.00  0.00           H  
ATOM    912  HE3 TRP C 117     -19.051  -3.383  -3.119  1.00  0.00           H  
ATOM    913  HZ2 TRP C 117     -14.498  -1.456  -2.565  1.00  0.00           H  
ATOM    914  HZ3 TRP C 117     -17.314  -4.642  -1.861  1.00  0.00           H  
ATOM    915  HH2 TRP C 117     -15.046  -3.686  -1.564  1.00  0.00           H  
ATOM    916  N   LEU C 118     -22.406  -2.728  -5.470  1.00  0.00           N  
ATOM    917  CA  LEU C 118     -23.806  -3.072  -5.186  1.00  0.00           C  
ATOM    918  C   LEU C 118     -23.873  -4.006  -3.963  1.00  0.00           C  
ATOM    919  O   LEU C 118     -22.859  -4.564  -3.539  1.00  0.00           O  
ATOM    920  CB  LEU C 118     -24.462  -3.645  -6.461  1.00  0.00           C  
ATOM    921  CG  LEU C 118     -24.058  -5.068  -6.901  1.00  0.00           C  
ATOM    922  CD1 LEU C 118     -24.837  -6.181  -6.189  1.00  0.00           C  
ATOM    923  CD2 LEU C 118     -24.344  -5.234  -8.396  1.00  0.00           C  
ATOM    924  H   LEU C 118     -21.714  -3.399  -5.167  1.00  0.00           H  
ATOM    925  HA  LEU C 118     -24.336  -2.155  -4.928  1.00  0.00           H  
ATOM    926  HB2 LEU C 118     -24.218  -2.958  -7.272  1.00  0.00           H  
ATOM    927  HB3 LEU C 118     -25.544  -3.613  -6.340  1.00  0.00           H  
ATOM    928  HG  LEU C 118     -22.988  -5.208  -6.749  1.00  0.00           H  
ATOM    929 HD11 LEU C 118     -24.556  -6.235  -5.137  1.00  0.00           H  
ATOM    930 HD12 LEU C 118     -25.909  -6.003  -6.275  1.00  0.00           H  
ATOM    931 HD13 LEU C 118     -24.598  -7.144  -6.639  1.00  0.00           H  
ATOM    932 HD21 LEU C 118     -25.408  -5.096  -8.591  1.00  0.00           H  
ATOM    933 HD22 LEU C 118     -23.778  -4.493  -8.961  1.00  0.00           H  
ATOM    934 HD23 LEU C 118     -24.041  -6.230  -8.720  1.00  0.00           H  
ATOM    935  N   PHE C 119     -25.066  -4.189  -3.390  1.00  0.00           N  
ATOM    936  CA  PHE C 119     -25.262  -4.946  -2.145  1.00  0.00           C  
ATOM    937  C   PHE C 119     -26.540  -5.790  -2.199  1.00  0.00           C  
ATOM    938  O   PHE C 119     -27.589  -5.286  -2.596  1.00  0.00           O  
ATOM    939  CB  PHE C 119     -25.294  -3.987  -0.943  1.00  0.00           C  
ATOM    940  CG  PHE C 119     -24.064  -3.112  -0.767  1.00  0.00           C  
ATOM    941  CD1 PHE C 119     -23.930  -1.925  -1.514  1.00  0.00           C  
ATOM    942  CD2 PHE C 119     -23.060  -3.469   0.155  1.00  0.00           C  
ATOM    943  CE1 PHE C 119     -22.794  -1.113  -1.360  1.00  0.00           C  
ATOM    944  CE2 PHE C 119     -21.935  -2.642   0.326  1.00  0.00           C  
ATOM    945  CZ  PHE C 119     -21.800  -1.469  -0.435  1.00  0.00           C  
ATOM    946  H   PHE C 119     -25.870  -3.730  -3.795  1.00  0.00           H  
ATOM    947  HA  PHE C 119     -24.422  -5.626  -2.007  1.00  0.00           H  
ATOM    948  HB2 PHE C 119     -25.433  -4.578  -0.037  1.00  0.00           H  
ATOM    949  HB3 PHE C 119     -26.165  -3.337  -1.035  1.00  0.00           H  
ATOM    950  HD1 PHE C 119     -24.700  -1.643  -2.216  1.00  0.00           H  
ATOM    951  HD2 PHE C 119     -23.158  -4.375   0.734  1.00  0.00           H  
ATOM    952  HE1 PHE C 119     -22.686  -0.215  -1.950  1.00  0.00           H  
ATOM    953  HE2 PHE C 119     -21.171  -2.904   1.043  1.00  0.00           H  
ATOM    954  HZ  PHE C 119     -20.932  -0.838  -0.312  1.00  0.00           H  
ATOM    955  N   ARG C 120     -26.473  -7.061  -1.787  1.00  0.00           N  
ATOM    956  CA  ARG C 120     -27.581  -8.050  -1.780  1.00  0.00           C  
ATOM    957  C   ARG C 120     -27.671  -8.747  -0.416  1.00  0.00           C  
ATOM    958  O   ARG C 120     -26.843  -8.495   0.456  1.00  0.00           O  
ATOM    959  CB  ARG C 120     -27.384  -9.098  -2.905  1.00  0.00           C  
ATOM    960  CG  ARG C 120     -27.264  -8.612  -4.361  1.00  0.00           C  
ATOM    961  CD  ARG C 120     -28.573  -8.095  -4.975  1.00  0.00           C  
ATOM    962  NE  ARG C 120     -28.862  -6.724  -4.543  1.00  0.00           N  
ATOM    963  CZ  ARG C 120     -29.583  -5.802  -5.138  1.00  0.00           C  
ATOM    964  NH1 ARG C 120     -30.279  -6.014  -6.214  1.00  0.00           N  
ATOM    965  NH2 ARG C 120     -29.629  -4.618  -4.617  1.00  0.00           N1+
ATOM    966  H   ARG C 120     -25.581  -7.381  -1.436  1.00  0.00           H  
ATOM    967  HA  ARG C 120     -28.539  -7.552  -1.928  1.00  0.00           H  
ATOM    968  HB2 ARG C 120     -28.214  -9.803  -2.870  1.00  0.00           H  
ATOM    969  HB3 ARG C 120     -26.479  -9.660  -2.674  1.00  0.00           H  
ATOM    970  HG2 ARG C 120     -26.945  -9.467  -4.957  1.00  0.00           H  
ATOM    971  HG3 ARG C 120     -26.486  -7.853  -4.441  1.00  0.00           H  
ATOM    972  HD2 ARG C 120     -29.395  -8.751  -4.687  1.00  0.00           H  
ATOM    973  HD3 ARG C 120     -28.474  -8.117  -6.060  1.00  0.00           H  
ATOM    974  HE  ARG C 120     -28.404  -6.408  -3.700  1.00  0.00           H  
ATOM    975 HH11 ARG C 120     -30.695  -5.221  -6.682  1.00  0.00           H  
ATOM    976 HH12 ARG C 120     -30.424  -6.960  -6.536  1.00  0.00           H  
ATOM    977 HH21 ARG C 120     -29.118  -4.376  -3.780  1.00  0.00           H  
ATOM    978 HH22 ARG C 120     -30.282  -3.953  -5.007  1.00  0.00           H  
ATOM    979  N   ASP C 121     -28.651  -9.627  -0.225  1.00  0.00           N  
ATOM    980  CA  ASP C 121     -28.666 -10.572   0.906  1.00  0.00           C  
ATOM    981  C   ASP C 121     -27.658 -11.732   0.700  1.00  0.00           C  
ATOM    982  O   ASP C 121     -27.479 -12.212  -0.419  1.00  0.00           O  
ATOM    983  CB  ASP C 121     -30.105 -11.057   1.140  1.00  0.00           C  
ATOM    984  CG  ASP C 121     -30.205 -12.106   2.248  1.00  0.00           C  
ATOM    985  OD1 ASP C 121     -29.808 -13.260   1.993  1.00  0.00           O  
ATOM    986  OD2 ASP C 121     -30.711 -11.781   3.345  1.00  0.00           O1-
ATOM    987  H   ASP C 121     -29.363  -9.715  -0.936  1.00  0.00           H  
ATOM    988  HA  ASP C 121     -28.365 -10.034   1.805  1.00  0.00           H  
ATOM    989  HB2 ASP C 121     -30.484 -11.494   0.216  1.00  0.00           H  
ATOM    990  HB3 ASP C 121     -30.736 -10.204   1.388  1.00  0.00           H  
ATOM    991  N   ALA C 122     -26.993 -12.195   1.763  1.00  0.00           N  
ATOM    992  CA  ALA C 122     -25.923 -13.200   1.700  1.00  0.00           C  
ATOM    993  C   ALA C 122     -26.384 -14.667   1.533  1.00  0.00           C  
ATOM    994  O   ALA C 122     -25.571 -15.531   1.187  1.00  0.00           O  
ATOM    995  CB  ALA C 122     -25.059 -13.033   2.958  1.00  0.00           C  
ATOM    996  H   ALA C 122     -27.198 -11.777   2.659  1.00  0.00           H  
ATOM    997  HA  ALA C 122     -25.305 -12.976   0.831  1.00  0.00           H  
ATOM    998  HB1 ALA C 122     -24.729 -11.999   3.053  1.00  0.00           H  
ATOM    999  HB2 ALA C 122     -25.637 -13.309   3.840  1.00  0.00           H  
ATOM   1000  HB3 ALA C 122     -24.185 -13.680   2.888  1.00  0.00           H  
ATOM   1001  N   GLY C 123     -27.657 -14.978   1.781  1.00  0.00           N  
ATOM   1002  CA  GLY C 123     -28.248 -16.313   1.638  1.00  0.00           C  
ATOM   1003  C   GLY C 123     -29.195 -16.430   0.444  1.00  0.00           C  
ATOM   1004  O   GLY C 123     -29.124 -17.403  -0.311  1.00  0.00           O  
ATOM   1005  H   GLY C 123     -28.283 -14.229   2.041  1.00  0.00           H  
ATOM   1006  HA2 GLY C 123     -28.831 -16.526   2.534  1.00  0.00           H  
ATOM   1007  HA3 GLY C 123     -27.473 -17.073   1.544  1.00  0.00           H  
ATOM   1008  N   THR C 124     -30.053 -15.428   0.233  1.00  0.00           N  
ATOM   1009  CA  THR C 124     -31.113 -15.444  -0.792  1.00  0.00           C  
ATOM   1010  C   THR C 124     -31.043 -14.291  -1.796  1.00  0.00           C  
ATOM   1011  O   THR C 124     -31.860 -14.251  -2.718  1.00  0.00           O  
ATOM   1012  CB  THR C 124     -32.512 -15.677  -0.194  1.00  0.00           C  
ATOM   1013  OG1 THR C 124     -32.937 -14.647   0.665  1.00  0.00           O  
ATOM   1014  CG2 THR C 124     -32.568 -16.966   0.631  1.00  0.00           C  
ATOM   1015  H   THR C 124     -30.065 -14.673   0.904  1.00  0.00           H  
ATOM   1016  HA  THR C 124     -30.944 -16.320  -1.417  1.00  0.00           H  
ATOM   1017  HB  THR C 124     -33.223 -15.761  -1.016  1.00  0.00           H  
ATOM   1018 HG21 THR C 124     -32.166 -17.800   0.055  1.00  0.00           H  
ATOM   1019 HG22 THR C 124     -31.987 -16.855   1.547  1.00  0.00           H  
ATOM   1020 HG23 THR C 124     -33.600 -17.193   0.899  1.00  0.00           H  
ATOM   1021  HG1 THR C 124     -32.966 -13.822   0.176  1.00  0.00           H  
ATOM   1022  N   HIS C 125     -30.006 -13.448  -1.731  1.00  0.00           N  
ATOM   1023  CA  HIS C 125     -29.597 -12.518  -2.801  1.00  0.00           C  
ATOM   1024  C   HIS C 125     -30.657 -11.483  -3.229  1.00  0.00           C  
ATOM   1025  O   HIS C 125     -30.615 -10.954  -4.344  1.00  0.00           O  
ATOM   1026  CB  HIS C 125     -28.947 -13.301  -3.964  1.00  0.00           C  
ATOM   1027  CG  HIS C 125     -27.742 -14.109  -3.557  1.00  0.00           C  
ATOM   1028  CD2 HIS C 125     -27.749 -15.293  -2.883  1.00  0.00           C  
ATOM   1029  ND1 HIS C 125     -26.408 -13.745  -3.805  1.00  0.00           N  
ATOM   1030  NE2 HIS C 125     -26.434 -15.633  -2.665  1.00  0.00           N  
ATOM   1031  CE1 HIS C 125     -25.658 -14.685  -3.208  1.00  0.00           C  
ATOM   1032  H   HIS C 125     -29.386 -13.525  -0.938  1.00  0.00           H  
ATOM   1033  HA  HIS C 125     -28.795 -11.910  -2.384  1.00  0.00           H  
ATOM   1034  HB2 HIS C 125     -28.620 -12.589  -4.723  1.00  0.00           H  
ATOM   1035  HB3 HIS C 125     -29.687 -13.960  -4.418  1.00  0.00           H  
ATOM   1036  HD2 HIS C 125     -28.622 -15.840  -2.557  1.00  0.00           H  
ATOM   1037  HE2 HIS C 125     -26.092 -16.418  -2.130  1.00  0.00           H  
ATOM   1038  HE1 HIS C 125     -24.579 -14.681  -3.168  1.00  0.00           H  
ATOM   1039  N   ASP C 126     -31.600 -11.179  -2.338  1.00  0.00           N  
ATOM   1040  CA  ASP C 126     -32.668 -10.198  -2.539  1.00  0.00           C  
ATOM   1041  C   ASP C 126     -32.154  -8.764  -2.760  1.00  0.00           C  
ATOM   1042  O   ASP C 126     -31.025  -8.410  -2.405  1.00  0.00           O  
ATOM   1043  CB  ASP C 126     -33.682 -10.168  -1.374  1.00  0.00           C  
ATOM   1044  CG  ASP C 126     -34.035 -11.478  -0.668  1.00  0.00           C  
ATOM   1045  OD1 ASP C 126     -33.137 -12.285  -0.338  1.00  0.00           O  
ATOM   1046  OD2 ASP C 126     -35.230 -11.652  -0.324  1.00  0.00           O1-
ATOM   1047  H   ASP C 126     -31.635 -11.706  -1.477  1.00  0.00           H  
ATOM   1048  HA  ASP C 126     -33.213 -10.498  -3.434  1.00  0.00           H  
ATOM   1049  HB2 ASP C 126     -34.602  -9.723  -1.753  1.00  0.00           H  
ATOM   1050  HB3 ASP C 126     -33.293  -9.501  -0.605  1.00  0.00           H  
ATOM   1051  N   GLY C 127     -33.030  -7.929  -3.326  1.00  0.00           N  
ATOM   1052  CA  GLY C 127     -32.817  -6.498  -3.512  1.00  0.00           C  
ATOM   1053  C   GLY C 127     -32.712  -5.756  -2.183  1.00  0.00           C  
ATOM   1054  O   GLY C 127     -33.689  -5.674  -1.435  1.00  0.00           O  
ATOM   1055  H   GLY C 127     -33.911  -8.310  -3.640  1.00  0.00           H  
ATOM   1056  HA2 GLY C 127     -33.650  -6.076  -4.074  1.00  0.00           H  
ATOM   1057  HA3 GLY C 127     -31.907  -6.342  -4.092  1.00  0.00           H  
ATOM   1058  N   LEU C 128     -31.537  -5.187  -1.917  1.00  0.00           N  
ATOM   1059  CA  LEU C 128     -31.217  -4.353  -0.757  1.00  0.00           C  
ATOM   1060  C   LEU C 128     -30.512  -3.086  -1.252  1.00  0.00           C  
ATOM   1061  O   LEU C 128     -29.708  -3.142  -2.184  1.00  0.00           O  
ATOM   1062  CB  LEU C 128     -30.374  -5.124   0.281  1.00  0.00           C  
ATOM   1063  CG  LEU C 128     -31.025  -6.383   0.892  1.00  0.00           C  
ATOM   1064  CD1 LEU C 128     -30.060  -7.023   1.894  1.00  0.00           C  
ATOM   1065  CD2 LEU C 128     -32.299  -6.072   1.677  1.00  0.00           C  
ATOM   1066  H   LEU C 128     -30.805  -5.299  -2.603  1.00  0.00           H  
ATOM   1067  HA  LEU C 128     -32.145  -4.038  -0.280  1.00  0.00           H  
ATOM   1068  HB2 LEU C 128     -30.125  -4.440   1.092  1.00  0.00           H  
ATOM   1069  HB3 LEU C 128     -29.440  -5.421  -0.196  1.00  0.00           H  
ATOM   1070  HG  LEU C 128     -31.247  -7.106   0.108  1.00  0.00           H  
ATOM   1071 HD11 LEU C 128     -29.100  -7.218   1.414  1.00  0.00           H  
ATOM   1072 HD12 LEU C 128     -29.912  -6.361   2.747  1.00  0.00           H  
ATOM   1073 HD13 LEU C 128     -30.472  -7.968   2.247  1.00  0.00           H  
ATOM   1074 HD21 LEU C 128     -32.084  -5.338   2.454  1.00  0.00           H  
ATOM   1075 HD22 LEU C 128     -33.063  -5.679   1.006  1.00  0.00           H  
ATOM   1076 HD23 LEU C 128     -32.685  -6.985   2.132  1.00  0.00           H  
ATOM   1077  N   LEU C 129     -30.821  -1.939  -0.647  1.00  0.00           N  
ATOM   1078  CA  LEU C 129     -30.503  -0.620  -1.197  1.00  0.00           C  
ATOM   1079  C   LEU C 129     -29.465   0.110  -0.346  1.00  0.00           C  
ATOM   1080  O   LEU C 129     -29.573   0.142   0.880  1.00  0.00           O  
ATOM   1081  CB  LEU C 129     -31.787   0.214  -1.378  1.00  0.00           C  
ATOM   1082  CG  LEU C 129     -32.894  -0.429  -2.234  1.00  0.00           C  
ATOM   1083  CD1 LEU C 129     -34.113   0.494  -2.249  1.00  0.00           C  
ATOM   1084  CD2 LEU C 129     -32.454  -0.657  -3.678  1.00  0.00           C  
ATOM   1085  H   LEU C 129     -31.385  -1.987   0.190  1.00  0.00           H  
ATOM   1086  HA  LEU C 129     -30.062  -0.748  -2.186  1.00  0.00           H  
ATOM   1087  HB2 LEU C 129     -31.514   1.169  -1.826  1.00  0.00           H  
ATOM   1088  HB3 LEU C 129     -32.201   0.420  -0.391  1.00  0.00           H  
ATOM   1089  HG  LEU C 129     -33.192  -1.382  -1.796  1.00  0.00           H  
ATOM   1090 HD11 LEU C 129     -34.470   0.652  -1.231  1.00  0.00           H  
ATOM   1091 HD12 LEU C 129     -33.854   1.452  -2.701  1.00  0.00           H  
ATOM   1092 HD13 LEU C 129     -34.910   0.032  -2.832  1.00  0.00           H  
ATOM   1093 HD21 LEU C 129     -32.182   0.288  -4.148  1.00  0.00           H  
ATOM   1094 HD22 LEU C 129     -31.607  -1.341  -3.713  1.00  0.00           H  
ATOM   1095 HD23 LEU C 129     -33.268  -1.112  -4.243  1.00  0.00           H  
ATOM   1096  N   VAL C 130     -28.493   0.733  -1.009  1.00  0.00           N  
ATOM   1097  CA  VAL C 130     -27.385   1.490  -0.423  1.00  0.00           C  
ATOM   1098  C   VAL C 130     -27.648   2.989  -0.581  1.00  0.00           C  
ATOM   1099  O   VAL C 130     -27.681   3.508  -1.694  1.00  0.00           O  
ATOM   1100  CB  VAL C 130     -26.028   1.018  -0.983  1.00  0.00           C  
ATOM   1101  CG1 VAL C 130     -25.915   1.029  -2.516  1.00  0.00           C  
ATOM   1102  CG2 VAL C 130     -24.901   1.891  -0.423  1.00  0.00           C  
ATOM   1103  H   VAL C 130     -28.541   0.716  -2.018  1.00  0.00           H  
ATOM   1104  HA  VAL C 130     -27.357   1.270   0.644  1.00  0.00           H  
ATOM   1105  HB  VAL C 130     -25.867  -0.006  -0.644  1.00  0.00           H  
ATOM   1106 HG11 VAL C 130     -26.652   0.355  -2.953  1.00  0.00           H  
ATOM   1107 HG12 VAL C 130     -26.078   2.031  -2.912  1.00  0.00           H  
ATOM   1108 HG13 VAL C 130     -24.925   0.693  -2.821  1.00  0.00           H  
ATOM   1109 HG21 VAL C 130     -24.954   2.901  -0.829  1.00  0.00           H  
ATOM   1110 HG22 VAL C 130     -24.984   1.934   0.663  1.00  0.00           H  
ATOM   1111 HG23 VAL C 130     -23.936   1.461  -0.691  1.00  0.00           H  
ATOM   1112  N   ASN C 131     -27.879   3.688   0.533  1.00  0.00           N  
ATOM   1113  CA  ASN C 131     -28.321   5.093   0.538  1.00  0.00           C  
ATOM   1114  C   ASN C 131     -29.546   5.311  -0.389  1.00  0.00           C  
ATOM   1115  O   ASN C 131     -29.584   6.223  -1.212  1.00  0.00           O  
ATOM   1116  CB  ASN C 131     -27.132   6.050   0.288  1.00  0.00           C  
ATOM   1117  CG  ASN C 131     -25.898   5.793   1.144  1.00  0.00           C  
ATOM   1118  OD1 ASN C 131     -25.935   5.186   2.206  1.00  0.00           O  
ATOM   1119  ND2 ASN C 131     -24.751   6.265   0.717  1.00  0.00           N  
ATOM   1120  H   ASN C 131     -27.798   3.211   1.420  1.00  0.00           H  
ATOM   1121  HA  ASN C 131     -28.677   5.301   1.547  1.00  0.00           H  
ATOM   1122  HB2 ASN C 131     -27.454   7.077   0.459  1.00  0.00           H  
ATOM   1123  HB3 ASN C 131     -26.840   5.970  -0.759  1.00  0.00           H  
ATOM   1124 HD21 ASN C 131     -24.721   6.842  -0.111  1.00  0.00           H  
ATOM   1125 HD22 ASN C 131     -23.917   6.132   1.271  1.00  0.00           H  
ATOM   1126  N   GLN C 132     -30.546   4.431  -0.264  1.00  0.00           N  
ATOM   1127  CA  GLN C 132     -31.804   4.405  -1.033  1.00  0.00           C  
ATOM   1128  C   GLN C 132     -31.666   4.269  -2.575  1.00  0.00           C  
ATOM   1129  O   GLN C 132     -32.482   4.812  -3.317  1.00  0.00           O  
ATOM   1130  CB  GLN C 132     -32.748   5.560  -0.616  1.00  0.00           C  
ATOM   1131  CG  GLN C 132     -32.858   5.907   0.884  1.00  0.00           C  
ATOM   1132  CD  GLN C 132     -32.782   4.730   1.856  1.00  0.00           C  
ATOM   1133  OE1 GLN C 132     -31.775   4.525   2.527  1.00  0.00           O  
ATOM   1134  NE2 GLN C 132     -33.816   3.930   1.983  1.00  0.00           N  
ATOM   1135  H   GLN C 132     -30.451   3.743   0.470  1.00  0.00           H  
ATOM   1136  HA  GLN C 132     -32.308   3.489  -0.725  1.00  0.00           H  
ATOM   1137  HB2 GLN C 132     -33.748   5.306  -0.967  1.00  0.00           H  
ATOM   1138  HB3 GLN C 132     -32.445   6.466  -1.140  1.00  0.00           H  
ATOM   1139  HG2 GLN C 132     -33.791   6.446   1.048  1.00  0.00           H  
ATOM   1140  HG3 GLN C 132     -32.043   6.590   1.124  1.00  0.00           H  
ATOM   1141 HE21 GLN C 132     -33.754   3.206   2.684  1.00  0.00           H  
ATOM   1142 HE22 GLN C 132     -34.707   4.132   1.552  1.00  0.00           H  
ATOM   1143  N   THR C 133     -30.665   3.532  -3.073  1.00  0.00           N  
ATOM   1144  CA  THR C 133     -30.494   3.161  -4.500  1.00  0.00           C  
ATOM   1145  C   THR C 133     -29.777   1.795  -4.611  1.00  0.00           C  
ATOM   1146  O   THR C 133     -29.237   1.307  -3.623  1.00  0.00           O  
ATOM   1147  CB  THR C 133     -29.761   4.293  -5.254  1.00  0.00           C  
ATOM   1148  OG1 THR C 133     -29.601   3.980  -6.622  1.00  0.00           O  
ATOM   1149  CG2 THR C 133     -28.356   4.560  -4.722  1.00  0.00           C  
ATOM   1150  H   THR C 133     -29.962   3.183  -2.438  1.00  0.00           H  
ATOM   1151  HA  THR C 133     -31.478   3.048  -4.956  1.00  0.00           H  
ATOM   1152  HB  THR C 133     -30.342   5.212  -5.177  1.00  0.00           H  
ATOM   1153 HG21 THR C 133     -28.424   4.977  -3.717  1.00  0.00           H  
ATOM   1154 HG22 THR C 133     -27.779   3.635  -4.691  1.00  0.00           H  
ATOM   1155 HG23 THR C 133     -27.848   5.290  -5.352  1.00  0.00           H  
ATOM   1156  HG1 THR C 133     -30.386   4.298  -7.075  1.00  0.00           H  
ATOM   1157  N   GLU C 134     -29.775   1.129  -5.774  1.00  0.00           N  
ATOM   1158  CA  GLU C 134     -29.131  -0.198  -5.945  1.00  0.00           C  
ATOM   1159  C   GLU C 134     -27.587  -0.151  -5.939  1.00  0.00           C  
ATOM   1160  O   GLU C 134     -26.957  -1.184  -5.706  1.00  0.00           O  
ATOM   1161  CB  GLU C 134     -29.589  -0.864  -7.264  1.00  0.00           C  
ATOM   1162  CG  GLU C 134     -31.049  -1.352  -7.298  1.00  0.00           C  
ATOM   1163  CD  GLU C 134     -31.191  -2.840  -6.955  1.00  0.00           C  
ATOM   1164  OE1 GLU C 134     -30.931  -3.728  -7.806  1.00  0.00           O  
ATOM   1165  OE2 GLU C 134     -31.567  -3.164  -5.809  1.00  0.00           O1-
ATOM   1166  H   GLU C 134     -30.212   1.560  -6.576  1.00  0.00           H  
ATOM   1167  HA  GLU C 134     -29.424  -0.848  -5.121  1.00  0.00           H  
ATOM   1168  HB2 GLU C 134     -28.939  -1.708  -7.493  1.00  0.00           H  
ATOM   1169  HB3 GLU C 134     -29.458  -0.137  -8.066  1.00  0.00           H  
ATOM   1170  HG2 GLU C 134     -31.430  -1.204  -8.309  1.00  0.00           H  
ATOM   1171  HG3 GLU C 134     -31.656  -0.749  -6.622  1.00  0.00           H  
ATOM   1172  N   LEU C 135     -26.973   1.011  -6.206  1.00  0.00           N  
ATOM   1173  CA  LEU C 135     -25.560   1.141  -6.603  1.00  0.00           C  
ATOM   1174  C   LEU C 135     -24.793   2.227  -5.824  1.00  0.00           C  
ATOM   1175  O   LEU C 135     -25.381   3.153  -5.263  1.00  0.00           O  
ATOM   1176  CB  LEU C 135     -25.457   1.402  -8.122  1.00  0.00           C  
ATOM   1177  CG  LEU C 135     -26.121   0.383  -9.068  1.00  0.00           C  
ATOM   1178  CD1 LEU C 135     -25.936   0.844 -10.515  1.00  0.00           C  
ATOM   1179  CD2 LEU C 135     -25.517  -1.013  -8.949  1.00  0.00           C  
ATOM   1180  H   LEU C 135     -27.544   1.843  -6.247  1.00  0.00           H  
ATOM   1181  HA  LEU C 135     -25.054   0.199  -6.392  1.00  0.00           H  
ATOM   1182  HB2 LEU C 135     -24.402   1.470  -8.385  1.00  0.00           H  
ATOM   1183  HB3 LEU C 135     -25.904   2.377  -8.317  1.00  0.00           H  
ATOM   1184  HG  LEU C 135     -27.190   0.330  -8.862  1.00  0.00           H  
ATOM   1185 HD11 LEU C 135     -26.380   1.831 -10.644  1.00  0.00           H  
ATOM   1186 HD12 LEU C 135     -24.874   0.874 -10.759  1.00  0.00           H  
ATOM   1187 HD13 LEU C 135     -26.433   0.149 -11.192  1.00  0.00           H  
ATOM   1188 HD21 LEU C 135     -24.437  -0.971  -9.087  1.00  0.00           H  
ATOM   1189 HD22 LEU C 135     -25.736  -1.413  -7.959  1.00  0.00           H  
ATOM   1190 HD23 LEU C 135     -25.958  -1.679  -9.692  1.00  0.00           H  
ATOM   1191  N   PHE C 136     -23.462   2.126  -5.809  1.00  0.00           N  
ATOM   1192  CA  PHE C 136     -22.557   3.048  -5.110  1.00  0.00           C  
ATOM   1193  C   PHE C 136     -21.217   3.213  -5.854  1.00  0.00           C  
ATOM   1194  O   PHE C 136     -20.680   2.241  -6.391  1.00  0.00           O  
ATOM   1195  CB  PHE C 136     -22.385   2.534  -3.670  1.00  0.00           C  
ATOM   1196  CG  PHE C 136     -21.359   3.248  -2.808  1.00  0.00           C  
ATOM   1197  CD1 PHE C 136     -21.725   4.394  -2.077  1.00  0.00           C  
ATOM   1198  CD2 PHE C 136     -20.055   2.729  -2.683  1.00  0.00           C  
ATOM   1199  CE1 PHE C 136     -20.794   5.012  -1.222  1.00  0.00           C  
ATOM   1200  CE2 PHE C 136     -19.128   3.345  -1.827  1.00  0.00           C  
ATOM   1201  CZ  PHE C 136     -19.496   4.484  -1.094  1.00  0.00           C  
ATOM   1202  H   PHE C 136     -23.048   1.326  -6.266  1.00  0.00           H  
ATOM   1203  HA  PHE C 136     -23.022   4.033  -5.060  1.00  0.00           H  
ATOM   1204  HB2 PHE C 136     -22.121   1.477  -3.709  1.00  0.00           H  
ATOM   1205  HB3 PHE C 136     -23.351   2.599  -3.169  1.00  0.00           H  
ATOM   1206  HD1 PHE C 136     -22.724   4.794  -2.164  1.00  0.00           H  
ATOM   1207  HD2 PHE C 136     -19.765   1.849  -3.237  1.00  0.00           H  
ATOM   1208  HE1 PHE C 136     -21.081   5.887  -0.657  1.00  0.00           H  
ATOM   1209  HE2 PHE C 136     -18.134   2.933  -1.728  1.00  0.00           H  
ATOM   1210  HZ  PHE C 136     -18.784   4.948  -0.428  1.00  0.00           H  
ATOM   1211  N   VAL C 137     -20.668   4.436  -5.865  1.00  0.00           N  
ATOM   1212  CA  VAL C 137     -19.381   4.796  -6.502  1.00  0.00           C  
ATOM   1213  C   VAL C 137     -18.592   5.795  -5.626  1.00  0.00           C  
ATOM   1214  O   VAL C 137     -19.103   6.891  -5.383  1.00  0.00           O  
ATOM   1215  CB  VAL C 137     -19.579   5.339  -7.937  1.00  0.00           C  
ATOM   1216  CG1 VAL C 137     -18.263   5.826  -8.565  1.00  0.00           C  
ATOM   1217  CG2 VAL C 137     -20.190   4.301  -8.886  1.00  0.00           C  
ATOM   1218  H   VAL C 137     -21.184   5.183  -5.425  1.00  0.00           H  
ATOM   1219  HA  VAL C 137     -18.799   3.882  -6.618  1.00  0.00           H  
ATOM   1220  HB  VAL C 137     -20.264   6.186  -7.896  1.00  0.00           H  
ATOM   1221 HG11 VAL C 137     -17.858   6.665  -7.999  1.00  0.00           H  
ATOM   1222 HG12 VAL C 137     -17.536   5.014  -8.585  1.00  0.00           H  
ATOM   1223 HG13 VAL C 137     -18.444   6.173  -9.582  1.00  0.00           H  
ATOM   1224 HG21 VAL C 137     -19.551   3.418  -8.915  1.00  0.00           H  
ATOM   1225 HG22 VAL C 137     -21.185   4.018  -8.543  1.00  0.00           H  
ATOM   1226 HG23 VAL C 137     -20.277   4.717  -9.890  1.00  0.00           H  
ATOM   1227  N   PRO C 138     -17.367   5.477  -5.151  1.00  0.00           N  
ATOM   1228  CA  PRO C 138     -16.596   6.340  -4.242  1.00  0.00           C  
ATOM   1229  C   PRO C 138     -16.108   7.678  -4.826  1.00  0.00           C  
ATOM   1230  O   PRO C 138     -16.113   7.883  -6.042  1.00  0.00           O  
ATOM   1231  CB  PRO C 138     -15.400   5.497  -3.787  1.00  0.00           C  
ATOM   1232  CG  PRO C 138     -15.861   4.063  -3.987  1.00  0.00           C  
ATOM   1233  CD  PRO C 138     -16.724   4.173  -5.235  1.00  0.00           C  
ATOM   1234  HA  PRO C 138     -17.221   6.552  -3.374  1.00  0.00           H  
ATOM   1235  HB2 PRO C 138     -15.167   5.677  -2.737  1.00  0.00           H  
ATOM   1236  HB3 PRO C 138     -14.534   5.691  -4.420  1.00  0.00           H  
ATOM   1237  HG2 PRO C 138     -16.466   3.741  -3.139  1.00  0.00           H  
ATOM   1238  HG3 PRO C 138     -15.016   3.395  -4.149  1.00  0.00           H  
ATOM   1239  HD2 PRO C 138     -16.098   4.133  -6.126  1.00  0.00           H  
ATOM   1240  HD3 PRO C 138     -17.441   3.352  -5.232  1.00  0.00           H  
ATOM   1241  N   SER C 139     -15.615   8.578  -3.964  1.00  0.00           N  
ATOM   1242  CA  SER C 139     -15.038   9.882  -4.345  1.00  0.00           C  
ATOM   1243  C   SER C 139     -13.893  10.321  -3.414  1.00  0.00           C  
ATOM   1244  O   SER C 139     -13.715   9.768  -2.326  1.00  0.00           O  
ATOM   1245  CB  SER C 139     -16.138  10.945  -4.437  1.00  0.00           C  
ATOM   1246  OG  SER C 139     -16.581  11.362  -3.160  1.00  0.00           O  
ATOM   1247  H   SER C 139     -15.620   8.349  -2.981  1.00  0.00           H  
ATOM   1248  HA  SER C 139     -14.612   9.782  -5.344  1.00  0.00           H  
ATOM   1249  HB2 SER C 139     -16.978  10.548  -5.007  1.00  0.00           H  
ATOM   1250  HB3 SER C 139     -15.747  11.812  -4.970  1.00  0.00           H  
ATOM   1251  HG  SER C 139     -17.364  11.895  -3.316  1.00  0.00           H  
ATOM   1252  N   LEU C 140     -13.093  11.302  -3.845  1.00  0.00           N  
ATOM   1253  CA  LEU C 140     -11.775  11.654  -3.283  1.00  0.00           C  
ATOM   1254  C   LEU C 140     -11.818  12.449  -1.954  1.00  0.00           C  
ATOM   1255  O   LEU C 140     -11.292  13.556  -1.865  1.00  0.00           O  
ATOM   1256  CB  LEU C 140     -10.927  12.256  -4.433  1.00  0.00           C  
ATOM   1257  CG  LEU C 140      -9.503  12.773  -4.138  1.00  0.00           C  
ATOM   1258  CD1 LEU C 140      -8.632  11.754  -3.404  1.00  0.00           C  
ATOM   1259  CD2 LEU C 140      -8.802  13.112  -5.450  1.00  0.00           C  
ATOM   1260  H   LEU C 140     -13.344  11.752  -4.713  1.00  0.00           H  
ATOM   1261  HA  LEU C 140     -11.296  10.711  -3.021  1.00  0.00           H  
ATOM   1262  HB2 LEU C 140     -10.851  11.492  -5.207  1.00  0.00           H  
ATOM   1263  HB3 LEU C 140     -11.481  13.094  -4.855  1.00  0.00           H  
ATOM   1264  HG  LEU C 140      -9.551  13.692  -3.555  1.00  0.00           H  
ATOM   1265 HD11 LEU C 140      -7.619  12.140  -3.291  1.00  0.00           H  
ATOM   1266 HD12 LEU C 140      -9.055  11.534  -2.424  1.00  0.00           H  
ATOM   1267 HD13 LEU C 140      -8.602  10.829  -3.981  1.00  0.00           H  
ATOM   1268 HD21 LEU C 140      -9.393  13.838  -6.009  1.00  0.00           H  
ATOM   1269 HD22 LEU C 140      -7.828  13.555  -5.242  1.00  0.00           H  
ATOM   1270 HD23 LEU C 140      -8.669  12.220  -6.061  1.00  0.00           H  
ATOM   1271  N   ASN C 141     -12.465  11.884  -0.927  1.00  0.00           N  
ATOM   1272  CA  ASN C 141     -12.451  12.263   0.502  1.00  0.00           C  
ATOM   1273  C   ASN C 141     -12.376  13.772   0.832  1.00  0.00           C  
ATOM   1274  O   ASN C 141     -11.294  14.366   0.822  1.00  0.00           O  
ATOM   1275  CB  ASN C 141     -11.325  11.498   1.231  1.00  0.00           C  
ATOM   1276  CG  ASN C 141     -11.483   9.990   1.257  1.00  0.00           C  
ATOM   1277  OD1 ASN C 141     -10.547   9.249   1.022  1.00  0.00           O  
ATOM   1278  ND2 ASN C 141     -12.651   9.489   1.592  1.00  0.00           N  
ATOM   1279  H   ASN C 141     -12.931  11.017  -1.153  1.00  0.00           H  
ATOM   1280  HA  ASN C 141     -13.398  11.923   0.920  1.00  0.00           H  
ATOM   1281  HB2 ASN C 141     -11.289  11.830   2.269  1.00  0.00           H  
ATOM   1282  HB3 ASN C 141     -10.369  11.736   0.765  1.00  0.00           H  
ATOM   1283 HD21 ASN C 141     -13.361  10.116   1.943  1.00  0.00           H  
ATOM   1284 HD22 ASN C 141     -12.785   8.488   1.603  1.00  0.00           H  
ATOM   1285  N   VAL C 142     -13.510  14.371   1.215  1.00  0.00           N  
ATOM   1286  CA  VAL C 142     -13.613  15.802   1.566  1.00  0.00           C  
ATOM   1287  C   VAL C 142     -12.708  16.128   2.761  1.00  0.00           C  
ATOM   1288  O   VAL C 142     -12.829  15.526   3.825  1.00  0.00           O  
ATOM   1289  CB  VAL C 142     -15.083  16.235   1.781  1.00  0.00           C  
ATOM   1290  CG1 VAL C 142     -15.946  15.881   0.561  1.00  0.00           C  
ATOM   1291  CG2 VAL C 142     -15.760  15.640   3.025  1.00  0.00           C  
ATOM   1292  H   VAL C 142     -14.352  13.817   1.274  1.00  0.00           H  
ATOM   1293  HA  VAL C 142     -13.235  16.369   0.715  1.00  0.00           H  
ATOM   1294  HB  VAL C 142     -15.085  17.320   1.891  1.00  0.00           H  
ATOM   1295 HG11 VAL C 142     -15.479  16.272  -0.344  1.00  0.00           H  
ATOM   1296 HG12 VAL C 142     -16.077  14.802   0.488  1.00  0.00           H  
ATOM   1297 HG13 VAL C 142     -16.926  16.343   0.674  1.00  0.00           H  
ATOM   1298 HG21 VAL C 142     -15.689  14.553   3.020  1.00  0.00           H  
ATOM   1299 HG22 VAL C 142     -15.302  16.031   3.933  1.00  0.00           H  
ATOM   1300 HG23 VAL C 142     -16.812  15.924   3.040  1.00  0.00           H  
ATOM   1301  N   ASP C 143     -11.726  17.011   2.557  1.00  0.00           N  
ATOM   1302  CA  ASP C 143     -10.603  17.290   3.477  1.00  0.00           C  
ATOM   1303  C   ASP C 143      -9.967  16.018   4.097  1.00  0.00           C  
ATOM   1304  O   ASP C 143      -9.556  16.005   5.255  1.00  0.00           O  
ATOM   1305  CB  ASP C 143     -10.925  18.396   4.510  1.00  0.00           C  
ATOM   1306  CG  ASP C 143     -11.211  19.783   3.911  1.00  0.00           C  
ATOM   1307  OD1 ASP C 143     -10.915  20.792   4.597  1.00  0.00           O  
ATOM   1308  OD2 ASP C 143     -11.709  19.896   2.766  1.00  0.00           O1-
ATOM   1309  H   ASP C 143     -11.746  17.539   1.696  1.00  0.00           H  
ATOM   1310  HA  ASP C 143      -9.818  17.712   2.849  1.00  0.00           H  
ATOM   1311  HB2 ASP C 143     -10.074  18.500   5.183  1.00  0.00           H  
ATOM   1312  HB3 ASP C 143     -11.786  18.088   5.104  1.00  0.00           H  
ATOM   1313  N   GLY C 144      -9.901  14.907   3.349  1.00  0.00           N  
ATOM   1314  CA  GLY C 144      -9.379  13.631   3.853  1.00  0.00           C  
ATOM   1315  C   GLY C 144     -10.328  12.877   4.801  1.00  0.00           C  
ATOM   1316  O   GLY C 144      -9.870  12.163   5.695  1.00  0.00           O  
ATOM   1317  H   GLY C 144     -10.265  14.948   2.408  1.00  0.00           H  
ATOM   1318  HA2 GLY C 144      -8.439  13.803   4.377  1.00  0.00           H  
ATOM   1319  HA3 GLY C 144      -9.176  12.984   2.999  1.00  0.00           H  
ATOM   1320  N   GLN C 145     -11.646  13.015   4.634  1.00  0.00           N  
ATOM   1321  CA  GLN C 145     -12.663  12.329   5.445  1.00  0.00           C  
ATOM   1322  C   GLN C 145     -13.465  11.286   4.630  1.00  0.00           C  
ATOM   1323  O   GLN C 145     -13.677  11.486   3.428  1.00  0.00           O  
ATOM   1324  CB  GLN C 145     -13.550  13.350   6.177  1.00  0.00           C  
ATOM   1325  CG  GLN C 145     -12.735  14.266   7.120  1.00  0.00           C  
ATOM   1326  CD  GLN C 145     -13.408  15.599   7.411  1.00  0.00           C  
ATOM   1327  NE2 GLN C 145     -13.723  16.389   6.414  1.00  0.00           N  
ATOM   1328  OE1 GLN C 145     -13.639  15.962   8.556  1.00  0.00           O  
ATOM   1329  H   GLN C 145     -11.975  13.700   3.968  1.00  0.00           H  
ATOM   1330  HA  GLN C 145     -12.141  11.782   6.230  1.00  0.00           H  
ATOM   1331  HB2 GLN C 145     -14.073  13.944   5.429  1.00  0.00           H  
ATOM   1332  HB3 GLN C 145     -14.305  12.827   6.763  1.00  0.00           H  
ATOM   1333  HG2 GLN C 145     -12.556  13.739   8.057  1.00  0.00           H  
ATOM   1334  HG3 GLN C 145     -11.768  14.508   6.680  1.00  0.00           H  
ATOM   1335 HE21 GLN C 145     -14.234  17.236   6.618  1.00  0.00           H  
ATOM   1336 HE22 GLN C 145     -13.481  16.130   5.469  1.00  0.00           H  
ATOM   1337  N   PRO C 146     -13.864  10.149   5.243  1.00  0.00           N  
ATOM   1338  CA  PRO C 146     -14.446   9.005   4.537  1.00  0.00           C  
ATOM   1339  C   PRO C 146     -15.748   9.261   3.762  1.00  0.00           C  
ATOM   1340  O   PRO C 146     -16.457  10.238   4.003  1.00  0.00           O  
ATOM   1341  CB  PRO C 146     -14.616   7.875   5.563  1.00  0.00           C  
ATOM   1342  CG  PRO C 146     -14.359   8.519   6.923  1.00  0.00           C  
ATOM   1343  CD  PRO C 146     -13.543   9.766   6.611  1.00  0.00           C  
ATOM   1344  HA  PRO C 146     -13.703   8.670   3.813  1.00  0.00           H  
ATOM   1345  HB2 PRO C 146     -13.865   7.106   5.379  1.00  0.00           H  
ATOM   1346  HB3 PRO C 146     -15.612   7.434   5.529  1.00  0.00           H  
ATOM   1347  HG2 PRO C 146     -13.824   7.847   7.595  1.00  0.00           H  
ATOM   1348  HG3 PRO C 146     -15.308   8.819   7.369  1.00  0.00           H  
ATOM   1349  HD2 PRO C 146     -13.792  10.558   7.318  1.00  0.00           H  
ATOM   1350  HD3 PRO C 146     -12.482   9.527   6.676  1.00  0.00           H  
ATOM   1351  N   ILE C 147     -16.080   8.337   2.858  1.00  0.00           N  
ATOM   1352  CA  ILE C 147     -17.351   8.282   2.116  1.00  0.00           C  
ATOM   1353  C   ILE C 147     -18.213   7.123   2.652  1.00  0.00           C  
ATOM   1354  O   ILE C 147     -17.669   6.077   3.009  1.00  0.00           O  
ATOM   1355  CB  ILE C 147     -17.091   8.247   0.591  1.00  0.00           C  
ATOM   1356  CG1 ILE C 147     -16.235   9.431   0.079  1.00  0.00           C  
ATOM   1357  CG2 ILE C 147     -18.391   8.123  -0.218  1.00  0.00           C  
ATOM   1358  CD1 ILE C 147     -16.837  10.830   0.273  1.00  0.00           C  
ATOM   1359  H   ILE C 147     -15.432   7.577   2.708  1.00  0.00           H  
ATOM   1360  HA  ILE C 147     -17.915   9.193   2.318  1.00  0.00           H  
ATOM   1361  HB  ILE C 147     -16.513   7.345   0.388  1.00  0.00           H  
ATOM   1362 HG12 ILE C 147     -16.060   9.288  -0.987  1.00  0.00           H  
ATOM   1363 HG13 ILE C 147     -15.260   9.405   0.565  1.00  0.00           H  
ATOM   1364 HG21 ILE C 147     -18.907   7.194   0.022  1.00  0.00           H  
ATOM   1365 HG22 ILE C 147     -19.054   8.959   0.006  1.00  0.00           H  
ATOM   1366 HG23 ILE C 147     -18.170   8.124  -1.285  1.00  0.00           H  
ATOM   1367 HD11 ILE C 147     -17.781  10.916  -0.265  1.00  0.00           H  
ATOM   1368 HD12 ILE C 147     -16.999  11.033   1.332  1.00  0.00           H  
ATOM   1369 HD13 ILE C 147     -16.142  11.573  -0.119  1.00  0.00           H  
ATOM   1370  N   PHE C 148     -19.534   7.297   2.753  1.00  0.00           N  
ATOM   1371  CA  PHE C 148     -20.396   6.450   3.593  1.00  0.00           C  
ATOM   1372  C   PHE C 148     -21.505   5.714   2.829  1.00  0.00           C  
ATOM   1373  O   PHE C 148     -22.088   6.232   1.875  1.00  0.00           O  
ATOM   1374  CB  PHE C 148     -20.974   7.283   4.748  1.00  0.00           C  
ATOM   1375  CG  PHE C 148     -19.975   7.663   5.828  1.00  0.00           C  
ATOM   1376  CD1 PHE C 148     -19.039   8.693   5.610  1.00  0.00           C  
ATOM   1377  CD2 PHE C 148     -19.988   6.987   7.064  1.00  0.00           C  
ATOM   1378  CE1 PHE C 148     -18.112   9.031   6.612  1.00  0.00           C  
ATOM   1379  CE2 PHE C 148     -19.070   7.335   8.069  1.00  0.00           C  
ATOM   1380  CZ  PHE C 148     -18.132   8.355   7.842  1.00  0.00           C  
ATOM   1381  H   PHE C 148     -19.938   8.147   2.386  1.00  0.00           H  
ATOM   1382  HA  PHE C 148     -19.784   5.674   4.054  1.00  0.00           H  
ATOM   1383  HB2 PHE C 148     -21.778   6.715   5.216  1.00  0.00           H  
ATOM   1384  HB3 PHE C 148     -21.421   8.192   4.344  1.00  0.00           H  
ATOM   1385  HD1 PHE C 148     -19.032   9.223   4.669  1.00  0.00           H  
ATOM   1386  HD2 PHE C 148     -20.707   6.202   7.244  1.00  0.00           H  
ATOM   1387  HE1 PHE C 148     -17.387   9.812   6.436  1.00  0.00           H  
ATOM   1388  HE2 PHE C 148     -19.090   6.821   9.019  1.00  0.00           H  
ATOM   1389  HZ  PHE C 148     -17.428   8.621   8.617  1.00  0.00           H  
ATOM   1390  N   ALA C 149     -21.821   4.502   3.294  1.00  0.00           N  
ATOM   1391  CA  ALA C 149     -22.826   3.611   2.723  1.00  0.00           C  
ATOM   1392  C   ALA C 149     -23.645   2.900   3.817  1.00  0.00           C  
ATOM   1393  O   ALA C 149     -23.095   2.224   4.690  1.00  0.00           O  
ATOM   1394  CB  ALA C 149     -22.115   2.624   1.792  1.00  0.00           C  
ATOM   1395  H   ALA C 149     -21.259   4.124   4.043  1.00  0.00           H  
ATOM   1396  HA  ALA C 149     -23.519   4.194   2.117  1.00  0.00           H  
ATOM   1397  HB1 ALA C 149     -21.666   3.157   0.954  1.00  0.00           H  
ATOM   1398  HB2 ALA C 149     -21.336   2.101   2.346  1.00  0.00           H  
ATOM   1399  HB3 ALA C 149     -22.820   1.883   1.414  1.00  0.00           H  
ATOM   1400  N   ASN C 150     -24.969   3.025   3.731  1.00  0.00           N  
ATOM   1401  CA  ASN C 150     -25.965   2.457   4.638  1.00  0.00           C  
ATOM   1402  C   ASN C 150     -26.869   1.514   3.839  1.00  0.00           C  
ATOM   1403  O   ASN C 150     -27.509   1.960   2.886  1.00  0.00           O  
ATOM   1404  CB  ASN C 150     -26.790   3.564   5.335  1.00  0.00           C  
ATOM   1405  CG  ASN C 150     -25.993   4.712   5.925  1.00  0.00           C  
ATOM   1406  OD1 ASN C 150     -25.769   4.766   7.129  1.00  0.00           O  
ATOM   1407  ND2 ASN C 150     -25.569   5.650   5.109  1.00  0.00           N  
ATOM   1408  H   ASN C 150     -25.330   3.615   2.994  1.00  0.00           H  
ATOM   1409  HA  ASN C 150     -25.454   1.885   5.412  1.00  0.00           H  
ATOM   1410  HB2 ASN C 150     -27.390   3.115   6.127  1.00  0.00           H  
ATOM   1411  HB3 ASN C 150     -27.483   3.995   4.612  1.00  0.00           H  
ATOM   1412 HD21 ASN C 150     -25.074   6.458   5.458  1.00  0.00           H  
ATOM   1413 HD22 ASN C 150     -25.818   5.605   4.132  1.00  0.00           H  
ATOM   1414  N   ILE C 151     -26.919   0.233   4.211  1.00  0.00           N  
ATOM   1415  CA  ILE C 151     -27.640  -0.807   3.465  1.00  0.00           C  
ATOM   1416  C   ILE C 151     -28.971  -1.151   4.147  1.00  0.00           C  
ATOM   1417  O   ILE C 151     -29.034  -1.276   5.372  1.00  0.00           O  
ATOM   1418  CB  ILE C 151     -26.753  -2.025   3.112  1.00  0.00           C  
ATOM   1419  CG1 ILE C 151     -25.488  -1.661   2.296  1.00  0.00           C  
ATOM   1420  CG2 ILE C 151     -27.578  -3.045   2.302  1.00  0.00           C  
ATOM   1421  CD1 ILE C 151     -24.284  -1.164   3.111  1.00  0.00           C  
ATOM   1422  H   ILE C 151     -26.367  -0.052   5.007  1.00  0.00           H  
ATOM   1423  HA  ILE C 151     -27.905  -0.375   2.500  1.00  0.00           H  
ATOM   1424  HB  ILE C 151     -26.441  -2.513   4.036  1.00  0.00           H  
ATOM   1425 HG12 ILE C 151     -25.742  -0.918   1.539  1.00  0.00           H  
ATOM   1426 HG13 ILE C 151     -25.147  -2.555   1.775  1.00  0.00           H  
ATOM   1427 HG21 ILE C 151     -28.391  -3.451   2.903  1.00  0.00           H  
ATOM   1428 HG22 ILE C 151     -27.989  -2.573   1.409  1.00  0.00           H  
ATOM   1429 HG23 ILE C 151     -26.954  -3.882   1.990  1.00  0.00           H  
ATOM   1430 HD11 ILE C 151     -24.469  -0.169   3.518  1.00  0.00           H  
ATOM   1431 HD12 ILE C 151     -24.068  -1.860   3.921  1.00  0.00           H  
ATOM   1432 HD13 ILE C 151     -23.413  -1.102   2.458  1.00  0.00           H  
ATOM   1433  N   THR C 152     -30.033  -1.272   3.349  1.00  0.00           N  
ATOM   1434  CA  THR C 152     -31.437  -1.184   3.777  1.00  0.00           C  
ATOM   1435  C   THR C 152     -32.351  -2.120   2.983  1.00  0.00           C  
ATOM   1436  O   THR C 152     -31.994  -2.571   1.897  1.00  0.00           O  
ATOM   1437  CB  THR C 152     -31.946   0.254   3.619  1.00  0.00           C  
ATOM   1438  OG1 THR C 152     -31.977   0.633   2.260  1.00  0.00           O  
ATOM   1439  CG2 THR C 152     -31.123   1.299   4.366  1.00  0.00           C  
ATOM   1440  H   THR C 152     -29.870  -1.210   2.354  1.00  0.00           H  
ATOM   1441  HA  THR C 152     -31.517  -1.445   4.833  1.00  0.00           H  
ATOM   1442  HB  THR C 152     -32.965   0.281   4.006  1.00  0.00           H  
ATOM   1443 HG21 THR C 152     -31.043   1.024   5.417  1.00  0.00           H  
ATOM   1444 HG22 THR C 152     -30.129   1.399   3.931  1.00  0.00           H  
ATOM   1445 HG23 THR C 152     -31.634   2.259   4.288  1.00  0.00           H  
ATOM   1446  HG1 THR C 152     -31.076   0.610   1.931  1.00  0.00           H  
ATOM   1447  N   LEU C 153     -33.577  -2.422   3.480  1.00  0.00           N  
ATOM   1448  CA  LEU C 153     -34.598  -3.172   2.698  1.00  0.00           C  
ATOM   1449  C   LEU C 153     -35.014  -2.385   1.447  1.00  0.00           C  
ATOM   1450  O   LEU C 153     -35.880  -1.551   1.413  1.00  0.00           O  
ATOM   1451  CB  LEU C 153     -35.803  -3.530   3.585  1.00  0.00           C  
ATOM   1452  CG  LEU C 153     -35.488  -4.348   4.854  1.00  0.00           C  
ATOM   1453  CD1 LEU C 153     -36.800  -4.658   5.580  1.00  0.00           C  
ATOM   1454  CD2 LEU C 153     -34.757  -5.660   4.544  1.00  0.00           C  
ATOM   1455  H   LEU C 153     -33.937  -1.941   4.310  1.00  0.00           H  
ATOM   1456  HA  LEU C 153     -34.153  -4.087   2.352  1.00  0.00           H  
ATOM   1457  HC  LEU C 153     -34.446  -2.627   0.567  1.00  0.00           H  
ATOM   1458  HB2 LEU C 153     -36.493  -4.092   2.982  1.00  0.00           H  
ATOM   1459  HB3 LEU C 153     -36.309  -2.624   3.867  1.00  0.00           H  
ATOM   1460  HG  LEU C 153     -34.879  -3.752   5.510  1.00  0.00           H  
ATOM   1461 HD11 LEU C 153     -37.316  -3.744   5.812  1.00  0.00           H  
ATOM   1462 HD12 LEU C 153     -37.441  -5.263   4.965  1.00  0.00           H  
ATOM   1463 HD13 LEU C 153     -36.614  -5.185   6.499  1.00  0.00           H  
ATOM   1464 HD21 LEU C 153     -35.301  -6.237   3.818  1.00  0.00           H  
ATOM   1465 HD22 LEU C 153     -33.770  -5.466   4.165  1.00  0.00           H  
ATOM   1466 HD23 LEU C 153     -34.653  -6.252   5.436  1.00  0.00           H  
TER    1467      LEU C 153 
ATOM   1468  N   GLN A   5      22.556  -2.579 -13.924  1.00  0.00           N  
ATOM   1469  CA  GLN A   5      22.934  -1.226 -13.464  1.00  0.00           C  
ATOM   1470  C   GLN A   5      22.245  -0.805 -12.133  1.00  0.00           C  
ATOM   1471  O   GLN A   5      22.761   0.038 -11.396  1.00  0.00           O  
ATOM   1472  CB  GLN A   5      22.684  -0.254 -14.629  1.00  0.00           C  
ATOM   1473  CG  GLN A   5      23.008   1.222 -14.290  1.00  0.00           C  
ATOM   1474  CD  GLN A   5      23.249   2.111 -15.510  1.00  0.00           C  
ATOM   1475  NE2 GLN A   5      24.191   1.783 -16.372  1.00  0.00           N  
ATOM   1476  OE1 GLN A   5      22.574   3.110 -15.717  1.00  0.00           O  
ATOM   1477  H1  GLN A   5      22.679  -3.213 -13.148  1.00  0.00           H  
ATOM   1478  H2  GLN A   5      23.196  -2.858 -14.654  1.00  0.00           H  
ATOM   1479  HA  GLN A   5      24.004  -1.232 -13.260  1.00  0.00           H  
ATOM   1480  HB2 GLN A   5      21.638  -0.324 -14.930  1.00  0.00           H  
ATOM   1481  HB3 GLN A   5      23.296  -0.581 -15.469  1.00  0.00           H  
ATOM   1482  HG2 GLN A   5      23.917   1.261 -13.690  1.00  0.00           H  
ATOM   1483  HG3 GLN A   5      22.197   1.650 -13.701  1.00  0.00           H  
ATOM   1484 HE21 GLN A   5      24.366   2.418 -17.138  1.00  0.00           H  
ATOM   1485 HE22 GLN A   5      24.763   0.961 -16.237  1.00  0.00           H  
ATOM   1486  N   TYR A   6      21.098  -1.416 -11.825  1.00  0.00           N  
ATOM   1487  CA  TYR A   6      20.266  -1.156 -10.644  1.00  0.00           C  
ATOM   1488  C   TYR A   6      21.036  -1.265  -9.302  1.00  0.00           C  
ATOM   1489  O   TYR A   6      21.621  -2.325  -9.029  1.00  0.00           O  
ATOM   1490  CB  TYR A   6      19.073  -2.126 -10.671  1.00  0.00           C  
ATOM   1491  CG  TYR A   6      18.242  -2.082 -11.947  1.00  0.00           C  
ATOM   1492  CD1 TYR A   6      17.799  -0.848 -12.466  1.00  0.00           C  
ATOM   1493  CD2 TYR A   6      17.918  -3.275 -12.622  1.00  0.00           C  
ATOM   1494  CE1 TYR A   6      17.033  -0.806 -13.645  1.00  0.00           C  
ATOM   1495  CE2 TYR A   6      17.158  -3.235 -13.807  1.00  0.00           C  
ATOM   1496  CZ  TYR A   6      16.714  -2.001 -14.324  1.00  0.00           C  
ATOM   1497  OH  TYR A   6      15.981  -1.964 -15.468  1.00  0.00           O  
ATOM   1498  H   TYR A   6      20.766  -2.097 -12.493  1.00  0.00           H  
ATOM   1499  HA  TYR A   6      19.857  -0.151 -10.744  1.00  0.00           H  
ATOM   1500  HB2 TYR A   6      18.420  -1.904  -9.827  1.00  0.00           H  
ATOM   1501  HB3 TYR A   6      19.449  -3.140 -10.529  1.00  0.00           H  
ATOM   1502  HD1 TYR A   6      18.048   0.073 -11.960  1.00  0.00           H  
ATOM   1503  HD2 TYR A   6      18.253  -4.226 -12.234  1.00  0.00           H  
ATOM   1504  HE1 TYR A   6      16.690   0.142 -14.031  1.00  0.00           H  
ATOM   1505  HE2 TYR A   6      16.909  -4.146 -14.331  1.00  0.00           H  
ATOM   1506  HH  TYR A   6      15.840  -1.061 -15.764  1.00  0.00           H  
ATOM   1507  N   PRO A   7      21.044  -0.204  -8.466  1.00  0.00           N  
ATOM   1508  CA  PRO A   7      21.594  -0.207  -7.097  1.00  0.00           C  
ATOM   1509  C   PRO A   7      20.898  -1.157  -6.101  1.00  0.00           C  
ATOM   1510  O   PRO A   7      19.806  -1.659  -6.370  1.00  0.00           O  
ATOM   1511  CB  PRO A   7      21.499   1.247  -6.625  1.00  0.00           C  
ATOM   1512  CG  PRO A   7      21.579   2.052  -7.917  1.00  0.00           C  
ATOM   1513  CD  PRO A   7      20.787   1.174  -8.879  1.00  0.00           C  
ATOM   1514  HA  PRO A   7      22.647  -0.482  -7.155  1.00  0.00           H  
ATOM   1515  HB2 PRO A   7      22.324   1.506  -5.960  1.00  0.00           H  
ATOM   1516  HB3 PRO A   7      20.540   1.428  -6.141  1.00  0.00           H  
ATOM   1517  HG2 PRO A   7      22.615   2.123  -8.247  1.00  0.00           H  
ATOM   1518  HG3 PRO A   7      21.134   3.041  -7.810  1.00  0.00           H  
ATOM   1519  HD2 PRO A   7      19.721   1.392  -8.810  1.00  0.00           H  
ATOM   1520  HD3 PRO A   7      21.133   1.361  -9.896  1.00  0.00           H  
ATOM   1521  N   ILE A   8      21.516  -1.403  -4.934  1.00  0.00           N  
ATOM   1522  CA  ILE A   8      21.120  -2.465  -3.985  1.00  0.00           C  
ATOM   1523  C   ILE A   8      21.239  -2.041  -2.501  1.00  0.00           C  
ATOM   1524  O   ILE A   8      22.157  -1.304  -2.129  1.00  0.00           O  
ATOM   1525  CB  ILE A   8      21.902  -3.783  -4.274  1.00  0.00           C  
ATOM   1526  CG1 ILE A   8      21.867  -4.180  -5.773  1.00  0.00           C  
ATOM   1527  CG2 ILE A   8      21.426  -4.927  -3.354  1.00  0.00           C  
ATOM   1528  CD1 ILE A   8      22.532  -5.514  -6.129  1.00  0.00           C  
ATOM   1529  H   ILE A   8      22.375  -0.908  -4.740  1.00  0.00           H  
ATOM   1530  HA  ILE A   8      20.066  -2.681  -4.161  1.00  0.00           H  
ATOM   1531  HB  ILE A   8      22.948  -3.599  -4.027  1.00  0.00           H  
ATOM   1532 HG12 ILE A   8      22.395  -3.418  -6.345  1.00  0.00           H  
ATOM   1533 HG13 ILE A   8      20.835  -4.202  -6.125  1.00  0.00           H  
ATOM   1534 HG21 ILE A   8      21.662  -4.709  -2.313  1.00  0.00           H  
ATOM   1535 HG22 ILE A   8      20.351  -5.076  -3.457  1.00  0.00           H  
ATOM   1536 HG23 ILE A   8      21.934  -5.863  -3.589  1.00  0.00           H  
ATOM   1537 HD11 ILE A   8      23.526  -5.565  -5.685  1.00  0.00           H  
ATOM   1538 HD12 ILE A   8      21.926  -6.350  -5.780  1.00  0.00           H  
ATOM   1539 HD13 ILE A   8      22.623  -5.585  -7.213  1.00  0.00           H  
ATOM   1540  N   ILE A   9      20.364  -2.559  -1.628  1.00  0.00           N  
ATOM   1541  CA  ILE A   9      20.457  -2.497  -0.153  1.00  0.00           C  
ATOM   1542  C   ILE A   9      20.490  -3.920   0.439  1.00  0.00           C  
ATOM   1543  O   ILE A   9      19.865  -4.821  -0.116  1.00  0.00           O  
ATOM   1544  CB  ILE A   9      19.342  -1.619   0.472  1.00  0.00           C  
ATOM   1545  CG1 ILE A   9      19.249  -0.191  -0.115  1.00  0.00           C  
ATOM   1546  CG2 ILE A   9      19.493  -1.529   2.001  1.00  0.00           C  
ATOM   1547  CD1 ILE A   9      18.259  -0.089  -1.284  1.00  0.00           C  
ATOM   1548  H   ILE A   9      19.606  -3.104  -2.013  1.00  0.00           H  
ATOM   1549  HA  ILE A   9      21.405  -2.028   0.113  1.00  0.00           H  
ATOM   1550  HB  ILE A   9      18.392  -2.122   0.292  1.00  0.00           H  
ATOM   1551 HG12 ILE A   9      20.234   0.151  -0.430  1.00  0.00           H  
ATOM   1552 HG13 ILE A   9      18.896   0.497   0.653  1.00  0.00           H  
ATOM   1553 HG21 ILE A   9      19.357  -2.509   2.461  1.00  0.00           H  
ATOM   1554 HG22 ILE A   9      20.473  -1.133   2.266  1.00  0.00           H  
ATOM   1555 HG23 ILE A   9      18.728  -0.875   2.420  1.00  0.00           H  
ATOM   1556 HD11 ILE A   9      18.643  -0.599  -2.167  1.00  0.00           H  
ATOM   1557 HD12 ILE A   9      17.297  -0.522  -1.006  1.00  0.00           H  
ATOM   1558 HD13 ILE A   9      18.094   0.962  -1.522  1.00  0.00           H  
ATOM   1559  N   ASN A  10      21.190  -4.151   1.559  1.00  0.00           N  
ATOM   1560  CA  ASN A  10      21.367  -5.485   2.159  1.00  0.00           C  
ATOM   1561  C   ASN A  10      21.277  -5.433   3.699  1.00  0.00           C  
ATOM   1562  O   ASN A  10      22.006  -4.659   4.327  1.00  0.00           O  
ATOM   1563  CB  ASN A  10      22.697  -6.120   1.690  1.00  0.00           C  
ATOM   1564  CG  ASN A  10      23.037  -5.934   0.219  1.00  0.00           C  
ATOM   1565  ND2 ASN A  10      22.911  -6.960  -0.587  1.00  0.00           N  
ATOM   1566  OD1 ASN A  10      23.462  -4.871  -0.220  1.00  0.00           O  
ATOM   1567  H   ASN A  10      21.657  -3.374   2.004  1.00  0.00           H  
ATOM   1568  HA  ASN A  10      20.561  -6.128   1.807  1.00  0.00           H  
ATOM   1569  HB2 ASN A  10      22.686  -7.184   1.930  1.00  0.00           H  
ATOM   1570  HB3 ASN A  10      23.517  -5.667   2.247  1.00  0.00           H  
ATOM   1571 HD21 ASN A  10      23.179  -6.840  -1.554  1.00  0.00           H  
ATOM   1572 HD22 ASN A  10      22.633  -7.865  -0.238  1.00  0.00           H  
ATOM   1573  N   PHE A  11      20.422  -6.256   4.316  1.00  0.00           N  
ATOM   1574  CA  PHE A  11      20.113  -6.214   5.759  1.00  0.00           C  
ATOM   1575  C   PHE A  11      19.771  -7.603   6.348  1.00  0.00           C  
ATOM   1576  O   PHE A  11      19.556  -8.567   5.612  1.00  0.00           O  
ATOM   1577  CB  PHE A  11      18.986  -5.180   5.969  1.00  0.00           C  
ATOM   1578  CG  PHE A  11      18.455  -5.055   7.387  1.00  0.00           C  
ATOM   1579  CD1 PHE A  11      19.265  -4.508   8.400  1.00  0.00           C  
ATOM   1580  CD2 PHE A  11      17.167  -5.529   7.705  1.00  0.00           C  
ATOM   1581  CE1 PHE A  11      18.792  -4.446   9.723  1.00  0.00           C  
ATOM   1582  CE2 PHE A  11      16.695  -5.466   9.029  1.00  0.00           C  
ATOM   1583  CZ  PHE A  11      17.509  -4.926  10.040  1.00  0.00           C  
ATOM   1584  H   PHE A  11      19.879  -6.891   3.748  1.00  0.00           H  
ATOM   1585  HA  PHE A  11      20.993  -5.861   6.297  1.00  0.00           H  
ATOM   1586  HB2 PHE A  11      18.157  -5.429   5.307  1.00  0.00           H  
ATOM   1587  HB3 PHE A  11      19.359  -4.202   5.665  1.00  0.00           H  
ATOM   1588  HD1 PHE A  11      20.248  -4.129   8.165  1.00  0.00           H  
ATOM   1589  HD2 PHE A  11      16.538  -5.948   6.934  1.00  0.00           H  
ATOM   1590  HE1 PHE A  11      19.418  -4.031  10.499  1.00  0.00           H  
ATOM   1591  HE2 PHE A  11      15.711  -5.838   9.270  1.00  0.00           H  
ATOM   1592  HZ  PHE A  11      17.150  -4.884  11.058  1.00  0.00           H  
ATOM   1593  N   THR A  12      19.716  -7.716   7.683  1.00  0.00           N  
ATOM   1594  CA  THR A  12      19.391  -8.957   8.408  1.00  0.00           C  
ATOM   1595  C   THR A  12      18.709  -8.683   9.753  1.00  0.00           C  
ATOM   1596  O   THR A  12      19.116  -7.768  10.477  1.00  0.00           O  
ATOM   1597  CB  THR A  12      20.653  -9.819   8.600  1.00  0.00           C  
ATOM   1598  OG1 THR A  12      20.307 -11.071   9.139  1.00  0.00           O  
ATOM   1599  CG2 THR A  12      21.677  -9.239   9.580  1.00  0.00           C  
ATOM   1600  H   THR A  12      19.844  -6.883   8.240  1.00  0.00           H  
ATOM   1601  HA  THR A  12      18.698  -9.528   7.789  1.00  0.00           H  
ATOM   1602  HB  THR A  12      21.124  -9.969   7.628  1.00  0.00           H  
ATOM   1603 HG21 THR A  12      21.916  -8.212   9.302  1.00  0.00           H  
ATOM   1604 HG22 THR A  12      21.290  -9.257  10.599  1.00  0.00           H  
ATOM   1605 HG23 THR A  12      22.591  -9.832   9.547  1.00  0.00           H  
ATOM   1606  HG1 THR A  12      21.096 -11.613   9.064  1.00  0.00           H  
ATOM   1607  N   THR A  13      17.711  -9.498  10.122  1.00  0.00           N  
ATOM   1608  CA  THR A  13      17.084  -9.484  11.463  1.00  0.00           C  
ATOM   1609  C   THR A  13      17.934 -10.215  12.511  1.00  0.00           C  
ATOM   1610  O   THR A  13      17.667 -10.078  13.709  1.00  0.00           O  
ATOM   1611  CB  THR A  13      15.641 -10.034  11.462  1.00  0.00           C  
ATOM   1612  OG1 THR A  13      15.595 -11.410  11.195  1.00  0.00           O  
ATOM   1613  CG2 THR A  13      14.754  -9.346  10.428  1.00  0.00           C  
ATOM   1614  H   THR A  13      17.404 -10.204   9.468  1.00  0.00           H  
ATOM   1615  HA  THR A  13      17.002  -8.446  11.785  1.00  0.00           H  
ATOM   1616  HB  THR A  13      15.201  -9.874  12.446  1.00  0.00           H  
ATOM   1617 HG21 THR A  13      14.772  -8.269  10.593  1.00  0.00           H  
ATOM   1618 HG22 THR A  13      15.099  -9.572   9.418  1.00  0.00           H  
ATOM   1619 HG23 THR A  13      13.733  -9.708  10.544  1.00  0.00           H  
ATOM   1620  HG1 THR A  13      15.497 -11.910  12.008  1.00  0.00           H  
ATOM   1621  N   ALA A  14      18.976 -10.952  12.091  1.00  0.00           N  
ATOM   1622  CA  ALA A  14      19.850 -11.739  12.961  1.00  0.00           C  
ATOM   1623  C   ALA A  14      20.634 -10.863  13.952  1.00  0.00           C  
ATOM   1624  O   ALA A  14      21.585 -10.171  13.576  1.00  0.00           O  
ATOM   1625  CB  ALA A  14      20.789 -12.591  12.098  1.00  0.00           C  
ATOM   1626  H   ALA A  14      19.159 -10.993  11.099  1.00  0.00           H  
ATOM   1627  HA  ALA A  14      19.222 -12.415  13.542  1.00  0.00           H  
ATOM   1628  HB1 ALA A  14      20.216 -13.190  11.389  1.00  0.00           H  
ATOM   1629  HB2 ALA A  14      21.477 -11.954  11.542  1.00  0.00           H  
ATOM   1630  HB3 ALA A  14      21.366 -13.264  12.733  1.00  0.00           H  
ATOM   1631  N   GLY A  15      20.253 -10.889  15.231  1.00  0.00           N  
ATOM   1632  CA  GLY A  15      20.819 -10.019  16.270  1.00  0.00           C  
ATOM   1633  C   GLY A  15      20.596  -8.523  16.002  1.00  0.00           C  
ATOM   1634  O   GLY A  15      21.414  -7.697  16.409  1.00  0.00           O  
ATOM   1635  H   GLY A  15      19.522 -11.536  15.490  1.00  0.00           H  
ATOM   1636  HA2 GLY A  15      21.891 -10.198  16.353  1.00  0.00           H  
ATOM   1637  HA3 GLY A  15      20.354 -10.264  17.225  1.00  0.00           H  
ATOM   1638  N   ALA A  16      19.534  -8.162  15.274  1.00  0.00           N  
ATOM   1639  CA  ALA A  16      19.264  -6.784  14.868  1.00  0.00           C  
ATOM   1640  C   ALA A  16      18.942  -5.845  16.045  1.00  0.00           C  
ATOM   1641  O   ALA A  16      18.619  -6.266  17.159  1.00  0.00           O  
ATOM   1642  CB  ALA A  16      18.159  -6.782  13.813  1.00  0.00           C  
ATOM   1643  H   ALA A  16      18.899  -8.880  14.955  1.00  0.00           H  
ATOM   1644  HA  ALA A  16      20.166  -6.396  14.395  1.00  0.00           H  
ATOM   1645  HB1 ALA A  16      18.491  -7.362  12.953  1.00  0.00           H  
ATOM   1646  HB2 ALA A  16      17.249  -7.220  14.225  1.00  0.00           H  
ATOM   1647  HB3 ALA A  16      17.948  -5.764  13.483  1.00  0.00           H  
ATOM   1648  N   THR A  17      19.036  -4.546  15.776  1.00  0.00           N  
ATOM   1649  CA  THR A  17      18.983  -3.449  16.752  1.00  0.00           C  
ATOM   1650  C   THR A  17      18.289  -2.237  16.132  1.00  0.00           C  
ATOM   1651  O   THR A  17      18.169  -2.140  14.907  1.00  0.00           O  
ATOM   1652  CB  THR A  17      20.402  -3.051  17.198  1.00  0.00           C  
ATOM   1653  OG1 THR A  17      21.140  -2.611  16.077  1.00  0.00           O  
ATOM   1654  CG2 THR A  17      21.203  -4.171  17.859  1.00  0.00           C  
ATOM   1655  H   THR A  17      19.219  -4.275  14.820  1.00  0.00           H  
ATOM   1656  HA  THR A  17      18.417  -3.754  17.632  1.00  0.00           H  
ATOM   1657  HB  THR A  17      20.325  -2.228  17.909  1.00  0.00           H  
ATOM   1658 HG21 THR A  17      20.657  -4.543  18.726  1.00  0.00           H  
ATOM   1659 HG22 THR A  17      21.384  -4.988  17.161  1.00  0.00           H  
ATOM   1660 HG23 THR A  17      22.163  -3.780  18.195  1.00  0.00           H  
ATOM   1661  HG1 THR A  17      21.197  -3.362  15.483  1.00  0.00           H  
ATOM   1662  N   VAL A  18      17.854  -1.282  16.959  1.00  0.00           N  
ATOM   1663  CA  VAL A  18      17.225  -0.041  16.474  1.00  0.00           C  
ATOM   1664  C   VAL A  18      18.154   0.720  15.520  1.00  0.00           C  
ATOM   1665  O   VAL A  18      17.710   1.177  14.467  1.00  0.00           O  
ATOM   1666  CB  VAL A  18      16.757   0.851  17.643  1.00  0.00           C  
ATOM   1667  CG1 VAL A  18      16.150   2.174  17.161  1.00  0.00           C  
ATOM   1668  CG2 VAL A  18      15.707   0.143  18.505  1.00  0.00           C  
ATOM   1669  H   VAL A  18      17.971  -1.416  17.953  1.00  0.00           H  
ATOM   1670  HA  VAL A  18      16.342  -0.313  15.895  1.00  0.00           H  
ATOM   1671  HB  VAL A  18      17.618   1.081  18.271  1.00  0.00           H  
ATOM   1672 HG11 VAL A  18      16.889   2.760  16.614  1.00  0.00           H  
ATOM   1673 HG12 VAL A  18      15.299   1.971  16.511  1.00  0.00           H  
ATOM   1674 HG13 VAL A  18      15.819   2.762  18.017  1.00  0.00           H  
ATOM   1675 HG21 VAL A  18      14.818  -0.069  17.911  1.00  0.00           H  
ATOM   1676 HG22 VAL A  18      16.101  -0.791  18.907  1.00  0.00           H  
ATOM   1677 HG23 VAL A  18      15.435   0.787  19.341  1.00  0.00           H  
ATOM   1678  N   GLN A  19      19.454   0.806  15.830  1.00  0.00           N  
ATOM   1679  CA  GLN A  19      20.425   1.456  14.948  1.00  0.00           C  
ATOM   1680  C   GLN A  19      20.752   0.622  13.694  1.00  0.00           C  
ATOM   1681  O   GLN A  19      20.895   1.205  12.624  1.00  0.00           O  
ATOM   1682  CB  GLN A  19      21.663   1.878  15.756  1.00  0.00           C  
ATOM   1683  CG  GLN A  19      22.806   2.486  14.928  1.00  0.00           C  
ATOM   1684  CD  GLN A  19      22.470   3.814  14.249  1.00  0.00           C  
ATOM   1685  OE1 GLN A  19      22.390   3.936  13.037  1.00  0.00           O  
ATOM   1686  NE2 GLN A  19      22.260   4.874  14.994  1.00  0.00           N  
ATOM   1687  H   GLN A  19      19.781   0.411  16.700  1.00  0.00           H  
ATOM   1688  HA  GLN A  19      19.972   2.379  14.588  1.00  0.00           H  
ATOM   1689  HB2 GLN A  19      22.060   0.998  16.261  1.00  0.00           H  
ATOM   1690  HB3 GLN A  19      21.360   2.591  16.523  1.00  0.00           H  
ATOM   1691  HG2 GLN A  19      23.131   1.769  14.175  1.00  0.00           H  
ATOM   1692  HG3 GLN A  19      23.644   2.660  15.604  1.00  0.00           H  
ATOM   1693 HE21 GLN A  19      22.172   5.750  14.498  1.00  0.00           H  
ATOM   1694 HE22 GLN A  19      22.391   4.837  15.994  1.00  0.00           H  
ATOM   1695  N   SER A  20      20.807  -0.718  13.749  1.00  0.00           N  
ATOM   1696  CA  SER A  20      21.059  -1.506  12.526  1.00  0.00           C  
ATOM   1697  C   SER A  20      19.870  -1.464  11.556  1.00  0.00           C  
ATOM   1698  O   SER A  20      20.082  -1.370  10.348  1.00  0.00           O  
ATOM   1699  CB  SER A  20      21.552  -2.932  12.813  1.00  0.00           C  
ATOM   1700  OG  SER A  20      20.544  -3.817  13.269  1.00  0.00           O  
ATOM   1701  H   SER A  20      20.660  -1.198  14.625  1.00  0.00           H  
ATOM   1702  HA  SER A  20      21.881  -1.020  12.002  1.00  0.00           H  
ATOM   1703  HB2 SER A  20      22.361  -2.896  13.542  1.00  0.00           H  
ATOM   1704  HB3 SER A  20      21.959  -3.337  11.886  1.00  0.00           H  
ATOM   1705  HG  SER A  20      20.686  -4.642  12.799  1.00  0.00           H  
ATOM   1706  N   TYR A  21      18.628  -1.421  12.054  1.00  0.00           N  
ATOM   1707  CA  TYR A  21      17.452  -1.104  11.230  1.00  0.00           C  
ATOM   1708  C   TYR A  21      17.464   0.356  10.733  1.00  0.00           C  
ATOM   1709  O   TYR A  21      17.045   0.644   9.612  1.00  0.00           O  
ATOM   1710  CB  TYR A  21      16.179  -1.419  12.025  1.00  0.00           C  
ATOM   1711  CG  TYR A  21      14.896  -1.135  11.265  1.00  0.00           C  
ATOM   1712  CD1 TYR A  21      14.450  -2.037  10.277  1.00  0.00           C  
ATOM   1713  CD2 TYR A  21      14.160   0.037  11.531  1.00  0.00           C  
ATOM   1714  CE1 TYR A  21      13.264  -1.775   9.563  1.00  0.00           C  
ATOM   1715  CE2 TYR A  21      12.974   0.302  10.818  1.00  0.00           C  
ATOM   1716  CZ  TYR A  21      12.522  -0.606   9.837  1.00  0.00           C  
ATOM   1717  OH  TYR A  21      11.376  -0.352   9.157  1.00  0.00           O  
ATOM   1718  H   TYR A  21      18.500  -1.573  13.044  1.00  0.00           H  
ATOM   1719  HA  TYR A  21      17.462  -1.743  10.347  1.00  0.00           H  
ATOM   1720  HB2 TYR A  21      16.183  -0.838  12.948  1.00  0.00           H  
ATOM   1721  HB3 TYR A  21      16.192  -2.473  12.303  1.00  0.00           H  
ATOM   1722  HD1 TYR A  21      15.020  -2.929  10.063  1.00  0.00           H  
ATOM   1723  HD2 TYR A  21      14.508   0.739  12.275  1.00  0.00           H  
ATOM   1724  HE1 TYR A  21      12.921  -2.464   8.805  1.00  0.00           H  
ATOM   1725  HE2 TYR A  21      12.408   1.201  11.009  1.00  0.00           H  
ATOM   1726  HH  TYR A  21      11.308  -0.888   8.364  1.00  0.00           H  
ATOM   1727  N   THR A  22      18.004   1.289  11.525  1.00  0.00           N  
ATOM   1728  CA  THR A  22      18.194   2.683  11.088  1.00  0.00           C  
ATOM   1729  C   THR A  22      19.211   2.790   9.946  1.00  0.00           C  
ATOM   1730  O   THR A  22      18.972   3.546   9.006  1.00  0.00           O  
ATOM   1731  CB  THR A  22      18.548   3.613  12.258  1.00  0.00           C  
ATOM   1732  OG1 THR A  22      17.533   3.562  13.233  1.00  0.00           O  
ATOM   1733  CG2 THR A  22      18.691   5.075  11.843  1.00  0.00           C  
ATOM   1734  H   THR A  22      18.296   1.023  12.455  1.00  0.00           H  
ATOM   1735  HA  THR A  22      17.244   3.038  10.687  1.00  0.00           H  
ATOM   1736  HB  THR A  22      19.490   3.294  12.703  1.00  0.00           H  
ATOM   1737 HG21 THR A  22      19.488   5.191  11.110  1.00  0.00           H  
ATOM   1738 HG22 THR A  22      17.754   5.429  11.413  1.00  0.00           H  
ATOM   1739 HG23 THR A  22      18.933   5.674  12.721  1.00  0.00           H  
ATOM   1740  HG1 THR A  22      17.547   2.690  13.635  1.00  0.00           H  
ATOM   1741  N   ASN A  23      20.294   1.996   9.952  1.00  0.00           N  
ATOM   1742  CA  ASN A  23      21.187   1.859   8.792  1.00  0.00           C  
ATOM   1743  C   ASN A  23      20.427   1.433   7.530  1.00  0.00           C  
ATOM   1744  O   ASN A  23      20.621   2.042   6.481  1.00  0.00           O  
ATOM   1745  CB  ASN A  23      22.339   0.864   9.036  1.00  0.00           C  
ATOM   1746  CG  ASN A  23      23.246   1.131  10.220  1.00  0.00           C  
ATOM   1747  OD1 ASN A  23      23.450   2.253  10.660  1.00  0.00           O  
ATOM   1748  ND2 ASN A  23      23.883   0.104  10.733  1.00  0.00           N  
ATOM   1749  H   ASN A  23      20.489   1.457  10.783  1.00  0.00           H  
ATOM   1750  HA  ASN A  23      21.614   2.838   8.576  1.00  0.00           H  
ATOM   1751  HB2 ASN A  23      22.974   0.860   8.150  1.00  0.00           H  
ATOM   1752  HB3 ASN A  23      21.926  -0.139   9.139  1.00  0.00           H  
ATOM   1753 HD21 ASN A  23      24.525   0.299  11.488  1.00  0.00           H  
ATOM   1754 HD22 ASN A  23      23.783  -0.813  10.322  1.00  0.00           H  
ATOM   1755  N   PHE A  24      19.548   0.431   7.635  1.00  0.00           N  
ATOM   1756  CA  PHE A  24      18.739  -0.058   6.516  1.00  0.00           C  
ATOM   1757  C   PHE A  24      17.821   1.033   5.940  1.00  0.00           C  
ATOM   1758  O   PHE A  24      17.874   1.308   4.741  1.00  0.00           O  
ATOM   1759  CB  PHE A  24      17.978  -1.309   6.980  1.00  0.00           C  
ATOM   1760  CG  PHE A  24      16.888  -1.789   6.045  1.00  0.00           C  
ATOM   1761  CD1 PHE A  24      17.232  -2.329   4.795  1.00  0.00           C  
ATOM   1762  CD2 PHE A  24      15.534  -1.705   6.424  1.00  0.00           C  
ATOM   1763  CE1 PHE A  24      16.230  -2.793   3.928  1.00  0.00           C  
ATOM   1764  CE2 PHE A  24      14.530  -2.173   5.557  1.00  0.00           C  
ATOM   1765  CZ  PHE A  24      14.879  -2.723   4.311  1.00  0.00           C  
ATOM   1766  H   PHE A  24      19.454  -0.034   8.526  1.00  0.00           H  
ATOM   1767  HA  PHE A  24      19.407  -0.357   5.709  1.00  0.00           H  
ATOM   1768  HB2 PHE A  24      17.531  -1.127   7.957  1.00  0.00           H  
ATOM   1769  HB3 PHE A  24      18.702  -2.114   7.108  1.00  0.00           H  
ATOM   1770  HD1 PHE A  24      18.272  -2.387   4.508  1.00  0.00           H  
ATOM   1771  HD2 PHE A  24      15.264  -1.285   7.382  1.00  0.00           H  
ATOM   1772  HE1 PHE A  24      16.501  -3.206   2.967  1.00  0.00           H  
ATOM   1773  HE2 PHE A  24      13.493  -2.110   5.853  1.00  0.00           H  
ATOM   1774  HZ  PHE A  24      14.112  -3.095   3.648  1.00  0.00           H  
ATOM   1775  N   ILE A  25      17.033   1.723   6.773  1.00  0.00           N  
ATOM   1776  CA  ILE A  25      16.152   2.806   6.296  1.00  0.00           C  
ATOM   1777  C   ILE A  25      16.942   4.015   5.764  1.00  0.00           C  
ATOM   1778  O   ILE A  25      16.568   4.595   4.738  1.00  0.00           O  
ATOM   1779  CB  ILE A  25      15.094   3.165   7.366  1.00  0.00           C  
ATOM   1780  CG1 ILE A  25      14.191   1.958   7.722  1.00  0.00           C  
ATOM   1781  CG2 ILE A  25      14.243   4.379   6.947  1.00  0.00           C  
ATOM   1782  CD1 ILE A  25      13.398   1.356   6.549  1.00  0.00           C  
ATOM   1783  H   ILE A  25      17.018   1.461   7.748  1.00  0.00           H  
ATOM   1784  HA  ILE A  25      15.614   2.428   5.427  1.00  0.00           H  
ATOM   1785  HB  ILE A  25      15.623   3.448   8.276  1.00  0.00           H  
ATOM   1786 HG12 ILE A  25      13.481   2.271   8.487  1.00  0.00           H  
ATOM   1787 HG13 ILE A  25      14.799   1.168   8.162  1.00  0.00           H  
ATOM   1788 HG21 ILE A  25      14.853   5.282   6.930  1.00  0.00           H  
ATOM   1789 HG22 ILE A  25      13.816   4.217   5.957  1.00  0.00           H  
ATOM   1790 HG23 ILE A  25      13.433   4.533   7.660  1.00  0.00           H  
ATOM   1791 HD11 ILE A  25      12.774   2.115   6.078  1.00  0.00           H  
ATOM   1792 HD12 ILE A  25      14.074   0.929   5.809  1.00  0.00           H  
ATOM   1793 HD13 ILE A  25      12.758   0.556   6.921  1.00  0.00           H  
ATOM   1794  N   ARG A  26      18.077   4.359   6.394  1.00  0.00           N  
ATOM   1795  CA  ARG A  26      19.015   5.380   5.892  1.00  0.00           C  
ATOM   1796  C   ARG A  26      19.555   4.995   4.510  1.00  0.00           C  
ATOM   1797  O   ARG A  26      19.551   5.832   3.609  1.00  0.00           O  
ATOM   1798  CB  ARG A  26      20.129   5.625   6.935  1.00  0.00           C  
ATOM   1799  CG  ARG A  26      21.127   6.741   6.569  1.00  0.00           C  
ATOM   1800  CD  ARG A  26      22.415   6.723   7.413  1.00  0.00           C  
ATOM   1801  NE  ARG A  26      22.175   6.702   8.873  1.00  0.00           N  
ATOM   1802  CZ  ARG A  26      22.486   5.736   9.721  1.00  0.00           C  
ATOM   1803  NH1 ARG A  26      23.190   4.700   9.372  1.00  0.00           N  
ATOM   1804  NH2 ARG A  26      22.091   5.785  10.955  1.00  0.00           N1+
ATOM   1805  H   ARG A  26      18.321   3.864   7.239  1.00  0.00           H  
ATOM   1806  HA  ARG A  26      18.465   6.311   5.758  1.00  0.00           H  
ATOM   1807  HB2 ARG A  26      20.685   4.696   7.065  1.00  0.00           H  
ATOM   1808  HB3 ARG A  26      19.668   5.877   7.889  1.00  0.00           H  
ATOM   1809  HG2 ARG A  26      20.633   7.706   6.692  1.00  0.00           H  
ATOM   1810  HG3 ARG A  26      21.422   6.647   5.524  1.00  0.00           H  
ATOM   1811  HD2 ARG A  26      22.996   7.611   7.168  1.00  0.00           H  
ATOM   1812  HD3 ARG A  26      23.003   5.857   7.108  1.00  0.00           H  
ATOM   1813  HE  ARG A  26      21.802   7.544   9.288  1.00  0.00           H  
ATOM   1814 HH11 ARG A  26      23.348   3.958  10.038  1.00  0.00           H  
ATOM   1815 HH12 ARG A  26      23.606   4.669   8.452  1.00  0.00           H  
ATOM   1816 HH21 ARG A  26      21.571   6.581  11.295  1.00  0.00           H  
ATOM   1817 HH22 ARG A  26      22.315   5.038  11.597  1.00  0.00           H  
ATOM   1818  N   ALA A  27      19.955   3.738   4.315  1.00  0.00           N  
ATOM   1819  CA  ALA A  27      20.445   3.219   3.039  1.00  0.00           C  
ATOM   1820  C   ALA A  27      19.364   3.216   1.946  1.00  0.00           C  
ATOM   1821  O   ALA A  27      19.658   3.616   0.823  1.00  0.00           O  
ATOM   1822  CB  ALA A  27      21.035   1.820   3.260  1.00  0.00           C  
ATOM   1823  H   ALA A  27      19.943   3.104   5.100  1.00  0.00           H  
ATOM   1824  HA  ALA A  27      21.250   3.866   2.691  1.00  0.00           H  
ATOM   1825  HB1 ALA A  27      21.835   1.868   3.999  1.00  0.00           H  
ATOM   1826  HB2 ALA A  27      20.266   1.134   3.615  1.00  0.00           H  
ATOM   1827  HB3 ALA A  27      21.444   1.442   2.323  1.00  0.00           H  
ATOM   1828  N   VAL A  28      18.110   2.849   2.251  1.00  0.00           N  
ATOM   1829  CA  VAL A  28      17.005   2.898   1.269  1.00  0.00           C  
ATOM   1830  C   VAL A  28      16.723   4.331   0.795  1.00  0.00           C  
ATOM   1831  O   VAL A  28      16.648   4.570  -0.410  1.00  0.00           O  
ATOM   1832  CB  VAL A  28      15.738   2.182   1.787  1.00  0.00           C  
ATOM   1833  CG1 VAL A  28      14.549   2.342   0.831  1.00  0.00           C  
ATOM   1834  CG2 VAL A  28      15.968   0.677   1.974  1.00  0.00           C  
ATOM   1835  H   VAL A  28      17.932   2.474   3.172  1.00  0.00           H  
ATOM   1836  HA  VAL A  28      17.329   2.355   0.381  1.00  0.00           H  
ATOM   1837  HB  VAL A  28      15.461   2.613   2.749  1.00  0.00           H  
ATOM   1838 HG11 VAL A  28      14.243   3.387   0.781  1.00  0.00           H  
ATOM   1839 HG12 VAL A  28      14.822   1.999  -0.167  1.00  0.00           H  
ATOM   1840 HG13 VAL A  28      13.703   1.755   1.189  1.00  0.00           H  
ATOM   1841 HG21 VAL A  28      16.177   0.204   1.014  1.00  0.00           H  
ATOM   1842 HG22 VAL A  28      16.807   0.497   2.646  1.00  0.00           H  
ATOM   1843 HG23 VAL A  28      15.082   0.219   2.413  1.00  0.00           H  
ATOM   1844  N   ARG A  29      16.653   5.320   1.700  1.00  0.00           N  
ATOM   1845  CA  ARG A  29      16.586   6.749   1.308  1.00  0.00           C  
ATOM   1846  C   ARG A  29      17.848   7.197   0.549  1.00  0.00           C  
ATOM   1847  O   ARG A  29      17.766   8.020  -0.363  1.00  0.00           O  
ATOM   1848  CB  ARG A  29      16.328   7.632   2.542  1.00  0.00           C  
ATOM   1849  CG  ARG A  29      14.954   7.387   3.188  1.00  0.00           C  
ATOM   1850  CD  ARG A  29      14.771   8.295   4.412  1.00  0.00           C  
ATOM   1851  NE  ARG A  29      13.514   8.005   5.126  1.00  0.00           N  
ATOM   1852  CZ  ARG A  29      13.318   8.077   6.429  1.00  0.00           C  
ATOM   1853  NH1 ARG A  29      14.186   8.588   7.251  1.00  0.00           N  
ATOM   1854  NH2 ARG A  29      12.246   7.617   6.988  1.00  0.00           N1+
ATOM   1855  H   ARG A  29      16.705   5.076   2.679  1.00  0.00           H  
ATOM   1856  HA  ARG A  29      15.760   6.886   0.610  1.00  0.00           H  
ATOM   1857  HB2 ARG A  29      16.389   8.678   2.244  1.00  0.00           H  
ATOM   1858  HB3 ARG A  29      17.108   7.444   3.280  1.00  0.00           H  
ATOM   1859  HG2 ARG A  29      14.875   6.348   3.505  1.00  0.00           H  
ATOM   1860  HG3 ARG A  29      14.167   7.599   2.465  1.00  0.00           H  
ATOM   1861  HD2 ARG A  29      14.776   9.337   4.093  1.00  0.00           H  
ATOM   1862  HD3 ARG A  29      15.615   8.128   5.082  1.00  0.00           H  
ATOM   1863  HE  ARG A  29      12.727   7.700   4.572  1.00  0.00           H  
ATOM   1864 HH11 ARG A  29      15.033   9.021   6.911  1.00  0.00           H  
ATOM   1865 HH12 ARG A  29      13.977   8.501   8.236  1.00  0.00           H  
ATOM   1866 HH21 ARG A  29      12.243   7.619   7.998  1.00  0.00           H  
ATOM   1867 HH22 ARG A  29      11.602   7.011   6.500  1.00  0.00           H  
ATOM   1868  N   GLY A  30      18.995   6.594   0.868  1.00  0.00           N  
ATOM   1869  CA  GLY A  30      20.279   6.710   0.164  1.00  0.00           C  
ATOM   1870  C   GLY A  30      20.371   5.957  -1.174  1.00  0.00           C  
ATOM   1871  O   GLY A  30      21.474   5.837  -1.713  1.00  0.00           O  
ATOM   1872  H   GLY A  30      18.972   5.960   1.654  1.00  0.00           H  
ATOM   1873  HA2 GLY A  30      21.067   6.331   0.814  1.00  0.00           H  
ATOM   1874  HA3 GLY A  30      20.478   7.763  -0.033  1.00  0.00           H  
ATOM   1875  N   ARG A  31      19.249   5.456  -1.711  1.00  0.00           N  
ATOM   1876  CA  ARG A  31      19.083   4.954  -3.092  1.00  0.00           C  
ATOM   1877  C   ARG A  31      17.850   5.552  -3.799  1.00  0.00           C  
ATOM   1878  O   ARG A  31      17.504   5.113  -4.896  1.00  0.00           O  
ATOM   1879  CB  ARG A  31      19.040   3.411  -3.121  1.00  0.00           C  
ATOM   1880  CG  ARG A  31      20.241   2.675  -2.510  1.00  0.00           C  
ATOM   1881  CD  ARG A  31      21.549   2.915  -3.259  1.00  0.00           C  
ATOM   1882  NE  ARG A  31      22.638   2.119  -2.669  1.00  0.00           N  
ATOM   1883  CZ  ARG A  31      23.416   2.475  -1.667  1.00  0.00           C  
ATOM   1884  NH1 ARG A  31      23.308   3.628  -1.071  1.00  0.00           N  
ATOM   1885  NH2 ARG A  31      24.346   1.672  -1.242  1.00  0.00           N1+
ATOM   1886  H   ARG A  31      18.434   5.420  -1.115  1.00  0.00           H  
ATOM   1887  HA  ARG A  31      19.934   5.285  -3.687  1.00  0.00           H  
ATOM   1888  HB2 ARG A  31      18.949   3.084  -4.157  1.00  0.00           H  
ATOM   1889  HB3 ARG A  31      18.142   3.090  -2.594  1.00  0.00           H  
ATOM   1890  HG2 ARG A  31      20.038   1.605  -2.550  1.00  0.00           H  
ATOM   1891  HG3 ARG A  31      20.363   2.961  -1.465  1.00  0.00           H  
ATOM   1892  HD2 ARG A  31      21.803   3.974  -3.248  1.00  0.00           H  
ATOM   1893  HD3 ARG A  31      21.414   2.626  -4.302  1.00  0.00           H  
ATOM   1894  HE  ARG A  31      22.836   1.221  -3.088  1.00  0.00           H  
ATOM   1895 HH11 ARG A  31      24.076   3.948  -0.500  1.00  0.00           H  
ATOM   1896 HH12 ARG A  31      22.607   4.282  -1.389  1.00  0.00           H  
ATOM   1897 HH21 ARG A  31      24.528   0.796  -1.711  1.00  0.00           H  
ATOM   1898 HH22 ARG A  31      24.884   1.906  -0.421  1.00  0.00           H  
ATOM   1899  N   LEU A  32      17.194   6.538  -3.175  1.00  0.00           N  
ATOM   1900  CA  LEU A  32      15.915   7.137  -3.591  1.00  0.00           C  
ATOM   1901  C   LEU A  32      15.897   8.675  -3.462  1.00  0.00           C  
ATOM   1902  O   LEU A  32      14.833   9.286  -3.476  1.00  0.00           O  
ATOM   1903  CB  LEU A  32      14.747   6.474  -2.822  1.00  0.00           C  
ATOM   1904  CG  LEU A  32      14.515   4.974  -3.088  1.00  0.00           C  
ATOM   1905  CD1 LEU A  32      13.415   4.459  -2.159  1.00  0.00           C  
ATOM   1906  CD2 LEU A  32      14.056   4.713  -4.522  1.00  0.00           C  
ATOM   1907  H   LEU A  32      17.588   6.860  -2.303  1.00  0.00           H  
ATOM   1908  HA  LEU A  32      15.774   6.940  -4.654  1.00  0.00           H  
ATOM   1909  HB2 LEU A  32      13.823   6.997  -3.069  1.00  0.00           H  
ATOM   1910  HB3 LEU A  32      14.926   6.618  -1.757  1.00  0.00           H  
ATOM   1911  HG  LEU A  32      15.426   4.410  -2.891  1.00  0.00           H  
ATOM   1912 HD11 LEU A  32      13.695   4.652  -1.123  1.00  0.00           H  
ATOM   1913 HD12 LEU A  32      12.472   4.960  -2.379  1.00  0.00           H  
ATOM   1914 HD13 LEU A  32      13.295   3.384  -2.294  1.00  0.00           H  
ATOM   1915 HD21 LEU A  32      13.180   5.318  -4.755  1.00  0.00           H  
ATOM   1916 HD22 LEU A  32      14.857   4.959  -5.219  1.00  0.00           H  
ATOM   1917 HD23 LEU A  32      13.808   3.658  -4.646  1.00  0.00           H  
ATOM   1918  N   THR A  33      17.061   9.321  -3.348  1.00  0.00           N  
ATOM   1919  CA  THR A  33      17.201  10.790  -3.287  1.00  0.00           C  
ATOM   1920  C   THR A  33      18.466  11.246  -4.012  1.00  0.00           C  
ATOM   1921  O   THR A  33      19.454  10.514  -4.059  1.00  0.00           O  
ATOM   1922  CB  THR A  33      17.214  11.334  -1.846  1.00  0.00           C  
ATOM   1923  OG1 THR A  33      18.317  10.844  -1.114  1.00  0.00           O  
ATOM   1924  CG2 THR A  33      15.964  11.022  -1.032  1.00  0.00           C  
ATOM   1925  H   THR A  33      17.911   8.776  -3.374  1.00  0.00           H  
ATOM   1926  HA  THR A  33      16.353  11.245  -3.799  1.00  0.00           H  
ATOM   1927  HB  THR A  33      17.302  12.419  -1.904  1.00  0.00           H  
ATOM   1928 HG21 THR A  33      15.082  11.358  -1.577  1.00  0.00           H  
ATOM   1929 HG22 THR A  33      15.888   9.950  -0.848  1.00  0.00           H  
ATOM   1930 HG23 THR A  33      16.025  11.556  -0.084  1.00  0.00           H  
ATOM   1931  HG1 THR A  33      18.161   9.907  -0.972  1.00  0.00           H  
ATOM   1932  N   THR A  34      18.444  12.452  -4.586  1.00  0.00           N  
ATOM   1933  CA  THR A  34      19.545  13.012  -5.393  1.00  0.00           C  
ATOM   1934  C   THR A  34      19.619  14.533  -5.236  1.00  0.00           C  
ATOM   1935  O   THR A  34      18.663  15.178  -4.789  1.00  0.00           O  
ATOM   1936  CB  THR A  34      19.411  12.654  -6.888  1.00  0.00           C  
ATOM   1937  OG1 THR A  34      18.316  13.327  -7.461  1.00  0.00           O  
ATOM   1938  CG2 THR A  34      19.221  11.166  -7.168  1.00  0.00           C  
ATOM   1939  H   THR A  34      17.605  13.009  -4.515  1.00  0.00           H  
ATOM   1940  HA  THR A  34      20.490  12.599  -5.041  1.00  0.00           H  
ATOM   1941  HB  THR A  34      20.313  12.983  -7.403  1.00  0.00           H  
ATOM   1942 HG21 THR A  34      20.007  10.593  -6.676  1.00  0.00           H  
ATOM   1943 HG22 THR A  34      18.247  10.834  -6.808  1.00  0.00           H  
ATOM   1944 HG23 THR A  34      19.278  10.979  -8.240  1.00  0.00           H  
ATOM   1945  HG1 THR A  34      18.345  13.135  -8.401  1.00  0.00           H  
ATOM   1946  N   GLY A  35      20.751  15.131  -5.609  1.00  0.00           N  
ATOM   1947  CA  GLY A  35      20.977  16.581  -5.592  1.00  0.00           C  
ATOM   1948  C   GLY A  35      20.271  17.319  -6.733  1.00  0.00           C  
ATOM   1949  O   GLY A  35      20.930  18.025  -7.497  1.00  0.00           O  
ATOM   1950  H   GLY A  35      21.497  14.550  -5.963  1.00  0.00           H  
ATOM   1951  HA2 GLY A  35      22.047  16.778  -5.654  1.00  0.00           H  
ATOM   1952  HA3 GLY A  35      20.607  16.989  -4.651  1.00  0.00           H  
ATOM   1953  N   ALA A  36      18.954  17.139  -6.865  1.00  0.00           N  
ATOM   1954  CA  ALA A  36      18.147  17.632  -7.985  1.00  0.00           C  
ATOM   1955  C   ALA A  36      16.858  18.343  -7.530  1.00  0.00           C  
ATOM   1956  O   ALA A  36      16.666  19.514  -7.874  1.00  0.00           O  
ATOM   1957  CB  ALA A  36      17.883  16.462  -8.944  1.00  0.00           C  
ATOM   1958  H   ALA A  36      18.510  16.529  -6.194  1.00  0.00           H  
ATOM   1959  HA  ALA A  36      18.728  18.371  -8.537  1.00  0.00           H  
ATOM   1960  HB1 ALA A  36      18.827  16.031  -9.275  1.00  0.00           H  
ATOM   1961  HB2 ALA A  36      17.290  15.693  -8.448  1.00  0.00           H  
ATOM   1962  HB3 ALA A  36      17.337  16.818  -9.818  1.00  0.00           H  
ATOM   1963  N   ASP A  37      16.008  17.694  -6.724  1.00  0.00           N  
ATOM   1964  CA  ASP A  37      14.742  18.267  -6.238  1.00  0.00           C  
ATOM   1965  C   ASP A  37      14.401  17.853  -4.792  1.00  0.00           C  
ATOM   1966  O   ASP A  37      14.571  16.697  -4.388  1.00  0.00           O  
ATOM   1967  CB  ASP A  37      13.590  17.939  -7.206  1.00  0.00           C  
ATOM   1968  CG  ASP A  37      12.302  18.723  -6.922  1.00  0.00           C  
ATOM   1969  OD1 ASP A  37      12.350  19.770  -6.237  1.00  0.00           O  
ATOM   1970  OD2 ASP A  37      11.233  18.284  -7.404  1.00  0.00           O1-
ATOM   1971  H   ASP A  37      16.205  16.735  -6.478  1.00  0.00           H  
ATOM   1972  HA  ASP A  37      14.848  19.352  -6.237  1.00  0.00           H  
ATOM   1973  HB2 ASP A  37      13.381  16.871  -7.158  1.00  0.00           H  
ATOM   1974  HB3 ASP A  37      13.907  18.175  -8.222  1.00  0.00           H  
ATOM   1975  N   VAL A  38      13.916  18.836  -4.030  1.00  0.00           N  
ATOM   1976  CA  VAL A  38      13.462  18.790  -2.633  1.00  0.00           C  
ATOM   1977  C   VAL A  38      12.490  19.951  -2.430  1.00  0.00           C  
ATOM   1978  O   VAL A  38      12.833  21.093  -2.746  1.00  0.00           O  
ATOM   1979  CB  VAL A  38      14.623  18.905  -1.615  1.00  0.00           C  
ATOM   1980  CG1 VAL A  38      14.126  18.964  -0.162  1.00  0.00           C  
ATOM   1981  CG2 VAL A  38      15.628  17.757  -1.723  1.00  0.00           C  
ATOM   1982  H   VAL A  38      13.716  19.695  -4.521  1.00  0.00           H  
ATOM   1983  HA  VAL A  38      12.929  17.855  -2.461  1.00  0.00           H  
ATOM   1984  HB  VAL A  38      15.163  19.831  -1.812  1.00  0.00           H  
ATOM   1985 HG11 VAL A  38      13.504  19.845  -0.003  1.00  0.00           H  
ATOM   1986 HG12 VAL A  38      13.561  18.062   0.075  1.00  0.00           H  
ATOM   1987 HG13 VAL A  38      14.977  19.030   0.515  1.00  0.00           H  
ATOM   1988 HG21 VAL A  38      15.117  16.797  -1.655  1.00  0.00           H  
ATOM   1989 HG22 VAL A  38      16.176  17.824  -2.663  1.00  0.00           H  
ATOM   1990 HG23 VAL A  38      16.361  17.830  -0.918  1.00  0.00           H  
ATOM   1991  N   ARG A  39      11.290  19.705  -1.890  1.00  0.00           N  
ATOM   1992  CA  ARG A  39      10.230  20.721  -1.767  1.00  0.00           C  
ATOM   1993  C   ARG A  39       9.860  20.921  -0.304  1.00  0.00           C  
ATOM   1994  O   ARG A  39       9.410  19.990   0.349  1.00  0.00           O  
ATOM   1995  CB  ARG A  39       9.029  20.387  -2.676  1.00  0.00           C  
ATOM   1996  CG  ARG A  39       9.470  20.122  -4.125  1.00  0.00           C  
ATOM   1997  CD  ARG A  39       8.323  20.101  -5.138  1.00  0.00           C  
ATOM   1998  NE  ARG A  39       8.815  19.593  -6.429  1.00  0.00           N  
ATOM   1999  CZ  ARG A  39       8.125  19.303  -7.512  1.00  0.00           C  
ATOM   2000  NH1 ARG A  39       6.892  19.664  -7.729  1.00  0.00           N  
ATOM   2001  NH2 ARG A  39       8.715  18.606  -8.420  1.00  0.00           N1+
ATOM   2002  H   ARG A  39      11.071  18.764  -1.595  1.00  0.00           H  
ATOM   2003  HA  ARG A  39      10.625  21.676  -2.114  1.00  0.00           H  
ATOM   2004  HB2 ARG A  39       8.337  21.229  -2.660  1.00  0.00           H  
ATOM   2005  HB3 ARG A  39       8.512  19.506  -2.293  1.00  0.00           H  
ATOM   2006  HG2 ARG A  39       9.984  19.162  -4.162  1.00  0.00           H  
ATOM   2007  HG3 ARG A  39      10.175  20.892  -4.435  1.00  0.00           H  
ATOM   2008  HD2 ARG A  39       7.920  21.107  -5.253  1.00  0.00           H  
ATOM   2009  HD3 ARG A  39       7.545  19.436  -4.765  1.00  0.00           H  
ATOM   2010  HE  ARG A  39       9.788  19.329  -6.485  1.00  0.00           H  
ATOM   2011 HH11 ARG A  39       6.385  20.267  -7.097  1.00  0.00           H  
ATOM   2012 HH12 ARG A  39       6.470  19.426  -8.615  1.00  0.00           H  
ATOM   2013 HH21 ARG A  39       8.219  18.246  -9.222  1.00  0.00           H  
ATOM   2014 HH22 ARG A  39       9.675  18.333  -8.264  1.00  0.00           H  
ATOM   2015  N   HIS A  40      10.093  22.132   0.206  1.00  0.00           N  
ATOM   2016  CA  HIS A  40       9.828  22.517   1.603  1.00  0.00           C  
ATOM   2017  C   HIS A  40      10.469  21.576   2.641  1.00  0.00           C  
ATOM   2018  O   HIS A  40       9.883  21.304   3.685  1.00  0.00           O  
ATOM   2019  CB  HIS A  40       8.323  22.747   1.813  1.00  0.00           C  
ATOM   2020  CG  HIS A  40       7.675  23.521   0.692  1.00  0.00           C  
ATOM   2021  ND1 HIS A  40       8.058  24.791   0.249  1.00  0.00           N  
ATOM   2022  CD2 HIS A  40       6.615  23.095  -0.054  1.00  0.00           C  
ATOM   2023  CE1 HIS A  40       7.216  25.101  -0.755  1.00  0.00           C  
ATOM   2024  NE2 HIS A  40       6.343  24.097  -0.960  1.00  0.00           N  
ATOM   2025  H   HIS A  40      10.425  22.855  -0.415  1.00  0.00           H  
ATOM   2026  HA  HIS A  40      10.304  23.484   1.762  1.00  0.00           H  
ATOM   2027  HB2 HIS A  40       8.160  23.283   2.748  1.00  0.00           H  
ATOM   2028  HB3 HIS A  40       7.829  21.778   1.888  1.00  0.00           H  
ATOM   2029  HD2 HIS A  40       6.103  22.149   0.042  1.00  0.00           H  
ATOM   2030  HE2 HIS A  40       5.597  24.080  -1.640  1.00  0.00           H  
ATOM   2031  HE1 HIS A  40       7.247  26.023  -1.315  1.00  0.00           H  
ATOM   2032  N   GLU A  41      11.689  21.104   2.353  1.00  0.00           N  
ATOM   2033  CA  GLU A  41      12.460  20.107   3.131  1.00  0.00           C  
ATOM   2034  C   GLU A  41      11.907  18.663   3.081  1.00  0.00           C  
ATOM   2035  O   GLU A  41      12.120  17.861   3.993  1.00  0.00           O  
ATOM   2036  CB  GLU A  41      12.860  20.644   4.529  1.00  0.00           C  
ATOM   2037  CG  GLU A  41      13.531  22.028   4.413  1.00  0.00           C  
ATOM   2038  CD  GLU A  41      14.231  22.480   5.701  1.00  0.00           C  
ATOM   2039  OE1 GLU A  41      13.567  22.575   6.757  1.00  0.00           O  
ATOM   2040  OE2 GLU A  41      15.439  22.820   5.628  1.00  0.00           O1-
ATOM   2041  H   GLU A  41      12.122  21.462   1.514  1.00  0.00           H  
ATOM   2042  HA  GLU A  41      13.411  20.009   2.608  1.00  0.00           H  
ATOM   2043  HB2 GLU A  41      13.571  19.948   4.975  1.00  0.00           H  
ATOM   2044  HB3 GLU A  41      11.984  20.708   5.175  1.00  0.00           H  
ATOM   2045  HG2 GLU A  41      12.780  22.771   4.143  1.00  0.00           H  
ATOM   2046  HG3 GLU A  41      14.260  21.998   3.603  1.00  0.00           H  
ATOM   2047  N   ILE A  42      11.239  18.305   1.972  1.00  0.00           N  
ATOM   2048  CA  ILE A  42      10.729  16.954   1.671  1.00  0.00           C  
ATOM   2049  C   ILE A  42      11.142  16.527   0.236  1.00  0.00           C  
ATOM   2050  O   ILE A  42      10.704  17.161  -0.731  1.00  0.00           O  
ATOM   2051  CB  ILE A  42       9.201  16.880   1.904  1.00  0.00           C  
ATOM   2052  CG1 ILE A  42       8.769  17.341   3.321  1.00  0.00           C  
ATOM   2053  CG2 ILE A  42       8.682  15.458   1.609  1.00  0.00           C  
ATOM   2054  CD1 ILE A  42       7.273  17.647   3.436  1.00  0.00           C  
ATOM   2055  H   ILE A  42      10.979  19.037   1.327  1.00  0.00           H  
ATOM   2056  HA  ILE A  42      11.168  16.254   2.381  1.00  0.00           H  
ATOM   2057  HB  ILE A  42       8.731  17.552   1.185  1.00  0.00           H  
ATOM   2058 HG12 ILE A  42       9.285  18.262   3.597  1.00  0.00           H  
ATOM   2059 HG13 ILE A  42       9.035  16.576   4.051  1.00  0.00           H  
ATOM   2060 HG21 ILE A  42       8.981  15.128   0.614  1.00  0.00           H  
ATOM   2061 HG22 ILE A  42       9.079  14.761   2.346  1.00  0.00           H  
ATOM   2062 HG23 ILE A  42       7.593  15.440   1.649  1.00  0.00           H  
ATOM   2063 HD11 ILE A  42       7.013  18.425   2.718  1.00  0.00           H  
ATOM   2064 HD12 ILE A  42       6.664  16.765   3.235  1.00  0.00           H  
ATOM   2065 HD13 ILE A  42       7.055  18.012   4.440  1.00  0.00           H  
ATOM   2066  N   PRO A  43      11.992  15.497   0.048  1.00  0.00           N  
ATOM   2067  CA  PRO A  43      12.426  15.010  -1.271  1.00  0.00           C  
ATOM   2068  C   PRO A  43      11.328  14.452  -2.200  1.00  0.00           C  
ATOM   2069  O   PRO A  43      10.294  13.955  -1.748  1.00  0.00           O  
ATOM   2070  CB  PRO A  43      13.490  13.946  -0.987  1.00  0.00           C  
ATOM   2071  CG  PRO A  43      14.108  14.447   0.315  1.00  0.00           C  
ATOM   2072  CD  PRO A  43      12.887  14.967   1.071  1.00  0.00           C  
ATOM   2073  HA  PRO A  43      12.908  15.841  -1.785  1.00  0.00           H  
ATOM   2074  HB2 PRO A  43      14.228  13.895  -1.788  1.00  0.00           H  
ATOM   2075  HB3 PRO A  43      13.019  12.977  -0.822  1.00  0.00           H  
ATOM   2076  HG2 PRO A  43      14.795  15.269   0.117  1.00  0.00           H  
ATOM   2077  HG3 PRO A  43      14.613  13.646   0.856  1.00  0.00           H  
ATOM   2078  HD2 PRO A  43      12.395  14.155   1.606  1.00  0.00           H  
ATOM   2079  HD3 PRO A  43      13.196  15.737   1.778  1.00  0.00           H  
ATOM   2080  N   VAL A  44      11.597  14.481  -3.513  1.00  0.00           N  
ATOM   2081  CA  VAL A  44      10.687  14.058  -4.597  1.00  0.00           C  
ATOM   2082  C   VAL A  44      11.354  13.018  -5.502  1.00  0.00           C  
ATOM   2083  O   VAL A  44      12.482  13.219  -5.956  1.00  0.00           O  
ATOM   2084  CB  VAL A  44      10.169  15.271  -5.403  1.00  0.00           C  
ATOM   2085  CG1 VAL A  44       9.359  14.877  -6.643  1.00  0.00           C  
ATOM   2086  CG2 VAL A  44       9.285  16.176  -4.542  1.00  0.00           C  
ATOM   2087  H   VAL A  44      12.493  14.848  -3.802  1.00  0.00           H  
ATOM   2088  HA  VAL A  44       9.815  13.577  -4.155  1.00  0.00           H  
ATOM   2089  HB  VAL A  44      11.028  15.853  -5.737  1.00  0.00           H  
ATOM   2090 HG11 VAL A  44       9.994  14.369  -7.369  1.00  0.00           H  
ATOM   2091 HG12 VAL A  44       8.531  14.223  -6.367  1.00  0.00           H  
ATOM   2092 HG13 VAL A  44       8.961  15.768  -7.129  1.00  0.00           H  
ATOM   2093 HG21 VAL A  44       8.399  15.619  -4.239  1.00  0.00           H  
ATOM   2094 HG22 VAL A  44       9.829  16.517  -3.661  1.00  0.00           H  
ATOM   2095 HG23 VAL A  44       8.984  17.047  -5.125  1.00  0.00           H  
ATOM   2096  N   LEU A  45      10.657  11.911  -5.771  1.00  0.00           N  
ATOM   2097  CA  LEU A  45      11.164  10.785  -6.564  1.00  0.00           C  
ATOM   2098  C   LEU A  45      11.249  11.114  -8.075  1.00  0.00           C  
ATOM   2099  O   LEU A  45      10.614  12.070  -8.534  1.00  0.00           O  
ATOM   2100  CB  LEU A  45      10.289   9.538  -6.301  1.00  0.00           C  
ATOM   2101  CG  LEU A  45      10.277   9.032  -4.844  1.00  0.00           C  
ATOM   2102  CD1 LEU A  45       9.318   7.849  -4.694  1.00  0.00           C  
ATOM   2103  CD2 LEU A  45      11.653   8.566  -4.375  1.00  0.00           C  
ATOM   2104  H   LEU A  45       9.708  11.844  -5.434  1.00  0.00           H  
ATOM   2105  HA  LEU A  45      12.176  10.576  -6.218  1.00  0.00           H  
ATOM   2106  HB2 LEU A  45      10.632   8.726  -6.942  1.00  0.00           H  
ATOM   2107  HB3 LEU A  45       9.267   9.773  -6.599  1.00  0.00           H  
ATOM   2108  HG  LEU A  45       9.945   9.823  -4.171  1.00  0.00           H  
ATOM   2109 HD11 LEU A  45       8.325   8.146  -5.031  1.00  0.00           H  
ATOM   2110 HD12 LEU A  45       9.672   7.017  -5.302  1.00  0.00           H  
ATOM   2111 HD13 LEU A  45       9.267   7.541  -3.649  1.00  0.00           H  
ATOM   2112 HD21 LEU A  45      12.073   7.853  -5.084  1.00  0.00           H  
ATOM   2113 HD22 LEU A  45      12.326   9.419  -4.290  1.00  0.00           H  
ATOM   2114 HD23 LEU A  45      11.576   8.088  -3.398  1.00  0.00           H  
ATOM   2115  N   PRO A  46      12.031  10.354  -8.867  1.00  0.00           N  
ATOM   2116  CA  PRO A  46      12.145  10.550 -10.314  1.00  0.00           C  
ATOM   2117  C   PRO A  46      10.832  10.439 -11.101  1.00  0.00           C  
ATOM   2118  O   PRO A  46       9.971   9.614 -10.790  1.00  0.00           O  
ATOM   2119  CB  PRO A  46      13.124   9.473 -10.781  1.00  0.00           C  
ATOM   2120  CG  PRO A  46      14.040   9.301  -9.574  1.00  0.00           C  
ATOM   2121  CD  PRO A  46      13.031   9.384  -8.431  1.00  0.00           C  
ATOM   2122  HA  PRO A  46      12.588  11.531 -10.489  1.00  0.00           H  
ATOM   2123  HB2 PRO A  46      13.671   9.778 -11.673  1.00  0.00           H  
ATOM   2124  HB3 PRO A  46      12.587   8.541 -10.959  1.00  0.00           H  
ATOM   2125  HG2 PRO A  46      14.744  10.131  -9.518  1.00  0.00           H  
ATOM   2126  HG3 PRO A  46      14.563   8.345  -9.591  1.00  0.00           H  
ATOM   2127  HD2 PRO A  46      12.558   8.412  -8.287  1.00  0.00           H  
ATOM   2128  HD3 PRO A  46      13.542   9.697  -7.520  1.00  0.00           H  
ATOM   2129  N   ASN A  47      10.711  11.215 -12.181  1.00  0.00           N  
ATOM   2130  CA  ASN A  47       9.615  11.095 -13.144  1.00  0.00           C  
ATOM   2131  C   ASN A  47       9.702   9.766 -13.911  1.00  0.00           C  
ATOM   2132  O   ASN A  47      10.657   9.542 -14.655  1.00  0.00           O  
ATOM   2133  CB  ASN A  47       9.650  12.303 -14.099  1.00  0.00           C  
ATOM   2134  CG  ASN A  47       8.551  12.300 -15.153  1.00  0.00           C  
ATOM   2135  OD1 ASN A  47       7.630  11.491 -15.168  1.00  0.00           O  
ATOM   2136  ND2 ASN A  47       8.618  13.207 -16.095  1.00  0.00           N  
ATOM   2137  H   ASN A  47      11.447  11.880 -12.371  1.00  0.00           H  
ATOM   2138  HA  ASN A  47       8.671  11.111 -12.599  1.00  0.00           H  
ATOM   2139  HB2 ASN A  47      10.612  12.327 -14.611  1.00  0.00           H  
ATOM   2140  HB3 ASN A  47       9.563  13.221 -13.518  1.00  0.00           H  
ATOM   2141 HD21 ASN A  47       7.852  13.284 -16.748  1.00  0.00           H  
ATOM   2142 HD22 ASN A  47       9.407  13.837 -16.128  1.00  0.00           H  
ATOM   2143  N   ARG A  48       8.679   8.910 -13.792  1.00  0.00           N  
ATOM   2144  CA  ARG A  48       8.627   7.599 -14.464  1.00  0.00           C  
ATOM   2145  C   ARG A  48       8.697   7.674 -15.991  1.00  0.00           C  
ATOM   2146  O   ARG A  48       9.239   6.768 -16.612  1.00  0.00           O  
ATOM   2147  CB  ARG A  48       7.410   6.820 -13.932  1.00  0.00           C  
ATOM   2148  CG  ARG A  48       7.185   5.443 -14.568  1.00  0.00           C  
ATOM   2149  CD  ARG A  48       6.232   4.609 -13.699  1.00  0.00           C  
ATOM   2150  NE  ARG A  48       5.639   3.511 -14.473  1.00  0.00           N  
ATOM   2151  CZ  ARG A  48       5.151   2.368 -14.032  1.00  0.00           C  
ATOM   2152  NH1 ARG A  48       5.202   1.957 -12.798  1.00  0.00           N  
ATOM   2153  NH2 ARG A  48       4.605   1.570 -14.884  1.00  0.00           N1+
ATOM   2154  H   ARG A  48       7.926   9.161 -13.168  1.00  0.00           H  
ATOM   2155  HA  ARG A  48       9.532   7.053 -14.197  1.00  0.00           H  
ATOM   2156  HB2 ARG A  48       6.511   7.411 -14.108  1.00  0.00           H  
ATOM   2157  HB3 ARG A  48       7.517   6.701 -12.853  1.00  0.00           H  
ATOM   2158  HG2 ARG A  48       8.135   4.918 -14.658  1.00  0.00           H  
ATOM   2159  HG3 ARG A  48       6.760   5.578 -15.563  1.00  0.00           H  
ATOM   2160  HD2 ARG A  48       5.425   5.247 -13.339  1.00  0.00           H  
ATOM   2161  HD3 ARG A  48       6.780   4.223 -12.840  1.00  0.00           H  
ATOM   2162  HE  ARG A  48       5.613   3.615 -15.477  1.00  0.00           H  
ATOM   2163 HH11 ARG A  48       4.922   1.003 -12.618  1.00  0.00           H  
ATOM   2164 HH12 ARG A  48       5.724   2.480 -12.109  1.00  0.00           H  
ATOM   2165 HH21 ARG A  48       4.581   1.846 -15.855  1.00  0.00           H  
ATOM   2166 HH22 ARG A  48       4.455   0.613 -14.599  1.00  0.00           H  
ATOM   2167  N   VAL A  49       8.234   8.777 -16.583  1.00  0.00           N  
ATOM   2168  CA  VAL A  49       8.379   9.057 -18.024  1.00  0.00           C  
ATOM   2169  C   VAL A  49       9.781   9.578 -18.373  1.00  0.00           C  
ATOM   2170  O   VAL A  49      10.307   9.270 -19.442  1.00  0.00           O  
ATOM   2171  CB  VAL A  49       7.268  10.025 -18.491  1.00  0.00           C  
ATOM   2172  CG1 VAL A  49       7.403  10.457 -19.957  1.00  0.00           C  
ATOM   2173  CG2 VAL A  49       5.876   9.408 -18.294  1.00  0.00           C  
ATOM   2174  H   VAL A  49       7.799   9.474 -15.996  1.00  0.00           H  
ATOM   2175  HA  VAL A  49       8.250   8.125 -18.573  1.00  0.00           H  
ATOM   2176  HB  VAL A  49       7.323  10.928 -17.883  1.00  0.00           H  
ATOM   2177 HG11 VAL A  49       8.326  11.016 -20.110  1.00  0.00           H  
ATOM   2178 HG12 VAL A  49       7.396   9.581 -20.605  1.00  0.00           H  
ATOM   2179 HG13 VAL A  49       6.571  11.106 -20.230  1.00  0.00           H  
ATOM   2180 HG21 VAL A  49       5.796   8.479 -18.859  1.00  0.00           H  
ATOM   2181 HG22 VAL A  49       5.696   9.201 -17.239  1.00  0.00           H  
ATOM   2182 HG23 VAL A  49       5.109  10.102 -18.639  1.00  0.00           H  
ATOM   2183  N   GLY A  50      10.399  10.347 -17.470  1.00  0.00           N  
ATOM   2184  CA  GLY A  50      11.616  11.141 -17.692  1.00  0.00           C  
ATOM   2185  C   GLY A  50      12.936  10.524 -17.206  1.00  0.00           C  
ATOM   2186  O   GLY A  50      13.938  11.239 -17.147  1.00  0.00           O  
ATOM   2187  H   GLY A  50       9.976  10.414 -16.555  1.00  0.00           H  
ATOM   2188  HA2 GLY A  50      11.499  12.101 -17.190  1.00  0.00           H  
ATOM   2189  HA3 GLY A  50      11.722  11.338 -18.759  1.00  0.00           H  
ATOM   2190  N   LEU A  51      12.960   9.231 -16.865  1.00  0.00           N  
ATOM   2191  CA  LEU A  51      14.120   8.509 -16.320  1.00  0.00           C  
ATOM   2192  C   LEU A  51      14.502   7.298 -17.207  1.00  0.00           C  
ATOM   2193  O   LEU A  51      13.590   6.616 -17.685  1.00  0.00           O  
ATOM   2194  CB  LEU A  51      13.799   8.113 -14.862  1.00  0.00           C  
ATOM   2195  CG  LEU A  51      14.872   7.260 -14.154  1.00  0.00           C  
ATOM   2196  CD1 LEU A  51      16.016   8.125 -13.626  1.00  0.00           C  
ATOM   2197  CD2 LEU A  51      14.265   6.512 -12.972  1.00  0.00           C  
ATOM   2198  H   LEU A  51      12.087   8.725 -16.908  1.00  0.00           H  
ATOM   2199  HA  LEU A  51      14.966   9.195 -16.282  1.00  0.00           H  
ATOM   2200  HB2 LEU A  51      12.873   7.539 -14.884  1.00  0.00           H  
ATOM   2201  HB3 LEU A  51      13.609   9.013 -14.276  1.00  0.00           H  
ATOM   2202  HG  LEU A  51      15.277   6.510 -14.834  1.00  0.00           H  
ATOM   2203 HD11 LEU A  51      16.439   8.732 -14.427  1.00  0.00           H  
ATOM   2204 HD12 LEU A  51      15.651   8.792 -12.846  1.00  0.00           H  
ATOM   2205 HD13 LEU A  51      16.800   7.490 -13.213  1.00  0.00           H  
ATOM   2206 HD21 LEU A  51      13.872   7.221 -12.243  1.00  0.00           H  
ATOM   2207 HD22 LEU A  51      13.456   5.871 -13.322  1.00  0.00           H  
ATOM   2208 HD23 LEU A  51      15.033   5.904 -12.495  1.00  0.00           H  
ATOM   2209  N   PRO A  52      15.797   6.988 -17.437  1.00  0.00           N  
ATOM   2210  CA  PRO A  52      16.216   5.800 -18.187  1.00  0.00           C  
ATOM   2211  C   PRO A  52      15.783   4.468 -17.554  1.00  0.00           C  
ATOM   2212  O   PRO A  52      15.897   4.273 -16.341  1.00  0.00           O  
ATOM   2213  CB  PRO A  52      17.746   5.885 -18.281  1.00  0.00           C  
ATOM   2214  CG  PRO A  52      18.010   7.385 -18.199  1.00  0.00           C  
ATOM   2215  CD  PRO A  52      16.965   7.822 -17.174  1.00  0.00           C  
ATOM   2216  HA  PRO A  52      15.799   5.871 -19.192  1.00  0.00           H  
ATOM   2217  HB2 PRO A  52      18.116   5.463 -19.216  1.00  0.00           H  
ATOM   2218  HB3 PRO A  52      18.210   5.390 -17.428  1.00  0.00           H  
ATOM   2219  HG2 PRO A  52      17.807   7.855 -19.162  1.00  0.00           H  
ATOM   2220  HG3 PRO A  52      19.024   7.603 -17.864  1.00  0.00           H  
ATOM   2221  HD2 PRO A  52      17.339   7.621 -16.170  1.00  0.00           H  
ATOM   2222  HD3 PRO A  52      16.755   8.884 -17.300  1.00  0.00           H  
ATOM   2223  N   ILE A  53      15.354   3.502 -18.374  1.00  0.00           N  
ATOM   2224  CA  ILE A  53      14.912   2.174 -17.901  1.00  0.00           C  
ATOM   2225  C   ILE A  53      16.023   1.407 -17.155  1.00  0.00           C  
ATOM   2226  O   ILE A  53      15.730   0.633 -16.246  1.00  0.00           O  
ATOM   2227  CB  ILE A  53      14.294   1.374 -19.075  1.00  0.00           C  
ATOM   2228  CG1 ILE A  53      13.711  -0.001 -18.665  1.00  0.00           C  
ATOM   2229  CG2 ILE A  53      15.331   1.094 -20.177  1.00  0.00           C  
ATOM   2230  CD1 ILE A  53      12.583   0.089 -17.629  1.00  0.00           C  
ATOM   2231  H   ILE A  53      15.278   3.705 -19.361  1.00  0.00           H  
ATOM   2232  HA  ILE A  53      14.118   2.348 -17.175  1.00  0.00           H  
ATOM   2233  HB  ILE A  53      13.488   1.967 -19.508  1.00  0.00           H  
ATOM   2234 HG12 ILE A  53      14.499  -0.646 -18.274  1.00  0.00           H  
ATOM   2235 HG13 ILE A  53      13.302  -0.484 -19.552  1.00  0.00           H  
ATOM   2236 HG21 ILE A  53      15.740   2.024 -20.573  1.00  0.00           H  
ATOM   2237 HG22 ILE A  53      16.146   0.476 -19.800  1.00  0.00           H  
ATOM   2238 HG23 ILE A  53      14.854   0.561 -21.000  1.00  0.00           H  
ATOM   2239 HD11 ILE A  53      12.975   0.425 -16.670  1.00  0.00           H  
ATOM   2240 HD12 ILE A  53      11.815   0.783 -17.971  1.00  0.00           H  
ATOM   2241 HD13 ILE A  53      12.136  -0.896 -17.498  1.00  0.00           H  
ATOM   2242  N   ASN A  54      17.299   1.670 -17.454  1.00  0.00           N  
ATOM   2243  CA  ASN A  54      18.466   1.116 -16.748  1.00  0.00           C  
ATOM   2244  C   ASN A  54      18.722   1.732 -15.351  1.00  0.00           C  
ATOM   2245  O   ASN A  54      19.606   1.264 -14.641  1.00  0.00           O  
ATOM   2246  CB  ASN A  54      19.706   1.232 -17.655  1.00  0.00           C  
ATOM   2247  CG  ASN A  54      19.869   2.599 -18.292  1.00  0.00           C  
ATOM   2248  OD1 ASN A  54      19.253   2.910 -19.298  1.00  0.00           O  
ATOM   2249  ND2 ASN A  54      20.680   3.463 -17.742  1.00  0.00           N  
ATOM   2250  H   ASN A  54      17.479   2.283 -18.236  1.00  0.00           H  
ATOM   2251  HA  ASN A  54      18.287   0.055 -16.572  1.00  0.00           H  
ATOM   2252  HB2 ASN A  54      19.611   0.510 -18.466  1.00  0.00           H  
ATOM   2253  HB3 ASN A  54      20.606   0.982 -17.093  1.00  0.00           H  
ATOM   2254 HD21 ASN A  54      20.842   4.337 -18.221  1.00  0.00           H  
ATOM   2255 HD22 ASN A  54      21.245   3.212 -16.943  1.00  0.00           H  
ATOM   2256  N   GLN A  55      17.950   2.741 -14.930  1.00  0.00           N  
ATOM   2257  CA  GLN A  55      18.060   3.417 -13.618  1.00  0.00           C  
ATOM   2258  C   GLN A  55      16.744   3.405 -12.820  1.00  0.00           C  
ATOM   2259  O   GLN A  55      16.691   3.872 -11.682  1.00  0.00           O  
ATOM   2260  CB  GLN A  55      18.587   4.848 -13.827  1.00  0.00           C  
ATOM   2261  CG  GLN A  55      20.057   4.844 -14.272  1.00  0.00           C  
ATOM   2262  CD  GLN A  55      20.466   6.043 -15.117  1.00  0.00           C  
ATOM   2263  OE1 GLN A  55      19.851   7.101 -15.120  1.00  0.00           O  
ATOM   2264  NE2 GLN A  55      21.551   5.911 -15.843  1.00  0.00           N  
ATOM   2265  H   GLN A  55      17.283   3.127 -15.583  1.00  0.00           H  
ATOM   2266  HA  GLN A  55      18.785   2.888 -12.999  1.00  0.00           H  
ATOM   2267  HB2 GLN A  55      18.502   5.423 -12.905  1.00  0.00           H  
ATOM   2268  HB3 GLN A  55      17.971   5.332 -14.586  1.00  0.00           H  
ATOM   2269  HG2 GLN A  55      20.258   3.954 -14.868  1.00  0.00           H  
ATOM   2270  HG3 GLN A  55      20.694   4.789 -13.389  1.00  0.00           H  
ATOM   2271 HE21 GLN A  55      22.080   5.052 -15.798  1.00  0.00           H  
ATOM   2272 HE22 GLN A  55      21.815   6.675 -16.449  1.00  0.00           H  
ATOM   2273  N   ARG A  56      15.692   2.837 -13.416  1.00  0.00           N  
ATOM   2274  CA  ARG A  56      14.306   2.787 -12.937  1.00  0.00           C  
ATOM   2275  C   ARG A  56      14.051   1.907 -11.700  1.00  0.00           C  
ATOM   2276  O   ARG A  56      13.010   2.063 -11.067  1.00  0.00           O  
ATOM   2277  CB  ARG A  56      13.477   2.389 -14.172  1.00  0.00           C  
ATOM   2278  CG  ARG A  56      11.997   2.078 -13.958  1.00  0.00           C  
ATOM   2279  CD  ARG A  56      11.140   3.287 -13.565  1.00  0.00           C  
ATOM   2280  NE  ARG A  56       9.782   2.824 -13.245  1.00  0.00           N  
ATOM   2281  CZ  ARG A  56       8.973   2.184 -14.068  1.00  0.00           C  
ATOM   2282  NH1 ARG A  56       8.058   1.409 -13.587  1.00  0.00           N  
ATOM   2283  NH2 ARG A  56       9.080   2.312 -15.358  1.00  0.00           N1+
ATOM   2284  H   ARG A  56      15.856   2.494 -14.352  1.00  0.00           H  
ATOM   2285  HA  ARG A  56      14.011   3.790 -12.629  1.00  0.00           H  
ATOM   2286  HB2 ARG A  56      13.917   1.482 -14.587  1.00  0.00           H  
ATOM   2287  HB3 ARG A  56      13.563   3.174 -14.923  1.00  0.00           H  
ATOM   2288  HG2 ARG A  56      11.890   1.311 -13.192  1.00  0.00           H  
ATOM   2289  HG3 ARG A  56      11.619   1.662 -14.892  1.00  0.00           H  
ATOM   2290  HD2 ARG A  56      11.122   4.016 -14.375  1.00  0.00           H  
ATOM   2291  HD3 ARG A  56      11.572   3.748 -12.677  1.00  0.00           H  
ATOM   2292  HE  ARG A  56       9.540   2.801 -12.265  1.00  0.00           H  
ATOM   2293 HH11 ARG A  56       7.527   0.768 -14.159  1.00  0.00           H  
ATOM   2294 HH12 ARG A  56       7.906   1.410 -12.588  1.00  0.00           H  
ATOM   2295 HH21 ARG A  56       9.733   2.988 -15.727  1.00  0.00           H  
ATOM   2296 HH22 ARG A  56       8.308   2.060 -15.958  1.00  0.00           H  
ATOM   2297  N   PHE A  57      14.983   1.029 -11.327  1.00  0.00           N  
ATOM   2298  CA  PHE A  57      14.800   0.045 -10.253  1.00  0.00           C  
ATOM   2299  C   PHE A  57      15.999  -0.040  -9.296  1.00  0.00           C  
ATOM   2300  O   PHE A  57      17.109   0.391  -9.618  1.00  0.00           O  
ATOM   2301  CB  PHE A  57      14.451  -1.338 -10.836  1.00  0.00           C  
ATOM   2302  CG  PHE A  57      13.174  -1.385 -11.653  1.00  0.00           C  
ATOM   2303  CD1 PHE A  57      11.936  -1.573 -11.011  1.00  0.00           C  
ATOM   2304  CD2 PHE A  57      13.216  -1.241 -13.052  1.00  0.00           C  
ATOM   2305  CE1 PHE A  57      10.744  -1.579 -11.756  1.00  0.00           C  
ATOM   2306  CE2 PHE A  57      12.025  -1.249 -13.798  1.00  0.00           C  
ATOM   2307  CZ  PHE A  57      10.786  -1.399 -13.147  1.00  0.00           C  
ATOM   2308  H   PHE A  57      15.863   1.017 -11.823  1.00  0.00           H  
ATOM   2309  HA  PHE A  57      13.951   0.359  -9.645  1.00  0.00           H  
ATOM   2310  HB2 PHE A  57      14.349  -2.051 -10.018  1.00  0.00           H  
ATOM   2311  HB3 PHE A  57      15.281  -1.683 -11.454  1.00  0.00           H  
ATOM   2312  HD1 PHE A  57      11.898  -1.711  -9.941  1.00  0.00           H  
ATOM   2313  HD2 PHE A  57      14.163  -1.117 -13.555  1.00  0.00           H  
ATOM   2314  HE1 PHE A  57       9.795  -1.717 -11.259  1.00  0.00           H  
ATOM   2315  HE2 PHE A  57      12.063  -1.126 -14.870  1.00  0.00           H  
ATOM   2316  HZ  PHE A  57       9.865  -1.379 -13.710  1.00  0.00           H  
ATOM   2317  N   ILE A  58      15.755  -0.631  -8.125  1.00  0.00           N  
ATOM   2318  CA  ILE A  58      16.739  -1.019  -7.102  1.00  0.00           C  
ATOM   2319  C   ILE A  58      16.332  -2.369  -6.493  1.00  0.00           C  
ATOM   2320  O   ILE A  58      15.173  -2.783  -6.588  1.00  0.00           O  
ATOM   2321  CB  ILE A  58      16.905   0.063  -6.005  1.00  0.00           C  
ATOM   2322  CG1 ILE A  58      15.608   0.295  -5.197  1.00  0.00           C  
ATOM   2323  CG2 ILE A  58      17.488   1.353  -6.595  1.00  0.00           C  
ATOM   2324  CD1 ILE A  58      15.743   1.313  -4.060  1.00  0.00           C  
ATOM   2325  H   ILE A  58      14.798  -0.896  -7.943  1.00  0.00           H  
ATOM   2326  HA  ILE A  58      17.703  -1.163  -7.592  1.00  0.00           H  
ATOM   2327  HB  ILE A  58      17.649  -0.311  -5.301  1.00  0.00           H  
ATOM   2328 HG12 ILE A  58      15.296  -0.649  -4.750  1.00  0.00           H  
ATOM   2329 HG13 ILE A  58      14.817   0.632  -5.867  1.00  0.00           H  
ATOM   2330 HG21 ILE A  58      18.392   1.106  -7.151  1.00  0.00           H  
ATOM   2331 HG22 ILE A  58      16.770   1.814  -7.274  1.00  0.00           H  
ATOM   2332 HG23 ILE A  58      17.747   2.055  -5.801  1.00  0.00           H  
ATOM   2333 HD11 ILE A  58      16.565   1.028  -3.403  1.00  0.00           H  
ATOM   2334 HD12 ILE A  58      15.925   2.311  -4.458  1.00  0.00           H  
ATOM   2335 HD13 ILE A  58      14.819   1.334  -3.481  1.00  0.00           H  
ATOM   2336  N   LEU A  59      17.280  -3.043  -5.841  1.00  0.00           N  
ATOM   2337  CA  LEU A  59      17.071  -4.328  -5.165  1.00  0.00           C  
ATOM   2338  C   LEU A  59      17.276  -4.210  -3.648  1.00  0.00           C  
ATOM   2339  O   LEU A  59      18.002  -3.341  -3.164  1.00  0.00           O  
ATOM   2340  CB  LEU A  59      17.957  -5.432  -5.776  1.00  0.00           C  
ATOM   2341  CG  LEU A  59      17.915  -5.584  -7.309  1.00  0.00           C  
ATOM   2342  CD1 LEU A  59      18.903  -6.667  -7.746  1.00  0.00           C  
ATOM   2343  CD2 LEU A  59      16.529  -5.989  -7.810  1.00  0.00           C  
ATOM   2344  H   LEU A  59      18.205  -2.637  -5.811  1.00  0.00           H  
ATOM   2345  HA  LEU A  59      16.035  -4.634  -5.310  1.00  0.00           H  
ATOM   2346  HB2 LEU A  59      17.673  -6.384  -5.328  1.00  0.00           H  
ATOM   2347  HB3 LEU A  59      18.988  -5.235  -5.482  1.00  0.00           H  
ATOM   2348  HG  LEU A  59      18.206  -4.647  -7.784  1.00  0.00           H  
ATOM   2349 HD11 LEU A  59      19.910  -6.394  -7.432  1.00  0.00           H  
ATOM   2350 HD12 LEU A  59      18.635  -7.626  -7.303  1.00  0.00           H  
ATOM   2351 HD13 LEU A  59      18.896  -6.758  -8.832  1.00  0.00           H  
ATOM   2352 HD21 LEU A  59      16.199  -6.896  -7.304  1.00  0.00           H  
ATOM   2353 HD22 LEU A  59      15.818  -5.186  -7.613  1.00  0.00           H  
ATOM   2354 HD23 LEU A  59      16.564  -6.165  -8.885  1.00  0.00           H  
ATOM   2355  N   VAL A  60      16.661  -5.121  -2.898  1.00  0.00           N  
ATOM   2356  CA  VAL A  60      16.763  -5.219  -1.436  1.00  0.00           C  
ATOM   2357  C   VAL A  60      16.960  -6.677  -1.041  1.00  0.00           C  
ATOM   2358  O   VAL A  60      16.118  -7.507  -1.360  1.00  0.00           O  
ATOM   2359  CB  VAL A  60      15.537  -4.584  -0.743  1.00  0.00           C  
ATOM   2360  CG1 VAL A  60      15.498  -4.876   0.760  1.00  0.00           C  
ATOM   2361  CG2 VAL A  60      15.469  -3.065  -0.940  1.00  0.00           C  
ATOM   2362  H   VAL A  60      16.068  -5.790  -3.368  1.00  0.00           H  
ATOM   2363  HA  VAL A  60      17.642  -4.667  -1.102  1.00  0.00           H  
ATOM   2364  HB  VAL A  60      14.634  -5.009  -1.182  1.00  0.00           H  
ATOM   2365 HG11 VAL A  60      15.288  -5.934   0.920  1.00  0.00           H  
ATOM   2366 HG12 VAL A  60      16.459  -4.628   1.210  1.00  0.00           H  
ATOM   2367 HG13 VAL A  60      14.705  -4.300   1.237  1.00  0.00           H  
ATOM   2368 HG21 VAL A  60      16.329  -2.594  -0.463  1.00  0.00           H  
ATOM   2369 HG22 VAL A  60      15.471  -2.819  -2.001  1.00  0.00           H  
ATOM   2370 HG23 VAL A  60      14.554  -2.673  -0.496  1.00  0.00           H  
ATOM   2371  N   GLU A  61      18.045  -7.006  -0.348  1.00  0.00           N  
ATOM   2372  CA  GLU A  61      18.372  -8.374   0.074  1.00  0.00           C  
ATOM   2373  C   GLU A  61      18.280  -8.503   1.602  1.00  0.00           C  
ATOM   2374  O   GLU A  61      18.756  -7.633   2.338  1.00  0.00           O  
ATOM   2375  CB  GLU A  61      19.720  -8.808  -0.530  1.00  0.00           C  
ATOM   2376  CG  GLU A  61      20.060 -10.302  -0.351  1.00  0.00           C  
ATOM   2377  CD  GLU A  61      19.943 -11.091  -1.667  1.00  0.00           C  
ATOM   2378  OE1 GLU A  61      20.609 -10.718  -2.661  1.00  0.00           O  
ATOM   2379  OE2 GLU A  61      19.185 -12.089  -1.721  1.00  0.00           O1-
ATOM   2380  H   GLU A  61      18.709  -6.279  -0.122  1.00  0.00           H  
ATOM   2381  HA  GLU A  61      17.626  -9.057  -0.334  1.00  0.00           H  
ATOM   2382  HB2 GLU A  61      20.498  -8.225  -0.038  1.00  0.00           H  
ATOM   2383  HB3 GLU A  61      19.740  -8.541  -1.587  1.00  0.00           H  
ATOM   2384  HG2 GLU A  61      19.425 -10.749   0.413  1.00  0.00           H  
ATOM   2385  HG3 GLU A  61      21.090 -10.374  -0.002  1.00  0.00           H  
ATOM   2386  N   LEU A  62      17.630  -9.565   2.078  1.00  0.00           N  
ATOM   2387  CA  LEU A  62      17.170  -9.722   3.456  1.00  0.00           C  
ATOM   2388  C   LEU A  62      17.507 -11.114   3.990  1.00  0.00           C  
ATOM   2389  O   LEU A  62      17.470 -12.098   3.255  1.00  0.00           O  
ATOM   2390  CB  LEU A  62      15.655  -9.458   3.544  1.00  0.00           C  
ATOM   2391  CG  LEU A  62      15.182  -8.070   3.079  1.00  0.00           C  
ATOM   2392  CD1 LEU A  62      13.654  -8.029   3.062  1.00  0.00           C  
ATOM   2393  CD2 LEU A  62      15.673  -6.955   4.005  1.00  0.00           C  
ATOM   2394  H   LEU A  62      17.348 -10.285   1.429  1.00  0.00           H  
ATOM   2395  HA  LEU A  62      17.682  -8.995   4.087  1.00  0.00           H  
ATOM   2396  HB2 LEU A  62      15.336  -9.602   4.576  1.00  0.00           H  
ATOM   2397  HB3 LEU A  62      15.154 -10.210   2.935  1.00  0.00           H  
ATOM   2398  HG  LEU A  62      15.536  -7.882   2.065  1.00  0.00           H  
ATOM   2399 HD11 LEU A  62      13.274  -8.794   2.384  1.00  0.00           H  
ATOM   2400 HD12 LEU A  62      13.258  -8.206   4.061  1.00  0.00           H  
ATOM   2401 HD13 LEU A  62      13.320  -7.056   2.704  1.00  0.00           H  
ATOM   2402 HD21 LEU A  62      15.340  -7.143   5.026  1.00  0.00           H  
ATOM   2403 HD22 LEU A  62      16.762  -6.910   3.978  1.00  0.00           H  
ATOM   2404 HD23 LEU A  62      15.282  -5.995   3.669  1.00  0.00           H  
ATOM   2405  N   SER A  63      17.789 -11.190   5.288  1.00  0.00           N  
ATOM   2406  CA  SER A  63      18.143 -12.421   6.004  1.00  0.00           C  
ATOM   2407  C   SER A  63      17.604 -12.400   7.435  1.00  0.00           C  
ATOM   2408  O   SER A  63      17.210 -11.337   7.922  1.00  0.00           O  
ATOM   2409  CB  SER A  63      19.661 -12.614   6.028  1.00  0.00           C  
ATOM   2410  OG  SER A  63      20.208 -12.636   4.720  1.00  0.00           O  
ATOM   2411  H   SER A  63      17.789 -10.334   5.823  1.00  0.00           H  
ATOM   2412  HA  SER A  63      17.694 -13.270   5.489  1.00  0.00           H  
ATOM   2413  HB2 SER A  63      19.901 -13.550   6.532  1.00  0.00           H  
ATOM   2414  HB3 SER A  63      20.116 -11.791   6.580  1.00  0.00           H  
ATOM   2415  HG  SER A  63      19.902 -13.445   4.303  1.00  0.00           H  
ATOM   2416  N   ASN A  64      17.594 -13.541   8.128  1.00  0.00           N  
ATOM   2417  CA  ASN A  64      17.063 -13.616   9.491  1.00  0.00           C  
ATOM   2418  C   ASN A  64      17.905 -14.463  10.460  1.00  0.00           C  
ATOM   2419  O   ASN A  64      18.892 -15.080  10.067  1.00  0.00           O  
ATOM   2420  CB  ASN A  64      15.582 -14.037   9.417  1.00  0.00           C  
ATOM   2421  CG  ASN A  64      15.325 -15.481   9.023  1.00  0.00           C  
ATOM   2422  OD1 ASN A  64      16.192 -16.338   9.028  1.00  0.00           O  
ATOM   2423  ND2 ASN A  64      14.091 -15.809   8.729  1.00  0.00           N  
ATOM   2424  H   ASN A  64      17.874 -14.402   7.680  1.00  0.00           H  
ATOM   2425  HA  ASN A  64      17.109 -12.612   9.912  1.00  0.00           H  
ATOM   2426  HB2 ASN A  64      15.066 -13.386   8.711  1.00  0.00           H  
ATOM   2427  HB3 ASN A  64      15.125 -13.873  10.393  1.00  0.00           H  
ATOM   2428 HD21 ASN A  64      13.340 -15.141   8.825  1.00  0.00           H  
ATOM   2429 HD22 ASN A  64      13.888 -16.785   8.564  1.00  0.00           H  
ATOM   2430  N   HIS A  65      17.517 -14.509  11.743  1.00  0.00           N  
ATOM   2431  CA  HIS A  65      18.197 -15.281  12.801  1.00  0.00           C  
ATOM   2432  C   HIS A  65      17.906 -16.795  12.750  1.00  0.00           C  
ATOM   2433  O   HIS A  65      18.108 -17.523  13.725  1.00  0.00           O  
ATOM   2434  CB  HIS A  65      17.914 -14.654  14.185  1.00  0.00           C  
ATOM   2435  CG  HIS A  65      19.115 -14.571  15.096  1.00  0.00           C  
ATOM   2436  ND1 HIS A  65      19.278 -13.621  16.111  1.00  0.00           N  
ATOM   2437  CD2 HIS A  65      20.223 -15.365  15.055  1.00  0.00           C  
ATOM   2438  CE1 HIS A  65      20.493 -13.853  16.632  1.00  0.00           C  
ATOM   2439  NE2 HIS A  65      21.076 -14.894  16.023  1.00  0.00           N  
ATOM   2440  H   HIS A  65      16.694 -13.995  12.020  1.00  0.00           H  
ATOM   2441  HA  HIS A  65      19.265 -15.193  12.602  1.00  0.00           H  
ATOM   2442  HB2 HIS A  65      17.130 -15.214  14.695  1.00  0.00           H  
ATOM   2443  HB3 HIS A  65      17.537 -13.640  14.057  1.00  0.00           H  
ATOM   2444  HD2 HIS A  65      20.405 -16.185  14.375  1.00  0.00           H  
ATOM   2445  HE2 HIS A  65      22.008 -15.233  16.213  1.00  0.00           H  
ATOM   2446  HE1 HIS A  65      20.947 -13.277  17.425  1.00  0.00           H  
ATOM   2447  N   ALA A  66      17.433 -17.270  11.601  1.00  0.00           N  
ATOM   2448  CA  ALA A  66      17.361 -18.666  11.191  1.00  0.00           C  
ATOM   2449  C   ALA A  66      18.180 -18.884   9.897  1.00  0.00           C  
ATOM   2450  O   ALA A  66      18.005 -19.892   9.214  1.00  0.00           O  
ATOM   2451  CB  ALA A  66      15.883 -19.078  11.101  1.00  0.00           C  
ATOM   2452  H   ALA A  66      17.222 -16.601  10.874  1.00  0.00           H  
ATOM   2453  HA  ALA A  66      17.837 -19.281  11.955  1.00  0.00           H  
ATOM   2454  HB1 ALA A  66      15.399 -18.927  12.066  1.00  0.00           H  
ATOM   2455  HB2 ALA A  66      15.374 -18.476  10.348  1.00  0.00           H  
ATOM   2456  HB3 ALA A  66      15.803 -20.128  10.820  1.00  0.00           H  
ATOM   2457  N   GLU A  67      19.070 -17.940   9.570  1.00  0.00           N  
ATOM   2458  CA  GLU A  67      19.953 -17.851   8.397  1.00  0.00           C  
ATOM   2459  C   GLU A  67      19.249 -17.757   7.023  1.00  0.00           C  
ATOM   2460  O   GLU A  67      19.885 -17.376   6.030  1.00  0.00           O  
ATOM   2461  CB  GLU A  67      21.038 -18.946   8.464  1.00  0.00           C  
ATOM   2462  CG  GLU A  67      21.685 -19.141   9.853  1.00  0.00           C  
ATOM   2463  CD  GLU A  67      22.111 -17.826  10.526  1.00  0.00           C  
ATOM   2464  OE1 GLU A  67      21.563 -17.479  11.599  1.00  0.00           O  
ATOM   2465  OE2 GLU A  67      23.020 -17.157   9.976  1.00  0.00           O1-
ATOM   2466  H   GLU A  67      19.145 -17.154  10.200  1.00  0.00           H  
ATOM   2467  HA  GLU A  67      20.478 -16.901   8.496  1.00  0.00           H  
ATOM   2468  HB2 GLU A  67      21.821 -18.691   7.750  1.00  0.00           H  
ATOM   2469  HB3 GLU A  67      20.605 -19.897   8.152  1.00  0.00           H  
ATOM   2470  HG2 GLU A  67      22.555 -19.788   9.743  1.00  0.00           H  
ATOM   2471  HG3 GLU A  67      20.981 -19.668  10.498  1.00  0.00           H  
ATOM   2472  N   LEU A  68      17.941 -18.033   6.961  1.00  0.00           N  
ATOM   2473  CA  LEU A  68      17.104 -17.958   5.760  1.00  0.00           C  
ATOM   2474  C   LEU A  68      17.157 -16.557   5.138  1.00  0.00           C  
ATOM   2475  O   LEU A  68      17.228 -15.554   5.850  1.00  0.00           O  
ATOM   2476  CB  LEU A  68      15.643 -18.343   6.074  1.00  0.00           C  
ATOM   2477  CG  LEU A  68      15.433 -19.677   6.815  1.00  0.00           C  
ATOM   2478  CD1 LEU A  68      13.936 -19.947   6.972  1.00  0.00           C  
ATOM   2479  CD2 LEU A  68      16.065 -20.862   6.085  1.00  0.00           C  
ATOM   2480  H   LEU A  68      17.494 -18.300   7.826  1.00  0.00           H  
ATOM   2481  HA  LEU A  68      17.500 -18.665   5.031  1.00  0.00           H  
ATOM   2482  HB2 LEU A  68      15.094 -18.380   5.133  1.00  0.00           H  
ATOM   2483  HB3 LEU A  68      15.204 -17.550   6.678  1.00  0.00           H  
ATOM   2484  HG  LEU A  68      15.861 -19.605   7.815  1.00  0.00           H  
ATOM   2485 HD11 LEU A  68      13.474 -19.132   7.528  1.00  0.00           H  
ATOM   2486 HD12 LEU A  68      13.463 -20.036   5.994  1.00  0.00           H  
ATOM   2487 HD13 LEU A  68      13.792 -20.873   7.528  1.00  0.00           H  
ATOM   2488 HD21 LEU A  68      15.712 -20.902   5.055  1.00  0.00           H  
ATOM   2489 HD22 LEU A  68      17.151 -20.764   6.093  1.00  0.00           H  
ATOM   2490 HD23 LEU A  68      15.807 -21.792   6.592  1.00  0.00           H  
ATOM   2491  N   SER A  69      17.129 -16.492   3.804  1.00  0.00           N  
ATOM   2492  CA  SER A  69      17.407 -15.264   3.046  1.00  0.00           C  
ATOM   2493  C   SER A  69      16.572 -15.150   1.769  1.00  0.00           C  
ATOM   2494  O   SER A  69      16.258 -16.162   1.138  1.00  0.00           O  
ATOM   2495  CB  SER A  69      18.901 -15.171   2.711  1.00  0.00           C  
ATOM   2496  OG  SER A  69      19.683 -15.156   3.895  1.00  0.00           O  
ATOM   2497  H   SER A  69      16.993 -17.343   3.278  1.00  0.00           H  
ATOM   2498  HA  SER A  69      17.147 -14.413   3.674  1.00  0.00           H  
ATOM   2499  HB2 SER A  69      19.086 -14.252   2.153  1.00  0.00           H  
ATOM   2500  HB3 SER A  69      19.192 -16.020   2.092  1.00  0.00           H  
ATOM   2501  HG  SER A  69      19.589 -16.004   4.336  1.00  0.00           H  
ATOM   2502  N   VAL A  70      16.213 -13.920   1.392  1.00  0.00           N  
ATOM   2503  CA  VAL A  70      15.306 -13.571   0.280  1.00  0.00           C  
ATOM   2504  C   VAL A  70      15.693 -12.215  -0.329  1.00  0.00           C  
ATOM   2505  O   VAL A  70      16.438 -11.440   0.271  1.00  0.00           O  
ATOM   2506  CB  VAL A  70      13.822 -13.546   0.737  1.00  0.00           C  
ATOM   2507  CG1 VAL A  70      13.377 -14.821   1.466  1.00  0.00           C  
ATOM   2508  CG2 VAL A  70      13.469 -12.349   1.633  1.00  0.00           C  
ATOM   2509  H   VAL A  70      16.590 -13.145   1.919  1.00  0.00           H  
ATOM   2510  HA  VAL A  70      15.406 -14.322  -0.505  1.00  0.00           H  
ATOM   2511  HB  VAL A  70      13.208 -13.466  -0.160  1.00  0.00           H  
ATOM   2512 HG11 VAL A  70      13.637 -15.699   0.874  1.00  0.00           H  
ATOM   2513 HG12 VAL A  70      13.858 -14.893   2.441  1.00  0.00           H  
ATOM   2514 HG13 VAL A  70      12.298 -14.802   1.618  1.00  0.00           H  
ATOM   2515 HG21 VAL A  70      14.106 -12.350   2.518  1.00  0.00           H  
ATOM   2516 HG22 VAL A  70      13.603 -11.412   1.092  1.00  0.00           H  
ATOM   2517 HG23 VAL A  70      12.426 -12.413   1.943  1.00  0.00           H  
ATOM   2518  N   THR A  71      15.141 -11.885  -1.497  1.00  0.00           N  
ATOM   2519  CA  THR A  71      15.414 -10.625  -2.212  1.00  0.00           C  
ATOM   2520  C   THR A  71      14.117  -9.992  -2.711  1.00  0.00           C  
ATOM   2521  O   THR A  71      13.201 -10.713  -3.095  1.00  0.00           O  
ATOM   2522  CB  THR A  71      16.335 -10.829  -3.429  1.00  0.00           C  
ATOM   2523  OG1 THR A  71      17.156 -11.966  -3.329  1.00  0.00           O  
ATOM   2524  CG2 THR A  71      17.226  -9.621  -3.707  1.00  0.00           C  
ATOM   2525  H   THR A  71      14.569 -12.573  -1.966  1.00  0.00           H  
ATOM   2526  HA  THR A  71      15.892  -9.924  -1.529  1.00  0.00           H  
ATOM   2527  HB  THR A  71      15.707 -10.977  -4.307  1.00  0.00           H  
ATOM   2528 HG21 THR A  71      16.618  -8.745  -3.933  1.00  0.00           H  
ATOM   2529 HG22 THR A  71      17.846  -9.412  -2.835  1.00  0.00           H  
ATOM   2530 HG23 THR A  71      17.878  -9.834  -4.555  1.00  0.00           H  
ATOM   2531  HG1 THR A  71      17.759 -11.854  -2.591  1.00  0.00           H  
ATOM   2532  N   LEU A  72      14.052  -8.663  -2.778  1.00  0.00           N  
ATOM   2533  CA  LEU A  72      12.941  -7.853  -3.290  1.00  0.00           C  
ATOM   2534  C   LEU A  72      13.446  -6.907  -4.397  1.00  0.00           C  
ATOM   2535  O   LEU A  72      14.631  -6.567  -4.427  1.00  0.00           O  
ATOM   2536  CB  LEU A  72      12.282  -7.027  -2.161  1.00  0.00           C  
ATOM   2537  CG  LEU A  72      12.056  -7.681  -0.783  1.00  0.00           C  
ATOM   2538  CD1 LEU A  72      11.474  -6.635   0.168  1.00  0.00           C  
ATOM   2539  CD2 LEU A  72      11.089  -8.861  -0.820  1.00  0.00           C  
ATOM   2540  H   LEU A  72      14.853  -8.151  -2.438  1.00  0.00           H  
ATOM   2541  HA  LEU A  72      12.182  -8.508  -3.718  1.00  0.00           H  
ATOM   2542  HB2 LEU A  72      11.324  -6.662  -2.529  1.00  0.00           H  
ATOM   2543  HB3 LEU A  72      12.908  -6.150  -1.995  1.00  0.00           H  
ATOM   2544  HG  LEU A  72      13.008  -8.016  -0.373  1.00  0.00           H  
ATOM   2545 HD11 LEU A  72      12.162  -5.794   0.260  1.00  0.00           H  
ATOM   2546 HD12 LEU A  72      10.513  -6.281  -0.205  1.00  0.00           H  
ATOM   2547 HD13 LEU A  72      11.327  -7.079   1.153  1.00  0.00           H  
ATOM   2548 HD21 LEU A  72      10.162  -8.577  -1.319  1.00  0.00           H  
ATOM   2549 HD22 LEU A  72      11.560  -9.694  -1.341  1.00  0.00           H  
ATOM   2550 HD23 LEU A  72      10.859  -9.188   0.195  1.00  0.00           H  
ATOM   2551  N   ALA A  73      12.553  -6.434  -5.268  1.00  0.00           N  
ATOM   2552  CA  ALA A  73      12.851  -5.444  -6.308  1.00  0.00           C  
ATOM   2553  C   ALA A  73      11.830  -4.296  -6.290  1.00  0.00           C  
ATOM   2554  O   ALA A  73      10.623  -4.542  -6.212  1.00  0.00           O  
ATOM   2555  CB  ALA A  73      12.928  -6.138  -7.672  1.00  0.00           C  
ATOM   2556  H   ALA A  73      11.609  -6.790  -5.224  1.00  0.00           H  
ATOM   2557  HA  ALA A  73      13.829  -5.005  -6.111  1.00  0.00           H  
ATOM   2558  HB1 ALA A  73      13.701  -6.907  -7.654  1.00  0.00           H  
ATOM   2559  HB2 ALA A  73      11.969  -6.595  -7.914  1.00  0.00           H  
ATOM   2560  HB3 ALA A  73      13.182  -5.404  -8.437  1.00  0.00           H  
ATOM   2561  N   LEU A  74      12.314  -3.051  -6.358  1.00  0.00           N  
ATOM   2562  CA  LEU A  74      11.532  -1.825  -6.165  1.00  0.00           C  
ATOM   2563  C   LEU A  74      11.713  -0.837  -7.322  1.00  0.00           C  
ATOM   2564  O   LEU A  74      12.829  -0.614  -7.788  1.00  0.00           O  
ATOM   2565  CB  LEU A  74      11.878  -1.115  -4.839  1.00  0.00           C  
ATOM   2566  CG  LEU A  74      11.452  -1.797  -3.528  1.00  0.00           C  
ATOM   2567  CD1 LEU A  74      12.350  -2.967  -3.109  1.00  0.00           C  
ATOM   2568  CD2 LEU A  74      11.494  -0.771  -2.391  1.00  0.00           C  
ATOM   2569  H   LEU A  74      13.310  -2.937  -6.482  1.00  0.00           H  
ATOM   2570  HA  LEU A  74      10.477  -2.097  -6.132  1.00  0.00           H  
ATOM   2571  HB2 LEU A  74      11.380  -0.146  -4.872  1.00  0.00           H  
ATOM   2572  HB3 LEU A  74      12.950  -0.921  -4.809  1.00  0.00           H  
ATOM   2573  HG  LEU A  74      10.424  -2.141  -3.635  1.00  0.00           H  
ATOM   2574 HD11 LEU A  74      12.156  -3.836  -3.738  1.00  0.00           H  
ATOM   2575 HD12 LEU A  74      13.399  -2.681  -3.196  1.00  0.00           H  
ATOM   2576 HD13 LEU A  74      12.140  -3.254  -2.079  1.00  0.00           H  
ATOM   2577 HD21 LEU A  74      12.512  -0.406  -2.252  1.00  0.00           H  
ATOM   2578 HD22 LEU A  74      10.836   0.066  -2.623  1.00  0.00           H  
ATOM   2579 HD23 LEU A  74      11.141  -1.228  -1.467  1.00  0.00           H  
ATOM   2580  N   ASP A  75      10.613  -0.212  -7.737  1.00  0.00           N  
ATOM   2581  CA  ASP A  75      10.566   0.909  -8.684  1.00  0.00           C  
ATOM   2582  C   ASP A  75      10.922   2.225  -7.964  1.00  0.00           C  
ATOM   2583  O   ASP A  75      10.321   2.575  -6.945  1.00  0.00           O  
ATOM   2584  CB  ASP A  75       9.167   0.896  -9.330  1.00  0.00           C  
ATOM   2585  CG  ASP A  75       8.818   2.068 -10.256  1.00  0.00           C  
ATOM   2586  OD1 ASP A  75       9.583   3.051 -10.386  1.00  0.00           O  
ATOM   2587  OD2 ASP A  75       7.762   1.992 -10.930  1.00  0.00           O1-
ATOM   2588  H   ASP A  75       9.740  -0.470  -7.300  1.00  0.00           H  
ATOM   2589  HA  ASP A  75      11.300   0.750  -9.475  1.00  0.00           H  
ATOM   2590  HB2 ASP A  75       8.420   0.843  -8.539  1.00  0.00           H  
ATOM   2591  HB3 ASP A  75       9.069  -0.025  -9.904  1.00  0.00           H  
ATOM   2592  N   VAL A  76      11.915   2.970  -8.466  1.00  0.00           N  
ATOM   2593  CA  VAL A  76      12.433   4.179  -7.787  1.00  0.00           C  
ATOM   2594  C   VAL A  76      11.487   5.375  -7.877  1.00  0.00           C  
ATOM   2595  O   VAL A  76      11.632   6.320  -7.109  1.00  0.00           O  
ATOM   2596  CB  VAL A  76      13.830   4.592  -8.294  1.00  0.00           C  
ATOM   2597  CG1 VAL A  76      14.819   3.428  -8.228  1.00  0.00           C  
ATOM   2598  CG2 VAL A  76      13.826   5.200  -9.703  1.00  0.00           C  
ATOM   2599  H   VAL A  76      12.335   2.678  -9.337  1.00  0.00           H  
ATOM   2600  HA  VAL A  76      12.530   3.941  -6.727  1.00  0.00           H  
ATOM   2601  HB  VAL A  76      14.208   5.361  -7.621  1.00  0.00           H  
ATOM   2602 HG11 VAL A  76      14.822   3.019  -7.218  1.00  0.00           H  
ATOM   2603 HG12 VAL A  76      14.538   2.645  -8.932  1.00  0.00           H  
ATOM   2604 HG13 VAL A  76      15.819   3.784  -8.478  1.00  0.00           H  
ATOM   2605 HG21 VAL A  76      13.353   4.518 -10.409  1.00  0.00           H  
ATOM   2606 HG22 VAL A  76      13.283   6.146  -9.704  1.00  0.00           H  
ATOM   2607 HG23 VAL A  76      14.850   5.395 -10.021  1.00  0.00           H  
ATOM   2608  N   THR A  77      10.521   5.357  -8.793  1.00  0.00           N  
ATOM   2609  CA  THR A  77       9.643   6.506  -9.097  1.00  0.00           C  
ATOM   2610  C   THR A  77       8.490   6.640  -8.095  1.00  0.00           C  
ATOM   2611  O   THR A  77       7.896   7.708  -7.940  1.00  0.00           O  
ATOM   2612  CB  THR A  77       9.099   6.381 -10.528  1.00  0.00           C  
ATOM   2613  OG1 THR A  77       8.201   5.300 -10.642  1.00  0.00           O  
ATOM   2614  CG2 THR A  77      10.202   6.174 -11.573  1.00  0.00           C  
ATOM   2615  H   THR A  77      10.414   4.520  -9.348  1.00  0.00           H  
ATOM   2616  HA  THR A  77      10.225   7.426  -9.047  1.00  0.00           H  
ATOM   2617  HB  THR A  77       8.556   7.294 -10.773  1.00  0.00           H  
ATOM   2618 HG21 THR A  77      10.744   7.108 -11.724  1.00  0.00           H  
ATOM   2619 HG22 THR A  77      10.902   5.395 -11.271  1.00  0.00           H  
ATOM   2620 HG23 THR A  77       9.752   5.852 -12.512  1.00  0.00           H  
ATOM   2621  HG1 THR A  77       8.696   4.482 -10.563  1.00  0.00           H  
ATOM   2622  N   ASN A  78       8.196   5.549  -7.384  1.00  0.00           N  
ATOM   2623  CA  ASN A  78       7.052   5.370  -6.486  1.00  0.00           C  
ATOM   2624  C   ASN A  78       7.411   4.508  -5.246  1.00  0.00           C  
ATOM   2625  O   ASN A  78       6.550   4.271  -4.397  1.00  0.00           O  
ATOM   2626  CB  ASN A  78       5.899   4.756  -7.316  1.00  0.00           C  
ATOM   2627  CG  ASN A  78       6.353   3.525  -8.082  1.00  0.00           C  
ATOM   2628  OD1 ASN A  78       7.213   2.797  -7.617  1.00  0.00           O  
ATOM   2629  ND2 ASN A  78       5.845   3.262  -9.260  1.00  0.00           N  
ATOM   2630  H   ASN A  78       8.717   4.718  -7.622  1.00  0.00           H  
ATOM   2631  HA  ASN A  78       6.737   6.346  -6.115  1.00  0.00           H  
ATOM   2632  HB2 ASN A  78       5.555   5.495  -8.040  1.00  0.00           H  
ATOM   2633  HB3 ASN A  78       5.062   4.486  -6.673  1.00  0.00           H  
ATOM   2634 HD21 ASN A  78       6.359   2.583  -9.802  1.00  0.00           H  
ATOM   2635 HD22 ASN A  78       5.170   3.870  -9.702  1.00  0.00           H  
ATOM   2636  N   ALA A  79       8.661   4.044  -5.115  1.00  0.00           N  
ATOM   2637  CA  ALA A  79       9.148   3.140  -4.062  1.00  0.00           C  
ATOM   2638  C   ALA A  79       8.341   1.826  -3.934  1.00  0.00           C  
ATOM   2639  O   ALA A  79       8.196   1.281  -2.837  1.00  0.00           O  
ATOM   2640  CB  ALA A  79       9.340   3.919  -2.750  1.00  0.00           C  
ATOM   2641  H   ALA A  79       9.302   4.208  -5.878  1.00  0.00           H  
ATOM   2642  HA  ALA A  79      10.142   2.824  -4.377  1.00  0.00           H  
ATOM   2643  HB1 ALA A  79       9.955   4.800  -2.930  1.00  0.00           H  
ATOM   2644  HB2 ALA A  79       8.372   4.230  -2.357  1.00  0.00           H  
ATOM   2645  HB3 ALA A  79       9.834   3.283  -2.015  1.00  0.00           H  
ATOM   2646  N   TYR A  80       7.779   1.330  -5.042  1.00  0.00           N  
ATOM   2647  CA  TYR A  80       6.845   0.203  -5.057  1.00  0.00           C  
ATOM   2648  C   TYR A  80       7.566  -1.137  -5.282  1.00  0.00           C  
ATOM   2649  O   TYR A  80       8.280  -1.290  -6.272  1.00  0.00           O  
ATOM   2650  CB  TYR A  80       5.761   0.481  -6.111  1.00  0.00           C  
ATOM   2651  CG  TYR A  80       4.646  -0.542  -6.203  1.00  0.00           C  
ATOM   2652  CD1 TYR A  80       3.350  -0.241  -5.738  1.00  0.00           C  
ATOM   2653  CD2 TYR A  80       4.894  -1.777  -6.828  1.00  0.00           C  
ATOM   2654  CE1 TYR A  80       2.314  -1.187  -5.878  1.00  0.00           C  
ATOM   2655  CE2 TYR A  80       3.870  -2.729  -6.955  1.00  0.00           C  
ATOM   2656  CZ  TYR A  80       2.579  -2.436  -6.482  1.00  0.00           C  
ATOM   2657  OH  TYR A  80       1.603  -3.362  -6.626  1.00  0.00           O  
ATOM   2658  H   TYR A  80       7.957   1.794  -5.921  1.00  0.00           H  
ATOM   2659  HA  TYR A  80       6.343   0.163  -4.090  1.00  0.00           H  
ATOM   2660  HB2 TYR A  80       6.238   0.523  -7.090  1.00  0.00           H  
ATOM   2661  HB3 TYR A  80       5.324   1.459  -5.913  1.00  0.00           H  
ATOM   2662  HD1 TYR A  80       3.143   0.722  -5.294  1.00  0.00           H  
ATOM   2663  HD2 TYR A  80       5.878  -1.999  -7.214  1.00  0.00           H  
ATOM   2664  HE1 TYR A  80       1.315  -0.967  -5.530  1.00  0.00           H  
ATOM   2665  HE2 TYR A  80       4.058  -3.687  -7.417  1.00  0.00           H  
ATOM   2666  HH  TYR A  80       0.745  -2.939  -6.708  1.00  0.00           H  
ATOM   2667  N   VAL A  81       7.361  -2.125  -4.401  1.00  0.00           N  
ATOM   2668  CA  VAL A  81       7.863  -3.506  -4.576  1.00  0.00           C  
ATOM   2669  C   VAL A  81       7.099  -4.250  -5.682  1.00  0.00           C  
ATOM   2670  O   VAL A  81       5.914  -4.541  -5.507  1.00  0.00           O  
ATOM   2671  CB  VAL A  81       7.821  -4.332  -3.268  1.00  0.00           C  
ATOM   2672  CG1 VAL A  81       8.348  -5.755  -3.508  1.00  0.00           C  
ATOM   2673  CG2 VAL A  81       8.611  -3.708  -2.113  1.00  0.00           C  
ATOM   2674  H   VAL A  81       6.828  -1.907  -3.571  1.00  0.00           H  
ATOM   2675  HA  VAL A  81       8.908  -3.442  -4.879  1.00  0.00           H  
ATOM   2676  HB  VAL A  81       6.783  -4.404  -2.944  1.00  0.00           H  
ATOM   2677 HG11 VAL A  81       7.668  -6.318  -4.147  1.00  0.00           H  
ATOM   2678 HG12 VAL A  81       9.335  -5.719  -3.969  1.00  0.00           H  
ATOM   2679 HG13 VAL A  81       8.429  -6.289  -2.561  1.00  0.00           H  
ATOM   2680 HG21 VAL A  81       9.681  -3.782  -2.306  1.00  0.00           H  
ATOM   2681 HG22 VAL A  81       8.330  -2.666  -1.966  1.00  0.00           H  
ATOM   2682 HG23 VAL A  81       8.393  -4.251  -1.193  1.00  0.00           H  
ATOM   2683  N   VAL A  82       7.772  -4.593  -6.788  1.00  0.00           N  
ATOM   2684  CA  VAL A  82       7.171  -5.232  -7.985  1.00  0.00           C  
ATOM   2685  C   VAL A  82       7.354  -6.757  -8.029  1.00  0.00           C  
ATOM   2686  O   VAL A  82       6.648  -7.434  -8.780  1.00  0.00           O  
ATOM   2687  CB  VAL A  82       7.702  -4.601  -9.295  1.00  0.00           C  
ATOM   2688  CG1 VAL A  82       7.464  -3.090  -9.366  1.00  0.00           C  
ATOM   2689  CG2 VAL A  82       9.190  -4.882  -9.559  1.00  0.00           C  
ATOM   2690  H   VAL A  82       8.752  -4.348  -6.820  1.00  0.00           H  
ATOM   2691  HA  VAL A  82       6.096  -5.057  -7.964  1.00  0.00           H  
ATOM   2692  HB  VAL A  82       7.144  -5.046 -10.119  1.00  0.00           H  
ATOM   2693 HG11 VAL A  82       6.401  -2.883  -9.243  1.00  0.00           H  
ATOM   2694 HG12 VAL A  82       8.033  -2.570  -8.595  1.00  0.00           H  
ATOM   2695 HG13 VAL A  82       7.767  -2.714 -10.343  1.00  0.00           H  
ATOM   2696 HG21 VAL A  82       9.802  -4.440  -8.772  1.00  0.00           H  
ATOM   2697 HG22 VAL A  82       9.376  -5.955  -9.604  1.00  0.00           H  
ATOM   2698 HG23 VAL A  82       9.480  -4.445 -10.514  1.00  0.00           H  
ATOM   2699  N   GLY A  83       8.286  -7.313  -7.250  1.00  0.00           N  
ATOM   2700  CA  GLY A  83       8.576  -8.749  -7.230  1.00  0.00           C  
ATOM   2701  C   GLY A  83       9.703  -9.138  -6.275  1.00  0.00           C  
ATOM   2702  O   GLY A  83      10.321  -8.274  -5.647  1.00  0.00           O  
ATOM   2703  H   GLY A  83       8.836  -6.716  -6.648  1.00  0.00           H  
ATOM   2704  HA2 GLY A  83       8.852  -9.081  -8.230  1.00  0.00           H  
ATOM   2705  HA3 GLY A  83       7.676  -9.290  -6.936  1.00  0.00           H  
ATOM   2706  N   TYR A  84       9.957 -10.443  -6.159  1.00  0.00           N  
ATOM   2707  CA  TYR A  84      10.864 -11.023  -5.162  1.00  0.00           C  
ATOM   2708  C   TYR A  84      11.531 -12.335  -5.636  1.00  0.00           C  
ATOM   2709  O   TYR A  84      11.074 -12.957  -6.595  1.00  0.00           O  
ATOM   2710  CB  TYR A  84      10.101 -11.151  -3.821  1.00  0.00           C  
ATOM   2711  CG  TYR A  84       9.651 -12.531  -3.392  1.00  0.00           C  
ATOM   2712  CD1 TYR A  84       8.358 -12.984  -3.711  1.00  0.00           C  
ATOM   2713  CD2 TYR A  84      10.513 -13.338  -2.622  1.00  0.00           C  
ATOM   2714  CE1 TYR A  84       7.929 -14.249  -3.267  1.00  0.00           C  
ATOM   2715  CE2 TYR A  84      10.089 -14.605  -2.187  1.00  0.00           C  
ATOM   2716  CZ  TYR A  84       8.794 -15.059  -2.504  1.00  0.00           C  
ATOM   2717  OH  TYR A  84       8.376 -16.271  -2.069  1.00  0.00           O  
ATOM   2718  H   TYR A  84       9.452 -11.080  -6.759  1.00  0.00           H  
ATOM   2719  HA  TYR A  84      11.673 -10.310  -5.004  1.00  0.00           H  
ATOM   2720  HB2 TYR A  84       9.237 -10.486  -3.818  1.00  0.00           H  
ATOM   2721  HB3 TYR A  84      10.749 -10.769  -3.032  1.00  0.00           H  
ATOM   2722  HD1 TYR A  84       7.695 -12.354  -4.286  1.00  0.00           H  
ATOM   2723  HD2 TYR A  84      11.497 -12.980  -2.357  1.00  0.00           H  
ATOM   2724  HE1 TYR A  84       6.941 -14.616  -3.505  1.00  0.00           H  
ATOM   2725  HE2 TYR A  84      10.749 -15.228  -1.602  1.00  0.00           H  
ATOM   2726  HH  TYR A  84       9.001 -16.663  -1.455  1.00  0.00           H  
ATOM   2727  N   ARG A  85      12.606 -12.763  -4.960  1.00  0.00           N  
ATOM   2728  CA  ARG A  85      13.431 -13.960  -5.235  1.00  0.00           C  
ATOM   2729  C   ARG A  85      13.735 -14.718  -3.938  1.00  0.00           C  
ATOM   2730  O   ARG A  85      14.041 -14.083  -2.931  1.00  0.00           O  
ATOM   2731  CB  ARG A  85      14.715 -13.526  -5.983  1.00  0.00           C  
ATOM   2732  CG  ARG A  85      15.779 -14.619  -6.210  1.00  0.00           C  
ATOM   2733  CD  ARG A  85      17.129 -14.060  -6.698  1.00  0.00           C  
ATOM   2734  NE  ARG A  85      17.934 -13.494  -5.589  1.00  0.00           N  
ATOM   2735  CZ  ARG A  85      19.230 -13.657  -5.381  1.00  0.00           C  
ATOM   2736  NH1 ARG A  85      20.024 -14.182  -6.264  1.00  0.00           N  
ATOM   2737  NH2 ARG A  85      19.774 -13.324  -4.248  1.00  0.00           N1+
ATOM   2738  H   ARG A  85      12.892 -12.189  -4.180  1.00  0.00           H  
ATOM   2739  HA  ARG A  85      12.873 -14.640  -5.879  1.00  0.00           H  
ATOM   2740  HB2 ARG A  85      15.180 -12.725  -5.407  1.00  0.00           H  
ATOM   2741  HB3 ARG A  85      14.429 -13.113  -6.951  1.00  0.00           H  
ATOM   2742  HG2 ARG A  85      15.398 -15.315  -6.957  1.00  0.00           H  
ATOM   2743  HG3 ARG A  85      15.961 -15.177  -5.291  1.00  0.00           H  
ATOM   2744  HD2 ARG A  85      16.964 -13.304  -7.465  1.00  0.00           H  
ATOM   2745  HD3 ARG A  85      17.678 -14.882  -7.157  1.00  0.00           H  
ATOM   2746  HE  ARG A  85      17.446 -13.016  -4.845  1.00  0.00           H  
ATOM   2747 HH11 ARG A  85      20.989 -14.387  -6.045  1.00  0.00           H  
ATOM   2748 HH12 ARG A  85      19.696 -14.313  -7.210  1.00  0.00           H  
ATOM   2749 HH21 ARG A  85      19.264 -12.822  -3.535  1.00  0.00           H  
ATOM   2750 HH22 ARG A  85      20.740 -13.539  -4.047  1.00  0.00           H  
ATOM   2751  N   ALA A  86      13.683 -16.053  -3.953  1.00  0.00           N  
ATOM   2752  CA  ALA A  86      14.152 -16.893  -2.847  1.00  0.00           C  
ATOM   2753  C   ALA A  86      14.454 -18.346  -3.264  1.00  0.00           C  
ATOM   2754  O   ALA A  86      13.672 -18.962  -3.992  1.00  0.00           O  
ATOM   2755  CB  ALA A  86      13.110 -16.901  -1.726  1.00  0.00           C  
ATOM   2756  H   ALA A  86      13.369 -16.517  -4.793  1.00  0.00           H  
ATOM   2757  HA  ALA A  86      15.069 -16.455  -2.454  1.00  0.00           H  
ATOM   2758  HB1 ALA A  86      12.932 -15.886  -1.371  1.00  0.00           H  
ATOM   2759  HB2 ALA A  86      12.175 -17.334  -2.081  1.00  0.00           H  
ATOM   2760  HB3 ALA A  86      13.493 -17.498  -0.898  1.00  0.00           H  
ATOM   2761  N   GLY A  87      15.555 -18.905  -2.747  1.00  0.00           N  
ATOM   2762  CA  GLY A  87      15.923 -20.329  -2.802  1.00  0.00           C  
ATOM   2763  C   GLY A  87      16.188 -20.877  -4.209  1.00  0.00           C  
ATOM   2764  O   GLY A  87      17.330 -21.108  -4.602  1.00  0.00           O  
ATOM   2765  H   GLY A  87      16.162 -18.304  -2.208  1.00  0.00           H  
ATOM   2766  HA2 GLY A  87      15.124 -20.916  -2.349  1.00  0.00           H  
ATOM   2767  HA3 GLY A  87      16.824 -20.481  -2.208  1.00  0.00           H  
ATOM   2768  N   ASN A  88      15.122 -21.075  -4.981  1.00  0.00           N  
ATOM   2769  CA  ASN A  88      15.115 -21.691  -6.311  1.00  0.00           C  
ATOM   2770  C   ASN A  88      14.170 -20.970  -7.300  1.00  0.00           C  
ATOM   2771  O   ASN A  88      14.081 -21.377  -8.460  1.00  0.00           O  
ATOM   2772  CB  ASN A  88      14.730 -23.176  -6.147  1.00  0.00           C  
ATOM   2773  CG  ASN A  88      13.363 -23.338  -5.499  1.00  0.00           C  
ATOM   2774  OD1 ASN A  88      12.359 -22.878  -6.016  1.00  0.00           O  
ATOM   2775  ND2 ASN A  88      13.268 -23.947  -4.344  1.00  0.00           N  
ATOM   2776  H   ASN A  88      14.238 -20.776  -4.593  1.00  0.00           H  
ATOM   2777  HA  ASN A  88      16.116 -21.636  -6.741  1.00  0.00           H  
ATOM   2778  HB2 ASN A  88      15.483 -23.677  -5.538  1.00  0.00           H  
ATOM   2779  HB3 ASN A  88      14.709 -23.664  -7.122  1.00  0.00           H  
ATOM   2780 HD21 ASN A  88      14.079 -24.316  -3.867  1.00  0.00           H  
ATOM   2781 HD22 ASN A  88      12.339 -24.026  -3.955  1.00  0.00           H  
ATOM   2782  N   SER A  89      13.456 -19.924  -6.865  1.00  0.00           N  
ATOM   2783  CA  SER A  89      12.367 -19.296  -7.623  1.00  0.00           C  
ATOM   2784  C   SER A  89      12.280 -17.779  -7.423  1.00  0.00           C  
ATOM   2785  O   SER A  89      12.731 -17.238  -6.412  1.00  0.00           O  
ATOM   2786  CB  SER A  89      11.023 -19.941  -7.259  1.00  0.00           C  
ATOM   2787  OG  SER A  89      10.985 -21.293  -7.671  1.00  0.00           O  
ATOM   2788  H   SER A  89      13.617 -19.574  -5.931  1.00  0.00           H  
ATOM   2789  HA  SER A  89      12.533 -19.472  -8.686  1.00  0.00           H  
ATOM   2790  HB2 SER A  89      10.219 -19.405  -7.764  1.00  0.00           H  
ATOM   2791  HB3 SER A  89      10.862 -19.878  -6.183  1.00  0.00           H  
ATOM   2792  HG  SER A  89      11.471 -21.828  -7.039  1.00  0.00           H  
ATOM   2793  N   ALA A  90      11.656 -17.093  -8.382  1.00  0.00           N  
ATOM   2794  CA  ALA A  90      11.303 -15.677  -8.299  1.00  0.00           C  
ATOM   2795  C   ALA A  90       9.868 -15.418  -8.781  1.00  0.00           C  
ATOM   2796  O   ALA A  90       9.311 -16.194  -9.560  1.00  0.00           O  
ATOM   2797  CB  ALA A  90      12.349 -14.834  -9.034  1.00  0.00           C  
ATOM   2798  H   ALA A  90      11.385 -17.588  -9.220  1.00  0.00           H  
ATOM   2799  HA  ALA A  90      11.323 -15.381  -7.250  1.00  0.00           H  
ATOM   2800  HB1 ALA A  90      13.307 -14.930  -8.523  1.00  0.00           H  
ATOM   2801  HB2 ALA A  90      12.445 -15.167 -10.067  1.00  0.00           H  
ATOM   2802  HB3 ALA A  90      12.057 -13.784  -9.021  1.00  0.00           H  
ATOM   2803  N   TYR A  91       9.272 -14.329  -8.295  1.00  0.00           N  
ATOM   2804  CA  TYR A  91       7.833 -14.072  -8.323  1.00  0.00           C  
ATOM   2805  C   TYR A  91       7.536 -12.595  -8.610  1.00  0.00           C  
ATOM   2806  O   TYR A  91       8.175 -11.713  -8.039  1.00  0.00           O  
ATOM   2807  CB  TYR A  91       7.193 -14.490  -6.988  1.00  0.00           C  
ATOM   2808  CG  TYR A  91       7.486 -15.903  -6.504  1.00  0.00           C  
ATOM   2809  CD1 TYR A  91       8.675 -16.172  -5.795  1.00  0.00           C  
ATOM   2810  CD2 TYR A  91       6.554 -16.937  -6.723  1.00  0.00           C  
ATOM   2811  CE1 TYR A  91       8.936 -17.468  -5.313  1.00  0.00           C  
ATOM   2812  CE2 TYR A  91       6.807 -18.234  -6.234  1.00  0.00           C  
ATOM   2813  CZ  TYR A  91       7.997 -18.498  -5.522  1.00  0.00           C  
ATOM   2814  OH  TYR A  91       8.241 -19.737  -5.026  1.00  0.00           O  
ATOM   2815  H   TYR A  91       9.835 -13.703  -7.737  1.00  0.00           H  
ATOM   2816  HA  TYR A  91       7.382 -14.680  -9.107  1.00  0.00           H  
ATOM   2817  HB2 TYR A  91       6.113 -14.367  -7.072  1.00  0.00           H  
ATOM   2818  HB3 TYR A  91       7.533 -13.797  -6.218  1.00  0.00           H  
ATOM   2819  HD1 TYR A  91       9.381 -15.378  -5.605  1.00  0.00           H  
ATOM   2820  HD2 TYR A  91       5.638 -16.734  -7.258  1.00  0.00           H  
ATOM   2821  HE1 TYR A  91       9.843 -17.676  -4.765  1.00  0.00           H  
ATOM   2822  HE2 TYR A  91       6.093 -19.028  -6.397  1.00  0.00           H  
ATOM   2823  HH  TYR A  91       7.436 -20.208  -4.798  1.00  0.00           H  
ATOM   2824  N   PHE A  92       6.537 -12.328  -9.453  1.00  0.00           N  
ATOM   2825  CA  PHE A  92       6.133 -10.980  -9.880  1.00  0.00           C  
ATOM   2826  C   PHE A  92       4.606 -10.854 -10.006  1.00  0.00           C  
ATOM   2827  O   PHE A  92       3.895 -11.851 -10.143  1.00  0.00           O  
ATOM   2828  CB  PHE A  92       6.812 -10.629 -11.214  1.00  0.00           C  
ATOM   2829  CG  PHE A  92       8.323 -10.492 -11.162  1.00  0.00           C  
ATOM   2830  CD1 PHE A  92       8.898  -9.251 -10.834  1.00  0.00           C  
ATOM   2831  CD2 PHE A  92       9.155 -11.589 -11.462  1.00  0.00           C  
ATOM   2832  CE1 PHE A  92      10.295  -9.096 -10.819  1.00  0.00           C  
ATOM   2833  CE2 PHE A  92      10.554 -11.437 -11.435  1.00  0.00           C  
ATOM   2834  CZ  PHE A  92      11.121 -10.189 -11.126  1.00  0.00           C  
ATOM   2835  H   PHE A  92       6.057 -13.106  -9.881  1.00  0.00           H  
ATOM   2836  HA  PHE A  92       6.456 -10.252  -9.137  1.00  0.00           H  
ATOM   2837  HB2 PHE A  92       6.404  -9.685 -11.572  1.00  0.00           H  
ATOM   2838  HB3 PHE A  92       6.549 -11.387 -11.952  1.00  0.00           H  
ATOM   2839  HD1 PHE A  92       8.263  -8.410 -10.596  1.00  0.00           H  
ATOM   2840  HD2 PHE A  92       8.722 -12.546 -11.710  1.00  0.00           H  
ATOM   2841  HE1 PHE A  92      10.732  -8.139 -10.572  1.00  0.00           H  
ATOM   2842  HE2 PHE A  92      11.195 -12.278 -11.656  1.00  0.00           H  
ATOM   2843  HZ  PHE A  92      12.195 -10.069 -11.121  1.00  0.00           H  
ATOM   2844  N   PHE A  93       4.093  -9.625  -9.979  1.00  0.00           N  
ATOM   2845  CA  PHE A  93       2.664  -9.328 -10.147  1.00  0.00           C  
ATOM   2846  C   PHE A  93       2.277  -9.081 -11.617  1.00  0.00           C  
ATOM   2847  O   PHE A  93       3.131  -8.988 -12.505  1.00  0.00           O  
ATOM   2848  CB  PHE A  93       2.297  -8.147  -9.232  1.00  0.00           C  
ATOM   2849  CG  PHE A  93       2.570  -8.397  -7.758  1.00  0.00           C  
ATOM   2850  CD1 PHE A  93       1.758  -9.291  -7.034  1.00  0.00           C  
ATOM   2851  CD2 PHE A  93       3.639  -7.746  -7.112  1.00  0.00           C  
ATOM   2852  CE1 PHE A  93       2.028  -9.549  -5.677  1.00  0.00           C  
ATOM   2853  CE2 PHE A  93       3.904  -7.999  -5.754  1.00  0.00           C  
ATOM   2854  CZ  PHE A  93       3.102  -8.904  -5.037  1.00  0.00           C  
ATOM   2855  H   PHE A  93       4.721  -8.844  -9.853  1.00  0.00           H  
ATOM   2856  HA  PHE A  93       2.081 -10.186  -9.811  1.00  0.00           H  
ATOM   2857  HB2 PHE A  93       1.237  -7.922  -9.343  1.00  0.00           H  
ATOM   2858  HB3 PHE A  93       2.852  -7.268  -9.558  1.00  0.00           H  
ATOM   2859  HD1 PHE A  93       0.927  -9.780  -7.521  1.00  0.00           H  
ATOM   2860  HD2 PHE A  93       4.259  -7.050  -7.658  1.00  0.00           H  
ATOM   2861  HE1 PHE A  93       1.410 -10.240  -5.124  1.00  0.00           H  
ATOM   2862  HE2 PHE A  93       4.726  -7.497  -5.265  1.00  0.00           H  
ATOM   2863  HZ  PHE A  93       3.309  -9.100  -3.996  1.00  0.00           H  
ATOM   2864  N   HIS A  94       0.976  -8.946 -11.884  1.00  0.00           N  
ATOM   2865  CA  HIS A  94       0.487  -8.275 -13.094  1.00  0.00           C  
ATOM   2866  C   HIS A  94       0.627  -6.748 -12.901  1.00  0.00           C  
ATOM   2867  O   HIS A  94       0.380  -6.271 -11.789  1.00  0.00           O  
ATOM   2868  CB  HIS A  94      -0.963  -8.690 -13.381  1.00  0.00           C  
ATOM   2869  CG  HIS A  94      -1.561  -7.927 -14.532  1.00  0.00           C  
ATOM   2870  CD2 HIS A  94      -2.336  -6.814 -14.411  1.00  0.00           C  
ATOM   2871  ND1 HIS A  94      -1.331  -8.179 -15.886  1.00  0.00           N  
ATOM   2872  NE2 HIS A  94      -2.569  -6.358 -15.686  1.00  0.00           N  
ATOM   2873  CE1 HIS A  94      -1.949  -7.182 -16.546  1.00  0.00           C  
ATOM   2874  H   HIS A  94       0.321  -9.064 -11.124  1.00  0.00           H  
ATOM   2875  HA  HIS A  94       1.089  -8.587 -13.948  1.00  0.00           H  
ATOM   2876  HB2 HIS A  94      -1.573  -8.506 -12.497  1.00  0.00           H  
ATOM   2877  HB3 HIS A  94      -0.996  -9.756 -13.609  1.00  0.00           H  
ATOM   2878  HD2 HIS A  94      -2.650  -6.349 -13.488  1.00  0.00           H  
ATOM   2879  HE2 HIS A  94      -3.053  -5.506 -15.931  1.00  0.00           H  
ATOM   2880  HE1 HIS A  94      -1.941  -7.058 -17.618  1.00  0.00           H  
ATOM   2881  N   PRO A  95       1.022  -5.953 -13.914  1.00  0.00           N  
ATOM   2882  CA  PRO A  95       1.176  -4.510 -13.743  1.00  0.00           C  
ATOM   2883  C   PRO A  95      -0.111  -3.775 -13.373  1.00  0.00           C  
ATOM   2884  O   PRO A  95      -1.188  -4.085 -13.877  1.00  0.00           O  
ATOM   2885  CB  PRO A  95       1.697  -3.985 -15.078  1.00  0.00           C  
ATOM   2886  CG  PRO A  95       2.422  -5.186 -15.655  1.00  0.00           C  
ATOM   2887  CD  PRO A  95       1.529  -6.343 -15.221  1.00  0.00           C  
ATOM   2888  HA  PRO A  95       1.928  -4.331 -12.974  1.00  0.00           H  
ATOM   2889  HB2 PRO A  95       2.365  -3.135 -14.936  1.00  0.00           H  
ATOM   2890  HB3 PRO A  95       0.870  -3.718 -15.736  1.00  0.00           H  
ATOM   2891  HG2 PRO A  95       3.406  -5.286 -15.196  1.00  0.00           H  
ATOM   2892  HG3 PRO A  95       2.487  -5.104 -16.740  1.00  0.00           H  
ATOM   2893  HD2 PRO A  95       0.700  -6.447 -15.920  1.00  0.00           H  
ATOM   2894  HD3 PRO A  95       2.115  -7.262 -15.180  1.00  0.00           H  
ATOM   2895  N   ASP A  96       0.011  -2.700 -12.605  1.00  0.00           N  
ATOM   2896  CA  ASP A  96      -1.061  -1.712 -12.425  1.00  0.00           C  
ATOM   2897  C   ASP A  96      -1.082  -0.711 -13.612  1.00  0.00           C  
ATOM   2898  O   ASP A  96      -1.212   0.504 -13.452  1.00  0.00           O  
ATOM   2899  CB  ASP A  96      -0.911  -1.096 -11.026  1.00  0.00           C  
ATOM   2900  CG  ASP A  96      -2.125  -0.301 -10.552  1.00  0.00           C  
ATOM   2901  OD1 ASP A  96      -3.133  -0.197 -11.289  1.00  0.00           O  
ATOM   2902  OD2 ASP A  96      -2.032   0.266  -9.439  1.00  0.00           O1-
ATOM   2903  H   ASP A  96       0.924  -2.481 -12.233  1.00  0.00           H  
ATOM   2904  HA  ASP A  96      -2.016  -2.236 -12.442  1.00  0.00           H  
ATOM   2905  HB2 ASP A  96      -0.032  -0.451 -11.015  1.00  0.00           H  
ATOM   2906  HB3 ASP A  96      -0.743  -1.898 -10.307  1.00  0.00           H  
ATOM   2907  N   ASN A  97      -0.806  -1.226 -14.816  1.00  0.00           N  
ATOM   2908  CA  ASN A  97      -0.602  -0.521 -16.085  1.00  0.00           C  
ATOM   2909  C   ASN A  97      -0.455  -1.601 -17.198  1.00  0.00           C  
ATOM   2910  O   ASN A  97      -1.261  -2.531 -17.269  1.00  0.00           O  
ATOM   2911  CB  ASN A  97       0.622   0.424 -15.950  1.00  0.00           C  
ATOM   2912  CG  ASN A  97       1.860  -0.215 -15.345  1.00  0.00           C  
ATOM   2913  OD1 ASN A  97       2.638  -0.868 -16.019  1.00  0.00           O  
ATOM   2914  ND2 ASN A  97       2.089  -0.046 -14.068  1.00  0.00           N  
ATOM   2915  H   ASN A  97      -0.782  -2.235 -14.859  1.00  0.00           H  
ATOM   2916  HA  ASN A  97      -1.482   0.079 -16.318  1.00  0.00           H  
ATOM   2917  HB2 ASN A  97       0.340   1.269 -15.323  1.00  0.00           H  
ATOM   2918  HB3 ASN A  97       0.883   0.863 -16.913  1.00  0.00           H  
ATOM   2919 HD21 ASN A  97       1.484   0.524 -13.495  1.00  0.00           H  
ATOM   2920 HD22 ASN A  97       2.913  -0.488 -13.685  1.00  0.00           H  
ATOM   2921  N   GLN A  98       0.581  -1.522 -18.037  1.00  0.00           N  
ATOM   2922  CA  GLN A  98       1.107  -2.610 -18.880  1.00  0.00           C  
ATOM   2923  C   GLN A  98       2.639  -2.535 -19.026  1.00  0.00           C  
ATOM   2924  O   GLN A  98       3.292  -3.573 -19.094  1.00  0.00           O  
ATOM   2925  CB  GLN A  98       0.384  -2.608 -20.242  1.00  0.00           C  
ATOM   2926  CG  GLN A  98       1.006  -3.473 -21.360  1.00  0.00           C  
ATOM   2927  CD  GLN A  98       1.253  -4.950 -21.035  1.00  0.00           C  
ATOM   2928  OE1 GLN A  98       2.141  -5.587 -21.593  1.00  0.00           O  
ATOM   2929  NE2 GLN A  98       0.480  -5.573 -20.169  1.00  0.00           N  
ATOM   2930  H   GLN A  98       1.143  -0.684 -17.987  1.00  0.00           H  
ATOM   2931  HA  GLN A  98       0.895  -3.558 -18.384  1.00  0.00           H  
ATOM   2932  HB2 GLN A  98      -0.647  -2.926 -20.086  1.00  0.00           H  
ATOM   2933  HB3 GLN A  98       0.352  -1.582 -20.609  1.00  0.00           H  
ATOM   2934  HG2 GLN A  98       0.349  -3.424 -22.228  1.00  0.00           H  
ATOM   2935  HG3 GLN A  98       1.958  -3.031 -21.653  1.00  0.00           H  
ATOM   2936 HE21 GLN A  98      -0.305  -5.090 -19.757  1.00  0.00           H  
ATOM   2937 HE22 GLN A  98       0.637  -6.561 -20.034  1.00  0.00           H  
ATOM   2938  N   GLU A  99       3.204  -1.325 -19.026  1.00  0.00           N  
ATOM   2939  CA  GLU A  99       4.641  -1.011 -19.025  1.00  0.00           C  
ATOM   2940  C   GLU A  99       5.518  -1.959 -18.184  1.00  0.00           C  
ATOM   2941  O   GLU A  99       6.563  -2.428 -18.648  1.00  0.00           O  
ATOM   2942  CB  GLU A  99       4.757   0.445 -18.529  1.00  0.00           C  
ATOM   2943  CG  GLU A  99       6.175   0.940 -18.215  1.00  0.00           C  
ATOM   2944  CD  GLU A  99       6.191   2.336 -17.580  1.00  0.00           C  
ATOM   2945  OE1 GLU A  99       7.305   2.841 -17.345  1.00  0.00           O  
ATOM   2946  OE2 GLU A  99       5.120   2.921 -17.259  1.00  0.00           O1-
ATOM   2947  H   GLU A  99       2.588  -0.525 -19.015  1.00  0.00           H  
ATOM   2948  HA  GLU A  99       5.012  -1.054 -20.049  1.00  0.00           H  
ATOM   2949  HB2 GLU A  99       4.171   0.534 -17.614  1.00  0.00           H  
ATOM   2950  HB3 GLU A  99       4.313   1.105 -19.274  1.00  0.00           H  
ATOM   2951  HG2 GLU A  99       6.770   0.940 -19.128  1.00  0.00           H  
ATOM   2952  HG3 GLU A  99       6.649   0.263 -17.505  1.00  0.00           H  
ATOM   2953  N   ASP A 100       5.107  -2.274 -16.953  1.00  0.00           N  
ATOM   2954  CA  ASP A 100       5.936  -3.080 -16.047  1.00  0.00           C  
ATOM   2955  C   ASP A 100       6.018  -4.573 -16.433  1.00  0.00           C  
ATOM   2956  O   ASP A 100       6.901  -5.276 -15.943  1.00  0.00           O  
ATOM   2957  CB  ASP A 100       5.549  -2.848 -14.576  1.00  0.00           C  
ATOM   2958  CG  ASP A 100       5.586  -1.369 -14.171  1.00  0.00           C  
ATOM   2959  OD1 ASP A 100       6.516  -0.641 -14.580  1.00  0.00           O  
ATOM   2960  OD2 ASP A 100       4.668  -0.915 -13.443  1.00  0.00           O1-
ATOM   2961  H   ASP A 100       4.245  -1.870 -16.616  1.00  0.00           H  
ATOM   2962  HA  ASP A 100       6.952  -2.697 -16.148  1.00  0.00           H  
ATOM   2963  HB2 ASP A 100       6.247  -3.393 -13.940  1.00  0.00           H  
ATOM   2964  HB3 ASP A 100       4.552  -3.249 -14.397  1.00  0.00           H  
ATOM   2965  N   ALA A 101       5.175  -5.072 -17.351  1.00  0.00           N  
ATOM   2966  CA  ALA A 101       5.265  -6.451 -17.850  1.00  0.00           C  
ATOM   2967  C   ALA A 101       6.520  -6.672 -18.713  1.00  0.00           C  
ATOM   2968  O   ALA A 101       7.068  -7.776 -18.736  1.00  0.00           O  
ATOM   2969  CB  ALA A 101       3.998  -6.808 -18.636  1.00  0.00           C  
ATOM   2970  H   ALA A 101       4.505  -4.450 -17.779  1.00  0.00           H  
ATOM   2971  HA  ALA A 101       5.338  -7.126 -16.997  1.00  0.00           H  
ATOM   2972  HB1 ALA A 101       3.120  -6.776 -17.991  1.00  0.00           H  
ATOM   2973  HB2 ALA A 101       3.869  -6.122 -19.473  1.00  0.00           H  
ATOM   2974  HB3 ALA A 101       4.093  -7.822 -19.026  1.00  0.00           H  
ATOM   2975  N   GLU A 102       7.011  -5.623 -19.380  1.00  0.00           N  
ATOM   2976  CA  GLU A 102       8.337  -5.631 -20.002  1.00  0.00           C  
ATOM   2977  C   GLU A 102       9.432  -5.444 -18.942  1.00  0.00           C  
ATOM   2978  O   GLU A 102      10.477  -6.096 -18.995  1.00  0.00           O  
ATOM   2979  CB  GLU A 102       8.382  -4.578 -21.125  1.00  0.00           C  
ATOM   2980  CG  GLU A 102       9.728  -4.479 -21.862  1.00  0.00           C  
ATOM   2981  CD  GLU A 102      10.781  -3.556 -21.226  1.00  0.00           C  
ATOM   2982  OE1 GLU A 102      10.599  -3.028 -20.108  1.00  0.00           O  
ATOM   2983  OE2 GLU A 102      11.852  -3.374 -21.846  1.00  0.00           O1-
ATOM   2984  H   GLU A 102       6.502  -4.751 -19.348  1.00  0.00           H  
ATOM   2985  HA  GLU A 102       8.507  -6.603 -20.465  1.00  0.00           H  
ATOM   2986  HB2 GLU A 102       8.103  -3.599 -20.734  1.00  0.00           H  
ATOM   2987  HB3 GLU A 102       7.625  -4.858 -21.858  1.00  0.00           H  
ATOM   2988  HG2 GLU A 102       9.520  -4.102 -22.863  1.00  0.00           H  
ATOM   2989  HG3 GLU A 102      10.145  -5.479 -21.978  1.00  0.00           H  
ATOM   2990  N   ALA A 103       9.184  -4.602 -17.933  1.00  0.00           N  
ATOM   2991  CA  ALA A 103      10.204  -4.215 -16.966  1.00  0.00           C  
ATOM   2992  C   ALA A 103      10.685  -5.386 -16.091  1.00  0.00           C  
ATOM   2993  O   ALA A 103      11.888  -5.530 -15.858  1.00  0.00           O  
ATOM   2994  CB  ALA A 103       9.676  -3.059 -16.121  1.00  0.00           C  
ATOM   2995  H   ALA A 103       8.293  -4.127 -17.912  1.00  0.00           H  
ATOM   2996  HA  ALA A 103      11.062  -3.848 -17.530  1.00  0.00           H  
ATOM   2997  HB1 ALA A 103       9.286  -2.266 -16.759  1.00  0.00           H  
ATOM   2998  HB2 ALA A 103       8.901  -3.409 -15.440  1.00  0.00           H  
ATOM   2999  HB3 ALA A 103      10.507  -2.665 -15.535  1.00  0.00           H  
ATOM   3000  N   ILE A 104       9.777  -6.276 -15.669  1.00  0.00           N  
ATOM   3001  CA  ILE A 104      10.121  -7.489 -14.901  1.00  0.00           C  
ATOM   3002  C   ILE A 104      10.962  -8.504 -15.699  1.00  0.00           C  
ATOM   3003  O   ILE A 104      11.431  -9.482 -15.117  1.00  0.00           O  
ATOM   3004  CB  ILE A 104       8.865  -8.159 -14.299  1.00  0.00           C  
ATOM   3005  CG1 ILE A 104       7.939  -8.767 -15.379  1.00  0.00           C  
ATOM   3006  CG2 ILE A 104       8.132  -7.195 -13.348  1.00  0.00           C  
ATOM   3007  CD1 ILE A 104       6.882  -9.717 -14.808  1.00  0.00           C  
ATOM   3008  H   ILE A 104       8.804  -6.084 -15.863  1.00  0.00           H  
ATOM   3009  HA  ILE A 104      10.747  -7.177 -14.065  1.00  0.00           H  
ATOM   3010  HB  ILE A 104       9.222  -8.987 -13.687  1.00  0.00           H  
ATOM   3011 HG12 ILE A 104       8.531  -9.338 -16.094  1.00  0.00           H  
ATOM   3012 HG13 ILE A 104       7.441  -7.965 -15.923  1.00  0.00           H  
ATOM   3013 HG21 ILE A 104       8.832  -6.799 -12.612  1.00  0.00           H  
ATOM   3014 HG22 ILE A 104       7.693  -6.360 -13.893  1.00  0.00           H  
ATOM   3015 HG23 ILE A 104       7.335  -7.715 -12.815  1.00  0.00           H  
ATOM   3016 HD11 ILE A 104       7.367 -10.518 -14.250  1.00  0.00           H  
ATOM   3017 HD12 ILE A 104       6.198  -9.178 -14.153  1.00  0.00           H  
ATOM   3018 HD13 ILE A 104       6.316 -10.156 -15.630  1.00  0.00           H  
ATOM   3019  N   THR A 105      11.206  -8.293 -16.999  1.00  0.00           N  
ATOM   3020  CA  THR A 105      12.195  -9.087 -17.754  1.00  0.00           C  
ATOM   3021  C   THR A 105      13.637  -8.706 -17.403  1.00  0.00           C  
ATOM   3022  O   THR A 105      14.536  -9.525 -17.595  1.00  0.00           O  
ATOM   3023  CB  THR A 105      11.998  -9.001 -19.275  1.00  0.00           C  
ATOM   3024  OG1 THR A 105      12.353  -7.742 -19.797  1.00  0.00           O  
ATOM   3025  CG2 THR A 105      10.574  -9.328 -19.714  1.00  0.00           C  
ATOM   3026  H   THR A 105      10.771  -7.503 -17.454  1.00  0.00           H  
ATOM   3027  HA  THR A 105      12.070 -10.134 -17.479  1.00  0.00           H  
ATOM   3028  HB  THR A 105      12.660  -9.735 -19.735  1.00  0.00           H  
ATOM   3029 HG21 THR A 105      10.298 -10.304 -19.317  1.00  0.00           H  
ATOM   3030 HG22 THR A 105       9.868  -8.586 -19.343  1.00  0.00           H  
ATOM   3031 HG23 THR A 105      10.523  -9.350 -20.803  1.00  0.00           H  
ATOM   3032  HG1 THR A 105      11.677  -7.113 -19.531  1.00  0.00           H  
ATOM   3033  N   HIS A 106      13.856  -7.506 -16.843  1.00  0.00           N  
ATOM   3034  CA  HIS A 106      15.166  -6.951 -16.459  1.00  0.00           C  
ATOM   3035  C   HIS A 106      15.540  -7.217 -14.988  1.00  0.00           C  
ATOM   3036  O   HIS A 106      16.477  -6.609 -14.472  1.00  0.00           O  
ATOM   3037  CB  HIS A 106      15.215  -5.445 -16.801  1.00  0.00           C  
ATOM   3038  CG  HIS A 106      14.675  -5.076 -18.165  1.00  0.00           C  
ATOM   3039  ND1 HIS A 106      15.059  -5.626 -19.374  1.00  0.00           N1+
ATOM   3040  CD2 HIS A 106      13.707  -4.143 -18.422  1.00  0.00           C  
ATOM   3041  CE1 HIS A 106      14.322  -5.050 -20.346  1.00  0.00           C  
ATOM   3042  NE2 HIS A 106      13.494  -4.146 -19.789  1.00  0.00           N  
ATOM   3043  H   HIS A 106      13.056  -6.905 -16.706  1.00  0.00           H  
ATOM   3044  HA  HIS A 106      15.930  -7.456 -17.050  1.00  0.00           H  
ATOM   3045  HB2 HIS A 106      16.246  -5.098 -16.736  1.00  0.00           H  
ATOM   3046  HB3 HIS A 106      14.644  -4.899 -16.050  1.00  0.00           H  
ATOM   3047  HD1 HIS A 106      15.778  -6.325 -19.493  1.00  0.00           H  
ATOM   3048  HD2 HIS A 106      13.203  -3.529 -17.691  1.00  0.00           H  
ATOM   3049  HE2 HIS A 106      12.808  -3.609 -20.300  1.00  0.00           H  
ATOM   3050  HE1 HIS A 106      14.375  -5.269 -21.402  1.00  0.00           H  
ATOM   3051  N   LEU A 107      14.805  -8.092 -14.297  1.00  0.00           N  
ATOM   3052  CA  LEU A 107      14.886  -8.339 -12.853  1.00  0.00           C  
ATOM   3053  C   LEU A 107      14.737  -9.843 -12.577  1.00  0.00           C  
ATOM   3054  O   LEU A 107      13.867 -10.468 -13.173  1.00  0.00           O  
ATOM   3055  CB  LEU A 107      13.773  -7.547 -12.127  1.00  0.00           C  
ATOM   3056  CG  LEU A 107      13.776  -6.015 -12.310  1.00  0.00           C  
ATOM   3057  CD1 LEU A 107      12.477  -5.425 -11.758  1.00  0.00           C  
ATOM   3058  CD2 LEU A 107      14.946  -5.358 -11.577  1.00  0.00           C  
ATOM   3059  H   LEU A 107      14.094  -8.603 -14.801  1.00  0.00           H  
ATOM   3060  HA  LEU A 107      15.857  -8.017 -12.477  1.00  0.00           H  
ATOM   3061  HB2 LEU A 107      13.824  -7.769 -11.061  1.00  0.00           H  
ATOM   3062  HB3 LEU A 107      12.817  -7.922 -12.491  1.00  0.00           H  
ATOM   3063  HG  LEU A 107      13.831  -5.763 -13.369  1.00  0.00           H  
ATOM   3064 HD11 LEU A 107      11.626  -5.830 -12.304  1.00  0.00           H  
ATOM   3065 HD12 LEU A 107      12.373  -5.658 -10.698  1.00  0.00           H  
ATOM   3066 HD13 LEU A 107      12.483  -4.343 -11.890  1.00  0.00           H  
ATOM   3067 HD21 LEU A 107      14.878  -5.552 -10.506  1.00  0.00           H  
ATOM   3068 HD22 LEU A 107      15.892  -5.741 -11.958  1.00  0.00           H  
ATOM   3069 HD23 LEU A 107      14.922  -4.281 -11.746  1.00  0.00           H  
ATOM   3070  N   PHE A 108      15.557 -10.402 -11.681  1.00  0.00           N  
ATOM   3071  CA  PHE A 108      15.549 -11.805 -11.217  1.00  0.00           C  
ATOM   3072  C   PHE A 108      15.448 -12.877 -12.322  1.00  0.00           C  
ATOM   3073  O   PHE A 108      14.373 -13.399 -12.633  1.00  0.00           O  
ATOM   3074  CB  PHE A 108      14.505 -12.013 -10.107  1.00  0.00           C  
ATOM   3075  CG  PHE A 108      14.636 -11.102  -8.896  1.00  0.00           C  
ATOM   3076  CD1 PHE A 108      15.899 -10.854  -8.320  1.00  0.00           C  
ATOM   3077  CD2 PHE A 108      13.487 -10.532  -8.311  1.00  0.00           C  
ATOM   3078  CE1 PHE A 108      16.015 -10.023  -7.194  1.00  0.00           C  
ATOM   3079  CE2 PHE A 108      13.605  -9.696  -7.186  1.00  0.00           C  
ATOM   3080  CZ  PHE A 108      14.869  -9.442  -6.628  1.00  0.00           C  
ATOM   3081  H   PHE A 108      16.246  -9.800 -11.254  1.00  0.00           H  
ATOM   3082  HA  PHE A 108      16.520 -11.978 -10.754  1.00  0.00           H  
ATOM   3083  HB2 PHE A 108      14.591 -13.040  -9.753  1.00  0.00           H  
ATOM   3084  HB3 PHE A 108      13.510 -11.900 -10.537  1.00  0.00           H  
ATOM   3085  HD1 PHE A 108      16.791 -11.302  -8.732  1.00  0.00           H  
ATOM   3086  HD2 PHE A 108      12.509 -10.737  -8.721  1.00  0.00           H  
ATOM   3087  HE1 PHE A 108      16.990  -9.834  -6.769  1.00  0.00           H  
ATOM   3088  HE2 PHE A 108      12.725  -9.244  -6.753  1.00  0.00           H  
ATOM   3089  HZ  PHE A 108      14.964  -8.799  -5.766  1.00  0.00           H  
ATOM   3090  N   THR A 109      16.596 -13.256 -12.885  1.00  0.00           N  
ATOM   3091  CA  THR A 109      16.728 -14.373 -13.854  1.00  0.00           C  
ATOM   3092  C   THR A 109      17.899 -15.310 -13.527  1.00  0.00           C  
ATOM   3093  O   THR A 109      17.991 -16.406 -14.074  1.00  0.00           O  
ATOM   3094  CB  THR A 109      16.810 -13.891 -15.310  1.00  0.00           C  
ATOM   3095  OG1 THR A 109      18.031 -13.237 -15.570  1.00  0.00           O  
ATOM   3096  CG2 THR A 109      15.681 -12.937 -15.710  1.00  0.00           C  
ATOM   3097  H   THR A 109      17.435 -12.786 -12.577  1.00  0.00           H  
ATOM   3098  HA  THR A 109      15.834 -14.993 -13.783  1.00  0.00           H  
ATOM   3099  HB  THR A 109      16.755 -14.768 -15.954  1.00  0.00           H  
ATOM   3100 HG21 THR A 109      14.720 -13.427 -15.554  1.00  0.00           H  
ATOM   3101 HG22 THR A 109      15.726 -12.022 -15.120  1.00  0.00           H  
ATOM   3102 HG23 THR A 109      15.773 -12.672 -16.764  1.00  0.00           H  
ATOM   3103  HG1 THR A 109      18.096 -13.198 -16.527  1.00  0.00           H  
ATOM   3104  N   ASP A 110      18.724 -14.914 -12.562  1.00  0.00           N  
ATOM   3105  CA  ASP A 110      19.834 -15.587 -11.871  1.00  0.00           C  
ATOM   3106  C   ASP A 110      19.405 -16.795 -11.001  1.00  0.00           C  
ATOM   3107  O   ASP A 110      20.105 -17.204 -10.071  1.00  0.00           O  
ATOM   3108  CB  ASP A 110      20.512 -14.511 -10.993  1.00  0.00           C  
ATOM   3109  CG  ASP A 110      19.507 -13.696 -10.157  1.00  0.00           C  
ATOM   3110  OD1 ASP A 110      18.751 -12.883 -10.741  1.00  0.00           O  
ATOM   3111  OD2 ASP A 110      19.471 -13.865  -8.918  1.00  0.00           O1-
ATOM   3112  H   ASP A 110      18.541 -13.993 -12.189  1.00  0.00           H  
ATOM   3113  HA  ASP A 110      20.550 -15.946 -12.611  1.00  0.00           H  
ATOM   3114  HB2 ASP A 110      21.038 -13.819 -11.651  1.00  0.00           H  
ATOM   3115  HB3 ASP A 110      21.263 -14.962 -10.344  1.00  0.00           H  
ATOM   3116  N   VAL A 111      18.229 -17.356 -11.269  1.00  0.00           N  
ATOM   3117  CA  VAL A 111      17.446 -18.216 -10.376  1.00  0.00           C  
ATOM   3118  C   VAL A 111      16.743 -19.302 -11.193  1.00  0.00           C  
ATOM   3119  O   VAL A 111      16.239 -19.022 -12.280  1.00  0.00           O  
ATOM   3120  CB  VAL A 111      16.487 -17.341  -9.541  1.00  0.00           C  
ATOM   3121  CG1 VAL A 111      15.541 -16.478 -10.393  1.00  0.00           C  
ATOM   3122  CG2 VAL A 111      15.606 -18.192  -8.628  1.00  0.00           C  
ATOM   3123  H   VAL A 111      17.785 -17.086 -12.135  1.00  0.00           H  
ATOM   3124  HA  VAL A 111      18.115 -18.713  -9.673  1.00  0.00           H  
ATOM   3125  HB  VAL A 111      17.086 -16.678  -8.916  1.00  0.00           H  
ATOM   3126 HG11 VAL A 111      16.113 -15.810 -11.037  1.00  0.00           H  
ATOM   3127 HG12 VAL A 111      14.888 -17.102 -11.002  1.00  0.00           H  
ATOM   3128 HG13 VAL A 111      14.931 -15.860  -9.734  1.00  0.00           H  
ATOM   3129 HG21 VAL A 111      14.883 -18.758  -9.216  1.00  0.00           H  
ATOM   3130 HG22 VAL A 111      16.225 -18.878  -8.051  1.00  0.00           H  
ATOM   3131 HG23 VAL A 111      15.072 -17.543  -7.934  1.00  0.00           H  
ATOM   3132  N   GLN A 112      16.717 -20.542 -10.691  1.00  0.00           N  
ATOM   3133  CA  GLN A 112      16.314 -21.721 -11.471  1.00  0.00           C  
ATOM   3134  C   GLN A 112      14.915 -21.619 -12.112  1.00  0.00           C  
ATOM   3135  O   GLN A 112      14.750 -22.089 -13.241  1.00  0.00           O  
ATOM   3136  CB  GLN A 112      16.479 -22.981 -10.596  1.00  0.00           C  
ATOM   3137  CG  GLN A 112      15.981 -24.319 -11.176  1.00  0.00           C  
ATOM   3138  CD  GLN A 112      16.836 -24.870 -12.316  1.00  0.00           C  
ATOM   3139  OE1 GLN A 112      17.501 -25.893 -12.181  1.00  0.00           O  
ATOM   3140  NE2 GLN A 112      16.852 -24.245 -13.472  1.00  0.00           N  
ATOM   3141  H   GLN A 112      17.150 -20.701  -9.793  1.00  0.00           H  
ATOM   3142  HA  GLN A 112      17.020 -21.805 -12.297  1.00  0.00           H  
ATOM   3143  HB2 GLN A 112      15.940 -22.818  -9.662  1.00  0.00           H  
ATOM   3144  HB3 GLN A 112      17.534 -23.095 -10.348  1.00  0.00           H  
ATOM   3145  HG2 GLN A 112      14.953 -24.222 -11.524  1.00  0.00           H  
ATOM   3146  HG3 GLN A 112      15.982 -25.056 -10.373  1.00  0.00           H  
ATOM   3147 HE21 GLN A 112      16.332 -23.390 -13.605  1.00  0.00           H  
ATOM   3148 HE22 GLN A 112      17.385 -24.642 -14.233  1.00  0.00           H  
ATOM   3149  N   ASN A 113      13.930 -21.002 -11.446  1.00  0.00           N  
ATOM   3150  CA  ASN A 113      12.547 -20.869 -11.929  1.00  0.00           C  
ATOM   3151  C   ASN A 113      11.963 -19.452 -11.775  1.00  0.00           C  
ATOM   3152  O   ASN A 113      12.428 -18.647 -10.967  1.00  0.00           O  
ATOM   3153  CB  ASN A 113      11.616 -21.899 -11.256  1.00  0.00           C  
ATOM   3154  CG  ASN A 113      12.185 -23.294 -11.075  1.00  0.00           C  
ATOM   3155  ND2 ASN A 113      12.700 -23.595  -9.910  1.00  0.00           N  
ATOM   3156  OD1 ASN A 113      12.157 -24.114 -11.987  1.00  0.00           O  
ATOM   3157  H   ASN A 113      14.135 -20.650 -10.522  1.00  0.00           H  
ATOM   3158  HA  ASN A 113      12.544 -21.083 -12.997  1.00  0.00           H  
ATOM   3159  HB2 ASN A 113      10.695 -21.987 -11.832  1.00  0.00           H  
ATOM   3160  HB3 ASN A 113      11.341 -21.524 -10.271  1.00  0.00           H  
ATOM   3161 HD21 ASN A 113      12.866 -24.564  -9.682  1.00  0.00           H  
ATOM   3162 HD22 ASN A 113      12.767 -22.880  -9.199  1.00  0.00           H  
ATOM   3163  N   ARG A 114      10.873 -19.185 -12.508  1.00  0.00           N  
ATOM   3164  CA  ARG A 114      10.046 -17.973 -12.391  1.00  0.00           C  
ATOM   3165  C   ARG A 114       8.557 -18.304 -12.366  1.00  0.00           C  
ATOM   3166  O   ARG A 114       8.088 -19.184 -13.088  1.00  0.00           O  
ATOM   3167  CB  ARG A 114      10.340 -16.967 -13.518  1.00  0.00           C  
ATOM   3168  CG  ARG A 114      11.715 -16.290 -13.415  1.00  0.00           C  
ATOM   3169  CD  ARG A 114      11.952 -15.326 -14.587  1.00  0.00           C  
ATOM   3170  NE  ARG A 114      10.961 -14.223 -14.652  1.00  0.00           N  
ATOM   3171  CZ  ARG A 114      11.210 -12.927 -14.600  1.00  0.00           C  
ATOM   3172  NH1 ARG A 114      12.373 -12.443 -14.304  1.00  0.00           N  
ATOM   3173  NH2 ARG A 114      10.273 -12.067 -14.838  1.00  0.00           N1+
ATOM   3174  H   ARG A 114      10.555 -19.895 -13.152  1.00  0.00           H  
ATOM   3175  HA  ARG A 114      10.276 -17.486 -11.444  1.00  0.00           H  
ATOM   3176  HB2 ARG A 114       9.574 -16.192 -13.487  1.00  0.00           H  
ATOM   3177  HB3 ARG A 114      10.261 -17.478 -14.478  1.00  0.00           H  
ATOM   3178  HG2 ARG A 114      12.497 -17.048 -13.430  1.00  0.00           H  
ATOM   3179  HG3 ARG A 114      11.782 -15.739 -12.476  1.00  0.00           H  
ATOM   3180  HD2 ARG A 114      11.906 -15.893 -15.517  1.00  0.00           H  
ATOM   3181  HD3 ARG A 114      12.965 -14.932 -14.501  1.00  0.00           H  
ATOM   3182  HE  ARG A 114       9.995 -14.461 -14.821  1.00  0.00           H  
ATOM   3183 HH11 ARG A 114      13.086 -13.041 -13.913  1.00  0.00           H  
ATOM   3184 HH12 ARG A 114      12.513 -11.449 -14.193  1.00  0.00           H  
ATOM   3185 HH21 ARG A 114      10.512 -11.085 -14.842  1.00  0.00           H  
ATOM   3186 HH22 ARG A 114       9.335 -12.390 -15.028  1.00  0.00           H  
ATOM   3187  N   TYR A 115       7.819 -17.528 -11.582  1.00  0.00           N  
ATOM   3188  CA  TYR A 115       6.365 -17.554 -11.449  1.00  0.00           C  
ATOM   3189  C   TYR A 115       5.818 -16.121 -11.442  1.00  0.00           C  
ATOM   3190  O   TYR A 115       6.551 -15.151 -11.240  1.00  0.00           O  
ATOM   3191  CB  TYR A 115       5.962 -18.353 -10.199  1.00  0.00           C  
ATOM   3192  CG  TYR A 115       6.447 -19.792 -10.183  1.00  0.00           C  
ATOM   3193  CD1 TYR A 115       5.851 -20.741 -11.035  1.00  0.00           C  
ATOM   3194  CD2 TYR A 115       7.501 -20.180  -9.333  1.00  0.00           C  
ATOM   3195  CE1 TYR A 115       6.316 -22.069 -11.056  1.00  0.00           C  
ATOM   3196  CE2 TYR A 115       7.955 -21.514  -9.339  1.00  0.00           C  
ATOM   3197  CZ  TYR A 115       7.370 -22.461 -10.205  1.00  0.00           C  
ATOM   3198  OH  TYR A 115       7.802 -23.747 -10.191  1.00  0.00           O  
ATOM   3199  H   TYR A 115       8.306 -16.855 -11.007  1.00  0.00           H  
ATOM   3200  HA  TYR A 115       5.938 -18.059 -12.316  1.00  0.00           H  
ATOM   3201  HB2 TYR A 115       4.874 -18.360 -10.122  1.00  0.00           H  
ATOM   3202  HB3 TYR A 115       6.351 -17.835  -9.323  1.00  0.00           H  
ATOM   3203  HD1 TYR A 115       5.033 -20.452 -11.679  1.00  0.00           H  
ATOM   3204  HD2 TYR A 115       7.965 -19.458  -8.678  1.00  0.00           H  
ATOM   3205  HE1 TYR A 115       5.859 -22.791 -11.717  1.00  0.00           H  
ATOM   3206  HE2 TYR A 115       8.757 -21.827  -8.687  1.00  0.00           H  
ATOM   3207  HH  TYR A 115       7.369 -24.276 -10.865  1.00  0.00           H  
ATOM   3208  N   THR A 116       4.528 -15.941 -11.715  1.00  0.00           N  
ATOM   3209  CA  THR A 116       3.876 -14.623 -11.801  1.00  0.00           C  
ATOM   3210  C   THR A 116       2.394 -14.732 -11.430  1.00  0.00           C  
ATOM   3211  O   THR A 116       1.806 -15.815 -11.519  1.00  0.00           O  
ATOM   3212  CB  THR A 116       4.138 -13.999 -13.188  1.00  0.00           C  
ATOM   3213  OG1 THR A 116       5.502 -13.634 -13.263  1.00  0.00           O  
ATOM   3214  CG2 THR A 116       3.355 -12.732 -13.532  1.00  0.00           C  
ATOM   3215  H   THR A 116       3.978 -16.749 -11.966  1.00  0.00           H  
ATOM   3216  HA  THR A 116       4.333 -13.971 -11.056  1.00  0.00           H  
ATOM   3217  HB  THR A 116       3.929 -14.746 -13.954  1.00  0.00           H  
ATOM   3218 HG21 THR A 116       2.288 -12.945 -13.585  1.00  0.00           H  
ATOM   3219 HG22 THR A 116       3.541 -11.959 -12.786  1.00  0.00           H  
ATOM   3220 HG23 THR A 116       3.678 -12.361 -14.505  1.00  0.00           H  
ATOM   3221  HG1 THR A 116       5.980 -14.262 -12.716  1.00  0.00           H  
ATOM   3222  N   PHE A 117       1.785 -13.642 -10.967  1.00  0.00           N  
ATOM   3223  CA  PHE A 117       0.399 -13.604 -10.494  1.00  0.00           C  
ATOM   3224  C   PHE A 117      -0.542 -12.915 -11.495  1.00  0.00           C  
ATOM   3225  O   PHE A 117      -0.130 -12.035 -12.248  1.00  0.00           O  
ATOM   3226  CB  PHE A 117       0.349 -12.964  -9.101  1.00  0.00           C  
ATOM   3227  CG  PHE A 117       1.216 -13.648  -8.054  1.00  0.00           C  
ATOM   3228  CD1 PHE A 117       0.903 -14.950  -7.613  1.00  0.00           C  
ATOM   3229  CD2 PHE A 117       2.338 -12.987  -7.517  1.00  0.00           C  
ATOM   3230  CE1 PHE A 117       1.708 -15.586  -6.648  1.00  0.00           C  
ATOM   3231  CE2 PHE A 117       3.140 -13.620  -6.551  1.00  0.00           C  
ATOM   3232  CZ  PHE A 117       2.825 -14.919  -6.117  1.00  0.00           C  
ATOM   3233  H   PHE A 117       2.335 -12.800 -10.875  1.00  0.00           H  
ATOM   3234  HA  PHE A 117       0.036 -14.626 -10.385  1.00  0.00           H  
ATOM   3235  HB2 PHE A 117      -0.683 -12.976  -8.751  1.00  0.00           H  
ATOM   3236  HB3 PHE A 117       0.645 -11.918  -9.185  1.00  0.00           H  
ATOM   3237  HD1 PHE A 117       0.040 -15.464  -8.013  1.00  0.00           H  
ATOM   3238  HD2 PHE A 117       2.587 -11.987  -7.842  1.00  0.00           H  
ATOM   3239  HE1 PHE A 117       1.468 -16.582  -6.306  1.00  0.00           H  
ATOM   3240  HE2 PHE A 117       3.994 -13.102  -6.140  1.00  0.00           H  
ATOM   3241  HZ  PHE A 117       3.439 -15.403  -5.371  1.00  0.00           H  
ATOM   3242  N   ALA A 118      -1.820 -13.302 -11.494  1.00  0.00           N  
ATOM   3243  CA  ALA A 118      -2.855 -12.771 -12.392  1.00  0.00           C  
ATOM   3244  C   ALA A 118      -3.599 -11.556 -11.794  1.00  0.00           C  
ATOM   3245  O   ALA A 118      -4.799 -11.378 -12.007  1.00  0.00           O  
ATOM   3246  CB  ALA A 118      -3.775 -13.929 -12.800  1.00  0.00           C  
ATOM   3247  H   ALA A 118      -2.096 -14.040 -10.862  1.00  0.00           H  
ATOM   3248  HA  ALA A 118      -2.371 -12.414 -13.302  1.00  0.00           H  
ATOM   3249  HB1 ALA A 118      -3.172 -14.736 -13.217  1.00  0.00           H  
ATOM   3250  HB2 ALA A 118      -4.324 -14.299 -11.933  1.00  0.00           H  
ATOM   3251  HB3 ALA A 118      -4.481 -13.590 -13.557  1.00  0.00           H  
ATOM   3252  N   PHE A 119      -2.891 -10.765 -10.985  1.00  0.00           N  
ATOM   3253  CA  PHE A 119      -3.399  -9.623 -10.225  1.00  0.00           C  
ATOM   3254  C   PHE A 119      -2.256  -8.678  -9.828  1.00  0.00           C  
ATOM   3255  O   PHE A 119      -1.094  -9.096  -9.784  1.00  0.00           O  
ATOM   3256  CB  PHE A 119      -4.147 -10.119  -8.975  1.00  0.00           C  
ATOM   3257  CG  PHE A 119      -3.362 -11.007  -8.016  1.00  0.00           C  
ATOM   3258  CD1 PHE A 119      -2.577 -10.432  -6.999  1.00  0.00           C  
ATOM   3259  CD2 PHE A 119      -3.456 -12.411  -8.095  1.00  0.00           C  
ATOM   3260  CE1 PHE A 119      -1.917 -11.243  -6.060  1.00  0.00           C  
ATOM   3261  CE2 PHE A 119      -2.813 -13.225  -7.145  1.00  0.00           C  
ATOM   3262  CZ  PHE A 119      -2.040 -12.641  -6.128  1.00  0.00           C  
ATOM   3263  H   PHE A 119      -1.901 -10.945 -10.900  1.00  0.00           H  
ATOM   3264  HA  PHE A 119      -4.097  -9.063 -10.848  1.00  0.00           H  
ATOM   3265  HB2 PHE A 119      -5.036 -10.657  -9.305  1.00  0.00           H  
ATOM   3266  HB3 PHE A 119      -4.507  -9.249  -8.426  1.00  0.00           H  
ATOM   3267  HD1 PHE A 119      -2.473  -9.359  -6.937  1.00  0.00           H  
ATOM   3268  HD2 PHE A 119      -4.022 -12.875  -8.890  1.00  0.00           H  
ATOM   3269  HE1 PHE A 119      -1.315 -10.788  -5.287  1.00  0.00           H  
ATOM   3270  HE2 PHE A 119      -2.904 -14.300  -7.204  1.00  0.00           H  
ATOM   3271  HZ  PHE A 119      -1.534 -13.262  -5.404  1.00  0.00           H  
ATOM   3272  N   GLY A 120      -2.593  -7.421  -9.537  1.00  0.00           N  
ATOM   3273  CA  GLY A 120      -1.656  -6.395  -9.072  1.00  0.00           C  
ATOM   3274  C   GLY A 120      -1.353  -6.493  -7.576  1.00  0.00           C  
ATOM   3275  O   GLY A 120      -2.190  -6.939  -6.791  1.00  0.00           O  
ATOM   3276  H   GLY A 120      -3.570  -7.169  -9.576  1.00  0.00           H  
ATOM   3277  HA2 GLY A 120      -2.053  -5.402  -9.283  1.00  0.00           H  
ATOM   3278  HA3 GLY A 120      -0.721  -6.510  -9.618  1.00  0.00           H  
ATOM   3279  N   GLY A 121      -0.148  -6.091  -7.174  1.00  0.00           N  
ATOM   3280  CA  GLY A 121       0.384  -6.320  -5.824  1.00  0.00           C  
ATOM   3281  C   GLY A 121      -0.097  -5.370  -4.721  1.00  0.00           C  
ATOM   3282  O   GLY A 121       0.325  -5.545  -3.579  1.00  0.00           O  
ATOM   3283  H   GLY A 121       0.467  -5.675  -7.859  1.00  0.00           H  
ATOM   3284  HA2 GLY A 121       1.470  -6.236  -5.872  1.00  0.00           H  
ATOM   3285  HA3 GLY A 121       0.139  -7.336  -5.516  1.00  0.00           H  
ATOM   3286  N   ASN A 122      -0.924  -4.366  -5.036  1.00  0.00           N  
ATOM   3287  CA  ASN A 122      -1.299  -3.280  -4.120  1.00  0.00           C  
ATOM   3288  C   ASN A 122      -2.003  -3.801  -2.845  1.00  0.00           C  
ATOM   3289  O   ASN A 122      -2.772  -4.764  -2.916  1.00  0.00           O  
ATOM   3290  CB  ASN A 122      -2.154  -2.202  -4.839  1.00  0.00           C  
ATOM   3291  CG  ASN A 122      -1.702  -1.729  -6.221  1.00  0.00           C  
ATOM   3292  OD1 ASN A 122      -0.770  -2.233  -6.825  1.00  0.00           O  
ATOM   3293  ND2 ASN A 122      -2.357  -0.741  -6.776  1.00  0.00           N  
ATOM   3294  H   ASN A 122      -1.215  -4.287  -6.000  1.00  0.00           H  
ATOM   3295  HA  ASN A 122      -0.373  -2.802  -3.803  1.00  0.00           H  
ATOM   3296  HB2 ASN A 122      -2.201  -1.324  -4.193  1.00  0.00           H  
ATOM   3297  HB3 ASN A 122      -3.162  -2.597  -4.959  1.00  0.00           H  
ATOM   3298 HD21 ASN A 122      -2.116  -0.467  -7.718  1.00  0.00           H  
ATOM   3299 HD22 ASN A 122      -3.161  -0.342  -6.313  1.00  0.00           H  
ATOM   3300  N   TYR A 123      -1.778  -3.148  -1.693  1.00  0.00           N  
ATOM   3301  CA  TYR A 123      -2.273  -3.566  -0.362  1.00  0.00           C  
ATOM   3302  C   TYR A 123      -3.690  -4.146  -0.328  1.00  0.00           C  
ATOM   3303  O   TYR A 123      -3.913  -5.202   0.260  1.00  0.00           O  
ATOM   3304  CB  TYR A 123      -2.309  -2.368   0.594  1.00  0.00           C  
ATOM   3305  CG  TYR A 123      -0.990  -1.926   1.171  1.00  0.00           C  
ATOM   3306  CD1 TYR A 123      -0.260  -2.817   1.982  1.00  0.00           C  
ATOM   3307  CD2 TYR A 123      -0.567  -0.595   1.014  1.00  0.00           C  
ATOM   3308  CE1 TYR A 123       0.899  -2.377   2.642  1.00  0.00           C  
ATOM   3309  CE2 TYR A 123       0.588  -0.151   1.678  1.00  0.00           C  
ATOM   3310  CZ  TYR A 123       1.316  -1.041   2.495  1.00  0.00           C  
ATOM   3311  OH  TYR A 123       2.425  -0.612   3.136  1.00  0.00           O  
ATOM   3312  H   TYR A 123      -1.133  -2.371  -1.718  1.00  0.00           H  
ATOM   3313  HA  TYR A 123      -1.603  -4.326   0.039  1.00  0.00           H  
ATOM   3314  HB2 TYR A 123      -2.927  -2.640   1.450  1.00  0.00           H  
ATOM   3315  HB3 TYR A 123      -2.797  -1.528   0.101  1.00  0.00           H  
ATOM   3316  HD1 TYR A 123      -0.609  -3.829   2.123  1.00  0.00           H  
ATOM   3317  HD2 TYR A 123      -1.140   0.092   0.409  1.00  0.00           H  
ATOM   3318  HE1 TYR A 123       1.467  -3.042   3.276  1.00  0.00           H  
ATOM   3319  HE2 TYR A 123       0.909   0.875   1.577  1.00  0.00           H  
ATOM   3320  HH  TYR A 123       2.710   0.221   2.752  1.00  0.00           H  
ATOM   3321  N   ASP A 124      -4.647  -3.461  -0.945  1.00  0.00           N  
ATOM   3322  CA  ASP A 124      -6.063  -3.823  -0.938  1.00  0.00           C  
ATOM   3323  C   ASP A 124      -6.326  -5.230  -1.510  1.00  0.00           C  
ATOM   3324  O   ASP A 124      -7.219  -5.937  -1.037  1.00  0.00           O  
ATOM   3325  CB  ASP A 124      -6.837  -2.756  -1.727  1.00  0.00           C  
ATOM   3326  CG  ASP A 124      -6.673  -1.301  -1.257  1.00  0.00           C  
ATOM   3327  OD1 ASP A 124      -5.859  -1.003  -0.353  1.00  0.00           O  
ATOM   3328  OD2 ASP A 124      -7.371  -0.445  -1.838  1.00  0.00           O1-
ATOM   3329  H   ASP A 124      -4.411  -2.542  -1.291  1.00  0.00           H  
ATOM   3330  HA  ASP A 124      -6.420  -3.811   0.092  1.00  0.00           H  
ATOM   3331  HB2 ASP A 124      -7.897  -3.011  -1.705  1.00  0.00           H  
ATOM   3332  HB3 ASP A 124      -6.514  -2.807  -2.767  1.00  0.00           H  
ATOM   3333  N   ARG A 125      -5.509  -5.689  -2.473  1.00  0.00           N  
ATOM   3334  CA  ARG A 125      -5.540  -7.065  -2.996  1.00  0.00           C  
ATOM   3335  C   ARG A 125      -4.894  -8.068  -2.035  1.00  0.00           C  
ATOM   3336  O   ARG A 125      -5.328  -9.217  -1.979  1.00  0.00           O  
ATOM   3337  CB  ARG A 125      -4.929  -7.093  -4.409  1.00  0.00           C  
ATOM   3338  CG  ARG A 125      -4.811  -8.480  -5.067  1.00  0.00           C  
ATOM   3339  CD  ARG A 125      -6.138  -9.246  -5.206  1.00  0.00           C  
ATOM   3340  NE  ARG A 125      -5.973 -10.426  -6.076  1.00  0.00           N  
ATOM   3341  CZ  ARG A 125      -6.925 -11.164  -6.622  1.00  0.00           C  
ATOM   3342  NH1 ARG A 125      -6.631 -12.132  -7.432  1.00  0.00           N  
ATOM   3343  NH2 ARG A 125      -8.192 -10.995  -6.407  1.00  0.00           N1+
ATOM   3344  H   ARG A 125      -4.761  -5.081  -2.775  1.00  0.00           H  
ATOM   3345  HA  ARG A 125      -6.586  -7.358  -3.089  1.00  0.00           H  
ATOM   3346  HB2 ARG A 125      -5.518  -6.445  -5.058  1.00  0.00           H  
ATOM   3347  HB3 ARG A 125      -3.925  -6.673  -4.361  1.00  0.00           H  
ATOM   3348  HG2 ARG A 125      -4.406  -8.322  -6.067  1.00  0.00           H  
ATOM   3349  HG3 ARG A 125      -4.100  -9.091  -4.510  1.00  0.00           H  
ATOM   3350  HD2 ARG A 125      -6.485  -9.560  -4.222  1.00  0.00           H  
ATOM   3351  HD3 ARG A 125      -6.887  -8.581  -5.636  1.00  0.00           H  
ATOM   3352  HE  ARG A 125      -5.025 -10.683  -6.309  1.00  0.00           H  
ATOM   3353 HH11 ARG A 125      -5.691 -12.277  -7.772  1.00  0.00           H  
ATOM   3354 HH12 ARG A 125      -7.383 -12.589  -7.927  1.00  0.00           H  
ATOM   3355 HH21 ARG A 125      -8.528 -10.278  -5.780  1.00  0.00           H  
ATOM   3356 HH22 ARG A 125      -8.853 -11.574  -6.906  1.00  0.00           H  
ATOM   3357  N   LEU A 126      -3.902  -7.644  -1.249  1.00  0.00           N  
ATOM   3358  CA  LEU A 126      -3.289  -8.462  -0.196  1.00  0.00           C  
ATOM   3359  C   LEU A 126      -4.276  -8.693   0.962  1.00  0.00           C  
ATOM   3360  O   LEU A 126      -4.457  -9.836   1.371  1.00  0.00           O  
ATOM   3361  CB  LEU A 126      -1.959  -7.847   0.293  1.00  0.00           C  
ATOM   3362  CG  LEU A 126      -0.938  -7.484  -0.805  1.00  0.00           C  
ATOM   3363  CD1 LEU A 126       0.311  -6.871  -0.169  1.00  0.00           C  
ATOM   3364  CD2 LEU A 126      -0.505  -8.710  -1.614  1.00  0.00           C  
ATOM   3365  H   LEU A 126      -3.633  -6.672  -1.319  1.00  0.00           H  
ATOM   3366  HA  LEU A 126      -3.070  -9.443  -0.616  1.00  0.00           H  
ATOM   3367  HB2 LEU A 126      -1.493  -8.556   0.977  1.00  0.00           H  
ATOM   3368  HB3 LEU A 126      -2.179  -6.943   0.860  1.00  0.00           H  
ATOM   3369  HG  LEU A 126      -1.374  -6.749  -1.481  1.00  0.00           H  
ATOM   3370 HD11 LEU A 126       0.037  -5.988   0.408  1.00  0.00           H  
ATOM   3371 HD12 LEU A 126       0.796  -7.595   0.486  1.00  0.00           H  
ATOM   3372 HD13 LEU A 126       1.004  -6.565  -0.953  1.00  0.00           H  
ATOM   3373 HD21 LEU A 126      -0.100  -9.470  -0.946  1.00  0.00           H  
ATOM   3374 HD22 LEU A 126      -1.356  -9.112  -2.162  1.00  0.00           H  
ATOM   3375 HD23 LEU A 126       0.258  -8.413  -2.334  1.00  0.00           H  
ATOM   3376  N   GLU A 127      -4.978  -7.657   1.433  1.00  0.00           N  
ATOM   3377  CA  GLU A 127      -6.079  -7.786   2.410  1.00  0.00           C  
ATOM   3378  C   GLU A 127      -7.191  -8.707   1.887  1.00  0.00           C  
ATOM   3379  O   GLU A 127      -7.651  -9.610   2.587  1.00  0.00           O  
ATOM   3380  CB  GLU A 127      -6.700  -6.412   2.713  1.00  0.00           C  
ATOM   3381  CG  GLU A 127      -5.751  -5.466   3.451  1.00  0.00           C  
ATOM   3382  CD  GLU A 127      -6.432  -4.135   3.787  1.00  0.00           C  
ATOM   3383  OE1 GLU A 127      -7.078  -3.527   2.906  1.00  0.00           O  
ATOM   3384  OE2 GLU A 127      -6.251  -3.652   4.928  1.00  0.00           O1-
ATOM   3385  H   GLU A 127      -4.759  -6.737   1.077  1.00  0.00           H  
ATOM   3386  HA  GLU A 127      -5.702  -8.213   3.339  1.00  0.00           H  
ATOM   3387  HB2 GLU A 127      -7.583  -6.560   3.336  1.00  0.00           H  
ATOM   3388  HB3 GLU A 127      -7.017  -5.950   1.778  1.00  0.00           H  
ATOM   3389  HG2 GLU A 127      -4.874  -5.269   2.834  1.00  0.00           H  
ATOM   3390  HG3 GLU A 127      -5.414  -5.949   4.368  1.00  0.00           H  
ATOM   3391  N   GLN A 128      -7.591  -8.514   0.628  1.00  0.00           N  
ATOM   3392  CA  GLN A 128      -8.630  -9.289  -0.055  1.00  0.00           C  
ATOM   3393  C   GLN A 128      -8.281 -10.781  -0.238  1.00  0.00           C  
ATOM   3394  O   GLN A 128      -9.196 -11.600  -0.338  1.00  0.00           O  
ATOM   3395  CB  GLN A 128      -8.917  -8.547  -1.368  1.00  0.00           C  
ATOM   3396  CG  GLN A 128      -9.886  -9.166  -2.385  1.00  0.00           C  
ATOM   3397  CD  GLN A 128      -9.654  -8.577  -3.774  1.00  0.00           C  
ATOM   3398  OE1 GLN A 128      -9.575  -9.275  -4.773  1.00  0.00           O  
ATOM   3399  NE2 GLN A 128      -9.489  -7.285  -3.923  1.00  0.00           N  
ATOM   3400  H   GLN A 128      -7.196  -7.730   0.130  1.00  0.00           H  
ATOM   3401  HA  GLN A 128      -9.533  -9.253   0.554  1.00  0.00           H  
ATOM   3402  HB2 GLN A 128      -9.275  -7.546  -1.127  1.00  0.00           H  
ATOM   3403  HB3 GLN A 128      -7.956  -8.452  -1.874  1.00  0.00           H  
ATOM   3404  HG2 GLN A 128      -9.729 -10.242  -2.455  1.00  0.00           H  
ATOM   3405  HG3 GLN A 128     -10.912  -8.975  -2.072  1.00  0.00           H  
ATOM   3406 HE21 GLN A 128      -9.354  -6.932  -4.859  1.00  0.00           H  
ATOM   3407 HE22 GLN A 128      -9.587  -6.635  -3.156  1.00  0.00           H  
ATOM   3408  N   LEU A 129      -6.994 -11.154  -0.231  1.00  0.00           N  
ATOM   3409  CA  LEU A 129      -6.529 -12.551  -0.271  1.00  0.00           C  
ATOM   3410  C   LEU A 129      -6.103 -13.104   1.101  1.00  0.00           C  
ATOM   3411  O   LEU A 129      -6.128 -14.320   1.295  1.00  0.00           O  
ATOM   3412  CB  LEU A 129      -5.409 -12.702  -1.316  1.00  0.00           C  
ATOM   3413  CG  LEU A 129      -5.831 -12.459  -2.779  1.00  0.00           C  
ATOM   3414  CD1 LEU A 129      -4.596 -12.591  -3.674  1.00  0.00           C  
ATOM   3415  CD2 LEU A 129      -6.880 -13.463  -3.270  1.00  0.00           C  
ATOM   3416  H   LEU A 129      -6.296 -10.424  -0.198  1.00  0.00           H  
ATOM   3417  HA  LEU A 129      -7.358 -13.187  -0.581  1.00  0.00           H  
ATOM   3418  HB2 LEU A 129      -5.003 -13.710  -1.238  1.00  0.00           H  
ATOM   3419  HB3 LEU A 129      -4.611 -12.005  -1.062  1.00  0.00           H  
ATOM   3420  HG  LEU A 129      -6.242 -11.456  -2.892  1.00  0.00           H  
ATOM   3421 HD11 LEU A 129      -3.878 -11.814  -3.412  1.00  0.00           H  
ATOM   3422 HD12 LEU A 129      -4.135 -13.569  -3.542  1.00  0.00           H  
ATOM   3423 HD13 LEU A 129      -4.875 -12.471  -4.721  1.00  0.00           H  
ATOM   3424 HD21 LEU A 129      -6.531 -14.483  -3.112  1.00  0.00           H  
ATOM   3425 HD22 LEU A 129      -7.815 -13.310  -2.731  1.00  0.00           H  
ATOM   3426 HD23 LEU A 129      -7.076 -13.302  -4.330  1.00  0.00           H  
ATOM   3427  N   ALA A 130      -5.763 -12.248   2.067  1.00  0.00           N  
ATOM   3428  CA  ALA A 130      -5.585 -12.632   3.468  1.00  0.00           C  
ATOM   3429  C   ALA A 130      -6.930 -12.863   4.182  1.00  0.00           C  
ATOM   3430  O   ALA A 130      -7.020 -13.698   5.082  1.00  0.00           O  
ATOM   3431  CB  ALA A 130      -4.762 -11.545   4.169  1.00  0.00           C  
ATOM   3432  H   ALA A 130      -5.644 -11.273   1.829  1.00  0.00           H  
ATOM   3433  HA  ALA A 130      -5.030 -13.569   3.512  1.00  0.00           H  
ATOM   3434  HB1 ALA A 130      -3.815 -11.396   3.649  1.00  0.00           H  
ATOM   3435  HB2 ALA A 130      -5.313 -10.605   4.183  1.00  0.00           H  
ATOM   3436  HB3 ALA A 130      -4.554 -11.853   5.194  1.00  0.00           H  
ATOM   3437  N   GLY A 131      -7.977 -12.138   3.777  1.00  0.00           N  
ATOM   3438  CA  GLY A 131      -9.313 -12.168   4.377  1.00  0.00           C  
ATOM   3439  C   GLY A 131      -9.494 -11.216   5.568  1.00  0.00           C  
ATOM   3440  O   GLY A 131     -10.549 -11.253   6.203  1.00  0.00           O  
ATOM   3441  H   GLY A 131      -7.811 -11.444   3.063  1.00  0.00           H  
ATOM   3442  HA2 GLY A 131      -9.538 -13.180   4.713  1.00  0.00           H  
ATOM   3443  HA3 GLY A 131     -10.041 -11.891   3.614  1.00  0.00           H  
ATOM   3444  N   ASN A 132      -8.497 -10.373   5.870  1.00  0.00           N  
ATOM   3445  CA  ASN A 132      -8.431  -9.473   7.030  1.00  0.00           C  
ATOM   3446  C   ASN A 132      -7.734  -8.146   6.676  1.00  0.00           C  
ATOM   3447  O   ASN A 132      -6.846  -8.129   5.822  1.00  0.00           O  
ATOM   3448  CB  ASN A 132      -7.727 -10.144   8.230  1.00  0.00           C  
ATOM   3449  CG  ASN A 132      -8.165 -11.565   8.548  1.00  0.00           C  
ATOM   3450  ND2 ASN A 132      -7.541 -12.574   7.987  1.00  0.00           N  
ATOM   3451  OD1 ASN A 132      -9.050 -11.795   9.356  1.00  0.00           O  
ATOM   3452  H   ASN A 132      -7.720 -10.323   5.226  1.00  0.00           H  
ATOM   3453  HA  ASN A 132      -9.448  -9.228   7.335  1.00  0.00           H  
ATOM   3454  HB2 ASN A 132      -7.897  -9.534   9.118  1.00  0.00           H  
ATOM   3455  HB3 ASN A 132      -6.653 -10.151   8.041  1.00  0.00           H  
ATOM   3456 HD21 ASN A 132      -7.849 -13.515   8.184  1.00  0.00           H  
ATOM   3457 HD22 ASN A 132      -6.731 -12.406   7.407  1.00  0.00           H  
ATOM   3458  N   LEU A 133      -8.112  -7.053   7.349  1.00  0.00           N  
ATOM   3459  CA  LEU A 133      -7.512  -5.724   7.164  1.00  0.00           C  
ATOM   3460  C   LEU A 133      -6.160  -5.571   7.887  1.00  0.00           C  
ATOM   3461  O   LEU A 133      -5.905  -6.222   8.907  1.00  0.00           O  
ATOM   3462  CB  LEU A 133      -8.485  -4.620   7.620  1.00  0.00           C  
ATOM   3463  CG  LEU A 133      -9.832  -4.537   6.881  1.00  0.00           C  
ATOM   3464  CD1 LEU A 133     -10.757  -3.600   7.660  1.00  0.00           C  
ATOM   3465  CD2 LEU A 133      -9.657  -3.994   5.463  1.00  0.00           C  
ATOM   3466  H   LEU A 133      -8.852  -7.147   8.031  1.00  0.00           H  
ATOM   3467  HA  LEU A 133      -7.324  -5.586   6.099  1.00  0.00           H  
ATOM   3468  HB2 LEU A 133      -7.984  -3.657   7.520  1.00  0.00           H  
ATOM   3469  HB3 LEU A 133      -8.690  -4.765   8.681  1.00  0.00           H  
ATOM   3470  HG  LEU A 133     -10.301  -5.520   6.834  1.00  0.00           H  
ATOM   3471 HD11 LEU A 133     -10.932  -4.001   8.658  1.00  0.00           H  
ATOM   3472 HD12 LEU A 133     -10.303  -2.612   7.741  1.00  0.00           H  
ATOM   3473 HD13 LEU A 133     -11.715  -3.506   7.149  1.00  0.00           H  
ATOM   3474 HD21 LEU A 133      -9.095  -3.060   5.482  1.00  0.00           H  
ATOM   3475 HD22 LEU A 133      -9.108  -4.715   4.856  1.00  0.00           H  
ATOM   3476 HD23 LEU A 133     -10.627  -3.810   5.001  1.00  0.00           H  
ATOM   3477  N   ARG A 134      -5.323  -4.659   7.379  1.00  0.00           N  
ATOM   3478  CA  ARG A 134      -3.966  -4.324   7.856  1.00  0.00           C  
ATOM   3479  C   ARG A 134      -3.849  -4.064   9.359  1.00  0.00           C  
ATOM   3480  O   ARG A 134      -2.881  -4.520   9.953  1.00  0.00           O  
ATOM   3481  CB  ARG A 134      -3.480  -3.081   7.093  1.00  0.00           C  
ATOM   3482  CG  ARG A 134      -2.989  -3.368   5.666  1.00  0.00           C  
ATOM   3483  CD  ARG A 134      -2.976  -2.077   4.837  1.00  0.00           C  
ATOM   3484  NE  ARG A 134      -4.268  -1.869   4.154  1.00  0.00           N  
ATOM   3485  CZ  ARG A 134      -4.489  -1.101   3.106  1.00  0.00           C  
ATOM   3486  NH1 ARG A 134      -3.667  -0.156   2.770  1.00  0.00           N  
ATOM   3487  NH2 ARG A 134      -5.541  -1.293   2.368  1.00  0.00           N1+
ATOM   3488  H   ARG A 134      -5.648  -4.185   6.548  1.00  0.00           H  
ATOM   3489  HA  ARG A 134      -3.293  -5.155   7.644  1.00  0.00           H  
ATOM   3490  HB2 ARG A 134      -2.658  -2.616   7.638  1.00  0.00           H  
ATOM   3491  HB3 ARG A 134      -4.304  -2.369   7.051  1.00  0.00           H  
ATOM   3492  HG2 ARG A 134      -3.614  -4.117   5.180  1.00  0.00           H  
ATOM   3493  HG3 ARG A 134      -1.973  -3.759   5.726  1.00  0.00           H  
ATOM   3494  HD2 ARG A 134      -2.186  -2.149   4.090  1.00  0.00           H  
ATOM   3495  HD3 ARG A 134      -2.751  -1.236   5.492  1.00  0.00           H  
ATOM   3496  HE  ARG A 134      -5.038  -2.458   4.438  1.00  0.00           H  
ATOM   3497 HH11 ARG A 134      -2.913   0.063   3.406  1.00  0.00           H  
ATOM   3498 HH12 ARG A 134      -3.938   0.497   2.048  1.00  0.00           H  
ATOM   3499 HH21 ARG A 134      -5.610  -0.888   1.445  1.00  0.00           H  
ATOM   3500 HH22 ARG A 134      -6.173  -2.048   2.593  1.00  0.00           H  
ATOM   3501  N   GLU A 135      -4.800  -3.388  10.009  1.00  0.00           N  
ATOM   3502  CA  GLU A 135      -4.696  -3.064  11.449  1.00  0.00           C  
ATOM   3503  C   GLU A 135      -4.965  -4.265  12.388  1.00  0.00           C  
ATOM   3504  O   GLU A 135      -5.045  -4.114  13.610  1.00  0.00           O  
ATOM   3505  CB  GLU A 135      -5.522  -1.811  11.775  1.00  0.00           C  
ATOM   3506  CG  GLU A 135      -7.017  -2.046  12.014  1.00  0.00           C  
ATOM   3507  CD  GLU A 135      -7.880  -2.003  10.754  1.00  0.00           C  
ATOM   3508  OE1 GLU A 135      -9.113  -1.868  10.934  1.00  0.00           O  
ATOM   3509  OE2 GLU A 135      -7.386  -2.051   9.605  1.00  0.00           O1-
ATOM   3510  H   GLU A 135      -5.600  -3.039   9.500  1.00  0.00           H  
ATOM   3511  HA  GLU A 135      -3.658  -2.792  11.642  1.00  0.00           H  
ATOM   3512  HB2 GLU A 135      -5.373  -1.049  11.010  1.00  0.00           H  
ATOM   3513  HB3 GLU A 135      -5.126  -1.397  12.702  1.00  0.00           H  
ATOM   3514  HG2 GLU A 135      -7.364  -1.250  12.672  1.00  0.00           H  
ATOM   3515  HG3 GLU A 135      -7.192  -2.985  12.539  1.00  0.00           H  
ATOM   3516  N   ASN A 136      -5.079  -5.468  11.821  1.00  0.00           N  
ATOM   3517  CA  ASN A 136      -5.216  -6.750  12.518  1.00  0.00           C  
ATOM   3518  C   ASN A 136      -4.063  -7.718  12.159  1.00  0.00           C  
ATOM   3519  O   ASN A 136      -4.121  -8.915  12.456  1.00  0.00           O  
ATOM   3520  CB  ASN A 136      -6.631  -7.334  12.309  1.00  0.00           C  
ATOM   3521  CG  ASN A 136      -7.725  -6.294  12.107  1.00  0.00           C  
ATOM   3522  ND2 ASN A 136      -7.996  -5.924  10.880  1.00  0.00           N  
ATOM   3523  OD1 ASN A 136      -8.341  -5.786  13.031  1.00  0.00           O  
ATOM   3524  H   ASN A 136      -5.052  -5.501  10.812  1.00  0.00           H  
ATOM   3525  HA  ASN A 136      -5.110  -6.558  13.586  1.00  0.00           H  
ATOM   3526  HB2 ASN A 136      -6.893  -7.955  13.165  1.00  0.00           H  
ATOM   3527  HB3 ASN A 136      -6.615  -7.975  11.427  1.00  0.00           H  
ATOM   3528 HD21 ASN A 136      -8.769  -5.291  10.732  1.00  0.00           H  
ATOM   3529 HD22 ASN A 136      -7.425  -6.263  10.119  1.00  0.00           H  
ATOM   3530  N   ILE A 137      -3.010  -7.189  11.527  1.00  0.00           N  
ATOM   3531  CA  ILE A 137      -1.761  -7.842  11.105  1.00  0.00           C  
ATOM   3532  C   ILE A 137      -0.597  -7.181  11.864  1.00  0.00           C  
ATOM   3533  O   ILE A 137      -0.749  -6.066  12.354  1.00  0.00           O  
ATOM   3534  CB  ILE A 137      -1.650  -7.817   9.556  1.00  0.00           C  
ATOM   3535  CG1 ILE A 137      -2.784  -8.662   8.921  1.00  0.00           C  
ATOM   3536  CG2 ILE A 137      -0.261  -8.263   9.071  1.00  0.00           C  
ATOM   3537  CD1 ILE A 137      -2.869  -8.588   7.392  1.00  0.00           C  
ATOM   3538  H   ILE A 137      -3.031  -6.192  11.365  1.00  0.00           H  
ATOM   3539  HA  ILE A 137      -1.778  -8.886  11.417  1.00  0.00           H  
ATOM   3540  HB  ILE A 137      -1.781  -6.786   9.227  1.00  0.00           H  
ATOM   3541 HG12 ILE A 137      -3.745  -8.319   9.304  1.00  0.00           H  
ATOM   3542 HG13 ILE A 137      -2.658  -9.705   9.212  1.00  0.00           H  
ATOM   3543 HG21 ILE A 137       0.494  -7.538   9.376  1.00  0.00           H  
ATOM   3544 HG22 ILE A 137      -0.022  -9.235   9.501  1.00  0.00           H  
ATOM   3545 HG23 ILE A 137      -0.219  -8.315   7.983  1.00  0.00           H  
ATOM   3546 HD11 ILE A 137      -2.876  -7.546   7.070  1.00  0.00           H  
ATOM   3547 HD12 ILE A 137      -2.026  -9.110   6.937  1.00  0.00           H  
ATOM   3548 HD13 ILE A 137      -3.790  -9.065   7.058  1.00  0.00           H  
ATOM   3549  N   GLU A 138       0.539  -7.859  12.038  1.00  0.00           N  
ATOM   3550  CA  GLU A 138       1.517  -7.513  13.080  1.00  0.00           C  
ATOM   3551  C   GLU A 138       2.956  -7.288  12.596  1.00  0.00           C  
ATOM   3552  O   GLU A 138       3.400  -7.872  11.614  1.00  0.00           O  
ATOM   3553  CB  GLU A 138       1.419  -8.472  14.288  1.00  0.00           C  
ATOM   3554  CG  GLU A 138       0.792  -9.856  14.030  1.00  0.00           C  
ATOM   3555  CD  GLU A 138       1.616 -10.730  13.075  1.00  0.00           C  
ATOM   3556  OE1 GLU A 138       1.179 -10.975  11.924  1.00  0.00           O  
ATOM   3557  OE2 GLU A 138       2.686 -11.222  13.500  1.00  0.00           O1-
ATOM   3558  H   GLU A 138       0.677  -8.734  11.553  1.00  0.00           H  
ATOM   3559  HA  GLU A 138       1.237  -6.540  13.482  1.00  0.00           H  
ATOM   3560  HB2 GLU A 138       0.804  -7.981  15.042  1.00  0.00           H  
ATOM   3561  HB3 GLU A 138       2.410  -8.596  14.724  1.00  0.00           H  
ATOM   3562  HG2 GLU A 138      -0.227  -9.744  13.658  1.00  0.00           H  
ATOM   3563  HG3 GLU A 138       0.712 -10.363  14.991  1.00  0.00           H  
ATOM   3564  N   LEU A 139       3.680  -6.415  13.305  1.00  0.00           N  
ATOM   3565  CA  LEU A 139       4.956  -5.816  12.902  1.00  0.00           C  
ATOM   3566  C   LEU A 139       5.979  -5.861  14.051  1.00  0.00           C  
ATOM   3567  O   LEU A 139       5.608  -5.904  15.224  1.00  0.00           O  
ATOM   3568  CB  LEU A 139       4.702  -4.365  12.429  1.00  0.00           C  
ATOM   3569  CG  LEU A 139       3.703  -4.209  11.263  1.00  0.00           C  
ATOM   3570  CD1 LEU A 139       3.279  -2.750  11.116  1.00  0.00           C  
ATOM   3571  CD2 LEU A 139       4.325  -4.646   9.940  1.00  0.00           C  
ATOM   3572  H   LEU A 139       3.236  -5.988  14.105  1.00  0.00           H  
ATOM   3573  HA  LEU A 139       5.370  -6.388  12.072  1.00  0.00           H  
ATOM   3574  HB2 LEU A 139       5.651  -3.912  12.141  1.00  0.00           H  
ATOM   3575  HB3 LEU A 139       4.316  -3.808  13.282  1.00  0.00           H  
ATOM   3576  HG  LEU A 139       2.804  -4.796  11.452  1.00  0.00           H  
ATOM   3577 HD11 LEU A 139       2.843  -2.391  12.049  1.00  0.00           H  
ATOM   3578 HD12 LEU A 139       4.143  -2.140  10.850  1.00  0.00           H  
ATOM   3579 HD13 LEU A 139       2.534  -2.671  10.324  1.00  0.00           H  
ATOM   3580 HD21 LEU A 139       5.055  -3.908   9.608  1.00  0.00           H  
ATOM   3581 HD22 LEU A 139       4.810  -5.615  10.055  1.00  0.00           H  
ATOM   3582 HD23 LEU A 139       3.540  -4.735   9.188  1.00  0.00           H  
ATOM   3583  N   GLY A 140       7.269  -5.860  13.705  1.00  0.00           N  
ATOM   3584  CA  GLY A 140       8.407  -5.989  14.627  1.00  0.00           C  
ATOM   3585  C   GLY A 140       9.506  -6.894  14.050  1.00  0.00           C  
ATOM   3586  O   GLY A 140       9.330  -7.475  12.980  1.00  0.00           O  
ATOM   3587  H   GLY A 140       7.486  -5.849  12.719  1.00  0.00           H  
ATOM   3588  HA2 GLY A 140       8.076  -6.409  15.577  1.00  0.00           H  
ATOM   3589  HA3 GLY A 140       8.829  -5.003  14.820  1.00  0.00           H  
ATOM   3590  N   ASN A 141      10.639  -7.050  14.746  1.00  0.00           N  
ATOM   3591  CA  ASN A 141      11.745  -7.888  14.247  1.00  0.00           C  
ATOM   3592  C   ASN A 141      11.350  -9.378  14.161  1.00  0.00           C  
ATOM   3593  O   ASN A 141      11.753 -10.059  13.225  1.00  0.00           O  
ATOM   3594  CB  ASN A 141      13.002  -7.652  15.106  1.00  0.00           C  
ATOM   3595  CG  ASN A 141      14.286  -8.095  14.422  1.00  0.00           C  
ATOM   3596  OD1 ASN A 141      14.740  -7.481  13.472  1.00  0.00           O  
ATOM   3597  ND2 ASN A 141      14.923  -9.140  14.898  1.00  0.00           N  
ATOM   3598  H   ASN A 141      10.740  -6.595  15.642  1.00  0.00           H  
ATOM   3599  HA  ASN A 141      11.974  -7.570  13.229  1.00  0.00           H  
ATOM   3600  HB2 ASN A 141      12.902  -8.184  16.053  1.00  0.00           H  
ATOM   3601  HB3 ASN A 141      13.111  -6.589  15.319  1.00  0.00           H  
ATOM   3602 HD21 ASN A 141      15.781  -9.424  14.446  1.00  0.00           H  
ATOM   3603 HD22 ASN A 141      14.493  -9.712  15.610  1.00  0.00           H  
ATOM   3604  N   GLY A 142      10.513  -9.864  15.089  1.00  0.00           N  
ATOM   3605  CA  GLY A 142       9.912 -11.206  15.044  1.00  0.00           C  
ATOM   3606  C   GLY A 142       9.008 -11.433  13.820  1.00  0.00           C  
ATOM   3607  O   GLY A 142       9.289 -12.332  13.031  1.00  0.00           O  
ATOM   3608  H   GLY A 142      10.288  -9.270  15.874  1.00  0.00           H  
ATOM   3609  HA2 GLY A 142       9.317 -11.362  15.944  1.00  0.00           H  
ATOM   3610  HA3 GLY A 142      10.704 -11.955  15.026  1.00  0.00           H  
ATOM   3611  N   PRO A 143       7.959 -10.617  13.600  1.00  0.00           N  
ATOM   3612  CA  PRO A 143       7.143 -10.685  12.385  1.00  0.00           C  
ATOM   3613  C   PRO A 143       7.921 -10.535  11.071  1.00  0.00           C  
ATOM   3614  O   PRO A 143       7.572 -11.186  10.091  1.00  0.00           O  
ATOM   3615  CB  PRO A 143       6.096  -9.582  12.539  1.00  0.00           C  
ATOM   3616  CG  PRO A 143       5.887  -9.566  14.047  1.00  0.00           C  
ATOM   3617  CD  PRO A 143       7.300  -9.775  14.588  1.00  0.00           C  
ATOM   3618  HA  PRO A 143       6.634 -11.649  12.369  1.00  0.00           H  
ATOM   3619  HB2 PRO A 143       5.176  -9.831  12.011  1.00  0.00           H  
ATOM   3620  HB3 PRO A 143       6.493  -8.623  12.207  1.00  0.00           H  
ATOM   3621  HG2 PRO A 143       5.261 -10.414  14.325  1.00  0.00           H  
ATOM   3622  HG3 PRO A 143       5.449  -8.628  14.388  1.00  0.00           H  
ATOM   3623  HD2 PRO A 143       7.813  -8.817  14.666  1.00  0.00           H  
ATOM   3624  HD3 PRO A 143       7.256 -10.260  15.564  1.00  0.00           H  
ATOM   3625  N   LEU A 144       8.990  -9.729  11.034  1.00  0.00           N  
ATOM   3626  CA  LEU A 144       9.853  -9.609   9.851  1.00  0.00           C  
ATOM   3627  C   LEU A 144      10.731 -10.855   9.626  1.00  0.00           C  
ATOM   3628  O   LEU A 144      10.870 -11.314   8.496  1.00  0.00           O  
ATOM   3629  CB  LEU A 144      10.649  -8.295   9.943  1.00  0.00           C  
ATOM   3630  CG  LEU A 144      11.628  -8.036   8.781  1.00  0.00           C  
ATOM   3631  CD1 LEU A 144      10.910  -7.909   7.434  1.00  0.00           C  
ATOM   3632  CD2 LEU A 144      12.377  -6.726   9.034  1.00  0.00           C  
ATOM   3633  H   LEU A 144       9.203  -9.160  11.841  1.00  0.00           H  
ATOM   3634  HA  LEU A 144       9.204  -9.533   8.979  1.00  0.00           H  
ATOM   3635  HB2 LEU A 144      11.224  -8.312  10.869  1.00  0.00           H  
ATOM   3636  HB3 LEU A 144       9.944  -7.466  10.001  1.00  0.00           H  
ATOM   3637  HG  LEU A 144      12.357  -8.845   8.719  1.00  0.00           H  
ATOM   3638 HD11 LEU A 144      10.444  -8.857   7.168  1.00  0.00           H  
ATOM   3639 HD12 LEU A 144      10.148  -7.132   7.484  1.00  0.00           H  
ATOM   3640 HD13 LEU A 144      11.630  -7.659   6.654  1.00  0.00           H  
ATOM   3641 HD21 LEU A 144      11.673  -5.894   9.062  1.00  0.00           H  
ATOM   3642 HD22 LEU A 144      12.904  -6.783   9.986  1.00  0.00           H  
ATOM   3643 HD23 LEU A 144      13.103  -6.559   8.238  1.00  0.00           H  
ATOM   3644  N   GLU A 145      11.271 -11.445  10.694  1.00  0.00           N  
ATOM   3645  CA  GLU A 145      11.975 -12.736  10.666  1.00  0.00           C  
ATOM   3646  C   GLU A 145      11.073 -13.874  10.152  1.00  0.00           C  
ATOM   3647  O   GLU A 145      11.488 -14.687   9.317  1.00  0.00           O  
ATOM   3648  CB  GLU A 145      12.509 -13.012  12.084  1.00  0.00           C  
ATOM   3649  CG  GLU A 145      13.120 -14.407  12.310  1.00  0.00           C  
ATOM   3650  CD  GLU A 145      14.393 -14.364  13.169  1.00  0.00           C  
ATOM   3651  OE1 GLU A 145      15.219 -13.439  12.986  1.00  0.00           O  
ATOM   3652  OE2 GLU A 145      14.562 -15.263  14.032  1.00  0.00           O1-
ATOM   3653  H   GLU A 145      11.162 -10.999  11.594  1.00  0.00           H  
ATOM   3654  HA  GLU A 145      12.825 -12.658   9.988  1.00  0.00           H  
ATOM   3655  HB2 GLU A 145      11.705 -12.895  12.811  1.00  0.00           H  
ATOM   3656  HB3 GLU A 145      13.235 -12.231  12.304  1.00  0.00           H  
ATOM   3657  HG2 GLU A 145      13.373 -14.859  11.351  1.00  0.00           H  
ATOM   3658  HG3 GLU A 145      12.372 -15.046  12.780  1.00  0.00           H  
ATOM   3659  N   GLU A 146       9.818 -13.897  10.603  1.00  0.00           N  
ATOM   3660  CA  GLU A 146       8.776 -14.809  10.122  1.00  0.00           C  
ATOM   3661  C   GLU A 146       8.364 -14.515   8.671  1.00  0.00           C  
ATOM   3662  O   GLU A 146       8.185 -15.453   7.899  1.00  0.00           O  
ATOM   3663  CB  GLU A 146       7.553 -14.741  11.047  1.00  0.00           C  
ATOM   3664  CG  GLU A 146       7.822 -15.361  12.429  1.00  0.00           C  
ATOM   3665  CD  GLU A 146       6.747 -15.026  13.472  1.00  0.00           C  
ATOM   3666  OE1 GLU A 146       5.691 -14.439  13.134  1.00  0.00           O  
ATOM   3667  OE2 GLU A 146       6.953 -15.364  14.665  1.00  0.00           O1-
ATOM   3668  H   GLU A 146       9.568 -13.233  11.323  1.00  0.00           H  
ATOM   3669  HA  GLU A 146       9.159 -15.830  10.144  1.00  0.00           H  
ATOM   3670  HB2 GLU A 146       6.726 -15.277  10.582  1.00  0.00           H  
ATOM   3671  HB3 GLU A 146       7.262 -13.697  11.162  1.00  0.00           H  
ATOM   3672  HG2 GLU A 146       8.782 -15.009  12.806  1.00  0.00           H  
ATOM   3673  HG3 GLU A 146       7.887 -16.443  12.316  1.00  0.00           H  
ATOM   3674  N   ALA A 147       8.262 -13.248   8.259  1.00  0.00           N  
ATOM   3675  CA  ALA A 147       7.954 -12.882   6.875  1.00  0.00           C  
ATOM   3676  C   ALA A 147       9.066 -13.314   5.902  1.00  0.00           C  
ATOM   3677  O   ALA A 147       8.775 -13.886   4.852  1.00  0.00           O  
ATOM   3678  CB  ALA A 147       7.679 -11.374   6.804  1.00  0.00           C  
ATOM   3679  H   ALA A 147       8.358 -12.507   8.938  1.00  0.00           H  
ATOM   3680  HA  ALA A 147       7.046 -13.410   6.582  1.00  0.00           H  
ATOM   3681  HB1 ALA A 147       6.848 -11.119   7.461  1.00  0.00           H  
ATOM   3682  HB2 ALA A 147       8.563 -10.815   7.109  1.00  0.00           H  
ATOM   3683  HB3 ALA A 147       7.420 -11.095   5.783  1.00  0.00           H  
ATOM   3684  N   ILE A 148      10.338 -13.111   6.268  1.00  0.00           N  
ATOM   3685  CA  ILE A 148      11.501 -13.624   5.521  1.00  0.00           C  
ATOM   3686  C   ILE A 148      11.458 -15.158   5.433  1.00  0.00           C  
ATOM   3687  O   ILE A 148      11.692 -15.719   4.362  1.00  0.00           O  
ATOM   3688  CB  ILE A 148      12.813 -13.088   6.148  1.00  0.00           C  
ATOM   3689  CG1 ILE A 148      12.920 -11.560   5.924  1.00  0.00           C  
ATOM   3690  CG2 ILE A 148      14.071 -13.806   5.616  1.00  0.00           C  
ATOM   3691  CD1 ILE A 148      13.986 -10.882   6.791  1.00  0.00           C  
ATOM   3692  H   ILE A 148      10.505 -12.597   7.121  1.00  0.00           H  
ATOM   3693  HA  ILE A 148      11.445 -13.256   4.497  1.00  0.00           H  
ATOM   3694  HB  ILE A 148      12.766 -13.273   7.221  1.00  0.00           H  
ATOM   3695 HG12 ILE A 148      11.967 -11.083   6.152  1.00  0.00           H  
ATOM   3696 HG13 ILE A 148      13.138 -11.363   4.874  1.00  0.00           H  
ATOM   3697 HG21 ILE A 148      14.037 -14.871   5.847  1.00  0.00           H  
ATOM   3698 HG22 ILE A 148      14.148 -13.679   4.536  1.00  0.00           H  
ATOM   3699 HG23 ILE A 148      14.971 -13.407   6.084  1.00  0.00           H  
ATOM   3700 HD11 ILE A 148      13.833 -11.140   7.839  1.00  0.00           H  
ATOM   3701 HD12 ILE A 148      14.982 -11.193   6.477  1.00  0.00           H  
ATOM   3702 HD13 ILE A 148      13.908  -9.801   6.679  1.00  0.00           H  
ATOM   3703  N   SER A 149      11.091 -15.838   6.525  1.00  0.00           N  
ATOM   3704  CA  SER A 149      10.909 -17.298   6.534  1.00  0.00           C  
ATOM   3705  C   SER A 149       9.785 -17.737   5.589  1.00  0.00           C  
ATOM   3706  O   SER A 149       9.980 -18.651   4.792  1.00  0.00           O  
ATOM   3707  CB  SER A 149      10.623 -17.821   7.946  1.00  0.00           C  
ATOM   3708  OG  SER A 149      11.652 -17.443   8.840  1.00  0.00           O  
ATOM   3709  H   SER A 149      10.906 -15.321   7.373  1.00  0.00           H  
ATOM   3710  HA  SER A 149      11.830 -17.764   6.184  1.00  0.00           H  
ATOM   3711  HB2 SER A 149      10.567 -18.909   7.913  1.00  0.00           H  
ATOM   3712  HB3 SER A 149       9.668 -17.439   8.307  1.00  0.00           H  
ATOM   3713  HG  SER A 149      11.523 -16.524   9.084  1.00  0.00           H  
ATOM   3714  N   ALA A 150       8.631 -17.067   5.616  1.00  0.00           N  
ATOM   3715  CA  ALA A 150       7.481 -17.386   4.775  1.00  0.00           C  
ATOM   3716  C   ALA A 150       7.763 -17.167   3.277  1.00  0.00           C  
ATOM   3717  O   ALA A 150       7.414 -18.026   2.460  1.00  0.00           O  
ATOM   3718  CB  ALA A 150       6.296 -16.546   5.259  1.00  0.00           C  
ATOM   3719  H   ALA A 150       8.516 -16.342   6.310  1.00  0.00           H  
ATOM   3720  HA  ALA A 150       7.234 -18.439   4.913  1.00  0.00           H  
ATOM   3721  HB1 ALA A 150       6.077 -16.784   6.300  1.00  0.00           H  
ATOM   3722  HB2 ALA A 150       6.539 -15.486   5.180  1.00  0.00           H  
ATOM   3723  HB3 ALA A 150       5.416 -16.758   4.652  1.00  0.00           H  
ATOM   3724  N   LEU A 151       8.424 -16.061   2.910  1.00  0.00           N  
ATOM   3725  CA  LEU A 151       8.869 -15.805   1.534  1.00  0.00           C  
ATOM   3726  C   LEU A 151       9.937 -16.822   1.094  1.00  0.00           C  
ATOM   3727  O   LEU A 151       9.924 -17.227  -0.070  1.00  0.00           O  
ATOM   3728  CB  LEU A 151       9.381 -14.354   1.391  1.00  0.00           C  
ATOM   3729  CG  LEU A 151       8.302 -13.329   0.984  1.00  0.00           C  
ATOM   3730  CD1 LEU A 151       7.222 -13.091   2.038  1.00  0.00           C  
ATOM   3731  CD2 LEU A 151       8.963 -11.981   0.690  1.00  0.00           C  
ATOM   3732  H   LEU A 151       8.652 -15.382   3.622  1.00  0.00           H  
ATOM   3733  HA  LEU A 151       8.021 -15.940   0.861  1.00  0.00           H  
ATOM   3734  HB2 LEU A 151      10.142 -14.341   0.611  1.00  0.00           H  
ATOM   3735  HB3 LEU A 151       9.863 -14.037   2.316  1.00  0.00           H  
ATOM   3736  HG  LEU A 151       7.819 -13.679   0.072  1.00  0.00           H  
ATOM   3737 HD11 LEU A 151       6.739 -14.033   2.299  1.00  0.00           H  
ATOM   3738 HD12 LEU A 151       7.672 -12.650   2.927  1.00  0.00           H  
ATOM   3739 HD13 LEU A 151       6.469 -12.410   1.641  1.00  0.00           H  
ATOM   3740 HD21 LEU A 151       9.460 -11.603   1.583  1.00  0.00           H  
ATOM   3741 HD22 LEU A 151       9.697 -12.093  -0.109  1.00  0.00           H  
ATOM   3742 HD23 LEU A 151       8.213 -11.259   0.368  1.00  0.00           H  
ATOM   3743  N   TYR A 152      10.818 -17.282   1.991  1.00  0.00           N  
ATOM   3744  CA  TYR A 152      11.765 -18.356   1.680  1.00  0.00           C  
ATOM   3745  C   TYR A 152      11.053 -19.698   1.450  1.00  0.00           C  
ATOM   3746  O   TYR A 152      11.194 -20.308   0.386  1.00  0.00           O  
ATOM   3747  CB  TYR A 152      12.846 -18.463   2.765  1.00  0.00           C  
ATOM   3748  CG  TYR A 152      13.849 -19.562   2.472  1.00  0.00           C  
ATOM   3749  CD1 TYR A 152      14.911 -19.314   1.582  1.00  0.00           C  
ATOM   3750  CD2 TYR A 152      13.685 -20.846   3.029  1.00  0.00           C  
ATOM   3751  CE1 TYR A 152      15.810 -20.343   1.244  1.00  0.00           C  
ATOM   3752  CE2 TYR A 152      14.578 -21.881   2.689  1.00  0.00           C  
ATOM   3753  CZ  TYR A 152      15.640 -21.633   1.792  1.00  0.00           C  
ATOM   3754  OH  TYR A 152      16.493 -22.637   1.451  1.00  0.00           O  
ATOM   3755  H   TYR A 152      10.839 -16.876   2.915  1.00  0.00           H  
ATOM   3756  HA  TYR A 152      12.267 -18.106   0.746  1.00  0.00           H  
ATOM   3757  HB2 TYR A 152      12.381 -18.654   3.733  1.00  0.00           H  
ATOM   3758  HB3 TYR A 152      13.375 -17.512   2.838  1.00  0.00           H  
ATOM   3759  HD1 TYR A 152      15.031 -18.332   1.149  1.00  0.00           H  
ATOM   3760  HD2 TYR A 152      12.872 -21.043   3.713  1.00  0.00           H  
ATOM   3761  HE1 TYR A 152      16.626 -20.149   0.564  1.00  0.00           H  
ATOM   3762  HE2 TYR A 152      14.455 -22.865   3.116  1.00  0.00           H  
ATOM   3763  HH  TYR A 152      17.182 -22.315   0.866  1.00  0.00           H  
ATOM   3764  N   TYR A 153      10.240 -20.148   2.408  1.00  0.00           N  
ATOM   3765  CA  TYR A 153       9.552 -21.439   2.351  1.00  0.00           C  
ATOM   3766  C   TYR A 153       8.511 -21.540   1.223  1.00  0.00           C  
ATOM   3767  O   TYR A 153       8.196 -22.655   0.796  1.00  0.00           O  
ATOM   3768  CB  TYR A 153       8.942 -21.765   3.725  1.00  0.00           C  
ATOM   3769  CG  TYR A 153       9.940 -22.232   4.776  1.00  0.00           C  
ATOM   3770  CD1 TYR A 153      10.745 -23.362   4.525  1.00  0.00           C  
ATOM   3771  CD2 TYR A 153      10.043 -21.572   6.019  1.00  0.00           C  
ATOM   3772  CE1 TYR A 153      11.652 -23.817   5.499  1.00  0.00           C  
ATOM   3773  CE2 TYR A 153      10.955 -22.023   6.996  1.00  0.00           C  
ATOM   3774  CZ  TYR A 153      11.762 -23.151   6.735  1.00  0.00           C  
ATOM   3775  OH  TYR A 153      12.629 -23.629   7.667  1.00  0.00           O  
ATOM   3776  H   TYR A 153      10.150 -19.602   3.253  1.00  0.00           H  
ATOM   3777  HA  TYR A 153      10.301 -22.199   2.127  1.00  0.00           H  
ATOM   3778  HB2 TYR A 153       8.208 -22.560   3.593  1.00  0.00           H  
ATOM   3779  HB3 TYR A 153       8.402 -20.892   4.093  1.00  0.00           H  
ATOM   3780  HD1 TYR A 153      10.670 -23.889   3.586  1.00  0.00           H  
ATOM   3781  HD2 TYR A 153       9.417 -20.715   6.223  1.00  0.00           H  
ATOM   3782  HE1 TYR A 153      12.272 -24.681   5.308  1.00  0.00           H  
ATOM   3783  HE2 TYR A 153      11.038 -21.506   7.941  1.00  0.00           H  
ATOM   3784  HH  TYR A 153      12.760 -23.044   8.417  1.00  0.00           H  
ATOM   3785  N   TYR A 154       8.031 -20.425   0.658  1.00  0.00           N  
ATOM   3786  CA  TYR A 154       7.171 -20.453  -0.533  1.00  0.00           C  
ATOM   3787  C   TYR A 154       7.891 -21.009  -1.780  1.00  0.00           C  
ATOM   3788  O   TYR A 154       7.238 -21.586  -2.647  1.00  0.00           O  
ATOM   3789  CB  TYR A 154       6.568 -19.064  -0.783  1.00  0.00           C  
ATOM   3790  CG  TYR A 154       5.440 -19.036  -1.803  1.00  0.00           C  
ATOM   3791  CD1 TYR A 154       4.305 -19.853  -1.620  1.00  0.00           C  
ATOM   3792  CD2 TYR A 154       5.504 -18.181  -2.923  1.00  0.00           C  
ATOM   3793  CE1 TYR A 154       3.248 -19.820  -2.545  1.00  0.00           C  
ATOM   3794  CE2 TYR A 154       4.438 -18.139  -3.845  1.00  0.00           C  
ATOM   3795  CZ  TYR A 154       3.302 -18.955  -3.657  1.00  0.00           C  
ATOM   3796  OH  TYR A 154       2.264 -18.902  -4.534  1.00  0.00           O  
ATOM   3797  H   TYR A 154       8.271 -19.532   1.064  1.00  0.00           H  
ATOM   3798  HA  TYR A 154       6.350 -21.138  -0.321  1.00  0.00           H  
ATOM   3799  HB2 TYR A 154       7.370 -18.398  -1.103  1.00  0.00           H  
ATOM   3800  HB3 TYR A 154       6.174 -18.671   0.154  1.00  0.00           H  
ATOM   3801  HD1 TYR A 154       4.236 -20.516  -0.770  1.00  0.00           H  
ATOM   3802  HD2 TYR A 154       6.369 -17.553  -3.075  1.00  0.00           H  
ATOM   3803  HE1 TYR A 154       2.389 -20.458  -2.403  1.00  0.00           H  
ATOM   3804  HE2 TYR A 154       4.482 -17.482  -4.701  1.00  0.00           H  
ATOM   3805  HH  TYR A 154       1.565 -19.511  -4.284  1.00  0.00           H  
ATOM   3806  N   SER A 155       9.232 -20.972  -1.827  1.00  0.00           N  
ATOM   3807  CA  SER A 155      10.039 -21.679  -2.845  1.00  0.00           C  
ATOM   3808  C   SER A 155       9.943 -23.217  -2.755  1.00  0.00           C  
ATOM   3809  O   SER A 155      10.426 -23.927  -3.638  1.00  0.00           O  
ATOM   3810  CB  SER A 155      11.499 -21.210  -2.791  1.00  0.00           C  
ATOM   3811  OG  SER A 155      12.169 -21.729  -1.659  1.00  0.00           O  
ATOM   3812  H   SER A 155       9.726 -20.485  -1.092  1.00  0.00           H  
ATOM   3813  HA  SER A 155       9.657 -21.407  -3.829  1.00  0.00           H  
ATOM   3814  HB2 SER A 155      11.534 -20.121  -2.774  1.00  0.00           H  
ATOM   3815  HB3 SER A 155      12.011 -21.553  -3.690  1.00  0.00           H  
ATOM   3816  HG  SER A 155      11.915 -21.214  -0.890  1.00  0.00           H  
ATOM   3817  N   THR A 156       9.268 -23.741  -1.725  1.00  0.00           N  
ATOM   3818  CA  THR A 156       8.952 -25.169  -1.520  1.00  0.00           C  
ATOM   3819  C   THR A 156       7.438 -25.430  -1.473  1.00  0.00           C  
ATOM   3820  O   THR A 156       7.004 -26.543  -1.183  1.00  0.00           O  
ATOM   3821  CB  THR A 156       9.647 -25.730  -0.264  1.00  0.00           C  
ATOM   3822  OG1 THR A 156       9.020 -25.266   0.917  1.00  0.00           O  
ATOM   3823  CG2 THR A 156      11.134 -25.387  -0.165  1.00  0.00           C  
ATOM   3824  H   THR A 156       8.939 -23.094  -1.023  1.00  0.00           H  
ATOM   3825  HA  THR A 156       9.331 -25.738  -2.369  1.00  0.00           H  
ATOM   3826  HB  THR A 156       9.554 -26.816  -0.282  1.00  0.00           H  
ATOM   3827 HG21 THR A 156      11.642 -25.711  -1.074  1.00  0.00           H  
ATOM   3828 HG22 THR A 156      11.278 -24.315  -0.035  1.00  0.00           H  
ATOM   3829 HG23 THR A 156      11.570 -25.910   0.686  1.00  0.00           H  
ATOM   3830  HG1 THR A 156       8.979 -24.308   0.879  1.00  0.00           H  
ATOM   3831  N   GLY A 157       6.609 -24.408  -1.728  1.00  0.00           N  
ATOM   3832  CA  GLY A 157       5.143 -24.487  -1.704  1.00  0.00           C  
ATOM   3833  C   GLY A 157       4.494 -24.714  -0.329  1.00  0.00           C  
ATOM   3834  O   GLY A 157       3.269 -24.807  -0.262  1.00  0.00           O  
ATOM   3835  H   GLY A 157       7.014 -23.532  -2.024  1.00  0.00           H  
ATOM   3836  HA2 GLY A 157       4.824 -25.301  -2.355  1.00  0.00           H  
ATOM   3837  HA3 GLY A 157       4.742 -23.558  -2.111  1.00  0.00           H  
ATOM   3838  N   GLY A 158       5.274 -24.807   0.757  1.00  0.00           N  
ATOM   3839  CA  GLY A 158       4.761 -25.026   2.118  1.00  0.00           C  
ATOM   3840  C   GLY A 158       4.032 -23.813   2.709  1.00  0.00           C  
ATOM   3841  O   GLY A 158       3.047 -23.971   3.433  1.00  0.00           O  
ATOM   3842  H   GLY A 158       6.275 -24.764   0.629  1.00  0.00           H  
ATOM   3843  HA2 GLY A 158       5.598 -25.265   2.774  1.00  0.00           H  
ATOM   3844  HA3 GLY A 158       4.073 -25.872   2.115  1.00  0.00           H  
ATOM   3845  N   THR A 159       4.476 -22.599   2.375  1.00  0.00           N  
ATOM   3846  CA  THR A 159       3.795 -21.352   2.755  1.00  0.00           C  
ATOM   3847  C   THR A 159       2.444 -21.225   2.042  1.00  0.00           C  
ATOM   3848  O   THR A 159       2.350 -21.498   0.843  1.00  0.00           O  
ATOM   3849  CB  THR A 159       4.670 -20.126   2.445  1.00  0.00           C  
ATOM   3850  OG1 THR A 159       5.937 -20.267   3.036  1.00  0.00           O  
ATOM   3851  CG2 THR A 159       4.066 -18.809   2.931  1.00  0.00           C  
ATOM   3852  H   THR A 159       5.328 -22.527   1.837  1.00  0.00           H  
ATOM   3853  HA  THR A 159       3.620 -21.366   3.830  1.00  0.00           H  
ATOM   3854  HB  THR A 159       4.804 -20.064   1.365  1.00  0.00           H  
ATOM   3855 HG21 THR A 159       3.082 -18.652   2.489  1.00  0.00           H  
ATOM   3856 HG22 THR A 159       3.977 -18.829   4.017  1.00  0.00           H  
ATOM   3857 HG23 THR A 159       4.712 -17.981   2.637  1.00  0.00           H  
ATOM   3858  HG1 THR A 159       6.440 -19.475   2.833  1.00  0.00           H  
ATOM   3859  N   GLN A 160       1.398 -20.785   2.745  1.00  0.00           N  
ATOM   3860  CA  GLN A 160       0.040 -20.656   2.200  1.00  0.00           C  
ATOM   3861  C   GLN A 160      -0.442 -19.204   2.130  1.00  0.00           C  
ATOM   3862  O   GLN A 160       0.064 -18.323   2.827  1.00  0.00           O  
ATOM   3863  CB  GLN A 160      -0.921 -21.604   2.936  1.00  0.00           C  
ATOM   3864  CG  GLN A 160      -0.560 -23.085   2.709  1.00  0.00           C  
ATOM   3865  CD  GLN A 160      -0.711 -23.534   1.255  1.00  0.00           C  
ATOM   3866  NE2 GLN A 160      -0.043 -24.583   0.842  1.00  0.00           N  
ATOM   3867  OE1 GLN A 160      -1.433 -22.943   0.460  1.00  0.00           O  
ATOM   3868  H   GLN A 160       1.519 -20.590   3.729  1.00  0.00           H  
ATOM   3869  HA  GLN A 160       0.057 -20.981   1.160  1.00  0.00           H  
ATOM   3870  HB2 GLN A 160      -0.890 -21.385   4.003  1.00  0.00           H  
ATOM   3871  HB3 GLN A 160      -1.941 -21.432   2.592  1.00  0.00           H  
ATOM   3872  HG2 GLN A 160       0.461 -23.273   3.041  1.00  0.00           H  
ATOM   3873  HG3 GLN A 160      -1.215 -23.705   3.320  1.00  0.00           H  
ATOM   3874 HE21 GLN A 160      -0.258 -24.965  -0.068  1.00  0.00           H  
ATOM   3875 HE22 GLN A 160       0.582 -25.075   1.466  1.00  0.00           H  
ATOM   3876  N   LEU A 161      -1.403 -18.953   1.233  1.00  0.00           N  
ATOM   3877  CA  LEU A 161      -1.709 -17.615   0.719  1.00  0.00           C  
ATOM   3878  C   LEU A 161      -2.009 -16.540   1.788  1.00  0.00           C  
ATOM   3879  O   LEU A 161      -1.436 -15.457   1.667  1.00  0.00           O  
ATOM   3880  CB  LEU A 161      -2.770 -17.732  -0.394  1.00  0.00           C  
ATOM   3881  CG  LEU A 161      -3.228 -16.400  -1.021  1.00  0.00           C  
ATOM   3882  CD1 LEU A 161      -2.080 -15.656  -1.708  1.00  0.00           C  
ATOM   3883  CD2 LEU A 161      -4.290 -16.687  -2.085  1.00  0.00           C  
ATOM   3884  H   LEU A 161      -1.793 -19.740   0.734  1.00  0.00           H  
ATOM   3885  HA  LEU A 161      -0.797 -17.274   0.228  1.00  0.00           H  
ATOM   3886  HB2 LEU A 161      -3.651 -18.234   0.006  1.00  0.00           H  
ATOM   3887  HB3 LEU A 161      -2.364 -18.364  -1.183  1.00  0.00           H  
ATOM   3888  HG  LEU A 161      -3.666 -15.760  -0.255  1.00  0.00           H  
ATOM   3889 HD11 LEU A 161      -1.325 -15.368  -0.976  1.00  0.00           H  
ATOM   3890 HD12 LEU A 161      -1.620 -16.291  -2.465  1.00  0.00           H  
ATOM   3891 HD13 LEU A 161      -2.456 -14.746  -2.175  1.00  0.00           H  
ATOM   3892 HD21 LEU A 161      -3.877 -17.330  -2.862  1.00  0.00           H  
ATOM   3893 HD22 LEU A 161      -5.143 -17.183  -1.623  1.00  0.00           H  
ATOM   3894 HD23 LEU A 161      -4.628 -15.751  -2.530  1.00  0.00           H  
ATOM   3895  N   PRO A 162      -2.797 -16.786   2.856  1.00  0.00           N  
ATOM   3896  CA  PRO A 162      -2.983 -15.790   3.913  1.00  0.00           C  
ATOM   3897  C   PRO A 162      -1.692 -15.444   4.671  1.00  0.00           C  
ATOM   3898  O   PRO A 162      -1.441 -14.270   4.953  1.00  0.00           O  
ATOM   3899  CB  PRO A 162      -4.059 -16.359   4.842  1.00  0.00           C  
ATOM   3900  CG  PRO A 162      -4.842 -17.298   3.928  1.00  0.00           C  
ATOM   3901  CD  PRO A 162      -3.735 -17.881   3.049  1.00  0.00           C  
ATOM   3902  HA  PRO A 162      -3.360 -14.877   3.452  1.00  0.00           H  
ATOM   3903  HB2 PRO A 162      -4.695 -15.573   5.251  1.00  0.00           H  
ATOM   3904  HB3 PRO A 162      -3.600 -16.931   5.649  1.00  0.00           H  
ATOM   3905  HG2 PRO A 162      -5.538 -16.723   3.319  1.00  0.00           H  
ATOM   3906  HG3 PRO A 162      -5.364 -18.072   4.491  1.00  0.00           H  
ATOM   3907  HD2 PRO A 162      -3.239 -18.700   3.570  1.00  0.00           H  
ATOM   3908  HD3 PRO A 162      -4.160 -18.233   2.109  1.00  0.00           H  
ATOM   3909  N   THR A 163      -0.844 -16.436   4.969  1.00  0.00           N  
ATOM   3910  CA  THR A 163       0.482 -16.216   5.579  1.00  0.00           C  
ATOM   3911  C   THR A 163       1.408 -15.434   4.646  1.00  0.00           C  
ATOM   3912  O   THR A 163       2.091 -14.505   5.085  1.00  0.00           O  
ATOM   3913  CB  THR A 163       1.135 -17.547   5.998  1.00  0.00           C  
ATOM   3914  OG1 THR A 163       0.373 -18.149   7.015  1.00  0.00           O  
ATOM   3915  CG2 THR A 163       2.549 -17.389   6.558  1.00  0.00           C  
ATOM   3916  H   THR A 163      -1.109 -17.380   4.726  1.00  0.00           H  
ATOM   3917  HA  THR A 163       0.354 -15.616   6.480  1.00  0.00           H  
ATOM   3918  HB  THR A 163       1.176 -18.219   5.142  1.00  0.00           H  
ATOM   3919 HG21 THR A 163       3.230 -17.032   5.786  1.00  0.00           H  
ATOM   3920 HG22 THR A 163       2.547 -16.690   7.394  1.00  0.00           H  
ATOM   3921 HG23 THR A 163       2.913 -18.356   6.908  1.00  0.00           H  
ATOM   3922  HG1 THR A 163      -0.458 -18.438   6.632  1.00  0.00           H  
ATOM   3923  N   LEU A 164       1.404 -15.766   3.352  1.00  0.00           N  
ATOM   3924  CA  LEU A 164       2.194 -15.070   2.336  1.00  0.00           C  
ATOM   3925  C   LEU A 164       1.741 -13.611   2.151  1.00  0.00           C  
ATOM   3926  O   LEU A 164       2.574 -12.712   2.145  1.00  0.00           O  
ATOM   3927  CB  LEU A 164       2.158 -15.880   1.027  1.00  0.00           C  
ATOM   3928  CG  LEU A 164       2.958 -15.262  -0.134  1.00  0.00           C  
ATOM   3929  CD1 LEU A 164       4.460 -15.256   0.163  1.00  0.00           C  
ATOM   3930  CD2 LEU A 164       2.721 -16.079  -1.403  1.00  0.00           C  
ATOM   3931  H   LEU A 164       0.832 -16.546   3.062  1.00  0.00           H  
ATOM   3932  HA  LEU A 164       3.227 -15.037   2.682  1.00  0.00           H  
ATOM   3933  HB2 LEU A 164       1.118 -15.967   0.711  1.00  0.00           H  
ATOM   3934  HB3 LEU A 164       2.532 -16.887   1.214  1.00  0.00           H  
ATOM   3935  HG  LEU A 164       2.617 -14.243  -0.314  1.00  0.00           H  
ATOM   3936 HD11 LEU A 164       4.673 -14.574   0.986  1.00  0.00           H  
ATOM   3937 HD12 LEU A 164       4.803 -16.260   0.416  1.00  0.00           H  
ATOM   3938 HD13 LEU A 164       5.010 -14.908  -0.711  1.00  0.00           H  
ATOM   3939 HD21 LEU A 164       3.053 -17.106  -1.253  1.00  0.00           H  
ATOM   3940 HD22 LEU A 164       1.662 -16.075  -1.658  1.00  0.00           H  
ATOM   3941 HD23 LEU A 164       3.283 -15.644  -2.230  1.00  0.00           H  
ATOM   3942  N   ALA A 165       0.431 -13.360   2.080  1.00  0.00           N  
ATOM   3943  CA  ALA A 165      -0.140 -12.017   1.977  1.00  0.00           C  
ATOM   3944  C   ALA A 165       0.171 -11.154   3.215  1.00  0.00           C  
ATOM   3945  O   ALA A 165       0.603 -10.012   3.063  1.00  0.00           O  
ATOM   3946  CB  ALA A 165      -1.647 -12.147   1.724  1.00  0.00           C  
ATOM   3947  H   ALA A 165      -0.207 -14.143   2.070  1.00  0.00           H  
ATOM   3948  HA  ALA A 165       0.305 -11.516   1.117  1.00  0.00           H  
ATOM   3949  HB1 ALA A 165      -1.822 -12.687   0.794  1.00  0.00           H  
ATOM   3950  HB2 ALA A 165      -2.120 -12.689   2.543  1.00  0.00           H  
ATOM   3951  HB3 ALA A 165      -2.092 -11.155   1.645  1.00  0.00           H  
ATOM   3952  N   ARG A 166       0.047 -11.706   4.433  1.00  0.00           N  
ATOM   3953  CA  ARG A 166       0.529 -11.065   5.675  1.00  0.00           C  
ATOM   3954  C   ARG A 166       2.013 -10.702   5.584  1.00  0.00           C  
ATOM   3955  O   ARG A 166       2.398  -9.590   5.926  1.00  0.00           O  
ATOM   3956  CB  ARG A 166       0.189 -11.972   6.879  1.00  0.00           C  
ATOM   3957  CG  ARG A 166       0.891 -11.649   8.216  1.00  0.00           C  
ATOM   3958  CD  ARG A 166       2.117 -12.534   8.485  1.00  0.00           C  
ATOM   3959  NE  ARG A 166       2.590 -12.417   9.879  1.00  0.00           N  
ATOM   3960  CZ  ARG A 166       3.504 -13.177  10.456  1.00  0.00           C  
ATOM   3961  NH1 ARG A 166       4.158 -14.093   9.800  1.00  0.00           N  
ATOM   3962  NH2 ARG A 166       3.770 -13.043  11.716  1.00  0.00           N1+
ATOM   3963  H   ARG A 166      -0.356 -12.631   4.493  1.00  0.00           H  
ATOM   3964  HA  ARG A 166       0.009 -10.116   5.806  1.00  0.00           H  
ATOM   3965  HB2 ARG A 166       0.395 -13.011   6.621  1.00  0.00           H  
ATOM   3966  HB3 ARG A 166      -0.886 -11.896   7.041  1.00  0.00           H  
ATOM   3967  HG2 ARG A 166       0.173 -11.816   9.019  1.00  0.00           H  
ATOM   3968  HG3 ARG A 166       1.194 -10.602   8.240  1.00  0.00           H  
ATOM   3969  HD2 ARG A 166       2.921 -12.258   7.802  1.00  0.00           H  
ATOM   3970  HD3 ARG A 166       1.843 -13.573   8.298  1.00  0.00           H  
ATOM   3971  HE  ARG A 166       2.132 -11.757  10.492  1.00  0.00           H  
ATOM   3972 HH11 ARG A 166       4.066 -14.158   8.796  1.00  0.00           H  
ATOM   3973 HH12 ARG A 166       4.682 -14.794  10.305  1.00  0.00           H  
ATOM   3974 HH21 ARG A 166       4.488 -13.606  12.148  1.00  0.00           H  
ATOM   3975 HH22 ARG A 166       3.296 -12.332  12.256  1.00  0.00           H  
ATOM   3976  N   SER A 167       2.832 -11.612   5.067  1.00  0.00           N  
ATOM   3977  CA  SER A 167       4.278 -11.407   4.921  1.00  0.00           C  
ATOM   3978  C   SER A 167       4.619 -10.339   3.869  1.00  0.00           C  
ATOM   3979  O   SER A 167       5.506  -9.520   4.102  1.00  0.00           O  
ATOM   3980  CB  SER A 167       4.959 -12.743   4.618  1.00  0.00           C  
ATOM   3981  OG  SER A 167       4.613 -13.685   5.619  1.00  0.00           O  
ATOM   3982  H   SER A 167       2.439 -12.499   4.787  1.00  0.00           H  
ATOM   3983  HA  SER A 167       4.674 -11.052   5.873  1.00  0.00           H  
ATOM   3984  HB2 SER A 167       6.040 -12.603   4.612  1.00  0.00           H  
ATOM   3985  HB3 SER A 167       4.647 -13.114   3.641  1.00  0.00           H  
ATOM   3986  HG  SER A 167       3.730 -14.012   5.435  1.00  0.00           H  
ATOM   3987  N   PHE A 168       3.880 -10.275   2.755  1.00  0.00           N  
ATOM   3988  CA  PHE A 168       3.983  -9.198   1.762  1.00  0.00           C  
ATOM   3989  C   PHE A 168       3.545  -7.830   2.311  1.00  0.00           C  
ATOM   3990  O   PHE A 168       4.139  -6.827   1.923  1.00  0.00           O  
ATOM   3991  CB  PHE A 168       3.157  -9.550   0.510  1.00  0.00           C  
ATOM   3992  CG  PHE A 168       3.665 -10.652  -0.414  1.00  0.00           C  
ATOM   3993  CD1 PHE A 168       5.039 -10.949  -0.543  1.00  0.00           C  
ATOM   3994  CD2 PHE A 168       2.740 -11.323  -1.240  1.00  0.00           C  
ATOM   3995  CE1 PHE A 168       5.474 -11.918  -1.466  1.00  0.00           C  
ATOM   3996  CE2 PHE A 168       3.176 -12.282  -2.172  1.00  0.00           C  
ATOM   3997  CZ  PHE A 168       4.544 -12.582  -2.283  1.00  0.00           C  
ATOM   3998  H   PHE A 168       3.212 -11.013   2.581  1.00  0.00           H  
ATOM   3999  HA  PHE A 168       5.028  -9.078   1.477  1.00  0.00           H  
ATOM   4000  HB2 PHE A 168       3.076  -8.652  -0.103  1.00  0.00           H  
ATOM   4001  HB3 PHE A 168       2.146  -9.803   0.828  1.00  0.00           H  
ATOM   4002  HD1 PHE A 168       5.778 -10.431   0.051  1.00  0.00           H  
ATOM   4003  HD2 PHE A 168       1.688 -11.093  -1.166  1.00  0.00           H  
ATOM   4004  HE1 PHE A 168       6.526 -12.144  -1.551  1.00  0.00           H  
ATOM   4005  HE2 PHE A 168       2.461 -12.790  -2.802  1.00  0.00           H  
ATOM   4006  HZ  PHE A 168       4.881 -13.322  -2.993  1.00  0.00           H  
ATOM   4007  N   ILE A 169       2.558  -7.762   3.213  1.00  0.00           N  
ATOM   4008  CA  ILE A 169       2.163  -6.516   3.902  1.00  0.00           C  
ATOM   4009  C   ILE A 169       3.284  -6.026   4.838  1.00  0.00           C  
ATOM   4010  O   ILE A 169       3.690  -4.863   4.761  1.00  0.00           O  
ATOM   4011  CB  ILE A 169       0.796  -6.706   4.609  1.00  0.00           C  
ATOM   4012  CG1 ILE A 169      -0.334  -6.840   3.560  1.00  0.00           C  
ATOM   4013  CG2 ILE A 169       0.482  -5.573   5.601  1.00  0.00           C  
ATOM   4014  CD1 ILE A 169      -1.683  -7.306   4.124  1.00  0.00           C  
ATOM   4015  H   ILE A 169       2.057  -8.610   3.437  1.00  0.00           H  
ATOM   4016  HA  ILE A 169       2.038  -5.736   3.151  1.00  0.00           H  
ATOM   4017  HB  ILE A 169       0.837  -7.632   5.183  1.00  0.00           H  
ATOM   4018 HG12 ILE A 169      -0.037  -7.558   2.795  1.00  0.00           H  
ATOM   4019 HG13 ILE A 169      -0.478  -5.880   3.064  1.00  0.00           H  
ATOM   4020 HG21 ILE A 169       1.235  -5.539   6.388  1.00  0.00           H  
ATOM   4021 HG22 ILE A 169       0.459  -4.611   5.088  1.00  0.00           H  
ATOM   4022 HG23 ILE A 169      -0.475  -5.744   6.094  1.00  0.00           H  
ATOM   4023 HD11 ILE A 169      -1.553  -8.251   4.652  1.00  0.00           H  
ATOM   4024 HD12 ILE A 169      -2.100  -6.559   4.799  1.00  0.00           H  
ATOM   4025 HD13 ILE A 169      -2.385  -7.457   3.305  1.00  0.00           H  
ATOM   4026  N   ILE A 170       3.841  -6.922   5.663  1.00  0.00           N  
ATOM   4027  CA  ILE A 170       5.000  -6.643   6.534  1.00  0.00           C  
ATOM   4028  C   ILE A 170       6.189  -6.112   5.719  1.00  0.00           C  
ATOM   4029  O   ILE A 170       6.788  -5.095   6.075  1.00  0.00           O  
ATOM   4030  CB  ILE A 170       5.368  -7.906   7.355  1.00  0.00           C  
ATOM   4031  CG1 ILE A 170       4.235  -8.257   8.346  1.00  0.00           C  
ATOM   4032  CG2 ILE A 170       6.715  -7.758   8.092  1.00  0.00           C  
ATOM   4033  CD1 ILE A 170       4.351  -9.655   8.963  1.00  0.00           C  
ATOM   4034  H   ILE A 170       3.435  -7.846   5.696  1.00  0.00           H  
ATOM   4035  HA  ILE A 170       4.721  -5.855   7.234  1.00  0.00           H  
ATOM   4036  HB  ILE A 170       5.473  -8.737   6.657  1.00  0.00           H  
ATOM   4037 HG12 ILE A 170       3.266  -8.199   7.850  1.00  0.00           H  
ATOM   4038 HG13 ILE A 170       4.222  -7.523   9.151  1.00  0.00           H  
ATOM   4039 HG21 ILE A 170       7.531  -7.609   7.385  1.00  0.00           H  
ATOM   4040 HG22 ILE A 170       6.673  -6.913   8.779  1.00  0.00           H  
ATOM   4041 HG23 ILE A 170       6.942  -8.662   8.657  1.00  0.00           H  
ATOM   4042 HD11 ILE A 170       4.394 -10.409   8.177  1.00  0.00           H  
ATOM   4043 HD12 ILE A 170       5.241  -9.728   9.589  1.00  0.00           H  
ATOM   4044 HD13 ILE A 170       3.477  -9.834   9.589  1.00  0.00           H  
ATOM   4045  N   CYS A 171       6.483  -6.744   4.578  1.00  0.00           N  
ATOM   4046  CA  CYS A 171       7.555  -6.349   3.657  1.00  0.00           C  
ATOM   4047  C   CYS A 171       7.222  -5.117   2.780  1.00  0.00           C  
ATOM   4048  O   CYS A 171       7.863  -4.898   1.752  1.00  0.00           O  
ATOM   4049  CB  CYS A 171       8.033  -7.572   2.857  1.00  0.00           C  
ATOM   4050  SG  CYS A 171       8.609  -8.885   3.974  1.00  0.00           S  
ATOM   4051  H   CYS A 171       5.960  -7.577   4.351  1.00  0.00           H  
ATOM   4052  HA  CYS A 171       8.401  -6.036   4.268  1.00  0.00           H  
ATOM   4053  HB2 CYS A 171       8.859  -7.279   2.210  1.00  0.00           H  
ATOM   4054  HB3 CYS A 171       7.223  -7.950   2.233  1.00  0.00           H  
ATOM   4055  HG  CYS A 171       7.392  -9.302   4.333  1.00  0.00           H  
ATOM   4056  N   ILE A 172       6.262  -4.282   3.199  1.00  0.00           N  
ATOM   4057  CA  ILE A 172       6.054  -2.910   2.700  1.00  0.00           C  
ATOM   4058  C   ILE A 172       5.990  -1.938   3.887  1.00  0.00           C  
ATOM   4059  O   ILE A 172       6.727  -0.951   3.914  1.00  0.00           O  
ATOM   4060  CB  ILE A 172       4.813  -2.773   1.786  1.00  0.00           C  
ATOM   4061  CG1 ILE A 172       4.726  -3.790   0.630  1.00  0.00           C  
ATOM   4062  CG2 ILE A 172       4.737  -1.352   1.193  1.00  0.00           C  
ATOM   4063  CD1 ILE A 172       3.273  -4.020   0.189  1.00  0.00           C  
ATOM   4064  H   ILE A 172       5.696  -4.587   3.978  1.00  0.00           H  
ATOM   4065  HA  ILE A 172       6.921  -2.624   2.104  1.00  0.00           H  
ATOM   4066  HB  ILE A 172       3.941  -2.922   2.423  1.00  0.00           H  
ATOM   4067 HG12 ILE A 172       5.131  -4.751   0.949  1.00  0.00           H  
ATOM   4068 HG13 ILE A 172       5.324  -3.452  -0.217  1.00  0.00           H  
ATOM   4069 HG21 ILE A 172       4.822  -0.594   1.972  1.00  0.00           H  
ATOM   4070 HG22 ILE A 172       5.546  -1.210   0.477  1.00  0.00           H  
ATOM   4071 HG23 ILE A 172       3.782  -1.203   0.690  1.00  0.00           H  
ATOM   4072 HD11 ILE A 172       2.694  -4.427   1.018  1.00  0.00           H  
ATOM   4073 HD12 ILE A 172       2.816  -3.085  -0.137  1.00  0.00           H  
ATOM   4074 HD13 ILE A 172       3.246  -4.732  -0.636  1.00  0.00           H  
ATOM   4075  N   GLN A 173       5.182  -2.254   4.908  1.00  0.00           N  
ATOM   4076  CA  GLN A 173       5.040  -1.449   6.132  1.00  0.00           C  
ATOM   4077  C   GLN A 173       6.360  -1.296   6.909  1.00  0.00           C  
ATOM   4078  O   GLN A 173       6.620  -0.226   7.456  1.00  0.00           O  
ATOM   4079  CB  GLN A 173       3.938  -2.048   7.023  1.00  0.00           C  
ATOM   4080  CG  GLN A 173       2.535  -1.877   6.411  1.00  0.00           C  
ATOM   4081  CD  GLN A 173       1.435  -2.550   7.232  1.00  0.00           C  
ATOM   4082  OE1 GLN A 173       1.649  -3.501   7.963  1.00  0.00           O  
ATOM   4083  NE2 GLN A 173       0.207  -2.103   7.150  1.00  0.00           N  
ATOM   4084  H   GLN A 173       4.600  -3.075   4.823  1.00  0.00           H  
ATOM   4085  HA  GLN A 173       4.724  -0.443   5.854  1.00  0.00           H  
ATOM   4086  HB2 GLN A 173       3.953  -1.550   7.992  1.00  0.00           H  
ATOM   4087  HB3 GLN A 173       4.147  -3.107   7.177  1.00  0.00           H  
ATOM   4088  HG2 GLN A 173       2.509  -2.310   5.411  1.00  0.00           H  
ATOM   4089  HG3 GLN A 173       2.311  -0.814   6.325  1.00  0.00           H  
ATOM   4090 HE21 GLN A 173       0.004  -1.239   6.668  1.00  0.00           H  
ATOM   4091 HE22 GLN A 173      -0.477  -2.555   7.739  1.00  0.00           H  
ATOM   4092  N   MET A 174       7.232  -2.313   6.908  1.00  0.00           N  
ATOM   4093  CA  MET A 174       8.575  -2.234   7.510  1.00  0.00           C  
ATOM   4094  C   MET A 174       9.684  -1.833   6.523  1.00  0.00           C  
ATOM   4095  O   MET A 174      10.856  -1.822   6.906  1.00  0.00           O  
ATOM   4096  CB  MET A 174       8.928  -3.526   8.269  1.00  0.00           C  
ATOM   4097  CG  MET A 174       7.868  -3.902   9.310  1.00  0.00           C  
ATOM   4098  SD  MET A 174       8.408  -5.050  10.609  1.00  0.00           S  
ATOM   4099  CE  MET A 174       9.537  -3.993  11.559  1.00  0.00           C  
ATOM   4100  H   MET A 174       6.953  -3.188   6.488  1.00  0.00           H  
ATOM   4101  HA  MET A 174       8.558  -1.436   8.253  1.00  0.00           H  
ATOM   4102  HB2 MET A 174       9.882  -3.376   8.774  1.00  0.00           H  
ATOM   4103  HB3 MET A 174       9.044  -4.350   7.565  1.00  0.00           H  
ATOM   4104  HG2 MET A 174       7.034  -4.360   8.779  1.00  0.00           H  
ATOM   4105  HG3 MET A 174       7.505  -2.994   9.792  1.00  0.00           H  
ATOM   4106  HE1 MET A 174      10.356  -3.651  10.926  1.00  0.00           H  
ATOM   4107  HE2 MET A 174       8.994  -3.131  11.947  1.00  0.00           H  
ATOM   4108  HE3 MET A 174       9.954  -4.561  12.391  1.00  0.00           H  
ATOM   4109  N   ILE A 175       9.339  -1.500   5.272  1.00  0.00           N  
ATOM   4110  CA  ILE A 175      10.289  -1.235   4.180  1.00  0.00           C  
ATOM   4111  C   ILE A 175       9.945   0.079   3.467  1.00  0.00           C  
ATOM   4112  O   ILE A 175      10.440   1.129   3.875  1.00  0.00           O  
ATOM   4113  CB  ILE A 175      10.487  -2.471   3.258  1.00  0.00           C  
ATOM   4114  CG1 ILE A 175      10.927  -3.704   4.088  1.00  0.00           C  
ATOM   4115  CG2 ILE A 175      11.472  -2.158   2.112  1.00  0.00           C  
ATOM   4116  CD1 ILE A 175      11.240  -4.967   3.279  1.00  0.00           C  
ATOM   4117  H   ILE A 175       8.354  -1.459   5.053  1.00  0.00           H  
ATOM   4118  HA  ILE A 175      11.264  -1.048   4.629  1.00  0.00           H  
ATOM   4119  HB  ILE A 175       9.526  -2.712   2.804  1.00  0.00           H  
ATOM   4120 HG12 ILE A 175      10.126  -3.967   4.779  1.00  0.00           H  
ATOM   4121 HG13 ILE A 175      11.809  -3.449   4.675  1.00  0.00           H  
ATOM   4122 HG21 ILE A 175      11.116  -1.332   1.498  1.00  0.00           H  
ATOM   4123 HG22 ILE A 175      12.451  -1.900   2.517  1.00  0.00           H  
ATOM   4124 HG23 ILE A 175      11.568  -3.018   1.449  1.00  0.00           H  
ATOM   4125 HD11 ILE A 175      10.416  -5.188   2.601  1.00  0.00           H  
ATOM   4126 HD12 ILE A 175      12.160  -4.834   2.711  1.00  0.00           H  
ATOM   4127 HD13 ILE A 175      11.372  -5.807   3.961  1.00  0.00           H  
ATOM   4128  N   SER A 176       9.086   0.060   2.443  1.00  0.00           N  
ATOM   4129  CA  SER A 176       8.760   1.259   1.660  1.00  0.00           C  
ATOM   4130  C   SER A 176       8.054   2.337   2.482  1.00  0.00           C  
ATOM   4131  O   SER A 176       8.351   3.514   2.296  1.00  0.00           O  
ATOM   4132  CB  SER A 176       7.907   0.918   0.438  1.00  0.00           C  
ATOM   4133  OG  SER A 176       8.576  -0.013  -0.386  1.00  0.00           O  
ATOM   4134  H   SER A 176       8.692  -0.820   2.142  1.00  0.00           H  
ATOM   4135  HA  SER A 176       9.693   1.690   1.296  1.00  0.00           H  
ATOM   4136  HB2 SER A 176       7.731   1.831  -0.131  1.00  0.00           H  
ATOM   4137  HB3 SER A 176       6.949   0.510   0.758  1.00  0.00           H  
ATOM   4138  HG  SER A 176       8.370   0.214  -1.296  1.00  0.00           H  
ATOM   4139  N   GLU A 177       7.166   1.988   3.419  1.00  0.00           N  
ATOM   4140  CA  GLU A 177       6.503   3.006   4.250  1.00  0.00           C  
ATOM   4141  C   GLU A 177       7.459   3.648   5.258  1.00  0.00           C  
ATOM   4142  O   GLU A 177       7.446   4.866   5.420  1.00  0.00           O  
ATOM   4143  CB  GLU A 177       5.285   2.443   4.987  1.00  0.00           C  
ATOM   4144  CG  GLU A 177       4.218   1.725   4.158  1.00  0.00           C  
ATOM   4145  CD  GLU A 177       3.824   2.361   2.820  1.00  0.00           C  
ATOM   4146  OE1 GLU A 177       4.100   3.545   2.529  1.00  0.00           O  
ATOM   4147  OE2 GLU A 177       3.233   1.638   1.989  1.00  0.00           O1-
ATOM   4148  H   GLU A 177       6.954   1.011   3.564  1.00  0.00           H  
ATOM   4149  HA  GLU A 177       6.163   3.820   3.609  1.00  0.00           H  
ATOM   4150  HB2 GLU A 177       4.800   3.280   5.490  1.00  0.00           H  
ATOM   4151  HB3 GLU A 177       5.633   1.748   5.751  1.00  0.00           H  
ATOM   4152  HG2 GLU A 177       3.327   1.607   4.775  1.00  0.00           H  
ATOM   4153  HG3 GLU A 177       4.602   0.728   3.944  1.00  0.00           H  
ATOM   4154  N   ALA A 178       8.340   2.866   5.887  1.00  0.00           N  
ATOM   4155  CA  ALA A 178       9.395   3.407   6.741  1.00  0.00           C  
ATOM   4156  C   ALA A 178      10.391   4.267   5.932  1.00  0.00           C  
ATOM   4157  O   ALA A 178      10.841   5.308   6.406  1.00  0.00           O  
ATOM   4158  CB  ALA A 178      10.065   2.238   7.470  1.00  0.00           C  
ATOM   4159  H   ALA A 178       8.301   1.869   5.735  1.00  0.00           H  
ATOM   4160  HA  ALA A 178       8.942   4.060   7.486  1.00  0.00           H  
ATOM   4161  HB1 ALA A 178       9.337   1.735   8.106  1.00  0.00           H  
ATOM   4162  HB2 ALA A 178      10.460   1.522   6.749  1.00  0.00           H  
ATOM   4163  HB3 ALA A 178      10.878   2.610   8.093  1.00  0.00           H  
ATOM   4164  N   ALA A 179      10.694   3.905   4.681  1.00  0.00           N  
ATOM   4165  CA  ALA A 179      11.484   4.750   3.786  1.00  0.00           C  
ATOM   4166  C   ALA A 179      10.767   6.070   3.436  1.00  0.00           C  
ATOM   4167  O   ALA A 179      11.410   7.121   3.437  1.00  0.00           O  
ATOM   4168  CB  ALA A 179      11.853   3.947   2.537  1.00  0.00           C  
ATOM   4169  H   ALA A 179      10.368   3.012   4.339  1.00  0.00           H  
ATOM   4170  HA  ALA A 179      12.412   5.015   4.294  1.00  0.00           H  
ATOM   4171  HB1 ALA A 179      12.386   3.042   2.829  1.00  0.00           H  
ATOM   4172  HB2 ALA A 179      10.955   3.670   1.984  1.00  0.00           H  
ATOM   4173  HB3 ALA A 179      12.492   4.551   1.894  1.00  0.00           H  
ATOM   4174  N   ARG A 180       9.451   6.040   3.180  1.00  0.00           N  
ATOM   4175  CA  ARG A 180       8.626   7.226   2.870  1.00  0.00           C  
ATOM   4176  C   ARG A 180       8.373   8.141   4.073  1.00  0.00           C  
ATOM   4177  O   ARG A 180       8.311   9.353   3.871  1.00  0.00           O  
ATOM   4178  CB  ARG A 180       7.275   6.779   2.281  1.00  0.00           C  
ATOM   4179  CG  ARG A 180       7.342   6.145   0.880  1.00  0.00           C  
ATOM   4180  CD  ARG A 180       6.062   5.326   0.651  1.00  0.00           C  
ATOM   4181  NE  ARG A 180       6.007   4.684  -0.679  1.00  0.00           N  
ATOM   4182  CZ  ARG A 180       5.501   3.489  -0.939  1.00  0.00           C  
ATOM   4183  NH1 ARG A 180       4.947   2.750  -0.029  1.00  0.00           N  
ATOM   4184  NH2 ARG A 180       5.521   2.982  -2.135  1.00  0.00           N1+
ATOM   4185  H   ARG A 180       9.002   5.136   3.171  1.00  0.00           H  
ATOM   4186  HA  ARG A 180       9.147   7.845   2.140  1.00  0.00           H  
ATOM   4187  HB2 ARG A 180       6.606   7.638   2.229  1.00  0.00           H  
ATOM   4188  HB3 ARG A 180       6.832   6.065   2.975  1.00  0.00           H  
ATOM   4189  HG2 ARG A 180       8.211   5.494   0.792  1.00  0.00           H  
ATOM   4190  HG3 ARG A 180       7.429   6.935   0.133  1.00  0.00           H  
ATOM   4191  HD2 ARG A 180       5.192   5.969   0.780  1.00  0.00           H  
ATOM   4192  HD3 ARG A 180       6.031   4.560   1.426  1.00  0.00           H  
ATOM   4193  HE  ARG A 180       6.288   5.238  -1.476  1.00  0.00           H  
ATOM   4194 HH11 ARG A 180       4.513   1.866  -0.254  1.00  0.00           H  
ATOM   4195 HH12 ARG A 180       4.749   3.142   0.880  1.00  0.00           H  
ATOM   4196 HH21 ARG A 180       5.943   3.484  -2.903  1.00  0.00           H  
ATOM   4197 HH22 ARG A 180       5.163   2.047  -2.268  1.00  0.00           H  
ATOM   4198  N   PHE A 181       8.236   7.593   5.284  1.00  0.00           N  
ATOM   4199  CA  PHE A 181       7.711   8.308   6.453  1.00  0.00           C  
ATOM   4200  C   PHE A 181       8.541   8.131   7.735  1.00  0.00           C  
ATOM   4201  O   PHE A 181       8.646   7.034   8.280  1.00  0.00           O  
ATOM   4202  CB  PHE A 181       6.262   7.869   6.733  1.00  0.00           C  
ATOM   4203  CG  PHE A 181       5.211   8.143   5.674  1.00  0.00           C  
ATOM   4204  CD1 PHE A 181       4.546   9.382   5.652  1.00  0.00           C  
ATOM   4205  CD2 PHE A 181       4.798   7.122   4.797  1.00  0.00           C  
ATOM   4206  CE1 PHE A 181       3.468   9.594   4.777  1.00  0.00           C  
ATOM   4207  CE2 PHE A 181       3.717   7.329   3.923  1.00  0.00           C  
ATOM   4208  CZ  PHE A 181       3.040   8.561   3.926  1.00  0.00           C  
ATOM   4209  H   PHE A 181       8.293   6.587   5.351  1.00  0.00           H  
ATOM   4210  HA  PHE A 181       7.695   9.373   6.223  1.00  0.00           H  
ATOM   4211  HB2 PHE A 181       5.933   8.352   7.653  1.00  0.00           H  
ATOM   4212  HB3 PHE A 181       6.265   6.798   6.936  1.00  0.00           H  
ATOM   4213  HD1 PHE A 181       4.850  10.169   6.326  1.00  0.00           H  
ATOM   4214  HD2 PHE A 181       5.295   6.163   4.810  1.00  0.00           H  
ATOM   4215  HE1 PHE A 181       2.957  10.546   4.775  1.00  0.00           H  
ATOM   4216  HE2 PHE A 181       3.399   6.534   3.264  1.00  0.00           H  
ATOM   4217  HZ  PHE A 181       2.187   8.712   3.280  1.00  0.00           H  
ATOM   4218  N   GLN A 182       9.034   9.239   8.291  1.00  0.00           N  
ATOM   4219  CA  GLN A 182       9.716   9.342   9.590  1.00  0.00           C  
ATOM   4220  C   GLN A 182       8.811   8.966  10.773  1.00  0.00           C  
ATOM   4221  O   GLN A 182       9.324   8.670  11.853  1.00  0.00           O  
ATOM   4222  CB  GLN A 182      10.230  10.775   9.836  1.00  0.00           C  
ATOM   4223  CG  GLN A 182      11.240  11.319   8.819  1.00  0.00           C  
ATOM   4224  CD  GLN A 182      10.546  11.929   7.615  1.00  0.00           C  
ATOM   4225  OE1 GLN A 182      10.055  11.226   6.749  1.00  0.00           O  
ATOM   4226  NE2 GLN A 182      10.426  13.233   7.512  1.00  0.00           N  
ATOM   4227  H   GLN A 182       8.945  10.088   7.751  1.00  0.00           H  
ATOM   4228  HA  GLN A 182      10.573   8.669   9.592  1.00  0.00           H  
ATOM   4229  HB2 GLN A 182      10.716  10.791  10.812  1.00  0.00           H  
ATOM   4230  HB3 GLN A 182       9.378  11.454   9.879  1.00  0.00           H  
ATOM   4231  HG2 GLN A 182      11.914  10.526   8.495  1.00  0.00           H  
ATOM   4232  HG3 GLN A 182      11.835  12.095   9.301  1.00  0.00           H  
ATOM   4233 HE21 GLN A 182      10.752  13.871   8.223  1.00  0.00           H  
ATOM   4234 HE22 GLN A 182       9.986  13.590   6.675  1.00  0.00           H  
ATOM   4235  N   TYR A 183       7.480   8.985  10.613  1.00  0.00           N  
ATOM   4236  CA  TYR A 183       6.567   8.446  11.631  1.00  0.00           C  
ATOM   4237  C   TYR A 183       6.494   6.918  11.573  1.00  0.00           C  
ATOM   4238  O   TYR A 183       6.589   6.265  12.605  1.00  0.00           O  
ATOM   4239  CB  TYR A 183       5.168   9.068  11.531  1.00  0.00           C  
ATOM   4240  CG  TYR A 183       4.205   8.464  12.544  1.00  0.00           C  
ATOM   4241  CD1 TYR A 183       4.339   8.776  13.912  1.00  0.00           C  
ATOM   4242  CD2 TYR A 183       3.229   7.531  12.138  1.00  0.00           C  
ATOM   4243  CE1 TYR A 183       3.500   8.163  14.864  1.00  0.00           C  
ATOM   4244  CE2 TYR A 183       2.384   6.923  13.087  1.00  0.00           C  
ATOM   4245  CZ  TYR A 183       2.519   7.236  14.456  1.00  0.00           C  
ATOM   4246  OH  TYR A 183       1.712   6.655  15.382  1.00  0.00           O  
ATOM   4247  H   TYR A 183       7.105   9.328   9.740  1.00  0.00           H  
ATOM   4248  HA  TYR A 183       6.949   8.693  12.621  1.00  0.00           H  
ATOM   4249  HB2 TYR A 183       4.776   8.917  10.525  1.00  0.00           H  
ATOM   4250  HB3 TYR A 183       5.241  10.141  11.707  1.00  0.00           H  
ATOM   4251  HD1 TYR A 183       5.104   9.464  14.240  1.00  0.00           H  
ATOM   4252  HD2 TYR A 183       3.134   7.262  11.096  1.00  0.00           H  
ATOM   4253  HE1 TYR A 183       3.611   8.382  15.915  1.00  0.00           H  
ATOM   4254  HE2 TYR A 183       1.639   6.207  12.774  1.00  0.00           H  
ATOM   4255  HH  TYR A 183       0.988   6.170  14.980  1.00  0.00           H  
ATOM   4256  N   ILE A 184       6.390   6.327  10.379  1.00  0.00           N  
ATOM   4257  CA  ILE A 184       6.322   4.864  10.241  1.00  0.00           C  
ATOM   4258  C   ILE A 184       7.690   4.229  10.536  1.00  0.00           C  
ATOM   4259  O   ILE A 184       7.769   3.182  11.173  1.00  0.00           O  
ATOM   4260  CB  ILE A 184       5.686   4.449   8.895  1.00  0.00           C  
ATOM   4261  CG1 ILE A 184       4.266   5.064   8.780  1.00  0.00           C  
ATOM   4262  CG2 ILE A 184       5.655   2.916   8.768  1.00  0.00           C  
ATOM   4263  CD1 ILE A 184       3.539   4.802   7.458  1.00  0.00           C  
ATOM   4264  H   ILE A 184       6.387   6.895   9.543  1.00  0.00           H  
ATOM   4265  HA  ILE A 184       5.650   4.497  11.017  1.00  0.00           H  
ATOM   4266  HB  ILE A 184       6.304   4.837   8.086  1.00  0.00           H  
ATOM   4267 HG12 ILE A 184       4.328   6.147   8.888  1.00  0.00           H  
ATOM   4268 HG13 ILE A 184       3.648   4.683   9.594  1.00  0.00           H  
ATOM   4269 HG21 ILE A 184       6.665   2.504   8.779  1.00  0.00           H  
ATOM   4270 HG22 ILE A 184       5.083   2.489   9.592  1.00  0.00           H  
ATOM   4271 HG23 ILE A 184       5.193   2.612   7.829  1.00  0.00           H  
ATOM   4272 HD11 ILE A 184       4.146   5.167   6.630  1.00  0.00           H  
ATOM   4273 HD12 ILE A 184       3.339   3.739   7.327  1.00  0.00           H  
ATOM   4274 HD13 ILE A 184       2.588   5.334   7.460  1.00  0.00           H  
ATOM   4275  N   GLU A 185       8.781   4.915  10.187  1.00  0.00           N  
ATOM   4276  CA  GLU A 185      10.119   4.620  10.701  1.00  0.00           C  
ATOM   4277  C   GLU A 185      10.157   4.645  12.239  1.00  0.00           C  
ATOM   4278  O   GLU A 185      10.673   3.707  12.840  1.00  0.00           O  
ATOM   4279  CB  GLU A 185      11.121   5.610  10.086  1.00  0.00           C  
ATOM   4280  CG  GLU A 185      12.561   5.459  10.603  1.00  0.00           C  
ATOM   4281  CD  GLU A 185      13.428   6.705  10.385  1.00  0.00           C  
ATOM   4282  OE1 GLU A 185      13.075   7.583   9.565  1.00  0.00           O  
ATOM   4283  OE2 GLU A 185      14.501   6.795  11.021  1.00  0.00           O1-
ATOM   4284  H   GLU A 185       8.669   5.723   9.592  1.00  0.00           H  
ATOM   4285  HA  GLU A 185      10.399   3.613  10.391  1.00  0.00           H  
ATOM   4286  HB2 GLU A 185      10.772   6.611  10.338  1.00  0.00           H  
ATOM   4287  HB3 GLU A 185      11.119   5.507   9.001  1.00  0.00           H  
ATOM   4288  HG2 GLU A 185      13.021   4.596  10.122  1.00  0.00           H  
ATOM   4289  HG3 GLU A 185      12.539   5.269  11.676  1.00  0.00           H  
ATOM   4290  N   GLY A 186       9.581   5.668  12.883  1.00  0.00           N  
ATOM   4291  CA  GLY A 186       9.463   5.762  14.344  1.00  0.00           C  
ATOM   4292  C   GLY A 186       8.638   4.625  14.961  1.00  0.00           C  
ATOM   4293  O   GLY A 186       9.033   4.054  15.980  1.00  0.00           O  
ATOM   4294  H   GLY A 186       9.177   6.416  12.338  1.00  0.00           H  
ATOM   4295  HA2 GLY A 186       8.971   6.702  14.593  1.00  0.00           H  
ATOM   4296  HA3 GLY A 186      10.456   5.760  14.793  1.00  0.00           H  
ATOM   4297  N   GLU A 187       7.537   4.233  14.318  1.00  0.00           N  
ATOM   4298  CA  GLU A 187       6.704   3.083  14.693  1.00  0.00           C  
ATOM   4299  C   GLU A 187       7.467   1.750  14.617  1.00  0.00           C  
ATOM   4300  O   GLU A 187       7.303   0.909  15.509  1.00  0.00           O  
ATOM   4301  CB  GLU A 187       5.452   3.026  13.791  1.00  0.00           C  
ATOM   4302  CG  GLU A 187       4.370   4.069  14.112  1.00  0.00           C  
ATOM   4303  CD  GLU A 187       3.591   3.651  15.359  1.00  0.00           C  
ATOM   4304  OE1 GLU A 187       2.453   3.144  15.269  1.00  0.00           O  
ATOM   4305  OE2 GLU A 187       4.148   3.707  16.480  1.00  0.00           O1-
ATOM   4306  H   GLU A 187       7.236   4.796  13.536  1.00  0.00           H  
ATOM   4307  HA  GLU A 187       6.393   3.206  15.730  1.00  0.00           H  
ATOM   4308  HB2 GLU A 187       5.002   2.035  13.852  1.00  0.00           H  
ATOM   4309  HB3 GLU A 187       5.762   3.164  12.755  1.00  0.00           H  
ATOM   4310  HG2 GLU A 187       3.689   4.134  13.264  1.00  0.00           H  
ATOM   4311  HG3 GLU A 187       4.823   5.049  14.264  1.00  0.00           H  
ATOM   4312  N   MET A 188       8.326   1.553  13.608  1.00  0.00           N  
ATOM   4313  CA  MET A 188       9.151   0.341  13.493  1.00  0.00           C  
ATOM   4314  C   MET A 188      10.384   0.384  14.398  1.00  0.00           C  
ATOM   4315  O   MET A 188      10.665  -0.609  15.069  1.00  0.00           O  
ATOM   4316  CB  MET A 188       9.533   0.041  12.036  1.00  0.00           C  
ATOM   4317  CG  MET A 188       8.336  -0.149  11.095  1.00  0.00           C  
ATOM   4318  SD  MET A 188       6.896  -1.029  11.774  1.00  0.00           S  
ATOM   4319  CE  MET A 188       5.610   0.147  11.276  1.00  0.00           C  
ATOM   4320  H   MET A 188       8.379   2.252  12.881  1.00  0.00           H  
ATOM   4321  HA  MET A 188       8.560  -0.504  13.847  1.00  0.00           H  
ATOM   4322  HB2 MET A 188      10.123  -0.875  12.022  1.00  0.00           H  
ATOM   4323  HB3 MET A 188      10.151   0.851  11.649  1.00  0.00           H  
ATOM   4324  HG2 MET A 188       8.683  -0.681  10.209  1.00  0.00           H  
ATOM   4325  HG3 MET A 188       8.010   0.835  10.759  1.00  0.00           H  
ATOM   4326  HE1 MET A 188       5.888   1.151  11.594  1.00  0.00           H  
ATOM   4327  HE2 MET A 188       5.504   0.131  10.191  1.00  0.00           H  
ATOM   4328  HE3 MET A 188       4.661  -0.122  11.740  1.00  0.00           H  
ATOM   4329  N   ARG A 189      11.077   1.527  14.516  1.00  0.00           N  
ATOM   4330  CA  ARG A 189      12.128   1.745  15.531  1.00  0.00           C  
ATOM   4331  C   ARG A 189      11.570   1.480  16.932  1.00  0.00           C  
ATOM   4332  O   ARG A 189      12.254   0.852  17.729  1.00  0.00           O  
ATOM   4333  CB  ARG A 189      12.741   3.159  15.401  1.00  0.00           C  
ATOM   4334  CG  ARG A 189      13.637   3.300  14.152  1.00  0.00           C  
ATOM   4335  CD  ARG A 189      14.093   4.740  13.853  1.00  0.00           C  
ATOM   4336  NE  ARG A 189      15.196   5.215  14.711  1.00  0.00           N  
ATOM   4337  CZ  ARG A 189      16.076   6.152  14.384  1.00  0.00           C  
ATOM   4338  NH1 ARG A 189      16.051   6.833  13.278  1.00  0.00           N  
ATOM   4339  NH2 ARG A 189      17.059   6.463  15.171  1.00  0.00           N1+
ATOM   4340  H   ARG A 189      10.809   2.303  13.928  1.00  0.00           H  
ATOM   4341  HA  ARG A 189      12.918   1.009  15.382  1.00  0.00           H  
ATOM   4342  HB2 ARG A 189      13.341   3.376  16.284  1.00  0.00           H  
ATOM   4343  HB3 ARG A 189      11.937   3.894  15.356  1.00  0.00           H  
ATOM   4344  HG2 ARG A 189      13.084   2.947  13.281  1.00  0.00           H  
ATOM   4345  HG3 ARG A 189      14.515   2.662  14.258  1.00  0.00           H  
ATOM   4346  HD2 ARG A 189      13.242   5.416  13.938  1.00  0.00           H  
ATOM   4347  HD3 ARG A 189      14.438   4.758  12.819  1.00  0.00           H  
ATOM   4348  HE  ARG A 189      15.322   4.783  15.616  1.00  0.00           H  
ATOM   4349 HH11 ARG A 189      16.785   7.508  13.117  1.00  0.00           H  
ATOM   4350 HH12 ARG A 189      15.331   6.694  12.584  1.00  0.00           H  
ATOM   4351 HH21 ARG A 189      17.226   5.959  16.030  1.00  0.00           H  
ATOM   4352 HH22 ARG A 189      17.702   7.176  14.857  1.00  0.00           H  
ATOM   4353  N   THR A 190      10.315   1.841  17.206  1.00  0.00           N  
ATOM   4354  CA  THR A 190       9.601   1.516  18.455  1.00  0.00           C  
ATOM   4355  C   THR A 190       9.309   0.019  18.617  1.00  0.00           C  
ATOM   4356  O   THR A 190       9.717  -0.578  19.614  1.00  0.00           O  
ATOM   4357  CB  THR A 190       8.337   2.376  18.594  1.00  0.00           C  
ATOM   4358  OG1 THR A 190       8.755   3.714  18.730  1.00  0.00           O  
ATOM   4359  CG2 THR A 190       7.462   2.004  19.789  1.00  0.00           C  
ATOM   4360  H   THR A 190       9.837   2.406  16.520  1.00  0.00           H  
ATOM   4361  HA  THR A 190      10.246   1.788  19.290  1.00  0.00           H  
ATOM   4362  HB  THR A 190       7.732   2.287  17.691  1.00  0.00           H  
ATOM   4363 HG21 THR A 190       6.968   1.049  19.609  1.00  0.00           H  
ATOM   4364 HG22 THR A 190       8.062   1.931  20.696  1.00  0.00           H  
ATOM   4365 HG23 THR A 190       6.694   2.766  19.927  1.00  0.00           H  
ATOM   4366  HG1 THR A 190       8.902   4.043  17.840  1.00  0.00           H  
ATOM   4367  N   ARG A 191       8.692  -0.634  17.621  1.00  0.00           N  
ATOM   4368  CA  ARG A 191       8.409  -2.087  17.667  1.00  0.00           C  
ATOM   4369  C   ARG A 191       9.670  -2.962  17.622  1.00  0.00           C  
ATOM   4370  O   ARG A 191       9.590  -4.152  17.917  1.00  0.00           O  
ATOM   4371  CB  ARG A 191       7.378  -2.466  16.587  1.00  0.00           C  
ATOM   4372  CG  ARG A 191       5.999  -1.856  16.900  1.00  0.00           C  
ATOM   4373  CD  ARG A 191       5.049  -1.962  15.697  1.00  0.00           C  
ATOM   4374  NE  ARG A 191       3.740  -1.303  15.910  1.00  0.00           N  
ATOM   4375  CZ  ARG A 191       3.502  -0.009  16.059  1.00  0.00           C  
ATOM   4376  NH1 ARG A 191       4.446   0.873  16.218  1.00  0.00           N  
ATOM   4377  NH2 ARG A 191       2.289   0.446  16.027  1.00  0.00           N1+
ATOM   4378  H   ARG A 191       8.380  -0.105  16.820  1.00  0.00           H  
ATOM   4379  HA  ARG A 191       7.958  -2.305  18.636  1.00  0.00           H  
ATOM   4380  HB2 ARG A 191       7.271  -3.550  16.542  1.00  0.00           H  
ATOM   4381  HB3 ARG A 191       7.730  -2.111  15.619  1.00  0.00           H  
ATOM   4382  HG2 ARG A 191       6.124  -0.810  17.179  1.00  0.00           H  
ATOM   4383  HG3 ARG A 191       5.568  -2.374  17.757  1.00  0.00           H  
ATOM   4384  HD2 ARG A 191       4.878  -3.018  15.487  1.00  0.00           H  
ATOM   4385  HD3 ARG A 191       5.529  -1.518  14.825  1.00  0.00           H  
ATOM   4386  HE  ARG A 191       2.919  -1.889  15.861  1.00  0.00           H  
ATOM   4387 HH11 ARG A 191       4.196   1.829  16.426  1.00  0.00           H  
ATOM   4388 HH12 ARG A 191       5.416   0.600  16.155  1.00  0.00           H  
ATOM   4389 HH21 ARG A 191       1.513  -0.190  15.905  1.00  0.00           H  
ATOM   4390 HH22 ARG A 191       2.158   1.443  15.930  1.00  0.00           H  
ATOM   4391  N   ILE A 192      10.839  -2.385  17.323  1.00  0.00           N  
ATOM   4392  CA  ILE A 192      12.173  -2.994  17.467  1.00  0.00           C  
ATOM   4393  C   ILE A 192      12.830  -2.633  18.816  1.00  0.00           C  
ATOM   4394  O   ILE A 192      13.484  -3.490  19.410  1.00  0.00           O  
ATOM   4395  CB  ILE A 192      13.043  -2.668  16.224  1.00  0.00           C  
ATOM   4396  CG1 ILE A 192      12.428  -3.328  14.963  1.00  0.00           C  
ATOM   4397  CG2 ILE A 192      14.514  -3.092  16.404  1.00  0.00           C  
ATOM   4398  CD1 ILE A 192      13.065  -2.886  13.640  1.00  0.00           C  
ATOM   4399  H   ILE A 192      10.788  -1.453  16.938  1.00  0.00           H  
ATOM   4400  HA  ILE A 192      12.055  -4.077  17.483  1.00  0.00           H  
ATOM   4401  HB  ILE A 192      13.033  -1.586  16.087  1.00  0.00           H  
ATOM   4402 HG12 ILE A 192      11.365  -3.094  14.898  1.00  0.00           H  
ATOM   4403 HG13 ILE A 192      12.514  -4.411  15.046  1.00  0.00           H  
ATOM   4404 HG21 ILE A 192      14.960  -2.588  17.262  1.00  0.00           H  
ATOM   4405 HG22 ILE A 192      14.578  -4.171  16.550  1.00  0.00           H  
ATOM   4406 HG23 ILE A 192      15.100  -2.815  15.528  1.00  0.00           H  
ATOM   4407 HD11 ILE A 192      13.054  -1.798  13.572  1.00  0.00           H  
ATOM   4408 HD12 ILE A 192      14.090  -3.251  13.567  1.00  0.00           H  
ATOM   4409 HD13 ILE A 192      12.492  -3.298  12.810  1.00  0.00           H  
ATOM   4410  N   ARG A 193      12.593  -1.424  19.358  1.00  0.00           N  
ATOM   4411  CA  ARG A 193      13.060  -0.942  20.679  1.00  0.00           C  
ATOM   4412  C   ARG A 193      12.647  -1.854  21.845  1.00  0.00           C  
ATOM   4413  O   ARG A 193      13.381  -1.911  22.832  1.00  0.00           O  
ATOM   4414  CB  ARG A 193      12.656   0.548  20.840  1.00  0.00           C  
ATOM   4415  CG  ARG A 193      12.902   1.221  22.203  1.00  0.00           C  
ATOM   4416  CD  ARG A 193      12.877   2.767  22.148  1.00  0.00           C  
ATOM   4417  NE  ARG A 193      11.653   3.353  21.548  1.00  0.00           N  
ATOM   4418  CZ  ARG A 193      10.509   3.638  22.150  1.00  0.00           C  
ATOM   4419  NH1 ARG A 193      10.299   3.472  23.421  1.00  0.00           N  
ATOM   4420  NH2 ARG A 193       9.498   4.103  21.484  1.00  0.00           N1+
ATOM   4421  H   ARG A 193      12.077  -0.762  18.796  1.00  0.00           H  
ATOM   4422  HA  ARG A 193      14.150  -0.979  20.677  1.00  0.00           H  
ATOM   4423  HB2 ARG A 193      11.590   0.650  20.633  1.00  0.00           H  
ATOM   4424  HB3 ARG A 193      13.197   1.121  20.087  1.00  0.00           H  
ATOM   4425  HG2 ARG A 193      13.887   0.922  22.562  1.00  0.00           H  
ATOM   4426  HG3 ARG A 193      12.153   0.871  22.913  1.00  0.00           H  
ATOM   4427  HD2 ARG A 193      13.734   3.102  21.563  1.00  0.00           H  
ATOM   4428  HD3 ARG A 193      13.011   3.155  23.158  1.00  0.00           H  
ATOM   4429  HE  ARG A 193      11.722   3.694  20.600  1.00  0.00           H  
ATOM   4430 HH11 ARG A 193       9.360   3.622  23.763  1.00  0.00           H  
ATOM   4431 HH12 ARG A 193      10.999   3.103  24.048  1.00  0.00           H  
ATOM   4432 HH21 ARG A 193       9.502   4.202  20.479  1.00  0.00           H  
ATOM   4433 HH22 ARG A 193       8.619   4.198  21.973  1.00  0.00           H  
ATOM   4434  N   TYR A 194      11.579  -2.645  21.697  1.00  0.00           N  
ATOM   4435  CA  TYR A 194      11.220  -3.745  22.617  1.00  0.00           C  
ATOM   4436  C   TYR A 194      10.989  -5.114  21.946  1.00  0.00           C  
ATOM   4437  O   TYR A 194      10.786  -6.099  22.648  1.00  0.00           O  
ATOM   4438  CB  TYR A 194      10.022  -3.341  23.489  1.00  0.00           C  
ATOM   4439  CG  TYR A 194      10.184  -1.994  24.163  1.00  0.00           C  
ATOM   4440  CD1 TYR A 194      11.057  -1.850  25.259  1.00  0.00           C  
ATOM   4441  CD2 TYR A 194       9.473  -0.882  23.681  1.00  0.00           C  
ATOM   4442  CE1 TYR A 194      11.249  -0.585  25.847  1.00  0.00           C  
ATOM   4443  CE2 TYR A 194       9.652   0.378  24.275  1.00  0.00           C  
ATOM   4444  CZ  TYR A 194      10.569   0.539  25.334  1.00  0.00           C  
ATOM   4445  OH  TYR A 194      10.812   1.774  25.839  1.00  0.00           O  
ATOM   4446  H   TYR A 194      10.961  -2.432  20.926  1.00  0.00           H  
ATOM   4447  HA  TYR A 194      12.055  -3.908  23.298  1.00  0.00           H  
ATOM   4448  HB2 TYR A 194       9.870  -4.097  24.259  1.00  0.00           H  
ATOM   4449  HB3 TYR A 194       9.126  -3.325  22.868  1.00  0.00           H  
ATOM   4450  HD1 TYR A 194      11.583  -2.711  25.646  1.00  0.00           H  
ATOM   4451  HD2 TYR A 194       8.790  -0.989  22.851  1.00  0.00           H  
ATOM   4452  HE1 TYR A 194      11.910  -0.474  26.694  1.00  0.00           H  
ATOM   4453  HE2 TYR A 194       9.089   1.226  23.914  1.00  0.00           H  
ATOM   4454  HH  TYR A 194      11.485   1.763  26.523  1.00  0.00           H  
ATOM   4455  N   ASN A 195      11.028  -5.186  20.608  1.00  0.00           N  
ATOM   4456  CA  ASN A 195      10.797  -6.388  19.792  1.00  0.00           C  
ATOM   4457  C   ASN A 195       9.522  -7.171  20.176  1.00  0.00           C  
ATOM   4458  O   ASN A 195       9.604  -8.223  20.813  1.00  0.00           O  
ATOM   4459  CB  ASN A 195      12.071  -7.256  19.743  1.00  0.00           C  
ATOM   4460  CG  ASN A 195      11.995  -8.334  18.673  1.00  0.00           C  
ATOM   4461  OD1 ASN A 195      11.074  -8.390  17.863  1.00  0.00           O  
ATOM   4462  ND2 ASN A 195      12.972  -9.202  18.596  1.00  0.00           N  
ATOM   4463  H   ASN A 195      11.245  -4.336  20.109  1.00  0.00           H  
ATOM   4464  HA  ASN A 195      10.635  -6.053  18.768  1.00  0.00           H  
ATOM   4465  HB2 ASN A 195      12.234  -7.725  20.713  1.00  0.00           H  
ATOM   4466  HB3 ASN A 195      12.932  -6.626  19.518  1.00  0.00           H  
ATOM   4467 HD21 ASN A 195      13.762  -9.168  19.225  1.00  0.00           H  
ATOM   4468 HD22 ASN A 195      12.949  -9.875  17.843  1.00  0.00           H  
ATOM   4469  N   ARG A 196       8.339  -6.688  19.765  1.00  0.00           N  
ATOM   4470  CA  ARG A 196       7.029  -7.304  20.079  1.00  0.00           C  
ATOM   4471  C   ARG A 196       6.065  -7.243  18.896  1.00  0.00           C  
ATOM   4472  O   ARG A 196       5.800  -6.148  18.397  1.00  0.00           O  
ATOM   4473  CB  ARG A 196       6.379  -6.615  21.305  1.00  0.00           C  
ATOM   4474  CG  ARG A 196       7.214  -6.582  22.595  1.00  0.00           C  
ATOM   4475  CD  ARG A 196       7.456  -7.976  23.192  1.00  0.00           C  
ATOM   4476  NE  ARG A 196       8.702  -8.014  23.970  1.00  0.00           N  
ATOM   4477  CZ  ARG A 196       8.894  -7.664  25.224  1.00  0.00           C  
ATOM   4478  NH1 ARG A 196       7.947  -7.221  26.003  1.00  0.00           N  
ATOM   4479  NH2 ARG A 196      10.092  -7.769  25.711  1.00  0.00           N1+
ATOM   4480  H   ARG A 196       8.337  -5.832  19.229  1.00  0.00           H  
ATOM   4481  HA  ARG A 196       7.179  -8.359  20.311  1.00  0.00           H  
ATOM   4482  HB2 ARG A 196       5.428  -7.103  21.519  1.00  0.00           H  
ATOM   4483  HB3 ARG A 196       6.155  -5.582  21.038  1.00  0.00           H  
ATOM   4484  HG2 ARG A 196       6.693  -5.976  23.337  1.00  0.00           H  
ATOM   4485  HG3 ARG A 196       8.166  -6.093  22.387  1.00  0.00           H  
ATOM   4486  HD2 ARG A 196       7.549  -8.707  22.388  1.00  0.00           H  
ATOM   4487  HD3 ARG A 196       6.604  -8.268  23.806  1.00  0.00           H  
ATOM   4488  HE  ARG A 196       9.544  -8.255  23.467  1.00  0.00           H  
ATOM   4489 HH11 ARG A 196       6.989  -7.192  25.683  1.00  0.00           H  
ATOM   4490 HH12 ARG A 196       8.171  -6.909  26.937  1.00  0.00           H  
ATOM   4491 HH21 ARG A 196      10.304  -7.550  26.674  1.00  0.00           H  
ATOM   4492 HH22 ARG A 196      10.803  -8.170  25.117  1.00  0.00           H  
ATOM   4493  N   ARG A 197       5.489  -8.388  18.484  1.00  0.00           N  
ATOM   4494  CA  ARG A 197       4.414  -8.406  17.471  1.00  0.00           C  
ATOM   4495  C   ARG A 197       3.234  -7.575  17.970  1.00  0.00           C  
ATOM   4496  O   ARG A 197       2.686  -7.847  19.041  1.00  0.00           O  
ATOM   4497  CB  ARG A 197       4.028  -9.829  16.991  1.00  0.00           C  
ATOM   4498  CG  ARG A 197       2.779 -10.495  17.610  1.00  0.00           C  
ATOM   4499  CD  ARG A 197       2.442 -11.862  16.991  1.00  0.00           C  
ATOM   4500  NE  ARG A 197       3.526 -12.851  17.132  1.00  0.00           N  
ATOM   4501  CZ  ARG A 197       4.332 -13.294  16.184  1.00  0.00           C  
ATOM   4502  NH1 ARG A 197       4.317 -12.892  14.950  1.00  0.00           N  
ATOM   4503  NH2 ARG A 197       5.211 -14.193  16.475  1.00  0.00           N1+
ATOM   4504  H   ARG A 197       5.769  -9.256  18.919  1.00  0.00           H  
ATOM   4505  HA  ARG A 197       4.815  -7.890  16.599  1.00  0.00           H  
ATOM   4506  HB2 ARG A 197       4.889 -10.487  17.103  1.00  0.00           H  
ATOM   4507  HB3 ARG A 197       3.826  -9.763  15.922  1.00  0.00           H  
ATOM   4508  HG2 ARG A 197       1.915  -9.852  17.441  1.00  0.00           H  
ATOM   4509  HG3 ARG A 197       2.908 -10.606  18.687  1.00  0.00           H  
ATOM   4510  HD2 ARG A 197       2.196 -11.726  15.937  1.00  0.00           H  
ATOM   4511  HD3 ARG A 197       1.549 -12.249  17.482  1.00  0.00           H  
ATOM   4512  HE  ARG A 197       3.647 -13.296  18.030  1.00  0.00           H  
ATOM   4513 HH11 ARG A 197       3.640 -12.224  14.611  1.00  0.00           H  
ATOM   4514 HH12 ARG A 197       4.889 -13.399  14.289  1.00  0.00           H  
ATOM   4515 HH21 ARG A 197       5.804 -14.558  15.743  1.00  0.00           H  
ATOM   4516 HH22 ARG A 197       5.210 -14.591  17.403  1.00  0.00           H  
ATOM   4517  N   SER A 198       2.903  -6.545  17.204  1.00  0.00           N  
ATOM   4518  CA  SER A 198       1.843  -5.571  17.471  1.00  0.00           C  
ATOM   4519  C   SER A 198       1.494  -4.846  16.165  1.00  0.00           C  
ATOM   4520  O   SER A 198       2.292  -4.841  15.225  1.00  0.00           O  
ATOM   4521  CB  SER A 198       2.312  -4.592  18.552  1.00  0.00           C  
ATOM   4522  OG  SER A 198       3.496  -3.922  18.156  1.00  0.00           O  
ATOM   4523  H   SER A 198       3.475  -6.364  16.391  1.00  0.00           H  
ATOM   4524  HA  SER A 198       0.952  -6.086  17.830  1.00  0.00           H  
ATOM   4525  HB2 SER A 198       2.497  -5.132  19.480  1.00  0.00           H  
ATOM   4526  HB3 SER A 198       1.524  -3.861  18.733  1.00  0.00           H  
ATOM   4527  HG  SER A 198       4.208  -4.566  18.139  1.00  0.00           H  
ATOM   4528  N   ALA A 199       0.296  -4.277  16.070  1.00  0.00           N  
ATOM   4529  CA  ALA A 199      -0.284  -3.856  14.795  1.00  0.00           C  
ATOM   4530  C   ALA A 199       0.084  -2.414  14.374  1.00  0.00           C  
ATOM   4531  O   ALA A 199       0.525  -1.612  15.207  1.00  0.00           O  
ATOM   4532  CB  ALA A 199      -1.798  -4.087  14.892  1.00  0.00           C  
ATOM   4533  H   ALA A 199      -0.297  -4.222  16.886  1.00  0.00           H  
ATOM   4534  HA  ALA A 199       0.097  -4.519  14.019  1.00  0.00           H  
ATOM   4535  HB1 ALA A 199      -1.998  -5.140  15.092  1.00  0.00           H  
ATOM   4536  HB2 ALA A 199      -2.217  -3.479  15.693  1.00  0.00           H  
ATOM   4537  HB3 ALA A 199      -2.290  -3.821  13.956  1.00  0.00           H  
ATOM   4538  N   PRO A 200      -0.105  -2.050  13.089  1.00  0.00           N  
ATOM   4539  CA  PRO A 200      -0.373  -0.669  12.693  1.00  0.00           C  
ATOM   4540  C   PRO A 200      -1.817  -0.301  13.092  1.00  0.00           C  
ATOM   4541  O   PRO A 200      -2.634  -1.171  13.392  1.00  0.00           O  
ATOM   4542  CB  PRO A 200      -0.160  -0.674  11.177  1.00  0.00           C  
ATOM   4543  CG  PRO A 200      -0.699  -2.041  10.765  1.00  0.00           C  
ATOM   4544  CD  PRO A 200      -0.331  -2.937  11.949  1.00  0.00           C  
ATOM   4545  HA  PRO A 200       0.324   0.022  13.167  1.00  0.00           H  
ATOM   4546  HB2 PRO A 200       0.906  -0.616  10.954  1.00  0.00           H  
ATOM   4547  HB3 PRO A 200      -0.701   0.129  10.677  1.00  0.00           H  
ATOM   4548  HG2 PRO A 200      -0.239  -2.398   9.843  1.00  0.00           H  
ATOM   4549  HG3 PRO A 200      -1.783  -1.989  10.655  1.00  0.00           H  
ATOM   4550  HD2 PRO A 200      -1.154  -3.628  12.132  1.00  0.00           H  
ATOM   4551  HD3 PRO A 200       0.579  -3.494  11.727  1.00  0.00           H  
ATOM   4552  N   ASP A 201      -2.162   0.985  13.090  1.00  0.00           N  
ATOM   4553  CA  ASP A 201      -3.485   1.489  13.504  1.00  0.00           C  
ATOM   4554  C   ASP A 201      -3.866   2.731  12.652  1.00  0.00           C  
ATOM   4555  O   ASP A 201      -3.156   3.014  11.677  1.00  0.00           O  
ATOM   4556  CB  ASP A 201      -3.452   1.686  15.038  1.00  0.00           C  
ATOM   4557  CG  ASP A 201      -2.602   2.854  15.543  1.00  0.00           C  
ATOM   4558  OD1 ASP A 201      -2.523   3.910  14.870  1.00  0.00           O  
ATOM   4559  OD2 ASP A 201      -2.025   2.709  16.644  1.00  0.00           O1-
ATOM   4560  H   ASP A 201      -1.480   1.673  12.803  1.00  0.00           H  
ATOM   4561  HA  ASP A 201      -4.238   0.728  13.298  1.00  0.00           H  
ATOM   4562  HB2 ASP A 201      -3.070   0.769  15.486  1.00  0.00           H  
ATOM   4563  HB3 ASP A 201      -4.464   1.793  15.428  1.00  0.00           H  
ATOM   4564  N   PRO A 202      -4.957   3.483  12.923  1.00  0.00           N  
ATOM   4565  CA  PRO A 202      -5.337   4.654  12.123  1.00  0.00           C  
ATOM   4566  C   PRO A 202      -4.218   5.684  11.871  1.00  0.00           C  
ATOM   4567  O   PRO A 202      -4.226   6.331  10.820  1.00  0.00           O  
ATOM   4568  CB  PRO A 202      -6.522   5.279  12.863  1.00  0.00           C  
ATOM   4569  CG  PRO A 202      -7.188   4.076  13.523  1.00  0.00           C  
ATOM   4570  CD  PRO A 202      -5.984   3.229  13.926  1.00  0.00           C  
ATOM   4571  HA  PRO A 202      -5.688   4.296  11.155  1.00  0.00           H  
ATOM   4572  HB2 PRO A 202      -7.203   5.783  12.177  1.00  0.00           H  
ATOM   4573  HB3 PRO A 202      -6.163   5.967  13.629  1.00  0.00           H  
ATOM   4574  HG2 PRO A 202      -7.797   3.537  12.797  1.00  0.00           H  
ATOM   4575  HG3 PRO A 202      -7.784   4.365  14.388  1.00  0.00           H  
ATOM   4576  HD2 PRO A 202      -5.624   3.566  14.898  1.00  0.00           H  
ATOM   4577  HD3 PRO A 202      -6.261   2.176  13.964  1.00  0.00           H  
ATOM   4578  N   SER A 203      -3.224   5.795  12.764  1.00  0.00           N  
ATOM   4579  CA  SER A 203      -2.055   6.681  12.594  1.00  0.00           C  
ATOM   4580  C   SER A 203      -1.091   6.232  11.486  1.00  0.00           C  
ATOM   4581  O   SER A 203      -0.286   7.033  11.011  1.00  0.00           O  
ATOM   4582  CB  SER A 203      -1.316   6.830  13.929  1.00  0.00           C  
ATOM   4583  OG  SER A 203      -0.654   5.631  14.294  1.00  0.00           O  
ATOM   4584  H   SER A 203      -3.230   5.184  13.568  1.00  0.00           H  
ATOM   4585  HA  SER A 203      -2.409   7.669  12.301  1.00  0.00           H  
ATOM   4586  HB2 SER A 203      -2.022   7.111  14.710  1.00  0.00           H  
ATOM   4587  HB3 SER A 203      -0.576   7.625  13.832  1.00  0.00           H  
ATOM   4588  HG  SER A 203      -1.315   4.982  14.546  1.00  0.00           H  
ATOM   4589  N   VAL A 204      -1.208   4.984  11.027  1.00  0.00           N  
ATOM   4590  CA  VAL A 204      -0.458   4.399   9.906  1.00  0.00           C  
ATOM   4591  C   VAL A 204      -1.360   4.228   8.681  1.00  0.00           C  
ATOM   4592  O   VAL A 204      -1.007   4.665   7.586  1.00  0.00           O  
ATOM   4593  CB  VAL A 204       0.218   3.082  10.341  1.00  0.00           C  
ATOM   4594  CG1 VAL A 204       0.905   2.356   9.181  1.00  0.00           C  
ATOM   4595  CG2 VAL A 204       1.235   3.311  11.467  1.00  0.00           C  
ATOM   4596  H   VAL A 204      -1.878   4.392  11.496  1.00  0.00           H  
ATOM   4597  HA  VAL A 204       0.337   5.083   9.609  1.00  0.00           H  
ATOM   4598  HB  VAL A 204      -0.556   2.420  10.730  1.00  0.00           H  
ATOM   4599 HG11 VAL A 204       0.172   2.032   8.441  1.00  0.00           H  
ATOM   4600 HG12 VAL A 204       1.625   3.019   8.702  1.00  0.00           H  
ATOM   4601 HG13 VAL A 204       1.425   1.470   9.545  1.00  0.00           H  
ATOM   4602 HG21 VAL A 204       2.001   4.017  11.144  1.00  0.00           H  
ATOM   4603 HG22 VAL A 204       0.739   3.710  12.353  1.00  0.00           H  
ATOM   4604 HG23 VAL A 204       1.709   2.369  11.742  1.00  0.00           H  
ATOM   4605  N   ILE A 205      -2.566   3.678   8.867  1.00  0.00           N  
ATOM   4606  CA  ILE A 205      -3.544   3.436   7.790  1.00  0.00           C  
ATOM   4607  C   ILE A 205      -3.947   4.728   7.055  1.00  0.00           C  
ATOM   4608  O   ILE A 205      -4.157   4.710   5.838  1.00  0.00           O  
ATOM   4609  CB  ILE A 205      -4.779   2.685   8.353  1.00  0.00           C  
ATOM   4610  CG1 ILE A 205      -4.429   1.323   8.996  1.00  0.00           C  
ATOM   4611  CG2 ILE A 205      -5.899   2.515   7.309  1.00  0.00           C  
ATOM   4612  CD1 ILE A 205      -3.882   0.259   8.041  1.00  0.00           C  
ATOM   4613  H   ILE A 205      -2.793   3.360   9.798  1.00  0.00           H  
ATOM   4614  HA  ILE A 205      -3.071   2.798   7.044  1.00  0.00           H  
ATOM   4615  HB  ILE A 205      -5.192   3.305   9.149  1.00  0.00           H  
ATOM   4616 HG12 ILE A 205      -5.327   0.923   9.467  1.00  0.00           H  
ATOM   4617 HG13 ILE A 205      -3.692   1.463   9.787  1.00  0.00           H  
ATOM   4618 HG21 ILE A 205      -6.321   3.483   7.041  1.00  0.00           H  
ATOM   4619 HG22 ILE A 205      -5.507   2.034   6.413  1.00  0.00           H  
ATOM   4620 HG23 ILE A 205      -6.699   1.897   7.718  1.00  0.00           H  
ATOM   4621 HD11 ILE A 205      -4.618   0.018   7.274  1.00  0.00           H  
ATOM   4622 HD12 ILE A 205      -2.961   0.604   7.572  1.00  0.00           H  
ATOM   4623 HD13 ILE A 205      -3.662  -0.639   8.618  1.00  0.00           H  
ATOM   4624  N   THR A 206      -4.023   5.866   7.761  1.00  0.00           N  
ATOM   4625  CA  THR A 206      -4.313   7.171   7.134  1.00  0.00           C  
ATOM   4626  C   THR A 206      -3.102   7.813   6.449  1.00  0.00           C  
ATOM   4627  O   THR A 206      -3.308   8.721   5.644  1.00  0.00           O  
ATOM   4628  CB  THR A 206      -4.997   8.165   8.090  1.00  0.00           C  
ATOM   4629  OG1 THR A 206      -4.207   8.503   9.206  1.00  0.00           O  
ATOM   4630  CG2 THR A 206      -6.340   7.657   8.604  1.00  0.00           C  
ATOM   4631  H   THR A 206      -3.854   5.831   8.756  1.00  0.00           H  
ATOM   4632  HA  THR A 206      -5.028   6.995   6.330  1.00  0.00           H  
ATOM   4633  HB  THR A 206      -5.188   9.082   7.533  1.00  0.00           H  
ATOM   4634 HG21 THR A 206      -6.998   7.441   7.762  1.00  0.00           H  
ATOM   4635 HG22 THR A 206      -6.215   6.753   9.200  1.00  0.00           H  
ATOM   4636 HG23 THR A 206      -6.799   8.431   9.219  1.00  0.00           H  
ATOM   4637  HG1 THR A 206      -4.171   7.740   9.787  1.00  0.00           H  
ATOM   4638  N   LEU A 207      -1.873   7.325   6.672  1.00  0.00           N  
ATOM   4639  CA  LEU A 207      -0.679   7.738   5.922  1.00  0.00           C  
ATOM   4640  C   LEU A 207      -0.507   6.913   4.640  1.00  0.00           C  
ATOM   4641  O   LEU A 207      -0.392   7.506   3.568  1.00  0.00           O  
ATOM   4642  CB  LEU A 207       0.580   7.657   6.805  1.00  0.00           C  
ATOM   4643  CG  LEU A 207       0.630   8.638   7.988  1.00  0.00           C  
ATOM   4644  CD1 LEU A 207       1.874   8.337   8.824  1.00  0.00           C  
ATOM   4645  CD2 LEU A 207       0.726  10.095   7.530  1.00  0.00           C  
ATOM   4646  H   LEU A 207      -1.771   6.553   7.315  1.00  0.00           H  
ATOM   4647  HA  LEU A 207      -0.799   8.773   5.601  1.00  0.00           H  
ATOM   4648  HB2 LEU A 207       1.455   7.830   6.179  1.00  0.00           H  
ATOM   4649  HB3 LEU A 207       0.658   6.642   7.195  1.00  0.00           H  
ATOM   4650  HG  LEU A 207      -0.256   8.513   8.610  1.00  0.00           H  
ATOM   4651 HD11 LEU A 207       1.816   7.312   9.188  1.00  0.00           H  
ATOM   4652 HD12 LEU A 207       2.773   8.460   8.221  1.00  0.00           H  
ATOM   4653 HD13 LEU A 207       1.910   9.011   9.680  1.00  0.00           H  
ATOM   4654 HD21 LEU A 207       1.591  10.229   6.881  1.00  0.00           H  
ATOM   4655 HD22 LEU A 207      -0.182  10.381   6.998  1.00  0.00           H  
ATOM   4656 HD23 LEU A 207       0.830  10.741   8.402  1.00  0.00           H  
ATOM   4657  N   GLU A 208      -0.549   5.574   4.732  1.00  0.00           N  
ATOM   4658  CA  GLU A 208      -0.453   4.655   3.580  1.00  0.00           C  
ATOM   4659  C   GLU A 208      -1.370   5.095   2.429  1.00  0.00           C  
ATOM   4660  O   GLU A 208      -0.920   5.437   1.338  1.00  0.00           O  
ATOM   4661  CB  GLU A 208      -0.938   3.244   3.955  1.00  0.00           C  
ATOM   4662  CG  GLU A 208      -0.135   2.379   4.925  1.00  0.00           C  
ATOM   4663  CD  GLU A 208      -0.948   1.120   5.292  1.00  0.00           C  
ATOM   4664  OE1 GLU A 208      -2.044   0.904   4.713  1.00  0.00           O  
ATOM   4665  OE2 GLU A 208      -0.488   0.355   6.168  1.00  0.00           O1-
ATOM   4666  H   GLU A 208      -0.642   5.167   5.652  1.00  0.00           H  
ATOM   4667  HA  GLU A 208       0.571   4.605   3.212  1.00  0.00           H  
ATOM   4668  HB2 GLU A 208      -1.055   2.673   3.033  1.00  0.00           H  
ATOM   4669  HB3 GLU A 208      -1.922   3.370   4.408  1.00  0.00           H  
ATOM   4670  HG2 GLU A 208       0.084   2.952   5.826  1.00  0.00           H  
ATOM   4671  HG3 GLU A 208       0.807   2.096   4.454  1.00  0.00           H  
ATOM   4672  N   ASN A 209      -2.677   5.127   2.708  1.00  0.00           N  
ATOM   4673  CA  ASN A 209      -3.748   5.328   1.733  1.00  0.00           C  
ATOM   4674  C   ASN A 209      -3.979   6.812   1.396  1.00  0.00           C  
ATOM   4675  O   ASN A 209      -4.969   7.165   0.754  1.00  0.00           O  
ATOM   4676  CB  ASN A 209      -4.996   4.539   2.179  1.00  0.00           C  
ATOM   4677  CG  ASN A 209      -4.655   3.094   2.506  1.00  0.00           C  
ATOM   4678  OD1 ASN A 209      -4.515   2.266   1.618  1.00  0.00           O  
ATOM   4679  ND2 ASN A 209      -4.447   2.764   3.761  1.00  0.00           N  
ATOM   4680  H   ASN A 209      -2.945   4.880   3.650  1.00  0.00           H  
ATOM   4681  HA  ASN A 209      -3.416   4.876   0.798  1.00  0.00           H  
ATOM   4682  HB2 ASN A 209      -5.734   4.540   1.377  1.00  0.00           H  
ATOM   4683  HB3 ASN A 209      -5.437   5.012   3.056  1.00  0.00           H  
ATOM   4684 HD21 ASN A 209      -4.036   1.862   3.952  1.00  0.00           H  
ATOM   4685 HD22 ASN A 209      -4.489   3.462   4.491  1.00  0.00           H  
ATOM   4686  N   SER A 210      -3.032   7.666   1.799  1.00  0.00           N  
ATOM   4687  CA  SER A 210      -2.962   9.090   1.473  1.00  0.00           C  
ATOM   4688  C   SER A 210      -1.627   9.479   0.834  1.00  0.00           C  
ATOM   4689  O   SER A 210      -1.487  10.638   0.452  1.00  0.00           O  
ATOM   4690  CB  SER A 210      -3.199   9.973   2.705  1.00  0.00           C  
ATOM   4691  OG  SER A 210      -4.411   9.670   3.363  1.00  0.00           O  
ATOM   4692  H   SER A 210      -2.272   7.281   2.341  1.00  0.00           H  
ATOM   4693  HA  SER A 210      -3.742   9.324   0.749  1.00  0.00           H  
ATOM   4694  HB2 SER A 210      -3.222  11.018   2.397  1.00  0.00           H  
ATOM   4695  HB3 SER A 210      -2.371   9.841   3.402  1.00  0.00           H  
ATOM   4696  HG  SER A 210      -4.157   9.251   4.188  1.00  0.00           H  
ATOM   4697  N   TRP A 211      -0.644   8.577   0.689  1.00  0.00           N  
ATOM   4698  CA  TRP A 211       0.707   8.957   0.254  1.00  0.00           C  
ATOM   4699  C   TRP A 211       0.742   9.575  -1.153  1.00  0.00           C  
ATOM   4700  O   TRP A 211       1.429  10.577  -1.354  1.00  0.00           O  
ATOM   4701  CB  TRP A 211       1.676   7.780   0.399  1.00  0.00           C  
ATOM   4702  CG  TRP A 211       3.087   8.109   0.014  1.00  0.00           C  
ATOM   4703  CD1 TRP A 211       3.891   8.998   0.643  1.00  0.00           C  
ATOM   4704  CD2 TRP A 211       3.870   7.600  -1.110  1.00  0.00           C  
ATOM   4705  NE1 TRP A 211       5.101   9.083  -0.014  1.00  0.00           N  
ATOM   4706  CE2 TRP A 211       5.145   8.240  -1.097  1.00  0.00           C  
ATOM   4707  CE3 TRP A 211       3.636   6.655  -2.131  1.00  0.00           C  
ATOM   4708  CZ2 TRP A 211       6.139   7.963  -2.044  1.00  0.00           C  
ATOM   4709  CZ3 TRP A 211       4.627   6.368  -3.090  1.00  0.00           C  
ATOM   4710  CH2 TRP A 211       5.877   7.016  -3.041  1.00  0.00           C  
ATOM   4711  H   TRP A 211      -0.794   7.623   0.984  1.00  0.00           H  
ATOM   4712  HA  TRP A 211       1.062   9.735   0.929  1.00  0.00           H  
ATOM   4713  HB2 TRP A 211       1.331   6.954  -0.223  1.00  0.00           H  
ATOM   4714  HB3 TRP A 211       1.665   7.430   1.431  1.00  0.00           H  
ATOM   4715  HD1 TRP A 211       3.623   9.567   1.521  1.00  0.00           H  
ATOM   4716  HE1 TRP A 211       5.850   9.703   0.260  1.00  0.00           H  
ATOM   4717  HE3 TRP A 211       2.685   6.143  -2.160  1.00  0.00           H  
ATOM   4718  HZ2 TRP A 211       7.091   8.471  -1.997  1.00  0.00           H  
ATOM   4719  HZ3 TRP A 211       4.430   5.645  -3.867  1.00  0.00           H  
ATOM   4720  HH2 TRP A 211       6.635   6.794  -3.777  1.00  0.00           H  
ATOM   4721  N   GLY A 212      -0.055   9.072  -2.103  1.00  0.00           N  
ATOM   4722  CA  GLY A 212      -0.268   9.731  -3.402  1.00  0.00           C  
ATOM   4723  C   GLY A 212      -0.871  11.143  -3.290  1.00  0.00           C  
ATOM   4724  O   GLY A 212      -0.384  12.082  -3.928  1.00  0.00           O  
ATOM   4725  H   GLY A 212      -0.507   8.188  -1.918  1.00  0.00           H  
ATOM   4726  HA2 GLY A 212      -0.951   9.125  -3.998  1.00  0.00           H  
ATOM   4727  HA3 GLY A 212       0.682   9.801  -3.932  1.00  0.00           H  
ATOM   4728  N   ARG A 213      -1.885  11.326  -2.428  1.00  0.00           N  
ATOM   4729  CA  ARG A 213      -2.544  12.628  -2.198  1.00  0.00           C  
ATOM   4730  C   ARG A 213      -1.598  13.630  -1.529  1.00  0.00           C  
ATOM   4731  O   ARG A 213      -1.516  14.761  -1.988  1.00  0.00           O  
ATOM   4732  CB  ARG A 213      -3.869  12.440  -1.427  1.00  0.00           C  
ATOM   4733  CG  ARG A 213      -4.633  13.754  -1.151  1.00  0.00           C  
ATOM   4734  CD  ARG A 213      -5.859  13.500  -0.256  1.00  0.00           C  
ATOM   4735  NE  ARG A 213      -6.635  14.733   0.012  1.00  0.00           N  
ATOM   4736  CZ  ARG A 213      -7.892  14.985  -0.316  1.00  0.00           C  
ATOM   4737  NH1 ARG A 213      -8.614  14.183  -1.040  1.00  0.00           N  
ATOM   4738  NH2 ARG A 213      -8.464  16.073   0.086  1.00  0.00           N1+
ATOM   4739  H   ARG A 213      -2.180  10.531  -1.879  1.00  0.00           H  
ATOM   4740  HA  ARG A 213      -2.787  13.057  -3.170  1.00  0.00           H  
ATOM   4741  HB2 ARG A 213      -4.516  11.774  -1.998  1.00  0.00           H  
ATOM   4742  HB3 ARG A 213      -3.651  11.963  -0.472  1.00  0.00           H  
ATOM   4743  HG2 ARG A 213      -3.982  14.473  -0.653  1.00  0.00           H  
ATOM   4744  HG3 ARG A 213      -4.960  14.182  -2.099  1.00  0.00           H  
ATOM   4745  HD2 ARG A 213      -6.487  12.745  -0.729  1.00  0.00           H  
ATOM   4746  HD3 ARG A 213      -5.515  13.093   0.695  1.00  0.00           H  
ATOM   4747  HE  ARG A 213      -6.171  15.484   0.502  1.00  0.00           H  
ATOM   4748 HH11 ARG A 213      -8.216  13.342  -1.433  1.00  0.00           H  
ATOM   4749 HH12 ARG A 213      -9.592  14.388  -1.186  1.00  0.00           H  
ATOM   4750 HH21 ARG A 213      -8.023  16.642   0.794  1.00  0.00           H  
ATOM   4751 HH22 ARG A 213      -9.318  16.358  -0.373  1.00  0.00           H  
ATOM   4752  N   LEU A 214      -0.850  13.203  -0.507  1.00  0.00           N  
ATOM   4753  CA  LEU A 214       0.220  13.975   0.141  1.00  0.00           C  
ATOM   4754  C   LEU A 214       1.298  14.375  -0.874  1.00  0.00           C  
ATOM   4755  O   LEU A 214       1.618  15.556  -0.990  1.00  0.00           O  
ATOM   4756  CB  LEU A 214       0.847  13.140   1.279  1.00  0.00           C  
ATOM   4757  CG  LEU A 214      -0.043  12.993   2.527  1.00  0.00           C  
ATOM   4758  CD1 LEU A 214       0.397  11.796   3.369  1.00  0.00           C  
ATOM   4759  CD2 LEU A 214       0.061  14.239   3.410  1.00  0.00           C  
ATOM   4760  H   LEU A 214      -1.004  12.256  -0.194  1.00  0.00           H  
ATOM   4761  HA  LEU A 214      -0.192  14.897   0.551  1.00  0.00           H  
ATOM   4762  HB2 LEU A 214       1.792  13.592   1.577  1.00  0.00           H  
ATOM   4763  HB3 LEU A 214       1.077  12.149   0.887  1.00  0.00           H  
ATOM   4764  HG  LEU A 214      -1.081  12.842   2.227  1.00  0.00           H  
ATOM   4765 HD11 LEU A 214       0.275  10.875   2.799  1.00  0.00           H  
ATOM   4766 HD12 LEU A 214       1.442  11.909   3.657  1.00  0.00           H  
ATOM   4767 HD13 LEU A 214      -0.219  11.726   4.265  1.00  0.00           H  
ATOM   4768 HD21 LEU A 214       1.076  14.345   3.792  1.00  0.00           H  
ATOM   4769 HD22 LEU A 214      -0.190  15.131   2.836  1.00  0.00           H  
ATOM   4770 HD23 LEU A 214      -0.629  14.153   4.250  1.00  0.00           H  
ATOM   4771  N   SER A 215       1.808  13.409  -1.646  1.00  0.00           N  
ATOM   4772  CA  SER A 215       2.814  13.651  -2.685  1.00  0.00           C  
ATOM   4773  C   SER A 215       2.340  14.705  -3.687  1.00  0.00           C  
ATOM   4774  O   SER A 215       3.101  15.609  -4.024  1.00  0.00           O  
ATOM   4775  CB  SER A 215       3.164  12.355  -3.432  1.00  0.00           C  
ATOM   4776  OG  SER A 215       3.717  11.389  -2.557  1.00  0.00           O  
ATOM   4777  H   SER A 215       1.504  12.459  -1.487  1.00  0.00           H  
ATOM   4778  HA  SER A 215       3.720  14.030  -2.212  1.00  0.00           H  
ATOM   4779  HB2 SER A 215       3.894  12.580  -4.209  1.00  0.00           H  
ATOM   4780  HB3 SER A 215       2.272  11.945  -3.907  1.00  0.00           H  
ATOM   4781  HG  SER A 215       3.005  11.036  -2.019  1.00  0.00           H  
ATOM   4782  N   THR A 216       1.084  14.624  -4.138  1.00  0.00           N  
ATOM   4783  CA  THR A 216       0.502  15.585  -5.091  1.00  0.00           C  
ATOM   4784  C   THR A 216       0.297  16.962  -4.459  1.00  0.00           C  
ATOM   4785  O   THR A 216       0.717  17.982  -5.004  1.00  0.00           O  
ATOM   4786  CB  THR A 216      -0.838  15.076  -5.652  1.00  0.00           C  
ATOM   4787  OG1 THR A 216      -0.739  13.750  -6.120  1.00  0.00           O  
ATOM   4788  CG2 THR A 216      -1.346  15.954  -6.797  1.00  0.00           C  
ATOM   4789  H   THR A 216       0.517  13.847  -3.829  1.00  0.00           H  
ATOM   4790  HA  THR A 216       1.192  15.727  -5.922  1.00  0.00           H  
ATOM   4791  HB  THR A 216      -1.582  15.088  -4.856  1.00  0.00           H  
ATOM   4792 HG21 THR A 216      -1.552  16.964  -6.444  1.00  0.00           H  
ATOM   4793 HG22 THR A 216      -0.596  16.008  -7.586  1.00  0.00           H  
ATOM   4794 HG23 THR A 216      -2.257  15.526  -7.215  1.00  0.00           H  
ATOM   4795  HG1 THR A 216      -0.674  13.172  -5.356  1.00  0.00           H  
ATOM   4796  N   ALA A 217      -0.312  16.992  -3.269  1.00  0.00           N  
ATOM   4797  CA  ALA A 217      -0.628  18.222  -2.557  1.00  0.00           C  
ATOM   4798  C   ALA A 217       0.621  19.039  -2.204  1.00  0.00           C  
ATOM   4799  O   ALA A 217       0.541  20.267  -2.198  1.00  0.00           O  
ATOM   4800  CB  ALA A 217      -1.448  17.879  -1.306  1.00  0.00           C  
ATOM   4801  H   ALA A 217      -0.610  16.123  -2.849  1.00  0.00           H  
ATOM   4802  HA  ALA A 217      -1.240  18.836  -3.217  1.00  0.00           H  
ATOM   4803  HB1 ALA A 217      -2.365  17.365  -1.594  1.00  0.00           H  
ATOM   4804  HB2 ALA A 217      -0.867  17.239  -0.642  1.00  0.00           H  
ATOM   4805  HB3 ALA A 217      -1.710  18.795  -0.777  1.00  0.00           H  
ATOM   4806  N   ILE A 218       1.757  18.375  -1.950  1.00  0.00           N  
ATOM   4807  CA  ILE A 218       3.048  19.015  -1.668  1.00  0.00           C  
ATOM   4808  C   ILE A 218       3.790  19.421  -2.956  1.00  0.00           C  
ATOM   4809  O   ILE A 218       4.347  20.520  -3.005  1.00  0.00           O  
ATOM   4810  CB  ILE A 218       3.886  18.145  -0.703  1.00  0.00           C  
ATOM   4811  CG1 ILE A 218       3.170  17.955   0.659  1.00  0.00           C  
ATOM   4812  CG2 ILE A 218       5.286  18.753  -0.483  1.00  0.00           C  
ATOM   4813  CD1 ILE A 218       3.738  16.808   1.508  1.00  0.00           C  
ATOM   4814  H   ILE A 218       1.710  17.367  -1.910  1.00  0.00           H  
ATOM   4815  HA  ILE A 218       2.848  19.937  -1.122  1.00  0.00           H  
ATOM   4816  HB  ILE A 218       4.005  17.167  -1.170  1.00  0.00           H  
ATOM   4817 HG12 ILE A 218       2.113  17.739   0.502  1.00  0.00           H  
ATOM   4818 HG13 ILE A 218       3.236  18.880   1.232  1.00  0.00           H  
ATOM   4819 HG21 ILE A 218       5.843  18.783  -1.419  1.00  0.00           H  
ATOM   4820 HG22 ILE A 218       5.196  19.765  -0.087  1.00  0.00           H  
ATOM   4821 HG23 ILE A 218       5.860  18.151   0.221  1.00  0.00           H  
ATOM   4822 HD11 ILE A 218       3.710  15.878   0.941  1.00  0.00           H  
ATOM   4823 HD12 ILE A 218       4.763  17.024   1.811  1.00  0.00           H  
ATOM   4824 HD13 ILE A 218       3.127  16.688   2.402  1.00  0.00           H  
ATOM   4825  N   GLN A 219       3.773  18.599  -4.015  1.00  0.00           N  
ATOM   4826  CA  GLN A 219       4.442  18.924  -5.286  1.00  0.00           C  
ATOM   4827  C   GLN A 219       3.824  20.121  -6.012  1.00  0.00           C  
ATOM   4828  O   GLN A 219       4.579  20.993  -6.444  1.00  0.00           O  
ATOM   4829  CB  GLN A 219       4.488  17.707  -6.218  1.00  0.00           C  
ATOM   4830  CG  GLN A 219       5.632  16.763  -5.842  1.00  0.00           C  
ATOM   4831  CD  GLN A 219       5.522  15.449  -6.592  1.00  0.00           C  
ATOM   4832  OE1 GLN A 219       6.114  15.232  -7.637  1.00  0.00           O  
ATOM   4833  NE2 GLN A 219       4.728  14.547  -6.076  1.00  0.00           N  
ATOM   4834  H   GLN A 219       3.279  17.721  -3.947  1.00  0.00           H  
ATOM   4835  HA  GLN A 219       5.469  19.210  -5.059  1.00  0.00           H  
ATOM   4836  HB2 GLN A 219       4.656  18.033  -7.245  1.00  0.00           H  
ATOM   4837  HB3 GLN A 219       3.530  17.187  -6.186  1.00  0.00           H  
ATOM   4838  HG2 GLN A 219       5.603  16.559  -4.771  1.00  0.00           H  
ATOM   4839  HG3 GLN A 219       6.590  17.228  -6.076  1.00  0.00           H  
ATOM   4840 HE21 GLN A 219       4.182  14.805  -5.267  1.00  0.00           H  
ATOM   4841 HE22 GLN A 219       4.706  13.623  -6.482  1.00  0.00           H  
ATOM   4842  N   GLU A 220       2.493  20.200  -6.081  1.00  0.00           N  
ATOM   4843  CA  GLU A 220       1.748  21.365  -6.585  1.00  0.00           C  
ATOM   4844  C   GLU A 220       1.323  22.330  -5.460  1.00  0.00           C  
ATOM   4845  O   GLU A 220       0.402  23.130  -5.660  1.00  0.00           O  
ATOM   4846  CB  GLU A 220       0.544  20.920  -7.441  1.00  0.00           C  
ATOM   4847  CG  GLU A 220       0.918  20.296  -8.787  1.00  0.00           C  
ATOM   4848  CD  GLU A 220       0.659  18.789  -8.836  1.00  0.00           C  
ATOM   4849  OE1 GLU A 220      -0.459  18.421  -9.278  1.00  0.00           O  
ATOM   4850  OE2 GLU A 220       1.561  18.005  -8.474  1.00  0.00           O1-
ATOM   4851  H   GLU A 220       1.956  19.403  -5.770  1.00  0.00           H  
ATOM   4852  HA  GLU A 220       2.407  21.942  -7.234  1.00  0.00           H  
ATOM   4853  HB2 GLU A 220      -0.072  21.791  -7.669  1.00  0.00           H  
ATOM   4854  HB3 GLU A 220      -0.071  20.230  -6.862  1.00  0.00           H  
ATOM   4855  HG2 GLU A 220       1.953  20.536  -9.032  1.00  0.00           H  
ATOM   4856  HG3 GLU A 220       0.305  20.766  -9.556  1.00  0.00           H  
ATOM   4857  N   SER A 221       1.954  22.259  -4.278  1.00  0.00           N  
ATOM   4858  CA  SER A 221       1.591  23.081  -3.111  1.00  0.00           C  
ATOM   4859  C   SER A 221       1.550  24.570  -3.434  1.00  0.00           C  
ATOM   4860  O   SER A 221       2.364  25.109  -4.185  1.00  0.00           O  
ATOM   4861  CB  SER A 221       2.513  22.858  -1.906  1.00  0.00           C  
ATOM   4862  OG  SER A 221       3.873  23.129  -2.197  1.00  0.00           O  
ATOM   4863  H   SER A 221       2.707  21.592  -4.183  1.00  0.00           H  
ATOM   4864  HA  SER A 221       0.588  22.787  -2.803  1.00  0.00           H  
ATOM   4865  HB2 SER A 221       2.415  21.830  -1.559  1.00  0.00           H  
ATOM   4866  HB3 SER A 221       2.193  23.508  -1.091  1.00  0.00           H  
ATOM   4867  HG  SER A 221       4.193  22.357  -2.668  1.00  0.00           H  
ATOM   4868  N   ASN A 222       0.596  25.254  -2.811  1.00  0.00           N  
ATOM   4869  CA  ASN A 222       0.318  26.669  -3.009  1.00  0.00           C  
ATOM   4870  C   ASN A 222       1.298  27.480  -2.143  1.00  0.00           C  
ATOM   4871  O   ASN A 222       0.919  28.124  -1.166  1.00  0.00           O  
ATOM   4872  CB  ASN A 222      -1.185  26.961  -2.789  1.00  0.00           C  
ATOM   4873  CG  ASN A 222      -2.126  25.792  -3.034  1.00  0.00           C  
ATOM   4874  OD1 ASN A 222      -2.902  25.428  -2.168  1.00  0.00           O  
ATOM   4875  ND2 ASN A 222      -2.111  25.173  -4.188  1.00  0.00           N  
ATOM   4876  H   ASN A 222       0.028  24.758  -2.139  1.00  0.00           H  
ATOM   4877  HA  ASN A 222       0.543  26.910  -4.048  1.00  0.00           H  
ATOM   4878  HB2 ASN A 222      -1.478  27.784  -3.440  1.00  0.00           H
[truncated: 71,953 more chars]
