# Supplementary material for: PROTAC-Mediated Ternary Complex Stability with Ricin Toxin A: A Computational Perspective
Source: ACS Omega. 2026 Feb 9;11(7):11685–99. doi: 10.1021/acsomega.5c10223 (PMC12946957; doi:10.1021/acsomega.5c10223)
Supplement: Supplementary file 2 [file ao5c10223_si_002.zip › Suppl_mat/DM_input_files/VHL/6A.pdb]

HEADER    Von Hippel-Lindau disease tumor suppress                    
REMARK  99                                                                      
REMARK  99 MOE v2024.06 (Chemical Computing Group ULC) Tue Sep 30 10:30:32 2025 
REMARK  99                                                                      
SEQRES   1 C   92  VAL LEU ARG SER VAL ASN SER ARG GLU PRO SER GLN VAL
SEQRES   2 C   92  ILE PHE CYS ASN ARG SER PRO ARG VAL VAL LEU PRO VAL
SEQRES   3 C   92  TRP LEU ASN PHE ASP GLY GLU PRO GLN PRO TYR PRO THR
SEQRES   4 C   92  LEU PRO PRO GLY THR GLY ARG ARG ILE HIS SER TYR ARG
SEQRES   5 C   92  GLY HIS LEU TRP LEU PHE ARG ASP ALA GLY THR HIS ASP
SEQRES   6 C   92  GLY LEU LEU VAL ASN GLN THR GLU LEU PHE VAL PRO SER
SEQRES   7 C   92  LEU ASN VAL ASP GLY GLN PRO ILE PHE ALA ASN ILE THR
SEQRES   8 C   92  LEU
SEQRES   1 A  263  GLN TYR PRO ILE ILE ASN PHE THR THR ALA GLY ALA THR
SEQRES   2 A  263  VAL GLN SER TYR THR ASN PHE ILE ARG ALA VAL ARG GLY
SEQRES   3 A  263  ARG LEU THR THR GLY ALA ASP VAL ARG HIS GLU ILE PRO
SEQRES   4 A  263  VAL LEU PRO ASN ARG VAL GLY LEU PRO ILE ASN GLN ARG
SEQRES   5 A  263  PHE ILE LEU VAL GLU LEU SER ASN HIS ALA GLU LEU SER
SEQRES   6 A  263  VAL THR LEU ALA LEU ASP VAL THR ASN ALA TYR VAL VAL
SEQRES   7 A  263  GLY TYR ARG ALA GLY ASN SER ALA TYR PHE PHE HIS PRO
SEQRES   8 A  263  ASP ASN GLN GLU ASP ALA GLU ALA ILE THR HIS LEU PHE
SEQRES   9 A  263  THR ASP VAL GLN ASN ARG TYR THR PHE ALA PHE GLY GLY
SEQRES  10 A  263  ASN TYR ASP ARG LEU GLU GLN LEU ALA GLY ASN LEU ARG
SEQRES  11 A  263  GLU ASN ILE GLU LEU GLY ASN GLY PRO LEU GLU GLU ALA
SEQRES  12 A  263  ILE SER ALA LEU TYR TYR TYR SER THR GLY GLY THR GLN
SEQRES  13 A  263  LEU PRO THR LEU ALA ARG SER PHE ILE ILE CYS ILE GLN
SEQRES  14 A  263  MET ILE SER GLU ALA ALA ARG PHE GLN TYR ILE GLU GLY
SEQRES  15 A  263  GLU MET ARG THR ARG ILE ARG TYR ASN ARG ARG SER ALA
SEQRES  16 A  263  PRO ASP PRO SER VAL ILE THR LEU GLU ASN SER TRP GLY
SEQRES  17 A  263  ARG LEU SER THR ALA ILE GLN GLU SER ASN GLN GLY ALA
SEQRES  18 A  263  PHE ALA SER PRO ILE GLN LEU GLN ARG ARG ASN GLY SER
SEQRES  19 A  263  LYS PHE SER VAL TYR ASP VAL SER ILE LEU ILE PRO ILE
SEQRES  20 A  263  ILE ALA LEU MET VAL TYR ARG CYS ALA PRO PRO PRO SER
SEQRES  21 A  263  SER GLN PHE
HELIX    1   1 VAL C  142  GLY C  144  5               Generated by MOE    3
HELIX    2   2 VAL A   18  ARG A   29  1               Generated by MOE   12
HELIX    3   3 GLU A   99  GLU A  102  1               Generated by MOE    4
HELIX    4   4 ALA A  103  HIS A  106  5               Generated by MOE    4
HELIX    5   5 TYR A  123  LEU A  129  1               Generated by MOE    7
HELIX    6   6 ARG A  134  ASN A  136  5               Generated by MOE    3
HELIX    7   7 ASN A  141  TYR A  154  1               Generated by MOE   14
HELIX    8   8 LEU A  161  GLN A  173  1               Generated by MOE   13
HELIX    9   9 SER A  176  ARG A  180  1               Generated by MOE    5
HELIX   10  10 GLN A  182  ARG A  189  1               Generated by MOE    8
HELIX   11  11 ILE A  192  TYR A  194  5               Generated by MOE    3
HELIX   12  12 PRO A  202  GLU A  208  1               Generated by MOE    7
HELIX   13  13 TRP A  211  GLN A  219  1               Generated by MOE    9
SHEET    1       PRO C  71  GLN C  73                  Generated by MOE
SHEET    2       VAL C  74  ASN C  78                  Generated by MOE
SHEET    3       VAL C  84  LEU C  89                  Generated by MOE
SHEET    4       PRO C  95  PRO C  97                  Generated by MOE
SHEET    5       GLY C 106  TYR C 112                  Generated by MOE
SHEET    6       TRP C 117  ASP C 121                  Generated by MOE
SHEET    7       LEU C 129  VAL C 130                  Generated by MOE
SHEET    8       ILE C 147  ILE C 151                  Generated by MOE
SHEET    9       THR C 152  THR C 152                  Generated by MOE
SHEET   10       ILE A   8  THR A  12                  Generated by MOE
SHEET   11       VAL A  38  ARG A  39                  Generated by MOE
SHEET   12       ILE A  42  PRO A  43                  Generated by MOE
SHEET   13       PHE A  57  ILE A  58                  Generated by MOE
SHEET   14       LEU A  59  SER A  63                  Generated by MOE
SHEET   15       SER A  69  ASP A  75                  Generated by MOE
SHEET   16       TYR A  80  ALA A  86                  Generated by MOE
SHEET   17       SER A  89  PHE A  92                  Generated by MOE
SHEET   18       ASN A 113  THR A 116                  Generated by MOE
SHEET   19       SER A 221  ASN A 222                  Generated by MOE
SHEET   20       ALA A 225  GLN A 233                  Generated by MOE
SHEET   21       LYS A 239  ASP A 244                  Generated by MOE
ATOM      1  N   VAL C  62     -11.076  16.776   2.861  1.00  0.00           N1+
ATOM      2  CA  VAL C  62     -12.115  17.809   3.077  1.00  0.00           C  
ATOM      3  C   VAL C  62     -12.771  17.595   4.436  1.00  0.00           C  
ATOM      4  O   VAL C  62     -12.574  18.409   5.330  1.00  0.00           O  
ATOM      5  CB  VAL C  62     -13.107  17.931   1.911  1.00  0.00           C  
ATOM      6  CG1 VAL C  62     -14.101  19.071   2.149  1.00  0.00           C  
ATOM      7  CG2 VAL C  62     -12.376  18.177   0.585  1.00  0.00           C  
ATOM      8  H1  VAL C  62     -10.418  16.807   3.627  1.00  0.00           H  
ATOM      9  H2  VAL C  62     -10.552  16.947   2.014  1.00  0.00           H  
ATOM     10  H3  VAL C  62     -11.461  15.842   2.860  1.00  0.00           H  
ATOM     11  HA  VAL C  62     -11.601  18.768   3.149  1.00  0.00           H  
ATOM     12  HB  VAL C  62     -13.658  16.995   1.821  1.00  0.00           H  
ATOM     13 HG11 VAL C  62     -14.660  18.913   3.071  1.00  0.00           H  
ATOM     14 HG12 VAL C  62     -13.572  20.021   2.221  1.00  0.00           H  
ATOM     15 HG13 VAL C  62     -14.811  19.121   1.323  1.00  0.00           H  
ATOM     16 HG21 VAL C  62     -11.759  19.073   0.654  1.00  0.00           H  
ATOM     17 HG22 VAL C  62     -11.752  17.322   0.325  1.00  0.00           H  
ATOM     18 HG23 VAL C  62     -13.104  18.316  -0.214  1.00  0.00           H  
ATOM     19  N   LEU C  63     -13.438  16.455   4.648  1.00  0.00           N  
ATOM     20  CA  LEU C  63     -13.184  15.645   5.853  1.00  0.00           C  
ATOM     21  C   LEU C  63     -12.031  14.661   5.573  1.00  0.00           C  
ATOM     22  O   LEU C  63     -11.567  14.572   4.432  1.00  0.00           O  
ATOM     23  CB  LEU C  63     -14.457  14.915   6.326  1.00  0.00           C  
ATOM     24  CG  LEU C  63     -15.680  15.817   6.565  1.00  0.00           C  
ATOM     25  CD1 LEU C  63     -16.871  14.984   7.036  1.00  0.00           C  
ATOM     26  CD2 LEU C  63     -15.388  16.873   7.627  1.00  0.00           C  
ATOM     27  H   LEU C  63     -13.868  15.986   3.863  1.00  0.00           H  
ATOM     28  HA  LEU C  63     -12.849  16.295   6.661  1.00  0.00           H  
ATOM     29  HB2 LEU C  63     -14.233  14.397   7.259  1.00  0.00           H  
ATOM     30  HB3 LEU C  63     -14.718  14.155   5.589  1.00  0.00           H  
ATOM     31  HG  LEU C  63     -15.960  16.310   5.634  1.00  0.00           H  
ATOM     32 HD11 LEU C  63     -17.099  14.214   6.299  1.00  0.00           H  
ATOM     33 HD12 LEU C  63     -16.653  14.525   8.001  1.00  0.00           H  
ATOM     34 HD13 LEU C  63     -17.743  15.629   7.142  1.00  0.00           H  
ATOM     35 HD21 LEU C  63     -15.027  16.403   8.541  1.00  0.00           H  
ATOM     36 HD22 LEU C  63     -14.648  17.579   7.253  1.00  0.00           H  
ATOM     37 HD23 LEU C  63     -16.304  17.423   7.844  1.00  0.00           H  
ATOM     38  N   ARG C  64     -11.580  13.913   6.585  1.00  0.00           N  
ATOM     39  CA  ARG C  64     -10.417  13.020   6.485  1.00  0.00           C  
ATOM     40  C   ARG C  64     -10.661  11.674   7.184  1.00  0.00           C  
ATOM     41  O   ARG C  64     -11.084  11.646   8.336  1.00  0.00           O  
ATOM     42  CB  ARG C  64      -9.181  13.782   7.009  1.00  0.00           C  
ATOM     43  CG  ARG C  64      -7.892  12.969   6.886  1.00  0.00           C  
ATOM     44  CD  ARG C  64      -6.729  13.513   7.733  1.00  0.00           C  
ATOM     45  NE  ARG C  64      -5.594  12.573   7.675  1.00  0.00           N  
ATOM     46  CZ  ARG C  64      -5.655  11.320   8.077  1.00  0.00           C  
ATOM     47  NH1 ARG C  64      -6.496  10.911   8.979  1.00  0.00           N  
ATOM     48  NH2 ARG C  64      -4.905  10.416   7.541  1.00  0.00           N1+
ATOM     49  H   ARG C  64     -12.010  14.019   7.493  1.00  0.00           H  
ATOM     50  HA  ARG C  64     -10.233  12.800   5.433  1.00  0.00           H  
ATOM     51  HB2 ARG C  64      -9.061  14.714   6.457  1.00  0.00           H  
ATOM     52  HB3 ARG C  64      -9.347  14.024   8.059  1.00  0.00           H  
ATOM     53  HG2 ARG C  64      -8.095  11.942   7.191  1.00  0.00           H  
ATOM     54  HG3 ARG C  64      -7.588  12.954   5.840  1.00  0.00           H  
ATOM     55  HD2 ARG C  64      -6.420  14.481   7.338  1.00  0.00           H  
ATOM     56  HD3 ARG C  64      -7.051  13.651   8.765  1.00  0.00           H  
ATOM     57  HE  ARG C  64      -4.889  12.779   6.982  1.00  0.00           H  
ATOM     58 HH11 ARG C  64      -6.976  11.596   9.544  1.00  0.00           H  
ATOM     59 HH12 ARG C  64      -6.866   9.976   8.881  1.00  0.00           H  
ATOM     60 HH21 ARG C  64      -4.061  10.697   7.063  1.00  0.00           H  
ATOM     61 HH22 ARG C  64      -4.972   9.456   7.850  1.00  0.00           H  
ATOM     62  N   SER C  65     -10.386  10.567   6.493  1.00  0.00           N  
ATOM     63  CA  SER C  65     -10.567   9.192   7.001  1.00  0.00           C  
ATOM     64  C   SER C  65      -9.418   8.686   7.889  1.00  0.00           C  
ATOM     65  O   SER C  65      -8.289   9.167   7.810  1.00  0.00           O  
ATOM     66  CB  SER C  65     -10.758   8.233   5.825  1.00  0.00           C  
ATOM     67  OG  SER C  65     -11.940   8.551   5.116  1.00  0.00           O  
ATOM     68  H   SER C  65     -10.102  10.681   5.531  1.00  0.00           H  
ATOM     69  HA  SER C  65     -11.474   9.158   7.605  1.00  0.00           H  
ATOM     70  HB2 SER C  65     -10.823   7.209   6.194  1.00  0.00           H  
ATOM     71  HB3 SER C  65      -9.901   8.309   5.156  1.00  0.00           H  
ATOM     72  HG  SER C  65     -11.745   9.300   4.547  1.00  0.00           H  
ATOM     73  N   VAL C  66      -9.671   7.664   8.711  1.00  0.00           N  
ATOM     74  CA  VAL C  66      -8.661   6.994   9.553  1.00  0.00           C  
ATOM     75  C   VAL C  66      -8.093   5.766   8.838  1.00  0.00           C  
ATOM     76  O   VAL C  66      -8.836   4.826   8.559  1.00  0.00           O  
ATOM     77  CB  VAL C  66      -9.266   6.629  10.929  1.00  0.00           C  
ATOM     78  CG1 VAL C  66      -8.343   5.769  11.804  1.00  0.00           C  
ATOM     79  CG2 VAL C  66      -9.644   7.891  11.715  1.00  0.00           C  
ATOM     80  H   VAL C  66     -10.614   7.306   8.760  1.00  0.00           H  
ATOM     81  HA  VAL C  66      -7.836   7.681   9.739  1.00  0.00           H  
ATOM     82  HB  VAL C  66     -10.176   6.052  10.763  1.00  0.00           H  
ATOM     83 HG11 VAL C  66      -8.123   4.818  11.319  1.00  0.00           H  
ATOM     84 HG12 VAL C  66      -7.414   6.298  12.017  1.00  0.00           H  
ATOM     85 HG13 VAL C  66      -8.839   5.551  12.749  1.00  0.00           H  
ATOM     86 HG21 VAL C  66      -8.759   8.500  11.897  1.00  0.00           H  
ATOM     87 HG22 VAL C  66     -10.380   8.474  11.162  1.00  0.00           H  
ATOM     88 HG23 VAL C  66     -10.086   7.610  12.670  1.00  0.00           H  
ATOM     89  N   ASN C  67      -6.784   5.720   8.548  1.00  0.00           N  
ATOM     90  CA  ASN C  67      -6.182   4.521   7.948  1.00  0.00           C  
ATOM     91  C   ASN C  67      -5.974   3.379   8.964  1.00  0.00           C  
ATOM     92  O   ASN C  67      -4.851   3.038   9.330  1.00  0.00           O  
ATOM     93  CB  ASN C  67      -4.911   4.835   7.135  1.00  0.00           C  
ATOM     94  CG  ASN C  67      -4.617   3.720   6.138  1.00  0.00           C  
ATOM     95  OD1 ASN C  67      -5.351   2.747   6.032  1.00  0.00           O  
ATOM     96  ND2 ASN C  67      -3.554   3.810   5.383  1.00  0.00           N  
ATOM     97  H   ASN C  67      -6.204   6.536   8.684  1.00  0.00           H  
ATOM     98  HA  ASN C  67      -6.909   4.150   7.226  1.00  0.00           H  
ATOM     99  HB2 ASN C  67      -5.015   5.775   6.592  1.00  0.00           H  
ATOM    100  HB3 ASN C  67      -4.055   4.937   7.802  1.00  0.00           H  
ATOM    101 HD21 ASN C  67      -3.381   3.099   4.687  1.00  0.00           H  
ATOM    102 HD22 ASN C  67      -2.917   4.586   5.495  1.00  0.00           H  
ATOM    103  N   SER C  68      -7.063   2.771   9.422  1.00  0.00           N  
ATOM    104  CA  SER C  68      -7.037   1.607  10.317  1.00  0.00           C  
ATOM    105  C   SER C  68      -6.588   0.320   9.609  1.00  0.00           C  
ATOM    106  O   SER C  68      -6.050  -0.585  10.243  1.00  0.00           O  
ATOM    107  CB  SER C  68      -8.448   1.422  10.876  1.00  0.00           C  
ATOM    108  OG  SER C  68      -9.340   1.056   9.834  1.00  0.00           O  
ATOM    109  H   SER C  68      -7.963   3.137   9.147  1.00  0.00           H  
ATOM    110  HA  SER C  68      -6.355   1.797  11.146  1.00  0.00           H  
ATOM    111  HB2 SER C  68      -8.776   2.359  11.327  1.00  0.00           H  
ATOM    112  HB3 SER C  68      -8.436   0.651  11.646  1.00  0.00           H  
ATOM    113  HG  SER C  68     -10.133   1.591   9.921  1.00  0.00           H  
ATOM    114  N   ARG C  69      -6.814   0.228   8.287  1.00  0.00           N  
ATOM    115  CA  ARG C  69      -6.780  -1.002   7.468  1.00  0.00           C  
ATOM    116  C   ARG C  69      -7.739  -2.117   7.928  1.00  0.00           C  
ATOM    117  O   ARG C  69      -7.739  -3.183   7.315  1.00  0.00           O  
ATOM    118  CB  ARG C  69      -5.341  -1.550   7.296  1.00  0.00           C  
ATOM    119  CG  ARG C  69      -4.271  -0.608   6.722  1.00  0.00           C  
ATOM    120  CD  ARG C  69      -3.720   0.424   7.715  1.00  0.00           C  
ATOM    121  NE  ARG C  69      -2.440   0.964   7.233  1.00  0.00           N  
ATOM    122  CZ  ARG C  69      -1.779   2.028   7.645  1.00  0.00           C  
ATOM    123  NH1 ARG C  69      -2.198   2.809   8.593  1.00  0.00           N  
ATOM    124  NH2 ARG C  69      -0.644   2.307   7.090  1.00  0.00           N1+
ATOM    125  H   ARG C  69      -7.189   1.059   7.854  1.00  0.00           H  
ATOM    126  HA  ARG C  69      -7.136  -0.730   6.475  1.00  0.00           H  
ATOM    127  HB2 ARG C  69      -4.986  -1.939   8.251  1.00  0.00           H  
ATOM    128  HB3 ARG C  69      -5.395  -2.399   6.615  1.00  0.00           H  
ATOM    129  HG2 ARG C  69      -3.440  -1.234   6.395  1.00  0.00           H  
ATOM    130  HG3 ARG C  69      -4.664  -0.094   5.844  1.00  0.00           H  
ATOM    131  HD2 ARG C  69      -4.447   1.231   7.814  1.00  0.00           H  
ATOM    132  HD3 ARG C  69      -3.573  -0.044   8.688  1.00  0.00           H  
ATOM    133  HE  ARG C  69      -1.971   0.434   6.513  1.00  0.00           H  
ATOM    134 HH11 ARG C  69      -3.120   2.679   8.983  1.00  0.00           H  
ATOM    135 HH12 ARG C  69      -1.610   3.536   8.975  1.00  0.00           H  
ATOM    136 HH21 ARG C  69      -0.276   1.702   6.369  1.00  0.00           H  
ATOM    137 HH22 ARG C  69      -0.251   3.224   7.248  1.00  0.00           H  
ATOM    138  N   GLU C  70      -8.541  -1.935   8.975  1.00  0.00           N  
ATOM    139  CA  GLU C  70      -9.360  -3.005   9.573  1.00  0.00           C  
ATOM    140  C   GLU C  70     -10.548  -3.409   8.674  1.00  0.00           C  
ATOM    141  O   GLU C  70     -11.180  -2.513   8.114  1.00  0.00           O  
ATOM    142  CB  GLU C  70      -9.881  -2.571  10.945  1.00  0.00           C  
ATOM    143  CG  GLU C  70      -8.761  -2.301  11.956  1.00  0.00           C  
ATOM    144  CD  GLU C  70      -9.382  -1.856  13.276  1.00  0.00           C  
ATOM    145  OE1 GLU C  70      -9.547  -2.715  14.178  1.00  0.00           O  
ATOM    146  OE2 GLU C  70      -9.803  -0.679  13.367  1.00  0.00           O1-
ATOM    147  H   GLU C  70      -8.560  -1.025   9.413  1.00  0.00           H  
ATOM    148  HA  GLU C  70      -8.715  -3.869   9.734  1.00  0.00           H  
ATOM    149  HB2 GLU C  70     -10.523  -3.358  11.341  1.00  0.00           H  
ATOM    150  HB3 GLU C  70     -10.479  -1.668  10.821  1.00  0.00           H  
ATOM    151  HG2 GLU C  70      -8.100  -1.519  11.583  1.00  0.00           H  
ATOM    152  HG3 GLU C  70      -8.170  -3.207  12.094  1.00  0.00           H  
ATOM    153  N   PRO C  71     -10.877  -4.710   8.527  1.00  0.00           N  
ATOM    154  CA  PRO C  71     -11.843  -5.203   7.541  1.00  0.00           C  
ATOM    155  C   PRO C  71     -13.207  -4.499   7.497  1.00  0.00           C  
ATOM    156  O   PRO C  71     -13.856  -4.294   8.524  1.00  0.00           O  
ATOM    157  CB  PRO C  71     -12.029  -6.690   7.857  1.00  0.00           C  
ATOM    158  CG  PRO C  71     -10.661  -7.094   8.389  1.00  0.00           C  
ATOM    159  CD  PRO C  71     -10.239  -5.852   9.175  1.00  0.00           C  
ATOM    160  HA  PRO C  71     -11.376  -5.120   6.559  1.00  0.00           H  
ATOM    161  HB2 PRO C  71     -12.300  -7.263   6.969  1.00  0.00           H  
ATOM    162  HB3 PRO C  71     -12.774  -6.820   8.641  1.00  0.00           H  
ATOM    163  HG2 PRO C  71      -9.976  -7.260   7.558  1.00  0.00           H  
ATOM    164  HG3 PRO C  71     -10.717  -7.977   9.026  1.00  0.00           H  
ATOM    165  HD2 PRO C  71     -10.592  -5.929  10.203  1.00  0.00           H  
ATOM    166  HD3 PRO C  71      -9.152  -5.777   9.150  1.00  0.00           H  
ATOM    167  N   SER C  72     -13.658  -4.186   6.279  1.00  0.00           N  
ATOM    168  CA  SER C  72     -15.045  -3.825   5.979  1.00  0.00           C  
ATOM    169  C   SER C  72     -15.409  -4.103   4.507  1.00  0.00           C  
ATOM    170  O   SER C  72     -15.014  -3.377   3.587  1.00  0.00           O  
ATOM    171  CB  SER C  72     -15.329  -2.369   6.356  1.00  0.00           C  
ATOM    172  OG  SER C  72     -16.722  -2.144   6.360  1.00  0.00           O  
ATOM    173  H   SER C  72     -13.024  -4.308   5.503  1.00  0.00           H  
ATOM    174  HA  SER C  72     -15.690  -4.438   6.609  1.00  0.00           H  
ATOM    175  HB2 SER C  72     -14.857  -1.701   5.635  1.00  0.00           H  
ATOM    176  HB3 SER C  72     -14.933  -2.156   7.348  1.00  0.00           H  
ATOM    177  HG  SER C  72     -17.050  -2.466   7.202  1.00  0.00           H  
ATOM    178  N   GLN C  73     -16.173  -5.171   4.276  1.00  0.00           N  
ATOM    179  CA  GLN C  73     -16.918  -5.408   3.034  1.00  0.00           C  
ATOM    180  C   GLN C  73     -18.172  -4.523   3.032  1.00  0.00           C  
ATOM    181  O   GLN C  73     -18.885  -4.453   4.040  1.00  0.00           O  
ATOM    182  CB  GLN C  73     -17.314  -6.892   2.886  1.00  0.00           C  
ATOM    183  CG  GLN C  73     -16.187  -7.908   3.132  1.00  0.00           C  
ATOM    184  CD  GLN C  73     -14.886  -7.623   2.382  1.00  0.00           C  
ATOM    185  OE1 GLN C  73     -14.865  -7.313   1.197  1.00  0.00           O  
ATOM    186  NE2 GLN C  73     -13.755  -7.749   3.035  1.00  0.00           N  
ATOM    187  H   GLN C  73     -16.341  -5.793   5.054  1.00  0.00           H  
ATOM    188  HA  GLN C  73     -16.291  -5.131   2.186  1.00  0.00           H  
ATOM    189  HB2 GLN C  73     -17.700  -7.039   1.878  1.00  0.00           H  
ATOM    190  HB3 GLN C  73     -18.120  -7.117   3.584  1.00  0.00           H  
ATOM    191  HG2 GLN C  73     -16.534  -8.908   2.871  1.00  0.00           H  
ATOM    192  HG3 GLN C  73     -15.981  -7.919   4.202  1.00  0.00           H  
ATOM    193 HE21 GLN C  73     -12.900  -7.535   2.542  1.00  0.00           H  
ATOM    194 HE22 GLN C  73     -13.773  -8.088   3.986  1.00  0.00           H  
ATOM    195  N   VAL C  74     -18.451  -3.853   1.914  1.00  0.00           N  
ATOM    196  CA  VAL C  74     -19.444  -2.769   1.827  1.00  0.00           C  
ATOM    197  C   VAL C  74     -20.312  -2.905   0.571  1.00  0.00           C  
ATOM    198  O   VAL C  74     -19.870  -3.444  -0.443  1.00  0.00           O  
ATOM    199  CB  VAL C  74     -18.735  -1.397   1.941  1.00  0.00           C  
ATOM    200  CG1 VAL C  74     -19.636  -0.176   1.710  1.00  0.00           C  
ATOM    201  CG2 VAL C  74     -18.040  -1.199   3.292  1.00  0.00           C  
ATOM    202  H   VAL C  74     -17.858  -3.986   1.107  1.00  0.00           H  
ATOM    203  HA  VAL C  74     -20.121  -2.849   2.677  1.00  0.00           H  
ATOM    204  HB  VAL C  74     -17.949  -1.371   1.186  1.00  0.00           H  
ATOM    205 HG11 VAL C  74     -20.042  -0.180   0.699  1.00  0.00           H  
ATOM    206 HG12 VAL C  74     -20.455  -0.170   2.430  1.00  0.00           H  
ATOM    207 HG13 VAL C  74     -19.055   0.738   1.832  1.00  0.00           H  
ATOM    208 HG21 VAL C  74     -18.763  -1.287   4.103  1.00  0.00           H  
ATOM    209 HG22 VAL C  74     -17.261  -1.948   3.433  1.00  0.00           H  
ATOM    210 HG23 VAL C  74     -17.567  -0.218   3.331  1.00  0.00           H  
ATOM    211  N   ILE C  75     -21.546  -2.404   0.629  1.00  0.00           N  
ATOM    212  CA  ILE C  75     -22.521  -2.386  -0.468  1.00  0.00           C  
ATOM    213  C   ILE C  75     -22.993  -0.952  -0.726  1.00  0.00           C  
ATOM    214  O   ILE C  75     -23.405  -0.254   0.200  1.00  0.00           O  
ATOM    215  CB  ILE C  75     -23.697  -3.357  -0.197  1.00  0.00           C  
ATOM    216  CG1 ILE C  75     -23.268  -4.840  -0.091  1.00  0.00           C  
ATOM    217  CG2 ILE C  75     -24.831  -3.181  -1.224  1.00  0.00           C  
ATOM    218  CD1 ILE C  75     -22.983  -5.545  -1.423  1.00  0.00           C  
ATOM    219  H   ILE C  75     -21.839  -1.994   1.505  1.00  0.00           H  
ATOM    220  HA  ILE C  75     -22.024  -2.727  -1.376  1.00  0.00           H  
ATOM    221  HB  ILE C  75     -24.111  -3.086   0.774  1.00  0.00           H  
ATOM    222 HG12 ILE C  75     -24.063  -5.392   0.413  1.00  0.00           H  
ATOM    223 HG13 ILE C  75     -22.377  -4.917   0.532  1.00  0.00           H  
ATOM    224 HG21 ILE C  75     -25.325  -2.219  -1.084  1.00  0.00           H  
ATOM    225 HG22 ILE C  75     -24.441  -3.243  -2.240  1.00  0.00           H  
ATOM    226 HG23 ILE C  75     -25.578  -3.962  -1.083  1.00  0.00           H  
ATOM    227 HD11 ILE C  75     -23.906  -5.683  -1.985  1.00  0.00           H  
ATOM    228 HD12 ILE C  75     -22.287  -4.952  -2.018  1.00  0.00           H  
ATOM    229 HD13 ILE C  75     -22.544  -6.524  -1.229  1.00  0.00           H  
ATOM    230  N   PHE C  76     -22.973  -0.524  -1.987  1.00  0.00           N  
ATOM    231  CA  PHE C  76     -23.543   0.743  -2.459  1.00  0.00           C  
ATOM    232  C   PHE C  76     -24.772   0.451  -3.332  1.00  0.00           C  
ATOM    233  O   PHE C  76     -24.740  -0.484  -4.131  1.00  0.00           O  
ATOM    234  CB  PHE C  76     -22.499   1.543  -3.265  1.00  0.00           C  
ATOM    235  CG  PHE C  76     -21.252   2.085  -2.576  1.00  0.00           C  
ATOM    236  CD1 PHE C  76     -21.102   2.108  -1.174  1.00  0.00           C  
ATOM    237  CD2 PHE C  76     -20.231   2.632  -3.381  1.00  0.00           C  
ATOM    238  CE1 PHE C  76     -19.960   2.687  -0.590  1.00  0.00           C  
ATOM    239  CE2 PHE C  76     -19.085   3.204  -2.798  1.00  0.00           C  
ATOM    240  CZ  PHE C  76     -18.954   3.240  -1.400  1.00  0.00           C  
ATOM    241  H   PHE C  76     -22.617  -1.162  -2.685  1.00  0.00           H  
ATOM    242  HA  PHE C  76     -23.873   1.346  -1.613  1.00  0.00           H  
ATOM    243  HB2 PHE C  76     -23.011   2.400  -3.702  1.00  0.00           H  
ATOM    244  HB3 PHE C  76     -22.169   0.913  -4.092  1.00  0.00           H  
ATOM    245  HD1 PHE C  76     -21.859   1.687  -0.529  1.00  0.00           H  
ATOM    246  HD2 PHE C  76     -20.328   2.619  -4.457  1.00  0.00           H  
ATOM    247  HE1 PHE C  76     -19.858   2.710   0.485  1.00  0.00           H  
ATOM    248  HE2 PHE C  76     -18.306   3.620  -3.420  1.00  0.00           H  
ATOM    249  HZ  PHE C  76     -18.079   3.686  -0.949  1.00  0.00           H  
ATOM    250  N   CYS C  77     -25.834   1.254  -3.236  1.00  0.00           N  
ATOM    251  CA  CYS C  77     -27.046   1.104  -4.047  1.00  0.00           C  
ATOM    252  C   CYS C  77     -27.684   2.458  -4.395  1.00  0.00           C  
ATOM    253  O   CYS C  77     -27.877   3.309  -3.522  1.00  0.00           O  
ATOM    254  CB  CYS C  77     -28.024   0.187  -3.301  1.00  0.00           C  
ATOM    255  SG  CYS C  77     -29.492  -0.115  -4.326  1.00  0.00           S  
ATOM    256  H   CYS C  77     -25.856   1.936  -2.492  1.00  0.00           H  
ATOM    257  HA  CYS C  77     -26.789   0.618  -4.988  1.00  0.00           H  
ATOM    258  HB2 CYS C  77     -27.543  -0.760  -3.060  1.00  0.00           H  
ATOM    259  HB3 CYS C  77     -28.326   0.675  -2.374  1.00  0.00           H  
ATOM    260  HG  CYS C  77     -28.997  -1.097  -5.083  1.00  0.00           H  
ATOM    261  N   ASN C  78     -28.035   2.653  -5.669  1.00  0.00           N  
ATOM    262  CA  ASN C  78     -28.702   3.860  -6.146  1.00  0.00           C  
ATOM    263  C   ASN C  78     -30.232   3.689  -6.129  1.00  0.00           C  
ATOM    264  O   ASN C  78     -30.794   2.803  -6.780  1.00  0.00           O  
ATOM    265  CB  ASN C  78     -28.138   4.243  -7.525  1.00  0.00           C  
ATOM    266  CG  ASN C  78     -28.713   5.541  -8.067  1.00  0.00           C  
ATOM    267  OD1 ASN C  78     -29.545   6.200  -7.462  1.00  0.00           O  
ATOM    268  ND2 ASN C  78     -28.265   5.953  -9.220  1.00  0.00           N  
ATOM    269  H   ASN C  78     -27.882   1.911  -6.337  1.00  0.00           H  
ATOM    270  HA  ASN C  78     -28.461   4.681  -5.471  1.00  0.00           H  
ATOM    271  HB2 ASN C  78     -28.351   3.449  -8.240  1.00  0.00           H  
ATOM    272  HB3 ASN C  78     -27.056   4.357  -7.454  1.00  0.00           H  
ATOM    273 HD21 ASN C  78     -27.484   5.492  -9.664  1.00  0.00           H  
ATOM    274 HD22 ASN C  78     -28.619   6.833  -9.568  1.00  0.00           H  
ATOM    275  N   ARG C  79     -30.913   4.583  -5.410  1.00  0.00           N  
ATOM    276  CA  ARG C  79     -32.369   4.637  -5.227  1.00  0.00           C  
ATOM    277  C   ARG C  79     -32.885   6.046  -5.565  1.00  0.00           C  
ATOM    278  O   ARG C  79     -33.678   6.634  -4.831  1.00  0.00           O  
ATOM    279  CB  ARG C  79     -32.758   4.101  -3.831  1.00  0.00           C  
ATOM    280  CG  ARG C  79     -32.086   2.757  -3.468  1.00  0.00           C  
ATOM    281  CD  ARG C  79     -32.808   2.072  -2.301  1.00  0.00           C  
ATOM    282  NE  ARG C  79     -32.021   0.992  -1.674  1.00  0.00           N  
ATOM    283  CZ  ARG C  79     -32.039  -0.303  -1.925  1.00  0.00           C  
ATOM    284  NH1 ARG C  79     -32.580  -0.829  -2.985  1.00  0.00           N  
ATOM    285  NH2 ARG C  79     -31.484  -1.105  -1.069  1.00  0.00           N1+
ATOM    286  H   ARG C  79     -30.384   5.299  -4.934  1.00  0.00           H  
ATOM    287  HA  ARG C  79     -32.845   3.980  -5.954  1.00  0.00           H  
ATOM    288  HB2 ARG C  79     -33.841   3.978  -3.807  1.00  0.00           H  
ATOM    289  HB3 ARG C  79     -32.485   4.835  -3.073  1.00  0.00           H  
ATOM    290  HG2 ARG C  79     -31.049   2.944  -3.190  1.00  0.00           H  
ATOM    291  HG3 ARG C  79     -32.103   2.090  -4.330  1.00  0.00           H  
ATOM    292  HD2 ARG C  79     -33.772   1.695  -2.641  1.00  0.00           H  
ATOM    293  HD3 ARG C  79     -32.996   2.822  -1.533  1.00  0.00           H  
ATOM    294  HE  ARG C  79     -31.502   1.227  -0.840  1.00  0.00           H  
ATOM    295 HH11 ARG C  79     -32.751  -0.247  -3.793  1.00  0.00           H  
ATOM    296 HH12 ARG C  79     -32.570  -1.833  -3.095  1.00  0.00           H  
ATOM    297 HH21 ARG C  79     -31.471  -2.099  -1.244  1.00  0.00           H  
ATOM    298 HH22 ARG C  79     -31.072  -0.719  -0.232  1.00  0.00           H  
ATOM    299  N   SER C  80     -32.402   6.596  -6.684  1.00  0.00           N  
ATOM    300  CA  SER C  80     -32.710   7.937  -7.202  1.00  0.00           C  
ATOM    301  C   SER C  80     -32.736   7.959  -8.746  1.00  0.00           C  
ATOM    302  O   SER C  80     -32.102   7.107  -9.372  1.00  0.00           O  
ATOM    303  CB  SER C  80     -31.673   8.936  -6.667  1.00  0.00           C  
ATOM    304  OG  SER C  80     -30.443   8.825  -7.355  1.00  0.00           O  
ATOM    305  H   SER C  80     -31.723   6.067  -7.212  1.00  0.00           H  
ATOM    306  HA  SER C  80     -33.692   8.231  -6.829  1.00  0.00           H  
ATOM    307  HB2 SER C  80     -31.509   8.765  -5.603  1.00  0.00           H  
ATOM    308  HB3 SER C  80     -32.049   9.951  -6.797  1.00  0.00           H  
ATOM    309  HG  SER C  80     -30.117   7.924  -7.290  1.00  0.00           H  
ATOM    310  N   PRO C  81     -33.425   8.925  -9.388  1.00  0.00           N  
ATOM    311  CA  PRO C  81     -33.482   9.084 -10.846  1.00  0.00           C  
ATOM    312  C   PRO C  81     -32.322   9.953 -11.382  1.00  0.00           C  
ATOM    313  O   PRO C  81     -32.530  10.855 -12.197  1.00  0.00           O  
ATOM    314  CB  PRO C  81     -34.874   9.675 -11.089  1.00  0.00           C  
ATOM    315  CG  PRO C  81     -35.012  10.637  -9.911  1.00  0.00           C  
ATOM    316  CD  PRO C  81     -34.350   9.864  -8.768  1.00  0.00           C  
ATOM    317  HA  PRO C  81     -33.423   8.110 -11.333  1.00  0.00           H  
ATOM    318  HB2 PRO C  81     -35.621   8.885 -11.013  1.00  0.00           H  
ATOM    319  HB3 PRO C  81     -34.966  10.180 -12.050  1.00  0.00           H  
ATOM    320  HG2 PRO C  81     -36.057  10.858  -9.692  1.00  0.00           H  
ATOM    321  HG3 PRO C  81     -34.458  11.555 -10.106  1.00  0.00           H  
ATOM    322  HD2 PRO C  81     -33.821  10.551  -8.108  1.00  0.00           H  
ATOM    323  HD3 PRO C  81     -35.113   9.316  -8.214  1.00  0.00           H  
ATOM    324  N   ARG C  82     -31.096   9.699 -10.908  1.00  0.00           N  
ATOM    325  CA  ARG C  82     -29.832  10.354 -11.305  1.00  0.00           C  
ATOM    326  C   ARG C  82     -28.686   9.339 -11.246  1.00  0.00           C  
ATOM    327  O   ARG C  82     -28.753   8.388 -10.467  1.00  0.00           O  
ATOM    328  CB  ARG C  82     -29.514  11.555 -10.387  1.00  0.00           C  
ATOM    329  CG  ARG C  82     -30.443  12.780 -10.479  1.00  0.00           C  
ATOM    330  CD  ARG C  82     -30.433  13.439 -11.869  1.00  0.00           C  
ATOM    331  NE  ARG C  82     -30.945  14.822 -11.851  1.00  0.00           N  
ATOM    332  CZ  ARG C  82     -30.285  15.911 -11.488  1.00  0.00           C  
ATOM    333  NH1 ARG C  82     -29.036  15.907 -11.132  1.00  0.00           N  
ATOM    334  NH2 ARG C  82     -30.888  17.060 -11.490  1.00  0.00           N1+
ATOM    335  H   ARG C  82     -31.011   8.938 -10.250  1.00  0.00           H  
ATOM    336  HA  ARG C  82     -29.907  10.696 -12.337  1.00  0.00           H  
ATOM    337  HB2 ARG C  82     -28.499  11.892 -10.597  1.00  0.00           H  
ATOM    338  HB3 ARG C  82     -29.521  11.206  -9.354  1.00  0.00           H  
ATOM    339  HG2 ARG C  82     -30.096  13.507  -9.745  1.00  0.00           H  
ATOM    340  HG3 ARG C  82     -31.462  12.500 -10.213  1.00  0.00           H  
ATOM    341  HD2 ARG C  82     -31.041  12.842 -12.549  1.00  0.00           H  
ATOM    342  HD3 ARG C  82     -29.419  13.445 -12.270  1.00  0.00           H  
ATOM    343  HE  ARG C  82     -31.898  14.953 -12.157  1.00  0.00           H  
ATOM    344 HH11 ARG C  82     -28.598  16.774 -10.855  1.00  0.00           H  
ATOM    345 HH12 ARG C  82     -28.475  15.076 -11.256  1.00  0.00           H  
ATOM    346 HH21 ARG C  82     -31.802  17.139 -11.915  1.00  0.00           H  
ATOM    347 HH22 ARG C  82     -30.416  17.883 -11.145  1.00  0.00           H  
ATOM    348  N   VAL C  83     -27.625   9.518 -12.032  1.00  0.00           N  
ATOM    349  CA  VAL C  83     -26.426   8.664 -11.970  1.00  0.00           C  
ATOM    350  C   VAL C  83     -25.549   9.073 -10.788  1.00  0.00           C  
ATOM    351  O   VAL C  83     -25.152  10.231 -10.685  1.00  0.00           O  
ATOM    352  CB  VAL C  83     -25.630   8.657 -13.290  1.00  0.00           C  
ATOM    353  CG1 VAL C  83     -24.396   7.748 -13.180  1.00  0.00           C  
ATOM    354  CG2 VAL C  83     -26.487   8.191 -14.473  1.00  0.00           C  
ATOM    355  H   VAL C  83     -27.605  10.328 -12.635  1.00  0.00           H  
ATOM    356  HA  VAL C  83     -26.748   7.638 -11.792  1.00  0.00           H  
ATOM    357  HB  VAL C  83     -25.288   9.670 -13.499  1.00  0.00           H  
ATOM    358 HG11 VAL C  83     -23.703   8.127 -12.429  1.00  0.00           H  
ATOM    359 HG12 VAL C  83     -24.693   6.732 -12.921  1.00  0.00           H  
ATOM    360 HG13 VAL C  83     -23.870   7.729 -14.135  1.00  0.00           H  
ATOM    361 HG21 VAL C  83     -26.882   7.190 -14.297  1.00  0.00           H  
ATOM    362 HG22 VAL C  83     -27.317   8.881 -14.628  1.00  0.00           H  
ATOM    363 HG23 VAL C  83     -25.883   8.184 -15.380  1.00  0.00           H  
ATOM    364  N   VAL C  84     -25.233   8.128  -9.902  1.00  0.00           N  
ATOM    365  CA  VAL C  84     -24.524   8.393  -8.642  1.00  0.00           C  
ATOM    366  C   VAL C  84     -23.010   8.246  -8.780  1.00  0.00           C  
ATOM    367  O   VAL C  84     -22.512   7.242  -9.292  1.00  0.00           O  
ATOM    368  CB  VAL C  84     -25.104   7.533  -7.501  1.00  0.00           C  
ATOM    369  CG1 VAL C  84     -24.243   7.518  -6.232  1.00  0.00           C  
ATOM    370  CG2 VAL C  84     -26.501   8.032  -7.120  1.00  0.00           C  
ATOM    371  H   VAL C  84     -25.551   7.184 -10.070  1.00  0.00           H  
ATOM    372  HA  VAL C  84     -24.711   9.431  -8.367  1.00  0.00           H  
ATOM    373  HB  VAL C  84     -25.196   6.505  -7.851  1.00  0.00           H  
ATOM    374 HG11 VAL C  84     -23.289   7.029  -6.428  1.00  0.00           H  
ATOM    375 HG12 VAL C  84     -24.067   8.541  -5.898  1.00  0.00           H  
ATOM    376 HG13 VAL C  84     -24.754   6.960  -5.447  1.00  0.00           H  
ATOM    377 HG21 VAL C  84     -26.424   9.017  -6.660  1.00  0.00           H  
ATOM    378 HG22 VAL C  84     -27.137   8.114  -8.002  1.00  0.00           H  
ATOM    379 HG23 VAL C  84     -26.967   7.341  -6.417  1.00  0.00           H  
ATOM    380  N   LEU C  85     -22.288   9.227  -8.242  1.00  0.00           N  
ATOM    381  CA  LEU C  85     -20.838   9.286  -8.096  1.00  0.00           C  
ATOM    382  C   LEU C  85     -20.451   9.194  -6.609  1.00  0.00           C  
ATOM    383  O   LEU C  85     -20.702  10.142  -5.859  1.00  0.00           O  
ATOM    384  CB  LEU C  85     -20.322  10.555  -8.802  1.00  0.00           C  
ATOM    385  CG  LEU C  85     -18.870  10.968  -8.493  1.00  0.00           C  
ATOM    386  CD1 LEU C  85     -17.867   9.910  -8.948  1.00  0.00           C  
ATOM    387  CD2 LEU C  85     -18.542  12.274  -9.217  1.00  0.00           C  
ATOM    388  H   LEU C  85     -22.797  10.028  -7.895  1.00  0.00           H  
ATOM    389  HA  LEU C  85     -20.395   8.439  -8.619  1.00  0.00           H  
ATOM    390  HB2 LEU C  85     -20.966  11.389  -8.524  1.00  0.00           H  
ATOM    391  HB3 LEU C  85     -20.412  10.397  -9.877  1.00  0.00           H  
ATOM    392  HG  LEU C  85     -18.749  11.135  -7.422  1.00  0.00           H  
ATOM    393 HD11 LEU C  85     -18.020   8.983  -8.395  1.00  0.00           H  
ATOM    394 HD12 LEU C  85     -17.969   9.727 -10.017  1.00  0.00           H  
ATOM    395 HD13 LEU C  85     -16.858  10.266  -8.737  1.00  0.00           H  
ATOM    396 HD21 LEU C  85     -18.628  12.144 -10.296  1.00  0.00           H  
ATOM    397 HD22 LEU C  85     -19.229  13.057  -8.897  1.00  0.00           H  
ATOM    398 HD23 LEU C  85     -17.526  12.585  -8.973  1.00  0.00           H  
ATOM    399  N   PRO C  86     -19.858   8.069  -6.168  1.00  0.00           N  
ATOM    400  CA  PRO C  86     -19.229   7.955  -4.858  1.00  0.00           C  
ATOM    401  C   PRO C  86     -17.967   8.814  -4.737  1.00  0.00           C  
ATOM    402  O   PRO C  86     -17.130   8.829  -5.644  1.00  0.00           O  
ATOM    403  CB  PRO C  86     -18.890   6.469  -4.680  1.00  0.00           C  
ATOM    404  CG  PRO C  86     -19.837   5.766  -5.650  1.00  0.00           C  
ATOM    405  CD  PRO C  86     -19.881   6.763  -6.805  1.00  0.00           C  
ATOM    406  HA  PRO C  86     -19.944   8.257  -4.093  1.00  0.00           H  
ATOM    407  HB2 PRO C  86     -19.041   6.142  -3.651  1.00  0.00           H  
ATOM    408  HB3 PRO C  86     -17.864   6.272  -4.989  1.00  0.00           H  
ATOM    409  HG2 PRO C  86     -20.829   5.666  -5.208  1.00  0.00           H  
ATOM    410  HG3 PRO C  86     -19.451   4.796  -5.962  1.00  0.00           H  
ATOM    411  HD2 PRO C  86     -18.997   6.652  -7.432  1.00  0.00           H  
ATOM    412  HD3 PRO C  86     -20.787   6.607  -7.391  1.00  0.00           H  
ATOM    413  N   VAL C  87     -17.801   9.468  -3.589  1.00  0.00           N  
ATOM    414  CA  VAL C  87     -16.620  10.262  -3.237  1.00  0.00           C  
ATOM    415  C   VAL C  87     -16.147   9.887  -1.837  1.00  0.00           C  
ATOM    416  O   VAL C  87     -16.920   9.879  -0.878  1.00  0.00           O  
ATOM    417  CB  VAL C  87     -16.867  11.778  -3.389  1.00  0.00           C  
ATOM    418  CG1 VAL C  87     -15.665  12.620  -2.938  1.00  0.00           C  
ATOM    419  CG2 VAL C  87     -17.223  12.165  -4.830  1.00  0.00           C  
ATOM    420  H   VAL C  87     -18.549   9.452  -2.911  1.00  0.00           H  
ATOM    421  HA  VAL C  87     -15.815  10.008  -3.926  1.00  0.00           H  
ATOM    422  HB  VAL C  87     -17.711  12.047  -2.754  1.00  0.00           H  
ATOM    423 HG11 VAL C  87     -15.463  12.465  -1.878  1.00  0.00           H  
ATOM    424 HG12 VAL C  87     -14.785  12.353  -3.522  1.00  0.00           H  
ATOM    425 HG13 VAL C  87     -15.880  13.678  -3.091  1.00  0.00           H  
ATOM    426 HG21 VAL C  87     -16.423  11.866  -5.506  1.00  0.00           H  
ATOM    427 HG22 VAL C  87     -18.152  11.679  -5.129  1.00  0.00           H  
ATOM    428 HG23 VAL C  87     -17.364  13.244  -4.901  1.00  0.00           H  
ATOM    429  N   TRP C  88     -14.862   9.575  -1.724  1.00  0.00           N  
ATOM    430  CA  TRP C  88     -14.171   9.263  -0.482  1.00  0.00           C  
ATOM    431  C   TRP C  88     -13.402  10.487   0.023  1.00  0.00           C  
ATOM    432  O   TRP C  88     -12.993  11.351  -0.757  1.00  0.00           O  
ATOM    433  CB  TRP C  88     -13.254   8.061  -0.710  1.00  0.00           C  
ATOM    434  CG  TRP C  88     -12.452   7.658   0.482  1.00  0.00           C  
ATOM    435  CD1 TRP C  88     -12.969   7.260   1.664  1.00  0.00           C  
ATOM    436  CD2 TRP C  88     -11.000   7.646   0.651  1.00  0.00           C  
ATOM    437  NE1 TRP C  88     -11.944   7.047   2.559  1.00  0.00           N  
ATOM    438  CE2 TRP C  88     -10.713   7.282   1.998  1.00  0.00           C  
ATOM    439  CE3 TRP C  88      -9.891   7.891  -0.187  1.00  0.00           C  
ATOM    440  CZ2 TRP C  88      -9.408   7.203   2.498  1.00  0.00           C  
ATOM    441  CZ3 TRP C  88      -8.573   7.789   0.300  1.00  0.00           C  
ATOM    442  CH2 TRP C  88      -8.328   7.457   1.641  1.00  0.00           C  
ATOM    443  H   TRP C  88     -14.293   9.629  -2.557  1.00  0.00           H  
ATOM    444  HA  TRP C  88     -14.900   8.990   0.281  1.00  0.00           H  
ATOM    445  HB2 TRP C  88     -12.561   8.326  -1.510  1.00  0.00           H  
ATOM    446  HB3 TRP C  88     -13.846   7.207  -1.039  1.00  0.00           H  
ATOM    447  HD1 TRP C  88     -14.023   7.155   1.877  1.00  0.00           H  
ATOM    448  HE1 TRP C  88     -12.083   6.757   3.517  1.00  0.00           H  
ATOM    449  HE3 TRP C  88     -10.055   8.144  -1.224  1.00  0.00           H  
ATOM    450  HZ2 TRP C  88      -9.238   6.934   3.530  1.00  0.00           H  
ATOM    451  HZ3 TRP C  88      -7.742   7.954  -0.369  1.00  0.00           H  
ATOM    452  HH2 TRP C  88      -7.314   7.389   2.006  1.00  0.00           H  
ATOM    453  N   LEU C  89     -13.200  10.563   1.337  1.00  0.00           N  
ATOM    454  CA  LEU C  89     -12.646  11.731   2.015  1.00  0.00           C  
ATOM    455  C   LEU C  89     -11.243  11.371   2.537  1.00  0.00           C  
ATOM    456  O   LEU C  89     -11.078  10.680   3.550  1.00  0.00           O  
ATOM    457  CB  LEU C  89     -13.705  12.256   3.011  1.00  0.00           C  
ATOM    458  CG  LEU C  89     -15.085  12.536   2.359  1.00  0.00           C  
ATOM    459  CD1 LEU C  89     -16.106  13.021   3.385  1.00  0.00           C  
ATOM    460  CD2 LEU C  89     -15.016  13.607   1.264  1.00  0.00           C  
ATOM    461  H   LEU C  89     -13.542   9.806   1.912  1.00  0.00           H  
ATOM    462  HA  LEU C  89     -12.494  12.528   1.286  1.00  0.00           H  
ATOM    463  HB2 LEU C  89     -13.343  13.181   3.461  1.00  0.00           H  
ATOM    464  HB3 LEU C  89     -13.833  11.518   3.803  1.00  0.00           H  
ATOM    465  HG  LEU C  89     -15.480  11.618   1.925  1.00  0.00           H  
ATOM    466 HD11 LEU C  89     -16.106  12.362   4.253  1.00  0.00           H  
ATOM    467 HD12 LEU C  89     -15.882  14.042   3.692  1.00  0.00           H  
ATOM    468 HD13 LEU C  89     -17.101  13.005   2.940  1.00  0.00           H  
ATOM    469 HD21 LEU C  89     -14.618  14.537   1.668  1.00  0.00           H  
ATOM    470 HD22 LEU C  89     -14.393  13.270   0.435  1.00  0.00           H  
ATOM    471 HD23 LEU C  89     -16.017  13.790   0.872  1.00  0.00           H  
ATOM    472  N   ASN C  90     -10.243  11.779   1.749  1.00  0.00           N  
ATOM    473  CA  ASN C  90      -8.916  11.166   1.626  1.00  0.00           C  
ATOM    474  C   ASN C  90      -7.926  11.627   2.721  1.00  0.00           C  
ATOM    475  O   ASN C  90      -8.051  12.713   3.288  1.00  0.00           O  
ATOM    476  CB  ASN C  90      -8.461  11.388   0.158  1.00  0.00           C  
ATOM    477  CG  ASN C  90      -6.981  11.200  -0.134  1.00  0.00           C  
ATOM    478  OD1 ASN C  90      -6.146  11.917   0.382  1.00  0.00           O  
ATOM    479  ND2 ASN C  90      -6.591  10.270  -0.970  1.00  0.00           N  
ATOM    480  H   ASN C  90     -10.461  12.481   1.057  1.00  0.00           H  
ATOM    481  HA  ASN C  90      -9.038  10.092   1.766  1.00  0.00           H  
ATOM    482  HB2 ASN C  90      -8.678  12.415  -0.134  1.00  0.00           H  
ATOM    483  HB3 ASN C  90      -9.042  10.737  -0.495  1.00  0.00           H  
ATOM    484 HD21 ASN C  90      -7.244   9.722  -1.510  1.00  0.00           H  
ATOM    485 HD22 ASN C  90      -5.598  10.204  -1.144  1.00  0.00           H  
ATOM    486  N   PHE C  91      -6.936  10.778   3.026  1.00  0.00           N  
ATOM    487  CA  PHE C  91      -5.934  10.981   4.084  1.00  0.00           C  
ATOM    488  C   PHE C  91      -5.120  12.279   3.962  1.00  0.00           C  
ATOM    489  O   PHE C  91      -4.788  12.879   4.985  1.00  0.00           O  
ATOM    490  CB  PHE C  91      -4.963   9.791   4.074  1.00  0.00           C  
ATOM    491  CG  PHE C  91      -5.571   8.408   4.239  1.00  0.00           C  
ATOM    492  CD1 PHE C  91      -5.023   7.322   3.530  1.00  0.00           C  
ATOM    493  CD2 PHE C  91      -6.656   8.188   5.111  1.00  0.00           C  
ATOM    494  CE1 PHE C  91      -5.560   6.035   3.682  1.00  0.00           C  
ATOM    495  CE2 PHE C  91      -7.195   6.900   5.265  1.00  0.00           C  
ATOM    496  CZ  PHE C  91      -6.646   5.825   4.546  1.00  0.00           C  
ATOM    497  H   PHE C  91      -6.861   9.927   2.487  1.00  0.00           H  
ATOM    498  HA  PHE C  91      -6.440  11.018   5.049  1.00  0.00           H  
ATOM    499  HB2 PHE C  91      -4.428   9.818   3.125  1.00  0.00           H  
ATOM    500  HB3 PHE C  91      -4.224   9.930   4.863  1.00  0.00           H  
ATOM    501  HD1 PHE C  91      -4.183   7.473   2.868  1.00  0.00           H  
ATOM    502  HD2 PHE C  91      -7.074   9.012   5.671  1.00  0.00           H  
ATOM    503  HE1 PHE C  91      -5.129   5.205   3.142  1.00  0.00           H  
ATOM    504  HE2 PHE C  91      -8.022   6.733   5.939  1.00  0.00           H  
ATOM    505  HZ  PHE C  91      -7.037   4.826   4.674  1.00  0.00           H  
ATOM    506  N   ASP C  92      -4.836  12.728   2.739  1.00  0.00           N  
ATOM    507  CA  ASP C  92      -4.051  13.929   2.444  1.00  0.00           C  
ATOM    508  C   ASP C  92      -4.891  15.230   2.490  1.00  0.00           C  
ATOM    509  O   ASP C  92      -4.373  16.331   2.271  1.00  0.00           O  
ATOM    510  CB  ASP C  92      -3.289  13.801   1.111  1.00  0.00           C  
ATOM    511  CG  ASP C  92      -2.434  12.543   0.851  1.00  0.00           C  
ATOM    512  OD1 ASP C  92      -1.617  12.626  -0.099  1.00  0.00           O  
ATOM    513  OD2 ASP C  92      -2.544  11.506   1.544  1.00  0.00           O1-
ATOM    514  H   ASP C  92      -5.126  12.174   1.947  1.00  0.00           H  
ATOM    515  HA  ASP C  92      -3.287  14.015   3.217  1.00  0.00           H  
ATOM    516  HB2 ASP C  92      -2.629  14.666   1.047  1.00  0.00           H  
ATOM    517  HB3 ASP C  92      -4.012  13.881   0.300  1.00  0.00           H  
ATOM    518  N   GLY C  93      -6.195  15.120   2.774  1.00  0.00           N  
ATOM    519  CA  GLY C  93      -7.163  16.225   2.796  1.00  0.00           C  
ATOM    520  C   GLY C  93      -7.951  16.414   1.492  1.00  0.00           C  
ATOM    521  O   GLY C  93      -8.820  17.286   1.412  1.00  0.00           O  
ATOM    522  H   GLY C  93      -6.549  14.194   2.965  1.00  0.00           H  
ATOM    523  HA2 GLY C  93      -6.653  17.162   3.018  1.00  0.00           H  
ATOM    524  HA3 GLY C  93      -7.880  16.031   3.594  1.00  0.00           H  
ATOM    525  N   GLU C  94      -7.713  15.596   0.472  1.00  0.00           N  
ATOM    526  CA  GLU C  94      -8.421  15.700  -0.810  1.00  0.00           C  
ATOM    527  C   GLU C  94      -9.854  15.115  -0.736  1.00  0.00           C  
ATOM    528  O   GLU C  94     -10.177  14.338   0.170  1.00  0.00           O  
ATOM    529  CB  GLU C  94      -7.602  15.015  -1.922  1.00  0.00           C  
ATOM    530  CG  GLU C  94      -6.114  15.401  -2.026  1.00  0.00           C  
ATOM    531  CD  GLU C  94      -5.832  16.896  -2.253  1.00  0.00           C  
ATOM    532  OE1 GLU C  94      -6.235  17.738  -1.422  1.00  0.00           O  
ATOM    533  OE2 GLU C  94      -5.144  17.216  -3.257  1.00  0.00           O1-
ATOM    534  H   GLU C  94      -7.003  14.885   0.577  1.00  0.00           H  
ATOM    535  HA  GLU C  94      -8.502  16.755  -1.070  1.00  0.00           H  
ATOM    536  HB2 GLU C  94      -8.071  15.229  -2.882  1.00  0.00           H  
ATOM    537  HB3 GLU C  94      -7.652  13.937  -1.770  1.00  0.00           H  
ATOM    538  HG2 GLU C  94      -5.686  14.828  -2.849  1.00  0.00           H  
ATOM    539  HG3 GLU C  94      -5.600  15.081  -1.119  1.00  0.00           H  
ATOM    540  N   PRO C  95     -10.739  15.445  -1.689  1.00  0.00           N  
ATOM    541  CA  PRO C  95     -11.834  14.571  -2.098  1.00  0.00           C  
ATOM    542  C   PRO C  95     -11.318  13.596  -3.176  1.00  0.00           C  
ATOM    543  O   PRO C  95     -10.508  13.979  -4.027  1.00  0.00           O  
ATOM    544  CB  PRO C  95     -12.891  15.546  -2.618  1.00  0.00           C  
ATOM    545  CG  PRO C  95     -12.054  16.641  -3.288  1.00  0.00           C  
ATOM    546  CD  PRO C  95     -10.743  16.662  -2.492  1.00  0.00           C  
ATOM    547  HA  PRO C  95     -12.234  14.008  -1.255  1.00  0.00           H  
ATOM    548  HB2 PRO C  95     -13.442  15.969  -1.778  1.00  0.00           H  
ATOM    549  HB3 PRO C  95     -13.576  15.071  -3.321  1.00  0.00           H  
ATOM    550  HG2 PRO C  95     -12.556  17.607  -3.241  1.00  0.00           H  
ATOM    551  HG3 PRO C  95     -11.857  16.372  -4.326  1.00  0.00           H  
ATOM    552  HD2 PRO C  95      -9.893  16.685  -3.174  1.00  0.00           H  
ATOM    553  HD3 PRO C  95     -10.720  17.537  -1.843  1.00  0.00           H  
ATOM    554  N   GLN C  96     -11.771  12.340  -3.168  1.00  0.00           N  
ATOM    555  CA  GLN C  96     -11.330  11.309  -4.118  1.00  0.00           C  
ATOM    556  C   GLN C  96     -12.517  10.529  -4.716  1.00  0.00           C  
ATOM    557  O   GLN C  96     -13.212   9.834  -3.974  1.00  0.00           O  
ATOM    558  CB  GLN C  96     -10.277  10.396  -3.461  1.00  0.00           C  
ATOM    559  CG  GLN C  96      -9.834   9.259  -4.404  1.00  0.00           C  
ATOM    560  CD  GLN C  96      -8.604   8.481  -3.937  1.00  0.00           C  
ATOM    561  OE1 GLN C  96      -8.038   8.722  -2.878  1.00  0.00           O  
ATOM    562  NE2 GLN C  96      -8.167   7.526  -4.730  1.00  0.00           N  
ATOM    563  H   GLN C  96     -12.404  12.058  -2.433  1.00  0.00           H  
ATOM    564  HA  GLN C  96     -10.811  11.805  -4.938  1.00  0.00           H  
ATOM    565  HB2 GLN C  96     -10.691   9.963  -2.550  1.00  0.00           H  
ATOM    566  HB3 GLN C  96      -9.411  11.002  -3.195  1.00  0.00           H  
ATOM    567  HG2 GLN C  96      -9.595   9.692  -5.375  1.00  0.00           H  
ATOM    568  HG3 GLN C  96     -10.654   8.554  -4.540  1.00  0.00           H  
ATOM    569 HE21 GLN C  96      -7.375   6.960  -4.458  1.00  0.00           H  
ATOM    570 HE22 GLN C  96      -8.650   7.337  -5.597  1.00  0.00           H  
ATOM    571  N   PRO C  97     -12.765  10.602  -6.037  1.00  0.00           N  
ATOM    572  CA  PRO C  97     -13.899   9.934  -6.670  1.00  0.00           C  
ATOM    573  C   PRO C  97     -13.640   8.439  -6.922  1.00  0.00           C  
ATOM    574  O   PRO C  97     -12.495   8.000  -7.056  1.00  0.00           O  
ATOM    575  CB  PRO C  97     -14.114  10.707  -7.972  1.00  0.00           C  
ATOM    576  CG  PRO C  97     -12.693  11.100  -8.368  1.00  0.00           C  
ATOM    577  CD  PRO C  97     -12.049  11.408  -7.019  1.00  0.00           C  
ATOM    578  HA  PRO C  97     -14.789  10.035  -6.050  1.00  0.00           H  
ATOM    579  HB2 PRO C  97     -14.705  11.602  -7.776  1.00  0.00           H  
ATOM    580  HB3 PRO C  97     -14.589  10.090  -8.735  1.00  0.00           H  
ATOM    581  HG2 PRO C  97     -12.675  11.964  -9.033  1.00  0.00           H  
ATOM    582  HG3 PRO C  97     -12.186  10.251  -8.828  1.00  0.00           H  
ATOM    583  HD2 PRO C  97     -10.990  11.149  -7.047  1.00  0.00           H  
ATOM    584  HD3 PRO C  97     -12.172  12.465  -6.784  1.00  0.00           H  
ATOM    585  N   TYR C  98     -14.724   7.669  -7.042  1.00  0.00           N  
ATOM    586  CA  TYR C  98     -14.731   6.219  -7.290  1.00  0.00           C  
ATOM    587  C   TYR C  98     -15.778   5.836  -8.363  1.00  0.00           C  
ATOM    588  O   TYR C  98     -16.588   6.690  -8.745  1.00  0.00           O  
ATOM    589  CB  TYR C  98     -14.941   5.485  -5.952  1.00  0.00           C  
ATOM    590  CG  TYR C  98     -13.674   5.296  -5.140  1.00  0.00           C  
ATOM    591  CD1 TYR C  98     -13.228   6.315  -4.275  1.00  0.00           C  
ATOM    592  CD2 TYR C  98     -12.929   4.106  -5.268  1.00  0.00           C  
ATOM    593  CE1 TYR C  98     -12.037   6.142  -3.546  1.00  0.00           C  
ATOM    594  CE2 TYR C  98     -11.742   3.932  -4.531  1.00  0.00           C  
ATOM    595  CZ  TYR C  98     -11.298   4.951  -3.663  1.00  0.00           C  
ATOM    596  OH  TYR C  98     -10.174   4.795  -2.924  1.00  0.00           O  
ATOM    597  H   TYR C  98     -15.623   8.109  -6.902  1.00  0.00           H  
ATOM    598  HA  TYR C  98     -13.755   5.930  -7.680  1.00  0.00           H  
ATOM    599  HB2 TYR C  98     -15.368   4.499  -6.138  1.00  0.00           H  
ATOM    600  HB3 TYR C  98     -15.667   6.032  -5.351  1.00  0.00           H  
ATOM    601  HD1 TYR C  98     -13.787   7.234  -4.181  1.00  0.00           H  
ATOM    602  HD2 TYR C  98     -13.260   3.322  -5.932  1.00  0.00           H  
ATOM    603  HE1 TYR C  98     -11.668   6.918  -2.893  1.00  0.00           H  
ATOM    604  HE2 TYR C  98     -11.166   3.023  -4.632  1.00  0.00           H  
ATOM    605  HH  TYR C  98      -9.769   3.934  -3.054  1.00  0.00           H  
ATOM    606  N   PRO C  99     -15.761   4.597  -8.907  1.00  0.00           N  
ATOM    607  CA  PRO C  99     -16.665   4.174  -9.985  1.00  0.00           C  
ATOM    608  C   PRO C  99     -18.164   4.352  -9.684  1.00  0.00           C  
ATOM    609  O   PRO C  99     -18.591   4.360  -8.530  1.00  0.00           O  
ATOM    610  CB  PRO C  99     -16.296   2.719 -10.285  1.00  0.00           C  
ATOM    611  CG  PRO C  99     -14.809   2.680  -9.945  1.00  0.00           C  
ATOM    612  CD  PRO C  99     -14.744   3.572  -8.706  1.00  0.00           C  
ATOM    613  HA  PRO C  99     -16.426   4.772 -10.864  1.00  0.00           H  
ATOM    614  HB2 PRO C  99     -16.479   2.460 -11.328  1.00  0.00           H  
ATOM    615  HB3 PRO C  99     -16.839   2.045  -9.622  1.00  0.00           H  
ATOM    616  HG2 PRO C  99     -14.231   3.123 -10.756  1.00  0.00           H  
ATOM    617  HG3 PRO C  99     -14.465   1.668  -9.730  1.00  0.00           H  
ATOM    618  HD2 PRO C  99     -14.981   2.983  -7.820  1.00  0.00           H  
ATOM    619  HD3 PRO C  99     -13.747   4.002  -8.609  1.00  0.00           H  
ATOM    620  N   THR C 100     -18.978   4.494 -10.732  1.00  0.00           N  
ATOM    621  CA  THR C 100     -20.298   5.148 -10.655  1.00  0.00           C  
ATOM    622  C   THR C 100     -21.477   4.192 -10.869  1.00  0.00           C  
ATOM    623  O   THR C 100     -21.334   3.078 -11.380  1.00  0.00           O  
ATOM    624  CB  THR C 100     -20.330   6.370 -11.590  1.00  0.00           C  
ATOM    625  OG1 THR C 100     -20.115   5.982 -12.928  1.00  0.00           O  
ATOM    626  CG2 THR C 100     -19.238   7.372 -11.220  1.00  0.00           C  
ATOM    627  H   THR C 100     -18.603   4.358 -11.659  1.00  0.00           H  
ATOM    628  HA  THR C 100     -20.422   5.544  -9.647  1.00  0.00           H  
ATOM    629  HB  THR C 100     -21.300   6.861 -11.512  1.00  0.00           H  
ATOM    630 HG21 THR C 100     -19.228   7.530 -10.141  1.00  0.00           H  
ATOM    631 HG22 THR C 100     -18.257   7.003 -11.522  1.00  0.00           H  
ATOM    632 HG23 THR C 100     -19.435   8.323 -11.715  1.00  0.00           H  
ATOM    633  HG1 THR C 100     -19.600   6.683 -13.334  1.00  0.00           H  
ATOM    634  N   LEU C 101     -22.663   4.620 -10.423  1.00  0.00           N  
ATOM    635  CA  LEU C 101     -23.865   3.794 -10.282  1.00  0.00           C  
ATOM    636  C   LEU C 101     -25.090   4.445 -10.953  1.00  0.00           C  
ATOM    637  O   LEU C 101     -25.751   5.292 -10.341  1.00  0.00           O  
ATOM    638  CB  LEU C 101     -24.172   3.502  -8.795  1.00  0.00           C  
ATOM    639  CG  LEU C 101     -23.147   2.667  -8.002  1.00  0.00           C  
ATOM    640  CD1 LEU C 101     -22.026   3.496  -7.371  1.00  0.00           C  
ATOM    641  CD2 LEU C 101     -23.876   1.978  -6.847  1.00  0.00           C  
ATOM    642  H   LEU C 101     -22.705   5.558 -10.051  1.00  0.00           H  
ATOM    643  HA  LEU C 101     -23.700   2.830 -10.763  1.00  0.00           H  
ATOM    644  HB2 LEU C 101     -25.121   2.967  -8.785  1.00  0.00           H  
ATOM    645  HB3 LEU C 101     -24.332   4.443  -8.267  1.00  0.00           H  
ATOM    646  HG  LEU C 101     -22.719   1.905  -8.654  1.00  0.00           H  
ATOM    647 HD11 LEU C 101     -21.393   3.933  -8.143  1.00  0.00           H  
ATOM    648 HD12 LEU C 101     -22.448   4.297  -6.763  1.00  0.00           H  
ATOM    649 HD13 LEU C 101     -21.403   2.859  -6.744  1.00  0.00           H  
ATOM    650 HD21 LEU C 101     -24.308   2.721  -6.177  1.00  0.00           H  
ATOM    651 HD22 LEU C 101     -24.675   1.353  -7.246  1.00  0.00           H  
ATOM    652 HD23 LEU C 101     -23.186   1.347  -6.287  1.00  0.00           H  
ATOM    653  N   PRO C 102     -25.451   4.043 -12.184  1.00  0.00           N  
ATOM    654  CA  PRO C 102     -26.734   4.396 -12.785  1.00  0.00           C  
ATOM    655  C   PRO C 102     -27.953   3.893 -11.977  1.00  0.00           C  
ATOM    656  O   PRO C 102     -27.820   2.903 -11.243  1.00  0.00           O  
ATOM    657  CB  PRO C 102     -26.697   3.804 -14.198  1.00  0.00           C  
ATOM    658  CG  PRO C 102     -25.201   3.799 -14.520  1.00  0.00           C  
ATOM    659  CD  PRO C 102     -24.597   3.406 -13.172  1.00  0.00           C  
ATOM    660  HA  PRO C 102     -26.768   5.483 -12.859  1.00  0.00           H  
ATOM    661  HB2 PRO C 102     -27.255   4.421 -14.903  1.00  0.00           H  
ATOM    662  HB3 PRO C 102     -27.074   2.781 -14.193  1.00  0.00           H  
ATOM    663  HG2 PRO C 102     -24.872   4.801 -14.796  1.00  0.00           H  
ATOM    664  HG3 PRO C 102     -24.949   3.079 -15.298  1.00  0.00           H  
ATOM    665  HD2 PRO C 102     -24.643   2.324 -13.049  1.00  0.00           H  
ATOM    666  HD3 PRO C 102     -23.566   3.753 -13.105  1.00  0.00           H  
ATOM    667  N   PRO C 103     -29.127   4.543 -12.103  1.00  0.00           N  
ATOM    668  CA  PRO C 103     -30.379   4.120 -11.477  1.00  0.00           C  
ATOM    669  C   PRO C 103     -30.706   2.628 -11.628  1.00  0.00           C  
ATOM    670  O   PRO C 103     -30.374   1.995 -12.633  1.00  0.00           O  
ATOM    671  CB  PRO C 103     -31.473   4.983 -12.113  1.00  0.00           C  
ATOM    672  CG  PRO C 103     -30.735   6.285 -12.395  1.00  0.00           C  
ATOM    673  CD  PRO C 103     -29.330   5.819 -12.777  1.00  0.00           C  
ATOM    674  HA  PRO C 103     -30.323   4.367 -10.416  1.00  0.00           H  
ATOM    675  HB2 PRO C 103     -32.316   5.134 -11.438  1.00  0.00           H  
ATOM    676  HB3 PRO C 103     -31.805   4.540 -13.052  1.00  0.00           H  
ATOM    677  HG2 PRO C 103     -30.687   6.886 -11.487  1.00  0.00           H  
ATOM    678  HG3 PRO C 103     -31.212   6.842 -13.201  1.00  0.00           H  
ATOM    679  HD2 PRO C 103     -29.252   5.694 -13.857  1.00  0.00           H  
ATOM    680  HD3 PRO C 103     -28.606   6.563 -12.446  1.00  0.00           H  
ATOM    681  N   GLY C 104     -31.374   2.071 -10.616  1.00  0.00           N  
ATOM    682  CA  GLY C 104     -31.752   0.661 -10.542  1.00  0.00           C  
ATOM    683  C   GLY C 104     -30.611  -0.304 -10.206  1.00  0.00           C  
ATOM    684  O   GLY C 104     -30.826  -1.512 -10.313  1.00  0.00           O  
ATOM    685  H   GLY C 104     -31.705   2.670  -9.872  1.00  0.00           H  
ATOM    686  HA2 GLY C 104     -32.166   0.360 -11.504  1.00  0.00           H  
ATOM    687  HA3 GLY C 104     -32.526   0.544  -9.784  1.00  0.00           H  
ATOM    688  N   THR C 105     -29.418   0.175  -9.817  1.00  0.00           N  
ATOM    689  CA  THR C 105     -28.226  -0.684  -9.633  1.00  0.00           C  
ATOM    690  C   THR C 105     -27.423  -0.409  -8.354  1.00  0.00           C  
ATOM    691  O   THR C 105     -27.453   0.682  -7.781  1.00  0.00           O  
ATOM    692  CB  THR C 105     -27.293  -0.675 -10.864  1.00  0.00           C  
ATOM    693  OG1 THR C 105     -26.488   0.490 -10.931  1.00  0.00           O  
ATOM    694  CG2 THR C 105     -27.997  -0.824 -12.213  1.00  0.00           C  
ATOM    695  H   THR C 105     -29.308   1.173  -9.714  1.00  0.00           H  
ATOM    696  HA  THR C 105     -28.576  -1.711  -9.536  1.00  0.00           H  
ATOM    697  HB  THR C 105     -26.621  -1.527 -10.758  1.00  0.00           H  
ATOM    698 HG21 THR C 105     -28.628  -1.712 -12.203  1.00  0.00           H  
ATOM    699 HG22 THR C 105     -28.606   0.053 -12.432  1.00  0.00           H  
ATOM    700 HG23 THR C 105     -27.251  -0.938 -13.000  1.00  0.00           H  
ATOM    701  HG1 THR C 105     -27.075   1.238 -11.059  1.00  0.00           H  
ATOM    702  N   GLY C 106     -26.680  -1.430  -7.919  1.00  0.00           N  
ATOM    703  CA  GLY C 106     -25.785  -1.444  -6.760  1.00  0.00           C  
ATOM    704  C   GLY C 106     -24.425  -2.086  -7.065  1.00  0.00           C  
ATOM    705  O   GLY C 106     -24.190  -2.529  -8.194  1.00  0.00           O  
ATOM    706  H   GLY C 106     -26.761  -2.301  -8.424  1.00  0.00           H  
ATOM    707  HA2 GLY C 106     -26.252  -1.991  -5.941  1.00  0.00           H  
ATOM    708  HA3 GLY C 106     -25.604  -0.422  -6.427  1.00  0.00           H  
ATOM    709  N   ARG C 107     -23.510  -2.112  -6.089  1.00  0.00           N  
ATOM    710  CA  ARG C 107     -22.124  -2.619  -6.199  1.00  0.00           C  
ATOM    711  C   ARG C 107     -21.622  -3.138  -4.846  1.00  0.00           C  
ATOM    712  O   ARG C 107     -21.900  -2.506  -3.826  1.00  0.00           O  
ATOM    713  CB  ARG C 107     -21.151  -1.500  -6.648  1.00  0.00           C  
ATOM    714  CG  ARG C 107     -21.503  -0.714  -7.921  1.00  0.00           C  
ATOM    715  CD  ARG C 107     -21.320  -1.504  -9.222  1.00  0.00           C  
ATOM    716  NE  ARG C 107     -21.626  -0.656 -10.390  1.00  0.00           N  
ATOM    717  CZ  ARG C 107     -22.814  -0.297 -10.841  1.00  0.00           C  
ATOM    718  NH1 ARG C 107     -23.926  -0.689 -10.296  1.00  0.00           N  
ATOM    719  NH2 ARG C 107     -22.927   0.489 -11.864  1.00  0.00           N1+
ATOM    720  H   ARG C 107     -23.788  -1.726  -5.198  1.00  0.00           H  
ATOM    721  HA  ARG C 107     -22.089  -3.444  -6.910  1.00  0.00           H  
ATOM    722  HB2 ARG C 107     -20.155  -1.925  -6.769  1.00  0.00           H  
ATOM    723  HB3 ARG C 107     -21.088  -0.771  -5.840  1.00  0.00           H  
ATOM    724  HG2 ARG C 107     -20.855   0.161  -7.966  1.00  0.00           H  
ATOM    725  HG3 ARG C 107     -22.527  -0.347  -7.856  1.00  0.00           H  
ATOM    726  HD2 ARG C 107     -21.952  -2.393  -9.222  1.00  0.00           H  
ATOM    727  HD3 ARG C 107     -20.282  -1.830  -9.288  1.00  0.00           H  
ATOM    728  HE  ARG C 107     -20.829  -0.265 -10.873  1.00  0.00           H  
ATOM    729 HH11 ARG C 107     -23.891  -1.366  -9.547  1.00  0.00           H  
ATOM    730 HH12 ARG C 107     -24.809  -0.310 -10.608  1.00  0.00           H  
ATOM    731 HH21 ARG C 107     -23.838   0.702 -12.245  1.00  0.00           H  
ATOM    732 HH22 ARG C 107     -22.080   0.817 -12.305  1.00  0.00           H  
ATOM    733  N   ARG C 108     -20.821  -4.209  -4.839  1.00  0.00           N  
ATOM    734  CA  ARG C 108     -19.953  -4.591  -3.710  1.00  0.00           C  
ATOM    735  C   ARG C 108     -18.614  -3.860  -3.816  1.00  0.00           C  
ATOM    736  O   ARG C 108     -18.057  -3.760  -4.909  1.00  0.00           O  
ATOM    737  CB  ARG C 108     -19.821  -6.123  -3.643  1.00  0.00           C  
ATOM    738  CG  ARG C 108     -18.985  -6.665  -2.468  1.00  0.00           C  
ATOM    739  CD  ARG C 108     -18.846  -8.192  -2.615  1.00  0.00           C  
ATOM    740  NE  ARG C 108     -18.376  -8.885  -1.400  1.00  0.00           N  
ATOM    741  CZ  ARG C 108     -17.196  -8.797  -0.816  1.00  0.00           C  
ATOM    742  NH1 ARG C 108     -16.231  -8.031  -1.222  1.00  0.00           N  
ATOM    743  NH2 ARG C 108     -16.925  -9.517   0.227  1.00  0.00           N1+
ATOM    744  H   ARG C 108     -20.703  -4.725  -5.700  1.00  0.00           H  
ATOM    745  HA  ARG C 108     -20.414  -4.255  -2.781  1.00  0.00           H  
ATOM    746  HB2 ARG C 108     -19.359  -6.461  -4.570  1.00  0.00           H  
ATOM    747  HB3 ARG C 108     -20.820  -6.556  -3.586  1.00  0.00           H  
ATOM    748  HG2 ARG C 108     -19.491  -6.430  -1.532  1.00  0.00           H  
ATOM    749  HG3 ARG C 108     -17.994  -6.210  -2.466  1.00  0.00           H  
ATOM    750  HD2 ARG C 108     -18.172  -8.413  -3.443  1.00  0.00           H  
ATOM    751  HD3 ARG C 108     -19.825  -8.600  -2.869  1.00  0.00           H  
ATOM    752  HE  ARG C 108     -18.993  -9.582  -1.010  1.00  0.00           H  
ATOM    753 HH11 ARG C 108     -15.474  -7.835  -0.582  1.00  0.00           H  
ATOM    754 HH12 ARG C 108     -16.235  -7.650  -2.157  1.00  0.00           H  
ATOM    755 HH21 ARG C 108     -17.596 -10.164   0.615  1.00  0.00           H  
ATOM    756 HH22 ARG C 108     -15.952  -9.627   0.477  1.00  0.00           H  
ATOM    757  N   ILE C 109     -18.130  -3.320  -2.698  1.00  0.00           N  
ATOM    758  CA  ILE C 109     -16.945  -2.452  -2.617  1.00  0.00           C  
ATOM    759  C   ILE C 109     -16.155  -2.748  -1.328  1.00  0.00           C  
ATOM    760  O   ILE C 109     -16.641  -3.426  -0.420  1.00  0.00           O  
ATOM    761  CB  ILE C 109     -17.321  -0.952  -2.781  1.00  0.00           C  
ATOM    762  CG1 ILE C 109     -17.930  -0.279  -1.534  1.00  0.00           C  
ATOM    763  CG2 ILE C 109     -18.260  -0.700  -3.973  1.00  0.00           C  
ATOM    764  CD1 ILE C 109     -16.908   0.461  -0.658  1.00  0.00           C  
ATOM    765  H   ILE C 109     -18.644  -3.474  -1.842  1.00  0.00           H  
ATOM    766  HA  ILE C 109     -16.289  -2.711  -3.448  1.00  0.00           H  
ATOM    767  HB  ILE C 109     -16.391  -0.432  -3.011  1.00  0.00           H  
ATOM    768 HG12 ILE C 109     -18.470  -1.024  -0.949  1.00  0.00           H  
ATOM    769 HG13 ILE C 109     -18.665   0.461  -1.849  1.00  0.00           H  
ATOM    770 HG21 ILE C 109     -17.862  -1.177  -4.869  1.00  0.00           H  
ATOM    771 HG22 ILE C 109     -19.257  -1.088  -3.766  1.00  0.00           H  
ATOM    772 HG23 ILE C 109     -18.338   0.371  -4.160  1.00  0.00           H  
ATOM    773 HD11 ILE C 109     -16.239  -0.238  -0.157  1.00  0.00           H  
ATOM    774 HD12 ILE C 109     -16.324   1.153  -1.264  1.00  0.00           H  
ATOM    775 HD13 ILE C 109     -17.432   1.035   0.106  1.00  0.00           H  
ATOM    776  N   HIS C 110     -14.924  -2.236  -1.247  1.00  0.00           N  
ATOM    777  CA  HIS C 110     -13.949  -2.603  -0.215  1.00  0.00           C  
ATOM    778  C   HIS C 110     -13.411  -1.354   0.502  1.00  0.00           C  
ATOM    779  O   HIS C 110     -12.841  -0.467  -0.141  1.00  0.00           O  
ATOM    780  CB  HIS C 110     -12.856  -3.442  -0.900  1.00  0.00           C  
ATOM    781  CG  HIS C 110     -12.064  -4.354  -0.001  1.00  0.00           C  
ATOM    782  ND1 HIS C 110     -10.984  -4.026   0.792  1.00  0.00           N  
ATOM    783  CD2 HIS C 110     -12.280  -5.698   0.144  1.00  0.00           C  
ATOM    784  CE1 HIS C 110     -10.538  -5.158   1.368  1.00  0.00           C  
ATOM    785  NE2 HIS C 110     -11.284  -6.211   0.984  1.00  0.00           N  
ATOM    786  H   HIS C 110     -14.607  -1.634  -1.993  1.00  0.00           H  
ATOM    787  HA  HIS C 110     -14.430  -3.236   0.530  1.00  0.00           H  
ATOM    788  HB2 HIS C 110     -13.326  -4.075  -1.652  1.00  0.00           H  
ATOM    789  HB3 HIS C 110     -12.170  -2.780  -1.427  1.00  0.00           H  
ATOM    790  HD1 HIS C 110     -10.591  -3.106   0.928  1.00  0.00           H  
ATOM    791  HD2 HIS C 110     -13.067  -6.263  -0.334  1.00  0.00           H  
ATOM    792  HE1 HIS C 110      -9.704  -5.218   2.051  1.00  0.00           H  
ATOM    793  N   SER C 111     -13.605  -1.277   1.822  1.00  0.00           N  
ATOM    794  CA  SER C 111     -13.225  -0.139   2.680  1.00  0.00           C  
ATOM    795  C   SER C 111     -12.885  -0.630   4.104  1.00  0.00           C  
ATOM    796  O   SER C 111     -12.591  -1.816   4.268  1.00  0.00           O  
ATOM    797  CB  SER C 111     -14.337   0.920   2.622  1.00  0.00           C  
ATOM    798  OG  SER C 111     -13.957   2.131   3.251  1.00  0.00           O  
ATOM    799  H   SER C 111     -14.049  -2.054   2.291  1.00  0.00           H  
ATOM    800  HA  SER C 111     -12.318   0.315   2.280  1.00  0.00           H  
ATOM    801  HB2 SER C 111     -15.228   0.524   3.110  1.00  0.00           H  
ATOM    802  HB3 SER C 111     -14.579   1.128   1.580  1.00  0.00           H  
ATOM    803  HG  SER C 111     -13.225   2.505   2.755  1.00  0.00           H  
ATOM    804  N   TYR C 112     -12.859   0.236   5.126  1.00  0.00           N  
ATOM    805  CA  TYR C 112     -12.275  -0.076   6.445  1.00  0.00           C  
ATOM    806  C   TYR C 112     -12.945   0.689   7.601  1.00  0.00           C  
ATOM    807  O   TYR C 112     -13.558   1.735   7.372  1.00  0.00           O  
ATOM    808  CB  TYR C 112     -10.756   0.211   6.433  1.00  0.00           C  
ATOM    809  CG  TYR C 112     -10.040  -0.139   5.139  1.00  0.00           C  
ATOM    810  CD1 TYR C 112      -9.976   0.831   4.127  1.00  0.00           C  
ATOM    811  CD2 TYR C 112      -9.539  -1.434   4.896  1.00  0.00           C  
ATOM    812  CE1 TYR C 112      -9.418   0.523   2.880  1.00  0.00           C  
ATOM    813  CE2 TYR C 112      -8.960  -1.743   3.646  1.00  0.00           C  
ATOM    814  CZ  TYR C 112      -8.899  -0.760   2.631  1.00  0.00           C  
ATOM    815  OH  TYR C 112      -8.348  -1.035   1.418  1.00  0.00           O  
ATOM    816  H   TYR C 112     -13.173   1.182   4.960  1.00  0.00           H  
ATOM    817  HA  TYR C 112     -12.423  -1.140   6.630  1.00  0.00           H  
ATOM    818  HB2 TYR C 112     -10.278  -0.311   7.261  1.00  0.00           H  
ATOM    819  HB3 TYR C 112     -10.608   1.275   6.617  1.00  0.00           H  
ATOM    820  HD1 TYR C 112     -10.386   1.817   4.293  1.00  0.00           H  
ATOM    821  HD2 TYR C 112      -9.636  -2.194   5.657  1.00  0.00           H  
ATOM    822  HE1 TYR C 112      -9.388   1.288   2.119  1.00  0.00           H  
ATOM    823  HE2 TYR C 112      -8.571  -2.732   3.451  1.00  0.00           H  
ATOM    824  HH  TYR C 112      -8.218  -0.234   0.905  1.00  0.00           H  
ATOM    825  N   ARG C 113     -12.801   0.209   8.851  1.00  0.00           N  
ATOM    826  CA  ARG C 113     -13.310   0.914  10.055  1.00  0.00           C  
ATOM    827  C   ARG C 113     -12.777   2.352  10.122  1.00  0.00           C  
ATOM    828  O   ARG C 113     -11.559   2.541  10.126  1.00  0.00           O  
ATOM    829  CB  ARG C 113     -12.910   0.203  11.367  1.00  0.00           C  
ATOM    830  CG  ARG C 113     -13.484  -1.206  11.588  1.00  0.00           C  
ATOM    831  CD  ARG C 113     -13.033  -1.789  12.942  1.00  0.00           C  
ATOM    832  NE  ARG C 113     -13.652  -1.120  14.107  1.00  0.00           N  
ATOM    833  CZ  ARG C 113     -13.068  -0.419  15.067  1.00  0.00           C  
ATOM    834  NH1 ARG C 113     -11.799  -0.170  15.130  1.00  0.00           N  
ATOM    835  NH2 ARG C 113     -13.748   0.091  16.045  1.00  0.00           N1+
ATOM    836  H   ARG C 113     -12.284  -0.651   8.960  1.00  0.00           H  
ATOM    837  HA  ARG C 113     -14.397   0.968   9.994  1.00  0.00           H  
ATOM    838  HB2 ARG C 113     -13.236   0.830  12.197  1.00  0.00           H  
ATOM    839  HB3 ARG C 113     -11.823   0.141  11.413  1.00  0.00           H  
ATOM    840  HG2 ARG C 113     -13.136  -1.863  10.791  1.00  0.00           H  
ATOM    841  HG3 ARG C 113     -14.572  -1.167  11.558  1.00  0.00           H  
ATOM    842  HD2 ARG C 113     -11.946  -1.744  13.005  1.00  0.00           H  
ATOM    843  HD3 ARG C 113     -13.304  -2.844  12.972  1.00  0.00           H  
ATOM    844  HE  ARG C 113     -14.625  -1.329  14.277  1.00  0.00           H  
ATOM    845 HH11 ARG C 113     -11.157  -0.522  14.434  1.00  0.00           H  
ATOM    846 HH12 ARG C 113     -11.440   0.369  15.905  1.00  0.00           H  
ATOM    847 HH21 ARG C 113     -13.250   0.627  16.741  1.00  0.00           H  
ATOM    848 HH22 ARG C 113     -14.753   0.001  16.103  1.00  0.00           H  
ATOM    849  N   GLY C 114     -13.666   3.343  10.230  1.00  0.00           N  
ATOM    850  CA  GLY C 114     -13.291   4.760  10.385  1.00  0.00           C  
ATOM    851  C   GLY C 114     -13.048   5.521   9.072  1.00  0.00           C  
ATOM    852  O   GLY C 114     -12.297   6.496   9.050  1.00  0.00           O  
ATOM    853  H   GLY C 114     -14.648   3.105  10.205  1.00  0.00           H  
ATOM    854  HA2 GLY C 114     -12.391   4.838  10.994  1.00  0.00           H  
ATOM    855  HA3 GLY C 114     -14.094   5.272  10.915  1.00  0.00           H  
ATOM    856  N   HIS C 115     -13.665   5.088   7.969  1.00  0.00           N  
ATOM    857  CA  HIS C 115     -13.620   5.781   6.672  1.00  0.00           C  
ATOM    858  C   HIS C 115     -14.875   6.612   6.418  1.00  0.00           C  
ATOM    859  O   HIS C 115     -15.955   6.235   6.853  1.00  0.00           O  
ATOM    860  CB  HIS C 115     -13.344   4.781   5.544  1.00  0.00           C  
ATOM    861  CG  HIS C 115     -11.876   4.493   5.404  1.00  0.00           C  
ATOM    862  ND1 HIS C 115     -11.133   4.758   4.259  1.00  0.00           N  
ATOM    863  CD2 HIS C 115     -11.045   4.006   6.368  1.00  0.00           C  
ATOM    864  CE1 HIS C 115      -9.868   4.435   4.556  1.00  0.00           C  
ATOM    865  NE2 HIS C 115      -9.786   3.981   5.815  1.00  0.00           N  
ATOM    866  H   HIS C 115     -14.246   4.264   8.039  1.00  0.00           H  
ATOM    867  HA  HIS C 115     -12.797   6.495   6.681  1.00  0.00           H  
ATOM    868  HB2 HIS C 115     -13.690   5.204   4.600  1.00  0.00           H  
ATOM    869  HB3 HIS C 115     -13.889   3.854   5.715  1.00  0.00           H  
ATOM    870  HD2 HIS C 115     -11.320   3.721   7.373  1.00  0.00           H  
ATOM    871  HE2 HIS C 115      -8.938   3.693   6.283  1.00  0.00           H  
ATOM    872  HE1 HIS C 115      -9.040   4.532   3.869  1.00  0.00           H  
ATOM    873  N   LEU C 116     -14.739   7.735   5.711  1.00  0.00           N  
ATOM    874  CA  LEU C 116     -15.814   8.706   5.482  1.00  0.00           C  
ATOM    875  C   LEU C 116     -16.065   8.901   3.977  1.00  0.00           C  
ATOM    876  O   LEU C 116     -15.126   9.006   3.184  1.00  0.00           O  
ATOM    877  CB  LEU C 116     -15.503  10.045   6.184  1.00  0.00           C  
ATOM    878  CG  LEU C 116     -15.632  10.115   7.722  1.00  0.00           C  
ATOM    879  CD1 LEU C 116     -14.626   9.277   8.510  1.00  0.00           C  
ATOM    880  CD2 LEU C 116     -15.420  11.570   8.147  1.00  0.00           C  
ATOM    881  H   LEU C 116     -13.823   7.979   5.362  1.00  0.00           H  
ATOM    882  HA  LEU C 116     -16.740   8.324   5.911  1.00  0.00           H  
ATOM    883  HB2 LEU C 116     -16.213  10.770   5.786  1.00  0.00           H  
ATOM    884  HB3 LEU C 116     -14.504  10.369   5.895  1.00  0.00           H  
ATOM    885  HG  LEU C 116     -16.641   9.822   8.009  1.00  0.00           H  
ATOM    886 HD11 LEU C 116     -14.896   8.222   8.456  1.00  0.00           H  
ATOM    887 HD12 LEU C 116     -13.620   9.428   8.117  1.00  0.00           H  
ATOM    888 HD13 LEU C 116     -14.644   9.558   9.563  1.00  0.00           H  
ATOM    889 HD21 LEU C 116     -14.404  11.886   7.911  1.00  0.00           H  
ATOM    890 HD22 LEU C 116     -16.133  12.211   7.628  1.00  0.00           H  
ATOM    891 HD23 LEU C 116     -15.588  11.672   9.219  1.00  0.00           H  
ATOM    892  N   TRP C 117     -17.343   8.972   3.607  1.00  0.00           N  
ATOM    893  CA  TRP C 117     -17.839   8.981   2.226  1.00  0.00           C  
ATOM    894  C   TRP C 117     -19.027   9.934   2.047  1.00  0.00           C  
ATOM    895  O   TRP C 117     -19.793  10.148   2.989  1.00  0.00           O  
ATOM    896  CB  TRP C 117     -18.307   7.568   1.852  1.00  0.00           C  
ATOM    897  CG  TRP C 117     -17.288   6.472   1.783  1.00  0.00           C  
ATOM    898  CD1 TRP C 117     -16.819   5.753   2.830  1.00  0.00           C  
ATOM    899  CD2 TRP C 117     -16.622   5.939   0.598  1.00  0.00           C  
ATOM    900  NE1 TRP C 117     -15.936   4.791   2.374  1.00  0.00           N  
ATOM    901  CE2 TRP C 117     -15.798   4.847   1.002  1.00  0.00           C  
ATOM    902  CE3 TRP C 117     -16.648   6.253  -0.780  1.00  0.00           C  
ATOM    903  CZ2 TRP C 117     -15.067   4.084   0.084  1.00  0.00           C  
ATOM    904  CZ3 TRP C 117     -15.898   5.504  -1.709  1.00  0.00           C  
ATOM    905  CH2 TRP C 117     -15.110   4.420  -1.282  1.00  0.00           C  
ATOM    906  H   TRP C 117     -18.043   8.870   4.328  1.00  0.00           H  
ATOM    907  HA  TRP C 117     -17.044   9.286   1.547  1.00  0.00           H  
ATOM    908  HB2 TRP C 117     -18.787   7.617   0.874  1.00  0.00           H  
ATOM    909  HB3 TRP C 117     -19.076   7.269   2.564  1.00  0.00           H  
ATOM    910  HD1 TRP C 117     -17.111   5.914   3.857  1.00  0.00           H  
ATOM    911  HE1 TRP C 117     -15.466   4.127   2.972  1.00  0.00           H  
ATOM    912  HE3 TRP C 117     -17.252   7.082  -1.116  1.00  0.00           H  
ATOM    913  HZ2 TRP C 117     -14.478   3.250   0.435  1.00  0.00           H  
ATOM    914  HZ3 TRP C 117     -15.921   5.767  -2.756  1.00  0.00           H  
ATOM    915  HH2 TRP C 117     -14.537   3.857  -2.004  1.00  0.00           H  
ATOM    916  N   LEU C 118     -19.217  10.428   0.820  1.00  0.00           N  
ATOM    917  CA  LEU C 118     -20.388  11.182   0.351  1.00  0.00           C  
ATOM    918  C   LEU C 118     -20.694  10.811  -1.114  1.00  0.00           C  
ATOM    919  O   LEU C 118     -19.890  10.158  -1.779  1.00  0.00           O  
ATOM    920  CB  LEU C 118     -20.171  12.690   0.606  1.00  0.00           C  
ATOM    921  CG  LEU C 118     -19.139  13.437  -0.268  1.00  0.00           C  
ATOM    922  CD1 LEU C 118     -19.673  13.844  -1.647  1.00  0.00           C  
ATOM    923  CD2 LEU C 118     -18.750  14.740   0.433  1.00  0.00           C  
ATOM    924  H   LEU C 118     -18.531  10.195   0.116  1.00  0.00           H  
ATOM    925  HA  LEU C 118     -21.248  10.878   0.947  1.00  0.00           H  
ATOM    926  HB2 LEU C 118     -19.870  12.790   1.649  1.00  0.00           H  
ATOM    927  HB3 LEU C 118     -21.131  13.198   0.513  1.00  0.00           H  
ATOM    928  HG  LEU C 118     -18.243  12.827  -0.388  1.00  0.00           H  
ATOM    929 HD11 LEU C 118     -19.835  12.966  -2.272  1.00  0.00           H  
ATOM    930 HD12 LEU C 118     -20.605  14.399  -1.537  1.00  0.00           H  
ATOM    931 HD13 LEU C 118     -18.940  14.472  -2.152  1.00  0.00           H  
ATOM    932 HD21 LEU C 118     -19.628  15.375   0.554  1.00  0.00           H  
ATOM    933 HD22 LEU C 118     -18.336  14.524   1.418  1.00  0.00           H  
ATOM    934 HD23 LEU C 118     -17.996  15.269  -0.149  1.00  0.00           H  
ATOM    935  N   PHE C 119     -21.865  11.203  -1.628  1.00  0.00           N  
ATOM    936  CA  PHE C 119     -22.361  10.757  -2.940  1.00  0.00           C  
ATOM    937  C   PHE C 119     -23.101  11.878  -3.682  1.00  0.00           C  
ATOM    938  O   PHE C 119     -23.971  12.525  -3.100  1.00  0.00           O  
ATOM    939  CB  PHE C 119     -23.274   9.532  -2.759  1.00  0.00           C  
ATOM    940  CG  PHE C 119     -22.632   8.316  -2.107  1.00  0.00           C  
ATOM    941  CD1 PHE C 119     -22.521   8.240  -0.706  1.00  0.00           C  
ATOM    942  CD2 PHE C 119     -22.174   7.242  -2.896  1.00  0.00           C  
ATOM    943  CE1 PHE C 119     -21.930   7.120  -0.099  1.00  0.00           C  
ATOM    944  CE2 PHE C 119     -21.605   6.109  -2.286  1.00  0.00           C  
ATOM    945  CZ  PHE C 119     -21.476   6.052  -0.888  1.00  0.00           C  
ATOM    946  H   PHE C 119     -22.478  11.766  -1.056  1.00  0.00           H  
ATOM    947  HA  PHE C 119     -21.515  10.455  -3.557  1.00  0.00           H  
ATOM    948  HB2 PHE C 119     -23.649   9.242  -3.740  1.00  0.00           H  
ATOM    949  HB3 PHE C 119     -24.138   9.824  -2.162  1.00  0.00           H  
ATOM    950  HD1 PHE C 119     -22.880   9.054  -0.093  1.00  0.00           H  
ATOM    951  HD2 PHE C 119     -22.262   7.288  -3.972  1.00  0.00           H  
ATOM    952  HE1 PHE C 119     -21.825   7.079   0.975  1.00  0.00           H  
ATOM    953  HE2 PHE C 119     -21.262   5.279  -2.885  1.00  0.00           H  
ATOM    954  HZ  PHE C 119     -21.027   5.188  -0.420  1.00  0.00           H  
ATOM    955  N   ARG C 120     -22.779  12.114  -4.961  1.00  0.00           N  
ATOM    956  CA  ARG C 120     -23.286  13.233  -5.796  1.00  0.00           C  
ATOM    957  C   ARG C 120     -23.791  12.741  -7.162  1.00  0.00           C  
ATOM    958  O   ARG C 120     -23.628  11.566  -7.482  1.00  0.00           O  
ATOM    959  CB  ARG C 120     -22.182  14.298  -6.001  1.00  0.00           C  
ATOM    960  CG  ARG C 120     -21.442  14.863  -4.774  1.00  0.00           C  
ATOM    961  CD  ARG C 120     -22.248  15.833  -3.896  1.00  0.00           C  
ATOM    962  NE  ARG C 120     -23.167  15.128  -2.987  1.00  0.00           N  
ATOM    963  CZ  ARG C 120     -23.590  15.506  -1.796  1.00  0.00           C  
ATOM    964  NH1 ARG C 120     -23.219  16.609  -1.235  1.00  0.00           N  
ATOM    965  NH2 ARG C 120     -24.433  14.780  -1.129  1.00  0.00           N1+
ATOM    966  H   ARG C 120     -22.096  11.503  -5.385  1.00  0.00           H  
ATOM    967  HA  ARG C 120     -24.140  13.706  -5.312  1.00  0.00           H  
ATOM    968  HB2 ARG C 120     -22.614  15.142  -6.540  1.00  0.00           H  
ATOM    969  HB3 ARG C 120     -21.425  13.861  -6.652  1.00  0.00           H  
ATOM    970  HG2 ARG C 120     -20.585  15.420  -5.154  1.00  0.00           H  
ATOM    971  HG3 ARG C 120     -21.047  14.049  -4.167  1.00  0.00           H  
ATOM    972  HD2 ARG C 120     -22.805  16.522  -4.531  1.00  0.00           H  
ATOM    973  HD3 ARG C 120     -21.536  16.414  -3.310  1.00  0.00           H  
ATOM    974  HE  ARG C 120     -23.512  14.229  -3.292  1.00  0.00           H  
ATOM    975 HH11 ARG C 120     -23.503  16.792  -0.283  1.00  0.00           H  
ATOM    976 HH12 ARG C 120     -22.574  17.232  -1.701  1.00  0.00           H  
ATOM    977 HH21 ARG C 120     -24.733  13.865  -1.435  1.00  0.00           H  
ATOM    978 HH22 ARG C 120     -24.840  15.176  -0.294  1.00  0.00           H  
ATOM    979  N   ASP C 121     -24.375  13.618  -7.978  1.00  0.00           N  
ATOM    980  CA  ASP C 121     -24.629  13.343  -9.406  1.00  0.00           C  
ATOM    981  C   ASP C 121     -23.313  13.296 -10.210  1.00  0.00           C  
ATOM    982  O   ASP C 121     -22.469  14.185 -10.087  1.00  0.00           O  
ATOM    983  CB  ASP C 121     -25.616  14.375  -9.975  1.00  0.00           C  
ATOM    984  CG  ASP C 121     -25.995  14.143 -11.447  1.00  0.00           C  
ATOM    985  OD1 ASP C 121     -25.112  14.191 -12.334  1.00  0.00           O  
ATOM    986  OD2 ASP C 121     -27.196  13.915 -11.716  1.00  0.00           O1-
ATOM    987  H   ASP C 121     -24.577  14.539  -7.616  1.00  0.00           H  
ATOM    988  HA  ASP C 121     -25.108  12.367  -9.481  1.00  0.00           H  
ATOM    989  HB2 ASP C 121     -25.169  15.365  -9.885  1.00  0.00           H  
ATOM    990  HB3 ASP C 121     -26.522  14.356  -9.369  1.00  0.00           H  
ATOM    991  N   ALA C 122     -23.136  12.266 -11.042  1.00  0.00           N  
ATOM    992  CA  ALA C 122     -21.899  12.004 -11.785  1.00  0.00           C  
ATOM    993  C   ALA C 122     -21.603  12.971 -12.952  1.00  0.00           C  
ATOM    994  O   ALA C 122     -20.465  13.015 -13.424  1.00  0.00           O  
ATOM    995  CB  ALA C 122     -21.949  10.549 -12.269  1.00  0.00           C  
ATOM    996  H   ALA C 122     -23.877  11.582 -11.105  1.00  0.00           H  
ATOM    997  HA  ALA C 122     -21.065  12.112 -11.091  1.00  0.00           H  
ATOM    998  HB1 ALA C 122     -22.133   9.879 -11.430  1.00  0.00           H  
ATOM    999  HB2 ALA C 122     -22.749  10.434 -13.001  1.00  0.00           H  
ATOM   1000  HB3 ALA C 122     -21.001  10.285 -12.737  1.00  0.00           H  
ATOM   1001  N   GLY C 123     -22.594  13.732 -13.422  1.00  0.00           N  
ATOM   1002  CA  GLY C 123     -22.455  14.744 -14.476  1.00  0.00           C  
ATOM   1003  C   GLY C 123     -22.456  16.185 -13.953  1.00  0.00           C  
ATOM   1004  O   GLY C 123     -21.797  17.041 -14.545  1.00  0.00           O  
ATOM   1005  H   GLY C 123     -23.494  13.654 -12.970  1.00  0.00           H  
ATOM   1006  HA2 GLY C 123     -23.294  14.644 -15.164  1.00  0.00           H  
ATOM   1007  HA3 GLY C 123     -21.536  14.583 -15.038  1.00  0.00           H  
ATOM   1008  N   THR C 124     -23.147  16.458 -12.839  1.00  0.00           N  
ATOM   1009  CA  THR C 124     -23.392  17.829 -12.339  1.00  0.00           C  
ATOM   1010  C   THR C 124     -22.918  18.096 -10.909  1.00  0.00           C  
ATOM   1011  O   THR C 124     -23.038  19.232 -10.450  1.00  0.00           O  
ATOM   1012  CB  THR C 124     -24.880  18.207 -12.436  1.00  0.00           C  
ATOM   1013  OG1 THR C 124     -25.622  17.435 -11.520  1.00  0.00           O  
ATOM   1014  CG2 THR C 124     -25.486  18.004 -13.823  1.00  0.00           C  
ATOM   1015  H   THR C 124     -23.697  15.711 -12.439  1.00  0.00           H  
ATOM   1016  HA  THR C 124     -22.848  18.537 -12.965  1.00  0.00           H  
ATOM   1017  HB  THR C 124     -24.989  19.259 -12.170  1.00  0.00           H  
ATOM   1018 HG21 THR C 124     -24.883  18.528 -14.564  1.00  0.00           H  
ATOM   1019 HG22 THR C 124     -25.519  16.943 -14.070  1.00  0.00           H  
ATOM   1020 HG23 THR C 124     -26.497  18.412 -13.836  1.00  0.00           H  
ATOM   1021  HG1 THR C 124     -26.464  17.873 -11.375  1.00  0.00           H  
ATOM   1022  N   HIS C 125     -22.403  17.100 -10.175  1.00  0.00           N  
ATOM   1023  CA  HIS C 125     -22.088  17.205  -8.737  1.00  0.00           C  
ATOM   1024  C   HIS C 125     -23.285  17.624  -7.846  1.00  0.00           C  
ATOM   1025  O   HIS C 125     -23.085  18.087  -6.722  1.00  0.00           O  
ATOM   1026  CB  HIS C 125     -20.820  18.061  -8.509  1.00  0.00           C  
ATOM   1027  CG  HIS C 125     -19.506  17.331  -8.617  1.00  0.00           C  
ATOM   1028  CD2 HIS C 125     -18.627  17.389  -9.659  1.00  0.00           C  
ATOM   1029  ND1 HIS C 125     -18.961  16.535  -7.606  1.00  0.00           N  
ATOM   1030  NE2 HIS C 125     -17.531  16.637  -9.289  1.00  0.00           N  
ATOM   1031  CE1 HIS C 125     -17.765  16.128  -8.066  1.00  0.00           C  
ATOM   1032  H   HIS C 125     -22.317  16.186 -10.597  1.00  0.00           H  
ATOM   1033  HA  HIS C 125     -21.840  16.197  -8.402  1.00  0.00           H  
ATOM   1034  HB2 HIS C 125     -20.837  18.459  -7.494  1.00  0.00           H  
ATOM   1035  HB3 HIS C 125     -20.811  18.918  -9.182  1.00  0.00           H  
ATOM   1036  HD2 HIS C 125     -18.763  17.935 -10.581  1.00  0.00           H  
ATOM   1037  HE2 HIS C 125     -16.678  16.519  -9.816  1.00  0.00           H  
ATOM   1038  HE1 HIS C 125     -17.081  15.494  -7.522  1.00  0.00           H  
ATOM   1039  N   ASP C 126     -24.535  17.475  -8.301  1.00  0.00           N  
ATOM   1040  CA  ASP C 126     -25.724  17.753  -7.473  1.00  0.00           C  
ATOM   1041  C   ASP C 126     -25.765  16.908  -6.190  1.00  0.00           C  
ATOM   1042  O   ASP C 126     -25.352  15.745  -6.172  1.00  0.00           O  
ATOM   1043  CB  ASP C 126     -27.032  17.566  -8.263  1.00  0.00           C  
ATOM   1044  CG  ASP C 126     -27.285  18.641  -9.318  1.00  0.00           C  
ATOM   1045  OD1 ASP C 126     -26.858  19.800  -9.105  1.00  0.00           O  
ATOM   1046  OD2 ASP C 126     -27.941  18.336 -10.339  1.00  0.00           O1-
ATOM   1047  H   ASP C 126     -24.669  17.130  -9.241  1.00  0.00           H  
ATOM   1048  HA  ASP C 126     -25.671  18.795  -7.158  1.00  0.00           H  
ATOM   1049  HB2 ASP C 126     -27.868  17.594  -7.565  1.00  0.00           H  
ATOM   1050  HB3 ASP C 126     -27.032  16.584  -8.736  1.00  0.00           H  
ATOM   1051  N   GLY C 127     -26.286  17.498  -5.109  1.00  0.00           N  
ATOM   1052  CA  GLY C 127     -26.405  16.836  -3.814  1.00  0.00           C  
ATOM   1053  C   GLY C 127     -27.411  15.684  -3.834  1.00  0.00           C  
ATOM   1054  O   GLY C 127     -28.539  15.843  -4.303  1.00  0.00           O  
ATOM   1055  H   GLY C 127     -26.618  18.449  -5.182  1.00  0.00           H  
ATOM   1056  HA2 GLY C 127     -26.721  17.557  -3.060  1.00  0.00           H  
ATOM   1057  HA3 GLY C 127     -25.425  16.455  -3.528  1.00  0.00           H  
ATOM   1058  N   LEU C 128     -27.012  14.538  -3.284  1.00  0.00           N  
ATOM   1059  CA  LEU C 128     -27.815  13.324  -3.111  1.00  0.00           C  
ATOM   1060  C   LEU C 128     -27.517  12.743  -1.722  1.00  0.00           C  
ATOM   1061  O   LEU C 128     -26.368  12.744  -1.282  1.00  0.00           O  
ATOM   1062  CB  LEU C 128     -27.532  12.304  -4.237  1.00  0.00           C  
ATOM   1063  CG  LEU C 128     -27.884  12.759  -5.668  1.00  0.00           C  
ATOM   1064  CD1 LEU C 128     -27.398  11.724  -6.683  1.00  0.00           C  
ATOM   1065  CD2 LEU C 128     -29.393  12.908  -5.874  1.00  0.00           C  
ATOM   1066  H   LEU C 128     -26.074  14.501  -2.913  1.00  0.00           H  
ATOM   1067  HA  LEU C 128     -28.873  13.582  -3.136  1.00  0.00           H  
ATOM   1068  HB2 LEU C 128     -28.089  11.392  -4.023  1.00  0.00           H  
ATOM   1069  HB3 LEU C 128     -26.471  12.057  -4.206  1.00  0.00           H  
ATOM   1070  HG  LEU C 128     -27.392  13.707  -5.889  1.00  0.00           H  
ATOM   1071 HD11 LEU C 128     -26.334  11.537  -6.542  1.00  0.00           H  
ATOM   1072 HD12 LEU C 128     -27.953  10.794  -6.561  1.00  0.00           H  
ATOM   1073 HD13 LEU C 128     -27.552  12.102  -7.693  1.00  0.00           H  
ATOM   1074 HD21 LEU C 128     -29.895  11.965  -5.657  1.00  0.00           H  
ATOM   1075 HD22 LEU C 128     -29.787  13.683  -5.216  1.00  0.00           H  
ATOM   1076 HD23 LEU C 128     -29.595  13.198  -6.905  1.00  0.00           H  
ATOM   1077  N   LEU C 129     -28.547  12.270  -1.024  1.00  0.00           N  
ATOM   1078  CA  LEU C 129     -28.466  11.871   0.383  1.00  0.00           C  
ATOM   1079  C   LEU C 129     -28.247  10.363   0.508  1.00  0.00           C  
ATOM   1080  O   LEU C 129     -28.949   9.576  -0.129  1.00  0.00           O  
ATOM   1081  CB  LEU C 129     -29.723  12.327   1.149  1.00  0.00           C  
ATOM   1082  CG  LEU C 129     -29.992  13.843   1.144  1.00  0.00           C  
ATOM   1083  CD1 LEU C 129     -31.345  14.116   1.802  1.00  0.00           C  
ATOM   1084  CD2 LEU C 129     -28.923  14.625   1.909  1.00  0.00           C  
ATOM   1085  H   LEU C 129     -29.432  12.168  -1.499  1.00  0.00           H  
ATOM   1086  HA  LEU C 129     -27.605  12.361   0.838  1.00  0.00           H  
ATOM   1087  HB2 LEU C 129     -29.637  11.993   2.183  1.00  0.00           H  
ATOM   1088  HB3 LEU C 129     -30.586  11.826   0.712  1.00  0.00           H  
ATOM   1089  HG  LEU C 129     -30.035  14.209   0.118  1.00  0.00           H  
ATOM   1090 HD11 LEU C 129     -32.134  13.595   1.258  1.00  0.00           H  
ATOM   1091 HD12 LEU C 129     -31.334  13.773   2.837  1.00  0.00           H  
ATOM   1092 HD13 LEU C 129     -31.554  15.185   1.784  1.00  0.00           H  
ATOM   1093 HD21 LEU C 129     -28.850  14.262   2.934  1.00  0.00           H  
ATOM   1094 HD22 LEU C 129     -27.954  14.519   1.421  1.00  0.00           H  
ATOM   1095 HD23 LEU C 129     -29.177  15.685   1.928  1.00  0.00           H  
ATOM   1096  N   VAL C 130     -27.314   9.960   1.366  1.00  0.00           N  
ATOM   1097  CA  VAL C 130     -26.978   8.566   1.665  1.00  0.00           C  
ATOM   1098  C   VAL C 130     -27.536   8.194   3.036  1.00  0.00           C  
ATOM   1099  O   VAL C 130     -27.270   8.877   4.023  1.00  0.00           O  
ATOM   1100  CB  VAL C 130     -25.471   8.295   1.499  1.00  0.00           C  
ATOM   1101  CG1 VAL C 130     -24.570   9.134   2.419  1.00  0.00           C  
ATOM   1102  CG2 VAL C 130     -25.177   6.817   1.781  1.00  0.00           C  
ATOM   1103  H   VAL C 130     -26.855  10.670   1.920  1.00  0.00           H  
ATOM   1104  HA  VAL C 130     -27.475   7.941   0.923  1.00  0.00           H  
ATOM   1105  HB  VAL C 130     -25.200   8.510   0.465  1.00  0.00           H  
ATOM   1106 HG11 VAL C 130     -24.733  10.196   2.236  1.00  0.00           H  
ATOM   1107 HG12 VAL C 130     -24.779   8.922   3.467  1.00  0.00           H  
ATOM   1108 HG13 VAL C 130     -23.521   8.912   2.221  1.00  0.00           H  
ATOM   1109 HG21 VAL C 130     -25.370   6.576   2.826  1.00  0.00           H  
ATOM   1110 HG22 VAL C 130     -25.800   6.192   1.141  1.00  0.00           H  
ATOM   1111 HG23 VAL C 130     -24.130   6.608   1.562  1.00  0.00           H  
ATOM   1112  N   ASN C 131     -28.357   7.140   3.105  1.00  0.00           N  
ATOM   1113  CA  ASN C 131     -29.044   6.722   4.339  1.00  0.00           C  
ATOM   1114  C   ASN C 131     -29.712   7.918   5.074  1.00  0.00           C  
ATOM   1115  O   ASN C 131     -29.636   8.059   6.298  1.00  0.00           O  
ATOM   1116  CB  ASN C 131     -28.091   5.876   5.207  1.00  0.00           C  
ATOM   1117  CG  ASN C 131     -27.508   4.637   4.537  1.00  0.00           C  
ATOM   1118  OD1 ASN C 131     -27.965   4.138   3.515  1.00  0.00           O  
ATOM   1119  ND2 ASN C 131     -26.476   4.073   5.120  1.00  0.00           N  
ATOM   1120  H   ASN C 131     -28.555   6.637   2.252  1.00  0.00           H  
ATOM   1121  HA  ASN C 131     -29.866   6.070   4.041  1.00  0.00           H  
ATOM   1122  HB2 ASN C 131     -28.623   5.555   6.103  1.00  0.00           H  
ATOM   1123  HB3 ASN C 131     -27.261   6.508   5.521  1.00  0.00           H  
ATOM   1124 HD21 ASN C 131     -26.162   4.422   6.014  1.00  0.00           H  
ATOM   1125 HD22 ASN C 131     -26.138   3.197   4.750  1.00  0.00           H  
ATOM   1126  N   GLN C 132     -30.329   8.798   4.277  1.00  0.00           N  
ATOM   1127  CA  GLN C 132     -31.005  10.056   4.630  1.00  0.00           C  
ATOM   1128  C   GLN C 132     -30.159  11.128   5.346  1.00  0.00           C  
ATOM   1129  O   GLN C 132     -30.705  11.936   6.105  1.00  0.00           O  
ATOM   1130  CB  GLN C 132     -32.391   9.791   5.263  1.00  0.00           C  
ATOM   1131  CG  GLN C 132     -33.317   8.834   4.479  1.00  0.00           C  
ATOM   1132  CD  GLN C 132     -33.016   8.756   2.983  1.00  0.00           C  
ATOM   1133  OE1 GLN C 132     -32.466   7.778   2.495  1.00  0.00           O  
ATOM   1134  NE2 GLN C 132     -33.291   9.781   2.213  1.00  0.00           N  
ATOM   1135  H   GLN C 132     -30.367   8.540   3.301  1.00  0.00           H  
ATOM   1136  HA  GLN C 132     -31.210  10.535   3.672  1.00  0.00           H  
ATOM   1137  HB2 GLN C 132     -32.908  10.747   5.342  1.00  0.00           H  
ATOM   1138  HB3 GLN C 132     -32.259   9.405   6.274  1.00  0.00           H  
ATOM   1139  HG2 GLN C 132     -34.354   9.137   4.624  1.00  0.00           H  
ATOM   1140  HG3 GLN C 132     -33.202   7.832   4.892  1.00  0.00           H  
ATOM   1141 HE21 GLN C 132     -32.970   9.741   1.256  1.00  0.00           H  
ATOM   1142 HE22 GLN C 132     -33.755  10.597   2.586  1.00  0.00           H  
ATOM   1143  N   THR C 133     -28.853  11.201   5.067  1.00  0.00           N  
ATOM   1144  CA  THR C 133     -27.978  12.338   5.424  1.00  0.00           C  
ATOM   1145  C   THR C 133     -26.871  12.537   4.364  1.00  0.00           C  
ATOM   1146  O   THR C 133     -26.899  11.895   3.319  1.00  0.00           O  
ATOM   1147  CB  THR C 133     -27.458  12.166   6.866  1.00  0.00           C  
ATOM   1148  OG1 THR C 133     -26.854  13.365   7.303  1.00  0.00           O  
ATOM   1149  CG2 THR C 133     -26.420  11.055   7.022  1.00  0.00           C  
ATOM   1150  H   THR C 133     -28.432  10.472   4.508  1.00  0.00           H  
ATOM   1151  HA  THR C 133     -28.578  13.248   5.412  1.00  0.00           H  
ATOM   1152  HB  THR C 133     -28.302  11.954   7.522  1.00  0.00           H  
ATOM   1153 HG21 THR C 133     -26.856  10.099   6.734  1.00  0.00           H  
ATOM   1154 HG22 THR C 133     -25.547  11.249   6.399  1.00  0.00           H  
ATOM   1155 HG23 THR C 133     -26.098  11.000   8.061  1.00  0.00           H  
ATOM   1156  HG1 THR C 133     -26.778  13.297   8.257  1.00  0.00           H  
ATOM   1157  N   GLU C 134     -25.913  13.444   4.570  1.00  0.00           N  
ATOM   1158  CA  GLU C 134     -24.836  13.738   3.598  1.00  0.00           C  
ATOM   1159  C   GLU C 134     -23.669  12.731   3.619  1.00  0.00           C  
ATOM   1160  O   GLU C 134     -22.925  12.657   2.642  1.00  0.00           O  
ATOM   1161  CB  GLU C 134     -24.287  15.156   3.849  1.00  0.00           C  
ATOM   1162  CG  GLU C 134     -25.172  16.260   3.250  1.00  0.00           C  
ATOM   1163  CD  GLU C 134     -24.829  16.500   1.772  1.00  0.00           C  
ATOM   1164  OE1 GLU C 134     -23.717  16.965   1.450  1.00  0.00           O  
ATOM   1165  OE2 GLU C 134     -25.671  16.218   0.885  1.00  0.00           O1-
ATOM   1166  H   GLU C 134     -25.921  13.938   5.451  1.00  0.00           H  
ATOM   1167  HA  GLU C 134     -25.242  13.705   2.587  1.00  0.00           H  
ATOM   1168  HB2 GLU C 134     -23.282  15.247   3.437  1.00  0.00           H  
ATOM   1169  HB3 GLU C 134     -24.208  15.313   4.924  1.00  0.00           H  
ATOM   1170  HG2 GLU C 134     -24.989  17.183   3.799  1.00  0.00           H  
ATOM   1171  HG3 GLU C 134     -26.224  16.004   3.370  1.00  0.00           H  
ATOM   1172  N   LEU C 135     -23.494  11.968   4.706  1.00  0.00           N  
ATOM   1173  CA  LEU C 135     -22.255  11.242   5.016  1.00  0.00           C  
ATOM   1174  C   LEU C 135     -22.487   9.774   5.406  1.00  0.00           C  
ATOM   1175  O   LEU C 135     -23.470   9.433   6.067  1.00  0.00           O  
ATOM   1176  CB  LEU C 135     -21.479  11.975   6.131  1.00  0.00           C  
ATOM   1177  CG  LEU C 135     -21.085  13.438   5.847  1.00  0.00           C  
ATOM   1178  CD1 LEU C 135     -20.475  14.057   7.105  1.00  0.00           C  
ATOM   1179  CD2 LEU C 135     -20.057  13.545   4.720  1.00  0.00           C  
ATOM   1180  H   LEU C 135     -24.208  11.997   5.420  1.00  0.00           H  
ATOM   1181  HA  LEU C 135     -21.631  11.234   4.123  1.00  0.00           H  
ATOM   1182  HB2 LEU C 135     -20.571  11.413   6.350  1.00  0.00           H  
ATOM   1183  HB3 LEU C 135     -22.097  11.960   7.029  1.00  0.00           H  
ATOM   1184  HG  LEU C 135     -21.969  14.018   5.581  1.00  0.00           H  
ATOM   1185 HD11 LEU C 135     -21.198  14.021   7.920  1.00  0.00           H  
ATOM   1186 HD12 LEU C 135     -19.577  13.514   7.398  1.00  0.00           H  
ATOM   1187 HD13 LEU C 135     -20.223  15.101   6.915  1.00  0.00           H  
ATOM   1188 HD21 LEU C 135     -19.174  12.949   4.952  1.00  0.00           H  
ATOM   1189 HD22 LEU C 135     -20.501  13.185   3.792  1.00  0.00           H  
ATOM   1190 HD23 LEU C 135     -19.768  14.587   4.580  1.00  0.00           H  
ATOM   1191  N   PHE C 136     -21.532   8.908   5.060  1.00  0.00           N  
ATOM   1192  CA  PHE C 136     -21.561   7.461   5.318  1.00  0.00           C  
ATOM   1193  C   PHE C 136     -20.216   6.943   5.850  1.00  0.00           C  
ATOM   1194  O   PHE C 136     -19.157   7.422   5.436  1.00  0.00           O  
ATOM   1195  CB  PHE C 136     -22.006   6.740   4.037  1.00  0.00           C  
ATOM   1196  CG  PHE C 136     -21.847   5.231   4.051  1.00  0.00           C  
ATOM   1197  CD1 PHE C 136     -22.775   4.427   4.740  1.00  0.00           C  
ATOM   1198  CD2 PHE C 136     -20.761   4.627   3.388  1.00  0.00           C  
ATOM   1199  CE1 PHE C 136     -22.621   3.029   4.761  1.00  0.00           C  
ATOM   1200  CE2 PHE C 136     -20.609   3.230   3.407  1.00  0.00           C  
ATOM   1201  CZ  PHE C 136     -21.540   2.430   4.089  1.00  0.00           C  
ATOM   1202  H   PHE C 136     -20.755   9.268   4.525  1.00  0.00           H  
ATOM   1203  HA  PHE C 136     -22.304   7.248   6.086  1.00  0.00           H  
ATOM   1204  HB2 PHE C 136     -21.428   7.139   3.204  1.00  0.00           H  
ATOM   1205  HB3 PHE C 136     -23.053   6.979   3.855  1.00  0.00           H  
ATOM   1206  HD1 PHE C 136     -23.606   4.884   5.257  1.00  0.00           H  
ATOM   1207  HD2 PHE C 136     -20.038   5.233   2.862  1.00  0.00           H  
ATOM   1208  HE1 PHE C 136     -23.335   2.416   5.291  1.00  0.00           H  
ATOM   1209  HE2 PHE C 136     -19.775   2.773   2.895  1.00  0.00           H  
ATOM   1210  HZ  PHE C 136     -21.426   1.356   4.092  1.00  0.00           H  
ATOM   1211  N   VAL C 137     -20.268   5.956   6.757  1.00  0.00           N  
ATOM   1212  CA  VAL C 137     -19.109   5.417   7.490  1.00  0.00           C  
ATOM   1213  C   VAL C 137     -19.141   3.880   7.590  1.00  0.00           C  
ATOM   1214  O   VAL C 137     -20.081   3.337   8.181  1.00  0.00           O  
ATOM   1215  CB  VAL C 137     -18.970   6.067   8.888  1.00  0.00           C  
ATOM   1216  CG1 VAL C 137     -17.844   5.446   9.730  1.00  0.00           C  
ATOM   1217  CG2 VAL C 137     -18.723   7.579   8.796  1.00  0.00           C  
ATOM   1218  H   VAL C 137     -21.177   5.601   7.016  1.00  0.00           H  
ATOM   1219  HA  VAL C 137     -18.211   5.702   6.942  1.00  0.00           H  
ATOM   1220  HB  VAL C 137     -19.903   5.916   9.430  1.00  0.00           H  
ATOM   1221 HG11 VAL C 137     -18.063   4.402   9.952  1.00  0.00           H  
ATOM   1222 HG12 VAL C 137     -16.896   5.512   9.197  1.00  0.00           H  
ATOM   1223 HG13 VAL C 137     -17.757   5.977  10.678  1.00  0.00           H  
ATOM   1224 HG21 VAL C 137     -17.827   7.768   8.205  1.00  0.00           H  
ATOM   1225 HG22 VAL C 137     -19.575   8.074   8.331  1.00  0.00           H  
ATOM   1226 HG23 VAL C 137     -18.593   7.997   9.794  1.00  0.00           H  
ATOM   1227  N   PRO C 138     -18.138   3.157   7.048  1.00  0.00           N  
ATOM   1228  CA  PRO C 138     -17.976   1.713   7.231  1.00  0.00           C  
ATOM   1229  C   PRO C 138     -17.454   1.276   8.612  1.00  0.00           C  
ATOM   1230  O   PRO C 138     -16.728   2.004   9.295  1.00  0.00           O  
ATOM   1231  CB  PRO C 138     -17.029   1.252   6.115  1.00  0.00           C  
ATOM   1232  CG  PRO C 138     -17.190   2.331   5.053  1.00  0.00           C  
ATOM   1233  CD  PRO C 138     -17.317   3.574   5.923  1.00  0.00           C  
ATOM   1234  HA  PRO C 138     -18.945   1.244   7.064  1.00  0.00           H  
ATOM   1235  HB2 PRO C 138     -17.318   0.275   5.728  1.00  0.00           H  
ATOM   1236  HB3 PRO C 138     -15.998   1.237   6.468  1.00  0.00           H  
ATOM   1237  HG2 PRO C 138     -18.110   2.169   4.490  1.00  0.00           H  
ATOM   1238  HG3 PRO C 138     -16.327   2.388   4.389  1.00  0.00           H  
ATOM   1239  HD2 PRO C 138     -16.331   3.869   6.282  1.00  0.00           H  
ATOM   1240  HD3 PRO C 138     -17.781   4.377   5.350  1.00  0.00           H  
ATOM   1241  N   SER C 139     -17.784   0.040   8.991  1.00  0.00           N  
ATOM   1242  CA  SER C 139     -17.395  -0.620  10.246  1.00  0.00           C  
ATOM   1243  C   SER C 139     -17.213  -2.134  10.035  1.00  0.00           C  
ATOM   1244  O   SER C 139     -17.374  -2.633   8.919  1.00  0.00           O  
ATOM   1245  CB  SER C 139     -18.424  -0.320  11.347  1.00  0.00           C  
ATOM   1246  OG  SER C 139     -19.692  -0.859  11.028  1.00  0.00           O  
ATOM   1247  H   SER C 139     -18.343  -0.513   8.358  1.00  0.00           H  
ATOM   1248  HA  SER C 139     -16.437  -0.216  10.574  1.00  0.00           H  
ATOM   1249  HB2 SER C 139     -18.510   0.759  11.480  1.00  0.00           H  
ATOM   1250  HB3 SER C 139     -18.081  -0.751  12.287  1.00  0.00           H  
ATOM   1251  HG  SER C 139     -20.146  -0.180  10.524  1.00  0.00           H  
ATOM   1252  N   LEU C 140     -16.834  -2.866  11.089  1.00  0.00           N  
ATOM   1253  CA  LEU C 140     -16.498  -4.291  11.012  1.00  0.00           C  
ATOM   1254  C   LEU C 140     -17.685  -5.166  10.567  1.00  0.00           C  
ATOM   1255  O   LEU C 140     -18.822  -4.948  10.998  1.00  0.00           O  
ATOM   1256  CB  LEU C 140     -15.915  -4.733  12.372  1.00  0.00           C  
ATOM   1257  CG  LEU C 140     -15.560  -6.228  12.509  1.00  0.00           C  
ATOM   1258  CD1 LEU C 140     -14.409  -6.625  11.581  1.00  0.00           C  
ATOM   1259  CD2 LEU C 140     -15.129  -6.521  13.946  1.00  0.00           C  
ATOM   1260  H   LEU C 140     -16.770  -2.421  11.994  1.00  0.00           H  
ATOM   1261  HA  LEU C 140     -15.716  -4.401  10.260  1.00  0.00           H  
ATOM   1262  HB2 LEU C 140     -16.653  -4.498  13.139  1.00  0.00           H  
ATOM   1263  HB3 LEU C 140     -15.023  -4.143  12.579  1.00  0.00           H  
ATOM   1264  HG  LEU C 140     -16.434  -6.840  12.286  1.00  0.00           H  
ATOM   1265 HD11 LEU C 140     -14.675  -6.460  10.537  1.00  0.00           H  
ATOM   1266 HD12 LEU C 140     -13.516  -6.046  11.816  1.00  0.00           H  
ATOM   1267 HD13 LEU C 140     -14.192  -7.686  11.705  1.00  0.00           H  
ATOM   1268 HD21 LEU C 140     -14.240  -5.945  14.201  1.00  0.00           H  
ATOM   1269 HD22 LEU C 140     -15.934  -6.265  14.635  1.00  0.00           H  
ATOM   1270 HD23 LEU C 140     -14.909  -7.584  14.051  1.00  0.00           H  
ATOM   1271  N   ASN C 141     -17.405  -6.193   9.758  1.00  0.00           N  
ATOM   1272  CA  ASN C 141     -18.367  -7.215   9.326  1.00  0.00           C  
ATOM   1273  C   ASN C 141     -18.717  -8.216  10.441  1.00  0.00           C  
ATOM   1274  O   ASN C 141     -18.484  -9.420  10.322  1.00  0.00           O  
ATOM   1275  CB  ASN C 141     -17.868  -7.902   8.040  1.00  0.00           C  
ATOM   1276  CG  ASN C 141     -17.511  -6.925   6.944  1.00  0.00           C  
ATOM   1277  OD1 ASN C 141     -16.362  -6.799   6.555  1.00  0.00           O  
ATOM   1278  ND2 ASN C 141     -18.480  -6.202   6.432  1.00  0.00           N  
ATOM   1279  H   ASN C 141     -16.452  -6.296   9.440  1.00  0.00           H  
ATOM   1280  HA  ASN C 141     -19.298  -6.704   9.083  1.00  0.00           H  
ATOM   1281  HB2 ASN C 141     -18.644  -8.572   7.667  1.00  0.00           H  
ATOM   1282  HB3 ASN C 141     -16.985  -8.499   8.268  1.00  0.00           H  
ATOM   1283 HD21 ASN C 141     -19.418  -6.359   6.771  1.00  0.00           H  
ATOM   1284 HD22 ASN C 141     -18.301  -5.523   5.706  1.00  0.00           H  
ATOM   1285  N   VAL C 142     -19.275  -7.717  11.545  1.00  0.00           N  
ATOM   1286  CA  VAL C 142     -19.822  -8.551  12.624  1.00  0.00           C  
ATOM   1287  C   VAL C 142     -20.937  -9.434  12.051  1.00  0.00           C  
ATOM   1288  O   VAL C 142     -21.735  -8.991  11.223  1.00  0.00           O  
ATOM   1289  CB  VAL C 142     -20.287  -7.706  13.829  1.00  0.00           C  
ATOM   1290  CG1 VAL C 142     -19.153  -6.807  14.344  1.00  0.00           C  
ATOM   1291  CG2 VAL C 142     -21.518  -6.836  13.553  1.00  0.00           C  
ATOM   1292  H   VAL C 142     -19.405  -6.716  11.593  1.00  0.00           H  
ATOM   1293  HA  VAL C 142     -19.026  -9.207  12.976  1.00  0.00           H  
ATOM   1294  HB  VAL C 142     -20.551  -8.395  14.631  1.00  0.00           H  
ATOM   1295 HG11 VAL C 142     -18.277  -7.416  14.567  1.00  0.00           H  
ATOM   1296 HG12 VAL C 142     -18.891  -6.051  13.604  1.00  0.00           H  
ATOM   1297 HG13 VAL C 142     -19.472  -6.302  15.256  1.00  0.00           H  
ATOM   1298 HG21 VAL C 142     -21.325  -6.160  12.720  1.00  0.00           H  
ATOM   1299 HG22 VAL C 142     -22.378  -7.468  13.329  1.00  0.00           H  
ATOM   1300 HG23 VAL C 142     -21.760  -6.246  14.438  1.00  0.00           H  
ATOM   1301  N   ASP C 143     -20.952 -10.704  12.451  1.00  0.00           N  
ATOM   1302  CA  ASP C 143     -21.805 -11.769  11.897  1.00  0.00           C  
ATOM   1303  C   ASP C 143     -21.717 -11.938  10.364  1.00  0.00           C  
ATOM   1304  O   ASP C 143     -22.678 -12.357   9.710  1.00  0.00           O  
ATOM   1305  CB  ASP C 143     -23.234 -11.687  12.467  1.00  0.00           C  
ATOM   1306  CG  ASP C 143     -23.281 -11.703  14.000  1.00  0.00           C  
ATOM   1307  OD1 ASP C 143     -24.264 -11.183  14.572  1.00  0.00           O  
ATOM   1308  OD2 ASP C 143     -22.361 -12.271  14.644  1.00  0.00           O1-
ATOM   1309  H   ASP C 143     -20.301 -10.970  13.176  1.00  0.00           H  
ATOM   1310  HA  ASP C 143     -21.384 -12.699  12.278  1.00  0.00           H  
ATOM   1311  HB2 ASP C 143     -23.808 -12.539  12.103  1.00  0.00           H  
ATOM   1312  HB3 ASP C 143     -23.713 -10.778  12.105  1.00  0.00           H  
ATOM   1313  N   GLY C 144     -20.563 -11.593   9.782  1.00  0.00           N  
ATOM   1314  CA  GLY C 144     -20.270 -11.653   8.348  1.00  0.00           C  
ATOM   1315  C   GLY C 144     -20.988 -10.594   7.505  1.00  0.00           C  
ATOM   1316  O   GLY C 144     -20.836 -10.589   6.283  1.00  0.00           O  
ATOM   1317  H   GLY C 144     -19.814 -11.269  10.378  1.00  0.00           H  
ATOM   1318  HA2 GLY C 144     -20.547 -12.637   7.969  1.00  0.00           H  
ATOM   1319  HA3 GLY C 144     -19.196 -11.524   8.209  1.00  0.00           H  
ATOM   1320  N   GLN C 145     -21.769  -9.709   8.131  1.00  0.00           N  
ATOM   1321  CA  GLN C 145     -22.684  -8.792   7.448  1.00  0.00           C  
ATOM   1322  C   GLN C 145     -21.936  -7.678   6.694  1.00  0.00           C  
ATOM   1323  O   GLN C 145     -21.015  -7.080   7.260  1.00  0.00           O  
ATOM   1324  CB  GLN C 145     -23.648  -8.161   8.469  1.00  0.00           C  
ATOM   1325  CG  GLN C 145     -24.457  -9.170   9.304  1.00  0.00           C  
ATOM   1326  CD  GLN C 145     -25.261 -10.138   8.452  1.00  0.00           C  
ATOM   1327  NE2 GLN C 145     -25.200 -11.418   8.720  1.00  0.00           N  
ATOM   1328  OE1 GLN C 145     -25.953  -9.753   7.520  1.00  0.00           O  
ATOM   1329  H   GLN C 145     -21.770  -9.709   9.141  1.00  0.00           H  
ATOM   1330  HA  GLN C 145     -23.265  -9.378   6.737  1.00  0.00           H  
ATOM   1331  HB2 GLN C 145     -23.072  -7.534   9.149  1.00  0.00           H  
ATOM   1332  HB3 GLN C 145     -24.344  -7.518   7.929  1.00  0.00           H  
ATOM   1333  HG2 GLN C 145     -23.782  -9.738   9.943  1.00  0.00           H  
ATOM   1334  HG3 GLN C 145     -25.145  -8.629   9.954  1.00  0.00           H  
ATOM   1335 HE21 GLN C 145     -25.760 -12.054   8.170  1.00  0.00           H  
ATOM   1336 HE22 GLN C 145     -24.528 -11.756   9.394  1.00  0.00           H  
ATOM   1337  N   PRO C 146     -22.324  -7.340   5.451  1.00  0.00           N  
ATOM   1338  CA  PRO C 146     -21.814  -6.156   4.769  1.00  0.00           C  
ATOM   1339  C   PRO C 146     -22.429  -4.880   5.367  1.00  0.00           C  
ATOM   1340  O   PRO C 146     -23.531  -4.903   5.924  1.00  0.00           O  
ATOM   1341  CB  PRO C 146     -22.211  -6.352   3.305  1.00  0.00           C  
ATOM   1342  CG  PRO C 146     -23.557  -7.070   3.421  1.00  0.00           C  
ATOM   1343  CD  PRO C 146     -23.354  -7.979   4.638  1.00  0.00           C  
ATOM   1344  HA  PRO C 146     -20.728  -6.106   4.846  1.00  0.00           H  
ATOM   1345  HB2 PRO C 146     -21.487  -7.000   2.811  1.00  0.00           H  
ATOM   1346  HB3 PRO C 146     -22.301  -5.401   2.780  1.00  0.00           H  
ATOM   1347  HG2 PRO C 146     -23.788  -7.642   2.523  1.00  0.00           H  
ATOM   1348  HG3 PRO C 146     -24.345  -6.346   3.628  1.00  0.00           H  
ATOM   1349  HD2 PRO C 146     -24.292  -8.076   5.184  1.00  0.00           H  
ATOM   1350  HD3 PRO C 146     -23.003  -8.959   4.312  1.00  0.00           H  
ATOM   1351  N   ILE C 147     -21.735  -3.751   5.213  1.00  0.00           N  
ATOM   1352  CA  ILE C 147     -22.252  -2.429   5.605  1.00  0.00           C  
ATOM   1353  C   ILE C 147     -22.842  -1.723   4.377  1.00  0.00           C  
ATOM   1354  O   ILE C 147     -22.236  -1.755   3.308  1.00  0.00           O  
ATOM   1355  CB  ILE C 147     -21.188  -1.605   6.364  1.00  0.00           C  
ATOM   1356  CG1 ILE C 147     -20.510  -2.378   7.520  1.00  0.00           C  
ATOM   1357  CG2 ILE C 147     -21.772  -0.270   6.853  1.00  0.00           C  
ATOM   1358  CD1 ILE C 147     -21.445  -2.885   8.625  1.00  0.00           C  
ATOM   1359  H   ILE C 147     -20.831  -3.800   4.766  1.00  0.00           H  
ATOM   1360  HA  ILE C 147     -23.078  -2.574   6.301  1.00  0.00           H  
ATOM   1361  HB  ILE C 147     -20.400  -1.361   5.651  1.00  0.00           H  
ATOM   1362 HG12 ILE C 147     -19.771  -1.722   7.981  1.00  0.00           H  
ATOM   1363 HG13 ILE C 147     -19.965  -3.229   7.113  1.00  0.00           H  
ATOM   1364 HG21 ILE C 147     -22.127   0.329   6.013  1.00  0.00           H  
ATOM   1365 HG22 ILE C 147     -22.605  -0.447   7.533  1.00  0.00           H  
ATOM   1366 HG23 ILE C 147     -21.006   0.299   7.379  1.00  0.00           H  
ATOM   1367 HD11 ILE C 147     -21.933  -2.049   9.126  1.00  0.00           H  
ATOM   1368 HD12 ILE C 147     -22.198  -3.556   8.211  1.00  0.00           H  
ATOM   1369 HD13 ILE C 147     -20.856  -3.439   9.356  1.00  0.00           H  
ATOM   1370  N   PHE C 148     -24.019  -1.107   4.496  1.00  0.00           N  
ATOM   1371  CA  PHE C 148     -24.887  -0.801   3.350  1.00  0.00           C  
ATOM   1372  C   PHE C 148     -25.167   0.705   3.203  1.00  0.00           C  
ATOM   1373  O   PHE C 148     -25.543   1.381   4.166  1.00  0.00           O  
ATOM   1374  CB  PHE C 148     -26.173  -1.643   3.487  1.00  0.00           C  
ATOM   1375  CG  PHE C 148     -26.875  -2.041   2.197  1.00  0.00           C  
ATOM   1376  CD1 PHE C 148     -27.040  -3.407   1.889  1.00  0.00           C  
ATOM   1377  CD2 PHE C 148     -27.415  -1.073   1.328  1.00  0.00           C  
ATOM   1378  CE1 PHE C 148     -27.733  -3.798   0.729  1.00  0.00           C  
ATOM   1379  CE2 PHE C 148     -28.096  -1.463   0.162  1.00  0.00           C  
ATOM   1380  CZ  PHE C 148     -28.259  -2.826  -0.138  1.00  0.00           C  
ATOM   1381  H   PHE C 148     -24.438  -1.075   5.414  1.00  0.00           H  
ATOM   1382  HA  PHE C 148     -24.390  -1.132   2.438  1.00  0.00           H  
ATOM   1383  HB2 PHE C 148     -26.881  -1.109   4.119  1.00  0.00           H  
ATOM   1384  HB3 PHE C 148     -25.924  -2.562   4.018  1.00  0.00           H  
ATOM   1385  HD1 PHE C 148     -26.643  -4.166   2.546  1.00  0.00           H  
ATOM   1386  HD2 PHE C 148     -27.318  -0.020   1.552  1.00  0.00           H  
ATOM   1387  HE1 PHE C 148     -27.861  -4.847   0.507  1.00  0.00           H  
ATOM   1388  HE2 PHE C 148     -28.501  -0.712  -0.500  1.00  0.00           H  
ATOM   1389  HZ  PHE C 148     -28.789  -3.128  -1.030  1.00  0.00           H  
ATOM   1390  N   ALA C 149     -25.043   1.226   1.981  1.00  0.00           N  
ATOM   1391  CA  ALA C 149     -25.310   2.615   1.615  1.00  0.00           C  
ATOM   1392  C   ALA C 149     -26.395   2.709   0.530  1.00  0.00           C  
ATOM   1393  O   ALA C 149     -26.307   2.066  -0.516  1.00  0.00           O  
ATOM   1394  CB  ALA C 149     -23.999   3.279   1.178  1.00  0.00           C  
ATOM   1395  H   ALA C 149     -24.684   0.626   1.252  1.00  0.00           H  
ATOM   1396  HA  ALA C 149     -25.669   3.155   2.491  1.00  0.00           H  
ATOM   1397  HB1 ALA C 149     -23.264   3.219   1.981  1.00  0.00           H  
ATOM   1398  HB2 ALA C 149     -23.612   2.775   0.293  1.00  0.00           H  
ATOM   1399  HB3 ALA C 149     -24.175   4.326   0.932  1.00  0.00           H  
ATOM   1400  N   ASN C 150     -27.406   3.542   0.773  1.00  0.00           N  
ATOM   1401  CA  ASN C 150     -28.571   3.759  -0.085  1.00  0.00           C  
ATOM   1402  C   ASN C 150     -28.634   5.240  -0.468  1.00  0.00           C  
ATOM   1403  O   ASN C 150     -28.779   6.078   0.419  1.00  0.00           O  
ATOM   1404  CB  ASN C 150     -29.859   3.305   0.638  1.00  0.00           C  
ATOM   1405  CG  ASN C 150     -29.815   1.897   1.200  1.00  0.00           C  
ATOM   1406  OD1 ASN C 150     -30.284   0.962   0.570  1.00  0.00           O  
ATOM   1407  ND2 ASN C 150     -29.269   1.693   2.379  1.00  0.00           N  
ATOM   1408  H   ASN C 150     -27.410   4.023   1.661  1.00  0.00           H  
ATOM   1409  HA  ASN C 150     -28.466   3.171  -0.996  1.00  0.00           H  
ATOM   1410  HB2 ASN C 150     -30.697   3.377  -0.055  1.00  0.00           H  
ATOM   1411  HB3 ASN C 150     -30.059   3.985   1.466  1.00  0.00           H  
ATOM   1412 HD21 ASN C 150     -29.259   0.740   2.713  1.00  0.00           H  
ATOM   1413 HD22 ASN C 150     -28.836   2.465   2.865  1.00  0.00           H  
ATOM   1414  N   ILE C 151     -28.518   5.561  -1.760  1.00  0.00           N  
ATOM   1415  CA  ILE C 151     -28.373   6.940  -2.248  1.00  0.00           C  
ATOM   1416  C   ILE C 151     -29.673   7.439  -2.893  1.00  0.00           C  
ATOM   1417  O   ILE C 151     -30.281   6.732  -3.695  1.00  0.00           O  
ATOM   1418  CB  ILE C 151     -27.124   7.113  -3.144  1.00  0.00           C  
ATOM   1419  CG1 ILE C 151     -25.796   6.744  -2.439  1.00  0.00           C  
ATOM   1420  CG2 ILE C 151     -27.032   8.572  -3.635  1.00  0.00           C  
ATOM   1421  CD1 ILE C 151     -25.427   5.254  -2.430  1.00  0.00           C  
ATOM   1422  H   ILE C 151     -28.418   4.813  -2.431  1.00  0.00           H  
ATOM   1423  HA  ILE C 151     -28.197   7.580  -1.383  1.00  0.00           H  
ATOM   1424  HB  ILE C 151     -27.231   6.480  -4.024  1.00  0.00           H  
ATOM   1425 HG12 ILE C 151     -25.804   7.119  -1.416  1.00  0.00           H  
ATOM   1426 HG13 ILE C 151     -24.983   7.244  -2.965  1.00  0.00           H  
ATOM   1427 HG21 ILE C 151     -27.877   8.817  -4.279  1.00  0.00           H  
ATOM   1428 HG22 ILE C 151     -27.013   9.254  -2.785  1.00  0.00           H  
ATOM   1429 HG23 ILE C 151     -26.122   8.724  -4.215  1.00  0.00           H  
ATOM   1430 HD11 ILE C 151     -26.100   4.682  -1.792  1.00  0.00           H  
ATOM   1431 HD12 ILE C 151     -25.455   4.858  -3.445  1.00  0.00           H  
ATOM   1432 HD13 ILE C 151     -24.415   5.138  -2.041  1.00  0.00           H  
ATOM   1433  N   THR C 152     -30.104   8.649  -2.529  1.00  0.00           N  
ATOM   1434  CA  THR C 152     -31.479   9.150  -2.686  1.00  0.00           C  
ATOM   1435  C   THR C 152     -31.531  10.642  -3.027  1.00  0.00           C  
ATOM   1436  O   THR C 152     -30.590  11.388  -2.769  1.00  0.00           O  
ATOM   1437  CB  THR C 152     -32.293   8.901  -1.402  1.00  0.00           C  
ATOM   1438  OG1 THR C 152     -31.795   9.656  -0.321  1.00  0.00           O  
ATOM   1439  CG2 THR C 152     -32.346   7.441  -0.963  1.00  0.00           C  
ATOM   1440  H   THR C 152     -29.506   9.191  -1.922  1.00  0.00           H  
ATOM   1441  HA  THR C 152     -31.964   8.604  -3.495  1.00  0.00           H  
ATOM   1442  HB  THR C 152     -33.317   9.226  -1.587  1.00  0.00           H  
ATOM   1443 HG21 THR C 152     -32.677   6.817  -1.794  1.00  0.00           H  
ATOM   1444 HG22 THR C 152     -31.368   7.104  -0.620  1.00  0.00           H  
ATOM   1445 HG23 THR C 152     -33.056   7.344  -0.142  1.00  0.00           H  
ATOM   1446  HG1 THR C 152     -30.875   9.408  -0.205  1.00  0.00           H  
ATOM   1447  N   LEU C 153     -32.664  11.127  -3.588  1.00  0.00           N  
ATOM   1448  CA  LEU C 153     -32.965  12.582  -3.662  1.00  0.00           C  
ATOM   1449  C   LEU C 153     -33.038  13.190  -2.252  1.00  0.00           C  
ATOM   1450  O   LEU C 153     -34.039  13.228  -1.588  1.00  0.00           O  
ATOM   1451  CB  LEU C 153     -34.273  12.807  -4.443  1.00  0.00           C  
ATOM   1452  CG  LEU C 153     -34.264  12.327  -5.907  1.00  0.00           C  
ATOM   1453  CD1 LEU C 153     -35.659  12.533  -6.508  1.00  0.00           C  
ATOM   1454  CD2 LEU C 153     -33.232  13.089  -6.747  1.00  0.00           C  
ATOM   1455  H   LEU C 153     -33.463  10.504  -3.738  1.00  0.00           H  
ATOM   1456  HA  LEU C 153     -32.162  13.073  -4.180  1.00  0.00           H  
ATOM   1457  HC  LEU C 153     -32.107  13.582  -1.884  1.00  0.00           H  
ATOM   1458  HB2 LEU C 153     -34.502  13.857  -4.426  1.00  0.00           H  
ATOM   1459  HB3 LEU C 153     -35.072  12.315  -3.918  1.00  0.00           H  
ATOM   1460  HG  LEU C 153     -34.039  11.276  -5.934  1.00  0.00           H  
ATOM   1461 HD11 LEU C 153     -36.391  11.963  -5.964  1.00  0.00           H  
ATOM   1462 HD12 LEU C 153     -35.941  13.570  -6.472  1.00  0.00           H  
ATOM   1463 HD13 LEU C 153     -35.688  12.212  -7.533  1.00  0.00           H  
ATOM   1464 HD21 LEU C 153     -33.389  14.150  -6.672  1.00  0.00           H  
ATOM   1465 HD22 LEU C 153     -32.232  12.863  -6.424  1.00  0.00           H  
ATOM   1466 HD23 LEU C 153     -33.307  12.811  -7.782  1.00  0.00           H  
TER    1467      LEU C 153 
ATOM   1468  N   GLN A   5      14.241   0.274  20.030  1.00  0.00           N  
ATOM   1469  CA  GLN A   5      14.291  -1.208  20.035  1.00  0.00           C  
ATOM   1470  C   GLN A   5      14.162  -1.875  18.625  1.00  0.00           C  
ATOM   1471  O   GLN A   5      14.352  -3.085  18.469  1.00  0.00           O  
ATOM   1472  CB  GLN A   5      13.209  -1.637  21.047  1.00  0.00           C  
ATOM   1473  CG  GLN A   5      12.966  -3.155  21.188  1.00  0.00           C  
ATOM   1474  CD  GLN A   5      12.014  -3.515  22.327  1.00  0.00           C  
ATOM   1475  NE2 GLN A   5      12.262  -3.079  23.548  1.00  0.00           N  
ATOM   1476  OE1 GLN A   5      11.010  -4.181  22.123  1.00  0.00           O  
ATOM   1477  H1  GLN A   5      13.364   0.570  19.625  1.00  0.00           H  
ATOM   1478  H2  GLN A   5      14.997   0.621  19.457  1.00  0.00           H  
ATOM   1479  HA  GLN A   5      15.262  -1.507  20.429  1.00  0.00           H  
ATOM   1480  HB2 GLN A   5      12.265  -1.171  20.767  1.00  0.00           H  
ATOM   1481  HB3 GLN A   5      13.498  -1.240  22.020  1.00  0.00           H  
ATOM   1482  HG2 GLN A   5      13.917  -3.655  21.373  1.00  0.00           H  
ATOM   1483  HG3 GLN A   5      12.538  -3.544  20.264  1.00  0.00           H  
ATOM   1484 HE21 GLN A   5      11.624  -3.342  24.286  1.00  0.00           H  
ATOM   1485 HE22 GLN A   5      13.058  -2.489  23.745  1.00  0.00           H  
ATOM   1486  N   TYR A   6      13.827  -1.081  17.604  1.00  0.00           N  
ATOM   1487  CA  TYR A   6      13.385  -1.529  16.278  1.00  0.00           C  
ATOM   1488  C   TYR A   6      14.454  -2.313  15.478  1.00  0.00           C  
ATOM   1489  O   TYR A   6      15.568  -1.814  15.315  1.00  0.00           O  
ATOM   1490  CB  TYR A   6      12.891  -0.296  15.503  1.00  0.00           C  
ATOM   1491  CG  TYR A   6      11.813   0.473  16.252  1.00  0.00           C  
ATOM   1492  CD1 TYR A   6      10.588  -0.157  16.544  1.00  0.00           C  
ATOM   1493  CD2 TYR A   6      12.058   1.777  16.724  1.00  0.00           C  
ATOM   1494  CE1 TYR A   6       9.606   0.513  17.295  1.00  0.00           C  
ATOM   1495  CE2 TYR A   6      11.083   2.444  17.492  1.00  0.00           C  
ATOM   1496  CZ  TYR A   6       9.856   1.813  17.783  1.00  0.00           C  
ATOM   1497  OH  TYR A   6       8.923   2.447  18.543  1.00  0.00           O  
ATOM   1498  H   TYR A   6      13.769  -0.089  17.787  1.00  0.00           H  
ATOM   1499  HA  TYR A   6      12.513  -2.164  16.431  1.00  0.00           H  
ATOM   1500  HB2 TYR A   6      12.496  -0.615  14.539  1.00  0.00           H  
ATOM   1501  HB3 TYR A   6      13.738   0.362  15.307  1.00  0.00           H  
ATOM   1502  HD1 TYR A   6      10.411  -1.167  16.205  1.00  0.00           H  
ATOM   1503  HD2 TYR A   6      12.995   2.269  16.507  1.00  0.00           H  
ATOM   1504  HE1 TYR A   6       8.667   0.025  17.510  1.00  0.00           H  
ATOM   1505  HE2 TYR A   6      11.269   3.440  17.865  1.00  0.00           H  
ATOM   1506  HH  TYR A   6       8.150   1.892  18.675  1.00  0.00           H  
ATOM   1507  N   PRO A   7      14.136  -3.520  14.958  1.00  0.00           N  
ATOM   1508  CA  PRO A   7      15.036  -4.312  14.111  1.00  0.00           C  
ATOM   1509  C   PRO A   7      15.440  -3.654  12.782  1.00  0.00           C  
ATOM   1510  O   PRO A   7      14.784  -2.733  12.295  1.00  0.00           O  
ATOM   1511  CB  PRO A   7      14.325  -5.651  13.876  1.00  0.00           C  
ATOM   1512  CG  PRO A   7      13.460  -5.785  15.124  1.00  0.00           C  
ATOM   1513  CD  PRO A   7      13.008  -4.349  15.360  1.00  0.00           C  
ATOM   1514  HA  PRO A   7      15.944  -4.499  14.685  1.00  0.00           H  
ATOM   1515  HB2 PRO A   7      15.035  -6.474  13.792  1.00  0.00           H  
ATOM   1516  HB3 PRO A   7      13.691  -5.598  12.991  1.00  0.00           H  
ATOM   1517  HG2 PRO A   7      14.073  -6.119  15.961  1.00  0.00           H  
ATOM   1518  HG3 PRO A   7      12.612  -6.453  14.966  1.00  0.00           H  
ATOM   1519  HD2 PRO A   7      12.140  -4.116  14.743  1.00  0.00           H  
ATOM   1520  HD3 PRO A   7      12.764  -4.226  16.415  1.00  0.00           H  
ATOM   1521  N   ILE A   8      16.527  -4.146  12.174  1.00  0.00           N  
ATOM   1522  CA  ILE A   8      17.247  -3.455  11.088  1.00  0.00           C  
ATOM   1523  C   ILE A   8      17.624  -4.398   9.928  1.00  0.00           C  
ATOM   1524  O   ILE A   8      17.835  -5.598  10.134  1.00  0.00           O  
ATOM   1525  CB  ILE A   8      18.459  -2.666  11.672  1.00  0.00           C  
ATOM   1526  CG1 ILE A   8      17.999  -1.694  12.789  1.00  0.00           C  
ATOM   1527  CG2 ILE A   8      19.286  -1.945  10.584  1.00  0.00           C  
ATOM   1528  CD1 ILE A   8      19.049  -0.725  13.339  1.00  0.00           C  
ATOM   1529  H   ILE A   8      16.971  -4.959  12.578  1.00  0.00           H  
ATOM   1530  HA  ILE A   8      16.575  -2.712  10.659  1.00  0.00           H  
ATOM   1531  HB  ILE A   8      19.129  -3.390  12.136  1.00  0.00           H  
ATOM   1532 HG12 ILE A   8      17.659  -2.286  13.639  1.00  0.00           H  
ATOM   1533 HG13 ILE A   8      17.149  -1.110  12.434  1.00  0.00           H  
ATOM   1534 HG21 ILE A   8      19.729  -2.663   9.895  1.00  0.00           H  
ATOM   1535 HG22 ILE A   8      18.657  -1.244  10.035  1.00  0.00           H  
ATOM   1536 HG23 ILE A   8      20.122  -1.405  11.028  1.00  0.00           H  
ATOM   1537 HD11 ILE A   8      19.935  -1.272  13.658  1.00  0.00           H  
ATOM   1538 HD12 ILE A   8      19.318   0.018  12.588  1.00  0.00           H  
ATOM   1539 HD13 ILE A   8      18.622  -0.202  14.195  1.00  0.00           H  
ATOM   1540  N   ILE A   9      17.741  -3.834   8.721  1.00  0.00           N  
ATOM   1541  CA  ILE A   9      18.411  -4.395   7.535  1.00  0.00           C  
ATOM   1542  C   ILE A   9      19.345  -3.323   6.933  1.00  0.00           C  
ATOM   1543  O   ILE A   9      19.025  -2.138   7.003  1.00  0.00           O  
ATOM   1544  CB  ILE A   9      17.398  -4.917   6.478  1.00  0.00           C  
ATOM   1545  CG1 ILE A   9      16.293  -5.856   7.015  1.00  0.00           C  
ATOM   1546  CG2 ILE A   9      18.129  -5.613   5.313  1.00  0.00           C  
ATOM   1547  CD1 ILE A   9      15.007  -5.100   7.383  1.00  0.00           C  
ATOM   1548  H   ILE A   9      17.425  -2.878   8.636  1.00  0.00           H  
ATOM   1549  HA  ILE A   9      19.028  -5.234   7.858  1.00  0.00           H  
ATOM   1550  HB  ILE A   9      16.909  -4.045   6.045  1.00  0.00           H  
ATOM   1551 HG12 ILE A   9      16.658  -6.422   7.873  1.00  0.00           H  
ATOM   1552 HG13 ILE A   9      16.020  -6.578   6.246  1.00  0.00           H  
ATOM   1553 HG21 ILE A   9      18.748  -4.898   4.771  1.00  0.00           H  
ATOM   1554 HG22 ILE A   9      18.734  -6.432   5.701  1.00  0.00           H  
ATOM   1555 HG23 ILE A   9      17.404  -6.009   4.603  1.00  0.00           H  
ATOM   1556 HD11 ILE A   9      15.162  -4.474   8.261  1.00  0.00           H  
ATOM   1557 HD12 ILE A   9      14.683  -4.478   6.549  1.00  0.00           H  
ATOM   1558 HD13 ILE A   9      14.210  -5.816   7.585  1.00  0.00           H  
ATOM   1559  N   ASN A  10      20.463  -3.695   6.301  1.00  0.00           N  
ATOM   1560  CA  ASN A  10      21.323  -2.760   5.558  1.00  0.00           C  
ATOM   1561  C   ASN A  10      21.755  -3.332   4.191  1.00  0.00           C  
ATOM   1562  O   ASN A  10      21.872  -4.548   4.023  1.00  0.00           O  
ATOM   1563  CB  ASN A  10      22.503  -2.288   6.436  1.00  0.00           C  
ATOM   1564  CG  ASN A  10      23.420  -3.374   6.970  1.00  0.00           C  
ATOM   1565  ND2 ASN A  10      24.447  -2.991   7.687  1.00  0.00           N  
ATOM   1566  OD1 ASN A  10      23.237  -4.564   6.766  1.00  0.00           O  
ATOM   1567  H   ASN A  10      20.740  -4.666   6.302  1.00  0.00           H  
ATOM   1568  HA  ASN A  10      20.735  -1.871   5.329  1.00  0.00           H  
ATOM   1569  HB2 ASN A  10      22.099  -1.768   7.305  1.00  0.00           H  
ATOM   1570  HB3 ASN A  10      23.104  -1.573   5.874  1.00  0.00           H  
ATOM   1571 HD21 ASN A  10      25.094  -3.708   7.985  1.00  0.00           H  
ATOM   1572 HD22 ASN A  10      24.598  -2.013   7.887  1.00  0.00           H  
ATOM   1573  N   PHE A  11      21.950  -2.466   3.193  1.00  0.00           N  
ATOM   1574  CA  PHE A  11      22.238  -2.829   1.795  1.00  0.00           C  
ATOM   1575  C   PHE A  11      22.998  -1.709   1.054  1.00  0.00           C  
ATOM   1576  O   PHE A  11      23.038  -0.570   1.514  1.00  0.00           O  
ATOM   1577  CB  PHE A  11      20.895  -3.175   1.119  1.00  0.00           C  
ATOM   1578  CG  PHE A  11      20.948  -3.438  -0.375  1.00  0.00           C  
ATOM   1579  CD1 PHE A  11      21.602  -4.583  -0.861  1.00  0.00           C  
ATOM   1580  CD2 PHE A  11      20.355  -2.539  -1.280  1.00  0.00           C  
ATOM   1581  CE1 PHE A  11      21.683  -4.818  -2.245  1.00  0.00           C  
ATOM   1582  CE2 PHE A  11      20.426  -2.779  -2.663  1.00  0.00           C  
ATOM   1583  CZ  PHE A  11      21.096  -3.915  -3.147  1.00  0.00           C  
ATOM   1584  H   PHE A  11      21.784  -1.488   3.382  1.00  0.00           H  
ATOM   1585  HA  PHE A  11      22.869  -3.717   1.779  1.00  0.00           H  
ATOM   1586  HB2 PHE A  11      20.189  -2.366   1.305  1.00  0.00           H  
ATOM   1587  HB3 PHE A  11      20.494  -4.067   1.600  1.00  0.00           H  
ATOM   1588  HD1 PHE A  11      22.041  -5.283  -0.165  1.00  0.00           H  
ATOM   1589  HD2 PHE A  11      19.841  -1.662  -0.915  1.00  0.00           H  
ATOM   1590  HE1 PHE A  11      22.195  -5.694  -2.616  1.00  0.00           H  
ATOM   1591  HE2 PHE A  11      19.963  -2.087  -3.351  1.00  0.00           H  
ATOM   1592  HZ  PHE A  11      21.161  -4.093  -4.211  1.00  0.00           H  
ATOM   1593  N   THR A  12      23.624  -2.009  -0.086  1.00  0.00           N  
ATOM   1594  CA  THR A  12      24.243  -1.003  -0.971  1.00  0.00           C  
ATOM   1595  C   THR A  12      24.218  -1.481  -2.425  1.00  0.00           C  
ATOM   1596  O   THR A  12      24.415  -2.670  -2.695  1.00  0.00           O  
ATOM   1597  CB  THR A  12      25.664  -0.607  -0.508  1.00  0.00           C  
ATOM   1598  OG1 THR A  12      26.219   0.376  -1.348  1.00  0.00           O  
ATOM   1599  CG2 THR A  12      26.680  -1.741  -0.537  1.00  0.00           C  
ATOM   1600  H   THR A  12      23.571  -2.956  -0.434  1.00  0.00           H  
ATOM   1601  HA  THR A  12      23.626  -0.106  -0.916  1.00  0.00           H  
ATOM   1602  HB  THR A  12      25.605  -0.215   0.507  1.00  0.00           H  
ATOM   1603 HG21 THR A  12      26.332  -2.530   0.129  1.00  0.00           H  
ATOM   1604 HG22 THR A  12      26.801  -2.129  -1.548  1.00  0.00           H  
ATOM   1605 HG23 THR A  12      27.644  -1.381  -0.177  1.00  0.00           H  
ATOM   1606  HG1 THR A  12      27.008   0.698  -0.907  1.00  0.00           H  
ATOM   1607  N   THR A  13      23.973  -0.560  -3.362  1.00  0.00           N  
ATOM   1608  CA  THR A  13      23.900  -0.834  -4.813  1.00  0.00           C  
ATOM   1609  C   THR A  13      25.260  -0.753  -5.513  1.00  0.00           C  
ATOM   1610  O   THR A  13      25.328  -1.057  -6.706  1.00  0.00           O  
ATOM   1611  CB  THR A  13      22.893   0.102  -5.512  1.00  0.00           C  
ATOM   1612  OG1 THR A  13      23.274   1.446  -5.367  1.00  0.00           O  
ATOM   1613  CG2 THR A  13      21.477  -0.028  -4.962  1.00  0.00           C  
ATOM   1614  H   THR A  13      23.814   0.390  -3.061  1.00  0.00           H  
ATOM   1615  HA  THR A  13      23.537  -1.852  -4.950  1.00  0.00           H  
ATOM   1616  HB  THR A  13      22.862  -0.135  -6.576  1.00  0.00           H  
ATOM   1617 HG21 THR A  13      21.130  -1.053  -5.095  1.00  0.00           H  
ATOM   1618 HG22 THR A  13      21.449   0.243  -3.906  1.00  0.00           H  
ATOM   1619 HG23 THR A  13      20.820   0.643  -5.516  1.00  0.00           H  
ATOM   1620  HG1 THR A  13      23.901   1.671  -6.057  1.00  0.00           H  
ATOM   1621  N   ALA A  14      26.329  -0.376  -4.802  1.00  0.00           N  
ATOM   1622  CA  ALA A  14      27.657  -0.060  -5.338  1.00  0.00           C  
ATOM   1623  C   ALA A  14      28.329  -1.216  -6.115  1.00  0.00           C  
ATOM   1624  O   ALA A  14      28.974  -2.091  -5.525  1.00  0.00           O  
ATOM   1625  CB  ALA A  14      28.526   0.415  -4.166  1.00  0.00           C  
ATOM   1626  H   ALA A  14      26.188  -0.193  -3.819  1.00  0.00           H  
ATOM   1627  HA  ALA A  14      27.547   0.776  -6.029  1.00  0.00           H  
ATOM   1628  HB1 ALA A  14      28.035   1.229  -3.632  1.00  0.00           H  
ATOM   1629  HB2 ALA A  14      28.704  -0.402  -3.466  1.00  0.00           H  
ATOM   1630  HB3 ALA A  14      29.482   0.774  -4.548  1.00  0.00           H  
ATOM   1631  N   GLY A  15      28.180  -1.233  -7.445  1.00  0.00           N  
ATOM   1632  CA  GLY A  15      28.667  -2.311  -8.313  1.00  0.00           C  
ATOM   1633  C   GLY A  15      27.990  -3.663  -8.059  1.00  0.00           C  
ATOM   1634  O   GLY A  15      28.597  -4.713  -8.289  1.00  0.00           O  
ATOM   1635  H   GLY A  15      27.682  -0.473  -7.885  1.00  0.00           H  
ATOM   1636  HA2 GLY A  15      29.739  -2.431  -8.159  1.00  0.00           H  
ATOM   1637  HA3 GLY A  15      28.486  -2.030  -9.350  1.00  0.00           H  
ATOM   1638  N   ALA A  16      26.768  -3.644  -7.524  1.00  0.00           N  
ATOM   1639  CA  ALA A  16      26.073  -4.812  -6.993  1.00  0.00           C  
ATOM   1640  C   ALA A  16      25.490  -5.744  -8.084  1.00  0.00           C  
ATOM   1641  O   ALA A  16      25.661  -5.522  -9.286  1.00  0.00           O  
ATOM   1642  CB  ALA A  16      25.052  -4.298  -5.972  1.00  0.00           C  
ATOM   1643  H   ALA A  16      26.332  -2.742  -7.395  1.00  0.00           H  
ATOM   1644  HA  ALA A  16      26.800  -5.407  -6.440  1.00  0.00           H  
ATOM   1645  HB1 ALA A  16      25.543  -3.637  -5.258  1.00  0.00           H  
ATOM   1646  HB2 ALA A  16      24.254  -3.755  -6.480  1.00  0.00           H  
ATOM   1647  HB3 ALA A  16      24.628  -5.130  -5.409  1.00  0.00           H  
ATOM   1648  N   THR A  17      24.838  -6.834  -7.665  1.00  0.00           N  
ATOM   1649  CA  THR A  17      24.523  -8.014  -8.498  1.00  0.00           C  
ATOM   1650  C   THR A  17      23.131  -8.594  -8.188  1.00  0.00           C  
ATOM   1651  O   THR A  17      22.377  -8.045  -7.381  1.00  0.00           O  
ATOM   1652  CB  THR A  17      25.609  -9.095  -8.320  1.00  0.00           C  
ATOM   1653  OG1 THR A  17      25.508  -9.714  -7.057  1.00  0.00           O  
ATOM   1654  CG2 THR A  17      27.050  -8.621  -8.495  1.00  0.00           C  
ATOM   1655  H   THR A  17      24.630  -6.912  -6.680  1.00  0.00           H  
ATOM   1656  HA  THR A  17      24.521  -7.723  -9.548  1.00  0.00           H  
ATOM   1657  HB  THR A  17      25.438  -9.870  -9.068  1.00  0.00           H  
ATOM   1658 HG21 THR A  17      27.156  -8.134  -9.465  1.00  0.00           H  
ATOM   1659 HG22 THR A  17      27.330  -7.922  -7.707  1.00  0.00           H  
ATOM   1660 HG23 THR A  17      27.722  -9.479  -8.460  1.00  0.00           H  
ATOM   1661  HG1 THR A  17      25.905  -9.122  -6.414  1.00  0.00           H  
ATOM   1662  N   VAL A  18      22.748  -9.710  -8.821  1.00  0.00           N  
ATOM   1663  CA  VAL A  18      21.447 -10.367  -8.570  1.00  0.00           C  
ATOM   1664  C   VAL A  18      21.345 -10.976  -7.165  1.00  0.00           C  
ATOM   1665  O   VAL A  18      20.336 -10.790  -6.476  1.00  0.00           O  
ATOM   1666  CB  VAL A  18      21.150 -11.417  -9.659  1.00  0.00           C  
ATOM   1667  CG1 VAL A  18      19.880 -12.232  -9.386  1.00  0.00           C  
ATOM   1668  CG2 VAL A  18      20.989 -10.754 -11.030  1.00  0.00           C  
ATOM   1669  H   VAL A  18      23.365 -10.114  -9.511  1.00  0.00           H  
ATOM   1670  HA  VAL A  18      20.666  -9.609  -8.629  1.00  0.00           H  
ATOM   1671  HB  VAL A  18      21.989 -12.112  -9.709  1.00  0.00           H  
ATOM   1672 HG11 VAL A  18      19.991 -12.831  -8.483  1.00  0.00           H  
ATOM   1673 HG12 VAL A  18      19.029 -11.560  -9.277  1.00  0.00           H  
ATOM   1674 HG13 VAL A  18      19.691 -12.911 -10.217  1.00  0.00           H  
ATOM   1675 HG21 VAL A  18      20.107 -10.113 -11.037  1.00  0.00           H  
ATOM   1676 HG22 VAL A  18      21.868 -10.158 -11.278  1.00  0.00           H  
ATOM   1677 HG23 VAL A  18      20.881 -11.531 -11.787  1.00  0.00           H  
ATOM   1678  N   GLN A  19      22.376 -11.694  -6.707  1.00  0.00           N  
ATOM   1679  CA  GLN A  19      22.322 -12.394  -5.419  1.00  0.00           C  
ATOM   1680  C   GLN A  19      22.403 -11.430  -4.222  1.00  0.00           C  
ATOM   1681  O   GLN A  19      21.724 -11.645  -3.219  1.00  0.00           O  
ATOM   1682  CB  GLN A  19      23.392 -13.494  -5.375  1.00  0.00           C  
ATOM   1683  CG  GLN A  19      23.279 -14.416  -4.152  1.00  0.00           C  
ATOM   1684  CD  GLN A  19      22.045 -15.307  -4.243  1.00  0.00           C  
ATOM   1685  OE1 GLN A  19      21.841 -16.042  -5.202  1.00  0.00           O  
ATOM   1686  NE2 GLN A  19      21.161 -15.282  -3.277  1.00  0.00           N  
ATOM   1687  H   GLN A  19      23.195 -11.814  -7.286  1.00  0.00           H  
ATOM   1688  HA  GLN A  19      21.353 -12.890  -5.360  1.00  0.00           H  
ATOM   1689  HB2 GLN A  19      24.370 -13.014  -5.343  1.00  0.00           H  
ATOM   1690  HB3 GLN A  19      23.337 -14.094  -6.283  1.00  0.00           H  
ATOM   1691  HG2 GLN A  19      23.259 -13.829  -3.234  1.00  0.00           H  
ATOM   1692  HG3 GLN A  19      24.158 -15.061  -4.111  1.00  0.00           H  
ATOM   1693 HE21 GLN A  19      20.387 -15.927  -3.344  1.00  0.00           H  
ATOM   1694 HE22 GLN A  19      21.296 -14.718  -2.451  1.00  0.00           H  
ATOM   1695  N   SER A  20      23.155 -10.330  -4.347  1.00  0.00           N  
ATOM   1696  CA  SER A  20      23.276  -9.294  -3.310  1.00  0.00           C  
ATOM   1697  C   SER A  20      21.935  -8.620  -3.002  1.00  0.00           C  
ATOM   1698  O   SER A  20      21.641  -8.361  -1.835  1.00  0.00           O  
ATOM   1699  CB  SER A  20      24.336  -8.267  -3.736  1.00  0.00           C  
ATOM   1700  OG  SER A  20      24.026  -7.642  -4.967  1.00  0.00           O  
ATOM   1701  H   SER A  20      23.706 -10.215  -5.186  1.00  0.00           H  
ATOM   1702  HA  SER A  20      23.623  -9.768  -2.392  1.00  0.00           H  
ATOM   1703  HB2 SER A  20      25.290  -8.784  -3.843  1.00  0.00           H  
ATOM   1704  HB3 SER A  20      24.449  -7.504  -2.966  1.00  0.00           H  
ATOM   1705  HG  SER A  20      23.334  -6.987  -4.853  1.00  0.00           H  
ATOM   1706  N   TYR A  21      21.095  -8.390  -4.020  1.00  0.00           N  
ATOM   1707  CA  TYR A  21      19.715  -7.921  -3.840  1.00  0.00           C  
ATOM   1708  C   TYR A  21      18.790  -9.031  -3.308  1.00  0.00           C  
ATOM   1709  O   TYR A  21      17.927  -8.784  -2.467  1.00  0.00           O  
ATOM   1710  CB  TYR A  21      19.202  -7.363  -5.172  1.00  0.00           C  
ATOM   1711  CG  TYR A  21      17.772  -6.865  -5.116  1.00  0.00           C  
ATOM   1712  CD1 TYR A  21      17.500  -5.569  -4.632  1.00  0.00           C  
ATOM   1713  CD2 TYR A  21      16.716  -7.702  -5.527  1.00  0.00           C  
ATOM   1714  CE1 TYR A  21      16.173  -5.105  -4.563  1.00  0.00           C  
ATOM   1715  CE2 TYR A  21      15.389  -7.242  -5.455  1.00  0.00           C  
ATOM   1716  CZ  TYR A  21      15.117  -5.943  -4.978  1.00  0.00           C  
ATOM   1717  OH  TYR A  21      13.836  -5.507  -4.918  1.00  0.00           O  
ATOM   1718  H   TYR A  21      21.418  -8.579  -4.958  1.00  0.00           H  
ATOM   1719  HA  TYR A  21      19.707  -7.109  -3.113  1.00  0.00           H  
ATOM   1720  HB2 TYR A  21      19.280  -8.131  -5.941  1.00  0.00           H  
ATOM   1721  HB3 TYR A  21      19.838  -6.530  -5.472  1.00  0.00           H  
ATOM   1722  HD1 TYR A  21      18.310  -4.931  -4.308  1.00  0.00           H  
ATOM   1723  HD2 TYR A  21      16.921  -8.700  -5.886  1.00  0.00           H  
ATOM   1724  HE1 TYR A  21      15.958  -4.114  -4.192  1.00  0.00           H  
ATOM   1725  HE2 TYR A  21      14.567  -7.879  -5.750  1.00  0.00           H  
ATOM   1726  HH  TYR A  21      13.749  -4.736  -4.353  1.00  0.00           H  
ATOM   1727  N   THR A  22      18.994 -10.276  -3.749  1.00  0.00           N  
ATOM   1728  CA  THR A  22      18.216 -11.440  -3.282  1.00  0.00           C  
ATOM   1729  C   THR A  22      18.360 -11.657  -1.772  1.00  0.00           C  
ATOM   1730  O   THR A  22      17.368 -11.830  -1.064  1.00  0.00           O  
ATOM   1731  CB  THR A  22      18.623 -12.708  -4.049  1.00  0.00           C  
ATOM   1732  OG1 THR A  22      18.422 -12.518  -5.429  1.00  0.00           O  
ATOM   1733  CG2 THR A  22      17.838 -13.948  -3.624  1.00  0.00           C  
ATOM   1734  H   THR A  22      19.715 -10.420  -4.442  1.00  0.00           H  
ATOM   1735  HA  THR A  22      17.160 -11.255  -3.479  1.00  0.00           H  
ATOM   1736  HB  THR A  22      19.680 -12.908  -3.877  1.00  0.00           H  
ATOM   1737 HG21 THR A  22      18.042 -14.190  -2.580  1.00  0.00           H  
ATOM   1738 HG22 THR A  22      16.772 -13.765  -3.757  1.00  0.00           H  
ATOM   1739 HG23 THR A  22      18.141 -14.793  -4.241  1.00  0.00           H  
ATOM   1740  HG1 THR A  22      19.060 -11.877  -5.751  1.00  0.00           H  
ATOM   1741  N   ASN A  23      19.592 -11.586  -1.261  1.00  0.00           N  
ATOM   1742  CA  ASN A  23      19.887 -11.693   0.169  1.00  0.00           C  
ATOM   1743  C   ASN A  23      19.424 -10.459   0.970  1.00  0.00           C  
ATOM   1744  O   ASN A  23      19.159 -10.575   2.167  1.00  0.00           O  
ATOM   1745  CB  ASN A  23      21.384 -12.009   0.359  1.00  0.00           C  
ATOM   1746  CG  ASN A  23      21.839 -13.312  -0.290  1.00  0.00           C  
ATOM   1747  OD1 ASN A  23      21.061 -14.154  -0.715  1.00  0.00           O  
ATOM   1748  ND2 ASN A  23      23.124 -13.535  -0.392  1.00  0.00           N  
ATOM   1749  H   ASN A  23      20.369 -11.471  -1.897  1.00  0.00           H  
ATOM   1750  HA  ASN A  23      19.325 -12.537   0.567  1.00  0.00           H  
ATOM   1751  HB2 ASN A  23      21.602 -12.080   1.425  1.00  0.00           H  
ATOM   1752  HB3 ASN A  23      21.979 -11.193  -0.050  1.00  0.00           H  
ATOM   1753 HD21 ASN A  23      23.442 -14.437  -0.716  1.00  0.00           H  
ATOM   1754 HD22 ASN A  23      23.779 -12.799  -0.168  1.00  0.00           H  
ATOM   1755  N   PHE A  24      19.261  -9.295   0.330  1.00  0.00           N  
ATOM   1756  CA  PHE A  24      18.602  -8.132   0.935  1.00  0.00           C  
ATOM   1757  C   PHE A  24      17.096  -8.369   1.124  1.00  0.00           C  
ATOM   1758  O   PHE A  24      16.600  -8.236   2.242  1.00  0.00           O  
ATOM   1759  CB  PHE A  24      18.927  -6.864   0.127  1.00  0.00           C  
ATOM   1760  CG  PHE A  24      17.949  -5.716   0.307  1.00  0.00           C  
ATOM   1761  CD1 PHE A  24      17.879  -5.038   1.537  1.00  0.00           C  
ATOM   1762  CD2 PHE A  24      17.097  -5.336  -0.748  1.00  0.00           C  
ATOM   1763  CE1 PHE A  24      16.971  -3.980   1.712  1.00  0.00           C  
ATOM   1764  CE2 PHE A  24      16.188  -4.276  -0.575  1.00  0.00           C  
ATOM   1765  CZ  PHE A  24      16.129  -3.595   0.654  1.00  0.00           C  
ATOM   1766  H   PHE A  24      19.537  -9.230  -0.639  1.00  0.00           H  
ATOM   1767  HA  PHE A  24      19.007  -7.987   1.936  1.00  0.00           H  
ATOM   1768  HB2 PHE A  24      18.972  -7.108  -0.934  1.00  0.00           H  
ATOM   1769  HB3 PHE A  24      19.922  -6.525   0.413  1.00  0.00           H  
ATOM   1770  HD1 PHE A  24      18.528  -5.332   2.349  1.00  0.00           H  
ATOM   1771  HD2 PHE A  24      17.137  -5.857  -1.693  1.00  0.00           H  
ATOM   1772  HE1 PHE A  24      16.921  -3.462   2.658  1.00  0.00           H  
ATOM   1773  HE2 PHE A  24      15.537  -3.986  -1.386  1.00  0.00           H  
ATOM   1774  HZ  PHE A  24      15.436  -2.777   0.787  1.00  0.00           H  
ATOM   1775  N   ILE A  25      16.367  -8.795   0.086  1.00  0.00           N  
ATOM   1776  CA  ILE A  25      14.924  -9.080   0.201  1.00  0.00           C  
ATOM   1777  C   ILE A  25      14.635 -10.233   1.178  1.00  0.00           C  
ATOM   1778  O   ILE A  25      13.698 -10.138   1.978  1.00  0.00           O  
ATOM   1779  CB  ILE A  25      14.288  -9.274  -1.195  1.00  0.00           C  
ATOM   1780  CG1 ILE A  25      14.380  -7.993  -2.061  1.00  0.00           C  
ATOM   1781  CG2 ILE A  25      12.829  -9.756  -1.106  1.00  0.00           C  
ATOM   1782  CD1 ILE A  25      13.623  -6.767  -1.521  1.00  0.00           C  
ATOM   1783  H   ILE A  25      16.816  -8.884  -0.815  1.00  0.00           H  
ATOM   1784  HA  ILE A  25      14.454  -8.207   0.654  1.00  0.00           H  
ATOM   1785  HB  ILE A  25      14.849 -10.053  -1.710  1.00  0.00           H  
ATOM   1786 HG12 ILE A  25      13.986  -8.222  -3.051  1.00  0.00           H  
ATOM   1787 HG13 ILE A  25      15.427  -7.719  -2.192  1.00  0.00           H  
ATOM   1788 HG21 ILE A  25      12.789 -10.764  -0.693  1.00  0.00           H  
ATOM   1789 HG22 ILE A  25      12.251  -9.089  -0.468  1.00  0.00           H  
ATOM   1790 HG23 ILE A  25      12.385  -9.781  -2.101  1.00  0.00           H  
ATOM   1791 HD11 ILE A  25      12.560  -6.985  -1.420  1.00  0.00           H  
ATOM   1792 HD12 ILE A  25      14.026  -6.460  -0.556  1.00  0.00           H  
ATOM   1793 HD13 ILE A  25      13.741  -5.936  -2.216  1.00  0.00           H  
ATOM   1794  N   ARG A  26      15.476 -11.278   1.202  1.00  0.00           N  
ATOM   1795  CA  ARG A  26      15.383 -12.358   2.200  1.00  0.00           C  
ATOM   1796  C   ARG A  26      15.613 -11.871   3.638  1.00  0.00           C  
ATOM   1797  O   ARG A  26      14.947 -12.355   4.555  1.00  0.00           O  
ATOM   1798  CB  ARG A  26      16.303 -13.523   1.792  1.00  0.00           C  
ATOM   1799  CG  ARG A  26      16.213 -14.723   2.754  1.00  0.00           C  
ATOM   1800  CD  ARG A  26      17.168 -15.861   2.381  1.00  0.00           C  
ATOM   1801  NE  ARG A  26      16.885 -16.429   1.051  1.00  0.00           N  
ATOM   1802  CZ  ARG A  26      17.683 -16.449   0.002  1.00  0.00           C  
ATOM   1803  NH1 ARG A  26      18.877 -15.928   0.007  1.00  0.00           N  
ATOM   1804  NH2 ARG A  26      17.292 -17.012  -1.097  1.00  0.00           N1+
ATOM   1805  H   ARG A  26      16.182 -11.337   0.482  1.00  0.00           H  
ATOM   1806  HA  ARG A  26      14.359 -12.730   2.186  1.00  0.00           H  
ATOM   1807  HB2 ARG A  26      17.333 -13.169   1.771  1.00  0.00           H  
ATOM   1808  HB3 ARG A  26      16.030 -13.847   0.788  1.00  0.00           H  
ATOM   1809  HG2 ARG A  26      15.192 -15.105   2.766  1.00  0.00           H  
ATOM   1810  HG3 ARG A  26      16.471 -14.400   3.763  1.00  0.00           H  
ATOM   1811  HD2 ARG A  26      17.072 -16.654   3.122  1.00  0.00           H  
ATOM   1812  HD3 ARG A  26      18.187 -15.478   2.433  1.00  0.00           H  
ATOM   1813  HE  ARG A  26      15.960 -16.806   0.903  1.00  0.00           H  
ATOM   1814 HH11 ARG A  26      19.454 -15.915  -0.821  1.00  0.00           H  
ATOM   1815 HH12 ARG A  26      19.283 -15.607   0.875  1.00  0.00           H  
ATOM   1816 HH21 ARG A  26      16.496 -17.632  -1.051  1.00  0.00           H  
ATOM   1817 HH22 ARG A  26      17.950 -17.114  -1.856  1.00  0.00           H  
ATOM   1818  N   ALA A  27      16.494 -10.889   3.846  1.00  0.00           N  
ATOM   1819  CA  ALA A  27      16.667 -10.231   5.143  1.00  0.00           C  
ATOM   1820  C   ALA A  27      15.462  -9.348   5.521  1.00  0.00           C  
ATOM   1821  O   ALA A  27      15.070  -9.338   6.684  1.00  0.00           O  
ATOM   1822  CB  ALA A  27      17.985  -9.449   5.141  1.00  0.00           C  
ATOM   1823  H   ALA A  27      17.051 -10.562   3.069  1.00  0.00           H  
ATOM   1824  HA  ALA A  27      16.750 -10.997   5.914  1.00  0.00           H  
ATOM   1825  HB1 ALA A  27      18.813 -10.131   4.950  1.00  0.00           H  
ATOM   1826  HB2 ALA A  27      17.971  -8.673   4.375  1.00  0.00           H  
ATOM   1827  HB3 ALA A  27      18.135  -8.986   6.116  1.00  0.00           H  
ATOM   1828  N   VAL A  28      14.826  -8.663   4.559  1.00  0.00           N  
ATOM   1829  CA  VAL A  28      13.603  -7.869   4.799  1.00  0.00           C  
ATOM   1830  C   VAL A  28      12.416  -8.750   5.210  1.00  0.00           C  
ATOM   1831  O   VAL A  28      11.787  -8.477   6.234  1.00  0.00           O  
ATOM   1832  CB  VAL A  28      13.273  -6.943   3.607  1.00  0.00           C  
ATOM   1833  CG1 VAL A  28      11.933  -6.216   3.777  1.00  0.00           C  
ATOM   1834  CG2 VAL A  28      14.354  -5.871   3.409  1.00  0.00           C  
ATOM   1835  H   VAL A  28      15.226  -8.667   3.631  1.00  0.00           H  
ATOM   1836  HA  VAL A  28      13.792  -7.220   5.654  1.00  0.00           H  
ATOM   1837  HB  VAL A  28      13.215  -7.544   2.700  1.00  0.00           H  
ATOM   1838 HG11 VAL A  28      11.112  -6.933   3.763  1.00  0.00           H  
ATOM   1839 HG12 VAL A  28      11.920  -5.669   4.719  1.00  0.00           H  
ATOM   1840 HG13 VAL A  28      11.783  -5.516   2.955  1.00  0.00           H  
ATOM   1841 HG21 VAL A  28      14.390  -5.207   4.272  1.00  0.00           H  
ATOM   1842 HG22 VAL A  28      15.332  -6.333   3.274  1.00  0.00           H  
ATOM   1843 HG23 VAL A  28      14.132  -5.286   2.516  1.00  0.00           H  
ATOM   1844  N   ARG A  29      12.141  -9.860   4.502  1.00  0.00           N  
ATOM   1845  CA  ARG A  29      11.158 -10.868   4.971  1.00  0.00           C  
ATOM   1846  C   ARG A  29      11.571 -11.459   6.331  1.00  0.00           C  
ATOM   1847  O   ARG A  29      10.716 -11.716   7.180  1.00  0.00           O  
ATOM   1848  CB  ARG A  29      10.926 -11.972   3.919  1.00  0.00           C  
ATOM   1849  CG  ARG A  29      10.335 -11.451   2.595  1.00  0.00           C  
ATOM   1850  CD  ARG A  29       9.921 -12.601   1.660  1.00  0.00           C  
ATOM   1851  NE  ARG A  29       9.635 -12.099   0.300  1.00  0.00           N  
ATOM   1852  CZ  ARG A  29      10.110 -12.572  -0.837  1.00  0.00           C  
ATOM   1853  NH1 ARG A  29      10.632 -13.752  -0.941  1.00  0.00           N  
ATOM   1854  NH2 ARG A  29      10.108 -11.885  -1.937  1.00  0.00           N1+
ATOM   1855  H   ARG A  29      12.670 -10.033   3.659  1.00  0.00           H  
ATOM   1856  HA  ARG A  29      10.206 -10.367   5.147  1.00  0.00           H  
ATOM   1857  HB2 ARG A  29      10.236 -12.704   4.338  1.00  0.00           H  
ATOM   1858  HB3 ARG A  29      11.871 -12.473   3.712  1.00  0.00           H  
ATOM   1859  HG2 ARG A  29      11.079 -10.834   2.093  1.00  0.00           H  
ATOM   1860  HG3 ARG A  29       9.458 -10.838   2.804  1.00  0.00           H  
ATOM   1861  HD2 ARG A  29       9.036 -13.093   2.063  1.00  0.00           H  
ATOM   1862  HD3 ARG A  29      10.733 -13.328   1.626  1.00  0.00           H  
ATOM   1863  HE  ARG A  29       9.063 -11.269   0.243  1.00  0.00           H  
ATOM   1864 HH11 ARG A  29      10.506 -14.415  -0.188  1.00  0.00           H  
ATOM   1865 HH12 ARG A  29      11.085 -13.999  -1.809  1.00  0.00           H  
ATOM   1866 HH21 ARG A  29      10.618 -12.281  -2.714  1.00  0.00           H  
ATOM   1867 HH22 ARG A  29       9.776 -10.932  -1.988  1.00  0.00           H  
ATOM   1868  N   GLY A  30      12.877 -11.579   6.576  1.00  0.00           N  
ATOM   1869  CA  GLY A  30      13.492 -11.936   7.860  1.00  0.00           C  
ATOM   1870  C   GLY A  30      13.316 -10.927   9.011  1.00  0.00           C  
ATOM   1871  O   GLY A  30      13.868 -11.161  10.084  1.00  0.00           O  
ATOM   1872  H   GLY A  30      13.507 -11.398   5.808  1.00  0.00           H  
ATOM   1873  HA2 GLY A  30      14.563 -12.070   7.704  1.00  0.00           H  
ATOM   1874  HA3 GLY A  30      13.083 -12.890   8.193  1.00  0.00           H  
ATOM   1875  N   ARG A  31      12.560  -9.831   8.843  1.00  0.00           N  
ATOM   1876  CA  ARG A  31      12.083  -8.957   9.944  1.00  0.00           C  
ATOM   1877  C   ARG A  31      10.555  -8.742   9.915  1.00  0.00           C  
ATOM   1878  O   ARG A  31      10.045  -7.869  10.614  1.00  0.00           O  
ATOM   1879  CB  ARG A  31      12.833  -7.605   9.995  1.00  0.00           C  
ATOM   1880  CG  ARG A  31      14.351  -7.579   9.752  1.00  0.00           C  
ATOM   1881  CD  ARG A  31      15.254  -8.210  10.814  1.00  0.00           C  
ATOM   1882  NE  ARG A  31      16.640  -8.294  10.301  1.00  0.00           N  
ATOM   1883  CZ  ARG A  31      17.178  -9.335   9.686  1.00  0.00           C  
ATOM   1884  NH1 ARG A  31      16.572 -10.478   9.565  1.00  0.00           N  
ATOM   1885  NH2 ARG A  31      18.364  -9.289   9.158  1.00  0.00           N1+
ATOM   1886  H   ARG A  31      12.280  -9.594   7.902  1.00  0.00           H  
ATOM   1887  HA  ARG A  31      12.274  -9.464  10.890  1.00  0.00           H  
ATOM   1888  HB2 ARG A  31      12.642  -7.145  10.965  1.00  0.00           H  
ATOM   1889  HB3 ARG A  31      12.389  -6.961   9.236  1.00  0.00           H  
ATOM   1890  HG2 ARG A  31      14.648  -6.532   9.691  1.00  0.00           H  
ATOM   1891  HG3 ARG A  31      14.556  -8.037   8.784  1.00  0.00           H  
ATOM   1892  HD2 ARG A  31      14.877  -9.194  11.092  1.00  0.00           H  
ATOM   1893  HD3 ARG A  31      15.235  -7.587  11.709  1.00  0.00           H  
ATOM   1894  HE  ARG A  31      17.188  -7.446  10.309  1.00  0.00           H  
ATOM   1895 HH11 ARG A  31      17.045 -11.223   9.075  1.00  0.00           H  
ATOM   1896 HH12 ARG A  31      15.640 -10.607   9.933  1.00  0.00           H  
ATOM   1897 HH21 ARG A  31      18.937  -8.458   9.203  1.00  0.00           H  
ATOM   1898 HH22 ARG A  31      18.680 -10.096   8.640  1.00  0.00           H  
ATOM   1899  N   LEU A  32       9.834  -9.516   9.091  1.00  0.00           N  
ATOM   1900  CA  LEU A  32       8.403  -9.351   8.768  1.00  0.00           C  
ATOM   1901  C   LEU A  32       7.615 -10.679   8.737  1.00  0.00           C  
ATOM   1902  O   LEU A  32       6.457 -10.706   8.330  1.00  0.00           O  
ATOM   1903  CB  LEU A  32       8.260  -8.585   7.433  1.00  0.00           C  
ATOM   1904  CG  LEU A  32       8.774  -7.133   7.427  1.00  0.00           C  
ATOM   1905  CD1 LEU A  32       8.753  -6.605   5.994  1.00  0.00           C  
ATOM   1906  CD2 LEU A  32       7.892  -6.218   8.281  1.00  0.00           C  
ATOM   1907  H   LEU A  32      10.343 -10.211   8.563  1.00  0.00           H  
ATOM   1908  HA  LEU A  32       7.936  -8.758   9.553  1.00  0.00           H  
ATOM   1909  HB2 LEU A  32       7.209  -8.566   7.146  1.00  0.00           H  
ATOM   1910  HB3 LEU A  32       8.794  -9.149   6.668  1.00  0.00           H  
ATOM   1911  HG  LEU A  32       9.801  -7.093   7.790  1.00  0.00           H  
ATOM   1912 HD11 LEU A  32       9.407  -7.219   5.375  1.00  0.00           H  
ATOM   1913 HD12 LEU A  32       7.739  -6.651   5.597  1.00  0.00           H  
ATOM   1914 HD13 LEU A  32       9.113  -5.576   5.971  1.00  0.00           H  
ATOM   1915 HD21 LEU A  32       6.853  -6.288   7.961  1.00  0.00           H  
ATOM   1916 HD22 LEU A  32       7.967  -6.508   9.329  1.00  0.00           H  
ATOM   1917 HD23 LEU A  32       8.231  -5.186   8.189  1.00  0.00           H  
ATOM   1918  N   THR A  33       8.208 -11.785   9.187  1.00  0.00           N  
ATOM   1919  CA  THR A  33       7.605 -13.134   9.203  1.00  0.00           C  
ATOM   1920  C   THR A  33       7.816 -13.793  10.566  1.00  0.00           C  
ATOM   1921  O   THR A  33       8.778 -13.470  11.272  1.00  0.00           O  
ATOM   1922  CB  THR A  33       8.145 -14.016   8.064  1.00  0.00           C  
ATOM   1923  OG1 THR A  33       9.547 -14.117   8.136  1.00  0.00           O  
ATOM   1924  CG2 THR A  33       7.807 -13.496   6.669  1.00  0.00           C  
ATOM   1925  H   THR A  33       9.151 -11.706   9.540  1.00  0.00           H  
ATOM   1926  HA  THR A  33       6.527 -13.052   9.058  1.00  0.00           H  
ATOM   1927  HB  THR A  33       7.718 -15.013   8.168  1.00  0.00           H  
ATOM   1928 HG21 THR A  33       6.725 -13.415   6.566  1.00  0.00           H  
ATOM   1929 HG22 THR A  33       8.256 -12.517   6.503  1.00  0.00           H  
ATOM   1930 HG23 THR A  33       8.180 -14.194   5.920  1.00  0.00           H  
ATOM   1931  HG1 THR A  33       9.910 -13.281   7.833  1.00  0.00           H  
ATOM   1932  N   THR A  34       6.893 -14.665  10.978  1.00  0.00           N  
ATOM   1933  CA  THR A  34       6.858 -15.284  12.315  1.00  0.00           C  
ATOM   1934  C   THR A  34       6.277 -16.704  12.281  1.00  0.00           C  
ATOM   1935  O   THR A  34       5.665 -17.127  11.300  1.00  0.00           O  
ATOM   1936  CB  THR A  34       6.056 -14.438  13.331  1.00  0.00           C  
ATOM   1937  OG1 THR A  34       4.680 -14.494  13.044  1.00  0.00           O  
ATOM   1938  CG2 THR A  34       6.432 -12.959  13.407  1.00  0.00           C  
ATOM   1939  H   THR A  34       6.108 -14.864  10.374  1.00  0.00           H  
ATOM   1940  HA  THR A  34       7.882 -15.358  12.682  1.00  0.00           H  
ATOM   1941  HB  THR A  34       6.206 -14.863  14.323  1.00  0.00           H  
ATOM   1942 HG21 THR A  34       7.496 -12.870  13.625  1.00  0.00           H  
ATOM   1943 HG22 THR A  34       6.198 -12.456  12.469  1.00  0.00           H  
ATOM   1944 HG23 THR A  34       5.875 -12.481  14.213  1.00  0.00           H  
ATOM   1945  HG1 THR A  34       4.264 -13.745  13.478  1.00  0.00           H  
ATOM   1946  N   GLY A  35       6.431 -17.450  13.378  1.00  0.00           N  
ATOM   1947  CA  GLY A  35       5.678 -18.685  13.642  1.00  0.00           C  
ATOM   1948  C   GLY A  35       4.268 -18.431  14.197  1.00  0.00           C  
ATOM   1949  O   GLY A  35       3.512 -19.380  14.417  1.00  0.00           O  
ATOM   1950  H   GLY A  35       6.978 -17.083  14.144  1.00  0.00           H  
ATOM   1951  HA2 GLY A  35       6.226 -19.281  14.372  1.00  0.00           H  
ATOM   1952  HA3 GLY A  35       5.584 -19.268  12.726  1.00  0.00           H  
ATOM   1953  N   ALA A  36       3.903 -17.164  14.429  1.00  0.00           N  
ATOM   1954  CA  ALA A  36       2.658 -16.762  15.078  1.00  0.00           C  
ATOM   1955  C   ALA A  36       1.467 -16.627  14.113  1.00  0.00           C  
ATOM   1956  O   ALA A  36       0.325 -16.642  14.581  1.00  0.00           O  
ATOM   1957  CB  ALA A  36       2.910 -15.461  15.849  1.00  0.00           C  
ATOM   1958  H   ALA A  36       4.548 -16.432  14.169  1.00  0.00           H  
ATOM   1959  HA  ALA A  36       2.389 -17.528  15.806  1.00  0.00           H  
ATOM   1960  HB1 ALA A  36       3.782 -15.570  16.493  1.00  0.00           H  
ATOM   1961  HB2 ALA A  36       3.070 -14.634  15.158  1.00  0.00           H  
ATOM   1962  HB3 ALA A  36       2.043 -15.234  16.468  1.00  0.00           H  
ATOM   1963  N   ASP A  37       1.696 -16.486  12.800  1.00  0.00           N  
ATOM   1964  CA  ASP A  37       0.644 -16.619  11.781  1.00  0.00           C  
ATOM   1965  C   ASP A  37       1.196 -16.914  10.366  1.00  0.00           C  
ATOM   1966  O   ASP A  37       1.992 -16.143   9.822  1.00  0.00           O  
ATOM   1967  CB  ASP A  37      -0.251 -15.366  11.771  1.00  0.00           C  
ATOM   1968  CG  ASP A  37      -1.652 -15.619  11.205  1.00  0.00           C  
ATOM   1969  OD1 ASP A  37      -1.979 -16.751  10.769  1.00  0.00           O  
ATOM   1970  OD2 ASP A  37      -2.464 -14.673  11.236  1.00  0.00           O1-
ATOM   1971  H   ASP A  37       2.648 -16.386  12.478  1.00  0.00           H  
ATOM   1972  HA  ASP A  37       0.028 -17.466  12.086  1.00  0.00           H  
ATOM   1973  HB2 ASP A  37       0.243 -14.564  11.223  1.00  0.00           H  
ATOM   1974  HB3 ASP A  37      -0.387 -15.002  12.789  1.00  0.00           H  
ATOM   1975  N   VAL A  38       0.758 -18.028   9.764  1.00  0.00           N  
ATOM   1976  CA  VAL A  38       1.082 -18.491   8.397  1.00  0.00           C  
ATOM   1977  C   VAL A  38      -0.087 -19.336   7.877  1.00  0.00           C  
ATOM   1978  O   VAL A  38      -0.535 -20.239   8.585  1.00  0.00           O  
ATOM   1979  CB  VAL A  38       2.390 -19.323   8.344  1.00  0.00           C  
ATOM   1980  CG1 VAL A  38       2.689 -19.837   6.928  1.00  0.00           C  
ATOM   1981  CG2 VAL A  38       3.638 -18.584   8.845  1.00  0.00           C  
ATOM   1982  H   VAL A  38       0.090 -18.591  10.272  1.00  0.00           H  
ATOM   1983  HA  VAL A  38       1.196 -17.624   7.746  1.00  0.00           H  
ATOM   1984  HB  VAL A  38       2.259 -20.196   8.984  1.00  0.00           H  
ATOM   1985 HG11 VAL A  38       1.893 -20.495   6.578  1.00  0.00           H  
ATOM   1986 HG12 VAL A  38       2.797 -18.999   6.239  1.00  0.00           H  
ATOM   1987 HG13 VAL A  38       3.615 -20.413   6.931  1.00  0.00           H  
ATOM   1988 HG21 VAL A  38       3.786 -17.660   8.286  1.00  0.00           H  
ATOM   1989 HG22 VAL A  38       3.533 -18.351   9.904  1.00  0.00           H  
ATOM   1990 HG23 VAL A  38       4.518 -19.217   8.730  1.00  0.00           H  
ATOM   1991  N   ARG A  39      -0.604 -19.086   6.666  1.00  0.00           N  
ATOM   1992  CA  ARG A  39      -1.830 -19.738   6.152  1.00  0.00           C  
ATOM   1993  C   ARG A  39      -1.738 -20.011   4.654  1.00  0.00           C  
ATOM   1994  O   ARG A  39      -1.232 -19.169   3.922  1.00  0.00           O  
ATOM   1995  CB  ARG A  39      -3.080 -18.887   6.451  1.00  0.00           C  
ATOM   1996  CG  ARG A  39      -3.178 -18.375   7.898  1.00  0.00           C  
ATOM   1997  CD  ARG A  39      -4.496 -17.631   8.119  1.00  0.00           C  
ATOM   1998  NE  ARG A  39      -4.399 -16.730   9.277  1.00  0.00           N  
ATOM   1999  CZ  ARG A  39      -5.332 -15.927   9.741  1.00  0.00           C  
ATOM   2000  NH1 ARG A  39      -6.551 -15.903   9.279  1.00  0.00           N  
ATOM   2001  NH2 ARG A  39      -5.066 -15.107  10.700  1.00  0.00           N1+
ATOM   2002  H   ARG A  39      -0.163 -18.390   6.082  1.00  0.00           H  
ATOM   2003  HA  ARG A  39      -1.952 -20.702   6.646  1.00  0.00           H  
ATOM   2004  HB2 ARG A  39      -3.963 -19.484   6.225  1.00  0.00           H  
ATOM   2005  HB3 ARG A  39      -3.078 -18.023   5.787  1.00  0.00           H  
ATOM   2006  HG2 ARG A  39      -2.356 -17.685   8.084  1.00  0.00           H  
ATOM   2007  HG3 ARG A  39      -3.111 -19.207   8.599  1.00  0.00           H  
ATOM   2008  HD2 ARG A  39      -5.294 -18.357   8.270  1.00  0.00           H  
ATOM   2009  HD3 ARG A  39      -4.719 -17.037   7.233  1.00  0.00           H  
ATOM   2010  HE  ARG A  39      -3.513 -16.687   9.761  1.00  0.00           H  
ATOM   2011 HH11 ARG A  39      -6.844 -16.539   8.551  1.00  0.00           H  
ATOM   2012 HH12 ARG A  39      -7.220 -15.304   9.740  1.00  0.00           H  
ATOM   2013 HH21 ARG A  39      -5.780 -14.466  11.015  1.00  0.00           H  
ATOM   2014 HH22 ARG A  39      -4.104 -14.991  10.987  1.00  0.00           H  
ATOM   2015  N   HIS A  40      -2.243 -21.159   4.199  1.00  0.00           N  
ATOM   2016  CA  HIS A  40      -2.232 -21.577   2.786  1.00  0.00           C  
ATOM   2017  C   HIS A  40      -0.852 -21.425   2.109  1.00  0.00           C  
ATOM   2018  O   HIS A  40      -0.753 -20.897   1.006  1.00  0.00           O  
ATOM   2019  CB  HIS A  40      -3.344 -20.847   2.011  1.00  0.00           C  
ATOM   2020  CG  HIS A  40      -4.746 -20.999   2.550  1.00  0.00           C  
ATOM   2021  ND1 HIS A  40      -5.444 -22.200   2.670  1.00  0.00           N  
ATOM   2022  CD2 HIS A  40      -5.574 -19.978   2.920  1.00  0.00           C  
ATOM   2023  CE1 HIS A  40      -6.675 -21.878   3.086  1.00  0.00           C  
ATOM   2024  NE2 HIS A  40      -6.787 -20.548   3.244  1.00  0.00           N  
ATOM   2025  H   HIS A  40      -2.707 -21.764   4.861  1.00  0.00           H  
ATOM   2026  HA  HIS A  40      -2.467 -22.641   2.749  1.00  0.00           H  
ATOM   2027  HB2 HIS A  40      -3.344 -21.226   0.989  1.00  0.00           H  
ATOM   2028  HB3 HIS A  40      -3.100 -19.786   1.974  1.00  0.00           H  
ATOM   2029  HD2 HIS A  40      -5.328 -18.926   2.922  1.00  0.00           H  
ATOM   2030  HE2 HIS A  40      -7.632 -20.050   3.484  1.00  0.00           H  
ATOM   2031  HE1 HIS A  40      -7.463 -22.596   3.255  1.00  0.00           H  
ATOM   2032  N   GLU A  41       0.224 -21.842   2.789  1.00  0.00           N  
ATOM   2033  CA  GLU A  41       1.626 -21.681   2.352  1.00  0.00           C  
ATOM   2034  C   GLU A  41       2.080 -20.210   2.139  1.00  0.00           C  
ATOM   2035  O   GLU A  41       3.008 -19.932   1.373  1.00  0.00           O  
ATOM   2036  CB  GLU A  41       1.975 -22.637   1.185  1.00  0.00           C  
ATOM   2037  CG  GLU A  41       2.013 -24.159   1.453  1.00  0.00           C  
ATOM   2038  CD  GLU A  41       1.128 -24.698   2.587  1.00  0.00           C  
ATOM   2039  OE1 GLU A  41      -0.070 -24.989   2.357  1.00  0.00           O  
ATOM   2040  OE2 GLU A  41       1.655 -24.899   3.708  1.00  0.00           O1-
ATOM   2041  H   GLU A  41       0.071 -22.276   3.688  1.00  0.00           H  
ATOM   2042  HA  GLU A  41       2.242 -22.013   3.188  1.00  0.00           H  
ATOM   2043  HB2 GLU A  41       2.955 -22.373   0.786  1.00  0.00           H  
ATOM   2044  HB3 GLU A  41       1.259 -22.463   0.381  1.00  0.00           H  
ATOM   2045  HG2 GLU A  41       3.045 -24.418   1.690  1.00  0.00           H  
ATOM   2046  HG3 GLU A  41       1.780 -24.683   0.527  1.00  0.00           H  
ATOM   2047  N   ILE A  42       1.458 -19.247   2.838  1.00  0.00           N  
ATOM   2048  CA  ILE A  42       1.757 -17.806   2.761  1.00  0.00           C  
ATOM   2049  C   ILE A  42       1.829 -17.166   4.172  1.00  0.00           C  
ATOM   2050  O   ILE A  42       0.869 -17.268   4.944  1.00  0.00           O  
ATOM   2051  CB  ILE A  42       0.744 -17.077   1.842  1.00  0.00           C  
ATOM   2052  CG1 ILE A  42       0.649 -17.663   0.410  1.00  0.00           C  
ATOM   2053  CG2 ILE A  42       1.074 -15.572   1.756  1.00  0.00           C  
ATOM   2054  CD1 ILE A  42      -0.673 -17.326  -0.288  1.00  0.00           C  
ATOM   2055  H   ILE A  42       0.648 -19.507   3.383  1.00  0.00           H  
ATOM   2056  HA  ILE A  42       2.728 -17.689   2.279  1.00  0.00           H  
ATOM   2057  HB  ILE A  42      -0.236 -17.176   2.308  1.00  0.00           H  
ATOM   2058 HG12 ILE A  42       0.706 -18.752   0.432  1.00  0.00           H  
ATOM   2059 HG13 ILE A  42       1.483 -17.305  -0.194  1.00  0.00           H  
ATOM   2060 HG21 ILE A  42       1.112 -15.119   2.747  1.00  0.00           H  
ATOM   2061 HG22 ILE A  42       2.039 -15.431   1.269  1.00  0.00           H  
ATOM   2062 HG23 ILE A  42       0.307 -15.049   1.185  1.00  0.00           H  
ATOM   2063 HD11 ILE A  42      -1.495 -17.772   0.272  1.00  0.00           H  
ATOM   2064 HD12 ILE A  42      -0.826 -16.248  -0.341  1.00  0.00           H  
ATOM   2065 HD13 ILE A  42      -0.664 -17.737  -1.297  1.00  0.00           H  
ATOM   2066  N   PRO A  43       2.936 -16.495   4.551  1.00  0.00           N  
ATOM   2067  CA  PRO A  43       3.047 -15.767   5.820  1.00  0.00           C  
ATOM   2068  C   PRO A  43       2.072 -14.590   6.010  1.00  0.00           C  
ATOM   2069  O   PRO A  43       1.612 -13.967   5.050  1.00  0.00           O  
ATOM   2070  CB  PRO A  43       4.500 -15.290   5.897  1.00  0.00           C  
ATOM   2071  CG  PRO A  43       5.250 -16.331   5.073  1.00  0.00           C  
ATOM   2072  CD  PRO A  43       4.257 -16.621   3.949  1.00  0.00           C  
ATOM   2073  HA  PRO A  43       2.876 -16.480   6.626  1.00  0.00           H  
ATOM   2074  HB2 PRO A  43       4.861 -15.258   6.925  1.00  0.00           H  
ATOM   2075  HB3 PRO A  43       4.597 -14.310   5.429  1.00  0.00           H  
ATOM   2076  HG2 PRO A  43       5.410 -17.231   5.667  1.00  0.00           H  
ATOM   2077  HG3 PRO A  43       6.193 -15.943   4.689  1.00  0.00           H  
ATOM   2078  HD2 PRO A  43       4.366 -15.884   3.154  1.00  0.00           H  
ATOM   2079  HD3 PRO A  43       4.433 -17.625   3.560  1.00  0.00           H  
ATOM   2080  N   VAL A  44       1.801 -14.254   7.276  1.00  0.00           N  
ATOM   2081  CA  VAL A  44       0.938 -13.134   7.696  1.00  0.00           C  
ATOM   2082  C   VAL A  44       1.699 -12.184   8.635  1.00  0.00           C  
ATOM   2083  O   VAL A  44       2.524 -12.617   9.443  1.00  0.00           O  
ATOM   2084  CB  VAL A  44      -0.401 -13.648   8.272  1.00  0.00           C  
ATOM   2085  CG1 VAL A  44      -1.289 -12.536   8.843  1.00  0.00           C  
ATOM   2086  CG2 VAL A  44      -1.230 -14.417   7.237  1.00  0.00           C  
ATOM   2087  H   VAL A  44       2.206 -14.813   8.013  1.00  0.00           H  
ATOM   2088  HA  VAL A  44       0.686 -12.548   6.812  1.00  0.00           H  
ATOM   2089  HB  VAL A  44      -0.171 -14.344   9.079  1.00  0.00           H  
ATOM   2090 HG11 VAL A  44      -0.808 -12.082   9.710  1.00  0.00           H  
ATOM   2091 HG12 VAL A  44      -1.480 -11.778   8.084  1.00  0.00           H  
ATOM   2092 HG13 VAL A  44      -2.238 -12.956   9.176  1.00  0.00           H  
ATOM   2093 HG21 VAL A  44      -1.523 -13.739   6.435  1.00  0.00           H  
ATOM   2094 HG22 VAL A  44      -0.653 -15.244   6.824  1.00  0.00           H  
ATOM   2095 HG23 VAL A  44      -2.121 -14.824   7.713  1.00  0.00           H  
ATOM   2096  N   LEU A  45       1.474 -10.877   8.495  1.00  0.00           N  
ATOM   2097  CA  LEU A  45       2.132  -9.814   9.260  1.00  0.00           C  
ATOM   2098  C   LEU A  45       1.582  -9.724  10.700  1.00  0.00           C  
ATOM   2099  O   LEU A  45       0.431 -10.106  10.936  1.00  0.00           O  
ATOM   2100  CB  LEU A  45       1.955  -8.463   8.534  1.00  0.00           C  
ATOM   2101  CG  LEU A  45       2.620  -8.341   7.148  1.00  0.00           C  
ATOM   2102  CD1 LEU A  45       2.250  -7.001   6.512  1.00  0.00           C  
ATOM   2103  CD2 LEU A  45       4.143  -8.391   7.225  1.00  0.00           C  
ATOM   2104  H   LEU A  45       0.780 -10.598   7.815  1.00  0.00           H  
ATOM   2105  HA  LEU A  45       3.195 -10.050   9.314  1.00  0.00           H  
ATOM   2106  HB2 LEU A  45       2.347  -7.670   9.171  1.00  0.00           H  
ATOM   2107  HB3 LEU A  45       0.886  -8.281   8.425  1.00  0.00           H  
ATOM   2108  HG  LEU A  45       2.275  -9.142   6.493  1.00  0.00           H  
ATOM   2109 HD11 LEU A  45       1.166  -6.921   6.424  1.00  0.00           H  
ATOM   2110 HD12 LEU A  45       2.620  -6.188   7.137  1.00  0.00           H  
ATOM   2111 HD13 LEU A  45       2.698  -6.925   5.521  1.00  0.00           H  
ATOM   2112 HD21 LEU A  45       4.516  -7.620   7.900  1.00  0.00           H  
ATOM   2113 HD22 LEU A  45       4.453  -9.369   7.594  1.00  0.00           H  
ATOM   2114 HD23 LEU A  45       4.574  -8.246   6.235  1.00  0.00           H  
ATOM   2115  N   PRO A  46       2.354  -9.182  11.664  1.00  0.00           N  
ATOM   2116  CA  PRO A  46       1.876  -8.929  13.022  1.00  0.00           C  
ATOM   2117  C   PRO A  46       0.550  -8.154  13.066  1.00  0.00           C  
ATOM   2118  O   PRO A  46       0.393  -7.122  12.408  1.00  0.00           O  
ATOM   2119  CB  PRO A  46       3.002  -8.151  13.712  1.00  0.00           C  
ATOM   2120  CG  PRO A  46       4.250  -8.670  13.003  1.00  0.00           C  
ATOM   2121  CD  PRO A  46       3.763  -8.820  11.562  1.00  0.00           C  
ATOM   2122  HA  PRO A  46       1.750  -9.887  13.525  1.00  0.00           H  
ATOM   2123  HB2 PRO A  46       3.037  -8.351  14.783  1.00  0.00           H  
ATOM   2124  HB3 PRO A  46       2.895  -7.082  13.526  1.00  0.00           H  
ATOM   2125  HG2 PRO A  46       4.528  -9.644  13.405  1.00  0.00           H  
ATOM   2126  HG3 PRO A  46       5.081  -7.969  13.077  1.00  0.00           H  
ATOM   2127  HD2 PRO A  46       3.859  -7.868  11.040  1.00  0.00           H  
ATOM   2128  HD3 PRO A  46       4.345  -9.590  11.055  1.00  0.00           H  
ATOM   2129  N   ASN A  47      -0.407  -8.640  13.861  1.00  0.00           N  
ATOM   2130  CA  ASN A  47      -1.673  -7.951  14.106  1.00  0.00           C  
ATOM   2131  C   ASN A  47      -1.419  -6.580  14.759  1.00  0.00           C  
ATOM   2132  O   ASN A  47      -0.673  -6.487  15.733  1.00  0.00           O  
ATOM   2133  CB  ASN A  47      -2.561  -8.858  14.975  1.00  0.00           C  
ATOM   2134  CG  ASN A  47      -3.855  -8.213  15.447  1.00  0.00           C  
ATOM   2135  OD1 ASN A  47      -4.313  -7.188  14.958  1.00  0.00           O  
ATOM   2136  ND2 ASN A  47      -4.469  -8.801  16.438  1.00  0.00           N  
ATOM   2137  H   ASN A  47      -0.235  -9.511  14.343  1.00  0.00           H  
ATOM   2138  HA  ASN A  47      -2.173  -7.787  13.152  1.00  0.00           H  
ATOM   2139  HB2 ASN A  47      -1.997  -9.147  15.861  1.00  0.00           H  
ATOM   2140  HB3 ASN A  47      -2.812  -9.764  14.423  1.00  0.00           H  
ATOM   2141 HD21 ASN A  47      -5.279  -8.353  16.844  1.00  0.00           H  
ATOM   2142 HD22 ASN A  47      -4.054  -9.615  16.869  1.00  0.00           H  
ATOM   2143  N   ARG A  48      -2.059  -5.528  14.235  1.00  0.00           N  
ATOM   2144  CA  ARG A  48      -1.937  -4.141  14.711  1.00  0.00           C  
ATOM   2145  C   ARG A  48      -2.578  -3.897  16.080  1.00  0.00           C  
ATOM   2146  O   ARG A  48      -2.065  -3.089  16.852  1.00  0.00           O  
ATOM   2147  CB  ARG A  48      -2.511  -3.207  13.626  1.00  0.00           C  
ATOM   2148  CG  ARG A  48      -2.557  -1.719  14.012  1.00  0.00           C  
ATOM   2149  CD  ARG A  48      -2.987  -0.879  12.804  1.00  0.00           C  
ATOM   2150  NE  ARG A  48      -3.198   0.529  13.178  1.00  0.00           N  
ATOM   2151  CZ  ARG A  48      -2.774   1.608  12.548  1.00  0.00           C  
ATOM   2152  NH1 ARG A  48      -1.981   1.573  11.519  1.00  0.00           N  
ATOM   2153  NH2 ARG A  48      -3.119   2.790  12.938  1.00  0.00           N1+
ATOM   2154  H   ARG A  48      -2.687  -5.714  13.466  1.00  0.00           H  
ATOM   2155  HA  ARG A  48      -0.880  -3.913  14.846  1.00  0.00           H  
ATOM   2156  HB2 ARG A  48      -3.528  -3.524  13.395  1.00  0.00           H  
ATOM   2157  HB3 ARG A  48      -1.916  -3.321  12.719  1.00  0.00           H  
ATOM   2158  HG2 ARG A  48      -1.571  -1.392  14.344  1.00  0.00           H  
ATOM   2159  HG3 ARG A  48      -3.273  -1.572  14.821  1.00  0.00           H  
ATOM   2160  HD2 ARG A  48      -3.926  -1.272  12.415  1.00  0.00           H  
ATOM   2161  HD3 ARG A  48      -2.226  -0.969  12.028  1.00  0.00           H  
ATOM   2162  HE  ARG A  48      -3.762   0.694  13.999  1.00  0.00           H  
ATOM   2163 HH11 ARG A  48      -1.639   2.467  11.199  1.00  0.00           H  
ATOM   2164 HH12 ARG A  48      -1.520   0.707  11.280  1.00  0.00           H  
ATOM   2165 HH21 ARG A  48      -3.556   2.880  13.844  1.00  0.00           H  
ATOM   2166 HH22 ARG A  48      -2.687   3.585  12.490  1.00  0.00           H  
ATOM   2167  N   VAL A  49      -3.686  -4.574  16.389  1.00  0.00           N  
ATOM   2168  CA  VAL A  49      -4.500  -4.290  17.583  1.00  0.00           C  
ATOM   2169  C   VAL A  49      -3.941  -5.018  18.807  1.00  0.00           C  
ATOM   2170  O   VAL A  49      -4.147  -6.223  18.963  1.00  0.00           O  
ATOM   2171  CB  VAL A  49      -5.997  -4.571  17.330  1.00  0.00           C  
ATOM   2172  CG1 VAL A  49      -6.857  -4.346  18.581  1.00  0.00           C  
ATOM   2173  CG2 VAL A  49      -6.541  -3.683  16.202  1.00  0.00           C  
ATOM   2174  H   VAL A  49      -3.992  -5.302  15.760  1.00  0.00           H  
ATOM   2175  HA  VAL A  49      -4.433  -3.222  17.793  1.00  0.00           H  
ATOM   2176  HB  VAL A  49      -6.113  -5.611  17.024  1.00  0.00           H  
ATOM   2177 HG11 VAL A  49      -6.572  -5.039  19.373  1.00  0.00           H  
ATOM   2178 HG12 VAL A  49      -6.736  -3.322  18.936  1.00  0.00           H  
ATOM   2179 HG13 VAL A  49      -7.907  -4.519  18.344  1.00  0.00           H  
ATOM   2180 HG21 VAL A  49      -6.391  -2.632  16.448  1.00  0.00           H  
ATOM   2181 HG22 VAL A  49      -6.033  -3.905  15.263  1.00  0.00           H  
ATOM   2182 HG23 VAL A  49      -7.609  -3.860  16.071  1.00  0.00           H  
ATOM   2183  N   GLY A  50      -3.233  -4.280  19.666  1.00  0.00           N  
ATOM   2184  CA  GLY A  50      -2.579  -4.784  20.879  1.00  0.00           C  
ATOM   2185  C   GLY A  50      -1.065  -5.035  20.764  1.00  0.00           C  
ATOM   2186  O   GLY A  50      -0.493  -5.643  21.674  1.00  0.00           O  
ATOM   2187  H   GLY A  50      -3.130  -3.296  19.463  1.00  0.00           H  
ATOM   2188  HA2 GLY A  50      -3.062  -5.712  21.184  1.00  0.00           H  
ATOM   2189  HA3 GLY A  50      -2.728  -4.051  21.672  1.00  0.00           H  
ATOM   2190  N   LEU A  51      -0.430  -4.583  19.674  1.00  0.00           N  
ATOM   2191  CA  LEU A  51       1.007  -4.707  19.378  1.00  0.00           C  
ATOM   2192  C   LEU A  51       1.852  -3.635  20.101  1.00  0.00           C  
ATOM   2193  O   LEU A  51       1.650  -2.447  19.829  1.00  0.00           O  
ATOM   2194  CB  LEU A  51       1.173  -4.639  17.846  1.00  0.00           C  
ATOM   2195  CG  LEU A  51       2.584  -4.404  17.266  1.00  0.00           C  
ATOM   2196  CD1 LEU A  51       3.589  -5.501  17.613  1.00  0.00           C  
ATOM   2197  CD2 LEU A  51       2.478  -4.353  15.741  1.00  0.00           C  
ATOM   2198  H   LEU A  51      -0.988  -4.091  18.991  1.00  0.00           H  
ATOM   2199  HA  LEU A  51       1.336  -5.699  19.687  1.00  0.00           H  
ATOM   2200  HB2 LEU A  51       0.540  -3.833  17.475  1.00  0.00           H  
ATOM   2201  HB3 LEU A  51       0.791  -5.577  17.444  1.00  0.00           H  
ATOM   2202  HG  LEU A  51       2.973  -3.445  17.610  1.00  0.00           H  
ATOM   2203 HD11 LEU A  51       3.795  -5.494  18.683  1.00  0.00           H  
ATOM   2204 HD12 LEU A  51       3.197  -6.477  17.324  1.00  0.00           H  
ATOM   2205 HD13 LEU A  51       4.529  -5.323  17.091  1.00  0.00           H  
ATOM   2206 HD21 LEU A  51       2.110  -5.307  15.362  1.00  0.00           H  
ATOM   2207 HD22 LEU A  51       1.783  -3.565  15.451  1.00  0.00           H  
ATOM   2208 HD23 LEU A  51       3.456  -4.146  15.306  1.00  0.00           H  
ATOM   2209  N   PRO A  52       2.817  -4.019  20.968  1.00  0.00           N  
ATOM   2210  CA  PRO A  52       3.697  -3.080  21.665  1.00  0.00           C  
ATOM   2211  C   PRO A  52       4.400  -2.068  20.749  1.00  0.00           C  
ATOM   2212  O   PRO A  52       5.083  -2.437  19.790  1.00  0.00           O  
ATOM   2213  CB  PRO A  52       4.708  -3.950  22.420  1.00  0.00           C  
ATOM   2214  CG  PRO A  52       3.896  -5.197  22.742  1.00  0.00           C  
ATOM   2215  CD  PRO A  52       3.042  -5.366  21.488  1.00  0.00           C  
ATOM   2216  HA  PRO A  52       3.094  -2.539  22.395  1.00  0.00           H  
ATOM   2217  HB2 PRO A  52       5.055  -3.465  23.333  1.00  0.00           H  
ATOM   2218  HB3 PRO A  52       5.546  -4.216  21.776  1.00  0.00           H  
ATOM   2219  HG2 PRO A  52       3.259  -5.002  23.605  1.00  0.00           H  
ATOM   2220  HG3 PRO A  52       4.533  -6.064  22.917  1.00  0.00           H  
ATOM   2221  HD2 PRO A  52       3.591  -5.965  20.761  1.00  0.00           H  
ATOM   2222  HD3 PRO A  52       2.106  -5.860  21.748  1.00  0.00           H  
ATOM   2223  N   ILE A  53       4.272  -0.776  21.068  1.00  0.00           N  
ATOM   2224  CA  ILE A  53       4.810   0.335  20.260  1.00  0.00           C  
ATOM   2225  C   ILE A  53       6.341   0.264  20.065  1.00  0.00           C  
ATOM   2226  O   ILE A  53       6.863   0.736  19.056  1.00  0.00           O  
ATOM   2227  CB  ILE A  53       4.325   1.680  20.858  1.00  0.00           C  
ATOM   2228  CG1 ILE A  53       4.695   2.913  20.004  1.00  0.00           C  
ATOM   2229  CG2 ILE A  53       4.907   1.922  22.266  1.00  0.00           C  
ATOM   2230  CD1 ILE A  53       4.096   2.878  18.592  1.00  0.00           C  
ATOM   2231  H   ILE A  53       3.673  -0.545  21.848  1.00  0.00           H  
ATOM   2232  HA  ILE A  53       4.367   0.238  19.268  1.00  0.00           H  
ATOM   2233  HB  ILE A  53       3.239   1.643  20.943  1.00  0.00           H  
ATOM   2234 HG12 ILE A  53       5.777   3.016  19.932  1.00  0.00           H  
ATOM   2235 HG13 ILE A  53       4.308   3.804  20.500  1.00  0.00           H  
ATOM   2236 HG21 ILE A  53       4.650   1.103  22.937  1.00  0.00           H  
ATOM   2237 HG22 ILE A  53       5.991   2.029  22.227  1.00  0.00           H  
ATOM   2238 HG23 ILE A  53       4.487   2.837  22.683  1.00  0.00           H  
ATOM   2239 HD11 ILE A  53       4.566   2.094  17.998  1.00  0.00           H  
ATOM   2240 HD12 ILE A  53       3.022   2.700  18.646  1.00  0.00           H  
ATOM   2241 HD13 ILE A  53       4.267   3.836  18.102  1.00  0.00           H  
ATOM   2242  N   ASN A  54       7.064  -0.391  20.979  1.00  0.00           N  
ATOM   2243  CA  ASN A  54       8.507  -0.670  20.916  1.00  0.00           C  
ATOM   2244  C   ASN A  54       8.904  -1.733  19.863  1.00  0.00           C  
ATOM   2245  O   ASN A  54      10.086  -1.868  19.562  1.00  0.00           O  
ATOM   2246  CB  ASN A  54       9.003  -1.072  22.322  1.00  0.00           C  
ATOM   2247  CG  ASN A  54       8.119  -2.094  23.021  1.00  0.00           C  
ATOM   2248  OD1 ASN A  54       7.005  -1.797  23.423  1.00  0.00           O  
ATOM   2249  ND2 ASN A  54       8.544  -3.321  23.174  1.00  0.00           N  
ATOM   2250  H   ASN A  54       6.570  -0.739  21.788  1.00  0.00           H  
ATOM   2251  HA  ASN A  54       9.025   0.245  20.628  1.00  0.00           H  
ATOM   2252  HB2 ASN A  54       9.023  -0.182  22.952  1.00  0.00           H  
ATOM   2253  HB3 ASN A  54      10.024  -1.447  22.261  1.00  0.00           H  
ATOM   2254 HD21 ASN A  54       7.954  -3.971  23.673  1.00  0.00           H  
ATOM   2255 HD22 ASN A  54       9.456  -3.597  22.839  1.00  0.00           H  
ATOM   2256  N   GLN A  55       7.943  -2.455  19.273  1.00  0.00           N  
ATOM   2257  CA  GLN A  55       8.168  -3.508  18.263  1.00  0.00           C  
ATOM   2258  C   GLN A  55       7.544  -3.178  16.894  1.00  0.00           C  
ATOM   2259  O   GLN A  55       7.732  -3.911  15.921  1.00  0.00           O  
ATOM   2260  CB  GLN A  55       7.615  -4.846  18.779  1.00  0.00           C  
ATOM   2261  CG  GLN A  55       8.178  -5.282  20.140  1.00  0.00           C  
ATOM   2262  CD  GLN A  55       7.575  -6.597  20.624  1.00  0.00           C  
ATOM   2263  OE1 GLN A  55       6.747  -7.223  19.976  1.00  0.00           O  
ATOM   2264  NE2 GLN A  55       7.959  -7.072  21.786  1.00  0.00           N  
ATOM   2265  H   GLN A  55       6.994  -2.326  19.594  1.00  0.00           H  
ATOM   2266  HA  GLN A  55       9.238  -3.633  18.100  1.00  0.00           H  
ATOM   2267  HB2 GLN A  55       7.842  -5.622  18.048  1.00  0.00           H  
ATOM   2268  HB3 GLN A  55       6.532  -4.763  18.861  1.00  0.00           H  
ATOM   2269  HG2 GLN A  55       7.956  -4.522  20.889  1.00  0.00           H  
ATOM   2270  HG3 GLN A  55       9.259  -5.394  20.067  1.00  0.00           H  
ATOM   2271 HE21 GLN A  55       8.636  -6.595  22.364  1.00  0.00           H  
ATOM   2272 HE22 GLN A  55       7.605  -7.988  22.023  1.00  0.00           H  
ATOM   2273  N   ARG A  56       6.797  -2.070  16.820  1.00  0.00           N  
ATOM   2274  CA  ARG A  56       5.909  -1.677  15.714  1.00  0.00           C  
ATOM   2275  C   ARG A  56       6.596  -1.341  14.376  1.00  0.00           C  
ATOM   2276  O   ARG A  56       5.929  -1.310  13.343  1.00  0.00           O  
ATOM   2277  CB  ARG A  56       5.034  -0.532  16.265  1.00  0.00           C  
ATOM   2278  CG  ARG A  56       4.041   0.111  15.292  1.00  0.00           C  
ATOM   2279  CD  ARG A  56       2.993  -0.891  14.794  1.00  0.00           C  
ATOM   2280  NE  ARG A  56       2.102  -0.247  13.825  1.00  0.00           N  
ATOM   2281  CZ  ARG A  56       1.129   0.602  14.094  1.00  0.00           C  
ATOM   2282  NH1 ARG A  56       0.637   1.284  13.110  1.00  0.00           N  
ATOM   2283  NH2 ARG A  56       0.663   0.788  15.296  1.00  0.00           N1+
ATOM   2284  H   ARG A  56       6.727  -1.528  17.670  1.00  0.00           H  
ATOM   2285  HA  ARG A  56       5.263  -2.526  15.494  1.00  0.00           H  
ATOM   2286  HB2 ARG A  56       5.694   0.262  16.614  1.00  0.00           H  
ATOM   2287  HB3 ARG A  56       4.478  -0.901  17.126  1.00  0.00           H  
ATOM   2288  HG2 ARG A  56       4.571   0.543  14.444  1.00  0.00           H  
ATOM   2289  HG3 ARG A  56       3.534   0.923  15.813  1.00  0.00           H  
ATOM   2290  HD2 ARG A  56       2.424  -1.280  15.639  1.00  0.00           H  
ATOM   2291  HD3 ARG A  56       3.494  -1.722  14.299  1.00  0.00           H  
ATOM   2292  HE  ARG A  56       2.344  -0.363  12.851  1.00  0.00           H  
ATOM   2293 HH11 ARG A  56       0.114   2.132  13.276  1.00  0.00           H  
ATOM   2294 HH12 ARG A  56       1.072   1.159  12.207  1.00  0.00           H  
ATOM   2295 HH21 ARG A  56       1.051   0.290  16.085  1.00  0.00           H  
ATOM   2296 HH22 ARG A  56      -0.172   1.337  15.442  1.00  0.00           H  
ATOM   2297  N   PHE A  57       7.911  -1.130  14.372  1.00  0.00           N  
ATOM   2298  CA  PHE A  57       8.670  -0.667  13.205  1.00  0.00           C  
ATOM   2299  C   PHE A  57       9.974  -1.441  12.987  1.00  0.00           C  
ATOM   2300  O   PHE A  57      10.469  -2.121  13.887  1.00  0.00           O  
ATOM   2301  CB  PHE A  57       8.945   0.844  13.312  1.00  0.00           C  
ATOM   2302  CG  PHE A  57       7.712   1.716  13.423  1.00  0.00           C  
ATOM   2303  CD1 PHE A  57       6.994   2.067  12.266  1.00  0.00           C  
ATOM   2304  CD2 PHE A  57       7.293   2.194  14.678  1.00  0.00           C  
ATOM   2305  CE1 PHE A  57       5.848   2.872  12.360  1.00  0.00           C  
ATOM   2306  CE2 PHE A  57       6.149   3.005  14.773  1.00  0.00           C  
ATOM   2307  CZ  PHE A  57       5.423   3.338  13.614  1.00  0.00           C  
ATOM   2308  H   PHE A  57       8.422  -1.282  15.230  1.00  0.00           H  
ATOM   2309  HA  PHE A  57       8.062  -0.828  12.314  1.00  0.00           H  
ATOM   2310  HB2 PHE A  57       9.500   1.165  12.430  1.00  0.00           H  
ATOM   2311  HB3 PHE A  57       9.587   1.024  14.174  1.00  0.00           H  
ATOM   2312  HD1 PHE A  57       7.327   1.721  11.298  1.00  0.00           H  
ATOM   2313  HD2 PHE A  57       7.850   1.943  15.568  1.00  0.00           H  
ATOM   2314  HE1 PHE A  57       5.295   3.137  11.471  1.00  0.00           H  
ATOM   2315  HE2 PHE A  57       5.837   3.368  15.741  1.00  0.00           H  
ATOM   2316  HZ  PHE A  57       4.538   3.954  13.673  1.00  0.00           H  
ATOM   2317  N   ILE A  58      10.537  -1.280  11.789  1.00  0.00           N  
ATOM   2318  CA  ILE A  58      11.877  -1.724  11.380  1.00  0.00           C  
ATOM   2319  C   ILE A  58      12.538  -0.639  10.519  1.00  0.00           C  
ATOM   2320  O   ILE A  58      11.854   0.228   9.964  1.00  0.00           O  
ATOM   2321  CB  ILE A  58      11.840  -3.086  10.642  1.00  0.00           C  
ATOM   2322  CG1 ILE A  58      11.076  -3.006   9.299  1.00  0.00           C  
ATOM   2323  CG2 ILE A  58      11.310  -4.193  11.564  1.00  0.00           C  
ATOM   2324  CD1 ILE A  58      11.140  -4.290   8.465  1.00  0.00           C  
ATOM   2325  H   ILE A  58      10.019  -0.742  11.109  1.00  0.00           H  
ATOM   2326  HA  ILE A  58      12.485  -1.842  12.277  1.00  0.00           H  
ATOM   2327  HB  ILE A  58      12.871  -3.348  10.405  1.00  0.00           H  
ATOM   2328 HG12 ILE A  58      11.499  -2.207   8.689  1.00  0.00           H  
ATOM   2329 HG13 ILE A  58      10.029  -2.768   9.490  1.00  0.00           H  
ATOM   2330 HG21 ILE A  58      11.872  -4.184  12.498  1.00  0.00           H  
ATOM   2331 HG22 ILE A  58      10.258  -4.026  11.795  1.00  0.00           H  
ATOM   2332 HG23 ILE A  58      11.423  -5.173  11.101  1.00  0.00           H  
ATOM   2333 HD11 ILE A  58      12.179  -4.568   8.294  1.00  0.00           H  
ATOM   2334 HD12 ILE A  58      10.623  -5.101   8.978  1.00  0.00           H  
ATOM   2335 HD13 ILE A  58      10.656  -4.120   7.504  1.00  0.00           H  
ATOM   2336  N   LEU A  59      13.864  -0.709  10.385  1.00  0.00           N  
ATOM   2337  CA  LEU A  59      14.681   0.243   9.623  1.00  0.00           C  
ATOM   2338  C   LEU A  59      15.436  -0.435   8.472  1.00  0.00           C  
ATOM   2339  O   LEU A  59      15.804  -1.609   8.555  1.00  0.00           O  
ATOM   2340  CB  LEU A  59      15.652   1.005  10.548  1.00  0.00           C  
ATOM   2341  CG  LEU A  59      15.038   1.684  11.787  1.00  0.00           C  
ATOM   2342  CD1 LEU A  59      16.150   2.303  12.634  1.00  0.00           C  
ATOM   2343  CD2 LEU A  59      14.063   2.798  11.405  1.00  0.00           C  
ATOM   2344  H   LEU A  59      14.343  -1.451  10.875  1.00  0.00           H  
ATOM   2345  HA  LEU A  59      14.018   0.980   9.171  1.00  0.00           H  
ATOM   2346  HB2 LEU A  59      16.163   1.765   9.956  1.00  0.00           H  
ATOM   2347  HB3 LEU A  59      16.411   0.299  10.886  1.00  0.00           H  
ATOM   2348  HG  LEU A  59      14.516   0.947  12.397  1.00  0.00           H  
ATOM   2349 HD11 LEU A  59      16.844   1.525  12.953  1.00  0.00           H  
ATOM   2350 HD12 LEU A  59      16.693   3.054  12.058  1.00  0.00           H  
ATOM   2351 HD13 LEU A  59      15.724   2.768  13.523  1.00  0.00           H  
ATOM   2352 HD21 LEU A  59      14.554   3.518  10.750  1.00  0.00           H  
ATOM   2353 HD22 LEU A  59      13.203   2.368  10.892  1.00  0.00           H  
ATOM   2354 HD23 LEU A  59      13.713   3.304  12.304  1.00  0.00           H  
ATOM   2355  N   VAL A  60      15.703   0.328   7.410  1.00  0.00           N  
ATOM   2356  CA  VAL A  60      16.444  -0.112   6.216  1.00  0.00           C  
ATOM   2357  C   VAL A  60      17.504   0.921   5.842  1.00  0.00           C  
ATOM   2358  O   VAL A  60      17.169   2.036   5.456  1.00  0.00           O  
ATOM   2359  CB  VAL A  60      15.499  -0.440   5.040  1.00  0.00           C  
ATOM   2360  CG1 VAL A  60      16.254  -0.704   3.731  1.00  0.00           C  
ATOM   2361  CG2 VAL A  60      14.625  -1.665   5.331  1.00  0.00           C  
ATOM   2362  H   VAL A  60      15.362   1.279   7.426  1.00  0.00           H  
ATOM   2363  HA  VAL A  60      16.969  -1.037   6.456  1.00  0.00           H  
ATOM   2364  HB  VAL A  60      14.837   0.411   4.876  1.00  0.00           H  
ATOM   2365 HG11 VAL A  60      16.720   0.217   3.381  1.00  0.00           H  
ATOM   2366 HG12 VAL A  60      17.026  -1.457   3.891  1.00  0.00           H  
ATOM   2367 HG13 VAL A  60      15.562  -1.043   2.960  1.00  0.00           H  
ATOM   2368 HG21 VAL A  60      15.258  -2.547   5.435  1.00  0.00           H  
ATOM   2369 HG22 VAL A  60      14.063  -1.519   6.253  1.00  0.00           H  
ATOM   2370 HG23 VAL A  60      13.919  -1.821   4.515  1.00  0.00           H  
ATOM   2371  N   GLU A  61      18.780   0.560   5.950  1.00  0.00           N  
ATOM   2372  CA  GLU A  61      19.923   1.432   5.647  1.00  0.00           C  
ATOM   2373  C   GLU A  61      20.462   1.169   4.229  1.00  0.00           C  
ATOM   2374  O   GLU A  61      20.607   0.010   3.828  1.00  0.00           O  
ATOM   2375  CB  GLU A  61      20.983   1.254   6.745  1.00  0.00           C  
ATOM   2376  CG  GLU A  61      22.237   2.140   6.611  1.00  0.00           C  
ATOM   2377  CD  GLU A  61      22.294   3.292   7.624  1.00  0.00           C  
ATOM   2378  OE1 GLU A  61      23.406   3.823   7.863  1.00  0.00           O  
ATOM   2379  OE2 GLU A  61      21.250   3.686   8.191  1.00  0.00           O1-
ATOM   2380  H   GLU A  61      18.979  -0.373   6.281  1.00  0.00           H  
ATOM   2381  HA  GLU A  61      19.600   2.472   5.684  1.00  0.00           H  
ATOM   2382  HB2 GLU A  61      21.316   0.217   6.693  1.00  0.00           H  
ATOM   2383  HB3 GLU A  61      20.522   1.376   7.725  1.00  0.00           H  
ATOM   2384  HG2 GLU A  61      22.312   2.552   5.605  1.00  0.00           H  
ATOM   2385  HG3 GLU A  61      23.111   1.506   6.766  1.00  0.00           H  
ATOM   2386  N   LEU A  62      20.752   2.226   3.466  1.00  0.00           N  
ATOM   2387  CA  LEU A  62      21.048   2.167   2.032  1.00  0.00           C  
ATOM   2388  C   LEU A  62      22.242   3.052   1.650  1.00  0.00           C  
ATOM   2389  O   LEU A  62      22.411   4.151   2.180  1.00  0.00           O  
ATOM   2390  CB  LEU A  62      19.801   2.583   1.227  1.00  0.00           C  
ATOM   2391  CG  LEU A  62      18.529   1.741   1.430  1.00  0.00           C  
ATOM   2392  CD1 LEU A  62      17.353   2.389   0.697  1.00  0.00           C  
ATOM   2393  CD2 LEU A  62      18.694   0.327   0.874  1.00  0.00           C  
ATOM   2394  H   LEU A  62      20.668   3.149   3.866  1.00  0.00           H  
ATOM   2395  HA  LEU A  62      21.304   1.142   1.763  1.00  0.00           H  
ATOM   2396  HB2 LEU A  62      20.053   2.578   0.167  1.00  0.00           H  
ATOM   2397  HB3 LEU A  62      19.568   3.610   1.508  1.00  0.00           H  
ATOM   2398  HG  LEU A  62      18.281   1.690   2.491  1.00  0.00           H  
ATOM   2399 HD11 LEU A  62      17.181   3.391   1.089  1.00  0.00           H  
ATOM   2400 HD12 LEU A  62      17.563   2.458  -0.370  1.00  0.00           H  
ATOM   2401 HD13 LEU A  62      16.452   1.796   0.852  1.00  0.00           H  
ATOM   2402 HD21 LEU A  62      18.939   0.375  -0.187  1.00  0.00           H  
ATOM   2403 HD22 LEU A  62      19.492  -0.182   1.415  1.00  0.00           H  
ATOM   2404 HD23 LEU A  62      17.770  -0.235   1.010  1.00  0.00           H  
ATOM   2405  N   SER A  63      23.025   2.591   0.671  1.00  0.00           N  
ATOM   2406  CA  SER A  63      24.137   3.321   0.040  1.00  0.00           C  
ATOM   2407  C   SER A  63      24.267   2.962  -1.451  1.00  0.00           C  
ATOM   2408  O   SER A  63      23.631   2.010  -1.908  1.00  0.00           O  
ATOM   2409  CB  SER A  63      25.461   3.056   0.770  1.00  0.00           C  
ATOM   2410  OG  SER A  63      25.405   3.437   2.133  1.00  0.00           O  
ATOM   2411  H   SER A  63      22.819   1.674   0.303  1.00  0.00           H  
ATOM   2412  HA  SER A  63      23.920   4.387   0.104  1.00  0.00           H  
ATOM   2413  HB2 SER A  63      26.263   3.609   0.282  1.00  0.00           H  
ATOM   2414  HB3 SER A  63      25.690   1.992   0.715  1.00  0.00           H  
ATOM   2415  HG  SER A  63      25.316   4.392   2.161  1.00  0.00           H  
ATOM   2416  N   ASN A  64      25.077   3.699  -2.221  1.00  0.00           N  
ATOM   2417  CA  ASN A  64      25.228   3.476  -3.667  1.00  0.00           C  
ATOM   2418  C   ASN A  64      26.678   3.618  -4.174  1.00  0.00           C  
ATOM   2419  O   ASN A  64      27.595   3.846  -3.389  1.00  0.00           O  
ATOM   2420  CB  ASN A  64      24.235   4.397  -4.400  1.00  0.00           C  
ATOM   2421  CG  ASN A  64      24.576   5.880  -4.414  1.00  0.00           C  
ATOM   2422  OD1 ASN A  64      25.631   6.329  -3.982  1.00  0.00           O  
ATOM   2423  ND2 ASN A  64      23.692   6.674  -4.967  1.00  0.00           N  
ATOM   2424  H   ASN A  64      25.548   4.496  -1.818  1.00  0.00           H  
ATOM   2425  HA  ASN A  64      24.950   2.445  -3.886  1.00  0.00           H  
ATOM   2426  HB2 ASN A  64      23.245   4.269  -3.962  1.00  0.00           H  
ATOM   2427  HB3 ASN A  64      24.164   4.063  -5.435  1.00  0.00           H  
ATOM   2428 HD21 ASN A  64      22.858   6.304  -5.400  1.00  0.00           H  
ATOM   2429 HD22 ASN A  64      23.906   7.657  -5.062  1.00  0.00           H  
ATOM   2430  N   HIS A  65      26.904   3.495  -5.492  1.00  0.00           N  
ATOM   2431  CA  HIS A  65      28.231   3.577  -6.143  1.00  0.00           C  
ATOM   2432  C   HIS A  65      28.913   4.964  -6.109  1.00  0.00           C  
ATOM   2433  O   HIS A  65      29.922   5.180  -6.780  1.00  0.00           O  
ATOM   2434  CB  HIS A  65      28.144   3.016  -7.574  1.00  0.00           C  
ATOM   2435  CG  HIS A  65      29.437   2.424  -8.078  1.00  0.00           C  
ATOM   2436  ND1 HIS A  65      30.074   1.312  -7.523  1.00  0.00           N  
ATOM   2437  CD2 HIS A  65      30.170   2.867  -9.138  1.00  0.00           C  
ATOM   2438  CE1 HIS A  65      31.200   1.140  -8.232  1.00  0.00           C  
ATOM   2439  NE2 HIS A  65      31.280   2.054  -9.214  1.00  0.00           N  
ATOM   2440  H   HIS A  65      26.123   3.246  -6.081  1.00  0.00           H  
ATOM   2441  HA  HIS A  65      28.899   2.923  -5.583  1.00  0.00           H  
ATOM   2442  HB2 HIS A  65      27.813   3.810  -8.243  1.00  0.00           H  
ATOM   2443  HB3 HIS A  65      27.404   2.216  -7.614  1.00  0.00           H  
ATOM   2444  HD2 HIS A  65      29.925   3.706  -9.773  1.00  0.00           H  
ATOM   2445  HE2 HIS A  65      32.063   2.164  -9.842  1.00  0.00           H  
ATOM   2446  HE1 HIS A  65      31.939   0.377  -8.036  1.00  0.00           H  
ATOM   2447  N   ALA A  66      28.395   5.903  -5.316  1.00  0.00           N  
ATOM   2448  CA  ALA A  66      29.042   7.164  -4.945  1.00  0.00           C  
ATOM   2449  C   ALA A  66      29.089   7.349  -3.409  1.00  0.00           C  
ATOM   2450  O   ALA A  66      29.345   8.448  -2.910  1.00  0.00           O  
ATOM   2451  CB  ALA A  66      28.361   8.311  -5.703  1.00  0.00           C  
ATOM   2452  H   ALA A  66      27.518   5.696  -4.860  1.00  0.00           H  
ATOM   2453  HA  ALA A  66      30.081   7.129  -5.270  1.00  0.00           H  
ATOM   2454  HB1 ALA A  66      28.436   8.138  -6.777  1.00  0.00           H  
ATOM   2455  HB2 ALA A  66      27.309   8.369  -5.426  1.00  0.00           H  
ATOM   2456  HB3 ALA A  66      28.849   9.257  -5.466  1.00  0.00           H  
ATOM   2457  N   GLU A  67      28.834   6.270  -2.659  1.00  0.00           N  
ATOM   2458  CA  GLU A  67      28.740   6.173  -1.194  1.00  0.00           C  
ATOM   2459  C   GLU A  67      27.720   7.138  -0.545  1.00  0.00           C  
ATOM   2460  O   GLU A  67      27.655   7.256   0.685  1.00  0.00           O  
ATOM   2461  CB  GLU A  67      30.135   6.209  -0.545  1.00  0.00           C  
ATOM   2462  CG  GLU A  67      31.178   5.255  -1.161  1.00  0.00           C  
ATOM   2463  CD  GLU A  67      30.819   3.759  -1.129  1.00  0.00           C  
ATOM   2464  OE1 GLU A  67      31.383   3.007  -1.962  1.00  0.00           O  
ATOM   2465  OE2 GLU A  67      30.059   3.322  -0.233  1.00  0.00           O1-
ATOM   2466  H   GLU A  67      28.635   5.412  -3.153  1.00  0.00           H  
ATOM   2467  HA  GLU A  67      28.340   5.181  -0.987  1.00  0.00           H  
ATOM   2468  HB2 GLU A  67      30.033   5.959   0.511  1.00  0.00           H  
ATOM   2469  HB3 GLU A  67      30.523   7.226  -0.607  1.00  0.00           H  
ATOM   2470  HG2 GLU A  67      32.108   5.384  -0.606  1.00  0.00           H  
ATOM   2471  HG3 GLU A  67      31.378   5.558  -2.189  1.00  0.00           H  
ATOM   2472  N   LEU A  68      26.879   7.794  -1.357  1.00  0.00           N  
ATOM   2473  CA  LEU A  68      25.729   8.576  -0.900  1.00  0.00           C  
ATOM   2474  C   LEU A  68      24.744   7.624  -0.221  1.00  0.00           C  
ATOM   2475  O   LEU A  68      24.594   6.480  -0.650  1.00  0.00           O  
ATOM   2476  CB  LEU A  68      25.073   9.343  -2.065  1.00  0.00           C  
ATOM   2477  CG  LEU A  68      26.019  10.243  -2.883  1.00  0.00           C  
ATOM   2478  CD1 LEU A  68      25.220  11.005  -3.940  1.00  0.00           C  
ATOM   2479  CD2 LEU A  68      26.750  11.276  -2.027  1.00  0.00           C  
ATOM   2480  H   LEU A  68      26.947   7.605  -2.347  1.00  0.00           H  
ATOM   2481  HA  LEU A  68      26.073   9.295  -0.156  1.00  0.00           H  
ATOM   2482  HB2 LEU A  68      24.270   9.958  -1.658  1.00  0.00           H  
ATOM   2483  HB3 LEU A  68      24.621   8.619  -2.743  1.00  0.00           H  
ATOM   2484  HG  LEU A  68      26.758   9.623  -3.391  1.00  0.00           H  
ATOM   2485 HD11 LEU A  68      24.705  10.289  -4.581  1.00  0.00           H  
ATOM   2486 HD12 LEU A  68      24.486  11.657  -3.467  1.00  0.00           H  
ATOM   2487 HD13 LEU A  68      25.895  11.601  -4.554  1.00  0.00           H  
ATOM   2488 HD21 LEU A  68      26.030  11.910  -1.511  1.00  0.00           H  
ATOM   2489 HD22 LEU A  68      27.373  10.771  -1.289  1.00  0.00           H  
ATOM   2490 HD23 LEU A  68      27.390  11.893  -2.658  1.00  0.00           H  
ATOM   2491  N   SER A  69      24.129   8.065   0.878  1.00  0.00           N  
ATOM   2492  CA  SER A  69      23.536   7.149   1.860  1.00  0.00           C  
ATOM   2493  C   SER A  69      22.282   7.702   2.530  1.00  0.00           C  
ATOM   2494  O   SER A  69      22.204   8.894   2.834  1.00  0.00           O  
ATOM   2495  CB  SER A  69      24.566   6.792   2.936  1.00  0.00           C  
ATOM   2496  OG  SER A  69      25.703   6.137   2.391  1.00  0.00           O  
ATOM   2497  H   SER A  69      24.200   9.042   1.123  1.00  0.00           H  
ATOM   2498  HA  SER A  69      23.248   6.231   1.348  1.00  0.00           H  
ATOM   2499  HB2 SER A  69      24.097   6.128   3.662  1.00  0.00           H  
ATOM   2500  HB3 SER A  69      24.881   7.700   3.451  1.00  0.00           H  
ATOM   2501  HG  SER A  69      26.170   6.732   1.800  1.00  0.00           H  
ATOM   2502  N   VAL A  70      21.313   6.822   2.783  1.00  0.00           N  
ATOM   2503  CA  VAL A  70      19.985   7.146   3.330  1.00  0.00           C  
ATOM   2504  C   VAL A  70      19.493   6.012   4.240  1.00  0.00           C  
ATOM   2505  O   VAL A  70      20.032   4.904   4.230  1.00  0.00           O  
ATOM   2506  CB  VAL A  70      18.958   7.456   2.207  1.00  0.00           C  
ATOM   2507  CG1 VAL A  70      19.468   8.438   1.141  1.00  0.00           C  
ATOM   2508  CG2 VAL A  70      18.452   6.218   1.460  1.00  0.00           C  
ATOM   2509  H   VAL A  70      21.499   5.848   2.589  1.00  0.00           H  
ATOM   2510  HA  VAL A  70      20.074   8.040   3.948  1.00  0.00           H  
ATOM   2511  HB  VAL A  70      18.093   7.917   2.684  1.00  0.00           H  
ATOM   2512 HG11 VAL A  70      19.868   9.336   1.611  1.00  0.00           H  
ATOM   2513 HG12 VAL A  70      20.250   7.978   0.537  1.00  0.00           H  
ATOM   2514 HG13 VAL A  70      18.650   8.719   0.478  1.00  0.00           H  
ATOM   2515 HG21 VAL A  70      19.275   5.752   0.918  1.00  0.00           H  
ATOM   2516 HG22 VAL A  70      18.005   5.499   2.147  1.00  0.00           H  
ATOM   2517 HG23 VAL A  70      17.687   6.513   0.742  1.00  0.00           H  
ATOM   2518  N   THR A  71      18.438   6.270   5.011  1.00  0.00           N  
ATOM   2519  CA  THR A  71      17.811   5.294   5.912  1.00  0.00           C  
ATOM   2520  C   THR A  71      16.293   5.415   5.829  1.00  0.00           C  
ATOM   2521  O   THR A  71      15.775   6.527   5.896  1.00  0.00           O  
ATOM   2522  CB  THR A  71      18.261   5.498   7.368  1.00  0.00           C  
ATOM   2523  OG1 THR A  71      19.657   5.658   7.491  1.00  0.00           O  
ATOM   2524  CG2 THR A  71      17.807   4.377   8.304  1.00  0.00           C  
ATOM   2525  H   THR A  71      18.075   7.212   5.022  1.00  0.00           H  
ATOM   2526  HA  THR A  71      18.095   4.287   5.607  1.00  0.00           H  
ATOM   2527  HB  THR A  71      17.811   6.425   7.723  1.00  0.00           H  
ATOM   2528 HG21 THR A  71      16.720   4.309   8.321  1.00  0.00           H  
ATOM   2529 HG22 THR A  71      18.223   3.427   7.970  1.00  0.00           H  
ATOM   2530 HG23 THR A  71      18.158   4.577   9.316  1.00  0.00           H  
ATOM   2531  HG1 THR A  71      20.076   4.798   7.571  1.00  0.00           H  
ATOM   2532  N   LEU A  72      15.567   4.305   5.713  1.00  0.00           N  
ATOM   2533  CA  LEU A  72      14.102   4.250   5.650  1.00  0.00           C  
ATOM   2534  C   LEU A  72      13.531   3.636   6.938  1.00  0.00           C  
ATOM   2535  O   LEU A  72      14.223   2.874   7.615  1.00  0.00           O  
ATOM   2536  CB  LEU A  72      13.631   3.456   4.412  1.00  0.00           C  
ATOM   2537  CG  LEU A  72      14.351   3.703   3.070  1.00  0.00           C  
ATOM   2538  CD1 LEU A  72      13.682   2.859   1.986  1.00  0.00           C  
ATOM   2539  CD2 LEU A  72      14.317   5.162   2.616  1.00  0.00           C  
ATOM   2540  H   LEU A  72      16.063   3.426   5.675  1.00  0.00           H  
ATOM   2541  HA  LEU A  72      13.706   5.262   5.563  1.00  0.00           H  
ATOM   2542  HB2 LEU A  72      12.568   3.654   4.275  1.00  0.00           H  
ATOM   2543  HB3 LEU A  72      13.733   2.396   4.641  1.00  0.00           H  
ATOM   2544  HG  LEU A  72      15.391   3.387   3.152  1.00  0.00           H  
ATOM   2545 HD11 LEU A  72      13.721   1.806   2.264  1.00  0.00           H  
ATOM   2546 HD12 LEU A  72      12.642   3.159   1.857  1.00  0.00           H  
ATOM   2547 HD13 LEU A  72      14.209   2.990   1.041  1.00  0.00           H  
ATOM   2548 HD21 LEU A  72      13.295   5.541   2.634  1.00  0.00           H  
ATOM   2549 HD22 LEU A  72      14.949   5.756   3.276  1.00  0.00           H  
ATOM   2550 HD23 LEU A  72      14.718   5.246   1.606  1.00  0.00           H  
ATOM   2551  N   ALA A  73      12.263   3.915   7.246  1.00  0.00           N  
ATOM   2552  CA  ALA A  73      11.532   3.319   8.367  1.00  0.00           C  
ATOM   2553  C   ALA A  73      10.165   2.784   7.915  1.00  0.00           C  
ATOM   2554  O   ALA A  73       9.462   3.447   7.145  1.00  0.00           O  
ATOM   2555  CB  ALA A  73      11.420   4.336   9.506  1.00  0.00           C  
ATOM   2556  H   ALA A  73      11.768   4.592   6.683  1.00  0.00           H  
ATOM   2557  HA  ALA A  73      12.101   2.468   8.744  1.00  0.00           H  
ATOM   2558  HB1 ALA A  73      12.414   4.663   9.812  1.00  0.00           H  
ATOM   2559  HB2 ALA A  73      10.840   5.199   9.180  1.00  0.00           H  
ATOM   2560  HB3 ALA A  73      10.927   3.869  10.359  1.00  0.00           H  
ATOM   2561  N   LEU A  74       9.791   1.590   8.392  1.00  0.00           N  
ATOM   2562  CA  LEU A  74       8.639   0.824   7.901  1.00  0.00           C  
ATOM   2563  C   LEU A  74       7.794   0.230   9.034  1.00  0.00           C  
ATOM   2564  O   LEU A  74       8.337  -0.271  10.017  1.00  0.00           O  
ATOM   2565  CB  LEU A  74       9.073  -0.300   6.934  1.00  0.00           C  
ATOM   2566  CG  LEU A  74       9.954   0.115   5.739  1.00  0.00           C  
ATOM   2567  CD1 LEU A  74      11.451  -0.025   6.037  1.00  0.00           C  
ATOM   2568  CD2 LEU A  74       9.655  -0.771   4.526  1.00  0.00           C  
ATOM   2569  H   LEU A  74      10.402   1.129   9.050  1.00  0.00           H  
ATOM   2570  HA  LEU A  74       7.997   1.512   7.352  1.00  0.00           H  
ATOM   2571  HB2 LEU A  74       8.156  -0.747   6.548  1.00  0.00           H  
ATOM   2572  HB3 LEU A  74       9.587  -1.078   7.499  1.00  0.00           H  
ATOM   2573  HG  LEU A  74       9.738   1.149   5.472  1.00  0.00           H  
ATOM   2574 HD11 LEU A  74      11.734   0.585   6.894  1.00  0.00           H  
ATOM   2575 HD12 LEU A  74      11.688  -1.066   6.256  1.00  0.00           H  
ATOM   2576 HD13 LEU A  74      12.030   0.303   5.173  1.00  0.00           H  
ATOM   2577 HD21 LEU A  74       9.845  -1.817   4.768  1.00  0.00           H  
ATOM   2578 HD22 LEU A  74       8.613  -0.652   4.229  1.00  0.00           H  
ATOM   2579 HD23 LEU A  74      10.284  -0.476   3.687  1.00  0.00           H  
ATOM   2580  N   ASP A  75       6.468   0.252   8.874  1.00  0.00           N  
ATOM   2581  CA  ASP A  75       5.495  -0.317   9.822  1.00  0.00           C  
ATOM   2582  C   ASP A  75       5.312  -1.825   9.578  1.00  0.00           C  
ATOM   2583  O   ASP A  75       4.908  -2.241   8.485  1.00  0.00           O  
ATOM   2584  CB  ASP A  75       4.175   0.472   9.712  1.00  0.00           C  
ATOM   2585  CG  ASP A  75       3.039   0.010  10.638  1.00  0.00           C  
ATOM   2586  OD1 ASP A  75       3.057  -1.109  11.195  1.00  0.00           O  
ATOM   2587  OD2 ASP A  75       2.064   0.772  10.812  1.00  0.00           O1-
ATOM   2588  H   ASP A  75       6.113   0.656   8.019  1.00  0.00           H  
ATOM   2589  HA  ASP A  75       5.868  -0.188  10.838  1.00  0.00           H  
ATOM   2590  HB2 ASP A  75       3.818   0.411   8.684  1.00  0.00           H  
ATOM   2591  HB3 ASP A  75       4.384   1.520   9.923  1.00  0.00           H  
ATOM   2592  N   VAL A  76       5.578  -2.654  10.595  1.00  0.00           N  
ATOM   2593  CA  VAL A  76       5.537  -4.128  10.477  1.00  0.00           C  
ATOM   2594  C   VAL A  76       4.133  -4.657  10.183  1.00  0.00           C  
ATOM   2595  O   VAL A  76       4.003  -5.731   9.607  1.00  0.00           O  
ATOM   2596  CB  VAL A  76       6.113  -4.832  11.723  1.00  0.00           C  
ATOM   2597  CG1 VAL A  76       7.524  -4.329  12.034  1.00  0.00           C  
ATOM   2598  CG2 VAL A  76       5.223  -4.719  12.968  1.00  0.00           C  
ATOM   2599  H   VAL A  76       5.823  -2.247  11.486  1.00  0.00           H  
ATOM   2600  HA  VAL A  76       6.160  -4.409   9.628  1.00  0.00           H  
ATOM   2601  HB  VAL A  76       6.200  -5.892  11.487  1.00  0.00           H  
ATOM   2602 HG11 VAL A  76       8.137  -4.415  11.138  1.00  0.00           H  
ATOM   2603 HG12 VAL A  76       7.503  -3.288  12.359  1.00  0.00           H  
ATOM   2604 HG13 VAL A  76       7.967  -4.934  12.825  1.00  0.00           H  
ATOM   2605 HG21 VAL A  76       5.001  -3.674  13.184  1.00  0.00           H  
ATOM   2606 HG22 VAL A  76       4.287  -5.257  12.811  1.00  0.00           H  
ATOM   2607 HG23 VAL A  76       5.731  -5.162  13.825  1.00  0.00           H  
ATOM   2608  N   THR A  77       3.081  -3.904  10.510  1.00  0.00           N  
ATOM   2609  CA  THR A  77       1.681  -4.281  10.234  1.00  0.00           C  
ATOM   2610  C   THR A  77       1.301  -4.089   8.758  1.00  0.00           C  
ATOM   2611  O   THR A  77       0.249  -4.549   8.320  1.00  0.00           O  
ATOM   2612  CB  THR A  77       0.710  -3.486  11.124  1.00  0.00           C  
ATOM   2613  OG1 THR A  77       0.669  -2.129  10.742  1.00  0.00           O  
ATOM   2614  CG2 THR A  77       1.066  -3.526  12.611  1.00  0.00           C  
ATOM   2615  H   THR A  77       3.257  -3.007  10.940  1.00  0.00           H  
ATOM   2616  HA  THR A  77       1.550  -5.337  10.468  1.00  0.00           H  
ATOM   2617  HB  THR A  77      -0.289  -3.903  10.998  1.00  0.00           H  
ATOM   2618 HG21 THR A  77       1.005  -4.552  12.973  1.00  0.00           H  
ATOM   2619 HG22 THR A  77       2.072  -3.144  12.783  1.00  0.00           H  
ATOM   2620 HG23 THR A  77       0.369  -2.902  13.171  1.00  0.00           H  
ATOM   2621  HG1 THR A  77       1.508  -1.738  10.995  1.00  0.00           H  
ATOM   2622  N   ASN A  78       2.154  -3.413   7.976  1.00  0.00           N  
ATOM   2623  CA  ASN A  78       1.919  -3.031   6.578  1.00  0.00           C  
ATOM   2624  C   ASN A  78       3.070  -3.398   5.620  1.00  0.00           C  
ATOM   2625  O   ASN A  78       2.855  -3.395   4.407  1.00  0.00           O  
ATOM   2626  CB  ASN A  78       1.633  -1.517   6.516  1.00  0.00           C  
ATOM   2627  CG  ASN A  78       0.221  -1.108   6.886  1.00  0.00           C  
ATOM   2628  OD1 ASN A  78      -0.533  -0.646   6.042  1.00  0.00           O  
ATOM   2629  ND2 ASN A  78      -0.201  -1.209   8.122  1.00  0.00           N  
ATOM   2630  H   ASN A  78       3.000  -3.078   8.414  1.00  0.00           H  
ATOM   2631  HA  ASN A  78       1.042  -3.558   6.203  1.00  0.00           H  
ATOM   2632  HB2 ASN A  78       2.333  -0.985   7.160  1.00  0.00           H  
ATOM   2633  HB3 ASN A  78       1.789  -1.172   5.494  1.00  0.00           H  
ATOM   2634 HD21 ASN A  78      -1.157  -0.948   8.320  1.00  0.00           H  
ATOM   2635 HD22 ASN A  78       0.387  -1.572   8.859  1.00  0.00           H  
ATOM   2636  N   ALA A  79       4.274  -3.685   6.130  1.00  0.00           N  
ATOM   2637  CA  ALA A  79       5.504  -3.852   5.345  1.00  0.00           C  
ATOM   2638  C   ALA A  79       5.824  -2.638   4.438  1.00  0.00           C  
ATOM   2639  O   ALA A  79       6.347  -2.798   3.334  1.00  0.00           O  
ATOM   2640  CB  ALA A  79       5.474  -5.208   4.619  1.00  0.00           C  
ATOM   2641  H   ALA A  79       4.380  -3.640   7.133  1.00  0.00           H  
ATOM   2642  HA  ALA A  79       6.324  -3.899   6.063  1.00  0.00           H  
ATOM   2643  HB1 ALA A  79       5.309  -6.009   5.339  1.00  0.00           H  
ATOM   2644  HB2 ALA A  79       4.677  -5.223   3.875  1.00  0.00           H  
ATOM   2645  HB3 ALA A  79       6.423  -5.374   4.110  1.00  0.00           H  
ATOM   2646  N   TYR A  80       5.496  -1.420   4.887  1.00  0.00           N  
ATOM   2647  CA  TYR A  80       5.460  -0.202   4.059  1.00  0.00           C  
ATOM   2648  C   TYR A  80       6.125   1.001   4.740  1.00  0.00           C  
ATOM   2649  O   TYR A  80       6.123   1.097   5.968  1.00  0.00           O  
ATOM   2650  CB  TYR A  80       4.021   0.056   3.567  1.00  0.00           C  
ATOM   2651  CG  TYR A  80       3.373   1.378   3.948  1.00  0.00           C  
ATOM   2652  CD1 TYR A  80       3.009   1.653   5.283  1.00  0.00           C  
ATOM   2653  CD2 TYR A  80       3.102   2.327   2.944  1.00  0.00           C  
ATOM   2654  CE1 TYR A  80       2.342   2.853   5.609  1.00  0.00           C  
ATOM   2655  CE2 TYR A  80       2.437   3.522   3.268  1.00  0.00           C  
ATOM   2656  CZ  TYR A  80       2.033   3.782   4.592  1.00  0.00           C  
ATOM   2657  OH  TYR A  80       1.306   4.902   4.844  1.00  0.00           O  
ATOM   2658  H   TYR A  80       5.180  -1.336   5.843  1.00  0.00           H  
ATOM   2659  HA  TYR A  80       6.053  -0.388   3.164  1.00  0.00           H  
ATOM   2660  HB2 TYR A  80       3.367  -0.746   3.909  1.00  0.00           H  
ATOM   2661  HB3 TYR A  80       4.033  -0.019   2.479  1.00  0.00           H  
ATOM   2662  HD1 TYR A  80       3.260   0.952   6.065  1.00  0.00           H  
ATOM   2663  HD2 TYR A  80       3.388   2.139   1.920  1.00  0.00           H  
ATOM   2664  HE1 TYR A  80       2.078   3.074   6.633  1.00  0.00           H  
ATOM   2665  HE2 TYR A  80       2.218   4.247   2.498  1.00  0.00           H  
ATOM   2666  HH  TYR A  80       0.961   4.962   5.738  1.00  0.00           H  
ATOM   2667  N   VAL A  81       6.716   1.883   3.928  1.00  0.00           N  
ATOM   2668  CA  VAL A  81       7.533   3.028   4.364  1.00  0.00           C  
ATOM   2669  C   VAL A  81       6.673   4.173   4.906  1.00  0.00           C  
ATOM   2670  O   VAL A  81       5.719   4.585   4.254  1.00  0.00           O  
ATOM   2671  CB  VAL A  81       8.451   3.529   3.223  1.00  0.00           C  
ATOM   2672  CG1 VAL A  81       9.291   4.752   3.618  1.00  0.00           C  
ATOM   2673  CG2 VAL A  81       9.411   2.444   2.711  1.00  0.00           C  
ATOM   2674  H   VAL A  81       6.603   1.755   2.932  1.00  0.00           H  
ATOM   2675  HA  VAL A  81       8.175   2.691   5.177  1.00  0.00           H  
ATOM   2676  HB  VAL A  81       7.817   3.821   2.386  1.00  0.00           H  
ATOM   2677 HG11 VAL A  81       8.651   5.607   3.834  1.00  0.00           H  
ATOM   2678 HG12 VAL A  81       9.896   4.524   4.496  1.00  0.00           H  
ATOM   2679 HG13 VAL A  81       9.951   5.029   2.795  1.00  0.00           H  
ATOM   2680 HG21 VAL A  81      10.136   2.187   3.484  1.00  0.00           H  
ATOM   2681 HG22 VAL A  81       8.864   1.551   2.411  1.00  0.00           H  
ATOM   2682 HG23 VAL A  81       9.948   2.814   1.838  1.00  0.00           H  
ATOM   2683  N   VAL A  82       7.054   4.729   6.060  1.00  0.00           N  
ATOM   2684  CA  VAL A  82       6.358   5.867   6.707  1.00  0.00           C  
ATOM   2685  C   VAL A  82       7.204   7.148   6.692  1.00  0.00           C  
ATOM   2686  O   VAL A  82       6.663   8.253   6.698  1.00  0.00           O  
ATOM   2687  CB  VAL A  82       5.878   5.497   8.129  1.00  0.00           C  
ATOM   2688  CG1 VAL A  82       5.093   4.177   8.145  1.00  0.00           C  
ATOM   2689  CG2 VAL A  82       7.012   5.402   9.161  1.00  0.00           C  
ATOM   2690  H   VAL A  82       7.839   4.312   6.539  1.00  0.00           H  
ATOM   2691  HA  VAL A  82       5.458   6.095   6.136  1.00  0.00           H  
ATOM   2692  HB  VAL A  82       5.203   6.286   8.460  1.00  0.00           H  
ATOM   2693 HG11 VAL A  82       4.310   4.216   7.388  1.00  0.00           H  
ATOM   2694 HG12 VAL A  82       5.748   3.330   7.941  1.00  0.00           H  
ATOM   2695 HG13 VAL A  82       4.623   4.044   9.119  1.00  0.00           H  
ATOM   2696 HG21 VAL A  82       7.732   4.638   8.866  1.00  0.00           H  
ATOM   2697 HG22 VAL A  82       7.517   6.363   9.260  1.00  0.00           H  
ATOM   2698 HG23 VAL A  82       6.596   5.138  10.134  1.00  0.00           H  
ATOM   2699  N   GLY A  83       8.532   7.017   6.627  1.00  0.00           N  
ATOM   2700  CA  GLY A  83       9.470   8.137   6.588  1.00  0.00           C  
ATOM   2701  C   GLY A  83      10.918   7.697   6.375  1.00  0.00           C  
ATOM   2702  O   GLY A  83      11.211   6.500   6.283  1.00  0.00           O  
ATOM   2703  H   GLY A  83       8.926   6.087   6.592  1.00  0.00           H  
ATOM   2704  HA2 GLY A  83       9.413   8.693   7.524  1.00  0.00           H  
ATOM   2705  HA3 GLY A  83       9.196   8.811   5.777  1.00  0.00           H  
ATOM   2706  N   TYR A  84      11.826   8.669   6.291  1.00  0.00           N  
ATOM   2707  CA  TYR A  84      13.238   8.452   5.972  1.00  0.00           C  
ATOM   2708  C   TYR A  84      14.172   9.520   6.577  1.00  0.00           C  
ATOM   2709  O   TYR A  84      13.728  10.585   7.006  1.00  0.00           O  
ATOM   2710  CB  TYR A  84      13.394   8.324   4.442  1.00  0.00           C  
ATOM   2711  CG  TYR A  84      13.882   9.553   3.699  1.00  0.00           C  
ATOM   2712  CD1 TYR A  84      12.980  10.561   3.309  1.00  0.00           C  
ATOM   2713  CD2 TYR A  84      15.249   9.665   3.375  1.00  0.00           C  
ATOM   2714  CE1 TYR A  84      13.446  11.680   2.588  1.00  0.00           C  
ATOM   2715  CE2 TYR A  84      15.714  10.781   2.661  1.00  0.00           C  
ATOM   2716  CZ  TYR A  84      14.814  11.788   2.261  1.00  0.00           C  
ATOM   2717  OH  TYR A  84      15.272  12.853   1.557  1.00  0.00           O  
ATOM   2718  H   TYR A  84      11.519   9.619   6.440  1.00  0.00           H  
ATOM   2719  HA  TYR A  84      13.530   7.498   6.410  1.00  0.00           H  
ATOM   2720  HB2 TYR A  84      12.460   7.987   3.993  1.00  0.00           H  
ATOM   2721  HB3 TYR A  84      14.116   7.529   4.257  1.00  0.00           H  
ATOM   2722  HD1 TYR A  84      11.933  10.473   3.561  1.00  0.00           H  
ATOM   2723  HD2 TYR A  84      15.941   8.889   3.666  1.00  0.00           H  
ATOM   2724  HE1 TYR A  84      12.770  12.464   2.281  1.00  0.00           H  
ATOM   2725  HE2 TYR A  84      16.759  10.868   2.402  1.00  0.00           H  
ATOM   2726  HH  TYR A  84      16.175  12.717   1.259  1.00  0.00           H  
ATOM   2727  N   ARG A  85      15.478   9.237   6.577  1.00  0.00           N  
ATOM   2728  CA  ARG A  85      16.583  10.075   7.072  1.00  0.00           C  
ATOM   2729  C   ARG A  85      17.740  10.073   6.072  1.00  0.00           C  
ATOM   2730  O   ARG A  85      18.068   9.019   5.530  1.00  0.00           O  
ATOM   2731  CB  ARG A  85      17.004   9.563   8.466  1.00  0.00           C  
ATOM   2732  CG  ARG A  85      18.264  10.218   9.067  1.00  0.00           C  
ATOM   2733  CD  ARG A  85      18.761   9.469  10.313  1.00  0.00           C  
ATOM   2734  NE  ARG A  85      19.426   8.199   9.957  1.00  0.00           N  
ATOM   2735  CZ  ARG A  85      19.659   7.169  10.753  1.00  0.00           C  
ATOM   2736  NH1 ARG A  85      19.300   7.132  11.999  1.00  0.00           N  
ATOM   2737  NH2 ARG A  85      20.271   6.127  10.287  1.00  0.00           N1+
ATOM   2738  H   ARG A  85      15.731   8.331   6.210  1.00  0.00           H  
ATOM   2739  HA  ARG A  85      16.238  11.104   7.170  1.00  0.00           H  
ATOM   2740  HB2 ARG A  85      17.184   8.491   8.385  1.00  0.00           H  
ATOM   2741  HB3 ARG A  85      16.172   9.704   9.156  1.00  0.00           H  
ATOM   2742  HG2 ARG A  85      18.022  11.245   9.343  1.00  0.00           H  
ATOM   2743  HG3 ARG A  85      19.076  10.241   8.341  1.00  0.00           H  
ATOM   2744  HD2 ARG A  85      17.917   9.288  10.978  1.00  0.00           H  
ATOM   2745  HD3 ARG A  85      19.477  10.099  10.841  1.00  0.00           H  
ATOM   2746  HE  ARG A  85      19.818   8.122   9.029  1.00  0.00           H  
ATOM   2747 HH11 ARG A  85      19.559   6.345  12.576  1.00  0.00           H  
ATOM   2748 HH12 ARG A  85      18.893   7.950  12.431  1.00  0.00           H  
ATOM   2749 HH21 ARG A  85      20.527   6.069   9.312  1.00  0.00           H  
ATOM   2750 HH22 ARG A  85      20.465   5.323  10.868  1.00  0.00           H  
ATOM   2751  N   ALA A  86      18.383  11.219   5.847  1.00  0.00           N  
ATOM   2752  CA  ALA A  86      19.615  11.298   5.057  1.00  0.00           C  
ATOM   2753  C   ALA A  86      20.456  12.532   5.403  1.00  0.00           C  
ATOM   2754  O   ALA A  86      19.933  13.649   5.477  1.00  0.00           O  
ATOM   2755  CB  ALA A  86      19.276  11.305   3.565  1.00  0.00           C  
ATOM   2756  H   ALA A  86      18.040  12.061   6.287  1.00  0.00           H  
ATOM   2757  HA  ALA A  86      20.216  10.412   5.260  1.00  0.00           H  
ATOM   2758  HB1 ALA A  86      18.735  10.393   3.311  1.00  0.00           H  
ATOM   2759  HB2 ALA A  86      18.667  12.174   3.317  1.00  0.00           H  
ATOM   2760  HB3 ALA A  86      20.199  11.336   2.987  1.00  0.00           H  
ATOM   2761  N   GLY A  87      21.768  12.335   5.566  1.00  0.00           N  
ATOM   2762  CA  GLY A  87      22.763  13.394   5.763  1.00  0.00           C  
ATOM   2763  C   GLY A  87      22.622  14.153   7.084  1.00  0.00           C  
ATOM   2764  O   GLY A  87      23.362  13.902   8.036  1.00  0.00           O  
ATOM   2765  H   GLY A  87      22.115  11.390   5.480  1.00  0.00           H  
ATOM   2766  HA2 GLY A  87      22.680  14.111   4.946  1.00  0.00           H  
ATOM   2767  HA3 GLY A  87      23.760  12.957   5.721  1.00  0.00           H  
ATOM   2768  N   ASN A  88      21.645  15.057   7.144  1.00  0.00           N  
ATOM   2769  CA  ASN A  88      21.447  16.070   8.188  1.00  0.00           C  
ATOM   2770  C   ASN A  88      19.964  16.256   8.597  1.00  0.00           C  
ATOM   2771  O   ASN A  88      19.678  17.018   9.522  1.00  0.00           O  
ATOM   2772  CB  ASN A  88      22.032  17.392   7.653  1.00  0.00           C  
ATOM   2773  CG  ASN A  88      21.327  17.824   6.376  1.00  0.00           C  
ATOM   2774  OD1 ASN A  88      20.166  18.201   6.401  1.00  0.00           O  
ATOM   2775  ND2 ASN A  88      21.952  17.705   5.229  1.00  0.00           N  
ATOM   2776  H   ASN A  88      21.047  15.108   6.332  1.00  0.00           H  
ATOM   2777  HA  ASN A  88      21.991  15.782   9.088  1.00  0.00           H  
ATOM   2778  HB2 ASN A  88      23.099  17.273   7.461  1.00  0.00           H  
ATOM   2779  HB3 ASN A  88      21.907  18.178   8.397  1.00  0.00           H  
ATOM   2780 HD21 ASN A  88      22.903  17.373   5.160  1.00  0.00           H  
ATOM   2781 HD22 ASN A  88      21.434  18.003   4.415  1.00  0.00           H  
ATOM   2782  N   SER A  89      19.020  15.585   7.921  1.00  0.00           N  
ATOM   2783  CA  SER A  89      17.571  15.787   8.095  1.00  0.00           C  
ATOM   2784  C   SER A  89      16.764  14.496   7.909  1.00  0.00           C  
ATOM   2785  O   SER A  89      17.246  13.526   7.316  1.00  0.00           O  
ATOM   2786  CB  SER A  89      17.055  16.860   7.126  1.00  0.00           C  
ATOM   2787  OG  SER A  89      17.648  18.117   7.388  1.00  0.00           O  
ATOM   2788  H   SER A  89      19.305  14.920   7.216  1.00  0.00           H  
ATOM   2789  HA  SER A  89      17.377  16.145   9.106  1.00  0.00           H  
ATOM   2790  HB2 SER A  89      15.976  16.956   7.241  1.00  0.00           H  
ATOM   2791  HB3 SER A  89      17.268  16.560   6.100  1.00  0.00           H  
ATOM   2792  HG  SER A  89      18.516  18.146   6.980  1.00  0.00           H  
ATOM   2793  N   ALA A  90      15.522  14.498   8.400  1.00  0.00           N  
ATOM   2794  CA  ALA A  90      14.553  13.412   8.254  1.00  0.00           C  
ATOM   2795  C   ALA A  90      13.138  13.921   7.937  1.00  0.00           C  
ATOM   2796  O   ALA A  90      12.786  15.068   8.223  1.00  0.00           O  
ATOM   2797  CB  ALA A  90      14.589  12.523   9.500  1.00  0.00           C  
ATOM   2798  H   ALA A  90      15.219  15.302   8.930  1.00  0.00           H  
ATOM   2799  HA  ALA A  90      14.851  12.802   7.401  1.00  0.00           H  
ATOM   2800  HB1 ALA A  90      15.561  12.034   9.560  1.00  0.00           H  
ATOM   2801  HB2 ALA A  90      14.415  13.123  10.394  1.00  0.00           H  
ATOM   2802  HB3 ALA A  90      13.821  11.753   9.432  1.00  0.00           H  
ATOM   2803  N   TYR A  91      12.330  13.049   7.337  1.00  0.00           N  
ATOM   2804  CA  TYR A  91      11.067  13.375   6.678  1.00  0.00           C  
ATOM   2805  C   TYR A  91      10.055  12.238   6.852  1.00  0.00           C  
ATOM   2806  O   TYR A  91      10.439  11.071   6.903  1.00  0.00           O  
ATOM   2807  CB  TYR A  91      11.298  13.641   5.177  1.00  0.00           C  
ATOM   2808  CG  TYR A  91      12.419  14.608   4.838  1.00  0.00           C  
ATOM   2809  CD1 TYR A  91      13.753  14.154   4.805  1.00  0.00           C  
ATOM   2810  CD2 TYR A  91      12.134  15.960   4.567  1.00  0.00           C  
ATOM   2811  CE1 TYR A  91      14.803  15.057   4.565  1.00  0.00           C  
ATOM   2812  CE2 TYR A  91      13.183  16.868   4.319  1.00  0.00           C  
ATOM   2813  CZ  TYR A  91      14.521  16.420   4.337  1.00  0.00           C  
ATOM   2814  OH  TYR A  91      15.539  17.297   4.148  1.00  0.00           O  
ATOM   2815  H   TYR A  91      12.667  12.103   7.222  1.00  0.00           H  
ATOM   2816  HA  TYR A  91      10.658  14.280   7.125  1.00  0.00           H  
ATOM   2817  HB2 TYR A  91      10.368  14.024   4.759  1.00  0.00           H  
ATOM   2818  HB3 TYR A  91      11.510  12.692   4.685  1.00  0.00           H  
ATOM   2819  HD1 TYR A  91      13.971  13.110   4.979  1.00  0.00           H  
ATOM   2820  HD2 TYR A  91      11.109  16.300   4.552  1.00  0.00           H  
ATOM   2821  HE1 TYR A  91      15.825  14.709   4.558  1.00  0.00           H  
ATOM   2822  HE2 TYR A  91      12.970  17.907   4.119  1.00  0.00           H  
ATOM   2823  HH  TYR A  91      15.230  18.206   4.129  1.00  0.00           H  
ATOM   2824  N   PHE A  92       8.766  12.571   6.893  1.00  0.00           N  
ATOM   2825  CA  PHE A  92       7.659  11.618   7.031  1.00  0.00           C  
ATOM   2826  C   PHE A  92       6.523  11.969   6.065  1.00  0.00           C  
ATOM   2827  O   PHE A  92       6.304  13.147   5.768  1.00  0.00           O  
ATOM   2828  CB  PHE A  92       7.178  11.574   8.491  1.00  0.00           C  
ATOM   2829  CG  PHE A  92       8.193  11.029   9.481  1.00  0.00           C  
ATOM   2830  CD1 PHE A  92       8.187   9.659   9.806  1.00  0.00           C  
ATOM   2831  CD2 PHE A  92       9.146  11.881  10.073  1.00  0.00           C  
ATOM   2832  CE1 PHE A  92       9.128   9.143  10.716  1.00  0.00           C  
ATOM   2833  CE2 PHE A  92      10.090  11.366  10.980  1.00  0.00           C  
ATOM   2834  CZ  PHE A  92      10.077   9.998  11.306  1.00  0.00           C  
ATOM   2835  H   PHE A  92       8.523  13.551   6.866  1.00  0.00           H  
ATOM   2836  HA  PHE A  92       8.004  10.618   6.767  1.00  0.00           H  
ATOM   2837  HB2 PHE A  92       6.286  10.949   8.539  1.00  0.00           H  
ATOM   2838  HB3 PHE A  92       6.883  12.578   8.798  1.00  0.00           H  
ATOM   2839  HD1 PHE A  92       7.455   9.006   9.354  1.00  0.00           H  
ATOM   2840  HD2 PHE A  92       9.157  12.931   9.820  1.00  0.00           H  
ATOM   2841  HE1 PHE A  92       9.119   8.091  10.961  1.00  0.00           H  
ATOM   2842  HE2 PHE A  92      10.826  12.021  11.422  1.00  0.00           H  
ATOM   2843  HZ  PHE A  92      10.797   9.602  12.006  1.00  0.00           H  
ATOM   2844  N   PHE A  93       5.806  10.961   5.564  1.00  0.00           N  
ATOM   2845  CA  PHE A  93       4.648  11.162   4.683  1.00  0.00           C  
ATOM   2846  C   PHE A  93       3.481  11.840   5.419  1.00  0.00           C  
ATOM   2847  O   PHE A  93       3.396  11.782   6.648  1.00  0.00           O  
ATOM   2848  CB  PHE A  93       4.212   9.815   4.084  1.00  0.00           C  
ATOM   2849  CG  PHE A  93       5.135   9.235   3.026  1.00  0.00           C  
ATOM   2850  CD1 PHE A  93       5.391   9.952   1.839  1.00  0.00           C  
ATOM   2851  CD2 PHE A  93       5.683   7.948   3.189  1.00  0.00           C  
ATOM   2852  CE1 PHE A  93       6.203   9.395   0.834  1.00  0.00           C  
ATOM   2853  CE2 PHE A  93       6.486   7.387   2.180  1.00  0.00           C  
ATOM   2854  CZ  PHE A  93       6.749   8.111   1.003  1.00  0.00           C  
ATOM   2855  H   PHE A  93       6.010  10.024   5.881  1.00  0.00           H  
ATOM   2856  HA  PHE A  93       4.934  11.824   3.866  1.00  0.00           H  
ATOM   2857  HB2 PHE A  93       3.235   9.942   3.617  1.00  0.00           H  
ATOM   2858  HB3 PHE A  93       4.082   9.097   4.893  1.00  0.00           H  
ATOM   2859  HD1 PHE A  93       4.954  10.928   1.692  1.00  0.00           H  
ATOM   2860  HD2 PHE A  93       5.475   7.378   4.082  1.00  0.00           H  
ATOM   2861  HE1 PHE A  93       6.397   9.947  -0.074  1.00  0.00           H  
ATOM   2862  HE2 PHE A  93       6.887   6.393   2.306  1.00  0.00           H  
ATOM   2863  HZ  PHE A  93       7.363   7.677   0.227  1.00  0.00           H  
ATOM   2864  N   HIS A  94       2.558  12.455   4.668  1.00  0.00           N  
ATOM   2865  CA  HIS A  94       1.310  13.004   5.219  1.00  0.00           C  
ATOM   2866  C   HIS A  94       0.584  11.899   6.009  1.00  0.00           C  
ATOM   2867  O   HIS A  94       0.276  10.868   5.402  1.00  0.00           O  
ATOM   2868  CB  HIS A  94       0.425  13.544   4.088  1.00  0.00           C  
ATOM   2869  CG  HIS A  94      -0.752  14.367   4.547  1.00  0.00           C  
ATOM   2870  CD2 HIS A  94      -1.774  13.952   5.350  1.00  0.00           C  
ATOM   2871  ND1 HIS A  94      -0.985  15.693   4.177  1.00  0.00           N  
ATOM   2872  NE2 HIS A  94      -2.632  15.022   5.475  1.00  0.00           N  
ATOM   2873  CE1 HIS A  94      -2.145  16.043   4.751  1.00  0.00           C  
ATOM   2874  H   HIS A  94       2.685  12.476   3.667  1.00  0.00           H  
ATOM   2875  HA  HIS A  94       1.566  13.848   5.860  1.00  0.00           H  
ATOM   2876  HB2 HIS A  94       0.051  12.717   3.484  1.00  0.00           H  
ATOM   2877  HB3 HIS A  94       1.039  14.181   3.452  1.00  0.00           H  
ATOM   2878  HD2 HIS A  94      -1.902  12.966   5.773  1.00  0.00           H  
ATOM   2879  HE2 HIS A  94      -3.507  15.028   5.980  1.00  0.00           H  
ATOM   2880  HE1 HIS A  94      -2.617  17.008   4.640  1.00  0.00           H  
ATOM   2881  N   PRO A  95       0.336  12.054   7.327  1.00  0.00           N  
ATOM   2882  CA  PRO A  95       0.039  10.904   8.172  1.00  0.00           C  
ATOM   2883  C   PRO A  95      -1.203  10.084   7.813  1.00  0.00           C  
ATOM   2884  O   PRO A  95      -2.214  10.606   7.338  1.00  0.00           O  
ATOM   2885  CB  PRO A  95      -0.030  11.429   9.605  1.00  0.00           C  
ATOM   2886  CG  PRO A  95       0.966  12.583   9.570  1.00  0.00           C  
ATOM   2887  CD  PRO A  95       0.721  13.176   8.182  1.00  0.00           C  
ATOM   2888  HA  PRO A  95       0.906  10.248   8.095  1.00  0.00           H  
ATOM   2889  HB2 PRO A  95       0.265  10.661  10.320  1.00  0.00           H  
ATOM   2890  HB3 PRO A  95      -1.028  11.806   9.825  1.00  0.00           H  
ATOM   2891  HG2 PRO A  95       1.983  12.197   9.634  1.00  0.00           H  
ATOM   2892  HG3 PRO A  95       0.776  13.308  10.361  1.00  0.00           H  
ATOM   2893  HD2 PRO A  95      -0.099  13.892   8.227  1.00  0.00           H  
ATOM   2894  HD3 PRO A  95       1.638  13.665   7.851  1.00  0.00           H  
ATOM   2895  N   ASP A  96      -1.130   8.788   8.116  1.00  0.00           N  
ATOM   2896  CA  ASP A  96      -2.200   7.793   7.964  1.00  0.00           C  
ATOM   2897  C   ASP A  96      -3.403   8.041   8.903  1.00  0.00           C  
ATOM   2898  O   ASP A  96      -4.558   7.796   8.530  1.00  0.00           O  
ATOM   2899  CB  ASP A  96      -1.576   6.414   8.257  1.00  0.00           C  
ATOM   2900  CG  ASP A  96      -1.022   5.677   7.038  1.00  0.00           C  
ATOM   2901  OD1 ASP A  96      -1.664   5.712   5.970  1.00  0.00           O  
ATOM   2902  OD2 ASP A  96      -0.001   4.960   7.190  1.00  0.00           O1-
ATOM   2903  H   ASP A  96      -0.237   8.464   8.458  1.00  0.00           H  
ATOM   2904  HA  ASP A  96      -2.572   7.814   6.940  1.00  0.00           H  
ATOM   2905  HB2 ASP A  96      -2.322   5.770   8.721  1.00  0.00           H  
ATOM   2906  HB3 ASP A  96      -0.774   6.530   8.987  1.00  0.00           H  
ATOM   2907  N   ASN A  97      -3.165   8.510  10.130  1.00  0.00           N  
ATOM   2908  CA  ASN A  97      -4.159   8.900  11.149  1.00  0.00           C  
ATOM   2909  C   ASN A  97      -3.404   9.524  12.347  1.00  0.00           C  
ATOM   2910  O   ASN A  97      -2.263   9.951  12.171  1.00  0.00           O  
ATOM   2911  CB  ASN A  97      -4.996   7.672  11.572  1.00  0.00           C  
ATOM   2912  CG  ASN A  97      -4.159   6.433  11.800  1.00  0.00           C  
ATOM   2913  OD1 ASN A  97      -3.563   6.243  12.846  1.00  0.00           O  
ATOM   2914  ND2 ASN A  97      -4.064   5.582  10.813  1.00  0.00           N  
ATOM   2915  H   ASN A  97      -2.200   8.693  10.368  1.00  0.00           H  
ATOM   2916  HA  ASN A  97      -4.822   9.668  10.750  1.00  0.00           H  
ATOM   2917  HB2 ASN A  97      -5.585   7.884  12.465  1.00  0.00           H  
ATOM   2918  HB3 ASN A  97      -5.715   7.458  10.781  1.00  0.00           H  
ATOM   2919 HD21 ASN A  97      -3.331   4.891  10.890  1.00  0.00           H  
ATOM   2920 HD22 ASN A  97      -4.463   5.807   9.913  1.00  0.00           H  
ATOM   2921  N   GLN A  98      -4.002   9.605  13.547  1.00  0.00           N  
ATOM   2922  CA  GLN A  98      -3.325  10.176  14.721  1.00  0.00           C  
ATOM   2923  C   GLN A  98      -2.514   9.164  15.545  1.00  0.00           C  
ATOM   2924  O   GLN A  98      -1.464   9.532  16.061  1.00  0.00           O  
ATOM   2925  CB  GLN A  98      -4.283  11.044  15.558  1.00  0.00           C  
ATOM   2926  CG  GLN A  98      -3.588  11.778  16.724  1.00  0.00           C  
ATOM   2927  CD  GLN A  98      -2.405  12.650  16.286  1.00  0.00           C  
ATOM   2928  OE1 GLN A  98      -2.341  13.149  15.166  1.00  0.00           O  
ATOM   2929  NE2 GLN A  98      -1.442  12.879  17.145  1.00  0.00           N  
ATOM   2930  H   GLN A  98      -4.944   9.257  13.658  1.00  0.00           H  
ATOM   2931  HA  GLN A  98      -2.572  10.864  14.338  1.00  0.00           H  
ATOM   2932  HB2 GLN A  98      -4.747  11.784  14.907  1.00  0.00           H  
ATOM   2933  HB3 GLN A  98      -5.068  10.412  15.974  1.00  0.00           H  
ATOM   2934  HG2 GLN A  98      -4.315  12.413  17.229  1.00  0.00           H  
ATOM   2935  HG3 GLN A  98      -3.240  11.046  17.453  1.00  0.00           H  
ATOM   2936 HE21 GLN A  98      -1.517  12.508  18.082  1.00  0.00           H  
ATOM   2937 HE22 GLN A  98      -0.610  13.366  16.842  1.00  0.00           H  
ATOM   2938  N   GLU A  99      -2.905   7.889  15.616  1.00  0.00           N  
ATOM   2939  CA  GLU A  99      -2.018   6.830  16.135  1.00  0.00           C  
ATOM   2940  C   GLU A  99      -0.734   6.760  15.292  1.00  0.00           C  
ATOM   2941  O   GLU A  99       0.374   6.872  15.813  1.00  0.00           O  
ATOM   2942  CB  GLU A  99      -2.773   5.489  16.169  1.00  0.00           C  
ATOM   2943  CG  GLU A  99      -1.901   4.269  16.515  1.00  0.00           C  
ATOM   2944  CD  GLU A  99      -2.475   2.943  16.001  1.00  0.00           C  
ATOM   2945  OE1 GLU A  99      -1.717   1.947  15.991  1.00  0.00           O  
ATOM   2946  OE2 GLU A  99      -3.659   2.872  15.597  1.00  0.00           O1-
ATOM   2947  H   GLU A  99      -3.794   7.622  15.218  1.00  0.00           H  
ATOM   2948  HA  GLU A  99      -1.720   7.077  17.154  1.00  0.00           H  
ATOM   2949  HB2 GLU A  99      -3.195   5.330  15.177  1.00  0.00           H  
ATOM   2950  HB3 GLU A  99      -3.598   5.553  16.879  1.00  0.00           H  
ATOM   2951  HG2 GLU A  99      -1.772   4.224  17.596  1.00  0.00           H  
ATOM   2952  HG3 GLU A  99      -0.910   4.376  16.073  1.00  0.00           H  
ATOM   2953  N   ASP A 100      -0.892   6.700  13.969  1.00  0.00           N  
ATOM   2954  CA  ASP A 100       0.191   6.780  12.984  1.00  0.00           C  
ATOM   2955  C   ASP A 100       0.813   8.196  12.838  1.00  0.00           C  
ATOM   2956  O   ASP A 100       1.499   8.474  11.856  1.00  0.00           O  
ATOM   2957  CB  ASP A 100      -0.284   6.183  11.648  1.00  0.00           C  
ATOM   2958  CG  ASP A 100      -0.708   4.708  11.705  1.00  0.00           C  
ATOM   2959  OD1 ASP A 100      -0.104   3.894  12.437  1.00  0.00           O  
ATOM   2960  OD2 ASP A 100      -1.637   4.298  10.967  1.00  0.00           O1-
ATOM   2961  H   ASP A 100      -1.835   6.604  13.620  1.00  0.00           H  
ATOM   2962  HA  ASP A 100       0.999   6.143  13.343  1.00  0.00           H  
ATOM   2963  HB2 ASP A 100       0.532   6.255  10.929  1.00  0.00           H  
ATOM   2964  HB3 ASP A 100      -1.116   6.785  11.282  1.00  0.00           H  
ATOM   2965  N   ALA A 101       0.620   9.079  13.827  1.00  0.00           N  
ATOM   2966  CA  ALA A 101       1.289  10.380  13.983  1.00  0.00           C  
ATOM   2967  C   ALA A 101       1.796  10.623  15.423  1.00  0.00           C  
ATOM   2968  O   ALA A 101       2.677  11.452  15.649  1.00  0.00           O  
ATOM   2969  CB  ALA A 101       0.361  11.502  13.514  1.00  0.00           C  
ATOM   2970  H   ALA A 101       0.001   8.788  14.570  1.00  0.00           H  
ATOM   2971  HA  ALA A 101       2.164  10.395  13.333  1.00  0.00           H  
ATOM   2972  HB1 ALA A 101       0.017  11.301  12.499  1.00  0.00           H  
ATOM   2973  HB2 ALA A 101      -0.496  11.571  14.185  1.00  0.00           H  
ATOM   2974  HB3 ALA A 101       0.898  12.450  13.523  1.00  0.00           H  
ATOM   2975  N   GLU A 102       1.299   9.875  16.409  1.00  0.00           N  
ATOM   2976  CA  GLU A 102       1.957   9.664  17.701  1.00  0.00           C  
ATOM   2977  C   GLU A 102       3.203   8.789  17.492  1.00  0.00           C  
ATOM   2978  O   GLU A 102       4.303   9.114  17.946  1.00  0.00           O  
ATOM   2979  CB  GLU A 102       0.930   9.040  18.670  1.00  0.00           C  
ATOM   2980  CG  GLU A 102       1.357   8.875  20.138  1.00  0.00           C  
ATOM   2981  CD  GLU A 102       2.519   7.914  20.430  1.00  0.00           C  
ATOM   2982  OE1 GLU A 102       2.654   6.828  19.819  1.00  0.00           O  
ATOM   2983  OE2 GLU A 102       3.320   8.244  21.333  1.00  0.00           O1-
ATOM   2984  H   GLU A 102       0.452   9.354  16.234  1.00  0.00           H  
ATOM   2985  HA  GLU A 102       2.280  10.622  18.107  1.00  0.00           H  
ATOM   2986  HB2 GLU A 102       0.627   8.064  18.289  1.00  0.00           H  
ATOM   2987  HB3 GLU A 102       0.043   9.674  18.668  1.00  0.00           H  
ATOM   2988  HG2 GLU A 102       0.491   8.528  20.700  1.00  0.00           H  
ATOM   2989  HG3 GLU A 102       1.608   9.863  20.523  1.00  0.00           H  
ATOM   2990  N   ALA A 103       3.042   7.708  16.725  1.00  0.00           N  
ATOM   2991  CA  ALA A 103       4.052   6.682  16.522  1.00  0.00           C  
ATOM   2992  C   ALA A 103       5.331   7.190  15.819  1.00  0.00           C  
ATOM   2993  O   ALA A 103       6.438   6.787  16.183  1.00  0.00           O  
ATOM   2994  CB  ALA A 103       3.377   5.532  15.773  1.00  0.00           C  
ATOM   2995  H   ALA A 103       2.108   7.505  16.396  1.00  0.00           H  
ATOM   2996  HA  ALA A 103       4.337   6.312  17.507  1.00  0.00           H  
ATOM   2997  HB1 ALA A 103       2.471   5.228  16.298  1.00  0.00           H  
ATOM   2998  HB2 ALA A 103       3.116   5.838  14.760  1.00  0.00           H  
ATOM   2999  HB3 ALA A 103       4.051   4.676  15.739  1.00  0.00           H  
ATOM   3000  N   ILE A 104       5.209   8.122  14.863  1.00  0.00           N  
ATOM   3001  CA  ILE A 104       6.351   8.703  14.120  1.00  0.00           C  
ATOM   3002  C   ILE A 104       7.235   9.618  14.987  1.00  0.00           C  
ATOM   3003  O   ILE A 104       8.328  10.007  14.568  1.00  0.00           O  
ATOM   3004  CB  ILE A 104       5.877   9.421  12.833  1.00  0.00           C  
ATOM   3005  CG1 ILE A 104       5.178  10.766  13.138  1.00  0.00           C  
ATOM   3006  CG2 ILE A 104       5.028   8.467  11.973  1.00  0.00           C  
ATOM   3007  CD1 ILE A 104       4.635  11.499  11.906  1.00  0.00           C  
ATOM   3008  H   ILE A 104       4.277   8.419  14.611  1.00  0.00           H  
ATOM   3009  HA  ILE A 104       6.989   7.877  13.805  1.00  0.00           H  
ATOM   3010  HB  ILE A 104       6.770   9.656  12.255  1.00  0.00           H  
ATOM   3011 HG12 ILE A 104       5.887  11.435  13.626  1.00  0.00           H  
ATOM   3012 HG13 ILE A 104       4.353  10.591  13.829  1.00  0.00           H  
ATOM   3013 HG21 ILE A 104       5.536   7.510  11.859  1.00  0.00           H  
ATOM   3014 HG22 ILE A 104       4.048   8.307  12.422  1.00  0.00           H  
ATOM   3015 HG23 ILE A 104       4.887   8.890  10.979  1.00  0.00           H  
ATOM   3016 HD11 ILE A 104       5.426  11.623  11.167  1.00  0.00           H  
ATOM   3017 HD12 ILE A 104       3.808  10.940  11.466  1.00  0.00           H  
ATOM   3018 HD13 ILE A 104       4.267  12.481  12.202  1.00  0.00           H  
ATOM   3019  N   THR A 105       6.820   9.935  16.220  1.00  0.00           N  
ATOM   3020  CA  THR A 105       7.694  10.606  17.199  1.00  0.00           C  
ATOM   3021  C   THR A 105       8.771   9.665  17.757  1.00  0.00           C  
ATOM   3022  O   THR A 105       9.730  10.141  18.358  1.00  0.00           O  
ATOM   3023  CB  THR A 105       6.909  11.244  18.358  1.00  0.00           C  
ATOM   3024  OG1 THR A 105       6.341  10.266  19.201  1.00  0.00           O  
ATOM   3025  CG2 THR A 105       5.797  12.187  17.902  1.00  0.00           C  
ATOM   3026  H   THR A 105       5.904   9.632  16.517  1.00  0.00           H  
ATOM   3027  HA  THR A 105       8.220  11.415  16.693  1.00  0.00           H  
ATOM   3028  HB  THR A 105       7.613  11.825  18.955  1.00  0.00           H  
ATOM   3029 HG21 THR A 105       6.217  12.971  17.272  1.00  0.00           H  
ATOM   3030 HG22 THR A 105       5.033  11.650  17.340  1.00  0.00           H  
ATOM   3031 HG23 THR A 105       5.334  12.649  18.774  1.00  0.00           H  
ATOM   3032  HG1 THR A 105       5.591   9.879  18.742  1.00  0.00           H  
ATOM   3033  N   HIS A 106       8.664   8.341  17.562  1.00  0.00           N  
ATOM   3034  CA  HIS A 106       9.600   7.330  18.100  1.00  0.00           C  
ATOM   3035  C   HIS A 106      10.701   6.908  17.110  1.00  0.00           C  
ATOM   3036  O   HIS A 106      11.358   5.894  17.316  1.00  0.00           O  
ATOM   3037  CB  HIS A 106       8.819   6.127  18.665  1.00  0.00           C  
ATOM   3038  CG  HIS A 106       7.567   6.489  19.432  1.00  0.00           C  
ATOM   3039  ND1 HIS A 106       7.452   7.412  20.457  1.00  0.00           N1+
ATOM   3040  CD2 HIS A 106       6.322   5.981  19.191  1.00  0.00           C  
ATOM   3041  CE1 HIS A 106       6.156   7.463  20.819  1.00  0.00           C  
ATOM   3042  NE2 HIS A 106       5.445   6.616  20.052  1.00  0.00           N  
ATOM   3043  H   HIS A 106       7.853   7.999  17.065  1.00  0.00           H  
ATOM   3044  HA  HIS A 106      10.140   7.773  18.936  1.00  0.00           H  
ATOM   3045  HB2 HIS A 106       9.475   5.547  19.315  1.00  0.00           H  
ATOM   3046  HB3 HIS A 106       8.535   5.479  17.836  1.00  0.00           H  
ATOM   3047  HD1 HIS A 106       8.194   7.990  20.826  1.00  0.00           H  
ATOM   3048  HD2 HIS A 106       6.078   5.242  18.441  1.00  0.00           H  
ATOM   3049  HE2 HIS A 106       4.438   6.543  20.067  1.00  0.00           H  
ATOM   3050  HE1 HIS A 106       5.732   8.092  21.588  1.00  0.00           H  
ATOM   3051  N   LEU A 107      10.897   7.675  16.035  1.00  0.00           N  
ATOM   3052  CA  LEU A 107      11.786   7.376  14.907  1.00  0.00           C  
ATOM   3053  C   LEU A 107      12.512   8.659  14.481  1.00  0.00           C  
ATOM   3054  O   LEU A 107      11.882   9.713  14.445  1.00  0.00           O  
ATOM   3055  CB  LEU A 107      10.959   6.818  13.727  1.00  0.00           C  
ATOM   3056  CG  LEU A 107      10.125   5.549  13.998  1.00  0.00           C  
ATOM   3057  CD1 LEU A 107       9.167   5.317  12.830  1.00  0.00           C  
ATOM   3058  CD2 LEU A 107      11.007   4.312  14.157  1.00  0.00           C  
ATOM   3059  H   LEU A 107      10.355   8.525  15.965  1.00  0.00           H  
ATOM   3060  HA  LEU A 107      12.530   6.638  15.206  1.00  0.00           H  
ATOM   3061  HB2 LEU A 107      11.629   6.623  12.890  1.00  0.00           H  
ATOM   3062  HB3 LEU A 107      10.272   7.604  13.414  1.00  0.00           H  
ATOM   3063  HG  LEU A 107       9.524   5.679  14.899  1.00  0.00           H  
ATOM   3064 HD11 LEU A 107       8.483   6.161  12.739  1.00  0.00           H  
ATOM   3065 HD12 LEU A 107       9.723   5.200  11.900  1.00  0.00           H  
ATOM   3066 HD13 LEU A 107       8.576   4.420  13.014  1.00  0.00           H  
ATOM   3067 HD21 LEU A 107      11.584   4.139  13.249  1.00  0.00           H  
ATOM   3068 HD22 LEU A 107      11.684   4.443  15.001  1.00  0.00           H  
ATOM   3069 HD23 LEU A 107      10.381   3.442  14.357  1.00  0.00           H  
ATOM   3070  N   PHE A 108      13.800   8.585  14.134  1.00  0.00           N  
ATOM   3071  CA  PHE A 108      14.605   9.708  13.615  1.00  0.00           C  
ATOM   3072  C   PHE A 108      14.629  10.972  14.507  1.00  0.00           C  
ATOM   3073  O   PHE A 108      14.420  12.098  14.042  1.00  0.00           O  
ATOM   3074  CB  PHE A 108      14.285   9.970  12.131  1.00  0.00           C  
ATOM   3075  CG  PHE A 108      14.391   8.757  11.214  1.00  0.00           C  
ATOM   3076  CD1 PHE A 108      15.487   7.872  11.308  1.00  0.00           C  
ATOM   3077  CD2 PHE A 108      13.400   8.523  10.239  1.00  0.00           C  
ATOM   3078  CE1 PHE A 108      15.586   6.766  10.447  1.00  0.00           C  
ATOM   3079  CE2 PHE A 108      13.494   7.408   9.385  1.00  0.00           C  
ATOM   3080  CZ  PHE A 108      14.590   6.533   9.484  1.00  0.00           C  
ATOM   3081  H   PHE A 108      14.262   7.690  14.196  1.00  0.00           H  
ATOM   3082  HA  PHE A 108      15.639   9.366  13.625  1.00  0.00           H  
ATOM   3083  HB2 PHE A 108      14.983  10.721  11.761  1.00  0.00           H  
ATOM   3084  HB3 PHE A 108      13.281  10.389  12.060  1.00  0.00           H  
ATOM   3085  HD1 PHE A 108      16.263   8.037  12.041  1.00  0.00           H  
ATOM   3086  HD2 PHE A 108      12.564   9.199  10.137  1.00  0.00           H  
ATOM   3087  HE1 PHE A 108      16.427   6.094  10.528  1.00  0.00           H  
ATOM   3088  HE2 PHE A 108      12.723   7.223   8.653  1.00  0.00           H  
ATOM   3089  HZ  PHE A 108      14.664   5.683   8.822  1.00  0.00           H  
ATOM   3090  N   THR A 109      14.905  10.803  15.805  1.00  0.00           N  
ATOM   3091  CA  THR A 109      15.264  11.904  16.736  1.00  0.00           C  
ATOM   3092  C   THR A 109      16.775  12.207  16.710  1.00  0.00           C  
ATOM   3093  O   THR A 109      17.238  13.251  17.170  1.00  0.00           O  
ATOM   3094  CB  THR A 109      14.827  11.587  18.174  1.00  0.00           C  
ATOM   3095  OG1 THR A 109      15.556  10.480  18.658  1.00  0.00           O  
ATOM   3096  CG2 THR A 109      13.334  11.273  18.274  1.00  0.00           C  
ATOM   3097  H   THR A 109      15.040   9.858  16.135  1.00  0.00           H  
ATOM   3098  HA  THR A 109      14.740  12.812  16.437  1.00  0.00           H  
ATOM   3099  HB  THR A 109      15.044  12.450  18.803  1.00  0.00           H  
ATOM   3100 HG21 THR A 109      12.758  12.074  17.811  1.00  0.00           H  
ATOM   3101 HG22 THR A 109      13.104  10.330  17.779  1.00  0.00           H  
ATOM   3102 HG23 THR A 109      13.047  11.205  19.323  1.00  0.00           H  
ATOM   3103  HG1 THR A 109      15.304  10.325  19.571  1.00  0.00           H  
ATOM   3104  N   ASP A 110      17.534  11.281  16.130  1.00  0.00           N  
ATOM   3105  CA  ASP A 110      18.991  11.141  15.975  1.00  0.00           C  
ATOM   3106  C   ASP A 110      19.644  12.079  14.934  1.00  0.00           C  
ATOM   3107  O   ASP A 110      20.777  11.853  14.499  1.00  0.00           O  
ATOM   3108  CB  ASP A 110      19.257   9.655  15.642  1.00  0.00           C  
ATOM   3109  CG  ASP A 110      18.172   9.065  14.730  1.00  0.00           C  
ATOM   3110  OD1 ASP A 110      18.295   9.173  13.491  1.00  0.00           O  
ATOM   3111  OD2 ASP A 110      17.147   8.586  15.272  1.00  0.00           O1-
ATOM   3112  H   ASP A 110      17.022  10.462  15.836  1.00  0.00           H  
ATOM   3113  HA  ASP A 110      19.468  11.364  16.930  1.00  0.00           H  
ATOM   3114  HB2 ASP A 110      19.250   9.095  16.577  1.00  0.00           H  
ATOM   3115  HB3 ASP A 110      20.242   9.514  15.197  1.00  0.00           H  
ATOM   3116  N   VAL A 111      18.943  13.137  14.516  1.00  0.00           N  
ATOM   3117  CA  VAL A 111      19.266  13.961  13.336  1.00  0.00           C  
ATOM   3118  C   VAL A 111      18.801  15.412  13.525  1.00  0.00           C  
ATOM   3119  O   VAL A 111      17.785  15.649  14.176  1.00  0.00           O  
ATOM   3120  CB  VAL A 111      18.686  13.275  12.083  1.00  0.00           C  
ATOM   3121  CG1 VAL A 111      17.164  13.096  12.142  1.00  0.00           C  
ATOM   3122  CG2 VAL A 111      18.987  14.068  10.817  1.00  0.00           C  
ATOM   3123  H   VAL A 111      18.069  13.325  14.985  1.00  0.00           H  
ATOM   3124  HA  VAL A 111      20.348  13.988  13.209  1.00  0.00           H  
ATOM   3125  HB  VAL A 111      19.146  12.292  11.983  1.00  0.00           H  
ATOM   3126 HG11 VAL A 111      16.890  12.496  13.010  1.00  0.00           H  
ATOM   3127 HG12 VAL A 111      16.656  14.059  12.181  1.00  0.00           H  
ATOM   3128 HG13 VAL A 111      16.840  12.554  11.253  1.00  0.00           H  
ATOM   3129 HG21 VAL A 111      18.421  15.000  10.810  1.00  0.00           H  
ATOM   3130 HG22 VAL A 111      20.054  14.285  10.763  1.00  0.00           H  
ATOM   3131 HG23 VAL A 111      18.713  13.478   9.943  1.00  0.00           H  
ATOM   3132  N   GLN A 112      19.542  16.389  12.984  1.00  0.00           N  
ATOM   3133  CA  GLN A 112      19.415  17.818  13.329  1.00  0.00           C  
ATOM   3134  C   GLN A 112      18.080  18.477  12.930  1.00  0.00           C  
ATOM   3135  O   GLN A 112      17.713  19.485  13.532  1.00  0.00           O  
ATOM   3136  CB  GLN A 112      20.638  18.564  12.752  1.00  0.00           C  
ATOM   3137  CG  GLN A 112      20.690  20.102  12.858  1.00  0.00           C  
ATOM   3138  CD  GLN A 112      20.783  20.667  14.277  1.00  0.00           C  
ATOM   3139  OE1 GLN A 112      21.844  21.066  14.749  1.00  0.00           O  
ATOM   3140  NE2 GLN A 112      19.697  20.758  15.006  1.00  0.00           N  
ATOM   3141  H   GLN A 112      20.319  16.131  12.393  1.00  0.00           H  
ATOM   3142  HA  GLN A 112      19.470  17.895  14.415  1.00  0.00           H  
ATOM   3143  HB2 GLN A 112      20.705  18.320  11.692  1.00  0.00           H  
ATOM   3144  HB3 GLN A 112      21.534  18.170  13.232  1.00  0.00           H  
ATOM   3145  HG2 GLN A 112      19.822  20.536  12.362  1.00  0.00           H  
ATOM   3146  HG3 GLN A 112      21.569  20.442  12.310  1.00  0.00           H  
ATOM   3147 HE21 GLN A 112      18.815  20.469  14.607  1.00  0.00           H  
ATOM   3148 HE22 GLN A 112      19.707  21.356  15.819  1.00  0.00           H  
ATOM   3149  N   ASN A 113      17.341  17.939  11.956  1.00  0.00           N  
ATOM   3150  CA  ASN A 113      16.054  18.497  11.527  1.00  0.00           C  
ATOM   3151  C   ASN A 113      15.021  17.407  11.187  1.00  0.00           C  
ATOM   3152  O   ASN A 113      15.383  16.319  10.728  1.00  0.00           O  
ATOM   3153  CB  ASN A 113      16.217  19.485  10.350  1.00  0.00           C  
ATOM   3154  CG  ASN A 113      17.472  20.348  10.321  1.00  0.00           C  
ATOM   3155  ND2 ASN A 113      18.559  19.854   9.776  1.00  0.00           N  
ATOM   3156  OD1 ASN A 113      17.489  21.494  10.757  1.00  0.00           O  
ATOM   3157  H   ASN A 113      17.679  17.109  11.492  1.00  0.00           H  
ATOM   3158  HA  ASN A 113      15.642  19.061  12.364  1.00  0.00           H  
ATOM   3159  HB2 ASN A 113      15.352  20.148  10.340  1.00  0.00           H  
ATOM   3160  HB3 ASN A 113      16.198  18.916   9.420  1.00  0.00           H  
ATOM   3161 HD21 ASN A 113      19.342  20.478   9.644  1.00  0.00           H  
ATOM   3162 HD22 ASN A 113      18.539  18.937   9.353  1.00  0.00           H  
ATOM   3163  N   ARG A 114      13.732  17.731  11.360  1.00  0.00           N  
ATOM   3164  CA  ARG A 114      12.567  16.882  11.048  1.00  0.00           C  
ATOM   3165  C   ARG A 114      11.520  17.654  10.250  1.00  0.00           C  
ATOM   3166  O   ARG A 114      11.252  18.813  10.568  1.00  0.00           O  
ATOM   3167  CB  ARG A 114      11.899  16.358  12.328  1.00  0.00           C  
ATOM   3168  CG  ARG A 114      12.782  15.517  13.252  1.00  0.00           C  
ATOM   3169  CD  ARG A 114      12.053  15.228  14.575  1.00  0.00           C  
ATOM   3170  NE  ARG A 114      10.765  14.522  14.396  1.00  0.00           N  
ATOM   3171  CZ  ARG A 114      10.581  13.220  14.289  1.00  0.00           C  
ATOM   3172  NH1 ARG A 114      11.580  12.395  14.259  1.00  0.00           N  
ATOM   3173  NH2 ARG A 114       9.383  12.720  14.203  1.00  0.00           N1+
ATOM   3174  H   ARG A 114      13.534  18.633  11.769  1.00  0.00           H  
ATOM   3175  HA  ARG A 114      12.890  16.030  10.450  1.00  0.00           H  
ATOM   3176  HB2 ARG A 114      11.042  15.752  12.033  1.00  0.00           H  
ATOM   3177  HB3 ARG A 114      11.528  17.214  12.892  1.00  0.00           H  
ATOM   3178  HG2 ARG A 114      13.691  16.072  13.480  1.00  0.00           H  
ATOM   3179  HG3 ARG A 114      13.050  14.583  12.757  1.00  0.00           H  
ATOM   3180  HD2 ARG A 114      11.860  16.181  15.069  1.00  0.00           H  
ATOM   3181  HD3 ARG A 114      12.710  14.652  15.227  1.00  0.00           H  
ATOM   3182  HE  ARG A 114       9.930  15.090  14.421  1.00  0.00           H  
ATOM   3183 HH11 ARG A 114      12.532  12.732  14.263  1.00  0.00           H  
ATOM   3184 HH12 ARG A 114      11.425  11.397  14.246  1.00  0.00           H  
ATOM   3185 HH21 ARG A 114       9.237  11.723  14.136  1.00  0.00           H  
ATOM   3186 HH22 ARG A 114       8.597  13.352  14.141  1.00  0.00           H  
ATOM   3187  N   TYR A 115      10.891  17.006   9.273  1.00  0.00           N  
ATOM   3188  CA  TYR A 115       9.843  17.597   8.433  1.00  0.00           C  
ATOM   3189  C   TYR A 115       8.716  16.596   8.119  1.00  0.00           C  
ATOM   3190  O   TYR A 115       8.863  15.389   8.327  1.00  0.00           O  
ATOM   3191  CB  TYR A 115      10.475  18.191   7.163  1.00  0.00           C  
ATOM   3192  CG  TYR A 115      11.653  19.123   7.409  1.00  0.00           C  
ATOM   3193  CD1 TYR A 115      11.436  20.431   7.888  1.00  0.00           C  
ATOM   3194  CD2 TYR A 115      12.970  18.663   7.211  1.00  0.00           C  
ATOM   3195  CE1 TYR A 115      12.530  21.280   8.157  1.00  0.00           C  
ATOM   3196  CE2 TYR A 115      14.063  19.516   7.454  1.00  0.00           C  
ATOM   3197  CZ  TYR A 115      13.846  20.826   7.927  1.00  0.00           C  
ATOM   3198  OH  TYR A 115      14.912  21.636   8.155  1.00  0.00           O  
ATOM   3199  H   TYR A 115      11.203  16.073   9.046  1.00  0.00           H  
ATOM   3200  HA  TYR A 115       9.390  18.421   8.984  1.00  0.00           H  
ATOM   3201  HB2 TYR A 115       9.712  18.736   6.609  1.00  0.00           H  
ATOM   3202  HB3 TYR A 115      10.809  17.364   6.536  1.00  0.00           H  
ATOM   3203  HD1 TYR A 115      10.429  20.774   8.074  1.00  0.00           H  
ATOM   3204  HD2 TYR A 115      13.143  17.647   6.888  1.00  0.00           H  
ATOM   3205  HE1 TYR A 115      12.367  22.276   8.542  1.00  0.00           H  
ATOM   3206  HE2 TYR A 115      15.075  19.174   7.292  1.00  0.00           H  
ATOM   3207  HH  TYR A 115      14.727  22.339   8.781  1.00  0.00           H  
ATOM   3208  N   THR A 116       7.583  17.090   7.609  1.00  0.00           N  
ATOM   3209  CA  THR A 116       6.390  16.277   7.291  1.00  0.00           C  
ATOM   3210  C   THR A 116       5.789  16.717   5.955  1.00  0.00           C  
ATOM   3211  O   THR A 116       5.504  17.905   5.781  1.00  0.00           O  
ATOM   3212  CB  THR A 116       5.333  16.343   8.412  1.00  0.00           C  
ATOM   3213  OG1 THR A 116       5.884  16.036   9.675  1.00  0.00           O  
ATOM   3214  CG2 THR A 116       4.157  15.398   8.162  1.00  0.00           C  
ATOM   3215  H   THR A 116       7.521  18.087   7.459  1.00  0.00           H  
ATOM   3216  HA  THR A 116       6.684  15.231   7.193  1.00  0.00           H  
ATOM   3217  HB  THR A 116       4.945  17.361   8.461  1.00  0.00           H  
ATOM   3218 HG21 THR A 116       3.618  15.686   7.260  1.00  0.00           H  
ATOM   3219 HG22 THR A 116       4.516  14.375   8.059  1.00  0.00           H  
ATOM   3220 HG23 THR A 116       3.468  15.446   9.005  1.00  0.00           H  
ATOM   3221  HG1 THR A 116       6.438  16.783   9.913  1.00  0.00           H  
ATOM   3222  N   PHE A 117       5.610  15.805   4.999  1.00  0.00           N  
ATOM   3223  CA  PHE A 117       5.082  16.118   3.665  1.00  0.00           C  
ATOM   3224  C   PHE A 117       3.565  16.365   3.669  1.00  0.00           C  
ATOM   3225  O   PHE A 117       2.845  15.877   4.536  1.00  0.00           O  
ATOM   3226  CB  PHE A 117       5.430  14.988   2.681  1.00  0.00           C  
ATOM   3227  CG  PHE A 117       6.912  14.771   2.437  1.00  0.00           C  
ATOM   3228  CD1 PHE A 117       7.674  15.767   1.797  1.00  0.00           C  
ATOM   3229  CD2 PHE A 117       7.526  13.558   2.802  1.00  0.00           C  
ATOM   3230  CE1 PHE A 117       9.038  15.552   1.530  1.00  0.00           C  
ATOM   3231  CE2 PHE A 117       8.892  13.350   2.550  1.00  0.00           C  
ATOM   3232  CZ  PHE A 117       9.651  14.346   1.912  1.00  0.00           C  
ATOM   3233  H   PHE A 117       5.834  14.841   5.203  1.00  0.00           H  
ATOM   3234  HA  PHE A 117       5.558  17.031   3.309  1.00  0.00           H  
ATOM   3235  HB2 PHE A 117       4.972  15.210   1.717  1.00  0.00           H  
ATOM   3236  HB3 PHE A 117       4.982  14.062   3.041  1.00  0.00           H  
ATOM   3237  HD1 PHE A 117       7.210  16.695   1.498  1.00  0.00           H  
ATOM   3238  HD2 PHE A 117       6.951  12.776   3.276  1.00  0.00           H  
ATOM   3239  HE1 PHE A 117       9.615  16.314   1.027  1.00  0.00           H  
ATOM   3240  HE2 PHE A 117       9.352  12.420   2.851  1.00  0.00           H  
ATOM   3241  HZ  PHE A 117      10.700  14.187   1.713  1.00  0.00           H  
ATOM   3242  N   ALA A 118       3.078  17.066   2.641  1.00  0.00           N  
ATOM   3243  CA  ALA A 118       1.654  17.240   2.330  1.00  0.00           C  
ATOM   3244  C   ALA A 118       1.169  16.267   1.226  1.00  0.00           C  
ATOM   3245  O   ALA A 118       0.228  16.549   0.473  1.00  0.00           O  
ATOM   3246  CB  ALA A 118       1.383  18.721   2.044  1.00  0.00           C  
ATOM   3247  H   ALA A 118       3.739  17.472   1.993  1.00  0.00           H  
ATOM   3248  HA  ALA A 118       1.082  16.986   3.222  1.00  0.00           H  
ATOM   3249  HB1 ALA A 118       1.712  19.329   2.887  1.00  0.00           H  
ATOM   3250  HB2 ALA A 118       1.914  19.033   1.145  1.00  0.00           H  
ATOM   3251  HB3 ALA A 118       0.313  18.873   1.902  1.00  0.00           H  
ATOM   3252  N   PHE A 119       1.839  15.116   1.119  1.00  0.00           N  
ATOM   3253  CA  PHE A 119       1.477  13.963   0.296  1.00  0.00           C  
ATOM   3254  C   PHE A 119       1.765  12.665   1.063  1.00  0.00           C  
ATOM   3255  O   PHE A 119       2.774  12.561   1.769  1.00  0.00           O  
ATOM   3256  CB  PHE A 119       2.153  14.015  -1.087  1.00  0.00           C  
ATOM   3257  CG  PHE A 119       3.653  14.287  -1.107  1.00  0.00           C  
ATOM   3258  CD1 PHE A 119       4.569  13.304  -0.683  1.00  0.00           C  
ATOM   3259  CD2 PHE A 119       4.141  15.520  -1.585  1.00  0.00           C  
ATOM   3260  CE1 PHE A 119       5.951  13.564  -0.698  1.00  0.00           C  
ATOM   3261  CE2 PHE A 119       5.525  15.776  -1.615  1.00  0.00           C  
ATOM   3262  CZ  PHE A 119       6.429  14.801  -1.163  1.00  0.00           C  
ATOM   3263  H   PHE A 119       2.605  14.970   1.761  1.00  0.00           H  
ATOM   3264  HA  PHE A 119       0.399  13.990   0.133  1.00  0.00           H  
ATOM   3265  HB2 PHE A 119       1.655  14.791  -1.668  1.00  0.00           H  
ATOM   3266  HB3 PHE A 119       1.966  13.072  -1.600  1.00  0.00           H  
ATOM   3267  HD1 PHE A 119       4.213  12.344  -0.339  1.00  0.00           H  
ATOM   3268  HD2 PHE A 119       3.450  16.272  -1.937  1.00  0.00           H  
ATOM   3269  HE1 PHE A 119       6.645  12.814  -0.349  1.00  0.00           H  
ATOM   3270  HE2 PHE A 119       5.895  16.718  -1.992  1.00  0.00           H  
ATOM   3271  HZ  PHE A 119       7.491  15.000  -1.171  1.00  0.00           H  
ATOM   3272  N   GLY A 120       0.852  11.702   0.968  1.00  0.00           N  
ATOM   3273  CA  GLY A 120       0.912  10.428   1.679  1.00  0.00           C  
ATOM   3274  C   GLY A 120       1.583   9.297   0.894  1.00  0.00           C  
ATOM   3275  O   GLY A 120       1.932   9.440  -0.277  1.00  0.00           O  
ATOM   3276  H   GLY A 120       0.020  11.882   0.425  1.00  0.00           H  
ATOM   3277  HA2 GLY A 120      -0.108  10.126   1.914  1.00  0.00           H  
ATOM   3278  HA3 GLY A 120       1.427  10.561   2.630  1.00  0.00           H  
ATOM   3279  N   GLY A 121       1.751   8.145   1.546  1.00  0.00           N  
ATOM   3280  CA  GLY A 121       2.375   6.946   0.972  1.00  0.00           C  
ATOM   3281  C   GLY A 121       1.447   6.133   0.056  1.00  0.00           C  
ATOM   3282  O   GLY A 121       1.222   4.950   0.312  1.00  0.00           O  
ATOM   3283  H   GLY A 121       1.432   8.089   2.502  1.00  0.00           H  
ATOM   3284  HA2 GLY A 121       2.718   6.304   1.783  1.00  0.00           H  
ATOM   3285  HA3 GLY A 121       3.249   7.243   0.393  1.00  0.00           H  
ATOM   3286  N   ASN A 122       0.904   6.746  -1.002  1.00  0.00           N  
ATOM   3287  CA  ASN A 122      -0.017   6.091  -1.940  1.00  0.00           C  
ATOM   3288  C   ASN A 122       0.336   6.430  -3.403  1.00  0.00           C  
ATOM   3289  O   ASN A 122       0.609   7.579  -3.745  1.00  0.00           O  
ATOM   3290  CB  ASN A 122      -1.480   6.430  -1.581  1.00  0.00           C  
ATOM   3291  CG  ASN A 122      -1.839   7.894  -1.801  1.00  0.00           C  
ATOM   3292  OD1 ASN A 122      -2.129   8.305  -2.913  1.00  0.00           O  
ATOM   3293  ND2 ASN A 122      -1.848   8.721  -0.782  1.00  0.00           N  
ATOM   3294  H   ASN A 122       1.141   7.714  -1.163  1.00  0.00           H  
ATOM   3295  HA  ASN A 122       0.094   5.012  -1.835  1.00  0.00           H  
ATOM   3296  HB2 ASN A 122      -2.146   5.829  -2.200  1.00  0.00           H  
ATOM   3297  HB3 ASN A 122      -1.668   6.164  -0.541  1.00  0.00           H  
ATOM   3298 HD21 ASN A 122      -2.041   9.696  -0.963  1.00  0.00           H  
ATOM   3299 HD22 ASN A 122      -1.733   8.406   0.170  1.00  0.00           H  
ATOM   3300  N   TYR A 123       0.313   5.433  -4.288  1.00  0.00           N  
ATOM   3301  CA  TYR A 123       0.557   5.611  -5.718  1.00  0.00           C  
ATOM   3302  C   TYR A 123      -0.547   6.439  -6.385  1.00  0.00           C  
ATOM   3303  O   TYR A 123      -0.229   7.250  -7.250  1.00  0.00           O  
ATOM   3304  CB  TYR A 123       0.687   4.250  -6.420  1.00  0.00           C  
ATOM   3305  CG  TYR A 123       1.691   3.277  -5.823  1.00  0.00           C  
ATOM   3306  CD1 TYR A 123       3.055   3.624  -5.758  1.00  0.00           C  
ATOM   3307  CD2 TYR A 123       1.271   2.001  -5.395  1.00  0.00           C  
ATOM   3308  CE1 TYR A 123       3.997   2.693  -5.279  1.00  0.00           C  
ATOM   3309  CE2 TYR A 123       2.212   1.065  -4.922  1.00  0.00           C  
ATOM   3310  CZ  TYR A 123       3.579   1.409  -4.873  1.00  0.00           C  
ATOM   3311  OH  TYR A 123       4.499   0.512  -4.439  1.00  0.00           O  
ATOM   3312  H   TYR A 123       0.018   4.514  -3.988  1.00  0.00           H  
ATOM   3313  HA  TYR A 123       1.495   6.152  -5.847  1.00  0.00           H  
ATOM   3314  HB2 TYR A 123       0.976   4.431  -7.456  1.00  0.00           H  
ATOM   3315  HB3 TYR A 123      -0.293   3.774  -6.446  1.00  0.00           H  
ATOM   3316  HD1 TYR A 123       3.379   4.599  -6.091  1.00  0.00           H  
ATOM   3317  HD2 TYR A 123       0.228   1.727  -5.459  1.00  0.00           H  
ATOM   3318  HE1 TYR A 123       5.047   2.942  -5.223  1.00  0.00           H  
ATOM   3319  HE2 TYR A 123       1.901   0.077  -4.615  1.00  0.00           H  
ATOM   3320  HH  TYR A 123       4.087  -0.253  -4.031  1.00  0.00           H  
ATOM   3321  N   ASP A 124      -1.816   6.288  -5.964  1.00  0.00           N  
ATOM   3322  CA  ASP A 124      -2.965   7.060  -6.476  1.00  0.00           C  
ATOM   3323  C   ASP A 124      -2.659   8.562  -6.641  1.00  0.00           C  
ATOM   3324  O   ASP A 124      -3.049   9.151  -7.655  1.00  0.00           O  
ATOM   3325  CB  ASP A 124      -4.220   6.903  -5.584  1.00  0.00           C  
ATOM   3326  CG  ASP A 124      -4.834   5.498  -5.472  1.00  0.00           C  
ATOM   3327  OD1 ASP A 124      -4.160   4.483  -5.777  1.00  0.00           O  
ATOM   3328  OD2 ASP A 124      -6.024   5.412  -5.093  1.00  0.00           O1-
ATOM   3329  H   ASP A 124      -2.003   5.567  -5.282  1.00  0.00           H  
ATOM   3330  HA  ASP A 124      -3.218   6.682  -7.467  1.00  0.00           H  
ATOM   3331  HB2 ASP A 124      -4.991   7.568  -5.973  1.00  0.00           H  
ATOM   3332  HB3 ASP A 124      -3.977   7.245  -4.578  1.00  0.00           H  
ATOM   3333  N   ARG A 125      -1.914   9.160  -5.695  1.00  0.00           N  
ATOM   3334  CA  ARG A 125      -1.511  10.574  -5.706  1.00  0.00           C  
ATOM   3335  C   ARG A 125      -0.015  10.814  -5.952  1.00  0.00           C  
ATOM   3336  O   ARG A 125       0.319  11.803  -6.602  1.00  0.00           O  
ATOM   3337  CB  ARG A 125      -2.092  11.246  -4.452  1.00  0.00           C  
ATOM   3338  CG  ARG A 125      -1.910  12.769  -4.379  1.00  0.00           C  
ATOM   3339  CD  ARG A 125      -2.799  13.300  -3.246  1.00  0.00           C  
ATOM   3340  NE  ARG A 125      -2.847  14.772  -3.183  1.00  0.00           N  
ATOM   3341  CZ  ARG A 125      -2.328  15.545  -2.247  1.00  0.00           C  
ATOM   3342  NH1 ARG A 125      -1.542  15.106  -1.310  1.00  0.00           N  
ATOM   3343  NH2 ARG A 125      -2.619  16.807  -2.216  1.00  0.00           N1+
ATOM   3344  H   ARG A 125      -1.696   8.615  -4.873  1.00  0.00           H  
ATOM   3345  HA  ARG A 125      -2.001  11.055  -6.553  1.00  0.00           H  
ATOM   3346  HB2 ARG A 125      -1.629  10.806  -3.568  1.00  0.00           H  
ATOM   3347  HB3 ARG A 125      -3.158  11.019  -4.420  1.00  0.00           H  
ATOM   3348  HG2 ARG A 125      -2.219  13.217  -5.324  1.00  0.00           H  
ATOM   3349  HG3 ARG A 125      -0.866  13.017  -4.184  1.00  0.00           H  
ATOM   3350  HD2 ARG A 125      -2.455  12.876  -2.303  1.00  0.00           H  
ATOM   3351  HD3 ARG A 125      -3.818  12.944  -3.400  1.00  0.00           H  
ATOM   3352  HE  ARG A 125      -3.430  15.233  -3.867  1.00  0.00           H  
ATOM   3353 HH11 ARG A 125      -1.181  15.734  -0.606  1.00  0.00           H  
ATOM   3354 HH12 ARG A 125      -1.484  14.112  -1.143  1.00  0.00           H  
ATOM   3355 HH21 ARG A 125      -3.388  17.126  -2.788  1.00  0.00           H  
ATOM   3356 HH22 ARG A 125      -2.430  17.311  -1.361  1.00  0.00           H  
ATOM   3357  N   LEU A 126       0.890   9.917  -5.538  1.00  0.00           N  
ATOM   3358  CA  LEU A 126       2.327  10.048  -5.853  1.00  0.00           C  
ATOM   3359  C   LEU A 126       2.630   9.910  -7.356  1.00  0.00           C  
ATOM   3360  O   LEU A 126       3.516  10.608  -7.844  1.00  0.00           O  
ATOM   3361  CB  LEU A 126       3.177   9.054  -5.037  1.00  0.00           C  
ATOM   3362  CG  LEU A 126       3.235   9.320  -3.519  1.00  0.00           C  
ATOM   3363  CD1 LEU A 126       3.937   8.148  -2.828  1.00  0.00           C  
ATOM   3364  CD2 LEU A 126       4.020  10.592  -3.187  1.00  0.00           C  
ATOM   3365  H   LEU A 126       0.581   9.125  -4.993  1.00  0.00           H  
ATOM   3366  HA  LEU A 126       2.640  11.057  -5.584  1.00  0.00           H  
ATOM   3367  HB2 LEU A 126       4.197   9.077  -5.419  1.00  0.00           H  
ATOM   3368  HB3 LEU A 126       2.789   8.050  -5.210  1.00  0.00           H  
ATOM   3369  HG  LEU A 126       2.228   9.423  -3.114  1.00  0.00           H  
ATOM   3370 HD11 LEU A 126       3.378   7.230  -3.008  1.00  0.00           H  
ATOM   3371 HD12 LEU A 126       4.952   8.037  -3.210  1.00  0.00           H  
ATOM   3372 HD13 LEU A 126       3.973   8.327  -1.753  1.00  0.00           H  
ATOM   3373 HD21 LEU A 126       5.024  10.541  -3.608  1.00  0.00           H  
ATOM   3374 HD22 LEU A 126       3.501  11.466  -3.580  1.00  0.00           H  
ATOM   3375 HD23 LEU A 126       4.088  10.694  -2.104  1.00  0.00           H  
ATOM   3376  N   GLU A 127       1.889   9.093  -8.116  1.00  0.00           N  
ATOM   3377  CA  GLU A 127       2.020   9.027  -9.587  1.00  0.00           C  
ATOM   3378  C   GLU A 127       1.724  10.385 -10.248  1.00  0.00           C  
ATOM   3379  O   GLU A 127       2.355  10.748 -11.241  1.00  0.00           O  
ATOM   3380  CB  GLU A 127       1.063   7.968 -10.161  1.00  0.00           C  
ATOM   3381  CG  GLU A 127       1.494   6.524  -9.856  1.00  0.00           C  
ATOM   3382  CD  GLU A 127       0.430   5.489 -10.257  1.00  0.00           C  
ATOM   3383  OE1 GLU A 127      -0.786   5.715 -10.047  1.00  0.00           O  
ATOM   3384  OE2 GLU A 127       0.813   4.414 -10.779  1.00  0.00           O1-
ATOM   3385  H   GLU A 127       1.183   8.519  -7.678  1.00  0.00           H  
ATOM   3386  HA  GLU A 127       3.040   8.753  -9.856  1.00  0.00           H  
ATOM   3387  HB2 GLU A 127       1.007   8.087 -11.243  1.00  0.00           H  
ATOM   3388  HB3 GLU A 127       0.069   8.156  -9.755  1.00  0.00           H  
ATOM   3389  HG2 GLU A 127       1.707   6.416  -8.792  1.00  0.00           H  
ATOM   3390  HG3 GLU A 127       2.421   6.320 -10.390  1.00  0.00           H  
ATOM   3391  N   GLN A 128       0.807  11.171  -9.672  1.00  0.00           N  
ATOM   3392  CA  GLN A 128       0.464  12.509 -10.163  1.00  0.00           C  
ATOM   3393  C   GLN A 128       1.633  13.487  -9.961  1.00  0.00           C  
ATOM   3394  O   GLN A 128       1.905  14.311 -10.833  1.00  0.00           O  
ATOM   3395  CB  GLN A 128      -0.805  13.045  -9.470  1.00  0.00           C  
ATOM   3396  CG  GLN A 128      -1.980  12.047  -9.432  1.00  0.00           C  
ATOM   3397  CD  GLN A 128      -3.223  12.609  -8.745  1.00  0.00           C  
ATOM   3398  OE1 GLN A 128      -3.450  13.811  -8.667  1.00  0.00           O  
ATOM   3399  NE2 GLN A 128      -4.084  11.776  -8.211  1.00  0.00           N  
ATOM   3400  H   GLN A 128       0.360  10.840  -8.829  1.00  0.00           H  
ATOM   3401  HA  GLN A 128       0.267  12.444 -11.233  1.00  0.00           H  
ATOM   3402  HB2 GLN A 128      -1.123  13.942 -10.000  1.00  0.00           H  
ATOM   3403  HB3 GLN A 128      -0.564  13.334  -8.447  1.00  0.00           H  
ATOM   3404  HG2 GLN A 128      -1.677  11.145  -8.900  1.00  0.00           H  
ATOM   3405  HG3 GLN A 128      -2.247  11.767 -10.451  1.00  0.00           H  
ATOM   3406 HE21 GLN A 128      -4.955  12.154  -7.869  1.00  0.00           H  
ATOM   3407 HE22 GLN A 128      -3.889  10.785  -8.196  1.00  0.00           H  
ATOM   3408  N   LEU A 129       2.356  13.376  -8.839  1.00  0.00           N  
ATOM   3409  CA  LEU A 129       3.535  14.200  -8.525  1.00  0.00           C  
ATOM   3410  C   LEU A 129       4.804  13.727  -9.255  1.00  0.00           C  
ATOM   3411  O   LEU A 129       5.674  14.538  -9.556  1.00  0.00           O  
ATOM   3412  CB  LEU A 129       3.747  14.252  -7.001  1.00  0.00           C  
ATOM   3413  CG  LEU A 129       2.544  14.781  -6.195  1.00  0.00           C  
ATOM   3414  CD1 LEU A 129       2.898  14.793  -4.708  1.00  0.00           C  
ATOM   3415  CD2 LEU A 129       2.138  16.200  -6.600  1.00  0.00           C  
ATOM   3416  H   LEU A 129       2.080  12.669  -8.173  1.00  0.00           H  
ATOM   3417  HA  LEU A 129       3.354  15.216  -8.877  1.00  0.00           H  
ATOM   3418  HB2 LEU A 129       4.609  14.887  -6.799  1.00  0.00           H  
ATOM   3419  HB3 LEU A 129       3.984  13.247  -6.651  1.00  0.00           H  
ATOM   3420  HG  LEU A 129       1.688  14.120  -6.333  1.00  0.00           H  
ATOM   3421 HD11 LEU A 129       3.163  13.787  -4.385  1.00  0.00           H  
ATOM   3422 HD12 LEU A 129       3.737  15.465  -4.529  1.00  0.00           H  
ATOM   3423 HD13 LEU A 129       2.036  15.130  -4.131  1.00  0.00           H  
ATOM   3424 HD21 LEU A 129       2.994  16.873  -6.541  1.00  0.00           H  
ATOM   3425 HD22 LEU A 129       1.753  16.202  -7.619  1.00  0.00           H  
ATOM   3426 HD23 LEU A 129       1.349  16.564  -5.941  1.00  0.00           H  
ATOM   3427  N   ALA A 130       4.887  12.439  -9.598  1.00  0.00           N  
ATOM   3428  CA  ALA A 130       5.872  11.901 -10.537  1.00  0.00           C  
ATOM   3429  C   ALA A 130       5.525  12.212 -12.009  1.00  0.00           C  
ATOM   3430  O   ALA A 130       6.313  11.901 -12.902  1.00  0.00           O  
ATOM   3431  CB  ALA A 130       5.993  10.389 -10.296  1.00  0.00           C  
ATOM   3432  H   ALA A 130       4.200  11.801  -9.222  1.00  0.00           H  
ATOM   3433  HA  ALA A 130       6.840  12.358 -10.335  1.00  0.00           H  
ATOM   3434  HB1 ALA A 130       6.237  10.191  -9.252  1.00  0.00           H  
ATOM   3435  HB2 ALA A 130       5.054   9.896 -10.544  1.00  0.00           H  
ATOM   3436  HB3 ALA A 130       6.784   9.979 -10.926  1.00  0.00           H  
ATOM   3437  N   GLY A 131       4.344  12.784 -12.286  1.00  0.00           N  
ATOM   3438  CA  GLY A 131       3.837  13.066 -13.634  1.00  0.00           C  
ATOM   3439  C   GLY A 131       3.596  11.821 -14.499  1.00  0.00           C  
ATOM   3440  O   GLY A 131       3.424  11.947 -15.714  1.00  0.00           O  
ATOM   3441  H   GLY A 131       3.736  13.004 -11.511  1.00  0.00           H  
ATOM   3442  HA2 GLY A 131       4.549  13.709 -14.152  1.00  0.00           H  
ATOM   3443  HA3 GLY A 131       2.892  13.600 -13.540  1.00  0.00           H  
ATOM   3444  N   ASN A 132       3.603  10.621 -13.910  1.00  0.00           N  
ATOM   3445  CA  ASN A 132       3.676   9.324 -14.583  1.00  0.00           C  
ATOM   3446  C   ASN A 132       3.019   8.216 -13.738  1.00  0.00           C  
ATOM   3447  O   ASN A 132       3.356   8.048 -12.568  1.00  0.00           O  
ATOM   3448  CB  ASN A 132       5.154   8.952 -14.847  1.00  0.00           C  
ATOM   3449  CG  ASN A 132       5.877   9.796 -15.888  1.00  0.00           C  
ATOM   3450  ND2 ASN A 132       6.548  10.853 -15.502  1.00  0.00           N  
ATOM   3451  OD1 ASN A 132       5.863   9.497 -17.076  1.00  0.00           O  
ATOM   3452  H   ASN A 132       3.587  10.605 -12.901  1.00  0.00           H  
ATOM   3453  HA  ASN A 132       3.155   9.380 -15.539  1.00  0.00           H  
ATOM   3454  HB2 ASN A 132       5.204   7.913 -15.171  1.00  0.00           H  
ATOM   3455  HB3 ASN A 132       5.705   9.014 -13.908  1.00  0.00           H  
ATOM   3456 HD21 ASN A 132       7.089  11.365 -16.184  1.00  0.00           H  
ATOM   3457 HD22 ASN A 132       6.564  11.123 -14.529  1.00  0.00           H  
ATOM   3458  N   LEU A 133       2.147   7.409 -14.353  1.00  0.00           N  
ATOM   3459  CA  LEU A 133       1.717   6.121 -13.790  1.00  0.00           C  
ATOM   3460  C   LEU A 133       2.884   5.114 -13.795  1.00  0.00           C  
ATOM   3461  O   LEU A 133       3.786   5.218 -14.636  1.00  0.00           O  
ATOM   3462  CB  LEU A 133       0.531   5.553 -14.588  1.00  0.00           C  
ATOM   3463  CG  LEU A 133      -0.749   6.403 -14.662  1.00  0.00           C  
ATOM   3464  CD1 LEU A 133      -1.766   5.687 -15.552  1.00  0.00           C  
ATOM   3465  CD2 LEU A 133      -1.383   6.615 -13.289  1.00  0.00           C  
ATOM   3466  H   LEU A 133       1.875   7.619 -15.303  1.00  0.00           H  
ATOM   3467  HA  LEU A 133       1.408   6.267 -12.755  1.00  0.00           H  
ATOM   3468  HB2 LEU A 133       0.272   4.582 -14.168  1.00  0.00           H  
ATOM   3469  HB3 LEU A 133       0.875   5.388 -15.609  1.00  0.00           H  
ATOM   3470  HG  LEU A 133      -0.520   7.372 -15.105  1.00  0.00           H  
ATOM   3471 HD11 LEU A 133      -1.349   5.552 -16.550  1.00  0.00           H  
ATOM   3472 HD12 LEU A 133      -2.011   4.710 -15.135  1.00  0.00           H  
ATOM   3473 HD13 LEU A 133      -2.676   6.282 -15.630  1.00  0.00           H  
ATOM   3474 HD21 LEU A 133      -1.565   5.655 -12.805  1.00  0.00           H  
ATOM   3475 HD22 LEU A 133      -0.723   7.214 -12.662  1.00  0.00           H  
ATOM   3476 HD23 LEU A 133      -2.331   7.142 -13.401  1.00  0.00           H  
ATOM   3477  N   ARG A 134       2.867   4.120 -12.897  1.00  0.00           N  
ATOM   3478  CA  ARG A 134       3.991   3.176 -12.709  1.00  0.00           C  
ATOM   3479  C   ARG A 134       4.431   2.387 -13.944  1.00  0.00           C  
ATOM   3480  O   ARG A 134       5.616   2.088 -14.024  1.00  0.00           O  
ATOM   3481  CB  ARG A 134       3.695   2.210 -11.562  1.00  0.00           C  
ATOM   3482  CG  ARG A 134       3.844   2.857 -10.177  1.00  0.00           C  
ATOM   3483  CD  ARG A 134       3.107   2.023  -9.130  1.00  0.00           C  
ATOM   3484  NE  ARG A 134       1.659   2.222  -9.277  1.00  0.00           N  
ATOM   3485  CZ  ARG A 134       0.694   1.508  -8.749  1.00  0.00           C  
ATOM   3486  NH1 ARG A 134       0.870   0.376  -8.138  1.00  0.00           N  
ATOM   3487  NH2 ARG A 134      -0.524   1.945  -8.835  1.00  0.00           N1+
ATOM   3488  H   ARG A 134       2.102   4.099 -12.237  1.00  0.00           H  
ATOM   3489  HA  ARG A 134       4.868   3.760 -12.428  1.00  0.00           H  
ATOM   3490  HB2 ARG A 134       4.402   1.381 -11.603  1.00  0.00           H  
ATOM   3491  HB3 ARG A 134       2.689   1.814 -11.699  1.00  0.00           H  
ATOM   3492  HG2 ARG A 134       3.447   3.872 -10.178  1.00  0.00           H  
ATOM   3493  HG3 ARG A 134       4.903   2.899  -9.924  1.00  0.00           H  
ATOM   3494  HD2 ARG A 134       3.417   2.343  -8.135  1.00  0.00           H  
ATOM   3495  HD3 ARG A 134       3.368   0.972  -9.250  1.00  0.00           H  
ATOM   3496  HE  ARG A 134       1.365   3.032  -9.804  1.00  0.00           H  
ATOM   3497 HH11 ARG A 134       1.784  -0.054  -8.108  1.00  0.00           H  
ATOM   3498 HH12 ARG A 134       0.070  -0.099  -7.745  1.00  0.00           H  
ATOM   3499 HH21 ARG A 134      -1.234   1.481  -8.286  1.00  0.00           H  
ATOM   3500 HH22 ARG A 134      -0.718   2.806  -9.326  1.00  0.00           H  
ATOM   3501  N   GLU A 135       3.588   2.111 -14.946  1.00  0.00           N  
ATOM   3502  CA  GLU A 135       4.048   1.478 -16.207  1.00  0.00           C  
ATOM   3503  C   GLU A 135       4.898   2.420 -17.101  1.00  0.00           C  
ATOM   3504  O   GLU A 135       5.210   2.096 -18.248  1.00  0.00           O  
ATOM   3505  CB  GLU A 135       2.888   0.786 -16.947  1.00  0.00           C  
ATOM   3506  CG  GLU A 135       1.974   1.688 -17.795  1.00  0.00           C  
ATOM   3507  CD  GLU A 135       1.163   2.699 -16.979  1.00  0.00           C  
ATOM   3508  OE1 GLU A 135       0.899   3.796 -17.518  1.00  0.00           O  
ATOM   3509  OE2 GLU A 135       0.767   2.379 -15.831  1.00  0.00           O1-
ATOM   3510  H   GLU A 135       2.613   2.362 -14.862  1.00  0.00           H  
ATOM   3511  HA  GLU A 135       4.729   0.675 -15.926  1.00  0.00           H  
ATOM   3512  HB2 GLU A 135       2.286   0.226 -16.231  1.00  0.00           H  
ATOM   3513  HB3 GLU A 135       3.326   0.053 -17.625  1.00  0.00           H  
ATOM   3514  HG2 GLU A 135       1.276   1.046 -18.333  1.00  0.00           H  
ATOM   3515  HG3 GLU A 135       2.569   2.212 -18.543  1.00  0.00           H  
ATOM   3516  N   ASN A 136       5.306   3.573 -16.560  1.00  0.00           N  
ATOM   3517  CA  ASN A 136       6.242   4.550 -17.121  1.00  0.00           C  
ATOM   3518  C   ASN A 136       7.348   4.937 -16.106  1.00  0.00           C  
ATOM   3519  O   ASN A 136       8.089   5.894 -16.330  1.00  0.00           O  
ATOM   3520  CB  ASN A 136       5.489   5.781 -17.675  1.00  0.00           C  
ATOM   3521  CG  ASN A 136       4.114   5.486 -18.249  1.00  0.00           C  
ATOM   3522  ND2 ASN A 136       3.105   5.463 -17.413  1.00  0.00           N  
ATOM   3523  OD1 ASN A 136       3.947   5.268 -19.442  1.00  0.00           O  
ATOM   3524  H   ASN A 136       4.926   3.798 -15.652  1.00  0.00           H  
ATOM   3525  HA  ASN A 136       6.754   4.074 -17.957  1.00  0.00           H  
ATOM   3526  HB2 ASN A 136       6.103   6.263 -18.436  1.00  0.00           H  
ATOM   3527  HB3 ASN A 136       5.357   6.500 -16.867  1.00  0.00           H  
ATOM   3528 HD21 ASN A 136       2.236   5.041 -17.708  1.00  0.00           H  
ATOM   3529 HD22 ASN A 136       3.306   5.520 -16.425  1.00  0.00           H  
ATOM   3530  N   ILE A 137       7.468   4.201 -14.996  1.00  0.00           N  
ATOM   3531  CA  ILE A 137       8.480   4.366 -13.938  1.00  0.00           C  
ATOM   3532  C   ILE A 137       9.487   3.207 -14.026  1.00  0.00           C  
ATOM   3533  O   ILE A 137       9.214   2.190 -14.658  1.00  0.00           O  
ATOM   3534  CB  ILE A 137       7.803   4.601 -12.559  1.00  0.00           C  
ATOM   3535  CG1 ILE A 137       7.005   5.931 -12.612  1.00  0.00           C  
ATOM   3536  CG2 ILE A 137       8.794   4.579 -11.378  1.00  0.00           C  
ATOM   3537  CD1 ILE A 137       6.265   6.316 -11.326  1.00  0.00           C  
ATOM   3538  H   ILE A 137       6.868   3.393 -14.901  1.00  0.00           H  
ATOM   3539  HA  ILE A 137       9.057   5.265 -14.154  1.00  0.00           H  
ATOM   3540  HB  ILE A 137       7.100   3.785 -12.390  1.00  0.00           H  
ATOM   3541 HG12 ILE A 137       6.255   5.868 -13.401  1.00  0.00           H  
ATOM   3542 HG13 ILE A 137       7.685   6.744 -12.866  1.00  0.00           H  
ATOM   3543 HG21 ILE A 137       9.264   3.599 -11.294  1.00  0.00           H  
ATOM   3544 HG22 ILE A 137       9.551   5.355 -11.495  1.00  0.00           H  
ATOM   3545 HG23 ILE A 137       8.267   4.734 -10.436  1.00  0.00           H  
ATOM   3546 HD11 ILE A 137       5.610   5.502 -11.012  1.00  0.00           H  
ATOM   3547 HD12 ILE A 137       6.975   6.551 -10.533  1.00  0.00           H  
ATOM   3548 HD13 ILE A 137       5.660   7.204 -11.512  1.00  0.00           H  
ATOM   3549  N   GLU A 138      10.688   3.370 -13.473  1.00  0.00           N  
ATOM   3550  CA  GLU A 138      11.866   2.592 -13.872  1.00  0.00           C  
ATOM   3551  C   GLU A 138      12.411   1.696 -12.768  1.00  0.00           C  
ATOM   3552  O   GLU A 138      12.533   2.121 -11.624  1.00  0.00           O  
ATOM   3553  CB  GLU A 138      12.978   3.531 -14.340  1.00  0.00           C  
ATOM   3554  CG  GLU A 138      12.520   4.490 -15.437  1.00  0.00           C  
ATOM   3555  CD  GLU A 138      13.723   5.025 -16.201  1.00  0.00           C  
ATOM   3556  OE1 GLU A 138      14.718   5.444 -15.563  1.00  0.00           O  
ATOM   3557  OE2 GLU A 138      13.668   5.053 -17.449  1.00  0.00           O1-
ATOM   3558  H   GLU A 138      10.823   4.127 -12.818  1.00  0.00           H  
ATOM   3559  HA  GLU A 138      11.604   1.952 -14.715  1.00  0.00           H  
ATOM   3560  HB2 GLU A 138      13.791   2.914 -14.722  1.00  0.00           H  
ATOM   3561  HB3 GLU A 138      13.352   4.111 -13.496  1.00  0.00           H  
ATOM   3562  HG2 GLU A 138      11.969   5.320 -14.994  1.00  0.00           H  
ATOM   3563  HG3 GLU A 138      11.861   3.962 -16.125  1.00  0.00           H  
ATOM   3564  N   LEU A 139      12.806   0.477 -13.134  1.00  0.00           N  
ATOM   3565  CA  LEU A 139      13.256  -0.555 -12.204  1.00  0.00           C  
ATOM   3566  C   LEU A 139      14.576  -1.185 -12.674  1.00  0.00           C  
ATOM   3567  O   LEU A 139      14.794  -1.372 -13.872  1.00  0.00           O  
ATOM   3568  CB  LEU A 139      12.132  -1.593 -12.048  1.00  0.00           C  
ATOM   3569  CG  LEU A 139      10.760  -1.045 -11.601  1.00  0.00           C  
ATOM   3570  CD1 LEU A 139       9.741  -2.177 -11.700  1.00  0.00           C  
ATOM   3571  CD2 LEU A 139      10.780  -0.520 -10.165  1.00  0.00           C  
ATOM   3572  H   LEU A 139      12.643   0.190 -14.088  1.00  0.00           H  
ATOM   3573  HA  LEU A 139      13.438  -0.105 -11.228  1.00  0.00           H  
ATOM   3574  HB2 LEU A 139      12.459  -2.357 -11.342  1.00  0.00           H  
ATOM   3575  HB3 LEU A 139      11.991  -2.068 -13.019  1.00  0.00           H  
ATOM   3576  HG  LEU A 139      10.431  -0.246 -12.265  1.00  0.00           H  
ATOM   3577 HD11 LEU A 139       9.601  -2.445 -12.747  1.00  0.00           H  
ATOM   3578 HD12 LEU A 139      10.110  -3.045 -11.153  1.00  0.00           H  
ATOM   3579 HD13 LEU A 139       8.789  -1.848 -11.282  1.00  0.00           H  
ATOM   3580 HD21 LEU A 139      11.112  -1.303  -9.483  1.00  0.00           H  
ATOM   3581 HD22 LEU A 139      11.455   0.332 -10.088  1.00  0.00           H  
ATOM   3582 HD23 LEU A 139       9.782  -0.184  -9.884  1.00  0.00           H  
ATOM   3583  N   GLY A 140      15.463  -1.501 -11.727  1.00  0.00           N  
ATOM   3584  CA  GLY A 140      16.812  -2.031 -11.967  1.00  0.00           C  
ATOM   3585  C   GLY A 140      17.803  -1.575 -10.887  1.00  0.00           C  
ATOM   3586  O   GLY A 140      17.431  -0.831  -9.982  1.00  0.00           O  
ATOM   3587  H   GLY A 140      15.227  -1.273 -10.772  1.00  0.00           H  
ATOM   3588  HA2 GLY A 140      17.177  -1.695 -12.937  1.00  0.00           H  
ATOM   3589  HA3 GLY A 140      16.775  -3.121 -11.972  1.00  0.00           H  
ATOM   3590  N   ASN A 141      19.072  -1.988 -10.975  1.00  0.00           N  
ATOM   3591  CA  ASN A 141      20.085  -1.589  -9.985  1.00  0.00           C  
ATOM   3592  C   ASN A 141      20.387  -0.081 -10.105  1.00  0.00           C  
ATOM   3593  O   ASN A 141      20.473   0.606  -9.092  1.00  0.00           O  
ATOM   3594  CB  ASN A 141      21.333  -2.487 -10.137  1.00  0.00           C  
ATOM   3595  CG  ASN A 141      22.172  -2.558  -8.868  1.00  0.00           C  
ATOM   3596  OD1 ASN A 141      21.931  -3.369  -7.983  1.00  0.00           O  
ATOM   3597  ND2 ASN A 141      23.186  -1.735  -8.758  1.00  0.00           N  
ATOM   3598  H   ASN A 141      19.378  -2.494 -11.794  1.00  0.00           H  
ATOM   3599  HA  ASN A 141      19.672  -1.750  -8.990  1.00  0.00           H  
ATOM   3600  HB2 ASN A 141      21.954  -2.125 -10.956  1.00  0.00           H  
ATOM   3601  HB3 ASN A 141      21.027  -3.506 -10.371  1.00  0.00           H  
ATOM   3602 HD21 ASN A 141      23.768  -1.770  -7.933  1.00  0.00           H  
ATOM   3603 HD22 ASN A 141      23.412  -1.107  -9.516  1.00  0.00           H  
ATOM   3604  N   GLY A 142      20.454   0.436 -11.339  1.00  0.00           N  
ATOM   3605  CA  GLY A 142      20.599   1.862 -11.654  1.00  0.00           C  
ATOM   3606  C   GLY A 142      19.461   2.749 -11.129  1.00  0.00           C  
ATOM   3607  O   GLY A 142      19.735   3.664 -10.359  1.00  0.00           O  
ATOM   3608  H   GLY A 142      20.418  -0.213 -12.112  1.00  0.00           H  
ATOM   3609  HA2 GLY A 142      20.641   1.983 -12.737  1.00  0.00           H  
ATOM   3610  HA3 GLY A 142      21.538   2.226 -11.235  1.00  0.00           H  
ATOM   3611  N   PRO A 143      18.183   2.491 -11.466  1.00  0.00           N  
ATOM   3612  CA  PRO A 143      17.057   3.252 -10.918  1.00  0.00           C  
ATOM   3613  C   PRO A 143      17.002   3.327  -9.381  1.00  0.00           C  
ATOM   3614  O   PRO A 143      16.666   4.380  -8.841  1.00  0.00           O  
ATOM   3615  CB  PRO A 143      15.814   2.599 -11.526  1.00  0.00           C  
ATOM   3616  CG  PRO A 143      16.322   2.168 -12.901  1.00  0.00           C  
ATOM   3617  CD  PRO A 143      17.738   1.682 -12.589  1.00  0.00           C  
ATOM   3618  HA  PRO A 143      17.126   4.273 -11.294  1.00  0.00           H  
ATOM   3619  HB2 PRO A 143      14.991   3.309 -11.612  1.00  0.00           H  
ATOM   3620  HB3 PRO A 143      15.517   1.724 -10.947  1.00  0.00           H  
ATOM   3621  HG2 PRO A 143      16.366   3.033 -13.563  1.00  0.00           H  
ATOM   3622  HG3 PRO A 143      15.708   1.381 -13.337  1.00  0.00           H  
ATOM   3623  HD2 PRO A 143      17.712   0.631 -12.299  1.00  0.00           H  
ATOM   3624  HD3 PRO A 143      18.380   1.817 -13.460  1.00  0.00           H  
ATOM   3625  N   LEU A 144      17.380   2.260  -8.663  1.00  0.00           N  
ATOM   3626  CA  LEU A 144      17.483   2.287  -7.196  1.00  0.00           C  
ATOM   3627  C   LEU A 144      18.711   3.072  -6.697  1.00  0.00           C  
ATOM   3628  O   LEU A 144      18.614   3.844  -5.748  1.00  0.00           O  
ATOM   3629  CB  LEU A 144      17.419   0.843  -6.664  1.00  0.00           C  
ATOM   3630  CG  LEU A 144      17.573   0.696  -5.137  1.00  0.00           C  
ATOM   3631  CD1 LEU A 144      16.440   1.385  -4.371  1.00  0.00           C  
ATOM   3632  CD2 LEU A 144      17.548  -0.789  -4.768  1.00  0.00           C  
ATOM   3633  H   LEU A 144      17.622   1.406  -9.145  1.00  0.00           H  
ATOM   3634  HA  LEU A 144      16.611   2.814  -6.810  1.00  0.00           H  
ATOM   3635  HB2 LEU A 144      18.216   0.271  -7.141  1.00  0.00           H  
ATOM   3636  HB3 LEU A 144      16.467   0.406  -6.965  1.00  0.00           H  
ATOM   3637  HG  LEU A 144      18.527   1.114  -4.816  1.00  0.00           H  
ATOM   3638 HD11 LEU A 144      16.486   2.463  -4.532  1.00  0.00           H  
ATOM   3639 HD12 LEU A 144      15.473   1.010  -4.706  1.00  0.00           H  
ATOM   3640 HD13 LEU A 144      16.551   1.201  -3.303  1.00  0.00           H  
ATOM   3641 HD21 LEU A 144      16.594  -1.229  -5.057  1.00  0.00           H  
ATOM   3642 HD22 LEU A 144      18.356  -1.307  -5.285  1.00  0.00           H  
ATOM   3643 HD23 LEU A 144      17.686  -0.901  -3.693  1.00  0.00           H  
ATOM   3644  N   GLU A 145      19.854   2.923  -7.365  1.00  0.00           N  
ATOM   3645  CA  GLU A 145      21.076   3.707  -7.135  1.00  0.00           C  
ATOM   3646  C   GLU A 145      20.849   5.222  -7.308  1.00  0.00           C  
ATOM   3647  O   GLU A 145      21.298   6.021  -6.481  1.00  0.00           O  
ATOM   3648  CB  GLU A 145      22.138   3.154  -8.099  1.00  0.00           C  
ATOM   3649  CG  GLU A 145      23.443   3.942  -8.238  1.00  0.00           C  
ATOM   3650  CD  GLU A 145      24.617   2.963  -8.272  1.00  0.00           C  
ATOM   3651  OE1 GLU A 145      24.918   2.344  -7.223  1.00  0.00           O  
ATOM   3652  OE2 GLU A 145      25.213   2.780  -9.359  1.00  0.00           O1-
ATOM   3653  H   GLU A 145      19.881   2.249  -8.117  1.00  0.00           H  
ATOM   3654  HA  GLU A 145      21.420   3.543  -6.114  1.00  0.00           H  
ATOM   3655  HB2 GLU A 145      21.722   3.072  -9.104  1.00  0.00           H  
ATOM   3656  HB3 GLU A 145      22.357   2.134  -7.782  1.00  0.00           H  
ATOM   3657  HG2 GLU A 145      23.564   4.634  -7.404  1.00  0.00           H  
ATOM   3658  HG3 GLU A 145      23.411   4.535  -9.152  1.00  0.00           H  
ATOM   3659  N   GLU A 146      20.103   5.609  -8.346  1.00  0.00           N  
ATOM   3660  CA  GLU A 146      19.637   6.978  -8.600  1.00  0.00           C  
ATOM   3661  C   GLU A 146      18.672   7.458  -7.508  1.00  0.00           C  
ATOM   3662  O   GLU A 146      18.807   8.583  -7.029  1.00  0.00           O  
ATOM   3663  CB  GLU A 146      18.948   7.061  -9.977  1.00  0.00           C  
ATOM   3664  CG  GLU A 146      19.889   6.817 -11.173  1.00  0.00           C  
ATOM   3665  CD  GLU A 146      19.209   6.096 -12.349  1.00  0.00           C  
ATOM   3666  OE1 GLU A 146      18.000   6.312 -12.619  1.00  0.00           O  
ATOM   3667  OE2 GLU A 146      19.893   5.319 -13.054  1.00  0.00           O1-
ATOM   3668  H   GLU A 146      19.814   4.890  -8.995  1.00  0.00           H  
ATOM   3669  HA  GLU A 146      20.490   7.657  -8.597  1.00  0.00           H  
ATOM   3670  HB2 GLU A 146      18.489   8.042 -10.095  1.00  0.00           H  
ATOM   3671  HB3 GLU A 146      18.149   6.319  -9.993  1.00  0.00           H  
ATOM   3672  HG2 GLU A 146      20.745   6.222 -10.852  1.00  0.00           H  
ATOM   3673  HG3 GLU A 146      20.278   7.777 -11.512  1.00  0.00           H  
ATOM   3674  N   ALA A 147      17.736   6.611  -7.063  1.00  0.00           N  
ATOM   3675  CA  ALA A 147      16.815   6.946  -5.976  1.00  0.00           C  
ATOM   3676  C   ALA A 147      17.533   7.169  -4.627  1.00  0.00           C  
ATOM   3677  O   ALA A 147      17.062   7.957  -3.803  1.00  0.00           O  
ATOM   3678  CB  ALA A 147      15.743   5.853  -5.886  1.00  0.00           C  
ATOM   3679  H   ALA A 147      17.642   5.710  -7.508  1.00  0.00           H  
ATOM   3680  HA  ALA A 147      16.322   7.883  -6.236  1.00  0.00           H  
ATOM   3681  HB1 ALA A 147      15.241   5.747  -6.847  1.00  0.00           H  
ATOM   3682  HB2 ALA A 147      16.197   4.901  -5.610  1.00  0.00           H  
ATOM   3683  HB3 ALA A 147      15.006   6.124  -5.130  1.00  0.00           H  
ATOM   3684  N   ILE A 148      18.678   6.518  -4.394  1.00  0.00           N  
ATOM   3685  CA  ILE A 148      19.540   6.757  -3.221  1.00  0.00           C  
ATOM   3686  C   ILE A 148      20.263   8.108  -3.331  1.00  0.00           C  
ATOM   3687  O   ILE A 148      20.265   8.873  -2.364  1.00  0.00           O  
ATOM   3688  CB  ILE A 148      20.476   5.549  -2.981  1.00  0.00           C  
ATOM   3689  CG1 ILE A 148      19.644   4.308  -2.573  1.00  0.00           C  
ATOM   3690  CG2 ILE A 148      21.552   5.851  -1.922  1.00  0.00           C  
ATOM   3691  CD1 ILE A 148      20.412   2.985  -2.675  1.00  0.00           C  
ATOM   3692  H   ILE A 148      18.963   5.820  -5.066  1.00  0.00           H  
ATOM   3693  HA  ILE A 148      18.908   6.839  -2.337  1.00  0.00           H  
ATOM   3694  HB  ILE A 148      20.985   5.328  -3.919  1.00  0.00           H  
ATOM   3695 HG12 ILE A 148      18.765   4.218  -3.211  1.00  0.00           H  
ATOM   3696 HG13 ILE A 148      19.286   4.433  -1.551  1.00  0.00           H  
ATOM   3697 HG21 ILE A 148      22.200   6.663  -2.253  1.00  0.00           H  
ATOM   3698 HG22 ILE A 148      21.083   6.130  -0.978  1.00  0.00           H  
ATOM   3699 HG23 ILE A 148      22.186   4.979  -1.759  1.00  0.00           H  
ATOM   3700 HD11 ILE A 148      20.835   2.875  -3.674  1.00  0.00           H  
ATOM   3701 HD12 ILE A 148      21.210   2.953  -1.933  1.00  0.00           H  
ATOM   3702 HD13 ILE A 148      19.730   2.156  -2.487  1.00  0.00           H  
ATOM   3703  N   SER A 149      20.795   8.458  -4.509  1.00  0.00           N  
ATOM   3704  CA  SER A 149      21.323   9.810  -4.763  1.00  0.00           C  
ATOM   3705  C   SER A 149      20.248  10.884  -4.566  1.00  0.00           C  
ATOM   3706  O   SER A 149      20.498  11.878  -3.890  1.00  0.00           O  
ATOM   3707  CB  SER A 149      21.903   9.935  -6.178  1.00  0.00           C  
ATOM   3708  OG  SER A 149      23.109   9.206  -6.297  1.00  0.00           O  
ATOM   3709  H   SER A 149      20.779   7.792  -5.269  1.00  0.00           H  
ATOM   3710  HA  SER A 149      22.123  10.015  -4.051  1.00  0.00           H  
ATOM   3711  HB2 SER A 149      22.110  10.984  -6.390  1.00  0.00           H  
ATOM   3712  HB3 SER A 149      21.179   9.572  -6.908  1.00  0.00           H  
ATOM   3713  HG  SER A 149      23.063   8.711  -7.119  1.00  0.00           H  
ATOM   3714  N   ALA A 150      19.040  10.683  -5.098  1.00  0.00           N  
ATOM   3715  CA  ALA A 150      17.957  11.662  -5.036  1.00  0.00           C  
ATOM   3716  C   ALA A 150      17.456  11.930  -3.605  1.00  0.00           C  
ATOM   3717  O   ALA A 150      17.294  13.095  -3.226  1.00  0.00           O  
ATOM   3718  CB  ALA A 150      16.827  11.168  -5.939  1.00  0.00           C  
ATOM   3719  H   ALA A 150      18.899   9.861  -5.667  1.00  0.00           H  
ATOM   3720  HA  ALA A 150      18.323  12.606  -5.439  1.00  0.00           H  
ATOM   3721  HB1 ALA A 150      17.186  11.065  -6.962  1.00  0.00           H  
ATOM   3722  HB2 ALA A 150      16.478  10.199  -5.583  1.00  0.00           H  
ATOM   3723  HB3 ALA A 150      15.999  11.877  -5.921  1.00  0.00           H  
ATOM   3724  N   LEU A 151      17.242  10.891  -2.786  1.00  0.00           N  
ATOM   3725  CA  LEU A 151      16.844  11.069  -1.381  1.00  0.00           C  
ATOM   3726  C   LEU A 151      17.999  11.619  -0.522  1.00  0.00           C  
ATOM   3727  O   LEU A 151      17.720  12.339   0.439  1.00  0.00           O  
ATOM   3728  CB  LEU A 151      16.257   9.764  -0.803  1.00  0.00           C  
ATOM   3729  CG  LEU A 151      14.730   9.628  -0.979  1.00  0.00           C  
ATOM   3730  CD1 LEU A 151      14.290   9.412  -2.425  1.00  0.00           C  
ATOM   3731  CD2 LEU A 151      14.206   8.450  -0.156  1.00  0.00           C  
ATOM   3732  H   LEU A 151      17.360   9.954  -3.145  1.00  0.00           H  
ATOM   3733  HA  LEU A 151      16.064  11.828  -1.341  1.00  0.00           H  
ATOM   3734  HB2 LEU A 151      16.461   9.746   0.268  1.00  0.00           H  
ATOM   3735  HB3 LEU A 151      16.763   8.901  -1.237  1.00  0.00           H  
ATOM   3736  HG  LEU A 151      14.253  10.535  -0.607  1.00  0.00           H  
ATOM   3737 HD11 LEU A 151      14.617  10.248  -3.044  1.00  0.00           H  
ATOM   3738 HD12 LEU A 151      14.720   8.483  -2.800  1.00  0.00           H  
ATOM   3739 HD13 LEU A 151      13.203   9.351  -2.469  1.00  0.00           H  
ATOM   3740 HD21 LEU A 151      14.685   7.524  -0.474  1.00  0.00           H  
ATOM   3741 HD22 LEU A 151      14.417   8.616   0.900  1.00  0.00           H  
ATOM   3742 HD23 LEU A 151      13.128   8.358  -0.287  1.00  0.00           H  
ATOM   3743  N   TYR A 152      19.268  11.365  -0.869  1.00  0.00           N  
ATOM   3744  CA  TYR A 152      20.405  12.039  -0.232  1.00  0.00           C  
ATOM   3745  C   TYR A 152      20.480  13.529  -0.601  1.00  0.00           C  
ATOM   3746  O   TYR A 152      20.640  14.380   0.276  1.00  0.00           O  
ATOM   3747  CB  TYR A 152      21.722  11.325  -0.572  1.00  0.00           C  
ATOM   3748  CG  TYR A 152      22.934  12.052  -0.013  1.00  0.00           C  
ATOM   3749  CD1 TYR A 152      23.367  11.787   1.300  1.00  0.00           C  
ATOM   3750  CD2 TYR A 152      23.570  13.056  -0.772  1.00  0.00           C  
ATOM   3751  CE1 TYR A 152      24.437  12.512   1.855  1.00  0.00           C  
ATOM   3752  CE2 TYR A 152      24.624  13.803  -0.210  1.00  0.00           C  
ATOM   3753  CZ  TYR A 152      25.063  13.529   1.102  1.00  0.00           C  
ATOM   3754  OH  TYR A 152      26.083  14.245   1.640  1.00  0.00           O  
ATOM   3755  H   TYR A 152      19.454  10.710  -1.615  1.00  0.00           H  
ATOM   3756  HA  TYR A 152      20.275  11.992   0.849  1.00  0.00           H  
ATOM   3757  HB2 TYR A 152      21.827  11.249  -1.654  1.00  0.00           H  
ATOM   3758  HB3 TYR A 152      21.693  10.312  -0.171  1.00  0.00           H  
ATOM   3759  HD1 TYR A 152      22.861  11.038   1.891  1.00  0.00           H  
ATOM   3760  HD2 TYR A 152      23.240  13.267  -1.779  1.00  0.00           H  
ATOM   3761  HE1 TYR A 152      24.771  12.307   2.861  1.00  0.00           H  
ATOM   3762  HE2 TYR A 152      25.110  14.582  -0.779  1.00  0.00           H  
ATOM   3763  HH  TYR A 152      26.552  13.727   2.297  1.00  0.00           H  
ATOM   3764  N   TYR A 153      20.352  13.870  -1.887  1.00  0.00           N  
ATOM   3765  CA  TYR A 153      20.431  15.255  -2.352  1.00  0.00           C  
ATOM   3766  C   TYR A 153      19.226  16.103  -1.921  1.00  0.00           C  
ATOM   3767  O   TYR A 153      19.387  17.318  -1.782  1.00  0.00           O  
ATOM   3768  CB  TYR A 153      20.628  15.306  -3.876  1.00  0.00           C  
ATOM   3769  CG  TYR A 153      22.040  15.059  -4.381  1.00  0.00           C  
ATOM   3770  CD1 TYR A 153      23.102  15.875  -3.938  1.00  0.00           C  
ATOM   3771  CD2 TYR A 153      22.279  14.078  -5.363  1.00  0.00           C  
ATOM   3772  CE1 TYR A 153      24.397  15.700  -4.464  1.00  0.00           C  
ATOM   3773  CE2 TYR A 153      23.571  13.902  -5.896  1.00  0.00           C  
ATOM   3774  CZ  TYR A 153      24.631  14.719  -5.450  1.00  0.00           C  
ATOM   3775  OH  TYR A 153      25.872  14.599  -5.995  1.00  0.00           O  
ATOM   3776  H   TYR A 153      20.262  13.137  -2.576  1.00  0.00           H  
ATOM   3777  HA  TYR A 153      21.304  15.712  -1.886  1.00  0.00           H  
ATOM   3778  HB2 TYR A 153      20.346  16.301  -4.222  1.00  0.00           H  
ATOM   3779  HB3 TYR A 153      19.947  14.597  -4.347  1.00  0.00           H  
ATOM   3780  HD1 TYR A 153      22.923  16.650  -3.207  1.00  0.00           H  
ATOM   3781  HD2 TYR A 153      21.463  13.465  -5.715  1.00  0.00           H  
ATOM   3782  HE1 TYR A 153      25.211  16.324  -4.125  1.00  0.00           H  
ATOM   3783  HE2 TYR A 153      23.747  13.151  -6.651  1.00  0.00           H  
ATOM   3784  HH  TYR A 153      25.881  13.929  -6.683  1.00  0.00           H  
ATOM   3785  N   TYR A 154      18.053  15.518  -1.641  1.00  0.00           N  
ATOM   3786  CA  TYR A 154      16.892  16.285  -1.169  1.00  0.00           C  
ATOM   3787  C   TYR A 154      17.179  17.031   0.146  1.00  0.00           C  
ATOM   3788  O   TYR A 154      16.876  18.220   0.236  1.00  0.00           O  
ATOM   3789  CB  TYR A 154      15.646  15.394  -1.059  1.00  0.00           C  
ATOM   3790  CG  TYR A 154      14.392  16.163  -0.668  1.00  0.00           C  
ATOM   3791  CD1 TYR A 154      13.907  17.186  -1.509  1.00  0.00           C  
ATOM   3792  CD2 TYR A 154      13.732  15.894   0.547  1.00  0.00           C  
ATOM   3793  CE1 TYR A 154      12.784  17.948  -1.133  1.00  0.00           C  
ATOM   3794  CE2 TYR A 154      12.599  16.646   0.919  1.00  0.00           C  
ATOM   3795  CZ  TYR A 154      12.129  17.683   0.087  1.00  0.00           C  
ATOM   3796  OH  TYR A 154      11.053  18.426   0.462  1.00  0.00           O  
ATOM   3797  H   TYR A 154      17.949  14.528  -1.813  1.00  0.00           H  
ATOM   3798  HA  TYR A 154      16.682  17.051  -1.915  1.00  0.00           H  
ATOM   3799  HB2 TYR A 154      15.839  14.611  -0.326  1.00  0.00           H  
ATOM   3800  HB3 TYR A 154      15.465  14.909  -2.018  1.00  0.00           H  
ATOM   3801  HD1 TYR A 154      14.405  17.400  -2.444  1.00  0.00           H  
ATOM   3802  HD2 TYR A 154      14.096  15.119   1.205  1.00  0.00           H  
ATOM   3803  HE1 TYR A 154      12.427  18.739  -1.777  1.00  0.00           H  
ATOM   3804  HE2 TYR A 154      12.089  16.438   1.848  1.00  0.00           H  
ATOM   3805  HH  TYR A 154      10.848  19.090  -0.201  1.00  0.00           H  
ATOM   3806  N   SER A 155      17.892  16.418   1.102  1.00  0.00           N  
ATOM   3807  CA  SER A 155      18.361  17.097   2.328  1.00  0.00           C  
ATOM   3808  C   SER A 155      19.571  18.023   2.104  1.00  0.00           C  
ATOM   3809  O   SER A 155      20.290  18.372   3.037  1.00  0.00           O  
ATOM   3810  CB  SER A 155      18.551  16.105   3.480  1.00  0.00           C  
ATOM   3811  OG  SER A 155      19.613  15.204   3.256  1.00  0.00           O  
ATOM   3812  H   SER A 155      18.175  15.458   0.965  1.00  0.00           H  
ATOM   3813  HA  SER A 155      17.557  17.763   2.642  1.00  0.00           H  
ATOM   3814  HB2 SER A 155      17.629  15.538   3.611  1.00  0.00           H  
ATOM   3815  HB3 SER A 155      18.749  16.662   4.395  1.00  0.00           H  
ATOM   3816  HG  SER A 155      19.645  14.614   4.012  1.00  0.00           H  
ATOM   3817  N   THR A 156      19.770  18.473   0.863  1.00  0.00           N  
ATOM   3818  CA  THR A 156      20.666  19.575   0.469  1.00  0.00           C  
ATOM   3819  C   THR A 156      19.979  20.557  -0.497  1.00  0.00           C  
ATOM   3820  O   THR A 156      20.610  21.493  -0.983  1.00  0.00           O  
ATOM   3821  CB  THR A 156      22.000  19.060  -0.110  1.00  0.00           C  
ATOM   3822  OG1 THR A 156      21.831  18.524  -1.403  1.00  0.00           O  
ATOM   3823  CG2 THR A 156      22.686  17.984   0.730  1.00  0.00           C  
ATOM   3824  H   THR A 156      19.197  18.064   0.139  1.00  0.00           H  
ATOM   3825  HA  THR A 156      20.907  20.147   1.364  1.00  0.00           H  
ATOM   3826  HB  THR A 156      22.682  19.906  -0.194  1.00  0.00           H  
ATOM   3827 HG21 THR A 156      22.829  18.351   1.747  1.00  0.00           H  
ATOM   3828 HG22 THR A 156      22.081  17.078   0.754  1.00  0.00           H  
ATOM   3829 HG23 THR A 156      23.658  17.742   0.300  1.00  0.00           H  
ATOM   3830  HG1 THR A 156      21.101  17.903  -1.364  1.00  0.00           H  
ATOM   3831  N   GLY A 157      18.683  20.366  -0.792  1.00  0.00           N  
ATOM   3832  CA  GLY A 157      17.933  21.119  -1.809  1.00  0.00           C  
ATOM   3833  C   GLY A 157      18.247  20.721  -3.261  1.00  0.00           C  
ATOM   3834  O   GLY A 157      17.780  21.377  -4.193  1.00  0.00           O  
ATOM   3835  H   GLY A 157      18.181  19.638  -0.304  1.00  0.00           H  
ATOM   3836  HA2 GLY A 157      18.141  22.183  -1.696  1.00  0.00           H  
ATOM   3837  HA3 GLY A 157      16.868  20.961  -1.642  1.00  0.00           H  
ATOM   3838  N   GLY A 158      19.034  19.662  -3.472  1.00  0.00           N  
ATOM   3839  CA  GLY A 158      19.528  19.196  -4.774  1.00  0.00           C  
ATOM   3840  C   GLY A 158      18.629  18.190  -5.501  1.00  0.00           C  
ATOM   3841  O   GLY A 158      19.125  17.441  -6.339  1.00  0.00           O  
ATOM   3842  H   GLY A 158      19.342  19.141  -2.662  1.00  0.00           H  
ATOM   3843  HA2 GLY A 158      20.504  18.734  -4.631  1.00  0.00           H  
ATOM   3844  HA3 GLY A 158      19.655  20.054  -5.433  1.00  0.00           H  
ATOM   3845  N   THR A 159      17.334  18.147  -5.177  1.00  0.00           N  
ATOM   3846  CA  THR A 159      16.350  17.211  -5.750  1.00  0.00           C  
ATOM   3847  C   THR A 159      14.978  17.873  -5.813  1.00  0.00           C  
ATOM   3848  O   THR A 159      14.506  18.380  -4.793  1.00  0.00           O  
ATOM   3849  CB  THR A 159      16.247  15.915  -4.925  1.00  0.00           C  
ATOM   3850  OG1 THR A 159      17.489  15.274  -4.831  1.00  0.00           O  
ATOM   3851  CG2 THR A 159      15.264  14.900  -5.503  1.00  0.00           C  
ATOM   3852  H   THR A 159      16.995  18.820  -4.504  1.00  0.00           H  
ATOM   3853  HA  THR A 159      16.653  16.943  -6.762  1.00  0.00           H  
ATOM   3854  HB  THR A 159      15.918  16.175  -3.919  1.00  0.00           H  
ATOM   3855 HG21 THR A 159      14.271  15.338  -5.604  1.00  0.00           H  
ATOM   3856 HG22 THR A 159      15.618  14.577  -6.482  1.00  0.00           H  
ATOM   3857 HG23 THR A 159      15.197  14.036  -4.842  1.00  0.00           H  
ATOM   3858  HG1 THR A 159      17.377  14.503  -4.269  1.00  0.00           H  
ATOM   3859  N   GLN A 160      14.323  17.857  -6.976  1.00  0.00           N  
ATOM   3860  CA  GLN A 160      13.028  18.519  -7.193  1.00  0.00           C  
ATOM   3861  C   GLN A 160      11.874  17.507  -7.306  1.00  0.00           C  
ATOM   3862  O   GLN A 160      12.110  16.299  -7.402  1.00  0.00           O  
ATOM   3863  CB  GLN A 160      13.140  19.522  -8.354  1.00  0.00           C  
ATOM   3864  CG  GLN A 160      14.342  20.490  -8.276  1.00  0.00           C  
ATOM   3865  CD  GLN A 160      14.695  21.008  -6.874  1.00  0.00           C  
ATOM   3866  NE2 GLN A 160      15.964  21.041  -6.520  1.00  0.00           N  
ATOM   3867  OE1 GLN A 160      13.850  21.389  -6.071  1.00  0.00           O  
ATOM   3868  H   GLN A 160      14.755  17.419  -7.777  1.00  0.00           H  
ATOM   3869  HA  GLN A 160      12.786  19.110  -6.310  1.00  0.00           H  
ATOM   3870  HB2 GLN A 160      13.186  18.977  -9.297  1.00  0.00           H  
ATOM   3871  HB3 GLN A 160      12.234  20.127  -8.364  1.00  0.00           H  
ATOM   3872  HG2 GLN A 160      15.213  19.973  -8.678  1.00  0.00           H  
ATOM   3873  HG3 GLN A 160      14.146  21.340  -8.929  1.00  0.00           H  
ATOM   3874 HE21 GLN A 160      16.212  21.375  -5.600  1.00  0.00           H  
ATOM   3875 HE22 GLN A 160      16.677  20.877  -7.216  1.00  0.00           H  
ATOM   3876  N   LEU A 161      10.619  17.966  -7.219  1.00  0.00           N  
ATOM   3877  CA  LEU A 161       9.511  17.105  -6.776  1.00  0.00           C  
ATOM   3878  C   LEU A 161       9.243  15.860  -7.655  1.00  0.00           C  
ATOM   3879  O   LEU A 161       9.115  14.781  -7.077  1.00  0.00           O  
ATOM   3880  CB  LEU A 161       8.265  17.953  -6.451  1.00  0.00           C  
ATOM   3881  CG  LEU A 161       7.034  17.145  -5.987  1.00  0.00           C  
ATOM   3882  CD1 LEU A 161       7.292  16.363  -4.693  1.00  0.00           C  
ATOM   3883  CD2 LEU A 161       5.873  18.097  -5.709  1.00  0.00           C  
ATOM   3884  H   LEU A 161      10.454  18.961  -7.280  1.00  0.00           H  
ATOM   3885  HA  LEU A 161       9.837  16.693  -5.820  1.00  0.00           H  
ATOM   3886  HB2 LEU A 161       7.981  18.524  -7.336  1.00  0.00           H  
ATOM   3887  HB3 LEU A 161       8.527  18.670  -5.673  1.00  0.00           H  
ATOM   3888  HG  LEU A 161       6.731  16.449  -6.770  1.00  0.00           H  
ATOM   3889 HD11 LEU A 161       8.064  15.610  -4.852  1.00  0.00           H  
ATOM   3890 HD12 LEU A 161       7.612  17.046  -3.906  1.00  0.00           H  
ATOM   3891 HD13 LEU A 161       6.375  15.859  -4.388  1.00  0.00           H  
ATOM   3892 HD21 LEU A 161       6.153  18.826  -4.949  1.00  0.00           H  
ATOM   3893 HD22 LEU A 161       5.608  18.620  -6.627  1.00  0.00           H  
ATOM   3894 HD23 LEU A 161       5.001  17.537  -5.368  1.00  0.00           H  
ATOM   3895  N   PRO A 162       9.233  15.924  -9.002  1.00  0.00           N  
ATOM   3896  CA  PRO A 162       9.099  14.728  -9.840  1.00  0.00           C  
ATOM   3897  C   PRO A 162      10.243  13.718  -9.671  1.00  0.00           C  
ATOM   3898  O   PRO A 162       9.998  12.512  -9.623  1.00  0.00           O  
ATOM   3899  CB  PRO A 162       8.988  15.243 -11.280  1.00  0.00           C  
ATOM   3900  CG  PRO A 162       8.368  16.625 -11.085  1.00  0.00           C  
ATOM   3901  CD  PRO A 162       9.089  17.111  -9.829  1.00  0.00           C  
ATOM   3902  HA  PRO A 162       8.165  14.231  -9.576  1.00  0.00           H  
ATOM   3903  HB2 PRO A 162       8.355  14.598 -11.889  1.00  0.00           H  
ATOM   3904  HB3 PRO A 162       9.977  15.346 -11.728  1.00  0.00           H  
ATOM   3905  HG2 PRO A 162       7.300  16.531 -10.890  1.00  0.00           H  
ATOM   3906  HG3 PRO A 162       8.549  17.279 -11.938  1.00  0.00           H  
ATOM   3907  HD2 PRO A 162      10.075  17.497 -10.088  1.00  0.00           H  
ATOM   3908  HD3 PRO A 162       8.496  17.884  -9.340  1.00  0.00           H  
ATOM   3909  N   THR A 163      11.484  14.196  -9.510  1.00  0.00           N  
ATOM   3910  CA  THR A 163      12.658  13.349  -9.227  1.00  0.00           C  
ATOM   3911  C   THR A 163      12.503  12.635  -7.881  1.00  0.00           C  
ATOM   3912  O   THR A 163      12.756  11.433  -7.768  1.00  0.00           O  
ATOM   3913  CB  THR A 163      13.961  14.174  -9.232  1.00  0.00           C  
ATOM   3914  OG1 THR A 163      14.124  14.878 -10.442  1.00  0.00           O  
ATOM   3915  CG2 THR A 163      15.216  13.324  -9.032  1.00  0.00           C  
ATOM   3916  H   THR A 163      11.627  15.195  -9.546  1.00  0.00           H  
ATOM   3917  HA  THR A 163      12.737  12.586 -10.002  1.00  0.00           H  
ATOM   3918  HB  THR A 163      13.917  14.903  -8.423  1.00  0.00           H  
ATOM   3919 HG21 THR A 163      15.184  12.809  -8.072  1.00  0.00           H  
ATOM   3920 HG22 THR A 163      15.296  12.586  -9.830  1.00  0.00           H  
ATOM   3921 HG23 THR A 163      16.098  13.964  -9.050  1.00  0.00           H  
ATOM   3922  HG1 THR A 163      14.622  15.669 -10.225  1.00  0.00           H  
ATOM   3923  N   LEU A 164      12.036  13.363  -6.859  1.00  0.00           N  
ATOM   3924  CA  LEU A 164      11.758  12.825  -5.525  1.00  0.00           C  
ATOM   3925  C   LEU A 164      10.602  11.808  -5.538  1.00  0.00           C  
ATOM   3926  O   LEU A 164      10.726  10.741  -4.944  1.00  0.00           O  
ATOM   3927  CB  LEU A 164      11.516  14.001  -4.558  1.00  0.00           C  
ATOM   3928  CG  LEU A 164      11.171  13.601  -3.112  1.00  0.00           C  
ATOM   3929  CD1 LEU A 164      12.350  12.898  -2.434  1.00  0.00           C  
ATOM   3930  CD2 LEU A 164      10.831  14.854  -2.305  1.00  0.00           C  
ATOM   3931  H   LEU A 164      11.850  14.341  -7.024  1.00  0.00           H  
ATOM   3932  HA  LEU A 164      12.645  12.288  -5.190  1.00  0.00           H  
ATOM   3933  HB2 LEU A 164      10.687  14.593  -4.946  1.00  0.00           H  
ATOM   3934  HB3 LEU A 164      12.399  14.641  -4.543  1.00  0.00           H  
ATOM   3935  HG  LEU A 164      10.301  12.946  -3.108  1.00  0.00           H  
ATOM   3936 HD11 LEU A 164      12.536  11.938  -2.916  1.00  0.00           H  
ATOM   3937 HD12 LEU A 164      13.244  13.518  -2.488  1.00  0.00           H  
ATOM   3938 HD13 LEU A 164      12.115  12.707  -1.386  1.00  0.00           H  
ATOM   3939 HD21 LEU A 164      11.679  15.539  -2.305  1.00  0.00           H  
ATOM   3940 HD22 LEU A 164       9.965  15.352  -2.743  1.00  0.00           H  
ATOM   3941 HD23 LEU A 164      10.597  14.583  -1.276  1.00  0.00           H  
ATOM   3942  N   ALA A 165       9.515  12.098  -6.258  1.00  0.00           N  
ATOM   3943  CA  ALA A 165       8.354  11.218  -6.389  1.00  0.00           C  
ATOM   3944  C   ALA A 165       8.694   9.914  -7.136  1.00  0.00           C  
ATOM   3945  O   ALA A 165       8.364   8.832  -6.645  1.00  0.00           O  
ATOM   3946  CB  ALA A 165       7.226  12.002  -7.069  1.00  0.00           C  
ATOM   3947  H   ALA A 165       9.468  13.003  -6.704  1.00  0.00           H  
ATOM   3948  HA  ALA A 165       8.017  10.942  -5.390  1.00  0.00           H  
ATOM   3949  HB1 ALA A 165       6.993  12.897  -6.491  1.00  0.00           H  
ATOM   3950  HB2 ALA A 165       7.530  12.300  -8.072  1.00  0.00           H  
ATOM   3951  HB3 ALA A 165       6.332  11.381  -7.127  1.00  0.00           H  
ATOM   3952  N   ARG A 166       9.427   9.989  -8.264  1.00  0.00           N  
ATOM   3953  CA  ARG A 166      10.026   8.815  -8.937  1.00  0.00           C  
ATOM   3954  C   ARG A 166      10.814   7.965  -7.941  1.00  0.00           C  
ATOM   3955  O   ARG A 166      10.643   6.750  -7.882  1.00  0.00           O  
ATOM   3956  CB  ARG A 166      10.908   9.280 -10.123  1.00  0.00           C  
ATOM   3957  CG  ARG A 166      11.770   8.171 -10.774  1.00  0.00           C  
ATOM   3958  CD  ARG A 166      12.699   8.725 -11.868  1.00  0.00           C  
ATOM   3959  NE  ARG A 166      13.478   7.657 -12.544  1.00  0.00           N  
ATOM   3960  CZ  ARG A 166      14.770   7.379 -12.418  1.00  0.00           C  
ATOM   3961  NH1 ARG A 166      15.606   8.070 -11.707  1.00  0.00           N  
ATOM   3962  NH2 ARG A 166      15.303   6.375 -13.038  1.00  0.00           N1+
ATOM   3963  H   ARG A 166       9.624  10.907  -8.636  1.00  0.00           H  
ATOM   3964  HA  ARG A 166       9.227   8.178  -9.317  1.00  0.00           H  
ATOM   3965  HB2 ARG A 166      11.582  10.059  -9.769  1.00  0.00           H  
ATOM   3966  HB3 ARG A 166      10.265   9.721 -10.885  1.00  0.00           H  
ATOM   3967  HG2 ARG A 166      11.112   7.415 -11.203  1.00  0.00           H  
ATOM   3968  HG3 ARG A 166      12.397   7.702 -10.016  1.00  0.00           H  
ATOM   3969  HD2 ARG A 166      13.367   9.455 -11.411  1.00  0.00           H  
ATOM   3970  HD3 ARG A 166      12.097   9.246 -12.613  1.00  0.00           H  
ATOM   3971  HE  ARG A 166      12.971   7.054 -13.175  1.00  0.00           H  
ATOM   3972 HH11 ARG A 166      15.351   9.014 -11.454  1.00  0.00           H  
ATOM   3973 HH12 ARG A 166      16.572   7.776 -11.714  1.00  0.00           H  
ATOM   3974 HH21 ARG A 166      16.294   6.238 -12.898  1.00  0.00           H  
ATOM   3975 HH22 ARG A 166      14.859   5.952 -13.840  1.00  0.00           H  
ATOM   3976  N   SER A 167      11.649   8.618  -7.137  1.00  0.00           N  
ATOM   3977  CA  SER A 167      12.543   7.955  -6.187  1.00  0.00           C  
ATOM   3978  C   SER A 167      11.803   7.310  -5.011  1.00  0.00           C  
ATOM   3979  O   SER A 167      12.130   6.181  -4.653  1.00  0.00           O  
ATOM   3980  CB  SER A 167      13.606   8.937  -5.699  1.00  0.00           C  
ATOM   3981  OG  SER A 167      14.308   9.459  -6.808  1.00  0.00           O  
ATOM   3982  H   SER A 167      11.712   9.621  -7.238  1.00  0.00           H  
ATOM   3983  HA  SER A 167      13.064   7.154  -6.712  1.00  0.00           H  
ATOM   3984  HB2 SER A 167      14.307   8.411  -5.051  1.00  0.00           H  
ATOM   3985  HB3 SER A 167      13.142   9.750  -5.140  1.00  0.00           H  
ATOM   3986  HG  SER A 167      13.779  10.152  -7.211  1.00  0.00           H  
ATOM   3987  N   PHE A 168      10.777   7.954  -4.439  1.00  0.00           N  
ATOM   3988  CA  PHE A 168       9.927   7.338  -3.410  1.00  0.00           C  
ATOM   3989  C   PHE A 168       9.164   6.123  -3.946  1.00  0.00           C  
ATOM   3990  O   PHE A 168       9.120   5.103  -3.264  1.00  0.00           O  
ATOM   3991  CB  PHE A 168       8.933   8.354  -2.816  1.00  0.00           C  
ATOM   3992  CG  PHE A 168       9.469   9.266  -1.725  1.00  0.00           C  
ATOM   3993  CD1 PHE A 168      10.187   8.735  -0.633  1.00  0.00           C  
ATOM   3994  CD2 PHE A 168       9.168  10.642  -1.748  1.00  0.00           C  
ATOM   3995  CE1 PHE A 168      10.642   9.577   0.396  1.00  0.00           C  
ATOM   3996  CE2 PHE A 168       9.603  11.480  -0.706  1.00  0.00           C  
ATOM   3997  CZ  PHE A 168      10.356  10.950   0.356  1.00  0.00           C  
ATOM   3998  H   PHE A 168      10.571   8.899  -4.730  1.00  0.00           H  
ATOM   3999  HA  PHE A 168      10.570   6.962  -2.615  1.00  0.00           H  
ATOM   4000  HB2 PHE A 168       8.106   7.801  -2.372  1.00  0.00           H  
ATOM   4001  HB3 PHE A 168       8.515   8.952  -3.626  1.00  0.00           H  
ATOM   4002  HD1 PHE A 168      10.394   7.677  -0.576  1.00  0.00           H  
ATOM   4003  HD2 PHE A 168       8.599  11.058  -2.567  1.00  0.00           H  
ATOM   4004  HE1 PHE A 168      11.212   9.169   1.218  1.00  0.00           H  
ATOM   4005  HE2 PHE A 168       9.365  12.533  -0.726  1.00  0.00           H  
ATOM   4006  HZ  PHE A 168      10.716  11.599   1.141  1.00  0.00           H  
ATOM   4007  N   ILE A 169       8.607   6.195  -5.162  1.00  0.00           N  
ATOM   4008  CA  ILE A 169       7.922   5.053  -5.787  1.00  0.00           C  
ATOM   4009  C   ILE A 169       8.891   3.875  -5.978  1.00  0.00           C  
ATOM   4010  O   ILE A 169       8.575   2.756  -5.574  1.00  0.00           O  
ATOM   4011  CB  ILE A 169       7.190   5.497  -7.077  1.00  0.00           C  
ATOM   4012  CG1 ILE A 169       6.021   6.445  -6.710  1.00  0.00           C  
ATOM   4013  CG2 ILE A 169       6.689   4.293  -7.895  1.00  0.00           C  
ATOM   4014  CD1 ILE A 169       5.307   7.086  -7.907  1.00  0.00           C  
ATOM   4015  H   ILE A 169       8.657   7.066  -5.670  1.00  0.00           H  
ATOM   4016  HA  ILE A 169       7.162   4.698  -5.090  1.00  0.00           H  
ATOM   4017  HB  ILE A 169       7.898   6.045  -7.699  1.00  0.00           H  
ATOM   4018 HG12 ILE A 169       6.391   7.257  -6.084  1.00  0.00           H  
ATOM   4019 HG13 ILE A 169       5.288   5.895  -6.120  1.00  0.00           H  
ATOM   4020 HG21 ILE A 169       7.523   3.659  -8.195  1.00  0.00           H  
ATOM   4021 HG22 ILE A 169       5.984   3.701  -7.311  1.00  0.00           H  
ATOM   4022 HG23 ILE A 169       6.202   4.630  -8.810  1.00  0.00           H  
ATOM   4023 HD11 ILE A 169       6.030   7.610  -8.532  1.00  0.00           H  
ATOM   4024 HD12 ILE A 169       4.782   6.333  -8.495  1.00  0.00           H  
ATOM   4025 HD13 ILE A 169       4.574   7.806  -7.543  1.00  0.00           H  
ATOM   4026  N   ILE A 170      10.101   4.120  -6.494  1.00  0.00           N  
ATOM   4027  CA  ILE A 170      11.165   3.102  -6.596  1.00  0.00           C  
ATOM   4028  C   ILE A 170      11.524   2.508  -5.223  1.00  0.00           C  
ATOM   4029  O   ILE A 170      11.639   1.289  -5.096  1.00  0.00           O  
ATOM   4030  CB  ILE A 170      12.391   3.690  -7.336  1.00  0.00           C  
ATOM   4031  CG1 ILE A 170      12.029   3.944  -8.818  1.00  0.00           C  
ATOM   4032  CG2 ILE A 170      13.636   2.788  -7.228  1.00  0.00           C  
ATOM   4033  CD1 ILE A 170      13.067   4.775  -9.584  1.00  0.00           C  
ATOM   4034  H   ILE A 170      10.296   5.051  -6.831  1.00  0.00           H  
ATOM   4035  HA  ILE A 170      10.785   2.276  -7.195  1.00  0.00           H  
ATOM   4036  HB  ILE A 170      12.639   4.645  -6.874  1.00  0.00           H  
ATOM   4037 HG12 ILE A 170      11.075   4.468  -8.887  1.00  0.00           H  
ATOM   4038 HG13 ILE A 170      11.900   2.984  -9.317  1.00  0.00           H  
ATOM   4039 HG21 ILE A 170      13.940   2.666  -6.189  1.00  0.00           H  
ATOM   4040 HG22 ILE A 170      13.428   1.811  -7.665  1.00  0.00           H  
ATOM   4041 HG23 ILE A 170      14.475   3.241  -7.756  1.00  0.00           H  
ATOM   4042 HD11 ILE A 170      13.270   5.702  -9.047  1.00  0.00           H  
ATOM   4043 HD12 ILE A 170      13.994   4.214  -9.699  1.00  0.00           H  
ATOM   4044 HD13 ILE A 170      12.680   5.010 -10.575  1.00  0.00           H  
ATOM   4045  N   CYS A 171      11.632   3.334  -4.177  1.00  0.00           N  
ATOM   4046  CA  CYS A 171      11.916   2.895  -2.802  1.00  0.00           C  
ATOM   4047  C   CYS A 171      10.760   2.141  -2.111  1.00  0.00           C  
ATOM   4048  O   CYS A 171      10.916   1.724  -0.964  1.00  0.00           O  
ATOM   4049  CB  CYS A 171      12.386   4.090  -1.959  1.00  0.00           C  
ATOM   4050  SG  CYS A 171      13.954   4.732  -2.609  1.00  0.00           S  
ATOM   4051  H   CYS A 171      11.526   4.325  -4.341  1.00  0.00           H  
ATOM   4052  HA  CYS A 171      12.741   2.184  -2.843  1.00  0.00           H  
ATOM   4053  HB2 CYS A 171      12.540   3.762  -0.931  1.00  0.00           H  
ATOM   4054  HB3 CYS A 171      11.625   4.870  -1.967  1.00  0.00           H  
ATOM   4055  HG  CYS A 171      13.428   5.272  -3.712  1.00  0.00           H  
ATOM   4056  N   ILE A 172       9.631   1.920  -2.794  1.00  0.00           N  
ATOM   4057  CA  ILE A 172       8.527   1.068  -2.327  1.00  0.00           C  
ATOM   4058  C   ILE A 172       8.354  -0.133  -3.269  1.00  0.00           C  
ATOM   4059  O   ILE A 172       8.361  -1.272  -2.800  1.00  0.00           O  
ATOM   4060  CB  ILE A 172       7.248   1.901  -2.060  1.00  0.00           C  
ATOM   4061  CG1 ILE A 172       7.505   2.986  -0.984  1.00  0.00           C  
ATOM   4062  CG2 ILE A 172       6.068   1.009  -1.635  1.00  0.00           C  
ATOM   4063  CD1 ILE A 172       6.314   3.916  -0.714  1.00  0.00           C  
ATOM   4064  H   ILE A 172       9.535   2.363  -3.696  1.00  0.00           H  
ATOM   4065  HA  ILE A 172       8.804   0.638  -1.365  1.00  0.00           H  
ATOM   4066  HB  ILE A 172       6.973   2.396  -2.992  1.00  0.00           H  
ATOM   4067 HG12 ILE A 172       8.340   3.615  -1.291  1.00  0.00           H  
ATOM   4068 HG13 ILE A 172       7.786   2.501  -0.048  1.00  0.00           H  
ATOM   4069 HG21 ILE A 172       5.955   0.153  -2.301  1.00  0.00           H  
ATOM   4070 HG22 ILE A 172       6.214   0.652  -0.616  1.00  0.00           H  
ATOM   4071 HG23 ILE A 172       5.138   1.576  -1.680  1.00  0.00           H  
ATOM   4072 HD11 ILE A 172       5.974   4.362  -1.648  1.00  0.00           H  
ATOM   4073 HD12 ILE A 172       5.495   3.367  -0.249  1.00  0.00           H  
ATOM   4074 HD13 ILE A 172       6.625   4.710  -0.035  1.00  0.00           H  
ATOM   4075  N   GLN A 173       8.327   0.076  -4.591  1.00  0.00           N  
ATOM   4076  CA  GLN A 173       8.304  -1.005  -5.588  1.00  0.00           C  
ATOM   4077  C   GLN A 173       9.501  -1.963  -5.446  1.00  0.00           C  
ATOM   4078  O   GLN A 173       9.312  -3.180  -5.428  1.00  0.00           O  
ATOM   4079  CB  GLN A 173       8.233  -0.416  -7.008  1.00  0.00           C  
ATOM   4080  CG  GLN A 173       6.889   0.275  -7.299  1.00  0.00           C  
ATOM   4081  CD  GLN A 173       6.672   0.475  -8.797  1.00  0.00           C  
ATOM   4082  OE1 GLN A 173       7.289   1.311  -9.438  1.00  0.00           O  
ATOM   4083  NE2 GLN A 173       5.803  -0.279  -9.426  1.00  0.00           N  
ATOM   4084  H   GLN A 173       8.322   1.028  -4.927  1.00  0.00           H  
ATOM   4085  HA  GLN A 173       7.404  -1.601  -5.437  1.00  0.00           H  
ATOM   4086  HB2 GLN A 173       8.356  -1.233  -7.719  1.00  0.00           H  
ATOM   4087  HB3 GLN A 173       9.049   0.291  -7.163  1.00  0.00           H  
ATOM   4088  HG2 GLN A 173       6.843   1.242  -6.799  1.00  0.00           H  
ATOM   4089  HG3 GLN A 173       6.077  -0.340  -6.911  1.00  0.00           H  
ATOM   4090 HE21 GLN A 173       5.282  -0.980  -8.919  1.00  0.00           H  
ATOM   4091 HE22 GLN A 173       5.697  -0.144 -10.421  1.00  0.00           H  
ATOM   4092  N   MET A 174      10.725  -1.445  -5.279  1.00  0.00           N  
ATOM   4093  CA  MET A 174      11.949  -2.255  -5.140  1.00  0.00           C  
ATOM   4094  C   MET A 174      12.263  -2.696  -3.701  1.00  0.00           C  
ATOM   4095  O   MET A 174      13.317  -3.295  -3.473  1.00  0.00           O  
ATOM   4096  CB  MET A 174      13.158  -1.567  -5.804  1.00  0.00           C  
ATOM   4097  CG  MET A 174      12.911  -1.287  -7.291  1.00  0.00           C  
ATOM   4098  SD  MET A 174      14.377  -1.029  -8.335  1.00  0.00           S  
ATOM   4099  CE  MET A 174      15.248  -2.609  -8.124  1.00  0.00           C  
ATOM   4100  H   MET A 174      10.826  -0.440  -5.272  1.00  0.00           H  
ATOM   4101  HA  MET A 174      11.792  -3.186  -5.684  1.00  0.00           H  
ATOM   4102  HB2 MET A 174      14.017  -2.232  -5.710  1.00  0.00           H  
ATOM   4103  HB3 MET A 174      13.397  -0.637  -5.289  1.00  0.00           H  
ATOM   4104  HG2 MET A 174      12.269  -0.410  -7.375  1.00  0.00           H  
ATOM   4105  HG3 MET A 174      12.364  -2.134  -7.707  1.00  0.00           H  
ATOM   4106  HE1 MET A 174      15.658  -2.677  -7.117  1.00  0.00           H  
ATOM   4107  HE2 MET A 174      14.559  -3.437  -8.293  1.00  0.00           H  
ATOM   4108  HE3 MET A 174      16.069  -2.674  -8.838  1.00  0.00           H  
ATOM   4109  N   ILE A 175      11.369  -2.441  -2.736  1.00  0.00           N  
ATOM   4110  CA  ILE A 175      11.563  -2.796  -1.319  1.00  0.00           C  
ATOM   4111  C   ILE A 175      10.312  -3.471  -0.750  1.00  0.00           C  
ATOM   4112  O   ILE A 175      10.312  -4.686  -0.574  1.00  0.00           O  
ATOM   4113  CB  ILE A 175      12.096  -1.604  -0.479  1.00  0.00           C  
ATOM   4114  CG1 ILE A 175      13.425  -1.064  -1.065  1.00  0.00           C  
ATOM   4115  CG2 ILE A 175      12.234  -1.998   1.006  1.00  0.00           C  
ATOM   4116  CD1 ILE A 175      14.078   0.084  -0.287  1.00  0.00           C  
ATOM   4117  H   ILE A 175      10.509  -1.982  -2.999  1.00  0.00           H  
ATOM   4118  HA  ILE A 175      12.335  -3.564  -1.268  1.00  0.00           H  
ATOM   4119  HB  ILE A 175      11.359  -0.803  -0.534  1.00  0.00           H  
ATOM   4120 HG12 ILE A 175      13.239  -0.688  -2.071  1.00  0.00           H  
ATOM   4121 HG13 ILE A 175      14.143  -1.880  -1.139  1.00  0.00           H  
ATOM   4122 HG21 ILE A 175      11.277  -2.327   1.412  1.00  0.00           H  
ATOM   4123 HG22 ILE A 175      12.964  -2.799   1.115  1.00  0.00           H  
ATOM   4124 HG23 ILE A 175      12.547  -1.137   1.597  1.00  0.00           H  
ATOM   4125 HD11 ILE A 175      13.354   0.885  -0.138  1.00  0.00           H  
ATOM   4126 HD12 ILE A 175      14.446  -0.267   0.677  1.00  0.00           H  
ATOM   4127 HD13 ILE A 175      14.921   0.471  -0.859  1.00  0.00           H  
ATOM   4128  N   SER A 176       9.234  -2.722  -0.508  1.00  0.00           N  
ATOM   4129  CA  SER A 176       7.967  -3.249   0.018  1.00  0.00           C  
ATOM   4130  C   SER A 176       7.301  -4.256  -0.917  1.00  0.00           C  
ATOM   4131  O   SER A 176       6.960  -5.350  -0.476  1.00  0.00           O  
ATOM   4132  CB  SER A 176       6.990  -2.103   0.283  1.00  0.00           C  
ATOM   4133  OG  SER A 176       7.474  -1.313   1.347  1.00  0.00           O  
ATOM   4134  H   SER A 176       9.272  -1.734  -0.715  1.00  0.00           H  
ATOM   4135  HA  SER A 176       8.160  -3.759   0.962  1.00  0.00           H  
ATOM   4136  HB2 SER A 176       6.014  -2.506   0.551  1.00  0.00           H  
ATOM   4137  HB3 SER A 176       6.886  -1.497  -0.617  1.00  0.00           H  
ATOM   4138  HG  SER A 176       7.271  -1.810   2.143  1.00  0.00           H  
ATOM   4139  N   GLU A 177       7.132  -3.938  -2.202  1.00  0.00           N  
ATOM   4140  CA  GLU A 177       6.426  -4.843  -3.126  1.00  0.00           C  
ATOM   4141  C   GLU A 177       7.270  -6.093  -3.438  1.00  0.00           C  
ATOM   4142  O   GLU A 177       6.757  -7.211  -3.441  1.00  0.00           O  
ATOM   4143  CB  GLU A 177       5.974  -4.104  -4.399  1.00  0.00           C  
ATOM   4144  CG  GLU A 177       5.293  -2.735  -4.198  1.00  0.00           C  
ATOM   4145  CD  GLU A 177       4.036  -2.703  -3.316  1.00  0.00           C  
ATOM   4146  OE1 GLU A 177       3.603  -3.750  -2.779  1.00  0.00           O  
ATOM   4147  OE2 GLU A 177       3.502  -1.583  -3.125  1.00  0.00           O1-
ATOM   4148  H   GLU A 177       7.443  -3.036  -2.533  1.00  0.00           H  
ATOM   4149  HA  GLU A 177       5.525  -5.204  -2.631  1.00  0.00           H  
ATOM   4150  HB2 GLU A 177       5.280  -4.751  -4.936  1.00  0.00           H  
ATOM   4151  HB3 GLU A 177       6.842  -3.953  -5.040  1.00  0.00           H  
ATOM   4152  HG2 GLU A 177       5.041  -2.338  -5.181  1.00  0.00           H  
ATOM   4153  HG3 GLU A 177       6.020  -2.052  -3.760  1.00  0.00           H  
ATOM   4154  N   ALA A 178       8.589  -5.938  -3.597  1.00  0.00           N  
ATOM   4155  CA  ALA A 178       9.524  -7.062  -3.700  1.00  0.00           C  
ATOM   4156  C   ALA A 178       9.566  -7.931  -2.421  1.00  0.00           C  
ATOM   4157  O   ALA A 178       9.691  -9.155  -2.504  1.00  0.00           O  
ATOM   4158  CB  ALA A 178      10.902  -6.497  -4.055  1.00  0.00           C  
ATOM   4159  H   ALA A 178       8.957  -4.998  -3.640  1.00  0.00           H  
ATOM   4160  HA  ALA A 178       9.199  -7.710  -4.514  1.00  0.00           H  
ATOM   4161  HB1 ALA A 178      10.847  -5.947  -4.995  1.00  0.00           H  
ATOM   4162  HB2 ALA A 178      11.247  -5.826  -3.269  1.00  0.00           H  
ATOM   4163  HB3 ALA A 178      11.615  -7.314  -4.167  1.00  0.00           H  
ATOM   4164  N   ALA A 179       9.416  -7.342  -1.230  1.00  0.00           N  
ATOM   4165  CA  ALA A 179       9.268  -8.098   0.014  1.00  0.00           C  
ATOM   4166  C   ALA A 179       7.915  -8.824   0.094  1.00  0.00           C  
ATOM   4167  O   ALA A 179       7.874  -9.959   0.562  1.00  0.00           O  
ATOM   4168  CB  ALA A 179       9.492  -7.169   1.210  1.00  0.00           C  
ATOM   4169  H   ALA A 179       9.399  -6.334  -1.176  1.00  0.00           H  
ATOM   4170  HA  ALA A 179      10.042  -8.866   0.046  1.00  0.00           H  
ATOM   4171  HB1 ALA A 179      10.488  -6.730   1.150  1.00  0.00           H  
ATOM   4172  HB2 ALA A 179       8.747  -6.374   1.219  1.00  0.00           H  
ATOM   4173  HB3 ALA A 179       9.413  -7.740   2.136  1.00  0.00           H  
ATOM   4174  N   ARG A 180       6.823  -8.223  -0.395  1.00  0.00           N  
ATOM   4175  CA  ARG A 180       5.482  -8.837  -0.425  1.00  0.00           C  
ATOM   4176  C   ARG A 180       5.356  -9.993  -1.430  1.00  0.00           C  
ATOM   4177  O   ARG A 180       4.579 -10.910  -1.162  1.00  0.00           O  
ATOM   4178  CB  ARG A 180       4.425  -7.746  -0.692  1.00  0.00           C  
ATOM   4179  CG  ARG A 180       4.220  -6.747   0.467  1.00  0.00           C  
ATOM   4180  CD  ARG A 180       3.550  -5.469  -0.061  1.00  0.00           C  
ATOM   4181  NE  ARG A 180       3.153  -4.518   1.000  1.00  0.00           N  
ATOM   4182  CZ  ARG A 180       2.749  -3.275   0.785  1.00  0.00           C  
ATOM   4183  NH1 ARG A 180       2.657  -2.767  -0.401  1.00  0.00           N  
ATOM   4184  NH2 ARG A 180       2.419  -2.487   1.767  1.00  0.00           N1+
ATOM   4185  H   ARG A 180       6.924  -7.277  -0.734  1.00  0.00           H  
ATOM   4186  HA  ARG A 180       5.280  -9.289   0.546  1.00  0.00           H  
ATOM   4187  HB2 ARG A 180       3.468  -8.222  -0.904  1.00  0.00           H  
ATOM   4188  HB3 ARG A 180       4.724  -7.199  -1.586  1.00  0.00           H  
ATOM   4189  HG2 ARG A 180       5.175  -6.483   0.923  1.00  0.00           H  
ATOM   4190  HG3 ARG A 180       3.595  -7.209   1.232  1.00  0.00           H  
ATOM   4191  HD2 ARG A 180       2.670  -5.742  -0.643  1.00  0.00           H  
ATOM   4192  HD3 ARG A 180       4.256  -4.978  -0.731  1.00  0.00           H  
ATOM   4193  HE  ARG A 180       3.143  -4.839   1.958  1.00  0.00           H  
ATOM   4194 HH11 ARG A 180       2.528  -1.773  -0.523  1.00  0.00           H  
ATOM   4195 HH12 ARG A 180       2.936  -3.288  -1.220  1.00  0.00           H  
ATOM   4196 HH21 ARG A 180       2.503  -2.815   2.719  1.00  0.00           H  
ATOM   4197 HH22 ARG A 180       2.083  -1.556   1.563  1.00  0.00           H  
ATOM   4198  N   PHE A 181       6.110  -9.987  -2.536  1.00  0.00           N  
ATOM   4199  CA  PHE A 181       5.905 -10.906  -3.666  1.00  0.00           C  
ATOM   4200  C   PHE A 181       7.192 -11.520  -4.260  1.00  0.00           C  
ATOM   4201  O   PHE A 181       8.078 -10.812  -4.735  1.00  0.00           O  
ATOM   4202  CB  PHE A 181       5.128 -10.169  -4.771  1.00  0.00           C  
ATOM   4203  CG  PHE A 181       3.739  -9.648  -4.438  1.00  0.00           C  
ATOM   4204  CD1 PHE A 181       2.623 -10.488  -4.585  1.00  0.00           C  
ATOM   4205  CD2 PHE A 181       3.541  -8.299  -4.089  1.00  0.00           C  
ATOM   4206  CE1 PHE A 181       1.324  -9.986  -4.408  1.00  0.00           C  
ATOM   4207  CE2 PHE A 181       2.243  -7.789  -3.914  1.00  0.00           C  
ATOM   4208  CZ  PHE A 181       1.131  -8.632  -4.084  1.00  0.00           C  
ATOM   4209  H   PHE A 181       6.702  -9.183  -2.690  1.00  0.00           H  
ATOM   4210  HA  PHE A 181       5.286 -11.739  -3.330  1.00  0.00           H  
ATOM   4211  HB2 PHE A 181       5.039 -10.830  -5.633  1.00  0.00           H  
ATOM   4212  HB3 PHE A 181       5.731  -9.318  -5.090  1.00  0.00           H  
ATOM   4213  HD1 PHE A 181       2.767 -11.525  -4.851  1.00  0.00           H  
ATOM   4214  HD2 PHE A 181       4.387  -7.637  -3.972  1.00  0.00           H  
ATOM   4215  HE1 PHE A 181       0.475 -10.641  -4.537  1.00  0.00           H  
ATOM   4216  HE2 PHE A 181       2.107  -6.747  -3.667  1.00  0.00           H  
ATOM   4217  HZ  PHE A 181       0.132  -8.236  -3.975  1.00  0.00           H  
ATOM   4218  N   GLN A 182       7.250 -12.855  -4.341  1.00  0.00           N  
ATOM   4219  CA  GLN A 182       8.267 -13.662  -5.044  1.00  0.00           C  
ATOM   4220  C   GLN A 182       8.291 -13.366  -6.549  1.00  0.00           C  
ATOM   4221  O   GLN A 182       9.339 -13.435  -7.194  1.00  0.00           O  
ATOM   4222  CB  GLN A 182       7.980 -15.175  -4.907  1.00  0.00           C  
ATOM   4223  CG  GLN A 182       7.910 -15.751  -3.487  1.00  0.00           C  
ATOM   4224  CD  GLN A 182       6.521 -15.618  -2.882  1.00  0.00           C  
ATOM   4225  OE1 GLN A 182       6.084 -14.526  -2.577  1.00  0.00           O  
ATOM   4226  NE2 GLN A 182       5.767 -16.677  -2.700  1.00  0.00           N  
ATOM   4227  H   GLN A 182       6.495 -13.359  -3.898  1.00  0.00           H  
ATOM   4228  HA  GLN A 182       9.251 -13.447  -4.628  1.00  0.00           H  
ATOM   4229  HB2 GLN A 182       8.782 -15.701  -5.425  1.00  0.00           H  
ATOM   4230  HB3 GLN A 182       7.053 -15.418  -5.426  1.00  0.00           H  
ATOM   4231  HG2 GLN A 182       8.640 -15.259  -2.843  1.00  0.00           H  
ATOM   4232  HG3 GLN A 182       8.157 -16.811  -3.539  1.00  0.00           H  
ATOM   4233 HE21 GLN A 182       6.067 -17.609  -2.947  1.00  0.00           H  
ATOM   4234 HE22 GLN A 182       4.886 -16.526  -2.229  1.00  0.00           H  
ATOM   4235  N   TYR A 183       7.127 -13.031  -7.111  1.00  0.00           N  
ATOM   4236  CA  TYR A 183       7.003 -12.613  -8.505  1.00  0.00           C  
ATOM   4237  C   TYR A 183       7.734 -11.283  -8.727  1.00  0.00           C  
ATOM   4238  O   TYR A 183       8.573 -11.188  -9.616  1.00  0.00           O  
ATOM   4239  CB  TYR A 183       5.515 -12.549  -8.860  1.00  0.00           C  
ATOM   4240  CG  TYR A 183       5.201 -12.287 -10.320  1.00  0.00           C  
ATOM   4241  CD1 TYR A 183       5.382 -13.313 -11.270  1.00  0.00           C  
ATOM   4242  CD2 TYR A 183       4.678 -11.042 -10.722  1.00  0.00           C  
ATOM   4243  CE1 TYR A 183       5.006 -13.107 -12.611  1.00  0.00           C  
ATOM   4244  CE2 TYR A 183       4.291 -10.837 -12.061  1.00  0.00           C  
ATOM   4245  CZ  TYR A 183       4.437 -11.877 -13.002  1.00  0.00           C  
ATOM   4246  OH  TYR A 183       4.011 -11.713 -14.281  1.00  0.00           O  
ATOM   4247  H   TYR A 183       6.300 -13.043  -6.531  1.00  0.00           H  
ATOM   4248  HA  TYR A 183       7.476 -13.359  -9.144  1.00  0.00           H  
ATOM   4249  HB2 TYR A 183       5.034 -11.786  -8.248  1.00  0.00           H  
ATOM   4250  HB3 TYR A 183       5.063 -13.506  -8.598  1.00  0.00           H  
ATOM   4251  HD1 TYR A 183       5.813 -14.258 -10.971  1.00  0.00           H  
ATOM   4252  HD2 TYR A 183       4.556 -10.245 -10.005  1.00  0.00           H  
ATOM   4253  HE1 TYR A 183       5.154 -13.879 -13.352  1.00  0.00           H  
ATOM   4254  HE2 TYR A 183       3.873  -9.888 -12.363  1.00  0.00           H  
ATOM   4255  HH  TYR A 183       3.789 -10.795 -14.456  1.00  0.00           H  
ATOM   4256  N   ILE A 184       7.501 -10.288  -7.863  1.00  0.00           N  
ATOM   4257  CA  ILE A 184       8.155  -8.974  -7.953  1.00  0.00           C  
ATOM   4258  C   ILE A 184       9.651  -9.060  -7.611  1.00  0.00           C  
ATOM   4259  O   ILE A 184      10.471  -8.450  -8.290  1.00  0.00           O  
ATOM   4260  CB  ILE A 184       7.377  -7.910  -7.144  1.00  0.00           C  
ATOM   4261  CG1 ILE A 184       5.929  -7.807  -7.693  1.00  0.00           C  
ATOM   4262  CG2 ILE A 184       8.092  -6.551  -7.175  1.00  0.00           C  
ATOM   4263  CD1 ILE A 184       5.054  -6.731  -7.041  1.00  0.00           C  
ATOM   4264  H   ILE A 184       6.858 -10.448  -7.101  1.00  0.00           H  
ATOM   4265  HA  ILE A 184       8.107  -8.660  -8.996  1.00  0.00           H  
ATOM   4266  HB  ILE A 184       7.342  -8.229  -6.103  1.00  0.00           H  
ATOM   4267 HG12 ILE A 184       5.422  -8.760  -7.549  1.00  0.00           H  
ATOM   4268 HG13 ILE A 184       5.968  -7.610  -8.764  1.00  0.00           H  
ATOM   4269 HG21 ILE A 184       9.110  -6.631  -6.796  1.00  0.00           H  
ATOM   4270 HG22 ILE A 184       8.114  -6.187  -8.202  1.00  0.00           H  
ATOM   4271 HG23 ILE A 184       7.568  -5.831  -6.546  1.00  0.00           H  
ATOM   4272 HD11 ILE A 184       5.088  -6.840  -5.957  1.00  0.00           H  
ATOM   4273 HD12 ILE A 184       5.400  -5.735  -7.317  1.00  0.00           H  
ATOM   4274 HD13 ILE A 184       4.024  -6.845  -7.381  1.00  0.00           H  
ATOM   4275  N   GLU A 185      10.045  -9.884  -6.634  1.00  0.00           N  
ATOM   4276  CA  GLU A 185      11.453 -10.252  -6.416  1.00  0.00           C  
ATOM   4277  C   GLU A 185      12.111 -10.762  -7.713  1.00  0.00           C  
ATOM   4278  O   GLU A 185      13.189 -10.293  -8.082  1.00  0.00           O  
ATOM   4279  CB  GLU A 185      11.540 -11.277  -5.265  1.00  0.00           C  
ATOM   4280  CG  GLU A 185      12.921 -11.923  -5.046  1.00  0.00           C  
ATOM   4281  CD  GLU A 185      12.839 -13.256  -4.287  1.00  0.00           C  
ATOM   4282  OE1 GLU A 185      12.039 -13.367  -3.328  1.00  0.00           O  
ATOM   4283  OE2 GLU A 185      13.602 -14.199  -4.615  1.00  0.00           O1-
ATOM   4284  H   GLU A 185       9.339 -10.307  -6.048  1.00  0.00           H  
ATOM   4285  HA  GLU A 185      12.002  -9.359  -6.115  1.00  0.00           H  
ATOM   4286  HB2 GLU A 185      10.836 -12.078  -5.491  1.00  0.00           H  
ATOM   4287  HB3 GLU A 185      11.218 -10.800  -4.339  1.00  0.00           H  
ATOM   4288  HG2 GLU A 185      13.561 -11.225  -4.506  1.00  0.00           H  
ATOM   4289  HG3 GLU A 185      13.386 -12.127  -6.011  1.00  0.00           H  
ATOM   4290  N   GLY A 186      11.447 -11.676  -8.430  1.00  0.00           N  
ATOM   4291  CA  GLY A 186      11.899 -12.189  -9.725  1.00  0.00           C  
ATOM   4292  C   GLY A 186      11.988 -11.112 -10.812  1.00  0.00           C  
ATOM   4293  O   GLY A 186      12.982 -11.054 -11.536  1.00  0.00           O  
ATOM   4294  H   GLY A 186      10.565 -12.014  -8.073  1.00  0.00           H  
ATOM   4295  HA2 GLY A 186      11.190 -12.947 -10.060  1.00  0.00           H  
ATOM   4296  HA3 GLY A 186      12.878 -12.654  -9.608  1.00  0.00           H  
ATOM   4297  N   GLU A 187      11.001 -10.218 -10.893  1.00  0.00           N  
ATOM   4298  CA  GLU A 187      10.974  -9.072 -11.815  1.00  0.00           C  
ATOM   4299  C   GLU A 187      12.132  -8.086 -11.577  1.00  0.00           C  
ATOM   4300  O   GLU A 187      12.704  -7.578 -12.547  1.00  0.00           O  
ATOM   4301  CB  GLU A 187       9.625  -8.341 -11.685  1.00  0.00           C  
ATOM   4302  CG  GLU A 187       8.439  -9.150 -12.230  1.00  0.00           C  
ATOM   4303  CD  GLU A 187       8.346  -9.139 -13.758  1.00  0.00           C  
ATOM   4304  OE1 GLU A 187       8.607  -8.101 -14.413  1.00  0.00           O  
ATOM   4305  OE2 GLU A 187       7.981 -10.168 -14.354  1.00  0.00           O1-
ATOM   4306  H   GLU A 187      10.195 -10.361 -10.302  1.00  0.00           H  
ATOM   4307  HA  GLU A 187      11.069  -9.440 -12.836  1.00  0.00           H  
ATOM   4308  HB2 GLU A 187       9.671  -7.375 -12.188  1.00  0.00           H  
ATOM   4309  HB3 GLU A 187       9.447  -8.127 -10.631  1.00  0.00           H  
ATOM   4310  HG2 GLU A 187       7.520  -8.728 -11.823  1.00  0.00           H  
ATOM   4311  HG3 GLU A 187       8.503 -10.184 -11.889  1.00  0.00           H  
ATOM   4312  N   MET A 188      12.534  -7.851 -10.321  1.00  0.00           N  
ATOM   4313  CA  MET A 188      13.721  -7.044  -9.994  1.00  0.00           C  
ATOM   4314  C   MET A 188      15.015  -7.796 -10.309  1.00  0.00           C  
ATOM   4315  O   MET A 188      15.882  -7.265 -11.009  1.00  0.00           O  
ATOM   4316  CB  MET A 188      13.712  -6.586  -8.528  1.00  0.00           C  
ATOM   4317  CG  MET A 188      12.481  -5.761  -8.148  1.00  0.00           C  
ATOM   4318  SD  MET A 188      12.066  -4.381  -9.240  1.00  0.00           S  
ATOM   4319  CE  MET A 188      10.472  -4.008  -8.472  1.00  0.00           C  
ATOM   4320  H   MET A 188      11.981  -8.236  -9.569  1.00  0.00           H  
ATOM   4321  HA  MET A 188      13.712  -6.152 -10.622  1.00  0.00           H  
ATOM   4322  HB2 MET A 188      14.600  -5.982  -8.345  1.00  0.00           H  
ATOM   4323  HB3 MET A 188      13.750  -7.462  -7.880  1.00  0.00           H  
ATOM   4324  HG2 MET A 188      12.623  -5.369  -7.141  1.00  0.00           H  
ATOM   4325  HG3 MET A 188      11.616  -6.423  -8.114  1.00  0.00           H  
ATOM   4326  HE1 MET A 188       9.810  -4.864  -8.599  1.00  0.00           H  
ATOM   4327  HE2 MET A 188      10.615  -3.828  -7.407  1.00  0.00           H  
ATOM   4328  HE3 MET A 188      10.013  -3.130  -8.928  1.00  0.00           H  
ATOM   4329  N   ARG A 189      15.128  -9.068  -9.894  1.00  0.00           N  
ATOM   4330  CA  ARG A 189      16.227  -9.987 -10.273  1.00  0.00           C  
ATOM   4331  C   ARG A 189      16.336 -10.199 -11.793  1.00  0.00           C  
ATOM   4332  O   ARG A 189      17.349 -10.706 -12.271  1.00  0.00           O  
ATOM   4333  CB  ARG A 189      16.031 -11.338  -9.561  1.00  0.00           C  
ATOM   4334  CG  ARG A 189      16.216 -11.288  -8.033  1.00  0.00           C  
ATOM   4335  CD  ARG A 189      15.763 -12.594  -7.361  1.00  0.00           C  
ATOM   4336  NE  ARG A 189      16.682 -13.714  -7.627  1.00  0.00           N  
ATOM   4337  CZ  ARG A 189      16.727 -14.865  -6.980  1.00  0.00           C  
ATOM   4338  NH1 ARG A 189      15.825 -15.261  -6.124  1.00  0.00           N  
ATOM   4339  NH2 ARG A 189      17.716 -15.681  -7.178  1.00  0.00           N1+
ATOM   4340  H   ARG A 189      14.375  -9.442  -9.334  1.00  0.00           H  
ATOM   4341  HA  ARG A 189      17.178  -9.560  -9.954  1.00  0.00           H  
ATOM   4342  HB2 ARG A 189      16.737 -12.061  -9.969  1.00  0.00           H  
ATOM   4343  HB3 ARG A 189      15.024 -11.692  -9.782  1.00  0.00           H  
ATOM   4344  HG2 ARG A 189      15.632 -10.468  -7.615  1.00  0.00           H  
ATOM   4345  HG3 ARG A 189      17.262 -11.098  -7.792  1.00  0.00           H  
ATOM   4346  HD2 ARG A 189      14.761 -12.847  -7.708  1.00  0.00           H  
ATOM   4347  HD3 ARG A 189      15.722 -12.424  -6.285  1.00  0.00           H  
ATOM   4348  HE  ARG A 189      17.374 -13.599  -8.354  1.00  0.00           H  
ATOM   4349 HH11 ARG A 189      15.908 -16.188  -5.731  1.00  0.00           H  
ATOM   4350 HH12 ARG A 189      15.016 -14.692  -5.922  1.00  0.00           H  
ATOM   4351 HH21 ARG A 189      18.536 -15.397  -7.695  1.00  0.00           H  
ATOM   4352 HH22 ARG A 189      17.740 -16.558  -6.678  1.00  0.00           H  
ATOM   4353  N   THR A 190      15.341  -9.753 -12.565  1.00  0.00           N  
ATOM   4354  CA  THR A 190      15.270  -9.861 -14.031  1.00  0.00           C  
ATOM   4355  C   THR A 190      15.377  -8.502 -14.759  1.00  0.00           C  
ATOM   4356  O   THR A 190      15.223  -8.412 -15.976  1.00  0.00           O  
ATOM   4357  CB  THR A 190      14.128 -10.808 -14.442  1.00  0.00           C  
ATOM   4358  OG1 THR A 190      14.306 -12.019 -13.737  1.00  0.00           O  
ATOM   4359  CG2 THR A 190      14.106 -11.177 -15.919  1.00  0.00           C  
ATOM   4360  H   THR A 190      14.508  -9.447 -12.084  1.00  0.00           H  
ATOM   4361  HA  THR A 190      16.163 -10.392 -14.358  1.00  0.00           H  
ATOM   4362  HB  THR A 190      13.167 -10.371 -14.169  1.00  0.00           H  
ATOM   4363 HG21 THR A 190      13.714 -10.349 -16.509  1.00  0.00           H  
ATOM   4364 HG22 THR A 190      15.111 -11.440 -16.247  1.00  0.00           H  
ATOM   4365 HG23 THR A 190      13.448 -12.036 -16.054  1.00  0.00           H  
ATOM   4366  HG1 THR A 190      13.844 -11.883 -12.907  1.00  0.00           H  
ATOM   4367  N   ARG A 191      15.752  -7.446 -14.016  1.00  0.00           N  
ATOM   4368  CA  ARG A 191      16.172  -6.113 -14.515  1.00  0.00           C  
ATOM   4369  C   ARG A 191      17.537  -5.689 -13.968  1.00  0.00           C  
ATOM   4370  O   ARG A 191      18.356  -5.130 -14.693  1.00  0.00           O  
ATOM   4371  CB  ARG A 191      15.102  -5.061 -14.190  1.00  0.00           C  
ATOM   4372  CG  ARG A 191      13.785  -5.314 -14.932  1.00  0.00           C  
ATOM   4373  CD  ARG A 191      12.744  -4.286 -14.480  1.00  0.00           C  
ATOM   4374  NE  ARG A 191      11.505  -4.369 -15.268  1.00  0.00           N  
ATOM   4375  CZ  ARG A 191      10.551  -5.271 -15.145  1.00  0.00           C  
ATOM   4376  NH1 ARG A 191      10.648  -6.283 -14.337  1.00  0.00           N  
ATOM   4377  NH2 ARG A 191       9.459  -5.172 -15.838  1.00  0.00           N1+
ATOM   4378  H   ARG A 191      15.724  -7.579 -13.015  1.00  0.00           H  
ATOM   4379  HA  ARG A 191      16.283  -6.147 -15.599  1.00  0.00           H  
ATOM   4380  HB2 ARG A 191      15.475  -4.078 -14.476  1.00  0.00           H  
ATOM   4381  HB3 ARG A 191      14.917  -5.058 -13.115  1.00  0.00           H  
ATOM   4382  HG2 ARG A 191      13.416  -6.318 -14.722  1.00  0.00           H  
ATOM   4383  HG3 ARG A 191      13.955  -5.226 -16.005  1.00  0.00           H  
ATOM   4384  HD2 ARG A 191      13.162  -3.288 -14.605  1.00  0.00           H  
ATOM   4385  HD3 ARG A 191      12.524  -4.434 -13.422  1.00  0.00           H  
ATOM   4386  HE  ARG A 191      11.381  -3.664 -15.981  1.00  0.00           H  
ATOM   4387 HH11 ARG A 191       9.883  -6.942 -14.296  1.00  0.00           H  
ATOM   4388 HH12 ARG A 191      11.473  -6.427 -13.773  1.00  0.00           H  
ATOM   4389 HH21 ARG A 191       9.302  -4.371 -16.434  1.00  0.00           H  
ATOM   4390 HH22 ARG A 191       8.683  -5.790 -15.649  1.00  0.00           H  
ATOM   4391  N   ILE A 192      17.829  -6.056 -12.717  1.00  0.00           N  
ATOM   4392  CA  ILE A 192      19.184  -6.082 -12.141  1.00  0.00           C  
ATOM   4393  C   ILE A 192      20.107  -7.025 -12.940  1.00  0.00           C  
ATOM   4394  O   ILE A 192      21.301  -6.768 -13.037  1.00  0.00           O  
ATOM   4395  CB  ILE A 192      19.097  -6.471 -10.639  1.00  0.00           C  
ATOM   4396  CG1 ILE A 192      18.330  -5.389  -9.837  1.00  0.00           C  
ATOM   4397  CG2 ILE A 192      20.475  -6.753 -10.008  1.00  0.00           C  
ATOM   4398  CD1 ILE A 192      17.960  -5.802  -8.407  1.00  0.00           C  
ATOM   4399  H   ILE A 192      17.076  -6.417 -12.149  1.00  0.00           H  
ATOM   4400  HA  ILE A 192      19.618  -5.084 -12.209  1.00  0.00           H  
ATOM   4401  HB  ILE A 192      18.531  -7.400 -10.576  1.00  0.00           H  
ATOM   4402 HG12 ILE A 192      17.400  -5.137 -10.345  1.00  0.00           H  
ATOM   4403 HG13 ILE A 192      18.934  -4.484  -9.785  1.00  0.00           H  
ATOM   4404 HG21 ILE A 192      20.972  -7.582 -10.511  1.00  0.00           H  
ATOM   4405 HG22 ILE A 192      21.110  -5.869 -10.072  1.00  0.00           H  
ATOM   4406 HG23 ILE A 192      20.366  -7.033  -8.960  1.00  0.00           H  
ATOM   4407 HD11 ILE A 192      17.437  -6.758  -8.417  1.00  0.00           H  
ATOM   4408 HD12 ILE A 192      18.855  -5.877  -7.789  1.00  0.00           H  
ATOM   4409 HD13 ILE A 192      17.307  -5.047  -7.971  1.00  0.00           H  
ATOM   4410  N   ARG A 193      19.538  -8.077 -13.557  1.00  0.00           N  
ATOM   4411  CA  ARG A 193      20.205  -9.196 -14.255  1.00  0.00           C  
ATOM   4412  C   ARG A 193      21.446  -8.840 -15.085  1.00  0.00           C  
ATOM   4413  O   ARG A 193      22.448  -9.541 -14.993  1.00  0.00           O  
ATOM   4414  CB  ARG A 193      19.158  -9.906 -15.135  1.00  0.00           C  
ATOM   4415  CG  ARG A 193      19.611 -11.267 -15.687  1.00  0.00           C  
ATOM   4416  CD  ARG A 193      19.501 -12.374 -14.630  1.00  0.00           C  
ATOM   4417  NE  ARG A 193      18.094 -12.747 -14.374  1.00  0.00           N  
ATOM   4418  CZ  ARG A 193      17.448 -13.760 -14.928  1.00  0.00           C  
ATOM   4419  NH1 ARG A 193      18.034 -14.618 -15.714  1.00  0.00           N  
ATOM   4420  NH2 ARG A 193      16.178 -13.953 -14.730  1.00  0.00           N1+
ATOM   4421  H   ARG A 193      18.540  -8.164 -13.429  1.00  0.00           H  
ATOM   4422  HA  ARG A 193      20.557  -9.898 -13.499  1.00  0.00           H  
ATOM   4423  HB2 ARG A 193      18.922  -9.259 -15.981  1.00  0.00           H  
ATOM   4424  HB3 ARG A 193      18.237 -10.039 -14.568  1.00  0.00           H  
ATOM   4425  HG2 ARG A 193      20.643 -11.209 -16.034  1.00  0.00           H  
ATOM   4426  HG3 ARG A 193      18.983 -11.535 -16.537  1.00  0.00           H  
ATOM   4427  HD2 ARG A 193      19.961 -12.038 -13.701  1.00  0.00           H  
ATOM   4428  HD3 ARG A 193      20.068 -13.239 -14.974  1.00  0.00           H  
ATOM   4429  HE  ARG A 193      17.595 -12.208 -13.682  1.00  0.00           H  
ATOM   4430 HH11 ARG A 193      17.495 -15.400 -16.060  1.00  0.00           H  
ATOM   4431 HH12 ARG A 193      19.023 -14.543 -15.904  1.00  0.00           H  
ATOM   4432 HH21 ARG A 193      15.613 -13.299 -14.208  1.00  0.00           H  
ATOM   4433 HH22 ARG A 193      15.760 -14.785 -15.121  1.00  0.00           H  
ATOM   4434  N   TYR A 194      21.357  -7.753 -15.850  1.00  0.00           N  
ATOM   4435  CA  TYR A 194      22.431  -7.167 -16.668  1.00  0.00           C  
ATOM   4436  C   TYR A 194      22.439  -5.625 -16.537  1.00  0.00           C  
ATOM   4437  O   TYR A 194      22.876  -4.919 -17.446  1.00  0.00           O  
ATOM   4438  CB  TYR A 194      22.296  -7.625 -18.137  1.00  0.00           C  
ATOM   4439  CG  TYR A 194      21.893  -9.076 -18.356  1.00  0.00           C  
ATOM   4440  CD1 TYR A 194      22.806 -10.117 -18.106  1.00  0.00           C  
ATOM   4441  CD2 TYR A 194      20.594  -9.384 -18.806  1.00  0.00           C  
ATOM   4442  CE1 TYR A 194      22.417 -11.458 -18.300  1.00  0.00           C  
ATOM   4443  CE2 TYR A 194      20.207 -10.722 -19.021  1.00  0.00           C  
ATOM   4444  CZ  TYR A 194      21.120 -11.766 -18.762  1.00  0.00           C  
ATOM   4445  OH  TYR A 194      20.757 -13.061 -18.957  1.00  0.00           O  
ATOM   4446  H   TYR A 194      20.467  -7.275 -15.848  1.00  0.00           H  
ATOM   4447  HA  TYR A 194      23.388  -7.526 -16.288  1.00  0.00           H  
ATOM   4448  HB2 TYR A 194      23.245  -7.448 -18.643  1.00  0.00           H  
ATOM   4449  HB3 TYR A 194      21.555  -6.992 -18.625  1.00  0.00           H  
ATOM   4450  HD1 TYR A 194      23.800  -9.888 -17.752  1.00  0.00           H  
ATOM   4451  HD2 TYR A 194      19.889  -8.587 -18.994  1.00  0.00           H  
ATOM   4452  HE1 TYR A 194      23.115 -12.255 -18.093  1.00  0.00           H  
ATOM   4453  HE2 TYR A 194      19.216 -10.950 -19.384  1.00  0.00           H  
ATOM   4454  HH  TYR A 194      19.804 -13.167 -19.004  1.00  0.00           H  
ATOM   4455  N   ASN A 195      21.848  -5.137 -15.436  1.00  0.00           N  
ATOM   4456  CA  ASN A 195      21.421  -3.771 -15.118  1.00  0.00           C  
ATOM   4457  C   ASN A 195      20.851  -2.959 -16.302  1.00  0.00           C  
ATOM   4458  O   ASN A 195      21.598  -2.313 -17.040  1.00  0.00           O  
ATOM   4459  CB  ASN A 195      22.527  -3.009 -14.372  1.00  0.00           C  
ATOM   4460  CG  ASN A 195      21.981  -1.697 -13.833  1.00  0.00           C  
ATOM   4461  OD1 ASN A 195      20.846  -1.617 -13.376  1.00  0.00           O  
ATOM   4462  ND2 ASN A 195      22.748  -0.640 -13.875  1.00  0.00           N  
ATOM   4463  H   ASN A 195      21.670  -5.817 -14.711  1.00  0.00           H  
ATOM   4464  HA  ASN A 195      20.599  -3.879 -14.411  1.00  0.00           H  
ATOM   4465  HB2 ASN A 195      23.357  -2.815 -15.052  1.00  0.00           H  
ATOM   4466  HB3 ASN A 195      22.897  -3.600 -13.534  1.00  0.00           H  
ATOM   4467 HD21 ASN A 195      23.675  -0.691 -14.272  1.00  0.00           H  
ATOM   4468 HD22 ASN A 195      22.354   0.264 -13.655  1.00  0.00           H  
ATOM   4469  N   ARG A 196      19.518  -2.950 -16.454  1.00  0.00           N  
ATOM   4470  CA  ARG A 196      18.799  -2.190 -17.496  1.00  0.00           C  
ATOM   4471  C   ARG A 196      17.561  -1.506 -16.927  1.00  0.00           C  
ATOM   4472  O   ARG A 196      16.646  -2.194 -16.466  1.00  0.00           O  
ATOM   4473  CB  ARG A 196      18.389  -3.103 -18.675  1.00  0.00           C  
ATOM   4474  CG  ARG A 196      19.523  -3.918 -19.309  1.00  0.00           C  
ATOM   4475  CD  ARG A 196      20.575  -3.042 -19.999  1.00  0.00           C  
ATOM   4476  NE  ARG A 196      21.908  -3.622 -19.800  1.00  0.00           N  
ATOM   4477  CZ  ARG A 196      22.814  -3.917 -20.704  1.00  0.00           C  
ATOM   4478  NH1 ARG A 196      22.701  -3.579 -21.957  1.00  0.00           N  
ATOM   4479  NH2 ARG A 196      23.867  -4.566 -20.315  1.00  0.00           N1+
ATOM   4480  H   ARG A 196      18.968  -3.515 -15.823  1.00  0.00           H  
ATOM   4481  HA  ARG A 196      19.446  -1.401 -17.877  1.00  0.00           H  
ATOM   4482  HB2 ARG A 196      17.923  -2.494 -19.450  1.00  0.00           H  
ATOM   4483  HB3 ARG A 196      17.640  -3.812 -18.322  1.00  0.00           H  
ATOM   4484  HG2 ARG A 196      19.099  -4.595 -20.051  1.00  0.00           H  
ATOM   4485  HG3 ARG A 196      19.988  -4.535 -18.540  1.00  0.00           H  
ATOM   4486  HD2 ARG A 196      20.575  -2.036 -19.577  1.00  0.00           H  
ATOM   4487  HD3 ARG A 196      20.323  -2.968 -21.056  1.00  0.00           H  
ATOM   4488  HE  ARG A 196      22.163  -3.848 -18.849  1.00  0.00           H  
ATOM   4489 HH11 ARG A 196      21.985  -2.910 -22.202  1.00  0.00           H  
ATOM   4490 HH12 ARG A 196      23.434  -3.784 -22.621  1.00  0.00           H  
ATOM   4491 HH21 ARG A 196      24.639  -4.712 -20.949  1.00  0.00           H  
ATOM   4492 HH22 ARG A 196      23.979  -4.762 -19.330  1.00  0.00           H  
ATOM   4493  N   ARG A 197      17.499  -0.169 -16.996  1.00  0.00           N  
ATOM   4494  CA  ARG A 197      16.269   0.574 -16.677  1.00  0.00           C  
ATOM   4495  C   ARG A 197      15.173   0.152 -17.656  1.00  0.00           C  
ATOM   4496  O   ARG A 197      15.381   0.110 -18.869  1.00  0.00           O  
ATOM   4497  CB  ARG A 197      16.515   2.097 -16.649  1.00  0.00           C  
ATOM   4498  CG  ARG A 197      16.574   2.778 -18.031  1.00  0.00           C  
ATOM   4499  CD  ARG A 197      16.882   4.278 -17.962  1.00  0.00           C  
ATOM   4500  NE  ARG A 197      18.178   4.562 -17.334  1.00  0.00           N  
ATOM   4501  CZ  ARG A 197      18.440   4.923 -16.093  1.00  0.00           C  
ATOM   4502  NH1 ARG A 197      17.536   5.159 -15.186  1.00  0.00           N  
ATOM   4503  NH2 ARG A 197      19.678   5.048 -15.742  1.00  0.00           N1+
ATOM   4504  H   ARG A 197      18.299   0.336 -17.350  1.00  0.00           H  
ATOM   4505  HA  ARG A 197      15.956   0.270 -15.679  1.00  0.00           H  
ATOM   4506  HB2 ARG A 197      17.442   2.279 -16.105  1.00  0.00           H  
ATOM   4507  HB3 ARG A 197      15.705   2.562 -16.087  1.00  0.00           H  
ATOM   4508  HG2 ARG A 197      15.608   2.675 -18.525  1.00  0.00           H  
ATOM   4509  HG3 ARG A 197      17.326   2.285 -18.647  1.00  0.00           H  
ATOM   4510  HD2 ARG A 197      16.085   4.788 -17.419  1.00  0.00           H  
ATOM   4511  HD3 ARG A 197      16.890   4.675 -18.977  1.00  0.00           H  
ATOM   4512  HE  ARG A 197      18.994   4.448 -17.918  1.00  0.00           H  
ATOM   4513 HH11 ARG A 197      16.556   5.166 -15.429  1.00  0.00           H  
ATOM   4514 HH12 ARG A 197      17.849   5.483 -14.282  1.00  0.00           H  
ATOM   4515 HH21 ARG A 197      19.885   5.266 -14.777  1.00  0.00           H  
ATOM   4516 HH22 ARG A 197      20.404   5.018 -16.443  1.00  0.00           H  
ATOM   4517  N   SER A 198      14.023  -0.209 -17.109  1.00  0.00           N  
ATOM   4518  CA  SER A 198      12.848  -0.665 -17.855  1.00  0.00           C  
ATOM   4519  C   SER A 198      11.615  -0.583 -16.955  1.00  0.00           C  
ATOM   4520  O   SER A 198      11.739  -0.530 -15.726  1.00  0.00           O  
ATOM   4521  CB  SER A 198      13.076  -2.100 -18.350  1.00  0.00           C  
ATOM   4522  OG  SER A 198      13.397  -2.956 -17.274  1.00  0.00           O  
ATOM   4523  H   SER A 198      13.950  -0.216 -16.102  1.00  0.00           H  
ATOM   4524  HA  SER A 198      12.689  -0.017 -18.717  1.00  0.00           H  
ATOM   4525  HB2 SER A 198      13.888  -2.113 -19.077  1.00  0.00           H  
ATOM   4526  HB3 SER A 198      12.172  -2.465 -18.839  1.00  0.00           H  
ATOM   4527  HG  SER A 198      14.271  -2.713 -16.960  1.00  0.00           H  
ATOM   4528  N   ALA A 199      10.431  -0.563 -17.564  1.00  0.00           N  
ATOM   4529  CA  ALA A 199       9.164  -0.374 -16.860  1.00  0.00           C  
ATOM   4530  C   ALA A 199       8.539  -1.701 -16.373  1.00  0.00           C  
ATOM   4531  O   ALA A 199       8.777  -2.747 -16.989  1.00  0.00           O  
ATOM   4532  CB  ALA A 199       8.219   0.424 -17.767  1.00  0.00           C  
ATOM   4533  H   ALA A 199      10.405  -0.645 -18.571  1.00  0.00           H  
ATOM   4534  HA  ALA A 199       9.368   0.236 -15.980  1.00  0.00           H  
ATOM   4535  HB1 ALA A 199       8.670   1.383 -18.022  1.00  0.00           H  
ATOM   4536  HB2 ALA A 199       8.014  -0.135 -18.680  1.00  0.00           H  
ATOM   4537  HB3 ALA A 199       7.278   0.608 -17.248  1.00  0.00           H  
ATOM   4538  N   PRO A 200       7.732  -1.691 -15.293  1.00  0.00           N  
ATOM   4539  CA  PRO A 200       6.846  -2.798 -14.924  1.00  0.00           C  
ATOM   4540  C   PRO A 200       5.651  -2.906 -15.890  1.00  0.00           C  
ATOM   4541  O   PRO A 200       5.425  -2.030 -16.727  1.00  0.00           O  
ATOM   4542  CB  PRO A 200       6.396  -2.478 -13.493  1.00  0.00           C  
ATOM   4543  CG  PRO A 200       6.340  -0.954 -13.498  1.00  0.00           C  
ATOM   4544  CD  PRO A 200       7.517  -0.565 -14.392  1.00  0.00           C  
ATOM   4545  HA  PRO A 200       7.387  -3.744 -14.924  1.00  0.00           H  
ATOM   4546  HB2 PRO A 200       7.149  -2.823 -12.784  1.00  0.00           H  
ATOM   4547  HB3 PRO A 200       5.428  -2.915 -13.250  1.00  0.00           H  
ATOM   4548  HG2 PRO A 200       6.445  -0.538 -12.496  1.00  0.00           H  
ATOM   4549  HG3 PRO A 200       5.407  -0.626 -13.957  1.00  0.00           H  
ATOM   4550  HD2 PRO A 200       7.278   0.347 -14.939  1.00  0.00           H  
ATOM   4551  HD3 PRO A 200       8.407  -0.408 -13.782  1.00  0.00           H  
ATOM   4552  N   ASP A 201       4.860  -3.971 -15.761  1.00  0.00           N  
ATOM   4553  CA  ASP A 201       3.674  -4.245 -16.589  1.00  0.00           C  
ATOM   4554  C   ASP A 201       2.443  -4.580 -15.709  1.00  0.00           C  
ATOM   4555  O   ASP A 201       2.590  -4.750 -14.493  1.00  0.00           O  
ATOM   4556  CB  ASP A 201       4.023  -5.334 -17.626  1.00  0.00           C  
ATOM   4557  CG  ASP A 201       4.153  -6.735 -17.025  1.00  0.00           C  
ATOM   4558  OD1 ASP A 201       3.149  -7.240 -16.480  1.00  0.00           O  
ATOM   4559  OD2 ASP A 201       5.246  -7.343 -17.117  1.00  0.00           O1-
ATOM   4560  H   ASP A 201       5.104  -4.654 -15.058  1.00  0.00           H  
ATOM   4561  HA  ASP A 201       3.426  -3.340 -17.145  1.00  0.00           H  
ATOM   4562  HB2 ASP A 201       4.955  -5.064 -18.123  1.00  0.00           H  
ATOM   4563  HB3 ASP A 201       3.253  -5.361 -18.397  1.00  0.00           H  
ATOM   4564  N   PRO A 202       1.215  -4.680 -16.261  1.00  0.00           N  
ATOM   4565  CA  PRO A 202       0.004  -4.879 -15.463  1.00  0.00           C  
ATOM   4566  C   PRO A 202      -0.030  -6.149 -14.600  1.00  0.00           C  
ATOM   4567  O   PRO A 202      -0.779  -6.174 -13.624  1.00  0.00           O  
ATOM   4568  CB  PRO A 202      -1.165  -4.824 -16.450  1.00  0.00           C  
ATOM   4569  CG  PRO A 202      -0.621  -3.927 -17.558  1.00  0.00           C  
ATOM   4570  CD  PRO A 202       0.841  -4.360 -17.630  1.00  0.00           C  
ATOM   4571  HA  PRO A 202      -0.088  -4.025 -14.792  1.00  0.00           H  
ATOM   4572  HB2 PRO A 202      -2.056  -4.397 -15.992  1.00  0.00           H  
ATOM   4573  HB3 PRO A 202      -1.376  -5.818 -16.844  1.00  0.00           H  
ATOM   4574  HG2 PRO A 202      -0.681  -2.883 -17.249  1.00  0.00           H  
ATOM   4575  HG3 PRO A 202      -1.138  -4.084 -18.505  1.00  0.00           H  
ATOM   4576  HD2 PRO A 202       0.933  -5.250 -18.253  1.00  0.00           H  
ATOM   4577  HD3 PRO A 202       1.447  -3.547 -18.031  1.00  0.00           H  
ATOM   4578  N   SER A 203       0.790  -7.168 -14.880  1.00  0.00           N  
ATOM   4579  CA  SER A 203       0.911  -8.352 -14.011  1.00  0.00           C  
ATOM   4580  C   SER A 203       1.658  -8.053 -12.710  1.00  0.00           C  
ATOM   4581  O   SER A 203       1.436  -8.730 -11.712  1.00  0.00           O  
ATOM   4582  CB  SER A 203       1.560  -9.514 -14.762  1.00  0.00           C  
ATOM   4583  OG  SER A 203       2.947  -9.304 -14.955  1.00  0.00           O  
ATOM   4584  H   SER A 203       1.437  -7.077 -15.650  1.00  0.00           H  
ATOM   4585  HA  SER A 203      -0.088  -8.672 -13.714  1.00  0.00           H  
ATOM   4586  HB2 SER A 203       1.069  -9.646 -15.726  1.00  0.00           H  
ATOM   4587  HB3 SER A 203       1.423 -10.422 -14.177  1.00  0.00           H  
ATOM   4588  HG  SER A 203       3.056  -8.544 -15.531  1.00  0.00           H  
ATOM   4589  N   VAL A 204       2.489  -7.008 -12.691  1.00  0.00           N  
ATOM   4590  CA  VAL A 204       3.044  -6.413 -11.471  1.00  0.00           C  
ATOM   4591  C   VAL A 204       2.051  -5.415 -10.883  1.00  0.00           C  
ATOM   4592  O   VAL A 204       1.642  -5.543  -9.732  1.00  0.00           O  
ATOM   4593  CB  VAL A 204       4.410  -5.758 -11.756  1.00  0.00           C  
ATOM   4594  CG1 VAL A 204       4.935  -4.927 -10.584  1.00  0.00           C  
ATOM   4595  CG2 VAL A 204       5.449  -6.818 -12.134  1.00  0.00           C  
ATOM   4596  H   VAL A 204       2.643  -6.519 -13.561  1.00  0.00           H  
ATOM   4597  HA  VAL A 204       3.195  -7.189 -10.721  1.00  0.00           H  
ATOM   4598  HB  VAL A 204       4.303  -5.080 -12.602  1.00  0.00           H  
ATOM   4599 HG11 VAL A 204       4.221  -4.160 -10.283  1.00  0.00           H  
ATOM   4600 HG12 VAL A 204       5.148  -5.568  -9.728  1.00  0.00           H  
ATOM   4601 HG13 VAL A 204       5.846  -4.412 -10.889  1.00  0.00           H  
ATOM   4602 HG21 VAL A 204       5.561  -7.531 -11.318  1.00  0.00           H  
ATOM   4603 HG22 VAL A 204       5.141  -7.346 -13.036  1.00  0.00           H  
ATOM   4604 HG23 VAL A 204       6.410  -6.340 -12.323  1.00  0.00           H  
ATOM   4605  N   ILE A 205       1.619  -4.438 -11.686  1.00  0.00           N  
ATOM   4606  CA  ILE A 205       0.843  -3.290 -11.194  1.00  0.00           C  
ATOM   4607  C   ILE A 205      -0.530  -3.685 -10.633  1.00  0.00           C  
ATOM   4608  O   ILE A 205      -0.987  -3.078  -9.668  1.00  0.00           O  
ATOM   4609  CB  ILE A 205       0.787  -2.178 -12.269  1.00  0.00           C  
ATOM   4610  CG1 ILE A 205       2.193  -1.702 -12.705  1.00  0.00           C  
ATOM   4611  CG2 ILE A 205      -0.073  -0.984 -11.824  1.00  0.00           C  
ATOM   4612  CD1 ILE A 205       3.093  -1.226 -11.559  1.00  0.00           C  
ATOM   4613  H   ILE A 205       1.963  -4.422 -12.635  1.00  0.00           H  
ATOM   4614  HA  ILE A 205       1.379  -2.880 -10.338  1.00  0.00           H  
ATOM   4615  HB  ILE A 205       0.304  -2.594 -13.153  1.00  0.00           H  
ATOM   4616 HG12 ILE A 205       2.083  -0.885 -13.418  1.00  0.00           H  
ATOM   4617 HG13 ILE A 205       2.709  -2.509 -13.226  1.00  0.00           H  
ATOM   4618 HG21 ILE A 205      -1.120  -1.281 -11.763  1.00  0.00           H  
ATOM   4619 HG22 ILE A 205       0.255  -0.624 -10.849  1.00  0.00           H  
ATOM   4620 HG23 ILE A 205       0.004  -0.173 -12.550  1.00  0.00           H  
ATOM   4621 HD11 ILE A 205       2.588  -0.461 -10.968  1.00  0.00           H  
ATOM   4622 HD12 ILE A 205       3.361  -2.061 -10.912  1.00  0.00           H  
ATOM   4623 HD13 ILE A 205       4.012  -0.813 -11.975  1.00  0.00           H  
ATOM   4624  N   THR A 206      -1.171  -4.740 -11.149  1.00  0.00           N  
ATOM   4625  CA  THR A 206      -2.421  -5.259 -10.561  1.00  0.00           C  
ATOM   4626  C   THR A 206      -2.201  -6.182  -9.361  1.00  0.00           C  
ATOM   4627  O   THR A 206      -3.145  -6.344  -8.592  1.00  0.00           O  
ATOM   4628  CB  THR A 206      -3.360  -5.911 -11.585  1.00  0.00           C  
ATOM   4629  OG1 THR A 206      -2.812  -7.079 -12.151  1.00  0.00           O  
ATOM   4630  CG2 THR A 206      -3.753  -4.956 -12.708  1.00  0.00           C  
ATOM   4631  H   THR A 206      -0.771  -5.214 -11.947  1.00  0.00           H  
ATOM   4632  HA  THR A 206      -2.978  -4.410 -10.166  1.00  0.00           H  
ATOM   4633  HB  THR A 206      -4.274  -6.193 -11.062  1.00  0.00           H  
ATOM   4634 HG21 THR A 206      -4.192  -4.054 -12.281  1.00  0.00           H  
ATOM   4635 HG22 THR A 206      -2.889  -4.681 -13.312  1.00  0.00           H  
ATOM   4636 HG23 THR A 206      -4.500  -5.438 -13.339  1.00  0.00           H  
ATOM   4637  HG1 THR A 206      -2.065  -6.808 -12.689  1.00  0.00           H  
ATOM   4638  N   LEU A 207      -0.997  -6.725  -9.124  1.00  0.00           N  
ATOM   4639  CA  LEU A 207      -0.652  -7.367  -7.845  1.00  0.00           C  
ATOM   4640  C   LEU A 207      -0.385  -6.315  -6.762  1.00  0.00           C  
ATOM   4641  O   LEU A 207      -0.928  -6.443  -5.666  1.00  0.00           O  
ATOM   4642  CB  LEU A 207       0.552  -8.317  -7.988  1.00  0.00           C  
ATOM   4643  CG  LEU A 207       0.276  -9.626  -8.748  1.00  0.00           C  
ATOM   4644  CD1 LEU A 207       1.594 -10.384  -8.913  1.00  0.00           C  
ATOM   4645  CD2 LEU A 207      -0.685 -10.547  -7.990  1.00  0.00           C  
ATOM   4646  H   LEU A 207      -0.245  -6.544  -9.774  1.00  0.00           H  
ATOM   4647  HA  LEU A 207      -1.509  -7.945  -7.498  1.00  0.00           H  
ATOM   4648  HB2 LEU A 207       0.908  -8.575  -6.991  1.00  0.00           H  
ATOM   4649  HB3 LEU A 207       1.360  -7.784  -8.488  1.00  0.00           H  
ATOM   4650  HG  LEU A 207      -0.145  -9.407  -9.730  1.00  0.00           H  
ATOM   4651 HD11 LEU A 207       2.295  -9.760  -9.466  1.00  0.00           H  
ATOM   4652 HD12 LEU A 207       2.018 -10.622  -7.937  1.00  0.00           H  
ATOM   4653 HD13 LEU A 207       1.428 -11.298  -9.483  1.00  0.00           H  
ATOM   4654 HD21 LEU A 207      -0.312 -10.729  -6.983  1.00  0.00           H  
ATOM   4655 HD22 LEU A 207      -1.674 -10.090  -7.939  1.00  0.00           H  
ATOM   4656 HD23 LEU A 207      -0.774 -11.496  -8.519  1.00  0.00           H  
ATOM   4657  N   GLU A 208       0.365  -5.251  -7.075  1.00  0.00           N  
ATOM   4658  CA  GLU A 208       0.505  -4.073  -6.201  1.00  0.00           C  
ATOM   4659  C   GLU A 208      -0.886  -3.518  -5.862  1.00  0.00           C  
ATOM   4660  O   GLU A 208      -1.301  -3.554  -4.701  1.00  0.00           O  
ATOM   4661  CB  GLU A 208       1.368  -2.983  -6.862  1.00  0.00           C  
ATOM   4662  CG  GLU A 208       2.822  -3.407  -7.127  1.00  0.00           C  
ATOM   4663  CD  GLU A 208       3.640  -2.319  -7.844  1.00  0.00           C  
ATOM   4664  OE1 GLU A 208       3.095  -1.237  -8.166  1.00  0.00           O  
ATOM   4665  OE2 GLU A 208       4.841  -2.556  -8.111  1.00  0.00           O1-
ATOM   4666  H   GLU A 208       0.828  -5.239  -7.972  1.00  0.00           H  
ATOM   4667  HA  GLU A 208       0.981  -4.368  -5.265  1.00  0.00           H  
ATOM   4668  HB2 GLU A 208       1.375  -2.110  -6.210  1.00  0.00           H  
ATOM   4669  HB3 GLU A 208       0.909  -2.699  -7.809  1.00  0.00           H  
ATOM   4670  HG2 GLU A 208       2.830  -4.308  -7.740  1.00  0.00           H  
ATOM   4671  HG3 GLU A 208       3.291  -3.650  -6.174  1.00  0.00           H  
ATOM   4672  N   ASN A 209      -1.667  -3.146  -6.887  1.00  0.00           N  
ATOM   4673  CA  ASN A 209      -3.064  -2.707  -6.785  1.00  0.00           C  
ATOM   4674  C   ASN A 209      -4.067  -3.832  -6.436  1.00  0.00           C  
ATOM   4675  O   ASN A 209      -5.262  -3.696  -6.705  1.00  0.00           O  
ATOM   4676  CB  ASN A 209      -3.490  -1.898  -8.031  1.00  0.00           C  
ATOM   4677  CG  ASN A 209      -2.602  -0.719  -8.388  1.00  0.00           C  
ATOM   4678  OD1 ASN A 209      -1.898  -0.150  -7.567  1.00  0.00           O  
ATOM   4679  ND2 ASN A 209      -2.632  -0.275  -9.622  1.00  0.00           N  
ATOM   4680  H   ASN A 209      -1.257  -3.162  -7.810  1.00  0.00           H  
ATOM   4681  HA  ASN A 209      -3.102  -2.021  -5.940  1.00  0.00           H  
ATOM   4682  HB2 ASN A 209      -4.493  -1.501  -7.870  1.00  0.00           H  
ATOM   4683  HB3 ASN A 209      -3.531  -2.570  -8.888  1.00  0.00           H  
ATOM   4684 HD21 ASN A 209      -2.050   0.510  -9.876  1.00  0.00           H  
ATOM   4685 HD22 ASN A 209      -3.191  -0.744 -10.321  1.00  0.00           H  
ATOM   4686  N   SER A 210      -3.597  -4.921  -5.819  1.00  0.00           N  
ATOM   4687  CA  SER A 210      -4.421  -5.944  -5.164  1.00  0.00           C  
ATOM   4688  C   SER A 210      -3.819  -6.480  -3.857  1.00  0.00           C  
ATOM   4689  O   SER A 210      -4.447  -7.343  -3.257  1.00  0.00           O  
ATOM   4690  CB  SER A 210      -4.757  -7.130  -6.086  1.00  0.00           C  
ATOM   4691  OG  SER A 210      -5.420  -6.732  -7.267  1.00  0.00           O  
ATOM   4692  H   SER A 210      -2.594  -4.995  -5.722  1.00  0.00           H  
ATOM   4693  HA  SER A 210      -5.368  -5.478  -4.889  1.00  0.00           H  
ATOM   4694  HB2 SER A 210      -5.409  -7.823  -5.553  1.00  0.00           H  
ATOM   4695  HB3 SER A 210      -3.838  -7.654  -6.347  1.00  0.00           H  
ATOM   4696  HG  SER A 210      -4.716  -6.410  -7.836  1.00  0.00           H  
ATOM   4697  N   TRP A 211      -2.659  -6.028  -3.355  1.00  0.00           N  
ATOM   4698  CA  TRP A 211      -2.014  -6.666  -2.187  1.00  0.00           C  
ATOM   4699  C   TRP A 211      -2.897  -6.740  -0.925  1.00  0.00           C  
ATOM   4700  O   TRP A 211      -2.936  -7.767  -0.243  1.00  0.00           O  
ATOM   4701  CB  TRP A 211      -0.675  -5.991  -1.867  1.00  0.00           C  
ATOM   4702  CG  TRP A 211      -0.021  -6.580  -0.653  1.00  0.00           C  
ATOM   4703  CD1 TRP A 211       0.557  -7.802  -0.599  1.00  0.00           C  
ATOM   4704  CD2 TRP A 211       0.055  -6.048   0.709  1.00  0.00           C  
ATOM   4705  NE1 TRP A 211       0.949  -8.076   0.694  1.00  0.00           N  
ATOM   4706  CE2 TRP A 211       0.682  -7.025   1.540  1.00  0.00           C  
ATOM   4707  CE3 TRP A 211      -0.340  -4.842   1.329  1.00  0.00           C  
ATOM   4708  CZ2 TRP A 211       0.912  -6.819   2.908  1.00  0.00           C  
ATOM   4709  CZ3 TRP A 211      -0.112  -4.621   2.703  1.00  0.00           C  
ATOM   4710  CH2 TRP A 211       0.516  -5.604   3.489  1.00  0.00           C  
ATOM   4711  H   TRP A 211      -2.130  -5.348  -3.881  1.00  0.00           H  
ATOM   4712  HA  TRP A 211      -1.787  -7.699  -2.452  1.00  0.00           H  
ATOM   4713  HB2 TRP A 211      -0.840  -4.927  -1.694  1.00  0.00           H  
ATOM   4714  HB3 TRP A 211      -0.006  -6.088  -2.722  1.00  0.00           H  
ATOM   4715  HD1 TRP A 211       0.667  -8.477  -1.435  1.00  0.00           H  
ATOM   4716  HE1 TRP A 211       1.328  -8.968   0.979  1.00  0.00           H  
ATOM   4717  HE3 TRP A 211      -0.810  -4.074   0.732  1.00  0.00           H  
ATOM   4718  HZ2 TRP A 211       1.391  -7.587   3.498  1.00  0.00           H  
ATOM   4719  HZ3 TRP A 211      -0.412  -3.687   3.155  1.00  0.00           H  
ATOM   4720  HH2 TRP A 211       0.695  -5.419   4.538  1.00  0.00           H  
ATOM   4721  N   GLY A 212      -3.662  -5.687  -0.634  1.00  0.00           N  
ATOM   4722  CA  GLY A 212      -4.622  -5.656   0.475  1.00  0.00           C  
ATOM   4723  C   GLY A 212      -5.875  -6.493   0.195  1.00  0.00           C  
ATOM   4724  O   GLY A 212      -6.398  -7.143   1.104  1.00  0.00           O  
ATOM   4725  H   GLY A 212      -3.662  -4.923  -1.294  1.00  0.00           H  
ATOM   4726  HA2 GLY A 212      -4.934  -4.626   0.649  1.00  0.00           H  
ATOM   4727  HA3 GLY A 212      -4.145  -6.028   1.382  1.00  0.00           H  
ATOM   4728  N   ARG A 213      -6.326  -6.549  -1.067  1.00  0.00           N  
ATOM   4729  CA  ARG A 213      -7.402  -7.452  -1.518  1.00  0.00           C  
ATOM   4730  C   ARG A 213      -6.999  -8.924  -1.417  1.00  0.00           C  
ATOM   4731  O   ARG A 213      -7.784  -9.705  -0.893  1.00  0.00           O  
ATOM   4732  CB  ARG A 213      -7.840  -7.096  -2.953  1.00  0.00           C  
ATOM   4733  CG  ARG A 213      -8.662  -5.797  -3.057  1.00  0.00           C  
ATOM   4734  CD  ARG A 213     -10.040  -5.878  -2.373  1.00  0.00           C  
ATOM   4735  NE  ARG A 213     -10.853  -6.991  -2.906  1.00  0.00           N  
ATOM   4736  CZ  ARG A 213     -11.035  -8.178  -2.352  1.00  0.00           C  
ATOM   4737  NH1 ARG A 213     -10.844  -8.394  -1.079  1.00  0.00           N  
ATOM   4738  NH2 ARG A 213     -11.400  -9.191  -3.080  1.00  0.00           N1+
ATOM   4739  H   ARG A 213      -5.844  -5.994  -1.760  1.00  0.00           H  
ATOM   4740  HA  ARG A 213      -8.254  -7.344  -0.847  1.00  0.00           H  
ATOM   4741  HB2 ARG A 213      -6.957  -6.992  -3.584  1.00  0.00           H  
ATOM   4742  HB3 ARG A 213      -8.419  -7.921  -3.368  1.00  0.00           H  
ATOM   4743  HG2 ARG A 213      -8.096  -4.974  -2.622  1.00  0.00           H  
ATOM   4744  HG3 ARG A 213      -8.814  -5.574  -4.113  1.00  0.00           H  
ATOM   4745  HD2 ARG A 213      -9.893  -5.976  -1.298  1.00  0.00           H  
ATOM   4746  HD3 ARG A 213     -10.567  -4.941  -2.551  1.00  0.00           H  
ATOM   4747  HE  ARG A 213     -11.179  -6.875  -3.855  1.00  0.00           H  
ATOM   4748 HH11 ARG A 213     -10.765  -7.601  -0.459  1.00  0.00           H  
ATOM   4749 HH12 ARG A 213     -10.957  -9.323  -0.700  1.00  0.00           H  
ATOM   4750 HH21 ARG A 213     -11.641  -9.069  -4.053  1.00  0.00           H  
ATOM   4751 HH22 ARG A 213     -11.415 -10.138  -2.728  1.00  0.00           H  
ATOM   4752  N   LEU A 214      -5.786  -9.281  -1.842  1.00  0.00           N  
ATOM   4753  CA  LEU A 214      -5.173 -10.610  -1.724  1.00  0.00           C  
ATOM   4754  C   LEU A 214      -5.028 -10.998  -0.248  1.00  0.00           C  
ATOM   4755  O   LEU A 214      -5.581 -12.012   0.170  1.00  0.00           O  
ATOM   4756  CB  LEU A 214      -3.808 -10.612  -2.452  1.00  0.00           C  
ATOM   4757  CG  LEU A 214      -3.902 -10.468  -3.986  1.00  0.00           C  
ATOM   4758  CD1 LEU A 214      -2.586  -9.968  -4.580  1.00  0.00           C  
ATOM   4759  CD2 LEU A 214      -4.197 -11.810  -4.650  1.00  0.00           C  
ATOM   4760  H   LEU A 214      -5.233  -8.557  -2.276  1.00  0.00           H  
ATOM   4761  HA  LEU A 214      -5.823 -11.353  -2.186  1.00  0.00           H  
ATOM   4762  HB2 LEU A 214      -3.277 -11.534  -2.216  1.00  0.00           H  
ATOM   4763  HB3 LEU A 214      -3.212  -9.788  -2.060  1.00  0.00           H  
ATOM   4764  HG  LEU A 214      -4.688  -9.762  -4.251  1.00  0.00           H  
ATOM   4765 HD11 LEU A 214      -2.356  -8.973  -4.200  1.00  0.00           H  
ATOM   4766 HD12 LEU A 214      -1.778 -10.651  -4.317  1.00  0.00           H  
ATOM   4767 HD13 LEU A 214      -2.670  -9.907  -5.665  1.00  0.00           H  
ATOM   4768 HD21 LEU A 214      -3.322 -12.455  -4.559  1.00  0.00           H  
ATOM   4769 HD22 LEU A 214      -5.048 -12.297  -4.173  1.00  0.00           H  
ATOM   4770 HD23 LEU A 214      -4.414 -11.659  -5.707  1.00  0.00           H  
ATOM   4771  N   SER A 215      -4.380 -10.144   0.557  1.00  0.00           N  
ATOM   4772  CA  SER A 215      -4.262 -10.323   2.013  1.00  0.00           C  
ATOM   4773  C   SER A 215      -5.615 -10.582   2.676  1.00  0.00           C  
ATOM   4774  O   SER A 215      -5.716 -11.418   3.572  1.00  0.00           O  
ATOM   4775  CB  SER A 215      -3.671  -9.075   2.679  1.00  0.00           C  
ATOM   4776  OG  SER A 215      -2.362  -8.792   2.231  1.00  0.00           O  
ATOM   4777  H   SER A 215      -3.926  -9.346   0.136  1.00  0.00           H  
ATOM   4778  HA  SER A 215      -3.616 -11.178   2.215  1.00  0.00           H  
ATOM   4779  HB2 SER A 215      -3.639  -9.238   3.757  1.00  0.00           H  
ATOM   4780  HB3 SER A 215      -4.310  -8.215   2.482  1.00  0.00           H  
ATOM   4781  HG  SER A 215      -2.403  -8.458   1.331  1.00  0.00           H  
ATOM   4782  N   THR A 216      -6.661  -9.881   2.220  1.00  0.00           N  
ATOM   4783  CA  THR A 216      -8.024 -10.054   2.726  1.00  0.00           C  
ATOM   4784  C   THR A 216      -8.643 -11.371   2.266  1.00  0.00           C  
ATOM   4785  O   THR A 216      -9.012 -12.189   3.098  1.00  0.00           O  
ATOM   4786  CB  THR A 216      -8.911  -8.832   2.430  1.00  0.00           C  
ATOM   4787  OG1 THR A 216      -8.330  -7.660   2.967  1.00  0.00           O  
ATOM   4788  CG2 THR A 216     -10.306  -8.971   3.033  1.00  0.00           C  
ATOM   4789  H   THR A 216      -6.498  -9.201   1.491  1.00  0.00           H  
ATOM   4790  HA  THR A 216      -7.971 -10.135   3.812  1.00  0.00           H  
ATOM   4791  HB  THR A 216      -9.007  -8.710   1.351  1.00  0.00           H  
ATOM   4792 HG21 THR A 216     -10.845  -9.801   2.576  1.00  0.00           H  
ATOM   4793 HG22 THR A 216     -10.228  -9.135   4.108  1.00  0.00           H  
ATOM   4794 HG23 THR A 216     -10.867  -8.051   2.868  1.00  0.00           H  
ATOM   4795  HG1 THR A 216      -7.587  -7.442   2.399  1.00  0.00           H  
ATOM   4796  N   ALA A 217      -8.713 -11.612   0.957  1.00  0.00           N  
ATOM   4797  CA  ALA A 217      -9.410 -12.750   0.356  1.00  0.00           C  
ATOM   4798  C   ALA A 217      -8.782 -14.126   0.659  1.00  0.00           C  
ATOM   4799  O   ALA A 217      -9.475 -15.136   0.553  1.00  0.00           O  
ATOM   4800  CB  ALA A 217      -9.468 -12.496  -1.153  1.00  0.00           C  
ATOM   4801  H   ALA A 217      -8.282 -10.955   0.324  1.00  0.00           H  
ATOM   4802  HA  ALA A 217     -10.429 -12.776   0.743  1.00  0.00           H  
ATOM   4803  HB1 ALA A 217      -9.907 -11.520  -1.359  1.00  0.00           H  
ATOM   4804  HB2 ALA A 217      -8.463 -12.539  -1.573  1.00  0.00           H  
ATOM   4805  HB3 ALA A 217     -10.078 -13.264  -1.629  1.00  0.00           H  
ATOM   4806  N   ILE A 218      -7.499 -14.169   1.041  1.00  0.00           N  
ATOM   4807  CA  ILE A 218      -6.781 -15.398   1.418  1.00  0.00           C  
ATOM   4808  C   ILE A 218      -6.987 -15.763   2.901  1.00  0.00           C  
ATOM   4809  O   ILE A 218      -7.050 -16.947   3.234  1.00  0.00           O  
ATOM   4810  CB  ILE A 218      -5.292 -15.284   1.005  1.00  0.00           C  
ATOM   4811  CG1 ILE A 218      -5.157 -15.180  -0.535  1.00  0.00           C  
ATOM   4812  CG2 ILE A 218      -4.454 -16.460   1.538  1.00  0.00           C  
ATOM   4813  CD1 ILE A 218      -3.770 -14.738  -1.016  1.00  0.00           C  
ATOM   4814  H   ILE A 218      -6.970 -13.309   1.004  1.00  0.00           H  
ATOM   4815  HA  ILE A 218      -7.203 -16.226   0.848  1.00  0.00           H  
ATOM   4816  HB  ILE A 218      -4.899 -14.369   1.448  1.00  0.00           H  
ATOM   4817 HG12 ILE A 218      -5.874 -14.457  -0.925  1.00  0.00           H  
ATOM   4818 HG13 ILE A 218      -5.389 -16.148  -0.979  1.00  0.00           H  
ATOM   4819 HG21 ILE A 218      -4.453 -16.470   2.628  1.00  0.00           H  
ATOM   4820 HG22 ILE A 218      -4.861 -17.401   1.169  1.00  0.00           H  
ATOM   4821 HG23 ILE A 218      -3.417 -16.371   1.217  1.00  0.00           H  
ATOM   4822 HD11 ILE A 218      -3.478 -13.812  -0.520  1.00  0.00           H  
ATOM   4823 HD12 ILE A 218      -3.028 -15.511  -0.815  1.00  0.00           H  
ATOM   4824 HD13 ILE A 218      -3.804 -14.561  -2.091  1.00  0.00           H  
ATOM   4825  N   GLN A 219      -7.155 -14.785   3.799  1.00  0.00           N  
ATOM   4826  CA  GLN A 219      -7.511 -15.050   5.206  1.00  0.00           C  
ATOM   4827  C   GLN A 219      -9.026 -15.209   5.390  1.00  0.00           C  
ATOM   4828  O   GLN A 219      -9.466 -16.129   6.073  1.00  0.00           O  
ATOM   4829  CB  GLN A 219      -6.959 -13.950   6.123  1.00  0.00           C  
ATOM   4830  CG  GLN A 219      -5.427 -13.970   6.215  1.00  0.00           C  
ATOM   4831  CD  GLN A 219      -4.901 -12.681   6.827  1.00  0.00           C  
ATOM   4832  OE1 GLN A 219      -5.077 -12.401   8.003  1.00  0.00           O  
ATOM   4833  NE2 GLN A 219      -4.285 -11.837   6.033  1.00  0.00           N  
ATOM   4834  H   GLN A 219      -7.116 -13.826   3.483  1.00  0.00           H  
ATOM   4835  HA  GLN A 219      -7.062 -15.993   5.518  1.00  0.00           H  
ATOM   4836  HB2 GLN A 219      -7.371 -14.071   7.125  1.00  0.00           H  
ATOM   4837  HB3 GLN A 219      -7.285 -12.985   5.735  1.00  0.00           H  
ATOM   4838  HG2 GLN A 219      -4.995 -14.089   5.221  1.00  0.00           H  
ATOM   4839  HG3 GLN A 219      -5.103 -14.810   6.829  1.00  0.00           H  
ATOM   4840 HE21 GLN A 219      -4.350 -11.977   5.035  1.00  0.00           H  
ATOM   4841 HE22 GLN A 219      -4.024 -10.937   6.410  1.00  0.00           H  
ATOM   4842  N   GLU A 220      -9.817 -14.359   4.735  1.00  0.00           N  
ATOM   4843  CA  GLU A 220     -11.281 -14.411   4.685  1.00  0.00           C  
ATOM   4844  C   GLU A 220     -11.712 -15.418   3.597  1.00  0.00           C  
ATOM   4845  O   GLU A 220     -12.278 -15.051   2.560  1.00  0.00           O  
ATOM   4846  CB  GLU A 220     -11.848 -12.997   4.445  1.00  0.00           C  
ATOM   4847  CG  GLU A 220     -11.397 -11.906   5.436  1.00  0.00           C  
ATOM   4848  CD  GLU A 220     -12.338 -11.749   6.634  1.00  0.00           C  
ATOM   4849  OE1 GLU A 220     -12.815 -12.769   7.179  1.00  0.00           O  
ATOM   4850  OE2 GLU A 220     -12.613 -10.585   7.008  1.00  0.00           O1-
ATOM   4851  H   GLU A 220      -9.380 -13.623   4.198  1.00  0.00           H  
ATOM   4852  HA  GLU A 220     -11.661 -14.764   5.645  1.00  0.00           H  
ATOM   4853  HB2 GLU A 220     -12.938 -13.041   4.437  1.00  0.00           H  
ATOM   4854  HB3 GLU A 220     -11.532 -12.675   3.453  1.00  0.00           H  
ATOM   4855  HG2 GLU A 220     -11.390 -10.962   4.891  1.00  0.00           H  
ATOM   4856  HG3 GLU A 220     -10.379 -12.077   5.784  1.00  0.00           H  
ATOM   4857  N   SER A 221     -11.380 -16.693   3.816  1.00  0.00           N  
ATOM   4858  CA  SER A 221     -11.403 -17.770   2.817  1.00  0.00           C  
ATOM   4859  C   SER A 221     -12.043 -19.058   3.347  1.00  0.00           C  
ATOM   4860  O   SER A 221     -12.363 -19.185   4.528  1.00  0.00           O  
ATOM   4861  CB  SER A 221      -9.976 -18.027   2.302  1.00  0.00           C  
ATOM   4862  OG  SER A 221      -9.142 -18.623   3.281  1.00  0.00           O  
ATOM   4863  H   SER A 221     -10.952 -16.914   4.704  1.00  0.00           H  
ATOM   4864  HA  SER A 221     -12.001 -17.447   1.965  1.00  0.00           H  
ATOM   4865  HB2 SER A 221      -9.534 -17.080   1.992  1.00  0.00           H  
ATOM   4866  HB3 SER A 221     -10.011 -18.684   1.432  1.00  0.00           H  
ATOM   4867  HG  SER A 221      -8.411 -18.014   3.408  1.00  0.00           H  
ATOM   4868  N   ASN A 222     -12.241 -20.028   2.452  1.00  0.00           N  
ATOM   4869  CA  ASN A 222     -12.898 -21.306   2.733  1.00  0.00           C  
ATOM   4870  C   ASN A 222     -12.126 -22.441   2.041  1.00  0.00           C  
ATOM   4871  O   ASN A 222     -12.291 -22.675   0.842  1.00  0.00           O  
ATOM   4872  CB  ASN A 222     -14.406 -21.254   2.374  1.00  0.00           C  
ATOM   4873  CG  ASN A 222     -14.803 -20.205   1.348  1.00  0.00           C  
ATOM   4874  OD1 ASN A 222     -15.556 -19.279   1.620  1.00  0.00           O  
ATOM   4875  ND2 ASN A 222     -14.297 -20.294   0.143  1.00  0.00           N  
ATOM   4876  H   ASN A 222     -11.950 -19.853   1.501  1.00  0.00           H  
ATOM   4877  HA  ASN A 222     -12.843 -21.501   3.804  1.00  0.00           H  
ATOM   4878  HB2 ASN A 222     -14.958 -21.026   3.287  1.00  0.00           H  
ATOM   4879  HB3 ASN A 222     -14.741 -22.232   2.029  1.00  0.00           H
[truncated: 69,297 more chars]
