# Supplementary material for: PROTAC-Mediated Ternary Complex Stability with Ricin Toxin A: A Computational Perspective
Source: ACS Omega. 2026 Feb 9;11(7):11685–99. doi: 10.1021/acsomega.5c10223 (PMC12946957; doi:10.1021/acsomega.5c10223)
Supplement: Supplementary file 2 [file ao5c10223_si_002.zip › Suppl_mat/DM_input_files/VHL/6B.pdb]

HEADER    Von Hippel-Lindau disease tumor suppress                    
REMARK  99                                                                      
REMARK  99 MOE v2024.06 (Chemical Computing Group ULC) Tue Sep 30 10:31:46 2025 
REMARK  99                                                                      
SEQRES   1 C   92  VAL LEU ARG SER VAL ASN SER ARG GLU PRO SER GLN VAL
SEQRES   2 C   92  ILE PHE CYS ASN ARG SER PRO ARG VAL VAL LEU PRO VAL
SEQRES   3 C   92  TRP LEU ASN PHE ASP GLY GLU PRO GLN PRO TYR PRO THR
SEQRES   4 C   92  LEU PRO PRO GLY THR GLY ARG ARG ILE HIS SER TYR ARG
SEQRES   5 C   92  GLY HIS LEU TRP LEU PHE ARG ASP ALA GLY THR HIS ASP
SEQRES   6 C   92  GLY LEU LEU VAL ASN GLN THR GLU LEU PHE VAL PRO SER
SEQRES   7 C   92  LEU ASN VAL ASP GLY GLN PRO ILE PHE ALA ASN ILE THR
SEQRES   8 C   92  LEU
SEQRES   1 A  263  GLN TYR PRO ILE ILE ASN PHE THR THR ALA GLY ALA THR
SEQRES   2 A  263  VAL GLN SER TYR THR ASN PHE ILE ARG ALA VAL ARG GLY
SEQRES   3 A  263  ARG LEU THR THR GLY ALA ASP VAL ARG HIS GLU ILE PRO
SEQRES   4 A  263  VAL LEU PRO ASN ARG VAL GLY LEU PRO ILE ASN GLN ARG
SEQRES   5 A  263  PHE ILE LEU VAL GLU LEU SER ASN HIS ALA GLU LEU SER
SEQRES   6 A  263  VAL THR LEU ALA LEU ASP VAL THR ASN ALA TYR VAL VAL
SEQRES   7 A  263  GLY TYR ARG ALA GLY ASN SER ALA TYR PHE PHE HIS PRO
SEQRES   8 A  263  ASP ASN GLN GLU ASP ALA GLU ALA ILE THR HIS LEU PHE
SEQRES   9 A  263  THR ASP VAL GLN ASN ARG TYR THR PHE ALA PHE GLY GLY
SEQRES  10 A  263  ASN TYR ASP ARG LEU GLU GLN LEU ALA GLY ASN LEU ARG
SEQRES  11 A  263  GLU ASN ILE GLU LEU GLY ASN GLY PRO LEU GLU GLU ALA
SEQRES  12 A  263  ILE SER ALA LEU TYR TYR TYR SER THR GLY GLY THR GLN
SEQRES  13 A  263  LEU PRO THR LEU ALA ARG SER PHE ILE ILE CYS ILE GLN
SEQRES  14 A  263  MET ILE SER GLU ALA ALA ARG PHE GLN TYR ILE GLU GLY
SEQRES  15 A  263  GLU MET ARG THR ARG ILE ARG TYR ASN ARG ARG SER ALA
SEQRES  16 A  263  PRO ASP PRO SER VAL ILE THR LEU GLU ASN SER TRP GLY
SEQRES  17 A  263  ARG LEU SER THR ALA ILE GLN GLU SER ASN GLN GLY ALA
SEQRES  18 A  263  PHE ALA SER PRO ILE GLN LEU GLN ARG ARG ASN GLY SER
SEQRES  19 A  263  LYS PHE SER VAL TYR ASP VAL SER ILE LEU ILE PRO ILE
SEQRES  20 A  263  ILE ALA LEU MET VAL TYR ARG CYS ALA PRO PRO PRO SER
SEQRES  21 A  263  SER GLN PHE
HELIX    1   1 VAL C  142  GLY C  144  5               Generated by MOE    3
HELIX    2   2 VAL A   18  LEU A   32  1               Generated by MOE   15
HELIX    3   3 ILE A   53  GLN A   55  5               Generated by MOE    3
HELIX    4   4 GLN A   98  ALA A  103  1               Generated by MOE    6
HELIX    5   5 ILE A  104  HIS A  106  5               Generated by MOE    3
HELIX    6   6 TYR A  123  LEU A  126  1               Generated by MOE    4
HELIX    7   7 GLU A  127  LEU A  129  5               Generated by MOE    3
HELIX    8   8 ARG A  134  ASN A  136  5               Generated by MOE    3
HELIX    9   9 ASN A  141  TYR A  153  1               Generated by MOE   13
HELIX   10  10 TYR A  154  THR A  156  5               Generated by MOE    3
HELIX   11  11 LEU A  161  GLN A  173  1               Generated by MOE   13
HELIX   12  12 SER A  176  ARG A  180  1               Generated by MOE    5
HELIX   13  13 GLN A  182  ARG A  189  1               Generated by MOE    8
HELIX   14  14 VAL A  204  THR A  206  5               Generated by MOE    3
HELIX   15  15 TRP A  211  GLN A  219  1               Generated by MOE    9
SHEET    1       PRO C  71  GLN C  73                  Generated by MOE
SHEET    2       VAL C  74  ASN C  78                  Generated by MOE
SHEET    3       VAL C  84  LEU C  89                  Generated by MOE
SHEET    4       PRO C  95  PRO C  97                  Generated by MOE
SHEET    5       GLY C 106  TYR C 112                  Generated by MOE
SHEET    6       LEU C 116  ASP C 121                  Generated by MOE
SHEET    7       LEU C 129  VAL C 130                  Generated by MOE
SHEET    8       LEU C 135  PHE C 136                  Generated by MOE
SHEET    9       ILE C 147  ILE C 151                  Generated by MOE
SHEET   10       THR C 152  THR C 152                  Generated by MOE
SHEET   11       ILE A   8  THR A  12                  Generated by MOE
SHEET   12       VAL A  38  ARG A  39                  Generated by MOE
SHEET   13       ILE A  42  PRO A  43                  Generated by MOE
SHEET   14       PHE A  57  ILE A  58                  Generated by MOE
SHEET   15       LEU A  59  SER A  63                  Generated by MOE
SHEET   16       SER A  69  ASP A  75                  Generated by MOE
SHEET   17       VAL A  81  ALA A  86                  Generated by MOE
SHEET   18       SER A  89  ALA A  90                  Generated by MOE
SHEET   19       TYR A  91  PHE A  92                  Generated by MOE
SHEET   20       ASN A 113  ARG A 114                  Generated by MOE
SHEET   21       ALA A 225  GLN A 233                  Generated by MOE
SHEET   22       LYS A 239  ASP A 244                  Generated by MOE
ATOM      1  N   VAL C  62     -16.960   7.478  13.647  1.00  0.00           N1+
ATOM      2  CA  VAL C  62     -18.037   7.081  14.581  1.00  0.00           C  
ATOM      3  C   VAL C  62     -17.759   5.688  15.146  1.00  0.00           C  
ATOM      4  O   VAL C  62     -16.831   5.557  15.939  1.00  0.00           O  
ATOM      5  CB  VAL C  62     -19.452   7.261  14.000  1.00  0.00           C  
ATOM      6  CG1 VAL C  62     -20.531   7.078  15.074  1.00  0.00           C  
ATOM      7  CG2 VAL C  62     -19.655   8.625  13.346  1.00  0.00           C  
ATOM      8  H1  VAL C  62     -16.082   7.493  14.147  1.00  0.00           H  
ATOM      9  H2  VAL C  62     -17.108   8.412  13.292  1.00  0.00           H  
ATOM     10  H3  VAL C  62     -16.872   6.847  12.864  1.00  0.00           H  
ATOM     11  HA  VAL C  62     -17.971   7.754  15.436  1.00  0.00           H  
ATOM     12  HB  VAL C  62     -19.594   6.517  13.216  1.00  0.00           H  
ATOM     13 HG11 VAL C  62     -20.504   6.081  15.515  1.00  0.00           H  
ATOM     14 HG12 VAL C  62     -20.396   7.817  15.863  1.00  0.00           H  
ATOM     15 HG13 VAL C  62     -21.517   7.218  14.630  1.00  0.00           H  
ATOM     16 HG21 VAL C  62     -19.397   9.424  14.041  1.00  0.00           H  
ATOM     17 HG22 VAL C  62     -19.044   8.701  12.446  1.00  0.00           H  
ATOM     18 HG23 VAL C  62     -20.696   8.739  13.045  1.00  0.00           H  
ATOM     19  N   LEU C  63     -18.472   4.640  14.706  1.00  0.00           N  
ATOM     20  CA  LEU C  63     -18.128   3.234  14.969  1.00  0.00           C  
ATOM     21  C   LEU C  63     -16.835   2.873  14.209  1.00  0.00           C  
ATOM     22  O   LEU C  63     -16.570   3.481  13.171  1.00  0.00           O  
ATOM     23  CB  LEU C  63     -19.313   2.338  14.549  1.00  0.00           C  
ATOM     24  CG  LEU C  63     -20.665   2.656  15.223  1.00  0.00           C  
ATOM     25  CD1 LEU C  63     -21.787   1.903  14.514  1.00  0.00           C  
ATOM     26  CD2 LEU C  63     -20.678   2.255  16.698  1.00  0.00           C  
ATOM     27  H   LEU C  63     -19.242   4.801  14.073  1.00  0.00           H  
ATOM     28  HA  LEU C  63     -17.941   3.103  16.034  1.00  0.00           H  
ATOM     29  HB2 LEU C  63     -19.056   1.300  14.758  1.00  0.00           H  
ATOM     30  HB3 LEU C  63     -19.441   2.436  13.471  1.00  0.00           H  
ATOM     31  HG  LEU C  63     -20.881   3.722  15.151  1.00  0.00           H  
ATOM     32 HD11 LEU C  63     -21.849   2.232  13.476  1.00  0.00           H  
ATOM     33 HD12 LEU C  63     -21.592   0.831  14.533  1.00  0.00           H  
ATOM     34 HD13 LEU C  63     -22.741   2.112  14.998  1.00  0.00           H  
ATOM     35 HD21 LEU C  63     -20.489   1.186  16.796  1.00  0.00           H  
ATOM     36 HD22 LEU C  63     -19.917   2.814  17.242  1.00  0.00           H  
ATOM     37 HD23 LEU C  63     -21.652   2.488  17.129  1.00  0.00           H  
ATOM     38  N   ARG C  64     -16.014   1.935  14.707  1.00  0.00           N  
ATOM     39  CA  ARG C  64     -14.600   1.786  14.276  1.00  0.00           C  
ATOM     40  C   ARG C  64     -14.085   0.340  14.272  1.00  0.00           C  
ATOM     41  O   ARG C  64     -14.476  -0.465  15.114  1.00  0.00           O  
ATOM     42  CB  ARG C  64     -13.734   2.718  15.152  1.00  0.00           C  
ATOM     43  CG  ARG C  64     -13.597   2.279  16.623  1.00  0.00           C  
ATOM     44  CD  ARG C  64     -13.112   3.432  17.516  1.00  0.00           C  
ATOM     45  NE  ARG C  64     -11.723   3.828  17.228  1.00  0.00           N  
ATOM     46  CZ  ARG C  64     -11.026   4.773  17.827  1.00  0.00           C  
ATOM     47  NH1 ARG C  64     -11.545   5.590  18.696  1.00  0.00           N  
ATOM     48  NH2 ARG C  64      -9.774   4.936  17.530  1.00  0.00           N1+
ATOM     49  H   ARG C  64     -16.331   1.405  15.506  1.00  0.00           H  
ATOM     50  HA  ARG C  64     -14.516   2.135  13.247  1.00  0.00           H  
ATOM     51  HB2 ARG C  64     -14.170   3.717  15.124  1.00  0.00           H  
ATOM     52  HB3 ARG C  64     -12.736   2.782  14.719  1.00  0.00           H  
ATOM     53  HG2 ARG C  64     -12.908   1.438  16.699  1.00  0.00           H  
ATOM     54  HG3 ARG C  64     -14.570   1.961  16.998  1.00  0.00           H  
ATOM     55  HD2 ARG C  64     -13.177   3.112  18.556  1.00  0.00           H  
ATOM     56  HD3 ARG C  64     -13.779   4.283  17.378  1.00  0.00           H  
ATOM     57  HE  ARG C  64     -11.208   3.285  16.549  1.00  0.00           H  
ATOM     58 HH11 ARG C  64     -10.952   6.243  19.188  1.00  0.00           H  
ATOM     59 HH12 ARG C  64     -12.549   5.604  18.808  1.00  0.00           H  
ATOM     60 HH21 ARG C  64      -9.376   4.391  16.778  1.00  0.00           H  
ATOM     61 HH22 ARG C  64      -9.270   5.726  17.907  1.00  0.00           H  
ATOM     62  N   SER C  65     -13.195   0.014  13.332  1.00  0.00           N  
ATOM     63  CA  SER C  65     -12.614  -1.333  13.157  1.00  0.00           C  
ATOM     64  C   SER C  65     -11.492  -1.670  14.141  1.00  0.00           C  
ATOM     65  O   SER C  65     -10.681  -0.816  14.506  1.00  0.00           O  
ATOM     66  CB  SER C  65     -12.070  -1.529  11.738  1.00  0.00           C  
ATOM     67  OG  SER C  65     -13.126  -1.613  10.808  1.00  0.00           O  
ATOM     68  H   SER C  65     -12.901   0.748  12.703  1.00  0.00           H  
ATOM     69  HA  SER C  65     -13.404  -2.070  13.304  1.00  0.00           H  
ATOM     70  HB2 SER C  65     -11.503  -2.460  11.697  1.00  0.00           H  
ATOM     71  HB3 SER C  65     -11.405  -0.707  11.475  1.00  0.00           H  
ATOM     72  HG  SER C  65     -13.394  -0.717  10.594  1.00  0.00           H  
ATOM     73  N   VAL C  66     -11.392  -2.954  14.499  1.00  0.00           N  
ATOM     74  CA  VAL C  66     -10.266  -3.517  15.259  1.00  0.00           C  
ATOM     75  C   VAL C  66      -9.093  -3.825  14.321  1.00  0.00           C  
ATOM     76  O   VAL C  66      -9.265  -4.523  13.322  1.00  0.00           O  
ATOM     77  CB  VAL C  66     -10.692  -4.763  16.067  1.00  0.00           C  
ATOM     78  CG1 VAL C  66      -9.532  -5.353  16.881  1.00  0.00           C  
ATOM     79  CG2 VAL C  66     -11.846  -4.451  17.027  1.00  0.00           C  
ATOM     80  H   VAL C  66     -12.103  -3.595  14.178  1.00  0.00           H  
ATOM     81  HA  VAL C  66      -9.935  -2.777  15.987  1.00  0.00           H  
ATOM     82  HB  VAL C  66     -11.033  -5.526  15.368  1.00  0.00           H  
ATOM     83 HG11 VAL C  66      -8.701  -5.637  16.235  1.00  0.00           H  
ATOM     84 HG12 VAL C  66      -9.181  -4.625  17.612  1.00  0.00           H  
ATOM     85 HG13 VAL C  66      -9.873  -6.243  17.410  1.00  0.00           H  
ATOM     86 HG21 VAL C  66     -11.543  -3.689  17.745  1.00  0.00           H  
ATOM     87 HG22 VAL C  66     -12.715  -4.097  16.472  1.00  0.00           H  
ATOM     88 HG23 VAL C  66     -12.127  -5.355  17.567  1.00  0.00           H  
ATOM     89  N   ASN C  67      -7.886  -3.339  14.616  1.00  0.00           N  
ATOM     90  CA  ASN C  67      -6.684  -3.560  13.795  1.00  0.00           C  
ATOM     91  C   ASN C  67      -6.081  -4.976  14.003  1.00  0.00           C  
ATOM     92  O   ASN C  67      -4.911  -5.119  14.349  1.00  0.00           O  
ATOM     93  CB  ASN C  67      -5.713  -2.379  14.026  1.00  0.00           C  
ATOM     94  CG  ASN C  67      -4.665  -2.211  12.932  1.00  0.00           C  
ATOM     95  OD1 ASN C  67      -4.588  -2.968  11.974  1.00  0.00           O  
ATOM     96  ND2 ASN C  67      -3.833  -1.202  13.047  1.00  0.00           N  
ATOM     97  H   ASN C  67      -7.809  -2.728  15.417  1.00  0.00           H  
ATOM     98  HA  ASN C  67      -6.991  -3.514  12.750  1.00  0.00           H  
ATOM     99  HB2 ASN C  67      -5.210  -2.494  14.985  1.00  0.00           H  
ATOM    100  HB3 ASN C  67      -6.283  -1.450  14.056  1.00  0.00           H  
ATOM    101 HD21 ASN C  67      -3.888  -0.579  13.839  1.00  0.00           H  
ATOM    102 HD22 ASN C  67      -3.203  -0.995  12.285  1.00  0.00           H  
ATOM    103  N   SER C  68      -6.903  -6.023  13.845  1.00  0.00           N  
ATOM    104  CA  SER C  68      -6.662  -7.400  14.322  1.00  0.00           C  
ATOM    105  C   SER C  68      -5.717  -8.252  13.465  1.00  0.00           C  
ATOM    106  O   SER C  68      -5.048  -9.137  13.997  1.00  0.00           O  
ATOM    107  CB  SER C  68      -8.017  -8.121  14.417  1.00  0.00           C  
ATOM    108  OG  SER C  68      -8.609  -8.247  13.131  1.00  0.00           O  
ATOM    109  H   SER C  68      -7.837  -5.823  13.517  1.00  0.00           H  
ATOM    110  HA  SER C  68      -6.235  -7.353  15.324  1.00  0.00           H  
ATOM    111  HB2 SER C  68      -8.687  -7.560  15.068  1.00  0.00           H  
ATOM    112  HB3 SER C  68      -7.872  -9.113  14.846  1.00  0.00           H  
ATOM    113  HG  SER C  68      -9.541  -8.447  13.246  1.00  0.00           H  
ATOM    114  N   ARG C  69      -5.670  -8.025  12.143  1.00  0.00           N  
ATOM    115  CA  ARG C  69      -4.978  -8.886  11.154  1.00  0.00           C  
ATOM    116  C   ARG C  69      -5.388 -10.368  11.201  1.00  0.00           C  
ATOM    117  O   ARG C  69      -4.622 -11.228  10.779  1.00  0.00           O  
ATOM    118  CB  ARG C  69      -3.443  -8.698  11.155  1.00  0.00           C  
ATOM    119  CG  ARG C  69      -3.003  -7.271  10.817  1.00  0.00           C  
ATOM    120  CD  ARG C  69      -2.828  -6.399  12.064  1.00  0.00           C  
ATOM    121  NE  ARG C  69      -2.682  -4.991  11.680  1.00  0.00           N  
ATOM    122  CZ  ARG C  69      -1.603  -4.395  11.223  1.00  0.00           C  
ATOM    123  NH1 ARG C  69      -0.441  -4.971  11.166  1.00  0.00           N  
ATOM    124  NH2 ARG C  69      -1.692  -3.177  10.796  1.00  0.00           N1+
ATOM    125  H   ARG C  69      -6.255  -7.278  11.798  1.00  0.00           H  
ATOM    126  HA  ARG C  69      -5.314  -8.561  10.170  1.00  0.00           H  
ATOM    127  HB2 ARG C  69      -3.020  -9.342  10.384  1.00  0.00           H  
ATOM    128  HB3 ARG C  69      -3.021  -9.010  12.110  1.00  0.00           H  
ATOM    129  HG2 ARG C  69      -3.732  -6.817  10.145  1.00  0.00           H  
ATOM    130  HG3 ARG C  69      -2.050  -7.314  10.290  1.00  0.00           H  
ATOM    131  HD2 ARG C  69      -1.964  -6.735  12.637  1.00  0.00           H  
ATOM    132  HD3 ARG C  69      -3.705  -6.496  12.704  1.00  0.00           H  
ATOM    133  HE  ARG C  69      -3.496  -4.399  11.765  1.00  0.00           H  
ATOM    134 HH11 ARG C  69       0.356  -4.429  10.865  1.00  0.00           H  
ATOM    135 HH12 ARG C  69      -0.329  -5.929  11.464  1.00  0.00           H  
ATOM    136 HH21 ARG C  69      -2.584  -2.706  10.736  1.00  0.00           H  
ATOM    137 HH22 ARG C  69      -0.865  -2.697  10.472  1.00  0.00           H  
ATOM    138  N   GLU C  70      -6.601 -10.676  11.655  1.00  0.00           N  
ATOM    139  CA  GLU C  70      -7.214 -12.006  11.514  1.00  0.00           C  
ATOM    140  C   GLU C  70      -8.030 -12.046  10.209  1.00  0.00           C  
ATOM    141  O   GLU C  70      -9.098 -11.427  10.174  1.00  0.00           O  
ATOM    142  CB  GLU C  70      -8.121 -12.290  12.718  1.00  0.00           C  
ATOM    143  CG  GLU C  70      -7.366 -12.432  14.045  1.00  0.00           C  
ATOM    144  CD  GLU C  70      -8.238 -13.147  15.082  1.00  0.00           C  
ATOM    145  OE1 GLU C  70      -7.724 -13.992  15.855  1.00  0.00           O  
ATOM    146  OE2 GLU C  70      -9.462 -12.907  15.121  1.00  0.00           O1-
ATOM    147  H   GLU C  70      -7.170  -9.932  12.032  1.00  0.00           H  
ATOM    148  HA  GLU C  70      -6.450 -12.782  11.495  1.00  0.00           H  
ATOM    149  HB2 GLU C  70      -8.645 -13.224  12.517  1.00  0.00           H  
ATOM    150  HB3 GLU C  70      -8.860 -11.494  12.815  1.00  0.00           H  
ATOM    151  HG2 GLU C  70      -7.083 -11.445  14.412  1.00  0.00           H  
ATOM    152  HG3 GLU C  70      -6.460 -13.013  13.875  1.00  0.00           H  
ATOM    153  N   PRO C  71      -7.561 -12.695   9.122  1.00  0.00           N  
ATOM    154  CA  PRO C  71      -8.167 -12.534   7.801  1.00  0.00           C  
ATOM    155  C   PRO C  71      -9.594 -13.070   7.688  1.00  0.00           C  
ATOM    156  O   PRO C  71      -9.972 -14.032   8.362  1.00  0.00           O  
ATOM    157  CB  PRO C  71      -7.237 -13.246   6.814  1.00  0.00           C  
ATOM    158  CG  PRO C  71      -5.887 -13.197   7.523  1.00  0.00           C  
ATOM    159  CD  PRO C  71      -6.315 -13.438   8.969  1.00  0.00           C  
ATOM    160  HA  PRO C  71      -8.175 -11.471   7.559  1.00  0.00           H  
ATOM    161  HB2 PRO C  71      -7.544 -14.283   6.682  1.00  0.00           H  
ATOM    162  HB3 PRO C  71      -7.207 -12.730   5.854  1.00  0.00           H  
ATOM    163  HG2 PRO C  71      -5.212 -13.971   7.159  1.00  0.00           H  
ATOM    164  HG3 PRO C  71      -5.444 -12.206   7.422  1.00  0.00           H  
ATOM    165  HD2 PRO C  71      -6.513 -14.499   9.121  1.00  0.00           H  
ATOM    166  HD3 PRO C  71      -5.525 -13.112   9.645  1.00  0.00           H  
ATOM    167  N   SER C  72     -10.373 -12.473   6.788  1.00  0.00           N  
ATOM    168  CA  SER C  72     -11.713 -12.933   6.440  1.00  0.00           C  
ATOM    169  C   SER C  72     -12.017 -12.704   4.956  1.00  0.00           C  
ATOM    170  O   SER C  72     -12.034 -11.569   4.467  1.00  0.00           O  
ATOM    171  CB  SER C  72     -12.753 -12.276   7.342  1.00  0.00           C  
ATOM    172  OG  SER C  72     -14.028 -12.841   7.112  1.00  0.00           O  
ATOM    173  H   SER C  72     -10.022 -11.653   6.313  1.00  0.00           H  
ATOM    174  HA  SER C  72     -11.764 -14.004   6.637  1.00  0.00           H  
ATOM    175  HB2 SER C  72     -12.782 -11.207   7.132  1.00  0.00           H  
ATOM    176  HB3 SER C  72     -12.479 -12.423   8.387  1.00  0.00           H  
ATOM    177  HG  SER C  72     -14.085 -13.638   7.644  1.00  0.00           H  
ATOM    178  N   GLN C  73     -12.255 -13.803   4.241  1.00  0.00           N  
ATOM    179  CA  GLN C  73     -12.639 -13.837   2.833  1.00  0.00           C  
ATOM    180  C   GLN C  73     -14.168 -13.755   2.720  1.00  0.00           C  
ATOM    181  O   GLN C  73     -14.889 -14.535   3.354  1.00  0.00           O  
ATOM    182  CB  GLN C  73     -12.083 -15.104   2.152  1.00  0.00           C  
ATOM    183  CG  GLN C  73     -10.600 -15.427   2.433  1.00  0.00           C  
ATOM    184  CD  GLN C  73      -9.666 -14.220   2.398  1.00  0.00           C  
ATOM    185  OE1 GLN C  73      -9.753 -13.366   1.524  1.00  0.00           O  
ATOM    186  NE2 GLN C  73      -8.730 -14.130   3.316  1.00  0.00           N  
ATOM    187  H   GLN C  73     -12.170 -14.686   4.725  1.00  0.00           H  
ATOM    188  HA  GLN C  73     -12.213 -12.967   2.334  1.00  0.00           H  
ATOM    189  HB2 GLN C  73     -12.206 -14.977   1.076  1.00  0.00           H  
ATOM    190  HB3 GLN C  73     -12.677 -15.967   2.454  1.00  0.00           H  
ATOM    191  HG2 GLN C  73     -10.249 -16.162   1.709  1.00  0.00           H  
ATOM    192  HG3 GLN C  73     -10.531 -15.888   3.418  1.00  0.00           H  
ATOM    193 HE21 GLN C  73      -8.106 -13.336   3.311  1.00  0.00           H  
ATOM    194 HE22 GLN C  73      -8.607 -14.887   3.973  1.00  0.00           H  
ATOM    195  N   VAL C  74     -14.668 -12.804   1.927  1.00  0.00           N  
ATOM    196  CA  VAL C  74     -16.063 -12.337   1.984  1.00  0.00           C  
ATOM    197  C   VAL C  74     -16.688 -12.183   0.591  1.00  0.00           C  
ATOM    198  O   VAL C  74     -15.999 -11.915  -0.394  1.00  0.00           O  
ATOM    199  CB  VAL C  74     -16.154 -11.048   2.842  1.00  0.00           C  
ATOM    200  CG1 VAL C  74     -17.526 -10.358   2.834  1.00  0.00           C  
ATOM    201  CG2 VAL C  74     -15.785 -11.292   4.312  1.00  0.00           C  
ATOM    202  H   VAL C  74     -14.024 -12.239   1.391  1.00  0.00           H  
ATOM    203  HA  VAL C  74     -16.651 -13.096   2.499  1.00  0.00           H  
ATOM    204  HB  VAL C  74     -15.430 -10.336   2.446  1.00  0.00           H  
ATOM    205 HG11 VAL C  74     -17.763  -9.997   1.833  1.00  0.00           H  
ATOM    206 HG12 VAL C  74     -18.300 -11.049   3.169  1.00  0.00           H  
ATOM    207 HG13 VAL C  74     -17.510  -9.496   3.501  1.00  0.00           H  
ATOM    208 HG21 VAL C  74     -16.462 -12.024   4.751  1.00  0.00           H  
ATOM    209 HG22 VAL C  74     -14.762 -11.659   4.394  1.00  0.00           H  
ATOM    210 HG23 VAL C  74     -15.847 -10.360   4.874  1.00  0.00           H  
ATOM    211  N   ILE C  75     -18.010 -12.333   0.516  1.00  0.00           N  
ATOM    212  CA  ILE C  75     -18.839 -12.168  -0.681  1.00  0.00           C  
ATOM    213  C   ILE C  75     -19.882 -11.069  -0.453  1.00  0.00           C  
ATOM    214  O   ILE C  75     -20.605 -11.091   0.544  1.00  0.00           O  
ATOM    215  CB  ILE C  75     -19.480 -13.514  -1.101  1.00  0.00           C  
ATOM    216  CG1 ILE C  75     -18.455 -14.633  -1.395  1.00  0.00           C  
ATOM    217  CG2 ILE C  75     -20.466 -13.341  -2.273  1.00  0.00           C  
ATOM    218  CD1 ILE C  75     -17.548 -14.399  -2.609  1.00  0.00           C  
ATOM    219  H   ILE C  75     -18.491 -12.591   1.367  1.00  0.00           H  
ATOM    220  HA  ILE C  75     -18.202 -11.841  -1.503  1.00  0.00           H  
ATOM    221  HB  ILE C  75     -20.067 -13.857  -0.249  1.00  0.00           H  
ATOM    222 HG12 ILE C  75     -18.998 -15.565  -1.553  1.00  0.00           H  
ATOM    223 HG13 ILE C  75     -17.823 -14.777  -0.519  1.00  0.00           H  
ATOM    224 HG21 ILE C  75     -21.324 -12.745  -1.963  1.00  0.00           H  
ATOM    225 HG22 ILE C  75     -19.977 -12.849  -3.113  1.00  0.00           H  
ATOM    226 HG23 ILE C  75     -20.833 -14.316  -2.593  1.00  0.00           H  
ATOM    227 HD11 ILE C  75     -18.140 -14.281  -3.516  1.00  0.00           H  
ATOM    228 HD12 ILE C  75     -16.940 -13.508  -2.449  1.00  0.00           H  
ATOM    229 HD13 ILE C  75     -16.884 -15.255  -2.730  1.00  0.00           H  
ATOM    230  N   PHE C  76     -19.985 -10.130  -1.393  1.00  0.00           N  
ATOM    231  CA  PHE C  76     -21.007  -9.075  -1.425  1.00  0.00           C  
ATOM    232  C   PHE C  76     -22.005  -9.360  -2.556  1.00  0.00           C  
ATOM    233  O   PHE C  76     -21.598  -9.844  -3.612  1.00  0.00           O  
ATOM    234  CB  PHE C  76     -20.355  -7.693  -1.629  1.00  0.00           C  
ATOM    235  CG  PHE C  76     -19.456  -7.110  -0.546  1.00  0.00           C  
ATOM    236  CD1 PHE C  76     -19.380  -7.654   0.753  1.00  0.00           C  
ATOM    237  CD2 PHE C  76     -18.719  -5.946  -0.845  1.00  0.00           C  
ATOM    238  CE1 PHE C  76     -18.593  -7.030   1.739  1.00  0.00           C  
ATOM    239  CE2 PHE C  76     -17.927  -5.326   0.138  1.00  0.00           C  
ATOM    240  CZ  PHE C  76     -17.873  -5.861   1.436  1.00  0.00           C  
ATOM    241  H   PHE C  76     -19.379 -10.213  -2.196  1.00  0.00           H  
ATOM    242  HA  PHE C  76     -21.562  -9.061  -0.487  1.00  0.00           H  
ATOM    243  HB2 PHE C  76     -21.157  -6.972  -1.787  1.00  0.00           H  
ATOM    244  HB3 PHE C  76     -19.777  -7.734  -2.552  1.00  0.00           H  
ATOM    245  HD1 PHE C  76     -19.924  -8.551   1.010  1.00  0.00           H  
ATOM    246  HD2 PHE C  76     -18.765  -5.520  -1.837  1.00  0.00           H  
ATOM    247  HE1 PHE C  76     -18.548  -7.445   2.735  1.00  0.00           H  
ATOM    248  HE2 PHE C  76     -17.363  -4.435  -0.097  1.00  0.00           H  
ATOM    249  HZ  PHE C  76     -17.276  -5.379   2.196  1.00  0.00           H  
ATOM    250  N   CYS C  77     -23.289  -9.036  -2.379  1.00  0.00           N  
ATOM    251  CA  CYS C  77     -24.331  -9.265  -3.388  1.00  0.00           C  
ATOM    252  C   CYS C  77     -25.459  -8.218  -3.341  1.00  0.00           C  
ATOM    253  O   CYS C  77     -25.975  -7.905  -2.268  1.00  0.00           O  
ATOM    254  CB  CYS C  77     -24.874 -10.687  -3.193  1.00  0.00           C  
ATOM    255  SG  CYS C  77     -26.054 -11.078  -4.511  1.00  0.00           S  
ATOM    256  H   CYS C  77     -23.583  -8.732  -1.462  1.00  0.00           H  
ATOM    257  HA  CYS C  77     -23.887  -9.209  -4.382  1.00  0.00           H  
ATOM    258  HB2 CYS C  77     -24.054 -11.405  -3.217  1.00  0.00           H  
ATOM    259  HB3 CYS C  77     -25.371 -10.753  -2.225  1.00  0.00           H  
ATOM    260  HG  CYS C  77     -25.227 -11.812  -5.261  1.00  0.00           H  
ATOM    261  N   ASN C  78     -25.879  -7.706  -4.501  1.00  0.00           N  
ATOM    262  CA  ASN C  78     -27.011  -6.785  -4.643  1.00  0.00           C  
ATOM    263  C   ASN C  78     -28.280  -7.536  -5.098  1.00  0.00           C  
ATOM    264  O   ASN C  78     -28.246  -8.328  -6.046  1.00  0.00           O  
ATOM    265  CB  ASN C  78     -26.588  -5.634  -5.579  1.00  0.00           C  
ATOM    266  CG  ASN C  78     -27.666  -4.591  -5.838  1.00  0.00           C  
ATOM    267  OD1 ASN C  78     -28.778  -4.640  -5.335  1.00  0.00           O  
ATOM    268  ND2 ASN C  78     -27.366  -3.605  -6.639  1.00  0.00           N  
ATOM    269  H   ASN C  78     -25.417  -8.002  -5.349  1.00  0.00           H  
ATOM    270  HA  ASN C  78     -27.232  -6.342  -3.672  1.00  0.00           H  
ATOM    271  HB2 ASN C  78     -26.290  -6.050  -6.541  1.00  0.00           H  
ATOM    272  HB3 ASN C  78     -25.724  -5.126  -5.152  1.00  0.00           H  
ATOM    273 HD21 ASN C  78     -26.429  -3.497  -7.001  1.00  0.00           H  
ATOM    274 HD22 ASN C  78     -28.079  -2.923  -6.855  1.00  0.00           H  
ATOM    275  N   ARG C  79     -29.414  -7.266  -4.436  1.00  0.00           N  
ATOM    276  CA  ARG C  79     -30.732  -7.882  -4.679  1.00  0.00           C  
ATOM    277  C   ARG C  79     -31.854  -6.838  -4.813  1.00  0.00           C  
ATOM    278  O   ARG C  79     -33.015  -7.109  -4.498  1.00  0.00           O  
ATOM    279  CB  ARG C  79     -31.025  -8.956  -3.609  1.00  0.00           C  
ATOM    280  CG  ARG C  79     -29.850  -9.906  -3.320  1.00  0.00           C  
ATOM    281  CD  ARG C  79     -30.301 -11.147  -2.541  1.00  0.00           C  
ATOM    282  NE  ARG C  79     -29.169 -12.041  -2.231  1.00  0.00           N  
ATOM    283  CZ  ARG C  79     -28.583 -12.911  -3.034  1.00  0.00           C  
ATOM    284  NH1 ARG C  79     -28.884 -13.053  -4.292  1.00  0.00           N  
ATOM    285  NH2 ARG C  79     -27.641 -13.663  -2.563  1.00  0.00           N1+
ATOM    286  H   ARG C  79     -29.351  -6.620  -3.662  1.00  0.00           H  
ATOM    287  HA  ARG C  79     -30.699  -8.386  -5.644  1.00  0.00           H  
ATOM    288  HB2 ARG C  79     -31.879  -9.545  -3.945  1.00  0.00           H  
ATOM    289  HB3 ARG C  79     -31.302  -8.462  -2.678  1.00  0.00           H  
ATOM    290  HG2 ARG C  79     -29.092  -9.379  -2.740  1.00  0.00           H  
ATOM    291  HG3 ARG C  79     -29.406 -10.226  -4.262  1.00  0.00           H  
ATOM    292  HD2 ARG C  79     -31.048 -11.688  -3.121  1.00  0.00           H  
ATOM    293  HD3 ARG C  79     -30.767 -10.828  -1.609  1.00  0.00           H  
ATOM    294  HE  ARG C  79     -28.825 -12.053  -1.281  1.00  0.00           H  
ATOM    295 HH11 ARG C  79     -29.457 -12.366  -4.761  1.00  0.00           H  
ATOM    296 HH12 ARG C  79     -28.425 -13.773  -4.831  1.00  0.00           H  
ATOM    297 HH21 ARG C  79     -27.156 -14.297  -3.182  1.00  0.00           H  
ATOM    298 HH22 ARG C  79     -27.344 -13.539  -1.605  1.00  0.00           H  
ATOM    299  N   SER C  80     -31.524  -5.634  -5.279  1.00  0.00           N  
ATOM    300  CA  SER C  80     -32.396  -4.446  -5.294  1.00  0.00           C  
ATOM    301  C   SER C  80     -32.475  -3.792  -6.690  1.00  0.00           C  
ATOM    302  O   SER C  80     -31.590  -4.028  -7.520  1.00  0.00           O  
ATOM    303  CB  SER C  80     -31.894  -3.464  -4.225  1.00  0.00           C  
ATOM    304  OG  SER C  80     -30.710  -2.824  -4.655  1.00  0.00           O  
ATOM    305  H   SER C  80     -30.561  -5.490  -5.548  1.00  0.00           H  
ATOM    306  HA  SER C  80     -33.406  -4.745  -5.010  1.00  0.00           H  
ATOM    307  HB2 SER C  80     -31.708  -3.995  -3.292  1.00  0.00           H  
ATOM    308  HB3 SER C  80     -32.652  -2.702  -4.039  1.00  0.00           H  
ATOM    309  HG  SER C  80     -30.012  -3.472  -4.773  1.00  0.00           H  
ATOM    310  N   PRO C  81     -33.505  -2.972  -6.989  1.00  0.00           N  
ATOM    311  CA  PRO C  81     -33.644  -2.236  -8.254  1.00  0.00           C  
ATOM    312  C   PRO C  81     -32.825  -0.926  -8.229  1.00  0.00           C  
ATOM    313  O   PRO C  81     -33.304   0.140  -8.623  1.00  0.00           O  
ATOM    314  CB  PRO C  81     -35.157  -2.028  -8.385  1.00  0.00           C  
ATOM    315  CG  PRO C  81     -35.562  -1.743  -6.941  1.00  0.00           C  
ATOM    316  CD  PRO C  81     -34.683  -2.726  -6.162  1.00  0.00           C  
ATOM    317  HA  PRO C  81     -33.292  -2.844  -9.088  1.00  0.00           H  
ATOM    318  HB2 PRO C  81     -35.627  -2.955  -8.714  1.00  0.00           H  
ATOM    319  HB3 PRO C  81     -35.423  -1.213  -9.058  1.00  0.00           H  
ATOM    320  HG2 PRO C  81     -36.623  -1.930  -6.776  1.00  0.00           H  
ATOM    321  HG3 PRO C  81     -35.306  -0.718  -6.674  1.00  0.00           H  
ATOM    322  HD2 PRO C  81     -34.410  -2.293  -5.200  1.00  0.00           H  
ATOM    323  HD3 PRO C  81     -35.227  -3.659  -6.015  1.00  0.00           H  
ATOM    324  N   ARG C  82     -31.593  -0.999  -7.712  1.00  0.00           N  
ATOM    325  CA  ARG C  82     -30.691   0.114  -7.368  1.00  0.00           C  
ATOM    326  C   ARG C  82     -29.228  -0.315  -7.492  1.00  0.00           C  
ATOM    327  O   ARG C  82     -28.939  -1.507  -7.605  1.00  0.00           O  
ATOM    328  CB  ARG C  82     -30.967   0.573  -5.921  1.00  0.00           C  
ATOM    329  CG  ARG C  82     -32.276   1.337  -5.688  1.00  0.00           C  
ATOM    330  CD  ARG C  82     -32.393   2.598  -6.558  1.00  0.00           C  
ATOM    331  NE  ARG C  82     -33.396   3.528  -6.016  1.00  0.00           N  
ATOM    332  CZ  ARG C  82     -33.158   4.446  -5.095  1.00  0.00           C  
ATOM    333  NH1 ARG C  82     -31.968   4.703  -4.655  1.00  0.00           N  
ATOM    334  NH2 ARG C  82     -34.120   5.126  -4.559  1.00  0.00           N1+
ATOM    335  H   ARG C  82     -31.246  -1.923  -7.499  1.00  0.00           H  
ATOM    336  HA  ARG C  82     -30.838   0.948  -8.055  1.00  0.00           H  
ATOM    337  HB2 ARG C  82     -30.145   1.205  -5.586  1.00  0.00           H  
ATOM    338  HB3 ARG C  82     -30.963  -0.299  -5.266  1.00  0.00           H  
ATOM    339  HG2 ARG C  82     -32.297   1.630  -4.638  1.00  0.00           H  
ATOM    340  HG3 ARG C  82     -33.131   0.686  -5.872  1.00  0.00           H  
ATOM    341  HD2 ARG C  82     -32.684   2.313  -7.569  1.00  0.00           H  
ATOM    342  HD3 ARG C  82     -31.425   3.093  -6.633  1.00  0.00           H  
ATOM    343  HE  ARG C  82     -34.339   3.445  -6.368  1.00  0.00           H  
ATOM    344 HH11 ARG C  82     -31.806   5.440  -3.984  1.00  0.00           H  
ATOM    345 HH12 ARG C  82     -31.164   4.228  -5.039  1.00  0.00           H  
ATOM    346 HH21 ARG C  82     -35.088   5.012  -4.823  1.00  0.00           H  
ATOM    347 HH22 ARG C  82     -33.886   5.746  -3.797  1.00  0.00           H  
ATOM    348  N   VAL C  83     -28.302   0.640  -7.432  1.00  0.00           N  
ATOM    349  CA  VAL C  83     -26.851   0.383  -7.431  1.00  0.00           C  
ATOM    350  C   VAL C  83     -26.317   0.539  -6.010  1.00  0.00           C  
ATOM    351  O   VAL C  83     -26.635   1.517  -5.342  1.00  0.00           O  
ATOM    352  CB  VAL C  83     -26.101   1.266  -8.449  1.00  0.00           C  
ATOM    353  CG1 VAL C  83     -24.592   0.994  -8.420  1.00  0.00           C  
ATOM    354  CG2 VAL C  83     -26.610   1.065  -9.881  1.00  0.00           C  
ATOM    355  H   VAL C  83     -28.608   1.583  -7.240  1.00  0.00           H  
ATOM    356  HA  VAL C  83     -26.674  -0.651  -7.730  1.00  0.00           H  
ATOM    357  HB  VAL C  83     -26.261   2.310  -8.181  1.00  0.00           H  
ATOM    358 HG11 VAL C  83     -24.179   1.242  -7.442  1.00  0.00           H  
ATOM    359 HG12 VAL C  83     -24.390  -0.052  -8.651  1.00  0.00           H  
ATOM    360 HG13 VAL C  83     -24.095   1.620  -9.161  1.00  0.00           H  
ATOM    361 HG21 VAL C  83     -26.441   0.039 -10.208  1.00  0.00           H  
ATOM    362 HG22 VAL C  83     -27.674   1.295  -9.946  1.00  0.00           H  
ATOM    363 HG23 VAL C  83     -26.078   1.734 -10.557  1.00  0.00           H  
ATOM    364  N   VAL C  84     -25.511  -0.409  -5.533  1.00  0.00           N  
ATOM    365  CA  VAL C  84     -25.072  -0.478  -4.127  1.00  0.00           C  
ATOM    366  C   VAL C  84     -23.626  -0.020  -3.954  1.00  0.00           C  
ATOM    367  O   VAL C  84     -22.764  -0.379  -4.759  1.00  0.00           O  
ATOM    368  CB  VAL C  84     -25.330  -1.885  -3.553  1.00  0.00           C  
ATOM    369  CG1 VAL C  84     -24.674  -2.130  -2.187  1.00  0.00           C  
ATOM    370  CG2 VAL C  84     -26.836  -2.148  -3.427  1.00  0.00           C  
ATOM    371  H   VAL C  84     -25.245  -1.165  -6.148  1.00  0.00           H  
ATOM    372  HA  VAL C  84     -25.680   0.208  -3.538  1.00  0.00           H  
ATOM    373  HB  VAL C  84     -24.920  -2.619  -4.246  1.00  0.00           H  
ATOM    374 HG11 VAL C  84     -23.589  -2.086  -2.273  1.00  0.00           H  
ATOM    375 HG12 VAL C  84     -25.012  -1.380  -1.472  1.00  0.00           H  
ATOM    376 HG13 VAL C  84     -24.941  -3.123  -1.826  1.00  0.00           H  
ATOM    377 HG21 VAL C  84     -27.265  -1.480  -2.681  1.00  0.00           H  
ATOM    378 HG22 VAL C  84     -27.338  -1.970  -4.378  1.00  0.00           H  
ATOM    379 HG23 VAL C  84     -27.011  -3.182  -3.132  1.00  0.00           H  
ATOM    380  N   LEU C  85     -23.360   0.723  -2.876  1.00  0.00           N  
ATOM    381  CA  LEU C  85     -22.044   1.239  -2.498  1.00  0.00           C  
ATOM    382  C   LEU C  85     -21.586   0.658  -1.145  1.00  0.00           C  
ATOM    383  O   LEU C  85     -22.184   0.988  -0.118  1.00  0.00           O  
ATOM    384  CB  LEU C  85     -22.097   2.779  -2.506  1.00  0.00           C  
ATOM    385  CG  LEU C  85     -20.800   3.484  -2.065  1.00  0.00           C  
ATOM    386  CD1 LEU C  85     -19.736   3.354  -3.154  1.00  0.00           C  
ATOM    387  CD2 LEU C  85     -21.065   4.971  -1.839  1.00  0.00           C  
ATOM    388  H   LEU C  85     -24.135   0.992  -2.287  1.00  0.00           H  
ATOM    389  HA  LEU C  85     -21.319   0.955  -3.261  1.00  0.00           H  
ATOM    390  HB2 LEU C  85     -22.900   3.091  -1.838  1.00  0.00           H  
ATOM    391  HB3 LEU C  85     -22.346   3.113  -3.513  1.00  0.00           H  
ATOM    392  HG  LEU C  85     -20.425   3.053  -1.136  1.00  0.00           H  
ATOM    393 HD11 LEU C  85     -19.495   2.304  -3.317  1.00  0.00           H  
ATOM    394 HD12 LEU C  85     -20.089   3.800  -4.083  1.00  0.00           H  
ATOM    395 HD13 LEU C  85     -18.828   3.876  -2.852  1.00  0.00           H  
ATOM    396 HD21 LEU C  85     -21.438   5.432  -2.753  1.00  0.00           H  
ATOM    397 HD22 LEU C  85     -21.803   5.090  -1.045  1.00  0.00           H  
ATOM    398 HD23 LEU C  85     -20.145   5.465  -1.529  1.00  0.00           H  
ATOM    399  N   PRO C  86     -20.552  -0.206  -1.119  1.00  0.00           N  
ATOM    400  CA  PRO C  86     -19.914  -0.659   0.116  1.00  0.00           C  
ATOM    401  C   PRO C  86     -19.048   0.421   0.773  1.00  0.00           C  
ATOM    402  O   PRO C  86     -18.295   1.110   0.080  1.00  0.00           O  
ATOM    403  CB  PRO C  86     -19.046  -1.863  -0.275  1.00  0.00           C  
ATOM    404  CG  PRO C  86     -19.640  -2.325  -1.604  1.00  0.00           C  
ATOM    405  CD  PRO C  86     -20.060  -1.000  -2.235  1.00  0.00           C  
ATOM    406  HA  PRO C  86     -20.683  -0.980   0.819  1.00  0.00           H  
ATOM    407  HB2 PRO C  86     -19.084  -2.644   0.483  1.00  0.00           H  
ATOM    408  HB3 PRO C  86     -18.014  -1.553  -0.437  1.00  0.00           H  
ATOM    409  HG2 PRO C  86     -20.518  -2.947  -1.429  1.00  0.00           H  
ATOM    410  HG3 PRO C  86     -18.905  -2.847  -2.216  1.00  0.00           H  
ATOM    411  HD2 PRO C  86     -19.198  -0.507  -2.685  1.00  0.00           H  
ATOM    412  HD3 PRO C  86     -20.831  -1.177  -2.985  1.00  0.00           H  
ATOM    413  N   VAL C  87     -19.090   0.525   2.103  1.00  0.00           N  
ATOM    414  CA  VAL C  87     -18.294   1.482   2.887  1.00  0.00           C  
ATOM    415  C   VAL C  87     -17.721   0.823   4.144  1.00  0.00           C  
ATOM    416  O   VAL C  87     -18.456   0.257   4.951  1.00  0.00           O  
ATOM    417  CB  VAL C  87     -19.110   2.752   3.220  1.00  0.00           C  
ATOM    418  CG1 VAL C  87     -18.321   3.753   4.074  1.00  0.00           C  
ATOM    419  CG2 VAL C  87     -19.632   3.481   1.975  1.00  0.00           C  
ATOM    420  H   VAL C  87     -19.775  -0.017   2.610  1.00  0.00           H  
ATOM    421  HA  VAL C  87     -17.442   1.799   2.286  1.00  0.00           H  
ATOM    422  HB  VAL C  87     -19.981   2.442   3.797  1.00  0.00           H  
ATOM    423 HG11 VAL C  87     -18.044   3.307   5.030  1.00  0.00           H  
ATOM    424 HG12 VAL C  87     -17.427   4.072   3.538  1.00  0.00           H  
ATOM    425 HG13 VAL C  87     -18.943   4.624   4.279  1.00  0.00           H  
ATOM    426 HG21 VAL C  87     -18.806   3.746   1.315  1.00  0.00           H  
ATOM    427 HG22 VAL C  87     -20.335   2.846   1.435  1.00  0.00           H  
ATOM    428 HG23 VAL C  87     -20.161   4.387   2.267  1.00  0.00           H  
ATOM    429  N   TRP C  88     -16.402   0.904   4.317  1.00  0.00           N  
ATOM    430  CA  TRP C  88     -15.675   0.451   5.509  1.00  0.00           C  
ATOM    431  C   TRP C  88     -15.600   1.574   6.555  1.00  0.00           C  
ATOM    432  O   TRP C  88     -15.630   2.749   6.191  1.00  0.00           O  
ATOM    433  CB  TRP C  88     -14.276  -0.012   5.069  1.00  0.00           C  
ATOM    434  CG  TRP C  88     -13.321  -0.455   6.138  1.00  0.00           C  
ATOM    435  CD1 TRP C  88     -13.570  -1.408   7.065  1.00  0.00           C  
ATOM    436  CD2 TRP C  88     -11.952  -0.001   6.396  1.00  0.00           C  
ATOM    437  NE1 TRP C  88     -12.472  -1.550   7.887  1.00  0.00           N  
ATOM    438  CE2 TRP C  88     -11.439  -0.721   7.516  1.00  0.00           C  
ATOM    439  CE3 TRP C  88     -11.077   0.932   5.793  1.00  0.00           C  
ATOM    440  CZ2 TRP C  88     -10.141  -0.531   8.011  1.00  0.00           C  
ATOM    441  CZ3 TRP C  88      -9.768   1.130   6.277  1.00  0.00           C  
ATOM    442  CH2 TRP C  88      -9.297   0.399   7.382  1.00  0.00           C  
ATOM    443  H   TRP C  88     -15.865   1.399   3.619  1.00  0.00           H  
ATOM    444  HA  TRP C  88     -16.195  -0.396   5.956  1.00  0.00           H  
ATOM    445  HB2 TRP C  88     -13.807   0.816   4.537  1.00  0.00           H  
ATOM    446  HB3 TRP C  88     -14.392  -0.834   4.364  1.00  0.00           H  
ATOM    447  HD1 TRP C  88     -14.491  -1.967   7.145  1.00  0.00           H  
ATOM    448  HE1 TRP C  88     -12.436  -2.191   8.667  1.00  0.00           H  
ATOM    449  HE3 TRP C  88     -11.426   1.495   4.940  1.00  0.00           H  
ATOM    450  HZ2 TRP C  88      -9.795  -1.099   8.862  1.00  0.00           H  
ATOM    451  HZ3 TRP C  88      -9.119   1.846   5.795  1.00  0.00           H  
ATOM    452  HH2 TRP C  88      -8.291   0.547   7.747  1.00  0.00           H  
ATOM    453  N   LEU C  89     -15.459   1.225   7.836  1.00  0.00           N  
ATOM    454  CA  LEU C  89     -15.239   2.162   8.943  1.00  0.00           C  
ATOM    455  C   LEU C  89     -13.879   1.875   9.592  1.00  0.00           C  
ATOM    456  O   LEU C  89     -13.705   0.820  10.202  1.00  0.00           O  
ATOM    457  CB  LEU C  89     -16.395   2.077   9.958  1.00  0.00           C  
ATOM    458  CG  LEU C  89     -17.805   2.371   9.412  1.00  0.00           C  
ATOM    459  CD1 LEU C  89     -18.829   2.221  10.537  1.00  0.00           C  
ATOM    460  CD2 LEU C  89     -17.924   3.796   8.872  1.00  0.00           C  
ATOM    461  H   LEU C  89     -15.490   0.241   8.063  1.00  0.00           H  
ATOM    462  HA  LEU C  89     -15.210   3.181   8.557  1.00  0.00           H  
ATOM    463  HB2 LEU C  89     -16.181   2.782  10.762  1.00  0.00           H  
ATOM    464  HB3 LEU C  89     -16.399   1.075  10.387  1.00  0.00           H  
ATOM    465  HG  LEU C  89     -18.054   1.663   8.621  1.00  0.00           H  
ATOM    466 HD11 LEU C  89     -18.778   1.214  10.951  1.00  0.00           H  
ATOM    467 HD12 LEU C  89     -18.622   2.945  11.325  1.00  0.00           H  
ATOM    468 HD13 LEU C  89     -19.836   2.383  10.152  1.00  0.00           H  
ATOM    469 HD21 LEU C  89     -17.586   4.511   9.623  1.00  0.00           H  
ATOM    470 HD22 LEU C  89     -17.303   3.887   7.981  1.00  0.00           H  
ATOM    471 HD23 LEU C  89     -18.956   4.000   8.586  1.00  0.00           H  
ATOM    472  N   ASN C  90     -12.900   2.774   9.452  1.00  0.00           N  
ATOM    473  CA  ASN C  90     -11.492   2.467   9.763  1.00  0.00           C  
ATOM    474  C   ASN C  90     -11.172   2.420  11.280  1.00  0.00           C  
ATOM    475  O   ASN C  90     -12.073   2.389  12.118  1.00  0.00           O  
ATOM    476  CB  ASN C  90     -10.578   3.410   8.953  1.00  0.00           C  
ATOM    477  CG  ASN C  90     -10.517   4.843   9.447  1.00  0.00           C  
ATOM    478  OD1 ASN C  90     -10.986   5.202  10.515  1.00  0.00           O  
ATOM    479  ND2 ASN C  90      -9.886   5.695   8.683  1.00  0.00           N  
ATOM    480  H   ASN C  90     -13.123   3.645   8.993  1.00  0.00           H  
ATOM    481  HA  ASN C  90     -11.296   1.460   9.395  1.00  0.00           H  
ATOM    482  HB2 ASN C  90      -9.563   3.015   8.955  1.00  0.00           H  
ATOM    483  HB3 ASN C  90     -10.919   3.419   7.917  1.00  0.00           H  
ATOM    484 HD21 ASN C  90      -9.819   6.655   8.990  1.00  0.00           H  
ATOM    485 HD22 ASN C  90      -9.478   5.395   7.809  1.00  0.00           H  
ATOM    486  N   PHE C  91      -9.887   2.396  11.657  1.00  0.00           N  
ATOM    487  CA  PHE C  91      -9.448   2.229  13.053  1.00  0.00           C  
ATOM    488  C   PHE C  91      -9.803   3.402  13.984  1.00  0.00           C  
ATOM    489  O   PHE C  91      -9.871   3.212  15.200  1.00  0.00           O  
ATOM    490  CB  PHE C  91      -7.941   1.943  13.104  1.00  0.00           C  
ATOM    491  CG  PHE C  91      -7.428   0.916  12.110  1.00  0.00           C  
ATOM    492  CD1 PHE C  91      -8.076  -0.328  11.968  1.00  0.00           C  
ATOM    493  CD2 PHE C  91      -6.293   1.205  11.328  1.00  0.00           C  
ATOM    494  CE1 PHE C  91      -7.603  -1.265  11.035  1.00  0.00           C  
ATOM    495  CE2 PHE C  91      -5.813   0.261  10.403  1.00  0.00           C  
ATOM    496  CZ  PHE C  91      -6.472  -0.970  10.255  1.00  0.00           C  
ATOM    497  H   PHE C  91      -9.165   2.488  10.957  1.00  0.00           H  
ATOM    498  HA  PHE C  91      -9.965   1.358  13.456  1.00  0.00           H  
ATOM    499  HB2 PHE C  91      -7.694   1.600  14.109  1.00  0.00           H  
ATOM    500  HB3 PHE C  91      -7.412   2.882  12.942  1.00  0.00           H  
ATOM    501  HD1 PHE C  91      -8.937  -0.565  12.576  1.00  0.00           H  
ATOM    502  HD2 PHE C  91      -5.781   2.150  11.439  1.00  0.00           H  
ATOM    503  HE1 PHE C  91      -8.103  -2.215  10.921  1.00  0.00           H  
ATOM    504  HE2 PHE C  91      -4.935   0.474   9.812  1.00  0.00           H  
ATOM    505  HZ  PHE C  91      -6.098  -1.693   9.545  1.00  0.00           H  
ATOM    506  N   ASP C  92     -10.105   4.579  13.429  1.00  0.00           N  
ATOM    507  CA  ASP C  92     -10.673   5.738  14.135  1.00  0.00           C  
ATOM    508  C   ASP C  92     -12.130   6.033  13.729  1.00  0.00           C  
ATOM    509  O   ASP C  92     -12.727   7.011  14.178  1.00  0.00           O  
ATOM    510  CB  ASP C  92      -9.737   6.956  14.071  1.00  0.00           C  
ATOM    511  CG  ASP C  92      -8.525   6.859  15.008  1.00  0.00           C  
ATOM    512  OD1 ASP C  92      -8.207   7.897  15.638  1.00  0.00           O  
ATOM    513  OD2 ASP C  92      -7.912   5.773  15.157  1.00  0.00           O1-
ATOM    514  H   ASP C  92      -9.978   4.671  12.431  1.00  0.00           H  
ATOM    515  HA  ASP C  92     -10.755   5.485  15.192  1.00  0.00           H  
ATOM    516  HB2 ASP C  92     -10.299   7.849  14.344  1.00  0.00           H  
ATOM    517  HB3 ASP C  92      -9.392   7.086  13.045  1.00  0.00           H  
ATOM    518  N   GLY C  93     -12.734   5.148  12.935  1.00  0.00           N  
ATOM    519  CA  GLY C  93     -14.150   5.155  12.583  1.00  0.00           C  
ATOM    520  C   GLY C  93     -14.545   6.106  11.457  1.00  0.00           C  
ATOM    521  O   GLY C  93     -15.715   6.485  11.373  1.00  0.00           O  
ATOM    522  H   GLY C  93     -12.181   4.376  12.590  1.00  0.00           H  
ATOM    523  HA2 GLY C  93     -14.744   5.389  13.466  1.00  0.00           H  
ATOM    524  HA3 GLY C  93     -14.403   4.150  12.245  1.00  0.00           H  
ATOM    525  N   GLU C  94     -13.600   6.502  10.605  1.00  0.00           N  
ATOM    526  CA  GLU C  94     -13.889   7.269   9.390  1.00  0.00           C  
ATOM    527  C   GLU C  94     -14.478   6.361   8.292  1.00  0.00           C  
ATOM    528  O   GLU C  94     -14.010   5.225   8.147  1.00  0.00           O  
ATOM    529  CB  GLU C  94     -12.630   7.927   8.811  1.00  0.00           C  
ATOM    530  CG  GLU C  94     -11.709   8.657   9.795  1.00  0.00           C  
ATOM    531  CD  GLU C  94     -10.520   9.189   8.999  1.00  0.00           C  
ATOM    532  OE1 GLU C  94     -10.647  10.267   8.372  1.00  0.00           O  
ATOM    533  OE2 GLU C  94      -9.495   8.477   8.883  1.00  0.00           O1-
ATOM    534  H   GLU C  94     -12.657   6.167  10.742  1.00  0.00           H  
ATOM    535  HA  GLU C  94     -14.598   8.057   9.645  1.00  0.00           H  
ATOM    536  HB2 GLU C  94     -12.947   8.637   8.047  1.00  0.00           H  
ATOM    537  HB3 GLU C  94     -12.044   7.161   8.305  1.00  0.00           H  
ATOM    538  HG2 GLU C  94     -11.355   7.969  10.563  1.00  0.00           H  
ATOM    539  HG3 GLU C  94     -12.249   9.472  10.277  1.00  0.00           H  
ATOM    540  N   PRO C  95     -15.444   6.840   7.486  1.00  0.00           N  
ATOM    541  CA  PRO C  95     -15.948   6.113   6.324  1.00  0.00           C  
ATOM    542  C   PRO C  95     -14.912   6.034   5.193  1.00  0.00           C  
ATOM    543  O   PRO C  95     -14.180   6.987   4.923  1.00  0.00           O  
ATOM    544  CB  PRO C  95     -17.209   6.869   5.895  1.00  0.00           C  
ATOM    545  CG  PRO C  95     -16.880   8.312   6.280  1.00  0.00           C  
ATOM    546  CD  PRO C  95     -16.099   8.138   7.582  1.00  0.00           C  
ATOM    547  HA  PRO C  95     -16.223   5.099   6.613  1.00  0.00           H  
ATOM    548  HB2 PRO C  95     -18.060   6.517   6.478  1.00  0.00           H  
ATOM    549  HB3 PRO C  95     -17.411   6.771   4.829  1.00  0.00           H  
ATOM    550  HG2 PRO C  95     -17.780   8.908   6.431  1.00  0.00           H  
ATOM    551  HG3 PRO C  95     -16.243   8.766   5.521  1.00  0.00           H  
ATOM    552  HD2 PRO C  95     -15.373   8.944   7.691  1.00  0.00           H  
ATOM    553  HD3 PRO C  95     -16.787   8.132   8.427  1.00  0.00           H  
ATOM    554  N   GLN C  96     -14.877   4.904   4.489  1.00  0.00           N  
ATOM    555  CA  GLN C  96     -14.017   4.672   3.327  1.00  0.00           C  
ATOM    556  C   GLN C  96     -14.720   3.766   2.292  1.00  0.00           C  
ATOM    557  O   GLN C  96     -14.835   2.560   2.531  1.00  0.00           O  
ATOM    558  CB  GLN C  96     -12.673   4.112   3.821  1.00  0.00           C  
ATOM    559  CG  GLN C  96     -11.738   3.714   2.670  1.00  0.00           C  
ATOM    560  CD  GLN C  96     -10.271   3.717   3.086  1.00  0.00           C  
ATOM    561  OE1 GLN C  96      -9.716   4.707   3.562  1.00  0.00           O  
ATOM    562  NE2 GLN C  96      -9.579   2.612   2.907  1.00  0.00           N  
ATOM    563  H   GLN C  96     -15.416   4.126   4.842  1.00  0.00           H  
ATOM    564  HA  GLN C  96     -13.792   5.628   2.856  1.00  0.00           H  
ATOM    565  HB2 GLN C  96     -12.850   3.243   4.455  1.00  0.00           H  
ATOM    566  HB3 GLN C  96     -12.196   4.881   4.429  1.00  0.00           H  
ATOM    567  HG2 GLN C  96     -11.845   4.428   1.854  1.00  0.00           H  
ATOM    568  HG3 GLN C  96     -12.022   2.731   2.297  1.00  0.00           H  
ATOM    569 HE21 GLN C  96      -8.592   2.645   3.118  1.00  0.00           H  
ATOM    570 HE22 GLN C  96     -10.016   1.779   2.540  1.00  0.00           H  
ATOM    571  N   PRO C  97     -15.215   4.316   1.164  1.00  0.00           N  
ATOM    572  CA  PRO C  97     -15.957   3.545   0.161  1.00  0.00           C  
ATOM    573  C   PRO C  97     -15.125   2.554  -0.666  1.00  0.00           C  
ATOM    574  O   PRO C  97     -13.893   2.570  -0.636  1.00  0.00           O  
ATOM    575  CB  PRO C  97     -16.636   4.574  -0.744  1.00  0.00           C  
ATOM    576  CG  PRO C  97     -16.707   5.830   0.116  1.00  0.00           C  
ATOM    577  CD  PRO C  97     -15.407   5.740   0.907  1.00  0.00           C  
ATOM    578  HA  PRO C  97     -16.737   2.985   0.677  1.00  0.00           H  
ATOM    579  HB2 PRO C  97     -16.021   4.758  -1.625  1.00  0.00           H  
ATOM    580  HB3 PRO C  97     -17.633   4.243  -1.033  1.00  0.00           H  
ATOM    581  HG2 PRO C  97     -16.755   6.736  -0.488  1.00  0.00           H  
ATOM    582  HG3 PRO C  97     -17.558   5.767   0.795  1.00  0.00           H  
ATOM    583  HD2 PRO C  97     -14.582   6.121   0.305  1.00  0.00           H  
ATOM    584  HD3 PRO C  97     -15.509   6.321   1.824  1.00  0.00           H  
ATOM    585  N   TYR C  98     -15.808   1.711  -1.440  1.00  0.00           N  
ATOM    586  CA  TYR C  98     -15.233   0.754  -2.397  1.00  0.00           C  
ATOM    587  C   TYR C  98     -16.112   0.659  -3.670  1.00  0.00           C  
ATOM    588  O   TYR C  98     -17.263   1.105  -3.639  1.00  0.00           O  
ATOM    589  CB  TYR C  98     -15.048  -0.613  -1.706  1.00  0.00           C  
ATOM    590  CG  TYR C  98     -13.888  -0.690  -0.723  1.00  0.00           C  
ATOM    591  CD1 TYR C  98     -14.034  -0.216   0.596  1.00  0.00           C  
ATOM    592  CD2 TYR C  98     -12.651  -1.224  -1.137  1.00  0.00           C  
ATOM    593  CE1 TYR C  98     -12.935  -0.217   1.475  1.00  0.00           C  
ATOM    594  CE2 TYR C  98     -11.559  -1.256  -0.248  1.00  0.00           C  
ATOM    595  CZ  TYR C  98     -11.692  -0.728   1.055  1.00  0.00           C  
ATOM    596  OH  TYR C  98     -10.627  -0.701   1.901  1.00  0.00           O  
ATOM    597  H   TYR C  98     -16.816   1.730  -1.372  1.00  0.00           H  
ATOM    598  HA  TYR C  98     -14.254   1.122  -2.703  1.00  0.00           H  
ATOM    599  HB2 TYR C  98     -14.888  -1.374  -2.470  1.00  0.00           H  
ATOM    600  HB3 TYR C  98     -15.970  -0.876  -1.187  1.00  0.00           H  
ATOM    601  HD1 TYR C  98     -14.980   0.186   0.926  1.00  0.00           H  
ATOM    602  HD2 TYR C  98     -12.538  -1.608  -2.140  1.00  0.00           H  
ATOM    603  HE1 TYR C  98     -13.038   0.184   2.473  1.00  0.00           H  
ATOM    604  HE2 TYR C  98     -10.617  -1.678  -0.567  1.00  0.00           H  
ATOM    605  HH  TYR C  98      -9.970  -1.351   1.643  1.00  0.00           H  
ATOM    606  N   PRO C  99     -15.614   0.108  -4.800  1.00  0.00           N  
ATOM    607  CA  PRO C  99     -16.350   0.062  -6.071  1.00  0.00           C  
ATOM    608  C   PRO C  99     -17.750  -0.581  -6.016  1.00  0.00           C  
ATOM    609  O   PRO C  99     -17.970  -1.582  -5.330  1.00  0.00           O  
ATOM    610  CB  PRO C  99     -15.420  -0.657  -7.053  1.00  0.00           C  
ATOM    611  CG  PRO C  99     -14.042  -0.226  -6.555  1.00  0.00           C  
ATOM    612  CD  PRO C  99     -14.224  -0.266  -5.039  1.00  0.00           C  
ATOM    613  HA  PRO C  99     -16.466   1.091  -6.411  1.00  0.00           H  
ATOM    614  HB2 PRO C  99     -15.527  -1.737  -6.956  1.00  0.00           H  
ATOM    615  HB3 PRO C  99     -15.596  -0.342  -8.082  1.00  0.00           H  
ATOM    616  HG2 PRO C  99     -13.256  -0.904  -6.888  1.00  0.00           H  
ATOM    617  HG3 PRO C  99     -13.832   0.795  -6.875  1.00  0.00           H  
ATOM    618  HD2 PRO C  99     -14.044  -1.278  -4.675  1.00  0.00           H  
ATOM    619  HD3 PRO C  99     -13.524   0.425  -4.569  1.00  0.00           H  
ATOM    620  N   THR C 100     -18.693  -0.003  -6.768  1.00  0.00           N  
ATOM    621  CA  THR C 100     -20.140  -0.286  -6.676  1.00  0.00           C  
ATOM    622  C   THR C 100     -20.595  -1.613  -7.308  1.00  0.00           C  
ATOM    623  O   THR C 100     -19.884  -2.234  -8.104  1.00  0.00           O  
ATOM    624  CB  THR C 100     -20.972   0.865  -7.272  1.00  0.00           C  
ATOM    625  OG1 THR C 100     -20.762   1.010  -8.660  1.00  0.00           O  
ATOM    626  CG2 THR C 100     -20.701   2.212  -6.610  1.00  0.00           C  
ATOM    627  H   THR C 100     -18.418   0.784  -7.338  1.00  0.00           H  
ATOM    628  HA  THR C 100     -20.389  -0.343  -5.617  1.00  0.00           H  
ATOM    629  HB  THR C 100     -22.027   0.634  -7.123  1.00  0.00           H  
ATOM    630 HG21 THR C 100     -21.032   2.172  -5.572  1.00  0.00           H  
ATOM    631 HG22 THR C 100     -19.641   2.464  -6.638  1.00  0.00           H  
ATOM    632 HG23 THR C 100     -21.255   2.991  -7.134  1.00  0.00           H  
ATOM    633  HG1 THR C 100     -20.031   1.623  -8.770  1.00  0.00           H  
ATOM    634  N   LEU C 101     -21.823  -2.030  -6.956  1.00  0.00           N  
ATOM    635  CA  LEU C 101     -22.492  -3.261  -7.396  1.00  0.00           C  
ATOM    636  C   LEU C 101     -23.856  -2.963  -8.063  1.00  0.00           C  
ATOM    637  O   LEU C 101     -24.812  -2.627  -7.358  1.00  0.00           O  
ATOM    638  CB  LEU C 101     -22.691  -4.242  -6.219  1.00  0.00           C  
ATOM    639  CG  LEU C 101     -21.423  -4.815  -5.564  1.00  0.00           C  
ATOM    640  CD1 LEU C 101     -20.830  -3.920  -4.473  1.00  0.00           C  
ATOM    641  CD2 LEU C 101     -21.766  -6.150  -4.893  1.00  0.00           C  
ATOM    642  H   LEU C 101     -22.317  -1.459  -6.285  1.00  0.00           H  
ATOM    643  HA  LEU C 101     -21.855  -3.771  -8.119  1.00  0.00           H  
ATOM    644  HB2 LEU C 101     -23.269  -5.077  -6.615  1.00  0.00           H  
ATOM    645  HB3 LEU C 101     -23.301  -3.768  -5.450  1.00  0.00           H  
ATOM    646  HG  LEU C 101     -20.672  -4.990  -6.335  1.00  0.00           H  
ATOM    647 HD11 LEU C 101     -20.464  -2.986  -4.902  1.00  0.00           H  
ATOM    648 HD12 LEU C 101     -21.584  -3.696  -3.718  1.00  0.00           H  
ATOM    649 HD13 LEU C 101     -19.982  -4.420  -4.005  1.00  0.00           H  
ATOM    650 HD21 LEU C 101     -22.527  -5.999  -4.127  1.00  0.00           H  
ATOM    651 HD22 LEU C 101     -22.144  -6.850  -5.638  1.00  0.00           H  
ATOM    652 HD23 LEU C 101     -20.874  -6.578  -4.435  1.00  0.00           H  
ATOM    653  N   PRO C 102     -23.988  -3.119  -9.394  1.00  0.00           N  
ATOM    654  CA  PRO C 102     -25.256  -3.044 -10.127  1.00  0.00           C  
ATOM    655  C   PRO C 102     -26.310  -4.099  -9.730  1.00  0.00           C  
ATOM    656  O   PRO C 102     -25.938  -5.128  -9.145  1.00  0.00           O  
ATOM    657  CB  PRO C 102     -24.873  -3.207 -11.602  1.00  0.00           C  
ATOM    658  CG  PRO C 102     -23.476  -2.601 -11.648  1.00  0.00           C  
ATOM    659  CD  PRO C 102     -22.891  -3.134 -10.345  1.00  0.00           C  
ATOM    660  HA  PRO C 102     -25.665  -2.045  -9.976  1.00  0.00           H  
ATOM    661  HB2 PRO C 102     -25.562  -2.683 -12.265  1.00  0.00           H  
ATOM    662  HB3 PRO C 102     -24.822  -4.262 -11.868  1.00  0.00           H  
ATOM    663  HG2 PRO C 102     -23.534  -1.513 -11.618  1.00  0.00           H  
ATOM    664  HG3 PRO C 102     -22.914  -2.944 -12.516  1.00  0.00           H  
ATOM    665  HD2 PRO C 102     -22.560  -4.162 -10.492  1.00  0.00           H  
ATOM    666  HD3 PRO C 102     -22.068  -2.500 -10.017  1.00  0.00           H  
ATOM    667  N   PRO C 103     -27.601  -3.883 -10.071  1.00  0.00           N  
ATOM    668  CA  PRO C 103     -28.705  -4.807  -9.814  1.00  0.00           C  
ATOM    669  C   PRO C 103     -28.395  -6.273 -10.142  1.00  0.00           C  
ATOM    670  O   PRO C 103     -27.976  -6.609 -11.251  1.00  0.00           O  
ATOM    671  CB  PRO C 103     -29.869  -4.302 -10.674  1.00  0.00           C  
ATOM    672  CG  PRO C 103     -29.653  -2.794 -10.671  1.00  0.00           C  
ATOM    673  CD  PRO C 103     -28.129  -2.681 -10.712  1.00  0.00           C  
ATOM    674  HA  PRO C 103     -28.984  -4.719  -8.764  1.00  0.00           H  
ATOM    675  HB2 PRO C 103     -30.837  -4.570 -10.251  1.00  0.00           H  
ATOM    676  HB3 PRO C 103     -29.781  -4.675 -11.694  1.00  0.00           H  
ATOM    677  HG2 PRO C 103     -30.042  -2.371  -9.745  1.00  0.00           H  
ATOM    678  HG3 PRO C 103     -30.115  -2.315 -11.534  1.00  0.00           H  
ATOM    679  HD2 PRO C 103     -27.797  -2.649 -11.750  1.00  0.00           H  
ATOM    680  HD3 PRO C 103     -27.818  -1.777 -10.187  1.00  0.00           H  
ATOM    681  N   GLY C 104     -28.625  -7.156  -9.170  1.00  0.00           N  
ATOM    682  CA  GLY C 104     -28.459  -8.602  -9.319  1.00  0.00           C  
ATOM    683  C   GLY C 104     -27.021  -9.128  -9.370  1.00  0.00           C  
ATOM    684  O   GLY C 104     -26.845 -10.311  -9.664  1.00  0.00           O  
ATOM    685  H   GLY C 104     -28.996  -6.818  -8.293  1.00  0.00           H  
ATOM    686  HA2 GLY C 104     -28.961  -8.926 -10.231  1.00  0.00           H  
ATOM    687  HA3 GLY C 104     -28.950  -9.080  -8.471  1.00  0.00           H  
ATOM    688  N   THR C 105     -26.004  -8.301  -9.090  1.00  0.00           N  
ATOM    689  CA  THR C 105     -24.584  -8.688  -9.209  1.00  0.00           C  
ATOM    690  C   THR C 105     -23.880  -8.812  -7.853  1.00  0.00           C  
ATOM    691  O   THR C 105     -24.207  -8.103  -6.897  1.00  0.00           O  
ATOM    692  CB  THR C 105     -23.795  -7.775 -10.168  1.00  0.00           C  
ATOM    693  OG1 THR C 105     -23.512  -6.514  -9.597  1.00  0.00           O  
ATOM    694  CG2 THR C 105     -24.479  -7.529 -11.510  1.00  0.00           C  
ATOM    695  H   THR C 105     -26.219  -7.345  -8.843  1.00  0.00           H  
ATOM    696  HA  THR C 105     -24.544  -9.679  -9.661  1.00  0.00           H  
ATOM    697  HB  THR C 105     -22.842  -8.263 -10.371  1.00  0.00           H  
ATOM    698 HG21 THR C 105     -24.731  -8.481 -11.976  1.00  0.00           H  
ATOM    699 HG22 THR C 105     -25.388  -6.942 -11.375  1.00  0.00           H  
ATOM    700 HG23 THR C 105     -23.804  -6.981 -12.167  1.00  0.00           H  
ATOM    701  HG1 THR C 105     -24.357  -6.079  -9.460  1.00  0.00           H  
ATOM    702  N   GLY C 106     -22.897  -9.715  -7.772  1.00  0.00           N  
ATOM    703  CA  GLY C 106     -22.040  -9.930  -6.599  1.00  0.00           C  
ATOM    704  C   GLY C 106     -20.556  -9.625  -6.835  1.00  0.00           C  
ATOM    705  O   GLY C 106     -20.151  -9.329  -7.960  1.00  0.00           O  
ATOM    706  H   GLY C 106     -22.744 -10.317  -8.568  1.00  0.00           H  
ATOM    707  HA2 GLY C 106     -22.135 -10.961  -6.261  1.00  0.00           H  
ATOM    708  HA3 GLY C 106     -22.373  -9.275  -5.794  1.00  0.00           H  
ATOM    709  N   ARG C 107     -19.740  -9.673  -5.776  1.00  0.00           N  
ATOM    710  CA  ARG C 107     -18.280  -9.418  -5.767  1.00  0.00           C  
ATOM    711  C   ARG C 107     -17.593 -10.267  -4.691  1.00  0.00           C  
ATOM    712  O   ARG C 107     -18.239 -10.654  -3.718  1.00  0.00           O  
ATOM    713  CB  ARG C 107     -17.966  -7.928  -5.499  1.00  0.00           C  
ATOM    714  CG  ARG C 107     -18.567  -6.901  -6.470  1.00  0.00           C  
ATOM    715  CD  ARG C 107     -17.967  -6.944  -7.880  1.00  0.00           C  
ATOM    716  NE  ARG C 107     -18.546  -5.898  -8.748  1.00  0.00           N  
ATOM    717  CZ  ARG C 107     -19.743  -5.871  -9.301  1.00  0.00           C  
ATOM    718  NH1 ARG C 107     -20.634  -6.802  -9.127  1.00  0.00           N  
ATOM    719  NH2 ARG C 107     -20.075  -4.875 -10.058  1.00  0.00           N1+
ATOM    720  H   ARG C 107     -20.164  -9.925  -4.895  1.00  0.00           H  
ATOM    721  HA  ARG C 107     -17.861  -9.703  -6.732  1.00  0.00           H  
ATOM    722  HB2 ARG C 107     -16.884  -7.793  -5.492  1.00  0.00           H  
ATOM    723  HB3 ARG C 107     -18.324  -7.682  -4.500  1.00  0.00           H  
ATOM    724  HG2 ARG C 107     -18.393  -5.907  -6.057  1.00  0.00           H  
ATOM    725  HG3 ARG C 107     -19.645  -7.051  -6.529  1.00  0.00           H  
ATOM    726  HD2 ARG C 107     -18.127  -7.926  -8.326  1.00  0.00           H  
ATOM    727  HD3 ARG C 107     -16.891  -6.785  -7.807  1.00  0.00           H  
ATOM    728  HE  ARG C 107     -17.973  -5.089  -8.944  1.00  0.00           H  
ATOM    729 HH11 ARG C 107     -20.363  -7.647  -8.644  1.00  0.00           H  
ATOM    730 HH12 ARG C 107     -21.579  -6.684  -9.464  1.00  0.00           H  
ATOM    731 HH21 ARG C 107     -20.947  -4.868 -10.567  1.00  0.00           H  
ATOM    732 HH22 ARG C 107     -19.423  -4.110 -10.164  1.00  0.00           H  
ATOM    733  N   ARG C 108     -16.279 -10.491  -4.831  1.00  0.00           N  
ATOM    734  CA  ARG C 108     -15.439 -11.242  -3.874  1.00  0.00           C  
ATOM    735  C   ARG C 108     -14.341 -10.349  -3.293  1.00  0.00           C  
ATOM    736  O   ARG C 108     -13.581  -9.740  -4.048  1.00  0.00           O  
ATOM    737  CB  ARG C 108     -14.950 -12.572  -4.491  1.00  0.00           C  
ATOM    738  CG  ARG C 108     -13.631 -12.546  -5.285  1.00  0.00           C  
ATOM    739  CD  ARG C 108     -13.652 -11.630  -6.522  1.00  0.00           C  
ATOM    740  NE  ARG C 108     -12.350 -11.585  -7.211  1.00  0.00           N  
ATOM    741  CZ  ARG C 108     -11.224 -11.040  -6.773  1.00  0.00           C  
ATOM    742  NH1 ARG C 108     -11.109 -10.435  -5.625  1.00  0.00           N  
ATOM    743  NH2 ARG C 108     -10.134 -11.077  -7.476  1.00  0.00           N1+
ATOM    744  H   ARG C 108     -15.826 -10.089  -5.640  1.00  0.00           H  
ATOM    745  HA  ARG C 108     -16.069 -11.520  -3.028  1.00  0.00           H  
ATOM    746  HB2 ARG C 108     -15.737 -12.993  -5.117  1.00  0.00           H  
ATOM    747  HB3 ARG C 108     -14.799 -13.270  -3.667  1.00  0.00           H  
ATOM    748  HG2 ARG C 108     -13.415 -13.561  -5.619  1.00  0.00           H  
ATOM    749  HG3 ARG C 108     -12.824 -12.252  -4.613  1.00  0.00           H  
ATOM    750  HD2 ARG C 108     -13.938 -10.615  -6.248  1.00  0.00           H  
ATOM    751  HD3 ARG C 108     -14.403 -12.008  -7.216  1.00  0.00           H  
ATOM    752  HE  ARG C 108     -12.332 -12.006  -8.129  1.00  0.00           H  
ATOM    753 HH11 ARG C 108     -10.180 -10.204  -5.303  1.00  0.00           H  
ATOM    754 HH12 ARG C 108     -11.903 -10.319  -5.012  1.00  0.00           H  
ATOM    755 HH21 ARG C 108     -10.051 -11.557  -8.361  1.00  0.00           H  
ATOM    756 HH22 ARG C 108      -9.328 -10.635  -7.058  1.00  0.00           H  
ATOM    757  N   ILE C 109     -14.292 -10.233  -1.970  1.00  0.00           N  
ATOM    758  CA  ILE C 109     -13.589  -9.156  -1.254  1.00  0.00           C  
ATOM    759  C   ILE C 109     -12.876  -9.696  -0.011  1.00  0.00           C  
ATOM    760  O   ILE C 109     -13.126 -10.815   0.441  1.00  0.00           O  
ATOM    761  CB  ILE C 109     -14.552  -7.981  -0.926  1.00  0.00           C  
ATOM    762  CG1 ILE C 109     -15.506  -8.251   0.260  1.00  0.00           C  
ATOM    763  CG2 ILE C 109     -15.381  -7.551  -2.151  1.00  0.00           C  
ATOM    764  CD1 ILE C 109     -15.009  -7.696   1.605  1.00  0.00           C  
ATOM    765  H   ILE C 109     -14.861 -10.854  -1.413  1.00  0.00           H  
ATOM    766  HA  ILE C 109     -12.811  -8.763  -1.908  1.00  0.00           H  
ATOM    767  HB  ILE C 109     -13.929  -7.126  -0.664  1.00  0.00           H  
ATOM    768 HG12 ILE C 109     -15.694  -9.321   0.349  1.00  0.00           H  
ATOM    769 HG13 ILE C 109     -16.469  -7.782   0.054  1.00  0.00           H  
ATOM    770 HG21 ILE C 109     -14.729  -7.447  -3.018  1.00  0.00           H  
ATOM    771 HG22 ILE C 109     -16.158  -8.285  -2.366  1.00  0.00           H  
ATOM    772 HG23 ILE C 109     -15.854  -6.589  -1.953  1.00  0.00           H  
ATOM    773 HD11 ILE C 109     -14.119  -8.225   1.944  1.00  0.00           H  
ATOM    774 HD12 ILE C 109     -14.789  -6.632   1.512  1.00  0.00           H  
ATOM    775 HD13 ILE C 109     -15.787  -7.825   2.357  1.00  0.00           H  
ATOM    776  N   HIS C 110     -11.981  -8.877   0.541  1.00  0.00           N  
ATOM    777  CA  HIS C 110     -11.010  -9.288   1.553  1.00  0.00           C  
ATOM    778  C   HIS C 110     -10.973  -8.267   2.694  1.00  0.00           C  
ATOM    779  O   HIS C 110     -10.864  -7.063   2.444  1.00  0.00           O  
ATOM    780  CB  HIS C 110      -9.644  -9.491   0.873  1.00  0.00           C  
ATOM    781  CG  HIS C 110      -9.755 -10.242  -0.435  1.00  0.00           C  
ATOM    782  ND1 HIS C 110     -10.144 -11.555  -0.578  1.00  0.00           N  
ATOM    783  CD2 HIS C 110      -9.612  -9.730  -1.697  1.00  0.00           C  
ATOM    784  CE1 HIS C 110     -10.249 -11.821  -1.890  1.00  0.00           C  
ATOM    785  NE2 HIS C 110      -9.939 -10.736  -2.615  1.00  0.00           N  
ATOM    786  H   HIS C 110     -11.880  -7.947   0.161  1.00  0.00           H  
ATOM    787  HA  HIS C 110     -11.312 -10.247   1.973  1.00  0.00           H  
ATOM    788  HB2 HIS C 110      -8.996 -10.037   1.559  1.00  0.00           H  
ATOM    789  HB3 HIS C 110      -9.191  -8.519   0.679  1.00  0.00           H  
ATOM    790  HD1 HIS C 110     -10.270 -12.212   0.178  1.00  0.00           H  
ATOM    791  HD2 HIS C 110      -9.326  -8.718  -1.940  1.00  0.00           H  
ATOM    792  HE1 HIS C 110     -10.538 -12.776  -2.302  1.00  0.00           H  
ATOM    793  N   SER C 111     -11.114  -8.740   3.933  1.00  0.00           N  
ATOM    794  CA  SER C 111     -11.198  -7.925   5.152  1.00  0.00           C  
ATOM    795  C   SER C 111     -10.733  -8.752   6.368  1.00  0.00           C  
ATOM    796  O   SER C 111     -10.013  -9.735   6.194  1.00  0.00           O  
ATOM    797  CB  SER C 111     -12.634  -7.380   5.266  1.00  0.00           C  
ATOM    798  OG  SER C 111     -12.777  -6.432   6.310  1.00  0.00           O  
ATOM    799  H   SER C 111     -11.176  -9.740   4.060  1.00  0.00           H  
ATOM    800  HA  SER C 111     -10.518  -7.078   5.060  1.00  0.00           H  
ATOM    801  HB2 SER C 111     -13.317  -8.212   5.440  1.00  0.00           H  
ATOM    802  HB3 SER C 111     -12.910  -6.903   4.327  1.00  0.00           H  
ATOM    803  HG  SER C 111     -12.172  -5.711   6.121  1.00  0.00           H  
ATOM    804  N   TYR C 112     -11.119  -8.387   7.595  1.00  0.00           N  
ATOM    805  CA  TYR C 112     -10.621  -9.008   8.829  1.00  0.00           C  
ATOM    806  C   TYR C 112     -11.703  -9.125   9.914  1.00  0.00           C  
ATOM    807  O   TYR C 112     -12.661  -8.344   9.942  1.00  0.00           O  
ATOM    808  CB  TYR C 112      -9.418  -8.223   9.380  1.00  0.00           C  
ATOM    809  CG  TYR C 112      -8.305  -7.874   8.407  1.00  0.00           C  
ATOM    810  CD1 TYR C 112      -8.385  -6.688   7.652  1.00  0.00           C  
ATOM    811  CD2 TYR C 112      -7.167  -8.696   8.296  1.00  0.00           C  
ATOM    812  CE1 TYR C 112      -7.313  -6.293   6.834  1.00  0.00           C  
ATOM    813  CE2 TYR C 112      -6.083  -8.299   7.486  1.00  0.00           C  
ATOM    814  CZ  TYR C 112      -6.148  -7.082   6.770  1.00  0.00           C  
ATOM    815  OH  TYR C 112      -5.092  -6.653   6.033  1.00  0.00           O  
ATOM    816  H   TYR C 112     -11.757  -7.609   7.681  1.00  0.00           H  
ATOM    817  HA  TYR C 112     -10.284 -10.018   8.594  1.00  0.00           H  
ATOM    818  HB2 TYR C 112      -9.792  -7.290   9.802  1.00  0.00           H  
ATOM    819  HB3 TYR C 112      -8.986  -8.782  10.211  1.00  0.00           H  
ATOM    820  HD1 TYR C 112      -9.274  -6.077   7.702  1.00  0.00           H  
ATOM    821  HD2 TYR C 112      -7.122  -9.628   8.840  1.00  0.00           H  
ATOM    822  HE1 TYR C 112      -7.369  -5.383   6.255  1.00  0.00           H  
ATOM    823  HE2 TYR C 112      -5.200  -8.916   7.410  1.00  0.00           H  
ATOM    824  HH  TYR C 112      -4.431  -7.340   5.922  1.00  0.00           H  
ATOM    825  N   ARG C 113     -11.545 -10.076  10.846  1.00  0.00           N  
ATOM    826  CA  ARG C 113     -12.459 -10.240  11.991  1.00  0.00           C  
ATOM    827  C   ARG C 113     -12.467  -8.986  12.868  1.00  0.00           C  
ATOM    828  O   ARG C 113     -11.418  -8.531  13.334  1.00  0.00           O  
ATOM    829  CB  ARG C 113     -12.098 -11.467  12.843  1.00  0.00           C  
ATOM    830  CG  ARG C 113     -12.153 -12.805  12.085  1.00  0.00           C  
ATOM    831  CD  ARG C 113     -11.945 -14.013  13.017  1.00  0.00           C  
ATOM    832  NE  ARG C 113     -13.028 -14.161  14.016  1.00  0.00           N  
ATOM    833  CZ  ARG C 113     -13.040 -13.741  15.270  1.00  0.00           C  
ATOM    834  NH1 ARG C 113     -12.052 -13.137  15.857  1.00  0.00           N  
ATOM    835  NH2 ARG C 113     -14.106 -13.923  15.980  1.00  0.00           N1+
ATOM    836  H   ARG C 113     -10.730 -10.668  10.775  1.00  0.00           H  
ATOM    837  HA  ARG C 113     -13.468 -10.383  11.604  1.00  0.00           H  
ATOM    838  HB2 ARG C 113     -12.811 -11.500  13.667  1.00  0.00           H  
ATOM    839  HB3 ARG C 113     -11.103 -11.338  13.268  1.00  0.00           H  
ATOM    840  HG2 ARG C 113     -11.374 -12.819  11.324  1.00  0.00           H  
ATOM    841  HG3 ARG C 113     -13.118 -12.900  11.588  1.00  0.00           H  
ATOM    842  HD2 ARG C 113     -10.977 -13.926  13.509  1.00  0.00           H  
ATOM    843  HD3 ARG C 113     -11.911 -14.912  12.401  1.00  0.00           H  
ATOM    844  HE  ARG C 113     -13.879 -14.620  13.726  1.00  0.00           H  
ATOM    845 HH11 ARG C 113     -11.155 -13.040  15.404  1.00  0.00           H  
ATOM    846 HH12 ARG C 113     -12.109 -12.887  16.834  1.00  0.00           H  
ATOM    847 HH21 ARG C 113     -14.156 -13.539  16.913  1.00  0.00           H  
ATOM    848 HH22 ARG C 113     -14.898 -14.381  15.552  1.00  0.00           H  
ATOM    849  N   GLY C 114     -13.657  -8.437  13.115  1.00  0.00           N  
ATOM    850  CA  GLY C 114     -13.836  -7.188  13.866  1.00  0.00           C  
ATOM    851  C   GLY C 114     -13.677  -5.903  13.046  1.00  0.00           C  
ATOM    852  O   GLY C 114     -13.508  -4.832  13.634  1.00  0.00           O  
ATOM    853  H   GLY C 114     -14.477  -8.890  12.738  1.00  0.00           H  
ATOM    854  HA2 GLY C 114     -13.121  -7.142  14.687  1.00  0.00           H  
ATOM    855  HA3 GLY C 114     -14.838  -7.183  14.295  1.00  0.00           H  
ATOM    856  N   HIS C 115     -13.727  -5.978  11.710  1.00  0.00           N  
ATOM    857  CA  HIS C 115     -13.872  -4.793  10.853  1.00  0.00           C  
ATOM    858  C   HIS C 115     -15.341  -4.436  10.638  1.00  0.00           C  
ATOM    859  O   HIS C 115     -16.180  -5.319  10.497  1.00  0.00           O  
ATOM    860  CB  HIS C 115     -13.123  -4.943   9.522  1.00  0.00           C  
ATOM    861  CG  HIS C 115     -11.646  -4.675   9.642  1.00  0.00           C  
ATOM    862  ND1 HIS C 115     -10.876  -4.004   8.691  1.00  0.00           N  
ATOM    863  CD2 HIS C 115     -10.848  -5.007  10.695  1.00  0.00           C  
ATOM    864  CE1 HIS C 115      -9.638  -3.932   9.203  1.00  0.00           C  
ATOM    865  NE2 HIS C 115      -9.595  -4.530  10.403  1.00  0.00           N  
ATOM    866  H   HIS C 115     -13.772  -6.885  11.269  1.00  0.00           H  
ATOM    867  HA  HIS C 115     -13.430  -3.945  11.375  1.00  0.00           H  
ATOM    868  HB2 HIS C 115     -13.529  -4.226   8.809  1.00  0.00           H  
ATOM    869  HB3 HIS C 115     -13.284  -5.941   9.113  1.00  0.00           H  
ATOM    870  HD2 HIS C 115     -11.138  -5.533  11.593  1.00  0.00           H  
ATOM    871  HE2 HIS C 115      -8.790  -4.604  11.009  1.00  0.00           H  
ATOM    872  HE1 HIS C 115      -8.796  -3.461   8.717  1.00  0.00           H  
ATOM    873  N   LEU C 116     -15.648  -3.141  10.606  1.00  0.00           N  
ATOM    874  CA  LEU C 116     -17.014  -2.618  10.549  1.00  0.00           C  
ATOM    875  C   LEU C 116     -17.317  -2.016   9.170  1.00  0.00           C  
ATOM    876  O   LEU C 116     -16.446  -1.437   8.519  1.00  0.00           O  
ATOM    877  CB  LEU C 116     -17.271  -1.648  11.720  1.00  0.00           C  
ATOM    878  CG  LEU C 116     -17.581  -2.330  13.071  1.00  0.00           C  
ATOM    879  CD1 LEU C 116     -16.411  -3.071  13.716  1.00  0.00           C  
ATOM    880  CD2 LEU C 116     -18.066  -1.277  14.064  1.00  0.00           C  
ATOM    881  H   LEU C 116     -14.894  -2.472  10.653  1.00  0.00           H  
ATOM    882  HA  LEU C 116     -17.711  -3.448  10.668  1.00  0.00           H  
ATOM    883  HB2 LEU C 116     -18.138  -1.043  11.455  1.00  0.00           H  
ATOM    884  HB3 LEU C 116     -16.422  -0.973  11.833  1.00  0.00           H  
ATOM    885  HG  LEU C 116     -18.387  -3.050  12.931  1.00  0.00           H  
ATOM    886 HD11 LEU C 116     -16.179  -3.969  13.144  1.00  0.00           H  
ATOM    887 HD12 LEU C 116     -15.537  -2.421  13.759  1.00  0.00           H  
ATOM    888 HD13 LEU C 116     -16.680  -3.381  14.726  1.00  0.00           H  
ATOM    889 HD21 LEU C 116     -17.284  -0.538  14.234  1.00  0.00           H  
ATOM    890 HD22 LEU C 116     -18.955  -0.787  13.665  1.00  0.00           H  
ATOM    891 HD23 LEU C 116     -18.328  -1.745  15.013  1.00  0.00           H  
ATOM    892  N   TRP C 117     -18.563  -2.185   8.731  1.00  0.00           N  
ATOM    893  CA  TRP C 117     -19.009  -2.026   7.348  1.00  0.00           C  
ATOM    894  C   TRP C 117     -20.482  -1.614   7.276  1.00  0.00           C  
ATOM    895  O   TRP C 117     -21.320  -2.147   8.007  1.00  0.00           O  
ATOM    896  CB  TRP C 117     -18.849  -3.358   6.599  1.00  0.00           C  
ATOM    897  CG  TRP C 117     -17.468  -3.778   6.203  1.00  0.00           C  
ATOM    898  CD1 TRP C 117     -16.631  -4.560   6.925  1.00  0.00           C  
ATOM    899  CD2 TRP C 117     -16.757  -3.461   4.968  1.00  0.00           C  
ATOM    900  NE1 TRP C 117     -15.467  -4.781   6.209  1.00  0.00           N  
ATOM    901  CE2 TRP C 117     -15.501  -4.137   4.989  1.00  0.00           C  
ATOM    902  CE3 TRP C 117     -17.053  -2.687   3.823  1.00  0.00           C  
ATOM    903  CZ2 TRP C 117     -14.602  -4.072   3.916  1.00  0.00           C  
ATOM    904  CZ3 TRP C 117     -16.144  -2.595   2.750  1.00  0.00           C  
ATOM    905  CH2 TRP C 117     -14.921  -3.289   2.792  1.00  0.00           C  
ATOM    906  H   TRP C 117     -19.243  -2.548   9.384  1.00  0.00           H  
ATOM    907  HA  TRP C 117     -18.405  -1.264   6.854  1.00  0.00           H  
ATOM    908  HB2 TRP C 117     -19.427  -3.295   5.677  1.00  0.00           H  
ATOM    909  HB3 TRP C 117     -19.299  -4.152   7.196  1.00  0.00           H  
ATOM    910  HD1 TRP C 117     -16.857  -4.952   7.906  1.00  0.00           H  
ATOM    911  HE1 TRP C 117     -14.704  -5.356   6.534  1.00  0.00           H  
ATOM    912  HE3 TRP C 117     -17.994  -2.158   3.781  1.00  0.00           H  
ATOM    913  HZ2 TRP C 117     -13.677  -4.626   3.966  1.00  0.00           H  
ATOM    914  HZ3 TRP C 117     -16.386  -1.986   1.892  1.00  0.00           H  
ATOM    915  HH2 TRP C 117     -14.231  -3.215   1.965  1.00  0.00           H  
ATOM    916  N   LEU C 118     -20.799  -0.731   6.329  1.00  0.00           N  
ATOM    917  CA  LEU C 118     -22.147  -0.260   6.006  1.00  0.00           C  
ATOM    918  C   LEU C 118     -22.328  -0.210   4.482  1.00  0.00           C  
ATOM    919  O   LEU C 118     -21.359  -0.202   3.721  1.00  0.00           O  
ATOM    920  CB  LEU C 118     -22.419   1.074   6.737  1.00  0.00           C  
ATOM    921  CG  LEU C 118     -21.719   2.338   6.191  1.00  0.00           C  
ATOM    922  CD1 LEU C 118     -22.462   2.995   5.021  1.00  0.00           C  
ATOM    923  CD2 LEU C 118     -21.641   3.395   7.295  1.00  0.00           C  
ATOM    924  H   LEU C 118     -20.051  -0.380   5.748  1.00  0.00           H  
ATOM    925  HA  LEU C 118     -22.863  -0.987   6.389  1.00  0.00           H  
ATOM    926  HB2 LEU C 118     -22.108   0.936   7.773  1.00  0.00           H  
ATOM    927  HB3 LEU C 118     -23.494   1.249   6.753  1.00  0.00           H  
ATOM    928  HG  LEU C 118     -20.699   2.089   5.896  1.00  0.00           H  
ATOM    929 HD11 LEU C 118     -22.424   2.366   4.132  1.00  0.00           H  
ATOM    930 HD12 LEU C 118     -23.500   3.187   5.291  1.00  0.00           H  
ATOM    931 HD13 LEU C 118     -21.984   3.941   4.766  1.00  0.00           H  
ATOM    932 HD21 LEU C 118     -22.644   3.702   7.592  1.00  0.00           H  
ATOM    933 HD22 LEU C 118     -21.115   2.987   8.158  1.00  0.00           H  
ATOM    934 HD23 LEU C 118     -21.091   4.263   6.931  1.00  0.00           H  
ATOM    935  N   PHE C 119     -23.583  -0.184   4.033  1.00  0.00           N  
ATOM    936  CA  PHE C 119     -23.951  -0.215   2.615  1.00  0.00           C  
ATOM    937  C   PHE C 119     -25.189   0.651   2.386  1.00  0.00           C  
ATOM    938  O   PHE C 119     -26.140   0.568   3.161  1.00  0.00           O  
ATOM    939  CB  PHE C 119     -24.233  -1.654   2.146  1.00  0.00           C  
ATOM    940  CG  PHE C 119     -23.107  -2.664   2.305  1.00  0.00           C  
ATOM    941  CD1 PHE C 119     -22.806  -3.190   3.575  1.00  0.00           C  
ATOM    942  CD2 PHE C 119     -22.387  -3.114   1.182  1.00  0.00           C  
ATOM    943  CE1 PHE C 119     -21.775  -4.130   3.733  1.00  0.00           C  
ATOM    944  CE2 PHE C 119     -21.372  -4.078   1.335  1.00  0.00           C  
ATOM    945  CZ  PHE C 119     -21.062  -4.576   2.612  1.00  0.00           C  
ATOM    946  H   PHE C 119     -24.336  -0.161   4.705  1.00  0.00           H  
ATOM    947  HA  PHE C 119     -23.131   0.190   2.021  1.00  0.00           H  
ATOM    948  HB2 PHE C 119     -24.512  -1.610   1.093  1.00  0.00           H  
ATOM    949  HB3 PHE C 119     -25.100  -2.032   2.688  1.00  0.00           H  
ATOM    950  HD1 PHE C 119     -23.364  -2.863   4.440  1.00  0.00           H  
ATOM    951  HD2 PHE C 119     -22.615  -2.724   0.201  1.00  0.00           H  
ATOM    952  HE1 PHE C 119     -21.535  -4.511   4.715  1.00  0.00           H  
ATOM    953  HE2 PHE C 119     -20.826  -4.438   0.476  1.00  0.00           H  
ATOM    954  HZ  PHE C 119     -20.275  -5.305   2.737  1.00  0.00           H  
ATOM    955  N   ARG C 120     -25.197   1.454   1.320  1.00  0.00           N  
ATOM    956  CA  ARG C 120     -26.298   2.356   0.920  1.00  0.00           C  
ATOM    957  C   ARG C 120     -26.432   2.357  -0.610  1.00  0.00           C  
ATOM    958  O   ARG C 120     -25.659   1.685  -1.301  1.00  0.00           O  
ATOM    959  CB  ARG C 120     -26.047   3.785   1.462  1.00  0.00           C  
ATOM    960  CG  ARG C 120     -25.916   3.978   2.990  1.00  0.00           C  
ATOM    961  CD  ARG C 120     -27.238   3.954   3.783  1.00  0.00           C  
ATOM    962  NE  ARG C 120     -27.619   2.605   4.252  1.00  0.00           N  
ATOM    963  CZ  ARG C 120     -28.270   2.278   5.355  1.00  0.00           C  
ATOM    964  NH1 ARG C 120     -28.624   3.134   6.264  1.00  0.00           N  
ATOM    965  NH2 ARG C 120     -28.602   1.044   5.568  1.00  0.00           N1+
ATOM    966  H   ARG C 120     -24.383   1.440   0.723  1.00  0.00           H  
ATOM    967  HA  ARG C 120     -27.246   1.996   1.321  1.00  0.00           H  
ATOM    968  HB2 ARG C 120     -26.845   4.443   1.118  1.00  0.00           H  
ATOM    969  HB3 ARG C 120     -25.124   4.149   1.011  1.00  0.00           H  
ATOM    970  HG2 ARG C 120     -25.486   4.968   3.138  1.00  0.00           H  
ATOM    971  HG3 ARG C 120     -25.210   3.263   3.414  1.00  0.00           H  
ATOM    972  HD2 ARG C 120     -28.032   4.370   3.164  1.00  0.00           H  
ATOM    973  HD3 ARG C 120     -27.116   4.612   4.643  1.00  0.00           H  
ATOM    974  HE  ARG C 120     -27.315   1.824   3.688  1.00  0.00           H  
ATOM    975 HH11 ARG C 120     -29.068   2.813   7.112  1.00  0.00           H  
ATOM    976 HH12 ARG C 120     -28.320   4.095   6.196  1.00  0.00           H  
ATOM    977 HH21 ARG C 120     -28.457   0.364   4.836  1.00  0.00           H  
ATOM    978 HH22 ARG C 120     -29.144   0.807   6.387  1.00  0.00           H  
ATOM    979  N   ASP C 121     -27.400   3.095  -1.147  1.00  0.00           N  
ATOM    980  CA  ASP C 121     -27.457   3.370  -2.590  1.00  0.00           C  
ATOM    981  C   ASP C 121     -26.268   4.244  -3.049  1.00  0.00           C  
ATOM    982  O   ASP C 121     -25.869   5.176  -2.355  1.00  0.00           O  
ATOM    983  CB  ASP C 121     -28.806   4.001  -2.952  1.00  0.00           C  
ATOM    984  CG  ASP C 121     -28.899   4.297  -4.449  1.00  0.00           C  
ATOM    985  OD1 ASP C 121     -28.321   5.314  -4.885  1.00  0.00           O  
ATOM    986  OD2 ASP C 121     -29.557   3.514  -5.167  1.00  0.00           O1-
ATOM    987  H   ASP C 121     -28.040   3.580  -0.535  1.00  0.00           H  
ATOM    988  HA  ASP C 121     -27.394   2.421  -3.122  1.00  0.00           H  
ATOM    989  HB2 ASP C 121     -28.927   4.933  -2.399  1.00  0.00           H  
ATOM    990  HB3 ASP C 121     -29.613   3.330  -2.660  1.00  0.00           H  
ATOM    991  N   ALA C 122     -25.697   3.948  -4.217  1.00  0.00           N  
ATOM    992  CA  ALA C 122     -24.494   4.602  -4.732  1.00  0.00           C  
ATOM    993  C   ALA C 122     -24.706   6.000  -5.339  1.00  0.00           C  
ATOM    994  O   ALA C 122     -23.751   6.775  -5.427  1.00  0.00           O  
ATOM    995  CB  ALA C 122     -23.880   3.668  -5.778  1.00  0.00           C  
ATOM    996  H   ALA C 122     -26.097   3.194  -4.757  1.00  0.00           H  
ATOM    997  HA  ALA C 122     -23.792   4.727  -3.908  1.00  0.00           H  
ATOM    998  HB1 ALA C 122     -23.701   2.682  -5.350  1.00  0.00           H  
ATOM    999  HB2 ALA C 122     -24.554   3.575  -6.630  1.00  0.00           H  
ATOM   1000  HB3 ALA C 122     -22.937   4.096  -6.120  1.00  0.00           H  
ATOM   1001  N   GLY C 123     -25.920   6.318  -5.794  1.00  0.00           N  
ATOM   1002  CA  GLY C 123     -26.271   7.589  -6.426  1.00  0.00           C  
ATOM   1003  C   GLY C 123     -26.922   8.566  -5.449  1.00  0.00           C  
ATOM   1004  O   GLY C 123     -26.525   9.733  -5.403  1.00  0.00           O  
ATOM   1005  H   GLY C 123     -26.675   5.673  -5.613  1.00  0.00           H  
ATOM   1006  HA2 GLY C 123     -26.983   7.393  -7.228  1.00  0.00           H  
ATOM   1007  HA3 GLY C 123     -25.388   8.057  -6.862  1.00  0.00           H  
ATOM   1008  N   THR C 124     -27.882   8.091  -4.649  1.00  0.00           N  
ATOM   1009  CA  THR C 124     -28.757   8.906  -3.780  1.00  0.00           C  
ATOM   1010  C   THR C 124     -28.795   8.449  -2.316  1.00  0.00           C  
ATOM   1011  O   THR C 124     -29.509   9.058  -1.520  1.00  0.00           O  
ATOM   1012  CB  THR C 124     -30.171   9.062  -4.376  1.00  0.00           C  
ATOM   1013  OG1 THR C 124     -30.812   7.825  -4.575  1.00  0.00           O  
ATOM   1014  CG2 THR C 124     -30.147   9.748  -5.743  1.00  0.00           C  
ATOM   1015  H   THR C 124     -28.132   7.119  -4.762  1.00  0.00           H  
ATOM   1016  HA  THR C 124     -28.340   9.912  -3.739  1.00  0.00           H  
ATOM   1017  HB  THR C 124     -30.777   9.669  -3.703  1.00  0.00           H  
ATOM   1018 HG21 THR C 124     -29.651  10.715  -5.662  1.00  0.00           H  
ATOM   1019 HG22 THR C 124     -29.628   9.127  -6.473  1.00  0.00           H  
ATOM   1020 HG23 THR C 124     -31.173   9.900  -6.080  1.00  0.00           H  
ATOM   1021  HG1 THR C 124     -30.989   7.420  -3.723  1.00  0.00           H  
ATOM   1022  N   HIS C 125     -27.967   7.475  -1.918  1.00  0.00           N  
ATOM   1023  CA  HIS C 125     -27.643   7.159  -0.510  1.00  0.00           C  
ATOM   1024  C   HIS C 125     -28.838   6.794   0.388  1.00  0.00           C  
ATOM   1025  O   HIS C 125     -28.780   6.938   1.613  1.00  0.00           O  
ATOM   1026  CB  HIS C 125     -26.694   8.228   0.067  1.00  0.00           C  
ATOM   1027  CG  HIS C 125     -25.402   8.315  -0.711  1.00  0.00           C  
ATOM   1028  CD2 HIS C 125     -25.249   8.929  -1.920  1.00  0.00           C  
ATOM   1029  ND1 HIS C 125     -24.196   7.698  -0.360  1.00  0.00           N  
ATOM   1030  NE2 HIS C 125     -23.979   8.634  -2.352  1.00  0.00           N  
ATOM   1031  CE1 HIS C 125     -23.376   7.888  -1.411  1.00  0.00           C  
ATOM   1032  H   HIS C 125     -27.432   6.991  -2.625  1.00  0.00           H  
ATOM   1033  HA  HIS C 125     -27.059   6.240  -0.535  1.00  0.00           H  
ATOM   1034  HB2 HIS C 125     -26.455   7.968   1.098  1.00  0.00           H  
ATOM   1035  HB3 HIS C 125     -27.186   9.201   0.067  1.00  0.00           H  
ATOM   1036  HD2 HIS C 125     -26.000   9.490  -2.455  1.00  0.00           H  
ATOM   1037  HE2 HIS C 125     -23.588   8.896  -3.246  1.00  0.00           H  
ATOM   1038  HE1 HIS C 125     -22.369   7.506  -1.485  1.00  0.00           H  
ATOM   1039  N   ASP C 126     -29.911   6.275  -0.211  1.00  0.00           N  
ATOM   1040  CA  ASP C 126     -31.053   5.683   0.484  1.00  0.00           C  
ATOM   1041  C   ASP C 126     -30.626   4.513   1.393  1.00  0.00           C  
ATOM   1042  O   ASP C 126     -29.650   3.804   1.114  1.00  0.00           O  
ATOM   1043  CB  ASP C 126     -32.154   5.206  -0.490  1.00  0.00           C  
ATOM   1044  CG  ASP C 126     -32.411   6.051  -1.747  1.00  0.00           C  
ATOM   1045  OD1 ASP C 126     -31.462   6.371  -2.495  1.00  0.00           O  
ATOM   1046  OD2 ASP C 126     -33.598   6.293  -2.074  1.00  0.00           O1-
ATOM   1047  H   ASP C 126     -29.951   6.300  -1.219  1.00  0.00           H  
ATOM   1048  HA  ASP C 126     -31.485   6.461   1.114  1.00  0.00           H  
ATOM   1049  HB2 ASP C 126     -33.083   5.104   0.071  1.00  0.00           H  
ATOM   1050  HB3 ASP C 126     -31.884   4.209  -0.839  1.00  0.00           H  
ATOM   1051  N   GLY C 127     -31.386   4.303   2.473  1.00  0.00           N  
ATOM   1052  CA  GLY C 127     -31.116   3.358   3.560  1.00  0.00           C  
ATOM   1053  C   GLY C 127     -31.241   1.864   3.226  1.00  0.00           C  
ATOM   1054  O   GLY C 127     -31.896   1.130   3.971  1.00  0.00           O  
ATOM   1055  H   GLY C 127     -32.150   4.944   2.632  1.00  0.00           H  
ATOM   1056  HA2 GLY C 127     -31.793   3.579   4.385  1.00  0.00           H  
ATOM   1057  HA3 GLY C 127     -30.103   3.545   3.913  1.00  0.00           H  
ATOM   1058  N   LEU C 128     -30.637   1.400   2.126  1.00  0.00           N  
ATOM   1059  CA  LEU C 128     -30.618  -0.009   1.707  1.00  0.00           C  
ATOM   1060  C   LEU C 128     -30.001  -0.913   2.789  1.00  0.00           C  
ATOM   1061  O   LEU C 128     -28.977  -0.576   3.383  1.00  0.00           O  
ATOM   1062  CB  LEU C 128     -29.864  -0.172   0.372  1.00  0.00           C  
ATOM   1063  CG  LEU C 128     -30.390   0.658  -0.817  1.00  0.00           C  
ATOM   1064  CD1 LEU C 128     -29.587   0.310  -2.072  1.00  0.00           C  
ATOM   1065  CD2 LEU C 128     -31.864   0.380  -1.122  1.00  0.00           C  
ATOM   1066  H   LEU C 128     -30.134   2.078   1.571  1.00  0.00           H  
ATOM   1067  HA  LEU C 128     -31.649  -0.333   1.564  1.00  0.00           H  
ATOM   1068  HB2 LEU C 128     -29.898  -1.225   0.094  1.00  0.00           H  
ATOM   1069  HB3 LEU C 128     -28.818   0.092   0.534  1.00  0.00           H  
ATOM   1070  HG  LEU C 128     -30.265   1.720  -0.607  1.00  0.00           H  
ATOM   1071 HD11 LEU C 128     -28.527   0.495  -1.893  1.00  0.00           H  
ATOM   1072 HD12 LEU C 128     -29.733  -0.737  -2.339  1.00  0.00           H  
ATOM   1073 HD13 LEU C 128     -29.909   0.938  -2.902  1.00  0.00           H  
ATOM   1074 HD21 LEU C 128     -32.012  -0.687  -1.288  1.00  0.00           H  
ATOM   1075 HD22 LEU C 128     -32.482   0.715  -0.289  1.00  0.00           H  
ATOM   1076 HD23 LEU C 128     -32.161   0.936  -2.011  1.00  0.00           H  
ATOM   1077  N   LEU C 129     -30.613  -2.067   3.047  1.00  0.00           N  
ATOM   1078  CA  LEU C 129     -30.303  -2.923   4.195  1.00  0.00           C  
ATOM   1079  C   LEU C 129     -29.331  -4.044   3.823  1.00  0.00           C  
ATOM   1080  O   LEU C 129     -29.586  -4.774   2.863  1.00  0.00           O  
ATOM   1081  CB  LEU C 129     -31.596  -3.514   4.790  1.00  0.00           C  
ATOM   1082  CG  LEU C 129     -32.683  -2.500   5.175  1.00  0.00           C  
ATOM   1083  CD1 LEU C 129     -33.915  -3.251   5.681  1.00  0.00           C  
ATOM   1084  CD2 LEU C 129     -32.209  -1.555   6.275  1.00  0.00           C  
ATOM   1085  H   LEU C 129     -31.361  -2.350   2.430  1.00  0.00           H  
ATOM   1086  HA  LEU C 129     -29.827  -2.319   4.967  1.00  0.00           H  
ATOM   1087  HB2 LEU C 129     -31.325  -4.084   5.679  1.00  0.00           H  
ATOM   1088  HB3 LEU C 129     -32.021  -4.205   4.063  1.00  0.00           H  
ATOM   1089  HG  LEU C 129     -32.972  -1.919   4.300  1.00  0.00           H  
ATOM   1090 HD11 LEU C 129     -34.286  -3.920   4.904  1.00  0.00           H  
ATOM   1091 HD12 LEU C 129     -33.671  -3.826   6.574  1.00  0.00           H  
ATOM   1092 HD13 LEU C 129     -34.701  -2.537   5.925  1.00  0.00           H  
ATOM   1093 HD21 LEU C 129     -31.879  -2.120   7.147  1.00  0.00           H  
ATOM   1094 HD22 LEU C 129     -31.384  -0.943   5.911  1.00  0.00           H  
ATOM   1095 HD23 LEU C 129     -33.026  -0.893   6.561  1.00  0.00           H  
ATOM   1096  N   VAL C 130     -28.272  -4.222   4.619  1.00  0.00           N  
ATOM   1097  CA  VAL C 130     -27.302  -5.324   4.508  1.00  0.00           C  
ATOM   1098  C   VAL C 130     -27.695  -6.444   5.467  1.00  0.00           C  
ATOM   1099  O   VAL C 130     -27.854  -6.209   6.660  1.00  0.00           O  
ATOM   1100  CB  VAL C 130     -25.847  -4.845   4.695  1.00  0.00           C  
ATOM   1101  CG1 VAL C 130     -25.555  -4.199   6.059  1.00  0.00           C  
ATOM   1102  CG2 VAL C 130     -24.892  -6.036   4.539  1.00  0.00           C  
ATOM   1103  H   VAL C 130     -28.207  -3.635   5.438  1.00  0.00           H  
ATOM   1104  HA  VAL C 130     -27.363  -5.710   3.491  1.00  0.00           H  
ATOM   1105  HB  VAL C 130     -25.624  -4.118   3.914  1.00  0.00           H  
ATOM   1106 HG11 VAL C 130     -26.197  -3.329   6.203  1.00  0.00           H  
ATOM   1107 HG12 VAL C 130     -25.724  -4.904   6.872  1.00  0.00           H  
ATOM   1108 HG13 VAL C 130     -24.517  -3.870   6.108  1.00  0.00           H  
ATOM   1109 HG21 VAL C 130     -25.032  -6.756   5.345  1.00  0.00           H  
ATOM   1110 HG22 VAL C 130     -25.067  -6.522   3.579  1.00  0.00           H  
ATOM   1111 HG23 VAL C 130     -23.859  -5.686   4.569  1.00  0.00           H  
ATOM   1112  N   ASN C 131     -27.913  -7.660   4.954  1.00  0.00           N  
ATOM   1113  CA  ASN C 131     -28.463  -8.791   5.717  1.00  0.00           C  
ATOM   1114  C   ASN C 131     -29.676  -8.375   6.586  1.00  0.00           C  
ATOM   1115  O   ASN C 131     -29.820  -8.784   7.736  1.00  0.00           O  
ATOM   1116  CB  ASN C 131     -27.346  -9.551   6.470  1.00  0.00           C  
ATOM   1117  CG  ASN C 131     -26.314 -10.227   5.574  1.00  0.00           C  
ATOM   1118  OD1 ASN C 131     -26.442 -10.312   4.360  1.00  0.00           O  
ATOM   1119  ND2 ASN C 131     -25.276 -10.791   6.150  1.00  0.00           N  
ATOM   1120  H   ASN C 131     -27.778  -7.781   3.960  1.00  0.00           H  
ATOM   1121  HA  ASN C 131     -28.871  -9.489   4.986  1.00  0.00           H  
ATOM   1122  HB2 ASN C 131     -27.797 -10.327   7.088  1.00  0.00           H  
ATOM   1123  HB3 ASN C 131     -26.831  -8.860   7.138  1.00  0.00           H  
ATOM   1124 HD21 ASN C 131     -25.168 -10.720   7.152  1.00  0.00           H  
ATOM   1125 HD22 ASN C 131     -24.540 -11.183   5.579  1.00  0.00           H  
ATOM   1126  N   GLN C 132     -30.554  -7.537   6.023  1.00  0.00           N  
ATOM   1127  CA  GLN C 132     -31.746  -6.960   6.664  1.00  0.00           C  
ATOM   1128  C   GLN C 132     -31.463  -6.123   7.937  1.00  0.00           C  
ATOM   1129  O   GLN C 132     -32.295  -6.068   8.846  1.00  0.00           O  
ATOM   1130  CB  GLN C 132     -32.848  -8.032   6.839  1.00  0.00           C  
ATOM   1131  CG  GLN C 132     -33.106  -8.967   5.635  1.00  0.00           C  
ATOM   1132  CD  GLN C 132     -32.948  -8.300   4.273  1.00  0.00           C  
ATOM   1133  OE1 GLN C 132     -31.910  -8.408   3.632  1.00  0.00           O  
ATOM   1134  NE2 GLN C 132     -33.928  -7.559   3.811  1.00  0.00           N  
ATOM   1135  H   GLN C 132     -30.396  -7.297   5.055  1.00  0.00           H  
ATOM   1136  HA  GLN C 132     -32.144  -6.242   5.947  1.00  0.00           H  
ATOM   1137  HB2 GLN C 132     -33.780  -7.513   7.063  1.00  0.00           H  
ATOM   1138  HB3 GLN C 132     -32.601  -8.653   7.700  1.00  0.00           H  
ATOM   1139  HG2 GLN C 132     -34.105  -9.394   5.720  1.00  0.00           H  
ATOM   1140  HG3 GLN C 132     -32.396  -9.792   5.687  1.00  0.00           H  
ATOM   1141 HE21 GLN C 132     -33.729  -6.991   3.000  1.00  0.00           H  
ATOM   1142 HE22 GLN C 132     -34.798  -7.483   4.319  1.00  0.00           H  
ATOM   1143  N   THR C 133     -30.307  -5.458   8.013  1.00  0.00           N  
ATOM   1144  CA  THR C 133     -29.938  -4.471   9.048  1.00  0.00           C  
ATOM   1145  C   THR C 133     -29.031  -3.374   8.445  1.00  0.00           C  
ATOM   1146  O   THR C 133     -28.862  -3.293   7.229  1.00  0.00           O  
ATOM   1147  CB  THR C 133     -29.317  -5.189  10.271  1.00  0.00           C  
ATOM   1148  OG1 THR C 133     -29.192  -4.291  11.361  1.00  0.00           O  
ATOM   1149  CG2 THR C 133     -27.933  -5.788  10.021  1.00  0.00           C  
ATOM   1150  H   THR C 133     -29.618  -5.609   7.290  1.00  0.00           H  
ATOM   1151  HA  THR C 133     -30.841  -3.970   9.395  1.00  0.00           H  
ATOM   1152  HB  THR C 133     -29.984  -5.993  10.579  1.00  0.00           H  
ATOM   1153 HG21 THR C 133     -28.007  -6.576   9.273  1.00  0.00           H  
ATOM   1154 HG22 THR C 133     -27.235  -5.026   9.672  1.00  0.00           H  
ATOM   1155 HG23 THR C 133     -27.554  -6.223  10.946  1.00  0.00           H  
ATOM   1156  HG1 THR C 133     -29.991  -4.412  11.879  1.00  0.00           H  
ATOM   1157  N   GLU C 134     -28.464  -2.496   9.273  1.00  0.00           N  
ATOM   1158  CA  GLU C 134     -27.630  -1.356   8.848  1.00  0.00           C  
ATOM   1159  C   GLU C 134     -26.134  -1.679   8.697  1.00  0.00           C  
ATOM   1160  O   GLU C 134     -25.424  -0.962   7.993  1.00  0.00           O  
ATOM   1161  CB  GLU C 134     -27.770  -0.221   9.883  1.00  0.00           C  
ATOM   1162  CG  GLU C 134     -29.184   0.339  10.057  1.00  0.00           C  
ATOM   1163  CD  GLU C 134     -29.623   1.150   8.836  1.00  0.00           C  
ATOM   1164  OE1 GLU C 134     -29.501   2.395   8.845  1.00  0.00           O  
ATOM   1165  OE2 GLU C 134     -30.122   0.569   7.846  1.00  0.00           O1-
ATOM   1166  H   GLU C 134     -28.641  -2.625  10.259  1.00  0.00           H  
ATOM   1167  HA  GLU C 134     -27.976  -0.989   7.882  1.00  0.00           H  
ATOM   1168  HB2 GLU C 134     -27.112   0.603   9.607  1.00  0.00           H  
ATOM   1169  HB3 GLU C 134     -27.441  -0.596  10.852  1.00  0.00           H  
ATOM   1170  HG2 GLU C 134     -29.190   0.987  10.933  1.00  0.00           H  
ATOM   1171  HG3 GLU C 134     -29.891  -0.468  10.249  1.00  0.00           H  
ATOM   1172  N   LEU C 135     -25.647  -2.720   9.385  1.00  0.00           N  
ATOM   1173  CA  LEU C 135     -24.224  -2.929   9.678  1.00  0.00           C  
ATOM   1174  C   LEU C 135     -23.791  -4.400   9.592  1.00  0.00           C  
ATOM   1175  O   LEU C 135     -24.549  -5.311   9.940  1.00  0.00           O  
ATOM   1176  CB  LEU C 135     -23.902  -2.358  11.075  1.00  0.00           C  
ATOM   1177  CG  LEU C 135     -24.008  -0.826  11.225  1.00  0.00           C  
ATOM   1178  CD1 LEU C 135     -23.854  -0.440  12.694  1.00  0.00           C  
ATOM   1179  CD2 LEU C 135     -22.926  -0.099  10.430  1.00  0.00           C  
ATOM   1180  H   LEU C 135     -26.306  -3.335   9.841  1.00  0.00           H  
ATOM   1181  HA  LEU C 135     -23.631  -2.389   8.939  1.00  0.00           H  
ATOM   1182  HB2 LEU C 135     -22.890  -2.652  11.354  1.00  0.00           H  
ATOM   1183  HB3 LEU C 135     -24.576  -2.824  11.793  1.00  0.00           H  
ATOM   1184  HG  LEU C 135     -24.988  -0.486  10.893  1.00  0.00           H  
ATOM   1185 HD11 LEU C 135     -24.664  -0.882  13.274  1.00  0.00           H  
ATOM   1186 HD12 LEU C 135     -22.894  -0.788  13.075  1.00  0.00           H  
ATOM   1187 HD13 LEU C 135     -23.912   0.644  12.795  1.00  0.00           H  
ATOM   1188 HD21 LEU C 135     -21.938  -0.445  10.733  1.00  0.00           H  
ATOM   1189 HD22 LEU C 135     -23.067  -0.305   9.369  1.00  0.00           H  
ATOM   1190 HD23 LEU C 135     -23.007   0.976  10.591  1.00  0.00           H  
ATOM   1191  N   PHE C 136     -22.538  -4.625   9.195  1.00  0.00           N  
ATOM   1192  CA  PHE C 136     -21.940  -5.942   8.956  1.00  0.00           C  
ATOM   1193  C   PHE C 136     -20.528  -6.046   9.551  1.00  0.00           C  
ATOM   1194  O   PHE C 136     -19.825  -5.043   9.653  1.00  0.00           O  
ATOM   1195  CB  PHE C 136     -21.975  -6.222   7.445  1.00  0.00           C  
ATOM   1196  CG  PHE C 136     -21.228  -7.465   6.995  1.00  0.00           C  
ATOM   1197  CD1 PHE C 136     -21.828  -8.732   7.116  1.00  0.00           C  
ATOM   1198  CD2 PHE C 136     -19.921  -7.358   6.482  1.00  0.00           C  
ATOM   1199  CE1 PHE C 136     -21.127  -9.884   6.715  1.00  0.00           C  
ATOM   1200  CE2 PHE C 136     -19.221  -8.509   6.085  1.00  0.00           C  
ATOM   1201  CZ  PHE C 136     -19.823  -9.774   6.200  1.00  0.00           C  
ATOM   1202  H   PHE C 136     -21.979  -3.814   8.971  1.00  0.00           H  
ATOM   1203  HA  PHE C 136     -22.544  -6.706   9.446  1.00  0.00           H  
ATOM   1204  HB2 PHE C 136     -21.551  -5.363   6.926  1.00  0.00           H  
ATOM   1205  HB3 PHE C 136     -23.014  -6.305   7.127  1.00  0.00           H  
ATOM   1206  HD1 PHE C 136     -22.828  -8.824   7.515  1.00  0.00           H  
ATOM   1207  HD2 PHE C 136     -19.449  -6.390   6.393  1.00  0.00           H  
ATOM   1208  HE1 PHE C 136     -21.590 -10.856   6.804  1.00  0.00           H  
ATOM   1209  HE2 PHE C 136     -18.219  -8.423   5.692  1.00  0.00           H  
ATOM   1210  HZ  PHE C 136     -19.286 -10.658   5.892  1.00  0.00           H  
ATOM   1211  N   VAL C 137     -20.107  -7.256   9.937  1.00  0.00           N  
ATOM   1212  CA  VAL C 137     -18.777  -7.548  10.501  1.00  0.00           C  
ATOM   1213  C   VAL C 137     -18.281  -8.920  10.012  1.00  0.00           C  
ATOM   1214  O   VAL C 137     -19.016  -9.899  10.180  1.00  0.00           O  
ATOM   1215  CB  VAL C 137     -18.755  -7.474  12.045  1.00  0.00           C  
ATOM   1216  CG1 VAL C 137     -17.381  -7.818  12.644  1.00  0.00           C  
ATOM   1217  CG2 VAL C 137     -19.165  -6.100  12.591  1.00  0.00           C  
ATOM   1218  H   VAL C 137     -20.728  -8.043   9.812  1.00  0.00           H  
ATOM   1219  HA  VAL C 137     -18.095  -6.771  10.153  1.00  0.00           H  
ATOM   1220  HB  VAL C 137     -19.468  -8.209  12.418  1.00  0.00           H  
ATOM   1221 HG11 VAL C 137     -17.096  -8.836  12.377  1.00  0.00           H  
ATOM   1222 HG12 VAL C 137     -16.631  -7.117  12.279  1.00  0.00           H  
ATOM   1223 HG13 VAL C 137     -17.434  -7.762  13.731  1.00  0.00           H  
ATOM   1224 HG21 VAL C 137     -18.514  -5.332  12.174  1.00  0.00           H  
ATOM   1225 HG22 VAL C 137     -20.200  -5.886  12.328  1.00  0.00           H  
ATOM   1226 HG23 VAL C 137     -19.086  -6.093  13.678  1.00  0.00           H  
ATOM   1227  N   PRO C 138     -17.073  -9.037   9.420  1.00  0.00           N  
ATOM   1228  CA  PRO C 138     -16.525 -10.316   8.968  1.00  0.00           C  
ATOM   1229  C   PRO C 138     -16.247 -11.324  10.098  1.00  0.00           C  
ATOM   1230  O   PRO C 138     -16.141 -10.959  11.273  1.00  0.00           O  
ATOM   1231  CB  PRO C 138     -15.249  -9.975   8.195  1.00  0.00           C  
ATOM   1232  CG  PRO C 138     -15.440  -8.521   7.782  1.00  0.00           C  
ATOM   1233  CD  PRO C 138     -16.215  -7.954   8.961  1.00  0.00           C  
ATOM   1234  HA  PRO C 138     -17.240 -10.763   8.278  1.00  0.00           H  
ATOM   1235  HB2 PRO C 138     -15.147 -10.602   7.309  1.00  0.00           H  
ATOM   1236  HB3 PRO C 138     -14.376 -10.063   8.842  1.00  0.00           H  
ATOM   1237  HG2 PRO C 138     -16.043  -8.465   6.875  1.00  0.00           H  
ATOM   1238  HG3 PRO C 138     -14.486  -8.012   7.649  1.00  0.00           H  
ATOM   1239  HD2 PRO C 138     -15.524  -7.677   9.757  1.00  0.00           H  
ATOM   1240  HD3 PRO C 138     -16.789  -7.092   8.622  1.00  0.00           H  
ATOM   1241  N   SER C 139     -16.094 -12.600   9.745  1.00  0.00           N  
ATOM   1242  CA  SER C 139     -15.923 -13.716  10.690  1.00  0.00           C  
ATOM   1243  C   SER C 139     -14.982 -14.803  10.130  1.00  0.00           C  
ATOM   1244  O   SER C 139     -14.398 -14.632   9.058  1.00  0.00           O  
ATOM   1245  CB  SER C 139     -17.303 -14.256  11.090  1.00  0.00           C  
ATOM   1246  OG  SER C 139     -17.906 -14.952  10.025  1.00  0.00           O  
ATOM   1247  H   SER C 139     -16.127 -12.841   8.765  1.00  0.00           H  
ATOM   1248  HA  SER C 139     -15.459 -13.339  11.601  1.00  0.00           H  
ATOM   1249  HB2 SER C 139     -17.946 -13.431  11.395  1.00  0.00           H  
ATOM   1250  HB3 SER C 139     -17.194 -14.931  11.939  1.00  0.00           H  
ATOM   1251  HG  SER C 139     -18.571 -15.543  10.387  1.00  0.00           H  
ATOM   1252  N   LEU C 140     -14.755 -15.887  10.880  1.00  0.00           N  
ATOM   1253  CA  LEU C 140     -13.701 -16.874  10.601  1.00  0.00           C  
ATOM   1254  C   LEU C 140     -14.045 -17.792   9.407  1.00  0.00           C  
ATOM   1255  O   LEU C 140     -15.140 -18.355   9.367  1.00  0.00           O  
ATOM   1256  CB  LEU C 140     -13.441 -17.660  11.905  1.00  0.00           C  
ATOM   1257  CG  LEU C 140     -12.348 -18.744  11.838  1.00  0.00           C  
ATOM   1258  CD1 LEU C 140     -10.954 -18.121  11.869  1.00  0.00           C  
ATOM   1259  CD2 LEU C 140     -12.454 -19.670  13.048  1.00  0.00           C  
ATOM   1260  H   LEU C 140     -15.346 -16.050  11.682  1.00  0.00           H  
ATOM   1261  HA  LEU C 140     -12.790 -16.335  10.341  1.00  0.00           H  
ATOM   1262  HB2 LEU C 140     -14.376 -18.149  12.176  1.00  0.00           H  
ATOM   1263  HB3 LEU C 140     -13.197 -16.963  12.707  1.00  0.00           H  
ATOM   1264  HG  LEU C 140     -12.464 -19.344  10.935  1.00  0.00           H  
ATOM   1265 HD11 LEU C 140     -10.836 -17.418  11.044  1.00  0.00           H  
ATOM   1266 HD12 LEU C 140     -10.793 -17.592  12.808  1.00  0.00           H  
ATOM   1267 HD13 LEU C 140     -10.197 -18.899  11.769  1.00  0.00           H  
ATOM   1268 HD21 LEU C 140     -12.322 -19.102  13.969  1.00  0.00           H  
ATOM   1269 HD22 LEU C 140     -13.431 -20.153  13.061  1.00  0.00           H  
ATOM   1270 HD23 LEU C 140     -11.684 -20.440  12.989  1.00  0.00           H  
ATOM   1271  N   ASN C 141     -13.114 -18.009   8.471  1.00  0.00           N  
ATOM   1272  CA  ASN C 141     -13.307 -18.911   7.323  1.00  0.00           C  
ATOM   1273  C   ASN C 141     -13.149 -20.401   7.688  1.00  0.00           C  
ATOM   1274  O   ASN C 141     -12.235 -21.085   7.221  1.00  0.00           O  
ATOM   1275  CB  ASN C 141     -12.424 -18.471   6.140  1.00  0.00           C  
ATOM   1276  CG  ASN C 141     -12.725 -17.068   5.653  1.00  0.00           C  
ATOM   1277  OD1 ASN C 141     -11.895 -16.179   5.688  1.00  0.00           O  
ATOM   1278  ND2 ASN C 141     -13.919 -16.826   5.164  1.00  0.00           N  
ATOM   1279  H   ASN C 141     -12.229 -17.529   8.543  1.00  0.00           H  
ATOM   1280  HA  ASN C 141     -14.341 -18.809   6.996  1.00  0.00           H  
ATOM   1281  HB2 ASN C 141     -12.579 -19.155   5.306  1.00  0.00           H  
ATOM   1282  HB3 ASN C 141     -11.375 -18.519   6.432  1.00  0.00           H  
ATOM   1283 HD21 ASN C 141     -14.564 -17.598   5.083  1.00  0.00           H  
ATOM   1284 HD22 ASN C 141     -14.132 -15.905   4.810  1.00  0.00           H  
ATOM   1285  N   VAL C 142     -14.053 -20.911   8.531  1.00  0.00           N  
ATOM   1286  CA  VAL C 142     -14.149 -22.342   8.879  1.00  0.00           C  
ATOM   1287  C   VAL C 142     -14.330 -23.184   7.613  1.00  0.00           C  
ATOM   1288  O   VAL C 142     -14.956 -22.758   6.643  1.00  0.00           O  
ATOM   1289  CB  VAL C 142     -15.271 -22.623   9.900  1.00  0.00           C  
ATOM   1290  CG1 VAL C 142     -15.075 -21.803  11.181  1.00  0.00           C  
ATOM   1291  CG2 VAL C 142     -16.684 -22.385   9.352  1.00  0.00           C  
ATOM   1292  H   VAL C 142     -14.764 -20.285   8.880  1.00  0.00           H  
ATOM   1293  HA  VAL C 142     -13.205 -22.638   9.337  1.00  0.00           H  
ATOM   1294  HB  VAL C 142     -15.202 -23.675  10.177  1.00  0.00           H  
ATOM   1295 HG11 VAL C 142     -14.080 -21.993  11.584  1.00  0.00           H  
ATOM   1296 HG12 VAL C 142     -15.190 -20.738  10.979  1.00  0.00           H  
ATOM   1297 HG13 VAL C 142     -15.816 -22.105  11.922  1.00  0.00           H  
ATOM   1298 HG21 VAL C 142     -16.795 -21.355   9.014  1.00  0.00           H  
ATOM   1299 HG22 VAL C 142     -16.885 -23.057   8.518  1.00  0.00           H  
ATOM   1300 HG23 VAL C 142     -17.419 -22.589  10.131  1.00  0.00           H  
ATOM   1301  N   ASP C 143     -13.734 -24.376   7.596  1.00  0.00           N  
ATOM   1302  CA  ASP C 143     -13.638 -25.264   6.425  1.00  0.00           C  
ATOM   1303  C   ASP C 143     -13.024 -24.600   5.161  1.00  0.00           C  
ATOM   1304  O   ASP C 143     -13.113 -25.150   4.059  1.00  0.00           O  
ATOM   1305  CB  ASP C 143     -14.986 -25.959   6.121  1.00  0.00           C  
ATOM   1306  CG  ASP C 143     -15.782 -26.535   7.301  1.00  0.00           C  
ATOM   1307  OD1 ASP C 143     -16.941 -26.947   7.045  1.00  0.00           O  
ATOM   1308  OD2 ASP C 143     -15.286 -26.602   8.450  1.00  0.00           O1-
ATOM   1309  H   ASP C 143     -13.327 -24.712   8.458  1.00  0.00           H  
ATOM   1310  HA  ASP C 143     -12.945 -26.057   6.705  1.00  0.00           H  
ATOM   1311  HB2 ASP C 143     -14.805 -26.772   5.417  1.00  0.00           H  
ATOM   1312  HB3 ASP C 143     -15.631 -25.237   5.620  1.00  0.00           H  
ATOM   1313  N   GLY C 144     -12.417 -23.413   5.283  1.00  0.00           N  
ATOM   1314  CA  GLY C 144     -11.989 -22.576   4.156  1.00  0.00           C  
ATOM   1315  C   GLY C 144     -13.144 -21.919   3.384  1.00  0.00           C  
ATOM   1316  O   GLY C 144     -12.956 -21.526   2.235  1.00  0.00           O  
ATOM   1317  H   GLY C 144     -12.359 -22.999   6.202  1.00  0.00           H  
ATOM   1318  HA2 GLY C 144     -11.401 -23.175   3.460  1.00  0.00           H  
ATOM   1319  HA3 GLY C 144     -11.354 -21.779   4.544  1.00  0.00           H  
ATOM   1320  N   GLN C 145     -14.342 -21.828   3.968  1.00  0.00           N  
ATOM   1321  CA  GLN C 145     -15.543 -21.269   3.330  1.00  0.00           C  
ATOM   1322  C   GLN C 145     -15.652 -19.744   3.533  1.00  0.00           C  
ATOM   1323  O   GLN C 145     -15.257 -19.236   4.587  1.00  0.00           O  
ATOM   1324  CB  GLN C 145     -16.801 -21.982   3.859  1.00  0.00           C  
ATOM   1325  CG  GLN C 145     -16.854 -23.478   3.499  1.00  0.00           C  
ATOM   1326  CD  GLN C 145     -17.244 -23.759   2.048  1.00  0.00           C  
ATOM   1327  NE2 GLN C 145     -17.284 -25.007   1.641  1.00  0.00           N  
ATOM   1328  OE1 GLN C 145     -17.510 -22.882   1.234  1.00  0.00           O  
ATOM   1329  H   GLN C 145     -14.437 -22.149   4.921  1.00  0.00           H  
ATOM   1330  HA  GLN C 145     -15.475 -21.467   2.261  1.00  0.00           H  
ATOM   1331  HB2 GLN C 145     -16.823 -21.885   4.945  1.00  0.00           H  
ATOM   1332  HB3 GLN C 145     -17.694 -21.490   3.474  1.00  0.00           H  
ATOM   1333  HG2 GLN C 145     -15.893 -23.950   3.703  1.00  0.00           H  
ATOM   1334  HG3 GLN C 145     -17.593 -23.955   4.142  1.00  0.00           H  
ATOM   1335 HE21 GLN C 145     -17.616 -25.208   0.709  1.00  0.00           H  
ATOM   1336 HE22 GLN C 145     -17.008 -25.754   2.262  1.00  0.00           H  
ATOM   1337  N   PRO C 146     -16.191 -18.991   2.555  1.00  0.00           N  
ATOM   1338  CA  PRO C 146     -16.347 -17.541   2.654  1.00  0.00           C  
ATOM   1339  C   PRO C 146     -17.549 -17.144   3.532  1.00  0.00           C  
ATOM   1340  O   PRO C 146     -18.363 -17.982   3.932  1.00  0.00           O  
ATOM   1341  CB  PRO C 146     -16.490 -17.079   1.202  1.00  0.00           C  
ATOM   1342  CG  PRO C 146     -17.275 -18.225   0.571  1.00  0.00           C  
ATOM   1343  CD  PRO C 146     -16.692 -19.456   1.266  1.00  0.00           C  
ATOM   1344  HA  PRO C 146     -15.445 -17.093   3.072  1.00  0.00           H  
ATOM   1345  HB2 PRO C 146     -15.505 -17.009   0.741  1.00  0.00           H  
ATOM   1346  HB3 PRO C 146     -17.016 -16.128   1.123  1.00  0.00           H  
ATOM   1347  HG2 PRO C 146     -17.138 -18.265  -0.510  1.00  0.00           H  
ATOM   1348  HG3 PRO C 146     -18.331 -18.126   0.823  1.00  0.00           H  
ATOM   1349  HD2 PRO C 146     -17.466 -20.213   1.391  1.00  0.00           H  
ATOM   1350  HD3 PRO C 146     -15.869 -19.853   0.672  1.00  0.00           H  
ATOM   1351  N   ILE C 147     -17.670 -15.843   3.805  1.00  0.00           N  
ATOM   1352  CA  ILE C 147     -18.735 -15.221   4.614  1.00  0.00           C  
ATOM   1353  C   ILE C 147     -19.520 -14.200   3.766  1.00  0.00           C  
ATOM   1354  O   ILE C 147     -18.955 -13.622   2.840  1.00  0.00           O  
ATOM   1355  CB  ILE C 147     -18.135 -14.658   5.927  1.00  0.00           C  
ATOM   1356  CG1 ILE C 147     -17.380 -15.721   6.763  1.00  0.00           C  
ATOM   1357  CG2 ILE C 147     -19.176 -13.912   6.781  1.00  0.00           C  
ATOM   1358  CD1 ILE C 147     -18.242 -16.855   7.337  1.00  0.00           C  
ATOM   1359  H   ILE C 147     -16.945 -15.232   3.455  1.00  0.00           H  
ATOM   1360  HA  ILE C 147     -19.451 -15.993   4.894  1.00  0.00           H  
ATOM   1361  HB  ILE C 147     -17.388 -13.918   5.639  1.00  0.00           H  
ATOM   1362 HG12 ILE C 147     -16.885 -15.215   7.592  1.00  0.00           H  
ATOM   1363 HG13 ILE C 147     -16.587 -16.165   6.162  1.00  0.00           H  
ATOM   1364 HG21 ILE C 147     -19.529 -13.019   6.264  1.00  0.00           H  
ATOM   1365 HG22 ILE C 147     -20.021 -14.561   7.008  1.00  0.00           H  
ATOM   1366 HG23 ILE C 147     -18.720 -13.596   7.720  1.00  0.00           H  
ATOM   1367 HD11 ILE C 147     -19.016 -16.457   7.993  1.00  0.00           H  
ATOM   1368 HD12 ILE C 147     -18.710 -17.422   6.532  1.00  0.00           H  
ATOM   1369 HD13 ILE C 147     -17.607 -17.529   7.913  1.00  0.00           H  
ATOM   1370  N   PHE C 148     -20.813 -13.975   4.030  1.00  0.00           N  
ATOM   1371  CA  PHE C 148     -21.740 -13.389   3.044  1.00  0.00           C  
ATOM   1372  C   PHE C 148     -22.493 -12.134   3.518  1.00  0.00           C  
ATOM   1373  O   PHE C 148     -23.008 -12.070   4.637  1.00  0.00           O  
ATOM   1374  CB  PHE C 148     -22.734 -14.461   2.566  1.00  0.00           C  
ATOM   1375  CG  PHE C 148     -22.125 -15.639   1.824  1.00  0.00           C  
ATOM   1376  CD1 PHE C 148     -21.582 -16.728   2.533  1.00  0.00           C  
ATOM   1377  CD2 PHE C 148     -22.127 -15.660   0.415  1.00  0.00           C  
ATOM   1378  CE1 PHE C 148     -21.035 -17.822   1.841  1.00  0.00           C  
ATOM   1379  CE2 PHE C 148     -21.588 -16.759  -0.277  1.00  0.00           C  
ATOM   1380  CZ  PHE C 148     -21.045 -17.841   0.435  1.00  0.00           C  
ATOM   1381  H   PHE C 148     -21.213 -14.380   4.865  1.00  0.00           H  
ATOM   1382  HA  PHE C 148     -21.171 -13.089   2.164  1.00  0.00           H  
ATOM   1383  HB2 PHE C 148     -23.463 -13.987   1.910  1.00  0.00           H  
ATOM   1384  HB3 PHE C 148     -23.284 -14.840   3.428  1.00  0.00           H  
ATOM   1385  HD1 PHE C 148     -21.583 -16.730   3.613  1.00  0.00           H  
ATOM   1386  HD2 PHE C 148     -22.548 -14.834  -0.139  1.00  0.00           H  
ATOM   1387  HE1 PHE C 148     -20.609 -18.647   2.392  1.00  0.00           H  
ATOM   1388  HE2 PHE C 148     -21.596 -16.776  -1.357  1.00  0.00           H  
ATOM   1389  HZ  PHE C 148     -20.633 -18.687  -0.097  1.00  0.00           H  
ATOM   1390  N   ALA C 149     -22.628 -11.165   2.607  1.00  0.00           N  
ATOM   1391  CA  ALA C 149     -23.411  -9.945   2.775  1.00  0.00           C  
ATOM   1392  C   ALA C 149     -24.305  -9.687   1.546  1.00  0.00           C  
ATOM   1393  O   ALA C 149     -23.849  -9.705   0.402  1.00  0.00           O  
ATOM   1394  CB  ALA C 149     -22.469  -8.777   3.090  1.00  0.00           C  
ATOM   1395  H   ALA C 149     -22.124 -11.259   1.737  1.00  0.00           H  
ATOM   1396  HA  ALA C 149     -24.065 -10.066   3.639  1.00  0.00           H  
ATOM   1397  HB1 ALA C 149     -21.878  -9.004   3.977  1.00  0.00           H  
ATOM   1398  HB2 ALA C 149     -21.801  -8.605   2.246  1.00  0.00           H  
ATOM   1399  HB3 ALA C 149     -23.048  -7.871   3.272  1.00  0.00           H  
ATOM   1400  N   ASN C 150     -25.588  -9.428   1.792  1.00  0.00           N  
ATOM   1401  CA  ASN C 150     -26.649  -9.267   0.796  1.00  0.00           C  
ATOM   1402  C   ASN C 150     -27.340  -7.918   1.007  1.00  0.00           C  
ATOM   1403  O   ASN C 150     -27.669  -7.603   2.147  1.00  0.00           O  
ATOM   1404  CB  ASN C 150     -27.684 -10.408   0.900  1.00  0.00           C  
ATOM   1405  CG  ASN C 150     -27.139 -11.822   0.983  1.00  0.00           C  
ATOM   1406  OD1 ASN C 150     -27.194 -12.573   0.016  1.00  0.00           O  
ATOM   1407  ND2 ASN C 150     -26.645 -12.250   2.123  1.00  0.00           N  
ATOM   1408  H   ASN C 150     -25.880  -9.415   2.759  1.00  0.00           H  
ATOM   1409  HA  ASN C 150     -26.213  -9.284  -0.203  1.00  0.00           H  
ATOM   1410  HB2 ASN C 150     -28.364 -10.344   0.050  1.00  0.00           H  
ATOM   1411  HB3 ASN C 150     -28.278 -10.248   1.799  1.00  0.00           H  
ATOM   1412 HD21 ASN C 150     -26.352 -13.214   2.194  1.00  0.00           H  
ATOM   1413 HD22 ASN C 150     -26.640 -11.638   2.926  1.00  0.00           H  
ATOM   1414  N   ILE C 151     -27.584  -7.144  -0.053  1.00  0.00           N  
ATOM   1415  CA  ILE C 151     -28.111  -5.775   0.050  1.00  0.00           C  
ATOM   1416  C   ILE C 151     -29.464  -5.623  -0.659  1.00  0.00           C  
ATOM   1417  O   ILE C 151     -29.637  -6.084  -1.792  1.00  0.00           O  
ATOM   1418  CB  ILE C 151     -27.054  -4.705  -0.315  1.00  0.00           C  
ATOM   1419  CG1 ILE C 151     -25.768  -4.794   0.546  1.00  0.00           C  
ATOM   1420  CG2 ILE C 151     -27.664  -3.298  -0.159  1.00  0.00           C  
ATOM   1421  CD1 ILE C 151     -24.682  -5.744   0.017  1.00  0.00           C  
ATOM   1422  H   ILE C 151     -27.268  -7.459  -0.959  1.00  0.00           H  
ATOM   1423  HA  ILE C 151     -28.320  -5.597   1.105  1.00  0.00           H  
ATOM   1424  HB  ILE C 151     -26.780  -4.832  -1.363  1.00  0.00           H  
ATOM   1425 HG12 ILE C 151     -26.027  -5.074   1.567  1.00  0.00           H  
ATOM   1426 HG13 ILE C 151     -25.306  -3.807   0.590  1.00  0.00           H  
ATOM   1427 HG21 ILE C 151     -28.479  -3.149  -0.867  1.00  0.00           H  
ATOM   1428 HG22 ILE C 151     -28.035  -3.160   0.857  1.00  0.00           H  
ATOM   1429 HG23 ILE C 151     -26.915  -2.531  -0.356  1.00  0.00           H  
ATOM   1430 HD11 ILE C 151     -25.011  -6.783   0.050  1.00  0.00           H  
ATOM   1431 HD12 ILE C 151     -24.422  -5.480  -1.009  1.00  0.00           H  
ATOM   1432 HD13 ILE C 151     -23.793  -5.654   0.640  1.00  0.00           H  
ATOM   1433  N   THR C 152     -30.423  -4.991   0.024  1.00  0.00           N  
ATOM   1434  CA  THR C 152     -31.864  -5.009  -0.294  1.00  0.00           C  
ATOM   1435  C   THR C 152     -32.545  -3.661  -0.032  1.00  0.00           C  
ATOM   1436  O   THR C 152     -32.047  -2.833   0.724  1.00  0.00           O  
ATOM   1437  CB  THR C 152     -32.592  -6.093   0.527  1.00  0.00           C  
ATOM   1438  OG1 THR C 152     -32.549  -5.795   1.903  1.00  0.00           O  
ATOM   1439  CG2 THR C 152     -32.033  -7.505   0.361  1.00  0.00           C  
ATOM   1440  H   THR C 152     -30.167  -4.590   0.915  1.00  0.00           H  
ATOM   1441  HA  THR C 152     -31.996  -5.245  -1.350  1.00  0.00           H  
ATOM   1442  HB  THR C 152     -33.637  -6.108   0.218  1.00  0.00           H  
ATOM   1443 HG21 THR C 152     -32.038  -7.772  -0.696  1.00  0.00           H  
ATOM   1444 HG22 THR C 152     -31.019  -7.570   0.756  1.00  0.00           H  
ATOM   1445 HG23 THR C 152     -32.666  -8.207   0.903  1.00  0.00           H  
ATOM   1446  HG1 THR C 152     -31.631  -5.847   2.179  1.00  0.00           H  
ATOM   1447  N   LEU C 153     -33.733  -3.412  -0.632  1.00  0.00           N  
ATOM   1448  CA  LEU C 153     -34.668  -2.336  -0.195  1.00  0.00           C  
ATOM   1449  C   LEU C 153     -34.968  -2.430   1.310  1.00  0.00           C  
ATOM   1450  O   LEU C 153     -35.790  -3.166   1.789  1.00  0.00           O  
ATOM   1451  CB  LEU C 153     -35.963  -2.416  -1.024  1.00  0.00           C  
ATOM   1452  CG  LEU C 153     -35.794  -2.170  -2.537  1.00  0.00           C  
ATOM   1453  CD1 LEU C 153     -37.144  -2.377  -3.235  1.00  0.00           C  
ATOM   1454  CD2 LEU C 153     -35.282  -0.751  -2.827  1.00  0.00           C  
ATOM   1455  H   LEU C 153     -34.134  -4.118  -1.257  1.00  0.00           H  
ATOM   1456  HA  LEU C 153     -34.199  -1.383  -0.361  1.00  0.00           H  
ATOM   1457  HC  LEU C 153     -34.372  -1.784   1.929  1.00  0.00           H  
ATOM   1458  HB2 LEU C 153     -36.652  -1.688  -0.637  1.00  0.00           H  
ATOM   1459  HB3 LEU C 153     -36.411  -3.381  -0.865  1.00  0.00           H  
ATOM   1460  HG  LEU C 153     -35.097  -2.882  -2.940  1.00  0.00           H  
ATOM   1461 HD11 LEU C 153     -37.502  -3.377  -3.074  1.00  0.00           H  
ATOM   1462 HD12 LEU C 153     -37.878  -1.690  -2.855  1.00  0.00           H  
ATOM   1463 HD13 LEU C 153     -37.054  -2.221  -4.295  1.00  0.00           H  
ATOM   1464 HD21 LEU C 153     -35.906  -0.021  -2.344  1.00  0.00           H  
ATOM   1465 HD22 LEU C 153     -34.272  -0.630  -2.480  1.00  0.00           H  
ATOM   1466 HD23 LEU C 153     -35.293  -0.554  -3.884  1.00  0.00           H  
TER    1467      LEU C 153 
ATOM   1468  N   GLN A   5       7.520 -12.552 -17.218  1.00  0.00           N  
ATOM   1469  CA  GLN A   5       6.518 -11.655 -17.822  1.00  0.00           C  
ATOM   1470  C   GLN A   5       6.679 -10.158 -17.437  1.00  0.00           C  
ATOM   1471  O   GLN A   5       6.450  -9.261 -18.259  1.00  0.00           O  
ATOM   1472  CB  GLN A   5       5.147 -12.207 -17.390  1.00  0.00           C  
ATOM   1473  CG  GLN A   5       3.923 -11.307 -17.668  1.00  0.00           C  
ATOM   1474  CD  GLN A   5       3.600 -11.137 -19.149  1.00  0.00           C  
ATOM   1475  NE2 GLN A   5       4.233 -10.218 -19.846  1.00  0.00           N  
ATOM   1476  OE1 GLN A   5       2.773 -11.852 -19.700  1.00  0.00           O  
ATOM   1477  H1  GLN A   5       8.444 -12.192 -17.407  1.00  0.00           H  
ATOM   1478  H2  GLN A   5       7.458 -13.426 -17.721  1.00  0.00           H  
ATOM   1479  HA  GLN A   5       6.603 -11.721 -18.907  1.00  0.00           H  
ATOM   1480  HB2 GLN A   5       5.179 -12.376 -16.314  1.00  0.00           H  
ATOM   1481  HB3 GLN A   5       4.998 -13.173 -17.873  1.00  0.00           H  
ATOM   1482  HG2 GLN A   5       4.051 -10.325 -17.213  1.00  0.00           H  
ATOM   1483  HG3 GLN A   5       3.055 -11.757 -17.186  1.00  0.00           H  
ATOM   1484 HE21 GLN A   5       4.000 -10.097 -20.821  1.00  0.00           H  
ATOM   1485 HE22 GLN A   5       4.929  -9.635 -19.404  1.00  0.00           H  
ATOM   1486  N   TYR A   6       6.983  -9.891 -16.168  1.00  0.00           N  
ATOM   1487  CA  TYR A   6       6.723  -8.595 -15.537  1.00  0.00           C  
ATOM   1488  C   TYR A   6       7.784  -7.517 -15.848  1.00  0.00           C  
ATOM   1489  O   TYR A   6       8.954  -7.855 -16.054  1.00  0.00           O  
ATOM   1490  CB  TYR A   6       6.494  -8.809 -14.037  1.00  0.00           C  
ATOM   1491  CG  TYR A   6       5.294  -9.700 -13.756  1.00  0.00           C  
ATOM   1492  CD1 TYR A   6       3.994  -9.177 -13.897  1.00  0.00           C  
ATOM   1493  CD2 TYR A   6       5.468 -11.054 -13.407  1.00  0.00           C  
ATOM   1494  CE1 TYR A   6       2.871  -9.988 -13.649  1.00  0.00           C  
ATOM   1495  CE2 TYR A   6       4.345 -11.872 -13.170  1.00  0.00           C  
ATOM   1496  CZ  TYR A   6       3.044 -11.338 -13.276  1.00  0.00           C  
ATOM   1497  OH  TYR A   6       1.962 -12.116 -13.012  1.00  0.00           O  
ATOM   1498  H   TYR A   6       7.251 -10.667 -15.580  1.00  0.00           H  
ATOM   1499  HA  TYR A   6       5.769  -8.252 -15.939  1.00  0.00           H  
ATOM   1500  HB2 TYR A   6       6.332  -7.844 -13.559  1.00  0.00           H  
ATOM   1501  HB3 TYR A   6       7.390  -9.248 -13.596  1.00  0.00           H  
ATOM   1502  HD1 TYR A   6       3.859  -8.148 -14.195  1.00  0.00           H  
ATOM   1503  HD2 TYR A   6       6.460 -11.469 -13.310  1.00  0.00           H  
ATOM   1504  HE1 TYR A   6       1.877  -9.576 -13.743  1.00  0.00           H  
ATOM   1505  HE2 TYR A   6       4.470 -12.909 -12.895  1.00  0.00           H  
ATOM   1506  HH  TYR A   6       1.140 -11.633 -13.127  1.00  0.00           H  
ATOM   1507  N   PRO A   7       7.409  -6.221 -15.908  1.00  0.00           N  
ATOM   1508  CA  PRO A   7       8.348  -5.124 -16.156  1.00  0.00           C  
ATOM   1509  C   PRO A   7       9.451  -4.975 -15.097  1.00  0.00           C  
ATOM   1510  O   PRO A   7       9.197  -5.183 -13.911  1.00  0.00           O  
ATOM   1511  CB  PRO A   7       7.498  -3.854 -16.235  1.00  0.00           C  
ATOM   1512  CG  PRO A   7       6.153  -4.377 -16.720  1.00  0.00           C  
ATOM   1513  CD  PRO A   7       6.044  -5.707 -15.978  1.00  0.00           C  
ATOM   1514  HA  PRO A   7       8.801  -5.296 -17.132  1.00  0.00           H  
ATOM   1515  HB2 PRO A   7       7.922  -3.131 -16.933  1.00  0.00           H  
ATOM   1516  HB3 PRO A   7       7.381  -3.417 -15.243  1.00  0.00           H  
ATOM   1517  HG2 PRO A   7       6.197  -4.555 -17.795  1.00  0.00           H  
ATOM   1518  HG3 PRO A   7       5.335  -3.701 -16.468  1.00  0.00           H  
ATOM   1519  HD2 PRO A   7       5.663  -5.549 -14.969  1.00  0.00           H  
ATOM   1520  HD3 PRO A   7       5.377  -6.364 -16.535  1.00  0.00           H  
ATOM   1521  N   ILE A   8      10.649  -4.553 -15.517  1.00  0.00           N  
ATOM   1522  CA  ILE A   8      11.859  -4.463 -14.676  1.00  0.00           C  
ATOM   1523  C   ILE A   8      12.372  -3.015 -14.565  1.00  0.00           C  
ATOM   1524  O   ILE A   8      12.202  -2.217 -15.491  1.00  0.00           O  
ATOM   1525  CB  ILE A   8      12.935  -5.483 -15.146  1.00  0.00           C  
ATOM   1526  CG1 ILE A   8      12.358  -6.921 -15.176  1.00  0.00           C  
ATOM   1527  CG2 ILE A   8      14.224  -5.394 -14.303  1.00  0.00           C  
ATOM   1528  CD1 ILE A   8      13.348  -8.019 -15.579  1.00  0.00           C  
ATOM   1529  H   ILE A   8      10.776  -4.420 -16.511  1.00  0.00           H  
ATOM   1530  HA  ILE A   8      11.584  -4.762 -13.664  1.00  0.00           H  
ATOM   1531  HB  ILE A   8      13.207  -5.224 -16.169  1.00  0.00           H  
ATOM   1532 HG12 ILE A   8      11.542  -6.958 -15.897  1.00  0.00           H  
ATOM   1533 HG13 ILE A   8      11.951  -7.171 -14.196  1.00  0.00           H  
ATOM   1534 HG21 ILE A   8      14.694  -4.417 -14.416  1.00  0.00           H  
ATOM   1535 HG22 ILE A   8      14.006  -5.579 -13.252  1.00  0.00           H  
ATOM   1536 HG23 ILE A   8      14.960  -6.121 -14.647  1.00  0.00           H  
ATOM   1537 HD11 ILE A   8      13.888  -7.722 -16.478  1.00  0.00           H  
ATOM   1538 HD12 ILE A   8      14.058  -8.204 -14.772  1.00  0.00           H  
ATOM   1539 HD13 ILE A   8      12.803  -8.942 -15.777  1.00  0.00           H  
ATOM   1540  N   ILE A   9      12.989  -2.665 -13.433  1.00  0.00           N  
ATOM   1541  CA  ILE A   9      13.612  -1.367 -13.123  1.00  0.00           C  
ATOM   1542  C   ILE A   9      14.997  -1.605 -12.500  1.00  0.00           C  
ATOM   1543  O   ILE A   9      15.137  -2.539 -11.714  1.00  0.00           O  
ATOM   1544  CB  ILE A   9      12.700  -0.519 -12.196  1.00  0.00           C  
ATOM   1545  CG1 ILE A   9      11.301  -0.208 -12.776  1.00  0.00           C  
ATOM   1546  CG2 ILE A   9      13.381   0.800 -11.797  1.00  0.00           C  
ATOM   1547  CD1 ILE A   9      10.232  -1.251 -12.412  1.00  0.00           C  
ATOM   1548  H   ILE A   9      13.021  -3.358 -12.699  1.00  0.00           H  
ATOM   1549  HA  ILE A   9      13.762  -0.815 -14.051  1.00  0.00           H  
ATOM   1550  HB  ILE A   9      12.562  -1.085 -11.275  1.00  0.00           H  
ATOM   1551 HG12 ILE A   9      11.371  -0.107 -13.859  1.00  0.00           H  
ATOM   1552 HG13 ILE A   9      10.948   0.744 -12.381  1.00  0.00           H  
ATOM   1553 HG21 ILE A   9      14.295   0.606 -11.236  1.00  0.00           H  
ATOM   1554 HG22 ILE A   9      13.612   1.386 -12.687  1.00  0.00           H  
ATOM   1555 HG23 ILE A   9      12.724   1.384 -11.151  1.00  0.00           H  
ATOM   1556 HD11 ILE A   9      10.422  -2.203 -12.908  1.00  0.00           H  
ATOM   1557 HD12 ILE A   9      10.210  -1.402 -11.333  1.00  0.00           H  
ATOM   1558 HD13 ILE A   9       9.252  -0.895 -12.731  1.00  0.00           H  
ATOM   1559  N   ASN A  10      16.007  -0.775 -12.798  1.00  0.00           N  
ATOM   1560  CA  ASN A  10      17.405  -1.008 -12.390  1.00  0.00           C  
ATOM   1561  C   ASN A  10      18.059   0.212 -11.712  1.00  0.00           C  
ATOM   1562  O   ASN A  10      17.925   1.336 -12.212  1.00  0.00           O  
ATOM   1563  CB  ASN A  10      18.253  -1.506 -13.579  1.00  0.00           C  
ATOM   1564  CG  ASN A  10      17.578  -2.525 -14.484  1.00  0.00           C  
ATOM   1565  ND2 ASN A  10      17.887  -3.786 -14.327  1.00  0.00           N  
ATOM   1566  OD1 ASN A  10      16.802  -2.176 -15.364  1.00  0.00           O  
ATOM   1567  H   ASN A  10      15.819   0.011 -13.403  1.00  0.00           H  
ATOM   1568  HA  ASN A  10      17.403  -1.812 -11.653  1.00  0.00           H  
ATOM   1569  HB2 ASN A  10      19.184  -1.926 -13.197  1.00  0.00           H  
ATOM   1570  HB3 ASN A  10      18.509  -0.653 -14.208  1.00  0.00           H  
ATOM   1571 HD21 ASN A  10      17.459  -4.475 -14.928  1.00  0.00           H  
ATOM   1572 HD22 ASN A  10      18.617  -4.050 -13.680  1.00  0.00           H  
ATOM   1573  N   PHE A  11      18.805   0.003 -10.619  1.00  0.00           N  
ATOM   1574  CA  PHE A  11      19.528   1.057  -9.880  1.00  0.00           C  
ATOM   1575  C   PHE A  11      20.739   0.516  -9.088  1.00  0.00           C  
ATOM   1576  O   PHE A  11      20.852  -0.685  -8.851  1.00  0.00           O  
ATOM   1577  CB  PHE A  11      18.531   1.799  -8.967  1.00  0.00           C  
ATOM   1578  CG  PHE A  11      19.130   2.905  -8.114  1.00  0.00           C  
ATOM   1579  CD1 PHE A  11      19.602   4.089  -8.714  1.00  0.00           C  
ATOM   1580  CD2 PHE A  11      19.283   2.721  -6.725  1.00  0.00           C  
ATOM   1581  CE1 PHE A  11      20.238   5.070  -7.932  1.00  0.00           C  
ATOM   1582  CE2 PHE A  11      19.908   3.708  -5.943  1.00  0.00           C  
ATOM   1583  CZ  PHE A  11      20.391   4.881  -6.547  1.00  0.00           C  
ATOM   1584  H   PHE A  11      18.893  -0.941 -10.271  1.00  0.00           H  
ATOM   1585  HA  PHE A  11      19.926   1.775 -10.597  1.00  0.00           H  
ATOM   1586  HB2 PHE A  11      18.045   1.075  -8.314  1.00  0.00           H  
ATOM   1587  HB3 PHE A  11      17.755   2.235  -9.596  1.00  0.00           H  
ATOM   1588  HD1 PHE A  11      19.490   4.247  -9.776  1.00  0.00           H  
ATOM   1589  HD2 PHE A  11      18.930   1.815  -6.254  1.00  0.00           H  
ATOM   1590  HE1 PHE A  11      20.622   5.967  -8.396  1.00  0.00           H  
ATOM   1591  HE2 PHE A  11      20.030   3.558  -4.881  1.00  0.00           H  
ATOM   1592  HZ  PHE A  11      20.889   5.631  -5.950  1.00  0.00           H  
ATOM   1593  N   THR A  12      21.651   1.400  -8.667  1.00  0.00           N  
ATOM   1594  CA  THR A  12      22.801   1.060  -7.815  1.00  0.00           C  
ATOM   1595  C   THR A  12      23.221   2.244  -6.941  1.00  0.00           C  
ATOM   1596  O   THR A  12      23.219   3.388  -7.393  1.00  0.00           O  
ATOM   1597  CB  THR A  12      23.985   0.536  -8.651  1.00  0.00           C  
ATOM   1598  OG1 THR A  12      25.065   0.217  -7.800  1.00  0.00           O  
ATOM   1599  CG2 THR A  12      24.557   1.540  -9.652  1.00  0.00           C  
ATOM   1600  H   THR A  12      21.498   2.383  -8.843  1.00  0.00           H  
ATOM   1601  HA  THR A  12      22.486   0.259  -7.146  1.00  0.00           H  
ATOM   1602  HB  THR A  12      23.671  -0.358  -9.189  1.00  0.00           H  
ATOM   1603 HG21 THR A  12      23.780   1.853 -10.349  1.00  0.00           H  
ATOM   1604 HG22 THR A  12      24.947   2.415  -9.132  1.00  0.00           H  
ATOM   1605 HG23 THR A  12      25.363   1.074 -10.219  1.00  0.00           H  
ATOM   1606  HG1 THR A  12      25.742  -0.212  -8.328  1.00  0.00           H  
ATOM   1607  N   THR A  13      23.630   1.967  -5.700  1.00  0.00           N  
ATOM   1608  CA  THR A  13      24.215   2.956  -4.769  1.00  0.00           C  
ATOM   1609  C   THR A  13      25.689   3.270  -5.075  1.00  0.00           C  
ATOM   1610  O   THR A  13      26.294   4.098  -4.389  1.00  0.00           O  
ATOM   1611  CB  THR A  13      24.036   2.504  -3.308  1.00  0.00           C  
ATOM   1612  OG1 THR A  13      24.599   1.230  -3.117  1.00  0.00           O  
ATOM   1613  CG2 THR A  13      22.566   2.400  -2.913  1.00  0.00           C  
ATOM   1614  H   THR A  13      23.592   1.008  -5.384  1.00  0.00           H  
ATOM   1615  HA  THR A  13      23.673   3.895  -4.877  1.00  0.00           H  
ATOM   1616  HB  THR A  13      24.523   3.216  -2.641  1.00  0.00           H  
ATOM   1617 HG21 THR A  13      22.081   3.364  -3.069  1.00  0.00           H  
ATOM   1618 HG22 THR A  13      22.063   1.631  -3.500  1.00  0.00           H  
ATOM   1619 HG23 THR A  13      22.507   2.139  -1.856  1.00  0.00           H  
ATOM   1620  HG1 THR A  13      25.485   1.346  -2.766  1.00  0.00           H  
ATOM   1621  N   ALA A  14      26.276   2.653  -6.111  1.00  0.00           N  
ATOM   1622  CA  ALA A  14      27.653   2.890  -6.545  1.00  0.00           C  
ATOM   1623  C   ALA A  14      27.875   4.334  -7.042  1.00  0.00           C  
ATOM   1624  O   ALA A  14      27.442   4.706  -8.142  1.00  0.00           O  
ATOM   1625  CB  ALA A  14      28.028   1.851  -7.610  1.00  0.00           C  
ATOM   1626  H   ALA A  14      25.733   1.975  -6.626  1.00  0.00           H  
ATOM   1627  HA  ALA A  14      28.302   2.733  -5.684  1.00  0.00           H  
ATOM   1628  HB1 ALA A  14      27.884   0.844  -7.218  1.00  0.00           H  
ATOM   1629  HB2 ALA A  14      27.408   1.979  -8.498  1.00  0.00           H  
ATOM   1630  HB3 ALA A  14      29.074   1.974  -7.889  1.00  0.00           H  
ATOM   1631  N   GLY A  15      28.550   5.146  -6.217  1.00  0.00           N  
ATOM   1632  CA  GLY A  15      28.866   6.559  -6.467  1.00  0.00           C  
ATOM   1633  C   GLY A  15      27.647   7.421  -6.819  1.00  0.00           C  
ATOM   1634  O   GLY A  15      27.767   8.327  -7.649  1.00  0.00           O  
ATOM   1635  H   GLY A  15      28.884   4.745  -5.352  1.00  0.00           H  
ATOM   1636  HA2 GLY A  15      29.586   6.626  -7.282  1.00  0.00           H  
ATOM   1637  HA3 GLY A  15      29.322   6.976  -5.569  1.00  0.00           H  
ATOM   1638  N   ALA A  16      26.465   7.079  -6.299  1.00  0.00           N  
ATOM   1639  CA  ALA A  16      25.168   7.550  -6.780  1.00  0.00           C  
ATOM   1640  C   ALA A  16      24.951   9.067  -6.615  1.00  0.00           C  
ATOM   1641  O   ALA A  16      25.624   9.744  -5.835  1.00  0.00           O  
ATOM   1642  CB  ALA A  16      24.073   6.735  -6.085  1.00  0.00           C  
ATOM   1643  H   ALA A  16      26.470   6.416  -5.538  1.00  0.00           H  
ATOM   1644  HA  ALA A  16      25.109   7.331  -7.847  1.00  0.00           H  
ATOM   1645  HB1 ALA A  16      24.223   5.675  -6.286  1.00  0.00           H  
ATOM   1646  HB2 ALA A  16      24.108   6.907  -5.009  1.00  0.00           H  
ATOM   1647  HB3 ALA A  16      23.092   7.023  -6.462  1.00  0.00           H  
ATOM   1648  N   THR A  17      23.967   9.604  -7.337  1.00  0.00           N  
ATOM   1649  CA  THR A  17      23.651  11.039  -7.387  1.00  0.00           C  
ATOM   1650  C   THR A  17      22.151  11.257  -7.229  1.00  0.00           C  
ATOM   1651  O   THR A  17      21.344  10.350  -7.445  1.00  0.00           O  
ATOM   1652  CB  THR A  17      24.167  11.705  -8.678  1.00  0.00           C  
ATOM   1653  OG1 THR A  17      23.531  11.173  -9.824  1.00  0.00           O  
ATOM   1654  CG2 THR A  17      25.674  11.562  -8.878  1.00  0.00           C  
ATOM   1655  H   THR A  17      23.380   8.990  -7.884  1.00  0.00           H  
ATOM   1656  HA  THR A  17      24.134  11.544  -6.550  1.00  0.00           H  
ATOM   1657  HB  THR A  17      23.937  12.770  -8.627  1.00  0.00           H  
ATOM   1658 HG21 THR A  17      26.196  11.932  -7.996  1.00  0.00           H  
ATOM   1659 HG22 THR A  17      25.948  10.519  -9.040  1.00  0.00           H  
ATOM   1660 HG23 THR A  17      25.983  12.150  -9.742  1.00  0.00           H  
ATOM   1661  HG1 THR A  17      23.811  10.256  -9.875  1.00  0.00           H  
ATOM   1662  N   VAL A  18      21.761  12.478  -6.866  1.00  0.00           N  
ATOM   1663  CA  VAL A  18      20.351  12.872  -6.779  1.00  0.00           C  
ATOM   1664  C   VAL A  18      19.637  12.646  -8.110  1.00  0.00           C  
ATOM   1665  O   VAL A  18      18.540  12.091  -8.111  1.00  0.00           O  
ATOM   1666  CB  VAL A  18      20.230  14.324  -6.283  1.00  0.00           C  
ATOM   1667  CG1 VAL A  18      18.823  14.890  -6.460  1.00  0.00           C  
ATOM   1668  CG2 VAL A  18      20.606  14.384  -4.797  1.00  0.00           C  
ATOM   1669  H   VAL A  18      22.462  13.185  -6.693  1.00  0.00           H  
ATOM   1670  HA  VAL A  18      19.856  12.226  -6.054  1.00  0.00           H  
ATOM   1671  HB  VAL A  18      20.915  14.955  -6.849  1.00  0.00           H  
ATOM   1672 HG11 VAL A  18      18.628  15.082  -7.515  1.00  0.00           H  
ATOM   1673 HG12 VAL A  18      18.098  14.168  -6.085  1.00  0.00           H  
ATOM   1674 HG13 VAL A  18      18.731  15.832  -5.919  1.00  0.00           H  
ATOM   1675 HG21 VAL A  18      19.926  13.764  -4.213  1.00  0.00           H  
ATOM   1676 HG22 VAL A  18      21.627  14.033  -4.650  1.00  0.00           H  
ATOM   1677 HG23 VAL A  18      20.542  15.415  -4.449  1.00  0.00           H  
ATOM   1678  N   GLN A  19      20.272  12.985  -9.237  1.00  0.00           N  
ATOM   1679  CA  GLN A  19      19.733  12.702 -10.567  1.00  0.00           C  
ATOM   1680  C   GLN A  19      19.496  11.201 -10.807  1.00  0.00           C  
ATOM   1681  O   GLN A  19      18.410  10.830 -11.242  1.00  0.00           O  
ATOM   1682  CB  GLN A  19      20.661  13.315 -11.629  1.00  0.00           C  
ATOM   1683  CG  GLN A  19      20.243  13.028 -13.085  1.00  0.00           C  
ATOM   1684  CD  GLN A  19      18.945  13.717 -13.505  1.00  0.00           C  
ATOM   1685  OE1 GLN A  19      18.492  14.695 -12.928  1.00  0.00           O  
ATOM   1686  NE2 GLN A  19      18.301  13.256 -14.548  1.00  0.00           N  
ATOM   1687  H   GLN A  19      21.154  13.472  -9.169  1.00  0.00           H  
ATOM   1688  HA  GLN A  19      18.763  13.194 -10.649  1.00  0.00           H  
ATOM   1689  HB2 GLN A  19      21.663  12.911 -11.481  1.00  0.00           H  
ATOM   1690  HB3 GLN A  19      20.715  14.393 -11.479  1.00  0.00           H  
ATOM   1691  HG2 GLN A  19      20.153  11.953 -13.247  1.00  0.00           H  
ATOM   1692  HG3 GLN A  19      21.032  13.385 -13.746  1.00  0.00           H  
ATOM   1693 HE21 GLN A  19      17.532  13.812 -14.895  1.00  0.00           H  
ATOM   1694 HE22 GLN A  19      18.620  12.415 -15.008  1.00  0.00           H  
ATOM   1695  N   SER A  20      20.461  10.321 -10.508  1.00  0.00           N  
ATOM   1696  CA  SER A  20      20.337   8.884 -10.814  1.00  0.00           C  
ATOM   1697  C   SER A  20      19.371   8.144  -9.882  1.00  0.00           C  
ATOM   1698  O   SER A  20      18.625   7.282 -10.349  1.00  0.00           O  
ATOM   1699  CB  SER A  20      21.714   8.218 -10.870  1.00  0.00           C  
ATOM   1700  OG  SER A  20      22.405   8.277  -9.637  1.00  0.00           O  
ATOM   1701  H   SER A  20      21.317  10.646 -10.082  1.00  0.00           H  
ATOM   1702  HA  SER A  20      19.918   8.794 -11.816  1.00  0.00           H  
ATOM   1703  HB2 SER A  20      22.312   8.714 -11.635  1.00  0.00           H  
ATOM   1704  HB3 SER A  20      21.591   7.173 -11.154  1.00  0.00           H  
ATOM   1705  HG  SER A  20      23.313   8.044  -9.845  1.00  0.00           H  
ATOM   1706  N   TYR A  21      19.278   8.519  -8.602  1.00  0.00           N  
ATOM   1707  CA  TYR A  21      18.186   8.042  -7.741  1.00  0.00           C  
ATOM   1708  C   TYR A  21      16.820   8.572  -8.207  1.00  0.00           C  
ATOM   1709  O   TYR A  21      15.814   7.865  -8.151  1.00  0.00           O  
ATOM   1710  CB  TYR A  21      18.453   8.433  -6.286  1.00  0.00           C  
ATOM   1711  CG  TYR A  21      17.318   8.052  -5.351  1.00  0.00           C  
ATOM   1712  CD1 TYR A  21      17.174   6.714  -4.926  1.00  0.00           C  
ATOM   1713  CD2 TYR A  21      16.394   9.027  -4.927  1.00  0.00           C  
ATOM   1714  CE1 TYR A  21      16.120   6.356  -4.061  1.00  0.00           C  
ATOM   1715  CE2 TYR A  21      15.340   8.672  -4.064  1.00  0.00           C  
ATOM   1716  CZ  TYR A  21      15.205   7.338  -3.624  1.00  0.00           C  
ATOM   1717  OH  TYR A  21      14.194   7.003  -2.782  1.00  0.00           O  
ATOM   1718  H   TYR A  21      19.950   9.179  -8.237  1.00  0.00           H  
ATOM   1719  HA  TYR A  21      18.142   6.954  -7.793  1.00  0.00           H  
ATOM   1720  HB2 TYR A  21      18.616   9.510  -6.229  1.00  0.00           H  
ATOM   1721  HB3 TYR A  21      19.369   7.942  -5.956  1.00  0.00           H  
ATOM   1722  HD1 TYR A  21      17.873   5.964  -5.264  1.00  0.00           H  
ATOM   1723  HD2 TYR A  21      16.486  10.047  -5.271  1.00  0.00           H  
ATOM   1724  HE1 TYR A  21      16.011   5.334  -3.731  1.00  0.00           H  
ATOM   1725  HE2 TYR A  21      14.624   9.412  -3.740  1.00  0.00           H  
ATOM   1726  HH  TYR A  21      14.033   6.057  -2.775  1.00  0.00           H  
ATOM   1727  N   THR A  22      16.773   9.802  -8.725  1.00  0.00           N  
ATOM   1728  CA  THR A  22      15.527  10.370  -9.250  1.00  0.00           C  
ATOM   1729  C   THR A  22      15.103   9.697 -10.562  1.00  0.00           C  
ATOM   1730  O   THR A  22      13.917   9.433 -10.743  1.00  0.00           O  
ATOM   1731  CB  THR A  22      15.590  11.899  -9.337  1.00  0.00           C  
ATOM   1732  OG1 THR A  22      15.905  12.433  -8.074  1.00  0.00           O  
ATOM   1733  CG2 THR A  22      14.253  12.489  -9.750  1.00  0.00           C  
ATOM   1734  H   THR A  22      17.611  10.366  -8.740  1.00  0.00           H  
ATOM   1735  HA  THR A  22      14.738  10.147  -8.532  1.00  0.00           H  
ATOM   1736  HB  THR A  22      16.353  12.199 -10.056  1.00  0.00           H  
ATOM   1737 HG21 THR A  22      14.001  12.163 -10.759  1.00  0.00           H  
ATOM   1738 HG22 THR A  22      13.479  12.161  -9.056  1.00  0.00           H  
ATOM   1739 HG23 THR A  22      14.319  13.577  -9.728  1.00  0.00           H  
ATOM   1740  HG1 THR A  22      16.854  12.324  -7.978  1.00  0.00           H  
ATOM   1741  N   ASN A  23      16.049   9.304 -11.429  1.00  0.00           N  
ATOM   1742  CA  ASN A  23      15.792   8.403 -12.562  1.00  0.00           C  
ATOM   1743  C   ASN A  23      15.123   7.095 -12.109  1.00  0.00           C  
ATOM   1744  O   ASN A  23      14.127   6.684 -12.701  1.00  0.00           O  
ATOM   1745  CB  ASN A  23      17.084   8.074 -13.340  1.00  0.00           C  
ATOM   1746  CG  ASN A  23      17.854   9.231 -13.953  1.00  0.00           C  
ATOM   1747  OD1 ASN A  23      17.370  10.341 -14.117  1.00  0.00           O  
ATOM   1748  ND2 ASN A  23      19.068   8.977 -14.378  1.00  0.00           N  
ATOM   1749  H   ASN A  23      16.996   9.620 -11.275  1.00  0.00           H  
ATOM   1750  HA  ASN A  23      15.093   8.893 -13.240  1.00  0.00           H  
ATOM   1751  HB2 ASN A  23      16.830   7.396 -14.155  1.00  0.00           H  
ATOM   1752  HB3 ASN A  23      17.765   7.534 -12.681  1.00  0.00           H  
ATOM   1753 HD21 ASN A  23      19.539   9.717 -14.879  1.00  0.00           H  
ATOM   1754 HD22 ASN A  23      19.449   8.047 -14.280  1.00  0.00           H  
ATOM   1755  N   PHE A  24      15.631   6.466 -11.044  1.00  0.00           N  
ATOM   1756  CA  PHE A  24      15.036   5.261 -10.463  1.00  0.00           C  
ATOM   1757  C   PHE A  24      13.591   5.489  -9.984  1.00  0.00           C  
ATOM   1758  O   PHE A  24      12.694   4.746 -10.382  1.00  0.00           O  
ATOM   1759  CB  PHE A  24      15.955   4.723  -9.354  1.00  0.00           C  
ATOM   1760  CG  PHE A  24      15.282   3.744  -8.412  1.00  0.00           C  
ATOM   1761  CD1 PHE A  24      14.979   2.444  -8.854  1.00  0.00           C  
ATOM   1762  CD2 PHE A  24      14.896   4.152  -7.120  1.00  0.00           C  
ATOM   1763  CE1 PHE A  24      14.285   1.558  -8.013  1.00  0.00           C  
ATOM   1764  CE2 PHE A  24      14.199   3.266  -6.279  1.00  0.00           C  
ATOM   1765  CZ  PHE A  24      13.893   1.968  -6.728  1.00  0.00           C  
ATOM   1766  H   PHE A  24      16.468   6.838 -10.619  1.00  0.00           H  
ATOM   1767  HA  PHE A  24      14.980   4.499 -11.242  1.00  0.00           H  
ATOM   1768  HB2 PHE A  24      16.348   5.550  -8.761  1.00  0.00           H  
ATOM   1769  HB3 PHE A  24      16.813   4.246  -9.826  1.00  0.00           H  
ATOM   1770  HD1 PHE A  24      15.275   2.133  -9.845  1.00  0.00           H  
ATOM   1771  HD2 PHE A  24      15.125   5.151  -6.779  1.00  0.00           H  
ATOM   1772  HE1 PHE A  24      14.045   0.564  -8.362  1.00  0.00           H  
ATOM   1773  HE2 PHE A  24      13.893   3.589  -5.295  1.00  0.00           H  
ATOM   1774  HZ  PHE A  24      13.356   1.284  -6.088  1.00  0.00           H  
ATOM   1775  N   ILE A  25      13.326   6.534  -9.191  1.00  0.00           N  
ATOM   1776  CA  ILE A  25      11.961   6.843  -8.725  1.00  0.00           C  
ATOM   1777  C   ILE A  25      11.013   7.198  -9.883  1.00  0.00           C  
ATOM   1778  O   ILE A  25       9.862   6.754  -9.899  1.00  0.00           O  
ATOM   1779  CB  ILE A  25      11.997   7.913  -7.607  1.00  0.00           C  
ATOM   1780  CG1 ILE A  25      12.720   7.404  -6.337  1.00  0.00           C  
ATOM   1781  CG2 ILE A  25      10.592   8.432  -7.255  1.00  0.00           C  
ATOM   1782  CD1 ILE A  25      12.057   6.209  -5.631  1.00  0.00           C  
ATOM   1783  H   ILE A  25      14.098   7.107  -8.880  1.00  0.00           H  
ATOM   1784  HA  ILE A  25      11.547   5.930  -8.295  1.00  0.00           H  
ATOM   1785  HB  ILE A  25      12.565   8.766  -7.981  1.00  0.00           H  
ATOM   1786 HG12 ILE A  25      12.780   8.226  -5.624  1.00  0.00           H  
ATOM   1787 HG13 ILE A  25      13.745   7.129  -6.588  1.00  0.00           H  
ATOM   1788 HG21 ILE A  25      10.190   9.016  -8.083  1.00  0.00           H  
ATOM   1789 HG22 ILE A  25       9.926   7.594  -7.052  1.00  0.00           H  
ATOM   1790 HG23 ILE A  25      10.640   9.076  -6.377  1.00  0.00           H  
ATOM   1791 HD11 ILE A  25      11.040   6.458  -5.328  1.00  0.00           H  
ATOM   1792 HD12 ILE A  25      12.037   5.337  -6.285  1.00  0.00           H  
ATOM   1793 HD13 ILE A  25      12.632   5.951  -4.742  1.00  0.00           H  
ATOM   1794  N   ARG A  26      11.492   7.931 -10.893  1.00  0.00           N  
ATOM   1795  CA  ARG A  26      10.747   8.256 -12.121  1.00  0.00           C  
ATOM   1796  C   ARG A  26      10.415   7.010 -12.950  1.00  0.00           C  
ATOM   1797  O   ARG A  26       9.314   6.910 -13.494  1.00  0.00           O  
ATOM   1798  CB  ARG A  26      11.570   9.288 -12.905  1.00  0.00           C  
ATOM   1799  CG  ARG A  26      10.909   9.849 -14.178  1.00  0.00           C  
ATOM   1800  CD  ARG A  26      11.936  10.499 -15.119  1.00  0.00           C  
ATOM   1801  NE  ARG A  26      12.940  11.304 -14.394  1.00  0.00           N  
ATOM   1802  CZ  ARG A  26      14.255  11.221 -14.498  1.00  0.00           C  
ATOM   1803  NH1 ARG A  26      14.852  10.441 -15.352  1.00  0.00           N  
ATOM   1804  NH2 ARG A  26      15.044  11.909 -13.728  1.00  0.00           N1+
ATOM   1805  H   ARG A  26      12.433   8.287 -10.806  1.00  0.00           H  
ATOM   1806  HA  ARG A  26       9.796   8.711 -11.844  1.00  0.00           H  
ATOM   1807  HB2 ARG A  26      12.511   8.816 -13.188  1.00  0.00           H  
ATOM   1808  HB3 ARG A  26      11.797  10.124 -12.244  1.00  0.00           H  
ATOM   1809  HG2 ARG A  26      10.167  10.592 -13.885  1.00  0.00           H  
ATOM   1810  HG3 ARG A  26      10.401   9.058 -14.731  1.00  0.00           H  
ATOM   1811  HD2 ARG A  26      11.410  11.133 -15.834  1.00  0.00           H  
ATOM   1812  HD3 ARG A  26      12.425   9.699 -15.674  1.00  0.00           H  
ATOM   1813  HE  ARG A  26      12.594  11.960 -13.708  1.00  0.00           H  
ATOM   1814 HH11 ARG A  26      15.861  10.448 -15.387  1.00  0.00           H  
ATOM   1815 HH12 ARG A  26      14.323   9.879 -16.004  1.00  0.00           H  
ATOM   1816 HH21 ARG A  26      14.685  12.632 -13.121  1.00  0.00           H  
ATOM   1817 HH22 ARG A  26      16.036  11.722 -13.770  1.00  0.00           H  
ATOM   1818  N   ALA A  27      11.331   6.041 -13.010  1.00  0.00           N  
ATOM   1819  CA  ALA A  27      11.093   4.732 -13.616  1.00  0.00           C  
ATOM   1820  C   ALA A  27      10.051   3.923 -12.825  1.00  0.00           C  
ATOM   1821  O   ALA A  27       9.135   3.377 -13.431  1.00  0.00           O  
ATOM   1822  CB  ALA A  27      12.428   3.992 -13.762  1.00  0.00           C  
ATOM   1823  H   ALA A  27      12.238   6.216 -12.603  1.00  0.00           H  
ATOM   1824  HA  ALA A  27      10.691   4.878 -14.618  1.00  0.00           H  
ATOM   1825  HB1 ALA A  27      13.116   4.582 -14.369  1.00  0.00           H  
ATOM   1826  HB2 ALA A  27      12.877   3.815 -12.785  1.00  0.00           H  
ATOM   1827  HB3 ALA A  27      12.260   3.033 -14.252  1.00  0.00           H  
ATOM   1828  N   VAL A  28      10.123   3.888 -11.487  1.00  0.00           N  
ATOM   1829  CA  VAL A  28       9.111   3.221 -10.643  1.00  0.00           C  
ATOM   1830  C   VAL A  28       7.717   3.837 -10.832  1.00  0.00           C  
ATOM   1831  O   VAL A  28       6.764   3.103 -11.101  1.00  0.00           O  
ATOM   1832  CB  VAL A  28       9.539   3.176  -9.158  1.00  0.00           C  
ATOM   1833  CG1 VAL A  28       8.430   2.662  -8.232  1.00  0.00           C  
ATOM   1834  CG2 VAL A  28      10.761   2.271  -8.960  1.00  0.00           C  
ATOM   1835  H   VAL A  28      10.920   4.321 -11.042  1.00  0.00           H  
ATOM   1836  HA  VAL A  28       9.027   2.188 -10.981  1.00  0.00           H  
ATOM   1837  HB  VAL A  28       9.801   4.184  -8.836  1.00  0.00           H  
ATOM   1838 HG11 VAL A  28       7.595   3.363  -8.220  1.00  0.00           H  
ATOM   1839 HG12 VAL A  28       8.081   1.686  -8.568  1.00  0.00           H  
ATOM   1840 HG13 VAL A  28       8.808   2.575  -7.213  1.00  0.00           H  
ATOM   1841 HG21 VAL A  28      10.530   1.250  -9.266  1.00  0.00           H  
ATOM   1842 HG22 VAL A  28      11.603   2.639  -9.546  1.00  0.00           H  
ATOM   1843 HG23 VAL A  28      11.058   2.274  -7.912  1.00  0.00           H  
ATOM   1844  N   ARG A  29       7.576   5.172 -10.768  1.00  0.00           N  
ATOM   1845  CA  ARG A  29       6.296   5.858 -11.043  1.00  0.00           C  
ATOM   1846  C   ARG A  29       5.768   5.515 -12.442  1.00  0.00           C  
ATOM   1847  O   ARG A  29       4.626   5.072 -12.558  1.00  0.00           O  
ATOM   1848  CB  ARG A  29       6.424   7.382 -10.858  1.00  0.00           C  
ATOM   1849  CG  ARG A  29       6.624   7.810  -9.393  1.00  0.00           C  
ATOM   1850  CD  ARG A  29       6.773   9.336  -9.300  1.00  0.00           C  
ATOM   1851  NE  ARG A  29       7.058   9.773  -7.921  1.00  0.00           N  
ATOM   1852  CZ  ARG A  29       7.825  10.786  -7.560  1.00  0.00           C  
ATOM   1853  NH1 ARG A  29       8.323  11.644  -8.400  1.00  0.00           N  
ATOM   1854  NH2 ARG A  29       8.153  10.988  -6.322  1.00  0.00           N1+
ATOM   1855  H   ARG A  29       8.392   5.723 -10.541  1.00  0.00           H  
ATOM   1856  HA  ARG A  29       5.543   5.490 -10.347  1.00  0.00           H  
ATOM   1857  HB2 ARG A  29       5.514   7.855 -11.227  1.00  0.00           H  
ATOM   1858  HB3 ARG A  29       7.260   7.745 -11.457  1.00  0.00           H  
ATOM   1859  HG2 ARG A  29       7.517   7.337  -8.985  1.00  0.00           H  
ATOM   1860  HG3 ARG A  29       5.762   7.497  -8.804  1.00  0.00           H  
ATOM   1861  HD2 ARG A  29       5.853   9.808  -9.645  1.00  0.00           H  
ATOM   1862  HD3 ARG A  29       7.588   9.638  -9.958  1.00  0.00           H  
ATOM   1863  HE  ARG A  29       6.608   9.262  -7.176  1.00  0.00           H  
ATOM   1864 HH11 ARG A  29       8.057  11.638  -9.375  1.00  0.00           H  
ATOM   1865 HH12 ARG A  29       8.959  12.335  -8.029  1.00  0.00           H  
ATOM   1866 HH21 ARG A  29       8.782  11.757  -6.144  1.00  0.00           H  
ATOM   1867 HH22 ARG A  29       7.992  10.298  -5.602  1.00  0.00           H  
ATOM   1868  N   GLY A  30       6.602   5.631 -13.478  1.00  0.00           N  
ATOM   1869  CA  GLY A  30       6.275   5.290 -14.874  1.00  0.00           C  
ATOM   1870  C   GLY A  30       6.281   3.791 -15.218  1.00  0.00           C  
ATOM   1871  O   GLY A  30       6.417   3.435 -16.389  1.00  0.00           O  
ATOM   1872  H   GLY A  30       7.528   5.990 -13.296  1.00  0.00           H  
ATOM   1873  HA2 GLY A  30       6.971   5.799 -15.540  1.00  0.00           H  
ATOM   1874  HA3 GLY A  30       5.277   5.668 -15.096  1.00  0.00           H  
ATOM   1875  N   ARG A  31       6.139   2.919 -14.212  1.00  0.00           N  
ATOM   1876  CA  ARG A  31       5.943   1.458 -14.320  1.00  0.00           C  
ATOM   1877  C   ARG A  31       4.743   1.011 -13.489  1.00  0.00           C  
ATOM   1878  O   ARG A  31       3.943   0.205 -13.958  1.00  0.00           O  
ATOM   1879  CB  ARG A  31       7.220   0.724 -13.885  1.00  0.00           C  
ATOM   1880  CG  ARG A  31       8.380   0.793 -14.894  1.00  0.00           C  
ATOM   1881  CD  ARG A  31       8.482  -0.482 -15.744  1.00  0.00           C  
ATOM   1882  NE  ARG A  31       9.848  -0.697 -16.253  1.00  0.00           N  
ATOM   1883  CZ  ARG A  31      10.468  -0.032 -17.206  1.00  0.00           C  
ATOM   1884  NH1 ARG A  31       9.893   0.878 -17.929  1.00  0.00           N  
ATOM   1885  NH2 ARG A  31      11.716  -0.285 -17.441  1.00  0.00           N1+
ATOM   1886  H   ARG A  31       6.167   3.314 -13.282  1.00  0.00           H  
ATOM   1887  HA  ARG A  31       5.715   1.194 -15.352  1.00  0.00           H  
ATOM   1888  HB2 ARG A  31       6.978  -0.319 -13.680  1.00  0.00           H  
ATOM   1889  HB3 ARG A  31       7.557   1.155 -12.942  1.00  0.00           H  
ATOM   1890  HG2 ARG A  31       9.305   0.904 -14.327  1.00  0.00           H  
ATOM   1891  HG3 ARG A  31       8.288   1.665 -15.540  1.00  0.00           H  
ATOM   1892  HD2 ARG A  31       7.762  -0.440 -16.561  1.00  0.00           H  
ATOM   1893  HD3 ARG A  31       8.235  -1.339 -15.117  1.00  0.00           H  
ATOM   1894  HE  ARG A  31      10.422  -1.385 -15.786  1.00  0.00           H  
ATOM   1895 HH11 ARG A  31      10.449   1.502 -18.497  1.00  0.00           H  
ATOM   1896 HH12 ARG A  31       8.886   0.952 -17.927  1.00  0.00           H  
ATOM   1897 HH21 ARG A  31      12.169  -1.001 -16.892  1.00  0.00           H  
ATOM   1898 HH22 ARG A  31      12.113   0.038 -18.312  1.00  0.00           H  
ATOM   1899  N   LEU A  32       4.562   1.594 -12.301  1.00  0.00           N  
ATOM   1900  CA  LEU A  32       3.299   1.539 -11.557  1.00  0.00           C  
ATOM   1901  C   LEU A  32       2.148   2.184 -12.352  1.00  0.00           C  
ATOM   1902  O   LEU A  32       1.010   1.736 -12.241  1.00  0.00           O  
ATOM   1903  CB  LEU A  32       3.478   2.239 -10.195  1.00  0.00           C  
ATOM   1904  CG  LEU A  32       4.476   1.562  -9.233  1.00  0.00           C  
ATOM   1905  CD1 LEU A  32       4.760   2.486  -8.051  1.00  0.00           C  
ATOM   1906  CD2 LEU A  32       3.934   0.248  -8.672  1.00  0.00           C  
ATOM   1907  H   LEU A  32       5.306   2.171 -11.936  1.00  0.00           H  
ATOM   1908  HA  LEU A  32       3.025   0.497 -11.390  1.00  0.00           H  
ATOM   1909  HB2 LEU A  32       2.509   2.294  -9.701  1.00  0.00           H  
ATOM   1910  HB3 LEU A  32       3.810   3.261 -10.381  1.00  0.00           H  
ATOM   1911  HG  LEU A  32       5.418   1.362  -9.743  1.00  0.00           H  
ATOM   1912 HD11 LEU A  32       5.178   3.425  -8.415  1.00  0.00           H  
ATOM   1913 HD12 LEU A  32       3.836   2.687  -7.509  1.00  0.00           H  
ATOM   1914 HD13 LEU A  32       5.479   2.018  -7.379  1.00  0.00           H  
ATOM   1915 HD21 LEU A  32       2.979   0.417  -8.174  1.00  0.00           H  
ATOM   1916 HD22 LEU A  32       3.801  -0.470  -9.481  1.00  0.00           H  
ATOM   1917 HD23 LEU A  32       4.640  -0.172  -7.956  1.00  0.00           H  
ATOM   1918  N   THR A  33       2.435   3.183 -13.199  1.00  0.00           N  
ATOM   1919  CA  THR A  33       1.428   3.944 -13.961  1.00  0.00           C  
ATOM   1920  C   THR A  33       1.755   4.093 -15.450  1.00  0.00           C  
ATOM   1921  O   THR A  33       2.908   4.194 -15.876  1.00  0.00           O  
ATOM   1922  CB  THR A  33       1.156   5.329 -13.349  1.00  0.00           C  
ATOM   1923  OG1 THR A  33       2.303   6.147 -13.414  1.00  0.00           O  
ATOM   1924  CG2 THR A  33       0.706   5.275 -11.895  1.00  0.00           C  
ATOM   1925  H   THR A  33       3.392   3.498 -13.262  1.00  0.00           H  
ATOM   1926  HA  THR A  33       0.485   3.400 -13.909  1.00  0.00           H  
ATOM   1927  HB  THR A  33       0.367   5.811 -13.925  1.00  0.00           H  
ATOM   1928 HG21 THR A  33      -0.201   4.675 -11.826  1.00  0.00           H  
ATOM   1929 HG22 THR A  33       1.486   4.838 -11.270  1.00  0.00           H  
ATOM   1930 HG23 THR A  33       0.489   6.284 -11.546  1.00  0.00           H  
ATOM   1931  HG1 THR A  33       3.010   5.693 -12.949  1.00  0.00           H  
ATOM   1932  N   THR A  34       0.671   4.141 -16.222  1.00  0.00           N  
ATOM   1933  CA  THR A  34       0.546   4.451 -17.654  1.00  0.00           C  
ATOM   1934  C   THR A  34      -0.757   5.242 -17.839  1.00  0.00           C  
ATOM   1935  O   THR A  34      -1.543   5.351 -16.898  1.00  0.00           O  
ATOM   1936  CB  THR A  34       0.515   3.184 -18.530  1.00  0.00           C  
ATOM   1937  OG1 THR A  34      -0.638   2.424 -18.249  1.00  0.00           O  
ATOM   1938  CG2 THR A  34       1.724   2.267 -18.351  1.00  0.00           C  
ATOM   1939  H   THR A  34      -0.215   4.019 -15.755  1.00  0.00           H  
ATOM   1940  HA  THR A  34       1.380   5.077 -17.973  1.00  0.00           H  
ATOM   1941  HB  THR A  34       0.477   3.495 -19.574  1.00  0.00           H  
ATOM   1942 HG21 THR A  34       2.639   2.832 -18.524  1.00  0.00           H  
ATOM   1943 HG22 THR A  34       1.736   1.851 -17.344  1.00  0.00           H  
ATOM   1944 HG23 THR A  34       1.659   1.450 -19.070  1.00  0.00           H  
ATOM   1945  HG1 THR A  34      -0.772   1.827 -18.988  1.00  0.00           H  
ATOM   1946  N   GLY A  35      -1.018   5.787 -19.031  1.00  0.00           N  
ATOM   1947  CA  GLY A  35      -2.190   6.628 -19.272  1.00  0.00           C  
ATOM   1948  C   GLY A  35      -3.520   5.900 -19.036  1.00  0.00           C  
ATOM   1949  O   GLY A  35      -3.913   5.063 -19.848  1.00  0.00           O  
ATOM   1950  H   GLY A  35      -0.354   5.673 -19.783  1.00  0.00           H  
ATOM   1951  HA2 GLY A  35      -2.177   6.975 -20.305  1.00  0.00           H  
ATOM   1952  HA3 GLY A  35      -2.136   7.507 -18.630  1.00  0.00           H  
ATOM   1953  N   ALA A  36      -4.214   6.237 -17.946  1.00  0.00           N  
ATOM   1954  CA  ALA A  36      -5.506   5.664 -17.572  1.00  0.00           C  
ATOM   1955  C   ALA A  36      -6.402   6.670 -16.824  1.00  0.00           C  
ATOM   1956  O   ALA A  36      -7.390   7.134 -17.398  1.00  0.00           O  
ATOM   1957  CB  ALA A  36      -5.278   4.371 -16.774  1.00  0.00           C  
ATOM   1958  H   ALA A  36      -3.782   6.894 -17.313  1.00  0.00           H  
ATOM   1959  HA  ALA A  36      -6.041   5.390 -18.481  1.00  0.00           H  
ATOM   1960  HB1 ALA A  36      -4.742   3.649 -17.390  1.00  0.00           H  
ATOM   1961  HB2 ALA A  36      -4.694   4.576 -15.876  1.00  0.00           H  
ATOM   1962  HB3 ALA A  36      -6.239   3.945 -16.487  1.00  0.00           H  
ATOM   1963  N   ASP A  37      -6.053   7.038 -15.587  1.00  0.00           N  
ATOM   1964  CA  ASP A  37      -6.907   7.787 -14.646  1.00  0.00           C  
ATOM   1965  C   ASP A  37      -6.067   8.782 -13.815  1.00  0.00           C  
ATOM   1966  O   ASP A  37      -5.093   8.393 -13.159  1.00  0.00           O  
ATOM   1967  CB  ASP A  37      -7.678   6.753 -13.790  1.00  0.00           C  
ATOM   1968  CG  ASP A  37      -8.706   7.300 -12.784  1.00  0.00           C  
ATOM   1969  OD1 ASP A  37      -8.720   8.510 -12.475  1.00  0.00           O  
ATOM   1970  OD2 ASP A  37      -9.534   6.490 -12.303  1.00  0.00           O1-
ATOM   1971  H   ASP A  37      -5.188   6.670 -15.218  1.00  0.00           H  
ATOM   1972  HA  ASP A  37      -7.642   8.364 -15.209  1.00  0.00           H  
ATOM   1973  HB2 ASP A  37      -6.954   6.150 -13.243  1.00  0.00           H  
ATOM   1974  HB3 ASP A  37      -8.208   6.086 -14.471  1.00  0.00           H  
ATOM   1975  N   VAL A  38      -6.410  10.072 -13.873  1.00  0.00           N  
ATOM   1976  CA  VAL A  38      -5.681  11.177 -13.231  1.00  0.00           C  
ATOM   1977  C   VAL A  38      -6.664  12.194 -12.656  1.00  0.00           C  
ATOM   1978  O   VAL A  38      -7.598  12.616 -13.343  1.00  0.00           O  
ATOM   1979  CB  VAL A  38      -4.699  11.867 -14.204  1.00  0.00           C  
ATOM   1980  CG1 VAL A  38      -3.981  13.062 -13.576  1.00  0.00           C  
ATOM   1981  CG2 VAL A  38      -3.636  10.907 -14.748  1.00  0.00           C  
ATOM   1982  H   VAL A  38      -7.214  10.325 -14.430  1.00  0.00           H  
ATOM   1983  HA  VAL A  38      -5.099  10.780 -12.399  1.00  0.00           H  
ATOM   1984  HB  VAL A  38      -5.275  12.245 -15.048  1.00  0.00           H  
ATOM   1985 HG11 VAL A  38      -4.697  13.839 -13.305  1.00  0.00           H  
ATOM   1986 HG12 VAL A  38      -3.435  12.737 -12.691  1.00  0.00           H  
ATOM   1987 HG13 VAL A  38      -3.280  13.492 -14.292  1.00  0.00           H  
ATOM   1988 HG21 VAL A  38      -3.055  10.480 -13.930  1.00  0.00           H  
ATOM   1989 HG22 VAL A  38      -4.121  10.105 -15.304  1.00  0.00           H  
ATOM   1990 HG23 VAL A  38      -2.972  11.435 -15.432  1.00  0.00           H  
ATOM   1991  N   ARG A  39      -6.449  12.615 -11.404  1.00  0.00           N  
ATOM   1992  CA  ARG A  39      -7.393  13.452 -10.651  1.00  0.00           C  
ATOM   1993  C   ARG A  39      -6.649  14.626 -10.019  1.00  0.00           C  
ATOM   1994  O   ARG A  39      -5.890  14.438  -9.074  1.00  0.00           O  
ATOM   1995  CB  ARG A  39      -8.214  12.590  -9.667  1.00  0.00           C  
ATOM   1996  CG  ARG A  39      -8.858  11.379 -10.375  1.00  0.00           C  
ATOM   1997  CD  ARG A  39      -9.900  10.644  -9.525  1.00  0.00           C  
ATOM   1998  NE  ARG A  39     -10.203   9.315 -10.091  1.00  0.00           N  
ATOM   1999  CZ  ARG A  39     -11.058   8.420  -9.636  1.00  0.00           C  
ATOM   2000  NH1 ARG A  39     -11.891   8.660  -8.659  1.00  0.00           N  
ATOM   2001  NH2 ARG A  39     -11.098   7.234 -10.164  1.00  0.00           N1+
ATOM   2002  H   ARG A  39      -5.628  12.281 -10.919  1.00  0.00           H  
ATOM   2003  HA  ARG A  39      -8.120  13.881 -11.342  1.00  0.00           H  
ATOM   2004  HB2 ARG A  39      -8.998  13.210  -9.232  1.00  0.00           H  
ATOM   2005  HB3 ARG A  39      -7.568  12.232  -8.865  1.00  0.00           H  
ATOM   2006  HG2 ARG A  39      -8.073  10.672 -10.642  1.00  0.00           H  
ATOM   2007  HG3 ARG A  39      -9.336  11.718 -11.293  1.00  0.00           H  
ATOM   2008  HD2 ARG A  39     -10.808  11.245  -9.475  1.00  0.00           H  
ATOM   2009  HD3 ARG A  39      -9.488  10.511  -8.525  1.00  0.00           H  
ATOM   2010  HE  ARG A  39      -9.704   9.048 -10.927  1.00  0.00           H  
ATOM   2011 HH11 ARG A  39     -11.937   9.567  -8.216  1.00  0.00           H  
ATOM   2012 HH12 ARG A  39     -12.619   7.989  -8.459  1.00  0.00           H  
ATOM   2013 HH21 ARG A  39     -11.651   6.510  -9.727  1.00  0.00           H  
ATOM   2014 HH22 ARG A  39     -10.486   7.004 -10.933  1.00  0.00           H  
ATOM   2015  N   HIS A  40      -6.858  15.829 -10.565  1.00  0.00           N  
ATOM   2016  CA  HIS A  40      -6.128  17.062 -10.203  1.00  0.00           C  
ATOM   2017  C   HIS A  40      -4.612  16.936 -10.425  1.00  0.00           C  
ATOM   2018  O   HIS A  40      -3.814  17.174  -9.525  1.00  0.00           O  
ATOM   2019  CB  HIS A  40      -6.510  17.525  -8.783  1.00  0.00           C  
ATOM   2020  CG  HIS A  40      -7.984  17.409  -8.492  1.00  0.00           C  
ATOM   2021  ND1 HIS A  40      -8.973  18.255  -8.993  1.00  0.00           N  
ATOM   2022  CD2 HIS A  40      -8.572  16.429  -7.748  1.00  0.00           C  
ATOM   2023  CE1 HIS A  40     -10.137  17.743  -8.567  1.00  0.00           C  
ATOM   2024  NE2 HIS A  40      -9.926  16.664  -7.793  1.00  0.00           N  
ATOM   2025  H   HIS A  40      -7.502  15.876 -11.342  1.00  0.00           H  
ATOM   2026  HA  HIS A  40      -6.463  17.846 -10.883  1.00  0.00           H  
ATOM   2027  HB2 HIS A  40      -6.203  18.563  -8.651  1.00  0.00           H  
ATOM   2028  HB3 HIS A  40      -5.969  16.920  -8.055  1.00  0.00           H  
ATOM   2029  HD2 HIS A  40      -8.062  15.620  -7.246  1.00  0.00           H  
ATOM   2030  HE2 HIS A  40     -10.638  16.134  -7.312  1.00  0.00           H  
ATOM   2031  HE1 HIS A  40     -11.107  18.148  -8.817  1.00  0.00           H  
ATOM   2032  N   GLU A  41      -4.222  16.489 -11.623  1.00  0.00           N  
ATOM   2033  CA  GLU A  41      -2.869  16.033 -12.007  1.00  0.00           C  
ATOM   2034  C   GLU A  41      -2.286  14.844 -11.221  1.00  0.00           C  
ATOM   2035  O   GLU A  41      -1.349  14.215 -11.716  1.00  0.00           O  
ATOM   2036  CB  GLU A  41      -1.863  17.203 -12.085  1.00  0.00           C  
ATOM   2037  CG  GLU A  41      -2.249  18.314 -13.071  1.00  0.00           C  
ATOM   2038  CD  GLU A  41      -2.734  17.746 -14.409  1.00  0.00           C  
ATOM   2039  OE1 GLU A  41      -3.903  18.000 -14.785  1.00  0.00           O  
ATOM   2040  OE2 GLU A  41      -1.972  17.006 -15.074  1.00  0.00           O1-
ATOM   2041  H   GLU A  41      -4.946  16.389 -12.319  1.00  0.00           H  
ATOM   2042  HA  GLU A  41      -2.957  15.635 -13.018  1.00  0.00           H  
ATOM   2043  HB2 GLU A  41      -0.901  16.803 -12.406  1.00  0.00           H  
ATOM   2044  HB3 GLU A  41      -1.719  17.638 -11.096  1.00  0.00           H  
ATOM   2045  HG2 GLU A  41      -1.386  18.959 -13.238  1.00  0.00           H  
ATOM   2046  HG3 GLU A  41      -3.035  18.922 -12.623  1.00  0.00           H  
ATOM   2047  N   ILE A  42      -2.833  14.469 -10.061  1.00  0.00           N  
ATOM   2048  CA  ILE A  42      -2.329  13.354  -9.252  1.00  0.00           C  
ATOM   2049  C   ILE A  42      -2.749  12.000  -9.876  1.00  0.00           C  
ATOM   2050  O   ILE A  42      -3.949  11.763 -10.066  1.00  0.00           O  
ATOM   2051  CB  ILE A  42      -2.742  13.504  -7.771  1.00  0.00           C  
ATOM   2052  CG1 ILE A  42      -2.249  14.839  -7.160  1.00  0.00           C  
ATOM   2053  CG2 ILE A  42      -2.227  12.314  -6.934  1.00  0.00           C  
ATOM   2054  CD1 ILE A  42      -3.012  15.233  -5.891  1.00  0.00           C  
ATOM   2055  H   ILE A  42      -3.592  15.020  -9.687  1.00  0.00           H  
ATOM   2056  HA  ILE A  42      -1.241  13.430  -9.250  1.00  0.00           H  
ATOM   2057  HB  ILE A  42      -3.831  13.498  -7.733  1.00  0.00           H  
ATOM   2058 HG12 ILE A  42      -2.376  15.657  -7.870  1.00  0.00           H  
ATOM   2059 HG13 ILE A  42      -1.185  14.767  -6.932  1.00  0.00           H  
ATOM   2060 HG21 ILE A  42      -2.551  11.366  -7.363  1.00  0.00           H  
ATOM   2061 HG22 ILE A  42      -1.138  12.328  -6.896  1.00  0.00           H  
ATOM   2062 HG23 ILE A  42      -2.620  12.368  -5.919  1.00  0.00           H  
ATOM   2063 HD11 ILE A  42      -4.066  15.373  -6.131  1.00  0.00           H  
ATOM   2064 HD12 ILE A  42      -2.914  14.458  -5.131  1.00  0.00           H  
ATOM   2065 HD13 ILE A  42      -2.611  16.166  -5.495  1.00  0.00           H  
ATOM   2066  N   PRO A  43      -1.807  11.095 -10.208  1.00  0.00           N  
ATOM   2067  CA  PRO A  43      -2.114   9.794 -10.809  1.00  0.00           C  
ATOM   2068  C   PRO A  43      -2.868   8.815  -9.902  1.00  0.00           C  
ATOM   2069  O   PRO A  43      -2.572   8.692  -8.711  1.00  0.00           O  
ATOM   2070  CB  PRO A  43      -0.766   9.189 -11.222  1.00  0.00           C  
ATOM   2071  CG  PRO A  43       0.109  10.418 -11.428  1.00  0.00           C  
ATOM   2072  CD  PRO A  43      -0.375  11.339 -10.314  1.00  0.00           C  
ATOM   2073  HA  PRO A  43      -2.706   9.971 -11.706  1.00  0.00           H  
ATOM   2074  HB2 PRO A  43      -0.852   8.597 -12.133  1.00  0.00           H  
ATOM   2075  HB3 PRO A  43      -0.354   8.588 -10.411  1.00  0.00           H  
ATOM   2076  HG2 PRO A  43      -0.110  10.870 -12.396  1.00  0.00           H  
ATOM   2077  HG3 PRO A  43       1.170  10.185 -11.331  1.00  0.00           H  
ATOM   2078  HD2 PRO A  43       0.099  11.082  -9.366  1.00  0.00           H  
ATOM   2079  HD3 PRO A  43      -0.136  12.367 -10.585  1.00  0.00           H  
ATOM   2080  N   VAL A  44      -3.776   8.041 -10.500  1.00  0.00           N  
ATOM   2081  CA  VAL A  44      -4.444   6.891  -9.875  1.00  0.00           C  
ATOM   2082  C   VAL A  44      -3.822   5.578 -10.373  1.00  0.00           C  
ATOM   2083  O   VAL A  44      -3.531   5.430 -11.564  1.00  0.00           O  
ATOM   2084  CB  VAL A  44      -5.972   6.969 -10.079  1.00  0.00           C  
ATOM   2085  CG1 VAL A  44      -6.703   5.734  -9.557  1.00  0.00           C  
ATOM   2086  CG2 VAL A  44      -6.581   8.202  -9.403  1.00  0.00           C  
ATOM   2087  H   VAL A  44      -4.003   8.226 -11.467  1.00  0.00           H  
ATOM   2088  HA  VAL A  44      -4.275   6.928  -8.799  1.00  0.00           H  
ATOM   2089  HB  VAL A  44      -6.173   7.039 -11.148  1.00  0.00           H  
ATOM   2090 HG11 VAL A  44      -6.397   4.867 -10.141  1.00  0.00           H  
ATOM   2091 HG12 VAL A  44      -6.476   5.572  -8.503  1.00  0.00           H  
ATOM   2092 HG13 VAL A  44      -7.779   5.860  -9.677  1.00  0.00           H  
ATOM   2093 HG21 VAL A  44      -6.440   8.138  -8.324  1.00  0.00           H  
ATOM   2094 HG22 VAL A  44      -6.118   9.111  -9.788  1.00  0.00           H  
ATOM   2095 HG23 VAL A  44      -7.647   8.243  -9.625  1.00  0.00           H  
ATOM   2096  N   LEU A  45      -3.594   4.625  -9.466  1.00  0.00           N  
ATOM   2097  CA  LEU A  45      -3.036   3.304  -9.774  1.00  0.00           C  
ATOM   2098  C   LEU A  45      -4.065   2.380 -10.465  1.00  0.00           C  
ATOM   2099  O   LEU A  45      -5.269   2.546 -10.254  1.00  0.00           O  
ATOM   2100  CB  LEU A  45      -2.495   2.649  -8.487  1.00  0.00           C  
ATOM   2101  CG  LEU A  45      -1.278   3.341  -7.844  1.00  0.00           C  
ATOM   2102  CD1 LEU A  45      -0.870   2.601  -6.571  1.00  0.00           C  
ATOM   2103  CD2 LEU A  45      -0.061   3.366  -8.764  1.00  0.00           C  
ATOM   2104  H   LEU A  45      -3.859   4.805  -8.508  1.00  0.00           H  
ATOM   2105  HA  LEU A  45      -2.206   3.454 -10.464  1.00  0.00           H  
ATOM   2106  HB2 LEU A  45      -2.224   1.618  -8.714  1.00  0.00           H  
ATOM   2107  HB3 LEU A  45      -3.305   2.609  -7.758  1.00  0.00           H  
ATOM   2108  HG  LEU A  45      -1.524   4.370  -7.579  1.00  0.00           H  
ATOM   2109 HD11 LEU A  45      -1.731   2.525  -5.908  1.00  0.00           H  
ATOM   2110 HD12 LEU A  45      -0.526   1.599  -6.827  1.00  0.00           H  
ATOM   2111 HD13 LEU A  45      -0.069   3.143  -6.068  1.00  0.00           H  
ATOM   2112 HD21 LEU A  45       0.118   2.372  -9.174  1.00  0.00           H  
ATOM   2113 HD22 LEU A  45      -0.243   4.064  -9.581  1.00  0.00           H  
ATOM   2114 HD23 LEU A  45       0.821   3.692  -8.213  1.00  0.00           H  
ATOM   2115  N   PRO A  46      -3.624   1.389 -11.266  1.00  0.00           N  
ATOM   2116  CA  PRO A  46      -4.510   0.445 -11.947  1.00  0.00           C  
ATOM   2117  C   PRO A  46      -5.536  -0.259 -11.038  1.00  0.00           C  
ATOM   2118  O   PRO A  46      -5.212  -0.742  -9.952  1.00  0.00           O  
ATOM   2119  CB  PRO A  46      -3.575  -0.560 -12.620  1.00  0.00           C  
ATOM   2120  CG  PRO A  46      -2.348   0.286 -12.948  1.00  0.00           C  
ATOM   2121  CD  PRO A  46      -2.251   1.181 -11.716  1.00  0.00           C  
ATOM   2122  HA  PRO A  46      -5.043   0.992 -12.724  1.00  0.00           H  
ATOM   2123  HB2 PRO A  46      -4.021  -0.993 -13.515  1.00  0.00           H  
ATOM   2124  HB3 PRO A  46      -3.294  -1.336 -11.907  1.00  0.00           H  
ATOM   2125  HG2 PRO A  46      -2.539   0.893 -13.833  1.00  0.00           H  
ATOM   2126  HG3 PRO A  46      -1.454  -0.323 -13.077  1.00  0.00           H  
ATOM   2127  HD2 PRO A  46      -1.681   0.676 -10.936  1.00  0.00           H  
ATOM   2128  HD3 PRO A  46      -1.763   2.116 -11.991  1.00  0.00           H  
ATOM   2129  N   ASN A  47      -6.784  -0.350 -11.502  1.00  0.00           N  
ATOM   2130  CA  ASN A  47      -7.902  -0.927 -10.754  1.00  0.00           C  
ATOM   2131  C   ASN A  47      -7.775  -2.452 -10.540  1.00  0.00           C  
ATOM   2132  O   ASN A  47      -7.994  -3.241 -11.466  1.00  0.00           O  
ATOM   2133  CB  ASN A  47      -9.195  -0.560 -11.501  1.00  0.00           C  
ATOM   2134  CG  ASN A  47     -10.447  -1.143 -10.872  1.00  0.00           C  
ATOM   2135  OD1 ASN A  47     -10.463  -1.601  -9.738  1.00  0.00           O  
ATOM   2136  ND2 ASN A  47     -11.532  -1.178 -11.605  1.00  0.00           N  
ATOM   2137  H   ASN A  47      -6.999   0.107 -12.377  1.00  0.00           H  
ATOM   2138  HA  ASN A  47      -7.938  -0.452  -9.773  1.00  0.00           H  
ATOM   2139  HB2 ASN A  47      -9.125  -0.928 -12.525  1.00  0.00           H  
ATOM   2140  HB3 ASN A  47      -9.303   0.524 -11.536  1.00  0.00           H  
ATOM   2141 HD21 ASN A  47     -12.386  -1.508 -11.180  1.00  0.00           H  
ATOM   2142 HD22 ASN A  47     -11.499  -0.855 -12.561  1.00  0.00           H  
ATOM   2143  N   ARG A  48      -7.516  -2.879  -9.293  1.00  0.00           N  
ATOM   2144  CA  ARG A  48      -7.467  -4.299  -8.884  1.00  0.00           C  
ATOM   2145  C   ARG A  48      -8.710  -5.110  -9.278  1.00  0.00           C  
ATOM   2146  O   ARG A  48      -8.594  -6.303  -9.534  1.00  0.00           O  
ATOM   2147  CB  ARG A  48      -7.182  -4.396  -7.367  1.00  0.00           C  
ATOM   2148  CG  ARG A  48      -7.220  -5.839  -6.827  1.00  0.00           C  
ATOM   2149  CD  ARG A  48      -6.749  -5.941  -5.373  1.00  0.00           C  
ATOM   2150  NE  ARG A  48      -6.906  -7.322  -4.878  1.00  0.00           N  
ATOM   2151  CZ  ARG A  48      -6.213  -7.909  -3.922  1.00  0.00           C  
ATOM   2152  NH1 ARG A  48      -5.293  -7.312  -3.227  1.00  0.00           N  
ATOM   2153  NH2 ARG A  48      -6.452  -9.154  -3.651  1.00  0.00           N1+
ATOM   2154  H   ARG A  48      -7.305  -2.174  -8.602  1.00  0.00           H  
ATOM   2155  HA  ARG A  48      -6.641  -4.777  -9.411  1.00  0.00           H  
ATOM   2156  HB2 ARG A  48      -7.925  -3.809  -6.826  1.00  0.00           H  
ATOM   2157  HB3 ARG A  48      -6.201  -3.968  -7.162  1.00  0.00           H  
ATOM   2158  HG2 ARG A  48      -6.578  -6.469  -7.444  1.00  0.00           H  
ATOM   2159  HG3 ARG A  48      -8.240  -6.219  -6.880  1.00  0.00           H  
ATOM   2160  HD2 ARG A  48      -7.339  -5.264  -4.754  1.00  0.00           H  
ATOM   2161  HD3 ARG A  48      -5.703  -5.640  -5.323  1.00  0.00           H  
ATOM   2162  HE  ARG A  48      -7.466  -7.961  -5.425  1.00  0.00           H  
ATOM   2163 HH11 ARG A  48      -4.643  -7.903  -2.729  1.00  0.00           H  
ATOM   2164 HH12 ARG A  48      -5.120  -6.320  -3.306  1.00  0.00           H  
ATOM   2165 HH21 ARG A  48      -7.163  -9.637  -4.181  1.00  0.00           H  
ATOM   2166 HH22 ARG A  48      -5.810  -9.670  -3.067  1.00  0.00           H  
ATOM   2167  N   VAL A  49      -9.890  -4.487  -9.364  1.00  0.00           N  
ATOM   2168  CA  VAL A  49     -11.143  -5.188  -9.700  1.00  0.00           C  
ATOM   2169  C   VAL A  49     -11.154  -5.724 -11.142  1.00  0.00           C  
ATOM   2170  O   VAL A  49     -11.802  -6.742 -11.398  1.00  0.00           O  
ATOM   2171  CB  VAL A  49     -12.376  -4.306  -9.384  1.00  0.00           C  
ATOM   2172  CG1 VAL A  49     -13.713  -4.992  -9.692  1.00  0.00           C  
ATOM   2173  CG2 VAL A  49     -12.390  -3.861  -7.913  1.00  0.00           C  
ATOM   2174  H   VAL A  49      -9.922  -3.492  -9.192  1.00  0.00           H  
ATOM   2175  HA  VAL A  49     -11.207  -6.065  -9.056  1.00  0.00           H  
ATOM   2176  HB  VAL A  49     -12.331  -3.413 -10.007  1.00  0.00           H  
ATOM   2177 HG11 VAL A  49     -13.798  -5.180 -10.762  1.00  0.00           H  
ATOM   2178 HG12 VAL A  49     -13.784  -5.929  -9.139  1.00  0.00           H  
ATOM   2179 HG13 VAL A  49     -14.536  -4.341  -9.397  1.00  0.00           H  
ATOM   2180 HG21 VAL A  49     -12.337  -4.729  -7.255  1.00  0.00           H  
ATOM   2181 HG22 VAL A  49     -11.545  -3.205  -7.708  1.00  0.00           H  
ATOM   2182 HG23 VAL A  49     -13.305  -3.308  -7.699  1.00  0.00           H  
ATOM   2183  N   GLY A  50     -10.428  -5.083 -12.070  1.00  0.00           N  
ATOM   2184  CA  GLY A  50     -10.409  -5.429 -13.501  1.00  0.00           C  
ATOM   2185  C   GLY A  50      -9.041  -5.799 -14.099  1.00  0.00           C  
ATOM   2186  O   GLY A  50      -8.997  -6.340 -15.208  1.00  0.00           O  
ATOM   2187  H   GLY A  50      -9.881  -4.287 -11.773  1.00  0.00           H  
ATOM   2188  HA2 GLY A  50     -10.779  -4.568 -14.058  1.00  0.00           H  
ATOM   2189  HA3 GLY A  50     -11.090  -6.256 -13.699  1.00  0.00           H  
ATOM   2190  N   LEU A  51      -7.923  -5.529 -13.420  1.00  0.00           N  
ATOM   2191  CA  LEU A  51      -6.567  -5.729 -13.956  1.00  0.00           C  
ATOM   2192  C   LEU A  51      -6.183  -7.224 -14.119  1.00  0.00           C  
ATOM   2193  O   LEU A  51      -6.349  -7.984 -13.163  1.00  0.00           O  
ATOM   2194  CB  LEU A  51      -5.582  -4.972 -13.048  1.00  0.00           C  
ATOM   2195  CG  LEU A  51      -4.102  -5.079 -13.459  1.00  0.00           C  
ATOM   2196  CD1 LEU A  51      -3.807  -4.258 -14.716  1.00  0.00           C  
ATOM   2197  CD2 LEU A  51      -3.239  -4.530 -12.332  1.00  0.00           C  
ATOM   2198  H   LEU A  51      -8.005  -5.068 -12.525  1.00  0.00           H  
ATOM   2199  HA  LEU A  51      -6.533  -5.242 -14.930  1.00  0.00           H  
ATOM   2200  HB2 LEU A  51      -5.685  -5.376 -12.041  1.00  0.00           H  
ATOM   2201  HB3 LEU A  51      -5.864  -3.920 -13.013  1.00  0.00           H  
ATOM   2202  HG  LEU A  51      -3.822  -6.118 -13.629  1.00  0.00           H  
ATOM   2203 HD11 LEU A  51      -4.382  -4.630 -15.563  1.00  0.00           H  
ATOM   2204 HD12 LEU A  51      -4.057  -3.210 -14.551  1.00  0.00           H  
ATOM   2205 HD13 LEU A  51      -2.747  -4.333 -14.960  1.00  0.00           H  
ATOM   2206 HD21 LEU A  51      -3.563  -3.522 -12.071  1.00  0.00           H  
ATOM   2207 HD22 LEU A  51      -3.328  -5.172 -11.456  1.00  0.00           H  
ATOM   2208 HD23 LEU A  51      -2.199  -4.497 -12.655  1.00  0.00           H  
ATOM   2209  N   PRO A  52      -5.662  -7.680 -15.281  1.00  0.00           N  
ATOM   2210  CA  PRO A  52      -5.197  -9.062 -15.465  1.00  0.00           C  
ATOM   2211  C   PRO A  52      -3.940  -9.441 -14.662  1.00  0.00           C  
ATOM   2212  O   PRO A  52      -3.023  -8.633 -14.505  1.00  0.00           O  
ATOM   2213  CB  PRO A  52      -4.927  -9.210 -16.966  1.00  0.00           C  
ATOM   2214  CG  PRO A  52      -5.847  -8.165 -17.591  1.00  0.00           C  
ATOM   2215  CD  PRO A  52      -5.735  -7.026 -16.582  1.00  0.00           C  
ATOM   2216  HA  PRO A  52      -6.009  -9.735 -15.190  1.00  0.00           H  
ATOM   2217  HB2 PRO A  52      -5.158 -10.215 -17.319  1.00  0.00           H  
ATOM   2218  HB3 PRO A  52      -3.890  -8.958 -17.190  1.00  0.00           H  
ATOM   2219  HG2 PRO A  52      -6.871  -8.538 -17.622  1.00  0.00           H  
ATOM   2220  HG3 PRO A  52      -5.512  -7.864 -18.584  1.00  0.00           H  
ATOM   2221  HD2 PRO A  52      -4.817  -6.466 -16.763  1.00  0.00           H  
ATOM   2222  HD3 PRO A  52      -6.605  -6.376 -16.674  1.00  0.00           H  
ATOM   2223  N   ILE A  53      -3.842 -10.703 -14.226  1.00  0.00           N  
ATOM   2224  CA  ILE A  53      -2.704 -11.231 -13.447  1.00  0.00           C  
ATOM   2225  C   ILE A  53      -1.347 -11.026 -14.139  1.00  0.00           C  
ATOM   2226  O   ILE A  53      -0.356 -10.734 -13.468  1.00  0.00           O  
ATOM   2227  CB  ILE A  53      -2.947 -12.721 -13.087  1.00  0.00           C  
ATOM   2228  CG1 ILE A  53      -1.879 -13.319 -12.143  1.00  0.00           C  
ATOM   2229  CG2 ILE A  53      -2.954 -13.628 -14.337  1.00  0.00           C  
ATOM   2230  CD1 ILE A  53      -1.854 -12.659 -10.761  1.00  0.00           C  
ATOM   2231  H   ILE A  53      -4.638 -11.312 -14.356  1.00  0.00           H  
ATOM   2232  HA  ILE A  53      -2.671 -10.665 -12.516  1.00  0.00           H  
ATOM   2233  HB  ILE A  53      -3.916 -12.803 -12.595  1.00  0.00           H  
ATOM   2234 HG12 ILE A  53      -0.888 -13.246 -12.591  1.00  0.00           H  
ATOM   2235 HG13 ILE A  53      -2.096 -14.376 -11.993  1.00  0.00           H  
ATOM   2236 HG21 ILE A  53      -3.635 -13.243 -15.096  1.00  0.00           H  
ATOM   2237 HG22 ILE A  53      -1.955 -13.710 -14.766  1.00  0.00           H  
ATOM   2238 HG23 ILE A  53      -3.286 -14.629 -14.062  1.00  0.00           H  
ATOM   2239 HD11 ILE A  53      -1.543 -11.617 -10.841  1.00  0.00           H  
ATOM   2240 HD12 ILE A  53      -2.842 -12.711 -10.304  1.00  0.00           H  
ATOM   2241 HD13 ILE A  53      -1.143 -13.191 -10.130  1.00  0.00           H  
ATOM   2242  N   ASN A  54      -1.283 -11.102 -15.475  1.00  0.00           N  
ATOM   2243  CA  ASN A  54      -0.034 -10.935 -16.230  1.00  0.00           C  
ATOM   2244  C   ASN A  54       0.438  -9.461 -16.316  1.00  0.00           C  
ATOM   2245  O   ASN A  54       1.501  -9.192 -16.869  1.00  0.00           O  
ATOM   2246  CB  ASN A  54      -0.152 -11.632 -17.602  1.00  0.00           C  
ATOM   2247  CG  ASN A  54      -0.624 -10.714 -18.716  1.00  0.00           C  
ATOM   2248  OD1 ASN A  54      -1.747 -10.234 -18.729  1.00  0.00           O  
ATOM   2249  ND2 ASN A  54       0.229 -10.429 -19.674  1.00  0.00           N  
ATOM   2250  H   ASN A  54      -2.129 -11.312 -15.984  1.00  0.00           H  
ATOM   2251  HA  ASN A  54       0.744 -11.464 -15.680  1.00  0.00           H  
ATOM   2252  HB2 ASN A  54      -0.821 -12.490 -17.540  1.00  0.00           H  
ATOM   2253  HB3 ASN A  54       0.831 -12.020 -17.869  1.00  0.00           H  
ATOM   2254 HD21 ASN A  54       0.012  -9.682 -20.317  1.00  0.00           H  
ATOM   2255 HD22 ASN A  54       1.172 -10.786 -19.614  1.00  0.00           H  
ATOM   2256  N   GLN A  55      -0.334  -8.522 -15.751  1.00  0.00           N  
ATOM   2257  CA  GLN A  55      -0.064  -7.076 -15.688  1.00  0.00           C  
ATOM   2258  C   GLN A  55      -0.091  -6.536 -14.239  1.00  0.00           C  
ATOM   2259  O   GLN A  55      -0.001  -5.330 -14.027  1.00  0.00           O  
ATOM   2260  CB  GLN A  55      -1.054  -6.314 -16.598  1.00  0.00           C  
ATOM   2261  CG  GLN A  55      -0.988  -6.675 -18.095  1.00  0.00           C  
ATOM   2262  CD  GLN A  55      -2.355  -6.620 -18.777  1.00  0.00           C  
ATOM   2263  OE1 GLN A  55      -3.096  -5.649 -18.706  1.00  0.00           O  
ATOM   2264  NE2 GLN A  55      -2.755  -7.661 -19.468  1.00  0.00           N  
ATOM   2265  H   GLN A  55      -1.216  -8.821 -15.360  1.00  0.00           H  
ATOM   2266  HA  GLN A  55       0.942  -6.888 -16.064  1.00  0.00           H  
ATOM   2267  HB2 GLN A  55      -0.887  -5.241 -16.503  1.00  0.00           H  
ATOM   2268  HB3 GLN A  55      -2.059  -6.523 -16.232  1.00  0.00           H  
ATOM   2269  HG2 GLN A  55      -0.582  -7.678 -18.224  1.00  0.00           H  
ATOM   2270  HG3 GLN A  55      -0.311  -5.989 -18.604  1.00  0.00           H  
ATOM   2271 HE21 GLN A  55      -2.227  -8.522 -19.432  1.00  0.00           H  
ATOM   2272 HE22 GLN A  55      -3.662  -7.615 -19.910  1.00  0.00           H  
ATOM   2273  N   ARG A  56      -0.214  -7.416 -13.231  1.00  0.00           N  
ATOM   2274  CA  ARG A  56      -0.440  -7.060 -11.816  1.00  0.00           C  
ATOM   2275  C   ARG A  56       0.805  -6.604 -11.033  1.00  0.00           C  
ATOM   2276  O   ARG A  56       0.661  -5.956  -9.998  1.00  0.00           O  
ATOM   2277  CB  ARG A  56      -1.200  -8.232 -11.157  1.00  0.00           C  
ATOM   2278  CG  ARG A  56      -1.487  -8.123  -9.651  1.00  0.00           C  
ATOM   2279  CD  ARG A  56      -2.399  -6.942  -9.297  1.00  0.00           C  
ATOM   2280  NE  ARG A  56      -2.607  -6.853  -7.843  1.00  0.00           N  
ATOM   2281  CZ  ARG A  56      -3.390  -7.610  -7.098  1.00  0.00           C  
ATOM   2282  NH1 ARG A  56      -3.289  -7.578  -5.810  1.00  0.00           N  
ATOM   2283  NH2 ARG A  56      -4.269  -8.412  -7.622  1.00  0.00           N1+
ATOM   2284  H   ARG A  56      -0.282  -8.392 -13.478  1.00  0.00           H  
ATOM   2285  HA  ARG A  56      -1.098  -6.191 -11.794  1.00  0.00           H  
ATOM   2286  HB2 ARG A  56      -0.614  -9.139 -11.302  1.00  0.00           H  
ATOM   2287  HB3 ARG A  56      -2.148  -8.368 -11.678  1.00  0.00           H  
ATOM   2288  HG2 ARG A  56      -0.551  -8.028  -9.101  1.00  0.00           H  
ATOM   2289  HG3 ARG A  56      -1.966  -9.047  -9.327  1.00  0.00           H  
ATOM   2290  HD2 ARG A  56      -3.354  -7.041  -9.813  1.00  0.00           H  
ATOM   2291  HD3 ARG A  56      -1.917  -6.022  -9.629  1.00  0.00           H  
ATOM   2292  HE  ARG A  56      -2.016  -6.206  -7.342  1.00  0.00           H  
ATOM   2293 HH11 ARG A  56      -3.608  -8.382  -5.288  1.00  0.00           H  
ATOM   2294 HH12 ARG A  56      -2.572  -6.984  -5.418  1.00  0.00           H  
ATOM   2295 HH21 ARG A  56      -4.334  -8.516  -8.624  1.00  0.00           H  
ATOM   2296 HH22 ARG A  56      -4.906  -8.935  -7.037  1.00  0.00           H  
ATOM   2297  N   PHE A  57       2.011  -6.897 -11.519  1.00  0.00           N  
ATOM   2298  CA  PHE A  57       3.260  -6.724 -10.765  1.00  0.00           C  
ATOM   2299  C   PHE A  57       4.396  -6.118 -11.599  1.00  0.00           C  
ATOM   2300  O   PHE A  57       4.363  -6.142 -12.829  1.00  0.00           O  
ATOM   2301  CB  PHE A  57       3.694  -8.069 -10.153  1.00  0.00           C  
ATOM   2302  CG  PHE A  57       2.656  -8.768  -9.295  1.00  0.00           C  
ATOM   2303  CD1 PHE A  57       2.449  -8.368  -7.962  1.00  0.00           C  
ATOM   2304  CD2 PHE A  57       1.913  -9.842  -9.821  1.00  0.00           C  
ATOM   2305  CE1 PHE A  57       1.492  -9.022  -7.165  1.00  0.00           C  
ATOM   2306  CE2 PHE A  57       0.962 -10.500  -9.023  1.00  0.00           C  
ATOM   2307  CZ  PHE A  57       0.746 -10.086  -7.696  1.00  0.00           C  
ATOM   2308  H   PHE A  57       2.070  -7.325 -12.432  1.00  0.00           H  
ATOM   2309  HA  PHE A  57       3.075  -6.034  -9.942  1.00  0.00           H  
ATOM   2310  HB2 PHE A  57       4.581  -7.906  -9.541  1.00  0.00           H  
ATOM   2311  HB3 PHE A  57       3.987  -8.735 -10.964  1.00  0.00           H  
ATOM   2312  HD1 PHE A  57       3.030  -7.559  -7.544  1.00  0.00           H  
ATOM   2313  HD2 PHE A  57       2.076 -10.168 -10.838  1.00  0.00           H  
ATOM   2314  HE1 PHE A  57       1.328  -8.710  -6.144  1.00  0.00           H  
ATOM   2315  HE2 PHE A  57       0.397 -11.324  -9.434  1.00  0.00           H  
ATOM   2316  HZ  PHE A  57       0.006 -10.579  -7.082  1.00  0.00           H  
ATOM   2317  N   ILE A  58       5.421  -5.615 -10.908  1.00  0.00           N  
ATOM   2318  CA  ILE A  58       6.695  -5.121 -11.457  1.00  0.00           C  
ATOM   2319  C   ILE A  58       7.849  -5.551 -10.539  1.00  0.00           C  
ATOM   2320  O   ILE A  58       7.646  -5.875  -9.365  1.00  0.00           O  
ATOM   2321  CB  ILE A  58       6.687  -3.587 -11.679  1.00  0.00           C  
ATOM   2322  CG1 ILE A  58       6.580  -2.802 -10.349  1.00  0.00           C  
ATOM   2323  CG2 ILE A  58       5.610  -3.180 -12.697  1.00  0.00           C  
ATOM   2324  CD1 ILE A  58       6.661  -1.278 -10.502  1.00  0.00           C  
ATOM   2325  H   ILE A  58       5.342  -5.628  -9.901  1.00  0.00           H  
ATOM   2326  HA  ILE A  58       6.864  -5.595 -12.424  1.00  0.00           H  
ATOM   2327  HB  ILE A  58       7.646  -3.326 -12.125  1.00  0.00           H  
ATOM   2328 HG12 ILE A  58       7.394  -3.102  -9.689  1.00  0.00           H  
ATOM   2329 HG13 ILE A  58       5.638  -3.049  -9.858  1.00  0.00           H  
ATOM   2330 HG21 ILE A  58       5.716  -3.779 -13.601  1.00  0.00           H  
ATOM   2331 HG22 ILE A  58       4.617  -3.360 -12.285  1.00  0.00           H  
ATOM   2332 HG23 ILE A  58       5.701  -2.128 -12.968  1.00  0.00           H  
ATOM   2333 HD11 ILE A  58       7.564  -1.004 -11.048  1.00  0.00           H  
ATOM   2334 HD12 ILE A  58       5.784  -0.901 -11.030  1.00  0.00           H  
ATOM   2335 HD13 ILE A  58       6.697  -0.821  -9.513  1.00  0.00           H  
ATOM   2336  N   LEU A  59       9.067  -5.535 -11.079  1.00  0.00           N  
ATOM   2337  CA  LEU A  59      10.290  -6.001 -10.426  1.00  0.00           C  
ATOM   2338  C   LEU A  59      11.356  -4.899 -10.392  1.00  0.00           C  
ATOM   2339  O   LEU A  59      11.436  -4.055 -11.284  1.00  0.00           O  
ATOM   2340  CB  LEU A  59      10.820  -7.267 -11.128  1.00  0.00           C  
ATOM   2341  CG  LEU A  59       9.824  -8.429 -11.304  1.00  0.00           C  
ATOM   2342  CD1 LEU A  59      10.491  -9.550 -12.100  1.00  0.00           C  
ATOM   2343  CD2 LEU A  59       9.368  -9.008  -9.966  1.00  0.00           C  
ATOM   2344  H   LEU A  59       9.154  -5.239 -12.041  1.00  0.00           H  
ATOM   2345  HA  LEU A  59      10.064  -6.262  -9.393  1.00  0.00           H  
ATOM   2346  HB2 LEU A  59      11.687  -7.629 -10.575  1.00  0.00           H  
ATOM   2347  HB3 LEU A  59      11.163  -6.967 -12.118  1.00  0.00           H  
ATOM   2348  HG  LEU A  59       8.951  -8.091 -11.861  1.00  0.00           H  
ATOM   2349 HD11 LEU A  59      10.782  -9.181 -13.084  1.00  0.00           H  
ATOM   2350 HD12 LEU A  59      11.373  -9.918 -11.577  1.00  0.00           H  
ATOM   2351 HD13 LEU A  59       9.790 -10.372 -12.242  1.00  0.00           H  
ATOM   2352 HD21 LEU A  59      10.233  -9.312  -9.376  1.00  0.00           H  
ATOM   2353 HD22 LEU A  59       8.799  -8.258  -9.416  1.00  0.00           H  
ATOM   2354 HD23 LEU A  59       8.725  -9.872 -10.138  1.00  0.00           H  
ATOM   2355  N   VAL A  60      12.205  -4.936  -9.370  1.00  0.00           N  
ATOM   2356  CA  VAL A  60      13.276  -3.962  -9.120  1.00  0.00           C  
ATOM   2357  C   VAL A  60      14.584  -4.712  -8.885  1.00  0.00           C  
ATOM   2358  O   VAL A  60      14.633  -5.623  -8.067  1.00  0.00           O  
ATOM   2359  CB  VAL A  60      12.891  -3.015  -7.964  1.00  0.00           C  
ATOM   2360  CG1 VAL A  60      14.070  -2.184  -7.457  1.00  0.00           C  
ATOM   2361  CG2 VAL A  60      11.755  -2.059  -8.349  1.00  0.00           C  
ATOM   2362  H   VAL A  60      12.090  -5.678  -8.695  1.00  0.00           H  
ATOM   2363  HA  VAL A  60      13.416  -3.347 -10.008  1.00  0.00           H  
ATOM   2364  HB  VAL A  60      12.537  -3.621  -7.130  1.00  0.00           H  
ATOM   2365 HG11 VAL A  60      14.772  -2.839  -6.942  1.00  0.00           H  
ATOM   2366 HG12 VAL A  60      14.574  -1.696  -8.291  1.00  0.00           H  
ATOM   2367 HG13 VAL A  60      13.727  -1.435  -6.743  1.00  0.00           H  
ATOM   2368 HG21 VAL A  60      12.093  -1.368  -9.122  1.00  0.00           H  
ATOM   2369 HG22 VAL A  60      10.897  -2.620  -8.720  1.00  0.00           H  
ATOM   2370 HG23 VAL A  60      11.442  -1.487  -7.475  1.00  0.00           H  
ATOM   2371  N   GLU A  61      15.639  -4.347  -9.604  1.00  0.00           N  
ATOM   2372  CA  GLU A  61      16.892  -5.099  -9.716  1.00  0.00           C  
ATOM   2373  C   GLU A  61      18.071  -4.185  -9.346  1.00  0.00           C  
ATOM   2374  O   GLU A  61      18.246  -3.119  -9.942  1.00  0.00           O  
ATOM   2375  CB  GLU A  61      16.948  -5.700 -11.136  1.00  0.00           C  
ATOM   2376  CG  GLU A  61      18.133  -6.631 -11.425  1.00  0.00           C  
ATOM   2377  CD  GLU A  61      17.747  -8.091 -11.152  1.00  0.00           C  
ATOM   2378  OE1 GLU A  61      18.023  -8.573 -10.028  1.00  0.00           O  
ATOM   2379  OE2 GLU A  61      17.147  -8.754 -12.032  1.00  0.00           O1-
ATOM   2380  H   GLU A  61      15.534  -3.571 -10.242  1.00  0.00           H  
ATOM   2381  HA  GLU A  61      16.886  -5.929  -9.010  1.00  0.00           H  
ATOM   2382  HB2 GLU A  61      17.001  -4.870 -11.840  1.00  0.00           H  
ATOM   2383  HB3 GLU A  61      16.019  -6.232 -11.341  1.00  0.00           H  
ATOM   2384  HG2 GLU A  61      18.999  -6.340 -10.832  1.00  0.00           H  
ATOM   2385  HG3 GLU A  61      18.402  -6.533 -12.477  1.00  0.00           H  
ATOM   2386  N   LEU A  62      18.837  -4.552  -8.314  1.00  0.00           N  
ATOM   2387  CA  LEU A  62      19.676  -3.614  -7.556  1.00  0.00           C  
ATOM   2388  C   LEU A  62      21.102  -4.117  -7.340  1.00  0.00           C  
ATOM   2389  O   LEU A  62      21.323  -5.321  -7.202  1.00  0.00           O  
ATOM   2390  CB  LEU A  62      19.026  -3.295  -6.194  1.00  0.00           C  
ATOM   2391  CG  LEU A  62      17.619  -2.679  -6.242  1.00  0.00           C  
ATOM   2392  CD1 LEU A  62      17.076  -2.532  -4.821  1.00  0.00           C  
ATOM   2393  CD2 LEU A  62      17.624  -1.297  -6.893  1.00  0.00           C  
ATOM   2394  H   LEU A  62      18.715  -5.473  -7.919  1.00  0.00           H  
ATOM   2395  HA  LEU A  62      19.757  -2.684  -8.118  1.00  0.00           H  
ATOM   2396  HB2 LEU A  62      19.679  -2.612  -5.650  1.00  0.00           H  
ATOM   2397  HB3 LEU A  62      18.973  -4.223  -5.625  1.00  0.00           H  
ATOM   2398  HG  LEU A  62      16.953  -3.339  -6.797  1.00  0.00           H  
ATOM   2399 HD11 LEU A  62      17.026  -3.510  -4.341  1.00  0.00           H  
ATOM   2400 HD12 LEU A  62      17.725  -1.878  -4.238  1.00  0.00           H  
ATOM   2401 HD13 LEU A  62      16.075  -2.101  -4.849  1.00  0.00           H  
ATOM   2402 HD21 LEU A  62      18.328  -0.645  -6.375  1.00  0.00           H  
ATOM   2403 HD22 LEU A  62      17.911  -1.380  -7.941  1.00  0.00           H  
ATOM   2404 HD23 LEU A  62      16.630  -0.853  -6.838  1.00  0.00           H  
ATOM   2405  N   SER A  63      22.034  -3.169  -7.228  1.00  0.00           N  
ATOM   2406  CA  SER A  63      23.462  -3.376  -6.939  1.00  0.00           C  
ATOM   2407  C   SER A  63      23.999  -2.305  -5.971  1.00  0.00           C  
ATOM   2408  O   SER A  63      23.291  -1.347  -5.655  1.00  0.00           O  
ATOM   2409  CB  SER A  63      24.280  -3.384  -8.241  1.00  0.00           C  
ATOM   2410  OG  SER A  63      23.790  -4.339  -9.164  1.00  0.00           O  
ATOM   2411  H   SER A  63      21.735  -2.214  -7.361  1.00  0.00           H  
ATOM   2412  HA  SER A  63      23.584  -4.348  -6.462  1.00  0.00           H  
ATOM   2413  HB2 SER A  63      25.322  -3.612  -8.015  1.00  0.00           H  
ATOM   2414  HB3 SER A  63      24.233  -2.397  -8.701  1.00  0.00           H  
ATOM   2415  HG  SER A  63      23.935  -5.205  -8.776  1.00  0.00           H  
ATOM   2416  N   ASN A  64      25.246  -2.436  -5.506  1.00  0.00           N  
ATOM   2417  CA  ASN A  64      25.892  -1.461  -4.616  1.00  0.00           C  
ATOM   2418  C   ASN A  64      27.349  -1.159  -5.033  1.00  0.00           C  
ATOM   2419  O   ASN A  64      27.804  -1.628  -6.077  1.00  0.00           O  
ATOM   2420  CB  ASN A  64      25.730  -1.954  -3.164  1.00  0.00           C  
ATOM   2421  CG  ASN A  64      26.608  -3.128  -2.757  1.00  0.00           C  
ATOM   2422  OD1 ASN A  64      27.435  -3.641  -3.499  1.00  0.00           O  
ATOM   2423  ND2 ASN A  64      26.477  -3.560  -1.526  1.00  0.00           N  
ATOM   2424  H   ASN A  64      25.767  -3.270  -5.738  1.00  0.00           H  
ATOM   2425  HA  ASN A  64      25.364  -0.512  -4.701  1.00  0.00           H  
ATOM   2426  HB2 ASN A  64      24.688  -2.229  -2.999  1.00  0.00           H  
ATOM   2427  HB3 ASN A  64      25.941  -1.126  -2.488  1.00  0.00           H  
ATOM   2428 HD21 ASN A  64      25.852  -3.093  -0.885  1.00  0.00           H  
ATOM   2429 HD22 ASN A  64      27.113  -4.277  -1.208  1.00  0.00           H  
ATOM   2430  N   HIS A  65      28.116  -0.395  -4.244  1.00  0.00           N  
ATOM   2431  CA  HIS A  65      29.514  -0.032  -4.553  1.00  0.00           C  
ATOM   2432  C   HIS A  65      30.554  -1.136  -4.275  1.00  0.00           C  
ATOM   2433  O   HIS A  65      31.763  -0.897  -4.357  1.00  0.00           O  
ATOM   2434  CB  HIS A  65      29.882   1.317  -3.914  1.00  0.00           C  
ATOM   2435  CG  HIS A  65      30.713   2.216  -4.795  1.00  0.00           C  
ATOM   2436  ND1 HIS A  65      30.779   3.602  -4.655  1.00  0.00           N  
ATOM   2437  CD2 HIS A  65      31.469   1.848  -5.873  1.00  0.00           C  
ATOM   2438  CE1 HIS A  65      31.558   4.033  -5.656  1.00  0.00           C  
ATOM   2439  NE2 HIS A  65      31.978   3.006  -6.406  1.00  0.00           N  
ATOM   2440  H   HIS A  65      27.737  -0.023  -3.385  1.00  0.00           H  
ATOM   2441  HA  HIS A  65      29.542   0.110  -5.634  1.00  0.00           H  
ATOM   2442  HB2 HIS A  65      30.410   1.151  -2.974  1.00  0.00           H  
ATOM   2443  HB3 HIS A  65      28.967   1.862  -3.681  1.00  0.00           H  
ATOM   2444  HD2 HIS A  65      31.624   0.847  -6.247  1.00  0.00           H  
ATOM   2445  HE2 HIS A  65      32.503   3.089  -7.264  1.00  0.00           H  
ATOM   2446  HE1 HIS A  65      31.794   5.071  -5.841  1.00  0.00           H  
ATOM   2447  N   ALA A  66      30.092  -2.361  -4.026  1.00  0.00           N  
ATOM   2448  CA  ALA A  66      30.855  -3.605  -4.130  1.00  0.00           C  
ATOM   2449  C   ALA A  66      30.285  -4.523  -5.239  1.00  0.00           C  
ATOM   2450  O   ALA A  66      30.601  -5.709  -5.305  1.00  0.00           O  
ATOM   2451  CB  ALA A  66      30.951  -4.244  -2.739  1.00  0.00           C  
ATOM   2452  H   ALA A  66      29.102  -2.457  -3.849  1.00  0.00           H  
ATOM   2453  HA  ALA A  66      31.872  -3.368  -4.443  1.00  0.00           H  
ATOM   2454  HB1 ALA A  66      31.444  -3.556  -2.053  1.00  0.00           H  
ATOM   2455  HB2 ALA A  66      29.953  -4.466  -2.361  1.00  0.00           H  
ATOM   2456  HB3 ALA A  66      31.532  -5.165  -2.794  1.00  0.00           H  
ATOM   2457  N   GLU A  67      29.416  -3.983  -6.105  1.00  0.00           N  
ATOM   2458  CA  GLU A  67      28.663  -4.665  -7.171  1.00  0.00           C  
ATOM   2459  C   GLU A  67      27.794  -5.850  -6.682  1.00  0.00           C  
ATOM   2460  O   GLU A  67      27.250  -6.615  -7.489  1.00  0.00           O  
ATOM   2461  CB  GLU A  67      29.573  -4.991  -8.378  1.00  0.00           C  
ATOM   2462  CG  GLU A  67      30.319  -3.788  -9.001  1.00  0.00           C  
ATOM   2463  CD  GLU A  67      29.447  -2.890  -9.898  1.00  0.00           C  
ATOM   2464  OE1 GLU A  67      29.989  -2.196 -10.799  1.00  0.00           O  
ATOM   2465  OE2 GLU A  67      28.201  -2.888  -9.752  1.00  0.00           O1-
ATOM   2466  H   GLU A  67      29.190  -3.007  -5.980  1.00  0.00           H  
ATOM   2467  HA  GLU A  67      27.935  -3.937  -7.530  1.00  0.00           H  
ATOM   2468  HB2 GLU A  67      28.983  -5.471  -9.160  1.00  0.00           H  
ATOM   2469  HB3 GLU A  67      30.319  -5.716  -8.052  1.00  0.00           H  
ATOM   2470  HG2 GLU A  67      31.125  -4.190  -9.615  1.00  0.00           H  
ATOM   2471  HG3 GLU A  67      30.782  -3.186  -8.220  1.00  0.00           H  
ATOM   2472  N   LEU A  68      27.613  -5.997  -5.362  1.00  0.00           N  
ATOM   2473  CA  LEU A  68      26.772  -7.021  -4.737  1.00  0.00           C  
ATOM   2474  C   LEU A  68      25.301  -6.677  -4.969  1.00  0.00           C  
ATOM   2475  O   LEU A  68      24.915  -5.512  -4.878  1.00  0.00           O  
ATOM   2476  CB  LEU A  68      27.078  -7.161  -3.233  1.00  0.00           C  
ATOM   2477  CG  LEU A  68      28.561  -7.385  -2.884  1.00  0.00           C  
ATOM   2478  CD1 LEU A  68      28.716  -7.533  -1.370  1.00  0.00           C  
ATOM   2479  CD2 LEU A  68      29.137  -8.634  -3.552  1.00  0.00           C  
ATOM   2480  H   LEU A  68      28.001  -5.287  -4.756  1.00  0.00           H  
ATOM   2481  HA  LEU A  68      26.977  -7.976  -5.221  1.00  0.00           H  
ATOM   2482  HB2 LEU A  68      26.495  -7.993  -2.839  1.00  0.00           H  
ATOM   2483  HB3 LEU A  68      26.744  -6.254  -2.729  1.00  0.00           H  
ATOM   2484  HG  LEU A  68      29.140  -6.518  -3.200  1.00  0.00           H  
ATOM   2485 HD11 LEU A  68      28.328  -6.646  -0.869  1.00  0.00           H  
ATOM   2486 HD12 LEU A  68      28.180  -8.415  -1.019  1.00  0.00           H  
ATOM   2487 HD13 LEU A  68      29.773  -7.634  -1.122  1.00  0.00           H  
ATOM   2488 HD21 LEU A  68      28.571  -9.517  -3.254  1.00  0.00           H  
ATOM   2489 HD22 LEU A  68      29.109  -8.525  -4.636  1.00  0.00           H  
ATOM   2490 HD23 LEU A  68      30.179  -8.749  -3.255  1.00  0.00           H  
ATOM   2491  N   SER A  69      24.495  -7.682  -5.316  1.00  0.00           N  
ATOM   2492  CA  SER A  69      23.240  -7.452  -6.039  1.00  0.00           C  
ATOM   2493  C   SER A  69      22.072  -8.332  -5.583  1.00  0.00           C  
ATOM   2494  O   SER A  69      22.256  -9.504  -5.236  1.00  0.00           O  
ATOM   2495  CB  SER A  69      23.484  -7.611  -7.545  1.00  0.00           C  
ATOM   2496  OG  SER A  69      24.468  -6.707  -8.018  1.00  0.00           O  
ATOM   2497  H   SER A  69      24.858  -8.624  -5.282  1.00  0.00           H  
ATOM   2498  HA  SER A  69      22.934  -6.421  -5.862  1.00  0.00           H  
ATOM   2499  HB2 SER A  69      22.556  -7.413  -8.082  1.00  0.00           H  
ATOM   2500  HB3 SER A  69      23.796  -8.633  -7.757  1.00  0.00           H  
ATOM   2501  HG  SER A  69      25.329  -6.933  -7.657  1.00  0.00           H  
ATOM   2502  N   VAL A  70      20.862  -7.765  -5.609  1.00  0.00           N  
ATOM   2503  CA  VAL A  70      19.595  -8.334  -5.095  1.00  0.00           C  
ATOM   2504  C   VAL A  70      18.408  -7.897  -5.973  1.00  0.00           C  
ATOM   2505  O   VAL A  70      18.567  -7.057  -6.862  1.00  0.00           O  
ATOM   2506  CB  VAL A  70      19.354  -7.929  -3.616  1.00  0.00           C  
ATOM   2507  CG1 VAL A  70      20.537  -8.260  -2.696  1.00  0.00           C  
ATOM   2508  CG2 VAL A  70      19.000  -6.444  -3.434  1.00  0.00           C  
ATOM   2509  H   VAL A  70      20.809  -6.837  -6.003  1.00  0.00           H  
ATOM   2510  HA  VAL A  70      19.648  -9.421  -5.140  1.00  0.00           H  
ATOM   2511  HB  VAL A  70      18.504  -8.507  -3.254  1.00  0.00           H  
ATOM   2512 HG11 VAL A  70      20.831  -9.302  -2.827  1.00  0.00           H  
ATOM   2513 HG12 VAL A  70      21.389  -7.618  -2.919  1.00  0.00           H  
ATOM   2514 HG13 VAL A  70      20.252  -8.099  -1.657  1.00  0.00           H  
ATOM   2515 HG21 VAL A  70      19.792  -5.818  -3.844  1.00  0.00           H  
ATOM   2516 HG22 VAL A  70      18.062  -6.210  -3.936  1.00  0.00           H  
ATOM   2517 HG23 VAL A  70      18.882  -6.220  -2.374  1.00  0.00           H  
ATOM   2518  N   THR A  71      17.214  -8.441  -5.721  1.00  0.00           N  
ATOM   2519  CA  THR A  71      15.995  -8.156  -6.501  1.00  0.00           C  
ATOM   2520  C   THR A  71      14.765  -8.060  -5.593  1.00  0.00           C  
ATOM   2521  O   THR A  71      14.678  -8.798  -4.613  1.00  0.00           O  
ATOM   2522  CB  THR A  71      15.730  -9.250  -7.550  1.00  0.00           C  
ATOM   2523  OG1 THR A  71      16.902  -9.826  -8.075  1.00  0.00           O  
ATOM   2524  CG2 THR A  71      14.885  -8.778  -8.730  1.00  0.00           C  
ATOM   2525  H   THR A  71      17.154  -9.183  -5.039  1.00  0.00           H  
ATOM   2526  HA  THR A  71      16.121  -7.204  -7.017  1.00  0.00           H  
ATOM   2527  HB  THR A  71      15.180 -10.051  -7.055  1.00  0.00           H  
ATOM   2528 HG21 THR A  71      13.909  -8.429  -8.392  1.00  0.00           H  
ATOM   2529 HG22 THR A  71      15.392  -7.964  -9.248  1.00  0.00           H  
ATOM   2530 HG23 THR A  71      14.745  -9.600  -9.433  1.00  0.00           H  
ATOM   2531  HG1 THR A  71      17.321  -9.172  -8.639  1.00  0.00           H  
ATOM   2532  N   LEU A  72      13.793  -7.208  -5.928  1.00  0.00           N  
ATOM   2533  CA  LEU A  72      12.552  -6.942  -5.183  1.00  0.00           C  
ATOM   2534  C   LEU A  72      11.326  -7.016  -6.123  1.00  0.00           C  
ATOM   2535  O   LEU A  72      11.476  -6.873  -7.338  1.00  0.00           O  
ATOM   2536  CB  LEU A  72      12.606  -5.556  -4.497  1.00  0.00           C  
ATOM   2537  CG  LEU A  72      13.915  -5.101  -3.815  1.00  0.00           C  
ATOM   2538  CD1 LEU A  72      13.746  -3.653  -3.357  1.00  0.00           C  
ATOM   2539  CD2 LEU A  72      14.300  -5.924  -2.588  1.00  0.00           C  
ATOM   2540  H   LEU A  72      13.931  -6.667  -6.770  1.00  0.00           H  
ATOM   2541  HA  LEU A  72      12.428  -7.698  -4.408  1.00  0.00           H  
ATOM   2542  HB2 LEU A  72      11.803  -5.514  -3.762  1.00  0.00           H  
ATOM   2543  HB3 LEU A  72      12.373  -4.814  -5.261  1.00  0.00           H  
ATOM   2544  HG  LEU A  72      14.736  -5.128  -4.532  1.00  0.00           H  
ATOM   2545 HD11 LEU A  72      13.511  -3.025  -4.216  1.00  0.00           H  
ATOM   2546 HD12 LEU A  72      12.945  -3.581  -2.622  1.00  0.00           H  
ATOM   2547 HD13 LEU A  72      14.673  -3.295  -2.909  1.00  0.00           H  
ATOM   2548 HD21 LEU A  72      13.452  -6.012  -1.909  1.00  0.00           H  
ATOM   2549 HD22 LEU A  72      14.631  -6.911  -2.908  1.00  0.00           H  
ATOM   2550 HD23 LEU A  72      15.128  -5.448  -2.064  1.00  0.00           H  
ATOM   2551  N   ALA A  73      10.118  -7.195  -5.579  1.00  0.00           N  
ATOM   2552  CA  ALA A  73       8.864  -7.287  -6.340  1.00  0.00           C  
ATOM   2553  C   ALA A  73       7.721  -6.473  -5.704  1.00  0.00           C  
ATOM   2554  O   ALA A  73       7.597  -6.427  -4.476  1.00  0.00           O  
ATOM   2555  CB  ALA A  73       8.486  -8.765  -6.500  1.00  0.00           C  
ATOM   2556  H   ALA A  73      10.064  -7.351  -4.583  1.00  0.00           H  
ATOM   2557  HA  ALA A  73       9.026  -6.879  -7.338  1.00  0.00           H  
ATOM   2558  HB1 ALA A  73       9.289  -9.300  -7.007  1.00  0.00           H  
ATOM   2559  HB2 ALA A  73       8.315  -9.214  -5.522  1.00  0.00           H  
ATOM   2560  HB3 ALA A  73       7.577  -8.848  -7.097  1.00  0.00           H  
ATOM   2561  N   LEU A  74       6.877  -5.852  -6.540  1.00  0.00           N  
ATOM   2562  CA  LEU A  74       5.821  -4.911  -6.136  1.00  0.00           C  
ATOM   2563  C   LEU A  74       4.510  -5.111  -6.912  1.00  0.00           C  
ATOM   2564  O   LEU A  74       4.526  -5.460  -8.091  1.00  0.00           O  
ATOM   2565  CB  LEU A  74       6.267  -3.441  -6.299  1.00  0.00           C  
ATOM   2566  CG  LEU A  74       7.584  -3.034  -5.615  1.00  0.00           C  
ATOM   2567  CD1 LEU A  74       8.795  -3.152  -6.548  1.00  0.00           C  
ATOM   2568  CD2 LEU A  74       7.509  -1.573  -5.163  1.00  0.00           C  
ATOM   2569  H   LEU A  74       7.016  -5.971  -7.533  1.00  0.00           H  
ATOM   2570  HA  LEU A  74       5.599  -5.081  -5.083  1.00  0.00           H  
ATOM   2571  HB2 LEU A  74       5.464  -2.829  -5.888  1.00  0.00           H  
ATOM   2572  HB3 LEU A  74       6.332  -3.203  -7.361  1.00  0.00           H  
ATOM   2573  HG  LEU A  74       7.742  -3.663  -4.739  1.00  0.00           H  
ATOM   2574 HD11 LEU A  74       8.893  -4.170  -6.926  1.00  0.00           H  
ATOM   2575 HD12 LEU A  74       8.682  -2.474  -7.394  1.00  0.00           H  
ATOM   2576 HD13 LEU A  74       9.703  -2.899  -6.001  1.00  0.00           H  
ATOM   2577 HD21 LEU A  74       7.320  -0.922  -6.017  1.00  0.00           H  
ATOM   2578 HD22 LEU A  74       6.705  -1.454  -4.436  1.00  0.00           H  
ATOM   2579 HD23 LEU A  74       8.445  -1.282  -4.687  1.00  0.00           H  
ATOM   2580  N   ASP A  75       3.386  -4.825  -6.254  1.00  0.00           N  
ATOM   2581  CA  ASP A  75       2.027  -4.821  -6.818  1.00  0.00           C  
ATOM   2582  C   ASP A  75       1.658  -3.423  -7.349  1.00  0.00           C  
ATOM   2583  O   ASP A  75       1.781  -2.419  -6.642  1.00  0.00           O  
ATOM   2584  CB  ASP A  75       1.082  -5.351  -5.726  1.00  0.00           C  
ATOM   2585  CG  ASP A  75      -0.426  -5.301  -6.009  1.00  0.00           C  
ATOM   2586  OD1 ASP A  75      -0.906  -4.697  -6.996  1.00  0.00           O  
ATOM   2587  OD2 ASP A  75      -1.178  -5.920  -5.223  1.00  0.00           O1-
ATOM   2588  H   ASP A  75       3.471  -4.555  -5.284  1.00  0.00           H  
ATOM   2589  HA  ASP A  75       1.977  -5.513  -7.658  1.00  0.00           H  
ATOM   2590  HB2 ASP A  75       1.275  -4.798  -4.806  1.00  0.00           H  
ATOM   2591  HB3 ASP A  75       1.356  -6.388  -5.529  1.00  0.00           H  
ATOM   2592  N   VAL A  76       1.208  -3.334  -8.606  1.00  0.00           N  
ATOM   2593  CA  VAL A  76       0.945  -2.037  -9.261  1.00  0.00           C  
ATOM   2594  C   VAL A  76      -0.325  -1.356  -8.758  1.00  0.00           C  
ATOM   2595  O   VAL A  76      -0.450  -0.147  -8.905  1.00  0.00           O  
ATOM   2596  CB  VAL A  76       0.918  -2.139 -10.799  1.00  0.00           C  
ATOM   2597  CG1 VAL A  76       2.164  -2.840 -11.341  1.00  0.00           C  
ATOM   2598  CG2 VAL A  76      -0.339  -2.820 -11.351  1.00  0.00           C  
ATOM   2599  H   VAL A  76       1.048  -4.189  -9.120  1.00  0.00           H  
ATOM   2600  HA  VAL A  76       1.766  -1.369  -9.003  1.00  0.00           H  
ATOM   2601  HB  VAL A  76       0.930  -1.122 -11.193  1.00  0.00           H  
ATOM   2602 HG11 VAL A  76       3.053  -2.362 -10.930  1.00  0.00           H  
ATOM   2603 HG12 VAL A  76       2.161  -3.895 -11.068  1.00  0.00           H  
ATOM   2604 HG13 VAL A  76       2.185  -2.757 -12.428  1.00  0.00           H  
ATOM   2605 HG21 VAL A  76      -0.451  -3.814 -10.917  1.00  0.00           H  
ATOM   2606 HG22 VAL A  76      -1.222  -2.225 -11.120  1.00  0.00           H  
ATOM   2607 HG23 VAL A  76      -0.261  -2.910 -12.435  1.00  0.00           H  
ATOM   2608  N   THR A  77      -1.259  -2.090  -8.152  1.00  0.00           N  
ATOM   2609  CA  THR A  77      -2.580  -1.564  -7.750  1.00  0.00           C  
ATOM   2610  C   THR A  77      -2.524  -0.751  -6.451  1.00  0.00           C  
ATOM   2611  O   THR A  77      -3.422   0.044  -6.164  1.00  0.00           O  
ATOM   2612  CB  THR A  77      -3.600  -2.707  -7.615  1.00  0.00           C  
ATOM   2613  OG1 THR A  77      -3.301  -3.543  -6.520  1.00  0.00           O  
ATOM   2614  CG2 THR A  77      -3.685  -3.596  -8.857  1.00  0.00           C  
ATOM   2615  H   THR A  77      -1.058  -3.064  -7.978  1.00  0.00           H  
ATOM   2616  HA  THR A  77      -2.943  -0.893  -8.529  1.00  0.00           H  
ATOM   2617  HB  THR A  77      -4.581  -2.264  -7.444  1.00  0.00           H  
ATOM   2618 HG21 THR A  77      -4.010  -3.001  -9.711  1.00  0.00           H  
ATOM   2619 HG22 THR A  77      -2.712  -4.035  -9.078  1.00  0.00           H  
ATOM   2620 HG23 THR A  77      -4.402  -4.399  -8.685  1.00  0.00           H  
ATOM   2621  HG1 THR A  77      -2.462  -3.979  -6.687  1.00  0.00           H  
ATOM   2622  N   ASN A  78      -1.453  -0.926  -5.670  1.00  0.00           N  
ATOM   2623  CA  ASN A  78      -1.277  -0.362  -4.328  1.00  0.00           C  
ATOM   2624  C   ASN A  78       0.185   0.059  -4.028  1.00  0.00           C  
ATOM   2625  O   ASN A  78       0.437   0.642  -2.974  1.00  0.00           O  
ATOM   2626  CB  ASN A  78      -1.810  -1.394  -3.309  1.00  0.00           C  
ATOM   2627  CG  ASN A  78      -1.197  -2.769  -3.517  1.00  0.00           C  
ATOM   2628  OD1 ASN A  78      -0.018  -2.877  -3.811  1.00  0.00           O  
ATOM   2629  ND2 ASN A  78      -1.955  -3.833  -3.410  1.00  0.00           N  
ATOM   2630  H   ASN A  78      -0.787  -1.621  -5.975  1.00  0.00           H  
ATOM   2631  HA  ASN A  78      -1.878   0.543  -4.243  1.00  0.00           H  
ATOM   2632  HB2 ASN A  78      -2.891  -1.475  -3.429  1.00  0.00           H  
ATOM   2633  HB3 ASN A  78      -1.602  -1.067  -2.290  1.00  0.00           H  
ATOM   2634 HD21 ASN A  78      -1.570  -4.695  -3.769  1.00  0.00           H  
ATOM   2635 HD22 ASN A  78      -2.938  -3.775  -3.185  1.00  0.00           H  
ATOM   2636  N   ALA A  79       1.143  -0.195  -4.930  1.00  0.00           N  
ATOM   2637  CA  ALA A  79       2.579   0.083  -4.777  1.00  0.00           C  
ATOM   2638  C   ALA A  79       3.260  -0.613  -3.572  1.00  0.00           C  
ATOM   2639  O   ALA A  79       4.279  -0.134  -3.064  1.00  0.00           O  
ATOM   2640  CB  ALA A  79       2.831   1.597  -4.878  1.00  0.00           C  
ATOM   2641  H   ALA A  79       0.894  -0.741  -5.742  1.00  0.00           H  
ATOM   2642  HA  ALA A  79       3.056  -0.362  -5.650  1.00  0.00           H  
ATOM   2643  HB1 ALA A  79       2.337   1.995  -5.765  1.00  0.00           H  
ATOM   2644  HB2 ALA A  79       2.444   2.102  -3.993  1.00  0.00           H  
ATOM   2645  HB3 ALA A  79       3.902   1.786  -4.952  1.00  0.00           H  
ATOM   2646  N   TYR A  80       2.707  -1.737  -3.104  1.00  0.00           N  
ATOM   2647  CA  TYR A  80       3.201  -2.498  -1.952  1.00  0.00           C  
ATOM   2648  C   TYR A  80       4.304  -3.488  -2.382  1.00  0.00           C  
ATOM   2649  O   TYR A  80       4.110  -4.270  -3.312  1.00  0.00           O  
ATOM   2650  CB  TYR A  80       1.983  -3.170  -1.278  1.00  0.00           C  
ATOM   2651  CG  TYR A  80       2.198  -3.924   0.029  1.00  0.00           C  
ATOM   2652  CD1 TYR A  80       1.677  -3.435   1.248  1.00  0.00           C  
ATOM   2653  CD2 TYR A  80       2.826  -5.180   0.007  1.00  0.00           C  
ATOM   2654  CE1 TYR A  80       1.813  -4.188   2.438  1.00  0.00           C  
ATOM   2655  CE2 TYR A  80       2.966  -5.932   1.189  1.00  0.00           C  
ATOM   2656  CZ  TYR A  80       2.462  -5.443   2.410  1.00  0.00           C  
ATOM   2657  OH  TYR A  80       2.603  -6.199   3.534  1.00  0.00           O  
ATOM   2658  H   TYR A  80       1.894  -2.103  -3.579  1.00  0.00           H  
ATOM   2659  HA  TYR A  80       3.634  -1.797  -1.239  1.00  0.00           H  
ATOM   2660  HB2 TYR A  80       1.555  -3.879  -1.988  1.00  0.00           H  
ATOM   2661  HB3 TYR A  80       1.227  -2.404  -1.105  1.00  0.00           H  
ATOM   2662  HD1 TYR A  80       1.156  -2.490   1.269  1.00  0.00           H  
ATOM   2663  HD2 TYR A  80       3.193  -5.581  -0.926  1.00  0.00           H  
ATOM   2664  HE1 TYR A  80       1.411  -3.821   3.370  1.00  0.00           H  
ATOM   2665  HE2 TYR A  80       3.460  -6.892   1.169  1.00  0.00           H  
ATOM   2666  HH  TYR A  80       2.309  -5.757   4.334  1.00  0.00           H  
ATOM   2667  N   VAL A  81       5.461  -3.473  -1.704  1.00  0.00           N  
ATOM   2668  CA  VAL A  81       6.524  -4.492  -1.858  1.00  0.00           C  
ATOM   2669  C   VAL A  81       6.096  -5.825  -1.232  1.00  0.00           C  
ATOM   2670  O   VAL A  81       5.777  -5.847  -0.044  1.00  0.00           O  
ATOM   2671  CB  VAL A  81       7.856  -4.023  -1.229  1.00  0.00           C  
ATOM   2672  CG1 VAL A  81       8.945  -5.106  -1.261  1.00  0.00           C  
ATOM   2673  CG2 VAL A  81       8.426  -2.764  -1.893  1.00  0.00           C  
ATOM   2674  H   VAL A  81       5.621  -2.734  -1.034  1.00  0.00           H  
ATOM   2675  HA  VAL A  81       6.697  -4.657  -2.921  1.00  0.00           H  
ATOM   2676  HB  VAL A  81       7.656  -3.782  -0.185  1.00  0.00           H  
ATOM   2677 HG11 VAL A  81       8.666  -5.950  -0.630  1.00  0.00           H  
ATOM   2678 HG12 VAL A  81       9.103  -5.450  -2.283  1.00  0.00           H  
ATOM   2679 HG13 VAL A  81       9.880  -4.700  -0.876  1.00  0.00           H  
ATOM   2680 HG21 VAL A  81       8.782  -2.998  -2.896  1.00  0.00           H  
ATOM   2681 HG22 VAL A  81       7.672  -1.979  -1.943  1.00  0.00           H  
ATOM   2682 HG23 VAL A  81       9.270  -2.392  -1.312  1.00  0.00           H  
ATOM   2683  N   VAL A  82       6.114  -6.924  -1.999  1.00  0.00           N  
ATOM   2684  CA  VAL A  82       5.559  -8.241  -1.593  1.00  0.00           C  
ATOM   2685  C   VAL A  82       6.622  -9.320  -1.335  1.00  0.00           C  
ATOM   2686  O   VAL A  82       6.350 -10.280  -0.612  1.00  0.00           O  
ATOM   2687  CB  VAL A  82       4.518  -8.758  -2.616  1.00  0.00           C  
ATOM   2688  CG1 VAL A  82       3.354  -7.786  -2.830  1.00  0.00           C  
ATOM   2689  CG2 VAL A  82       5.123  -9.106  -3.985  1.00  0.00           C  
ATOM   2690  H   VAL A  82       6.436  -6.815  -2.950  1.00  0.00           H  
ATOM   2691  HA  VAL A  82       5.029  -8.116  -0.649  1.00  0.00           H  
ATOM   2692  HB  VAL A  82       4.093  -9.677  -2.211  1.00  0.00           H  
ATOM   2693 HG11 VAL A  82       2.857  -7.596  -1.879  1.00  0.00           H  
ATOM   2694 HG12 VAL A  82       3.705  -6.849  -3.261  1.00  0.00           H  
ATOM   2695 HG13 VAL A  82       2.622  -8.228  -3.506  1.00  0.00           H  
ATOM   2696 HG21 VAL A  82       5.537  -8.213  -4.452  1.00  0.00           H  
ATOM   2697 HG22 VAL A  82       5.903  -9.860  -3.880  1.00  0.00           H  
ATOM   2698 HG23 VAL A  82       4.345  -9.509  -4.633  1.00  0.00           H  
ATOM   2699  N   GLY A  83       7.824  -9.191  -1.905  1.00  0.00           N  
ATOM   2700  CA  GLY A  83       8.877 -10.204  -1.792  1.00  0.00           C  
ATOM   2701  C   GLY A  83      10.170  -9.845  -2.521  1.00  0.00           C  
ATOM   2702  O   GLY A  83      10.266  -8.794  -3.160  1.00  0.00           O  
ATOM   2703  H   GLY A  83       8.016  -8.372  -2.464  1.00  0.00           H  
ATOM   2704  HA2 GLY A  83       8.518 -11.152  -2.192  1.00  0.00           H  
ATOM   2705  HA3 GLY A  83       9.114 -10.357  -0.739  1.00  0.00           H  
ATOM   2706  N   TYR A  84      11.175 -10.715  -2.403  1.00  0.00           N  
ATOM   2707  CA  TYR A  84      12.551 -10.455  -2.834  1.00  0.00           C  
ATOM   2708  C   TYR A  84      13.328 -11.739  -3.200  1.00  0.00           C  
ATOM   2709  O   TYR A  84      12.939 -12.844  -2.815  1.00  0.00           O  
ATOM   2710  CB  TYR A  84      13.243  -9.595  -1.753  1.00  0.00           C  
ATOM   2711  CG  TYR A  84      14.358 -10.237  -0.952  1.00  0.00           C  
ATOM   2712  CD1 TYR A  84      14.056 -11.001   0.190  1.00  0.00           C  
ATOM   2713  CD2 TYR A  84      15.698 -10.028  -1.329  1.00  0.00           C  
ATOM   2714  CE1 TYR A  84      15.098 -11.558   0.958  1.00  0.00           C  
ATOM   2715  CE2 TYR A  84      16.738 -10.584  -0.563  1.00  0.00           C  
ATOM   2716  CZ  TYR A  84      16.440 -11.355   0.578  1.00  0.00           C  
ATOM   2717  OH  TYR A  84      17.442 -11.900   1.312  1.00  0.00           O  
ATOM   2718  H   TYR A  84      10.995 -11.583  -1.918  1.00  0.00           H  
ATOM   2719  HA  TYR A  84      12.506  -9.854  -3.743  1.00  0.00           H  
ATOM   2720  HB2 TYR A  84      12.506  -9.203  -1.051  1.00  0.00           H  
ATOM   2721  HB3 TYR A  84      13.654  -8.717  -2.251  1.00  0.00           H  
ATOM   2722  HD1 TYR A  84      13.026 -11.151   0.479  1.00  0.00           H  
ATOM   2723  HD2 TYR A  84      15.928  -9.434  -2.202  1.00  0.00           H  
ATOM   2724  HE1 TYR A  84      14.883 -12.147   1.837  1.00  0.00           H  
ATOM   2725  HE2 TYR A  84      17.768 -10.416  -0.841  1.00  0.00           H  
ATOM   2726  HH  TYR A  84      18.307 -11.589   1.037  1.00  0.00           H  
ATOM   2727  N   ARG A  85      14.436 -11.582  -3.938  1.00  0.00           N  
ATOM   2728  CA  ARG A  85      15.332 -12.637  -4.457  1.00  0.00           C  
ATOM   2729  C   ARG A  85      16.796 -12.218  -4.282  1.00  0.00           C  
ATOM   2730  O   ARG A  85      17.154 -11.100  -4.649  1.00  0.00           O  
ATOM   2731  CB  ARG A  85      14.951 -12.939  -5.929  1.00  0.00           C  
ATOM   2732  CG  ARG A  85      15.941 -13.801  -6.742  1.00  0.00           C  
ATOM   2733  CD  ARG A  85      15.663 -13.774  -8.261  1.00  0.00           C  
ATOM   2734  NE  ARG A  85      16.182 -12.543  -8.906  1.00  0.00           N  
ATOM   2735  CZ  ARG A  85      16.514 -12.382 -10.178  1.00  0.00           C  
ATOM   2736  NH1 ARG A  85      16.320 -13.277 -11.097  1.00  0.00           N  
ATOM   2737  NH2 ARG A  85      17.105 -11.302 -10.585  1.00  0.00           N1+
ATOM   2738  H   ARG A  85      14.677 -10.630  -4.175  1.00  0.00           H  
ATOM   2739  HA  ARG A  85      15.185 -13.547  -3.877  1.00  0.00           H  
ATOM   2740  HB2 ARG A  85      14.832 -11.989  -6.450  1.00  0.00           H  
ATOM   2741  HB3 ARG A  85      13.979 -13.431  -5.939  1.00  0.00           H  
ATOM   2742  HG2 ARG A  85      15.867 -14.829  -6.388  1.00  0.00           H  
ATOM   2743  HG3 ARG A  85      16.965 -13.463  -6.583  1.00  0.00           H  
ATOM   2744  HD2 ARG A  85      14.593 -13.876  -8.442  1.00  0.00           H  
ATOM   2745  HD3 ARG A  85      16.152 -14.640  -8.707  1.00  0.00           H  
ATOM   2746  HE  ARG A  85      16.372 -11.741  -8.322  1.00  0.00           H  
ATOM   2747 HH11 ARG A  85      16.607 -13.070 -12.043  1.00  0.00           H  
ATOM   2748 HH12 ARG A  85      15.674 -14.040 -10.949  1.00  0.00           H  
ATOM   2749 HH21 ARG A  85      17.281 -10.527  -9.963  1.00  0.00           H  
ATOM   2750 HH22 ARG A  85      17.275 -11.133 -11.566  1.00  0.00           H  
ATOM   2751  N   ALA A  86      17.646 -13.098  -3.747  1.00  0.00           N  
ATOM   2752  CA  ALA A  86      19.093 -12.872  -3.653  1.00  0.00           C  
ATOM   2753  C   ALA A  86      19.896 -14.165  -3.432  1.00  0.00           C  
ATOM   2754  O   ALA A  86      19.451 -15.084  -2.741  1.00  0.00           O  
ATOM   2755  CB  ALA A  86      19.398 -11.900  -2.507  1.00  0.00           C  
ATOM   2756  H   ALA A  86      17.288 -13.992  -3.441  1.00  0.00           H  
ATOM   2757  HA  ALA A  86      19.432 -12.421  -4.585  1.00  0.00           H  
ATOM   2758  HB1 ALA A  86      18.913 -10.942  -2.696  1.00  0.00           H  
ATOM   2759  HB2 ALA A  86      19.045 -12.316  -1.564  1.00  0.00           H  
ATOM   2760  HB3 ALA A  86      20.474 -11.736  -2.443  1.00  0.00           H  
ATOM   2761  N   GLY A  87      21.114 -14.203  -3.979  1.00  0.00           N  
ATOM   2762  CA  GLY A  87      22.105 -15.260  -3.758  1.00  0.00           C  
ATOM   2763  C   GLY A  87      21.709 -16.603  -4.372  1.00  0.00           C  
ATOM   2764  O   GLY A  87      22.148 -16.954  -5.466  1.00  0.00           O  
ATOM   2765  H   GLY A  87      21.384 -13.431  -4.572  1.00  0.00           H  
ATOM   2766  HA2 GLY A  87      22.254 -15.398  -2.687  1.00  0.00           H  
ATOM   2767  HA3 GLY A  87      23.060 -14.956  -4.186  1.00  0.00           H  
ATOM   2768  N   ASN A  88      20.856 -17.323  -3.648  1.00  0.00           N  
ATOM   2769  CA  ASN A  88      20.416 -18.698  -3.894  1.00  0.00           C  
ATOM   2770  C   ASN A  88      18.925 -18.911  -3.534  1.00  0.00           C  
ATOM   2771  O   ASN A  88      18.423 -20.031  -3.653  1.00  0.00           O  
ATOM   2772  CB  ASN A  88      21.330 -19.631  -3.071  1.00  0.00           C  
ATOM   2773  CG  ASN A  88      21.385 -19.265  -1.591  1.00  0.00           C  
ATOM   2774  OD1 ASN A  88      20.390 -18.887  -0.988  1.00  0.00           O  
ATOM   2775  ND2 ASN A  88      22.534 -19.327  -0.969  1.00  0.00           N  
ATOM   2776  H   ASN A  88      20.515 -16.880  -2.806  1.00  0.00           H  
ATOM   2777  HA  ASN A  88      20.532 -18.933  -4.952  1.00  0.00           H  
ATOM   2778  HB2 ASN A  88      22.337 -19.573  -3.486  1.00  0.00           H  
ATOM   2779  HB3 ASN A  88      20.997 -20.665  -3.163  1.00  0.00           H  
ATOM   2780 HD21 ASN A  88      23.365 -19.575  -1.486  1.00  0.00           H  
ATOM   2781 HD22 ASN A  88      22.570 -19.038  -0.002  1.00  0.00           H  
ATOM   2782  N   SER A  89      18.218 -17.868  -3.076  1.00  0.00           N  
ATOM   2783  CA  SER A  89      16.904 -17.968  -2.425  1.00  0.00           C  
ATOM   2784  C   SER A  89      15.968 -16.806  -2.790  1.00  0.00           C  
ATOM   2785  O   SER A  89      16.415 -15.722  -3.174  1.00  0.00           O  
ATOM   2786  CB  SER A  89      17.066 -18.018  -0.893  1.00  0.00           C  
ATOM   2787  OG  SER A  89      17.791 -19.152  -0.447  1.00  0.00           O  
ATOM   2788  H   SER A  89      18.645 -16.953  -3.080  1.00  0.00           H  
ATOM   2789  HA  SER A  89      16.420 -18.892  -2.741  1.00  0.00           H  
ATOM   2790  HB2 SER A  89      16.078 -18.042  -0.433  1.00  0.00           H  
ATOM   2791  HB3 SER A  89      17.578 -17.116  -0.559  1.00  0.00           H  
ATOM   2792  HG  SER A  89      18.718 -19.013  -0.656  1.00  0.00           H  
ATOM   2793  N   ALA A  90      14.662 -17.021  -2.616  1.00  0.00           N  
ATOM   2794  CA  ALA A  90      13.627 -15.991  -2.676  1.00  0.00           C  
ATOM   2795  C   ALA A  90      12.599 -16.142  -1.542  1.00  0.00           C  
ATOM   2796  O   ALA A  90      12.336 -17.241  -1.046  1.00  0.00           O  
ATOM   2797  CB  ALA A  90      12.982 -15.964  -4.067  1.00  0.00           C  
ATOM   2798  H   ALA A  90      14.359 -17.961  -2.404  1.00  0.00           H  
ATOM   2799  HA  ALA A  90      14.107 -15.025  -2.522  1.00  0.00           H  
ATOM   2800  HB1 ALA A  90      13.725 -15.656  -4.804  1.00  0.00           H  
ATOM   2801  HB2 ALA A  90      12.595 -16.950  -4.325  1.00  0.00           H  
ATOM   2802  HB3 ALA A  90      12.167 -15.240  -4.084  1.00  0.00           H  
ATOM   2803  N   TYR A  91      12.019 -15.016  -1.131  1.00  0.00           N  
ATOM   2804  CA  TYR A  91      11.224 -14.883   0.089  1.00  0.00           C  
ATOM   2805  C   TYR A  91      10.066 -13.899  -0.129  1.00  0.00           C  
ATOM   2806  O   TYR A  91      10.212 -12.908  -0.843  1.00  0.00           O  
ATOM   2807  CB  TYR A  91      12.098 -14.412   1.269  1.00  0.00           C  
ATOM   2808  CG  TYR A  91      13.448 -15.087   1.486  1.00  0.00           C  
ATOM   2809  CD1 TYR A  91      14.549 -14.721   0.685  1.00  0.00           C  
ATOM   2810  CD2 TYR A  91      13.636 -16.002   2.543  1.00  0.00           C  
ATOM   2811  CE1 TYR A  91      15.825 -15.259   0.934  1.00  0.00           C  
ATOM   2812  CE2 TYR A  91      14.914 -16.546   2.795  1.00  0.00           C  
ATOM   2813  CZ  TYR A  91      16.014 -16.168   1.994  1.00  0.00           C  
ATOM   2814  OH  TYR A  91      17.255 -16.663   2.237  1.00  0.00           O  
ATOM   2815  H   TYR A  91      12.217 -14.170  -1.645  1.00  0.00           H  
ATOM   2816  HA  TYR A  91      10.802 -15.855   0.344  1.00  0.00           H  
ATOM   2817  HB2 TYR A  91      11.506 -14.519   2.179  1.00  0.00           H  
ATOM   2818  HB3 TYR A  91      12.289 -13.346   1.145  1.00  0.00           H  
ATOM   2819  HD1 TYR A  91      14.421 -14.007  -0.116  1.00  0.00           H  
ATOM   2820  HD2 TYR A  91      12.805 -16.282   3.174  1.00  0.00           H  
ATOM   2821  HE1 TYR A  91      16.671 -14.965   0.330  1.00  0.00           H  
ATOM   2822  HE2 TYR A  91      15.056 -17.249   3.602  1.00  0.00           H  
ATOM   2823  HH  TYR A  91      17.376 -16.915   3.155  1.00  0.00           H  
ATOM   2824  N   PHE A  92       8.932 -14.155   0.519  1.00  0.00           N  
ATOM   2825  CA  PHE A  92       7.692 -13.378   0.415  1.00  0.00           C  
ATOM   2826  C   PHE A  92       7.029 -13.270   1.794  1.00  0.00           C  
ATOM   2827  O   PHE A  92       7.374 -14.018   2.710  1.00  0.00           O  
ATOM   2828  CB  PHE A  92       6.743 -14.029  -0.611  1.00  0.00           C  
ATOM   2829  CG  PHE A  92       7.189 -13.929  -2.060  1.00  0.00           C  
ATOM   2830  CD1 PHE A  92       6.687 -12.897  -2.876  1.00  0.00           C  
ATOM   2831  CD2 PHE A  92       8.104 -14.857  -2.594  1.00  0.00           C  
ATOM   2832  CE1 PHE A  92       7.115 -12.777  -4.209  1.00  0.00           C  
ATOM   2833  CE2 PHE A  92       8.542 -14.730  -3.925  1.00  0.00           C  
ATOM   2834  CZ  PHE A  92       8.050 -13.688  -4.729  1.00  0.00           C  
ATOM   2835  H   PHE A  92       8.904 -14.949   1.141  1.00  0.00           H  
ATOM   2836  HA  PHE A  92       7.913 -12.364   0.082  1.00  0.00           H  
ATOM   2837  HB2 PHE A  92       5.763 -13.559  -0.530  1.00  0.00           H  
ATOM   2838  HB3 PHE A  92       6.612 -15.081  -0.356  1.00  0.00           H  
ATOM   2839  HD1 PHE A  92       5.974 -12.191  -2.475  1.00  0.00           H  
ATOM   2840  HD2 PHE A  92       8.479 -15.662  -1.979  1.00  0.00           H  
ATOM   2841  HE1 PHE A  92       6.732 -11.983  -4.834  1.00  0.00           H  
ATOM   2842  HE2 PHE A  92       9.259 -15.429  -4.330  1.00  0.00           H  
ATOM   2843  HZ  PHE A  92       8.391 -13.587  -5.749  1.00  0.00           H  
ATOM   2844  N   PHE A  93       6.064 -12.366   1.938  1.00  0.00           N  
ATOM   2845  CA  PHE A  93       5.267 -12.186   3.156  1.00  0.00           C  
ATOM   2846  C   PHE A  93       3.833 -12.667   2.913  1.00  0.00           C  
ATOM   2847  O   PHE A  93       3.287 -12.415   1.839  1.00  0.00           O  
ATOM   2848  CB  PHE A  93       5.335 -10.718   3.586  1.00  0.00           C  
ATOM   2849  CG  PHE A  93       6.711 -10.261   4.034  1.00  0.00           C  
ATOM   2850  CD1 PHE A  93       7.089 -10.383   5.386  1.00  0.00           C  
ATOM   2851  CD2 PHE A  93       7.608  -9.691   3.109  1.00  0.00           C  
ATOM   2852  CE1 PHE A  93       8.354  -9.935   5.810  1.00  0.00           C  
ATOM   2853  CE2 PHE A  93       8.874  -9.248   3.533  1.00  0.00           C  
ATOM   2854  CZ  PHE A  93       9.247  -9.369   4.883  1.00  0.00           C  
ATOM   2855  H   PHE A  93       5.823 -11.792   1.142  1.00  0.00           H  
ATOM   2856  HA  PHE A  93       5.679 -12.786   3.968  1.00  0.00           H  
ATOM   2857  HB2 PHE A  93       4.633 -10.567   4.405  1.00  0.00           H  
ATOM   2858  HB3 PHE A  93       4.999 -10.089   2.762  1.00  0.00           H  
ATOM   2859  HD1 PHE A  93       6.403 -10.813   6.100  1.00  0.00           H  
ATOM   2860  HD2 PHE A  93       7.322  -9.590   2.072  1.00  0.00           H  
ATOM   2861  HE1 PHE A  93       8.639 -10.028   6.848  1.00  0.00           H  
ATOM   2862  HE2 PHE A  93       9.560  -8.809   2.823  1.00  0.00           H  
ATOM   2863  HZ  PHE A  93      10.219  -9.026   5.205  1.00  0.00           H  
ATOM   2864  N   HIS A  94       3.233 -13.380   3.874  1.00  0.00           N  
ATOM   2865  CA  HIS A  94       1.934 -14.044   3.693  1.00  0.00           C  
ATOM   2866  C   HIS A  94       0.786 -13.037   3.462  1.00  0.00           C  
ATOM   2867  O   HIS A  94       0.485 -12.267   4.379  1.00  0.00           O  
ATOM   2868  CB  HIS A  94       1.632 -14.949   4.896  1.00  0.00           C  
ATOM   2869  CG  HIS A  94       0.349 -15.719   4.713  1.00  0.00           C  
ATOM   2870  CD2 HIS A  94      -0.887 -15.309   5.113  1.00  0.00           C  
ATOM   2871  ND1 HIS A  94       0.225 -16.935   4.035  1.00  0.00           N  
ATOM   2872  NE2 HIS A  94      -1.775 -16.265   4.676  1.00  0.00           N  
ATOM   2873  CE1 HIS A  94      -1.088 -17.221   4.035  1.00  0.00           C  
ATOM   2874  H   HIS A  94       3.718 -13.521   4.749  1.00  0.00           H  
ATOM   2875  HA  HIS A  94       2.009 -14.703   2.828  1.00  0.00           H  
ATOM   2876  HB2 HIS A  94       1.566 -14.348   5.803  1.00  0.00           H  
ATOM   2877  HB3 HIS A  94       2.441 -15.669   5.014  1.00  0.00           H  
ATOM   2878  HD2 HIS A  94      -1.121 -14.385   5.620  1.00  0.00           H  
ATOM   2879  HE2 HIS A  94      -2.782 -16.233   4.749  1.00  0.00           H  
ATOM   2880  HE1 HIS A  94      -1.534 -18.092   3.578  1.00  0.00           H  
ATOM   2881  N   PRO A  95       0.121 -13.033   2.286  1.00  0.00           N  
ATOM   2882  CA  PRO A  95      -0.958 -12.089   1.993  1.00  0.00           C  
ATOM   2883  C   PRO A  95      -2.243 -12.335   2.786  1.00  0.00           C  
ATOM   2884  O   PRO A  95      -2.575 -13.468   3.127  1.00  0.00           O  
ATOM   2885  CB  PRO A  95      -1.220 -12.203   0.487  1.00  0.00           C  
ATOM   2886  CG  PRO A  95       0.120 -12.696  -0.047  1.00  0.00           C  
ATOM   2887  CD  PRO A  95       0.503 -13.692   1.045  1.00  0.00           C  
ATOM   2888  HA  PRO A  95      -0.597 -11.084   2.213  1.00  0.00           H  
ATOM   2889  HB2 PRO A  95      -1.504 -11.241   0.059  1.00  0.00           H  
ATOM   2890  HB3 PRO A  95      -1.989 -12.949   0.290  1.00  0.00           H  
ATOM   2891  HG2 PRO A  95       0.841 -11.878  -0.077  1.00  0.00           H  
ATOM   2892  HG3 PRO A  95       0.030 -13.168  -1.025  1.00  0.00           H  
ATOM   2893  HD2 PRO A  95      -0.070 -14.612   0.933  1.00  0.00           H  
ATOM   2894  HD3 PRO A  95       1.571 -13.904   0.983  1.00  0.00           H  
ATOM   2895  N   ASP A  96      -3.032 -11.283   3.005  1.00  0.00           N  
ATOM   2896  CA  ASP A  96      -4.310 -11.353   3.736  1.00  0.00           C  
ATOM   2897  C   ASP A  96      -5.443 -12.076   2.969  1.00  0.00           C  
ATOM   2898  O   ASP A  96      -6.580 -12.132   3.443  1.00  0.00           O  
ATOM   2899  CB  ASP A  96      -4.777  -9.947   4.173  1.00  0.00           C  
ATOM   2900  CG  ASP A  96      -3.668  -8.912   4.383  1.00  0.00           C  
ATOM   2901  OD1 ASP A  96      -3.364  -8.580   5.550  1.00  0.00           O  
ATOM   2902  OD2 ASP A  96      -3.136  -8.387   3.370  1.00  0.00           O1-
ATOM   2903  H   ASP A  96      -2.706 -10.372   2.713  1.00  0.00           H  
ATOM   2904  HA  ASP A  96      -4.130 -11.930   4.643  1.00  0.00           H  
ATOM   2905  HB2 ASP A  96      -5.364 -10.045   5.086  1.00  0.00           H  
ATOM   2906  HB3 ASP A  96      -5.448  -9.551   3.410  1.00  0.00           H  
ATOM   2907  N   ASN A  97      -5.179 -12.590   1.761  1.00  0.00           N  
ATOM   2908  CA  ASN A  97      -6.213 -13.089   0.859  1.00  0.00           C  
ATOM   2909  C   ASN A  97      -5.720 -14.157  -0.131  1.00  0.00           C  
ATOM   2910  O   ASN A  97      -4.581 -14.129  -0.594  1.00  0.00           O  
ATOM   2911  CB  ASN A  97      -6.825 -11.899   0.103  1.00  0.00           C  
ATOM   2912  CG  ASN A  97      -5.862 -11.214  -0.846  1.00  0.00           C  
ATOM   2913  OD1 ASN A  97      -5.728 -11.617  -1.988  1.00  0.00           O  
ATOM   2914  ND2 ASN A  97      -5.170 -10.175  -0.454  1.00  0.00           N  
ATOM   2915  H   ASN A  97      -4.219 -12.613   1.448  1.00  0.00           H  
ATOM   2916  HA  ASN A  97      -6.996 -13.555   1.459  1.00  0.00           H  
ATOM   2917  HB2 ASN A  97      -7.663 -12.265  -0.491  1.00  0.00           H  
ATOM   2918  HB3 ASN A  97      -7.198 -11.169   0.822  1.00  0.00           H  
ATOM   2919 HD21 ASN A  97      -4.499  -9.802  -1.111  1.00  0.00           H  
ATOM   2920 HD22 ASN A  97      -5.300  -9.734   0.446  1.00  0.00           H  
ATOM   2921  N   GLN A  98      -6.633 -15.057  -0.514  1.00  0.00           N  
ATOM   2922  CA  GLN A  98      -6.435 -16.117  -1.513  1.00  0.00           C  
ATOM   2923  C   GLN A  98      -5.930 -15.609  -2.875  1.00  0.00           C  
ATOM   2924  O   GLN A  98      -5.131 -16.288  -3.522  1.00  0.00           O  
ATOM   2925  CB  GLN A  98      -7.784 -16.856  -1.667  1.00  0.00           C  
ATOM   2926  CG  GLN A  98      -7.957 -17.818  -2.861  1.00  0.00           C  
ATOM   2927  CD  GLN A  98      -7.098 -19.079  -2.804  1.00  0.00           C  
ATOM   2928  OE1 GLN A  98      -7.599 -20.172  -2.579  1.00  0.00           O  
ATOM   2929  NE2 GLN A  98      -5.807 -18.989  -3.032  1.00  0.00           N  
ATOM   2930  H   GLN A  98      -7.523 -15.031  -0.038  1.00  0.00           H  
ATOM   2931  HA  GLN A  98      -5.694 -16.820  -1.132  1.00  0.00           H  
ATOM   2932  HB2 GLN A  98      -7.987 -17.404  -0.746  1.00  0.00           H  
ATOM   2933  HB3 GLN A  98      -8.566 -16.104  -1.767  1.00  0.00           H  
ATOM   2934  HG2 GLN A  98      -9.001 -18.130  -2.892  1.00  0.00           H  
ATOM   2935  HG3 GLN A  98      -7.754 -17.294  -3.795  1.00  0.00           H  
ATOM   2936 HE21 GLN A  98      -5.396 -18.099  -3.271  1.00  0.00           H  
ATOM   2937 HE22 GLN A  98      -5.230 -19.817  -2.983  1.00  0.00           H  
ATOM   2938  N   GLU A  99      -6.402 -14.446  -3.327  1.00  0.00           N  
ATOM   2939  CA  GLU A  99      -6.123 -13.921  -4.669  1.00  0.00           C  
ATOM   2940  C   GLU A  99      -4.635 -13.565  -4.849  1.00  0.00           C  
ATOM   2941  O   GLU A  99      -4.036 -13.865  -5.885  1.00  0.00           O  
ATOM   2942  CB  GLU A  99      -7.096 -12.752  -4.934  1.00  0.00           C  
ATOM   2943  CG  GLU A  99      -6.944 -12.065  -6.297  1.00  0.00           C  
ATOM   2944  CD  GLU A  99      -7.250 -10.561  -6.247  1.00  0.00           C  
ATOM   2945  OE1 GLU A  99      -6.521  -9.769  -6.876  1.00  0.00           O  
ATOM   2946  OE2 GLU A  99      -8.252 -10.144  -5.617  1.00  0.00           O1-
ATOM   2947  H   GLU A  99      -6.966 -13.880  -2.709  1.00  0.00           H  
ATOM   2948  HA  GLU A  99      -6.339 -14.700  -5.400  1.00  0.00           H  
ATOM   2949  HB2 GLU A  99      -6.932 -12.004  -4.159  1.00  0.00           H  
ATOM   2950  HB3 GLU A  99      -8.122 -13.106  -4.832  1.00  0.00           H  
ATOM   2951  HG2 GLU A  99      -7.616 -12.552  -7.005  1.00  0.00           H  
ATOM   2952  HG3 GLU A  99      -5.929 -12.206  -6.669  1.00  0.00           H  
ATOM   2953  N   ASP A 100      -4.016 -12.991  -3.817  1.00  0.00           N  
ATOM   2954  CA  ASP A 100      -2.591 -12.647  -3.778  1.00  0.00           C  
ATOM   2955  C   ASP A 100      -1.720 -13.790  -3.229  1.00  0.00           C  
ATOM   2956  O   ASP A 100      -0.601 -13.992  -3.705  1.00  0.00           O  
ATOM   2957  CB  ASP A 100      -2.388 -11.355  -2.975  1.00  0.00           C  
ATOM   2958  CG  ASP A 100      -3.240 -10.167  -3.432  1.00  0.00           C  
ATOM   2959  OD1 ASP A 100      -3.612 -10.066  -4.626  1.00  0.00           O  
ATOM   2960  OD2 ASP A 100      -3.548  -9.314  -2.563  1.00  0.00           O1-
ATOM   2961  H   ASP A 100      -4.582 -12.730  -3.023  1.00  0.00           H  
ATOM   2962  HA  ASP A 100      -2.255 -12.438  -4.794  1.00  0.00           H  
ATOM   2963  HB2 ASP A 100      -1.337 -11.071  -3.022  1.00  0.00           H  
ATOM   2964  HB3 ASP A 100      -2.635 -11.568  -1.935  1.00  0.00           H  
ATOM   2965  N   ALA A 101      -2.226 -14.586  -2.276  1.00  0.00           N  
ATOM   2966  CA  ALA A 101      -1.502 -15.725  -1.700  1.00  0.00           C  
ATOM   2967  C   ALA A 101      -1.182 -16.832  -2.723  1.00  0.00           C  
ATOM   2968  O   ALA A 101      -0.227 -17.585  -2.527  1.00  0.00           O  
ATOM   2969  CB  ALA A 101      -2.297 -16.277  -0.511  1.00  0.00           C  
ATOM   2970  H   ALA A 101      -3.138 -14.369  -1.901  1.00  0.00           H  
ATOM   2971  HA  ALA A 101      -0.542 -15.365  -1.328  1.00  0.00           H  
ATOM   2972  HB1 ALA A 101      -2.428 -15.499   0.242  1.00  0.00           H  
ATOM   2973  HB2 ALA A 101      -3.274 -16.625  -0.844  1.00  0.00           H  
ATOM   2974  HB3 ALA A 101      -1.757 -17.111  -0.062  1.00  0.00           H  
ATOM   2975  N   GLU A 102      -1.933 -16.925  -3.825  1.00  0.00           N  
ATOM   2976  CA  GLU A 102      -1.567 -17.762  -4.978  1.00  0.00           C  
ATOM   2977  C   GLU A 102      -0.689 -17.005  -5.994  1.00  0.00           C  
ATOM   2978  O   GLU A 102       0.198 -17.598  -6.616  1.00  0.00           O  
ATOM   2979  CB  GLU A 102      -2.837 -18.394  -5.574  1.00  0.00           C  
ATOM   2980  CG  GLU A 102      -2.587 -19.385  -6.724  1.00  0.00           C  
ATOM   2981  CD  GLU A 102      -2.603 -18.792  -8.140  1.00  0.00           C  
ATOM   2982  OE1 GLU A 102      -2.457 -17.565  -8.335  1.00  0.00           O  
ATOM   2983  OE2 GLU A 102      -2.726 -19.582  -9.105  1.00  0.00           O1-
ATOM   2984  H   GLU A 102      -2.766 -16.357  -3.883  1.00  0.00           H  
ATOM   2985  HA  GLU A 102      -0.955 -18.592  -4.628  1.00  0.00           H  
ATOM   2986  HB2 GLU A 102      -3.528 -17.614  -5.893  1.00  0.00           H  
ATOM   2987  HB3 GLU A 102      -3.328 -18.945  -4.771  1.00  0.00           H  
ATOM   2988  HG2 GLU A 102      -3.373 -20.140  -6.678  1.00  0.00           H  
ATOM   2989  HG3 GLU A 102      -1.642 -19.902  -6.556  1.00  0.00           H  
ATOM   2990  N   ALA A 103      -0.866 -15.684  -6.120  1.00  0.00           N  
ATOM   2991  CA  ALA A 103      -0.159 -14.859  -7.095  1.00  0.00           C  
ATOM   2992  C   ALA A 103       1.356 -14.756  -6.838  1.00  0.00           C  
ATOM   2993  O   ALA A 103       2.139 -14.797  -7.789  1.00  0.00           O  
ATOM   2994  CB  ALA A 103      -0.807 -13.478  -7.145  1.00  0.00           C  
ATOM   2995  H   ALA A 103      -1.546 -15.231  -5.526  1.00  0.00           H  
ATOM   2996  HA  ALA A 103      -0.298 -15.323  -8.072  1.00  0.00           H  
ATOM   2997  HB1 ALA A 103      -1.870 -13.573  -7.369  1.00  0.00           H  
ATOM   2998  HB2 ALA A 103      -0.670 -12.961  -6.195  1.00  0.00           H  
ATOM   2999  HB3 ALA A 103      -0.336 -12.887  -7.930  1.00  0.00           H  
ATOM   3000  N   ILE A 104       1.786 -14.712  -5.570  1.00  0.00           N  
ATOM   3001  CA  ILE A 104       3.215 -14.761  -5.183  1.00  0.00           C  
ATOM   3002  C   ILE A 104       3.919 -16.050  -5.652  1.00  0.00           C  
ATOM   3003  O   ILE A 104       5.151 -16.112  -5.665  1.00  0.00           O  
ATOM   3004  CB  ILE A 104       3.390 -14.557  -3.659  1.00  0.00           C  
ATOM   3005  CG1 ILE A 104       2.771 -15.708  -2.832  1.00  0.00           C  
ATOM   3006  CG2 ILE A 104       2.875 -13.170  -3.235  1.00  0.00           C  
ATOM   3007  CD1 ILE A 104       3.063 -15.625  -1.330  1.00  0.00           C  
ATOM   3008  H   ILE A 104       1.093 -14.621  -4.841  1.00  0.00           H  
ATOM   3009  HA  ILE A 104       3.722 -13.938  -5.686  1.00  0.00           H  
ATOM   3010  HB  ILE A 104       4.463 -14.566  -3.466  1.00  0.00           H  
ATOM   3011 HG12 ILE A 104       3.159 -16.663  -3.186  1.00  0.00           H  
ATOM   3012 HG13 ILE A 104       1.690 -15.708  -2.973  1.00  0.00           H  
ATOM   3013 HG21 ILE A 104       3.283 -12.402  -3.893  1.00  0.00           H  
ATOM   3014 HG22 ILE A 104       1.786 -13.131  -3.279  1.00  0.00           H  
ATOM   3015 HG23 ILE A 104       3.193 -12.944  -2.218  1.00  0.00           H  
ATOM   3016 HD11 ILE A 104       4.140 -15.605  -1.160  1.00  0.00           H  
ATOM   3017 HD12 ILE A 104       2.609 -14.731  -0.902  1.00  0.00           H  
ATOM   3018 HD13 ILE A 104       2.645 -16.500  -0.832  1.00  0.00           H  
ATOM   3019  N   THR A 105       3.180 -17.073  -6.103  1.00  0.00           N  
ATOM   3020  CA  THR A 105       3.753 -18.282  -6.719  1.00  0.00           C  
ATOM   3021  C   THR A 105       4.102 -18.099  -8.209  1.00  0.00           C  
ATOM   3022  O   THR A 105       4.566 -19.047  -8.843  1.00  0.00           O  
ATOM   3023  CB  THR A 105       2.893 -19.537  -6.484  1.00  0.00           C  
ATOM   3024  OG1 THR A 105       1.794 -19.606  -7.364  1.00  0.00           O  
ATOM   3025  CG2 THR A 105       2.373 -19.682  -5.054  1.00  0.00           C  
ATOM   3026  H   THR A 105       2.174 -16.987  -6.070  1.00  0.00           H  
ATOM   3027  HA  THR A 105       4.700 -18.482  -6.220  1.00  0.00           H  
ATOM   3028  HB  THR A 105       3.532 -20.396  -6.688  1.00  0.00           H  
ATOM   3029 HG21 THR A 105       3.212 -19.661  -4.357  1.00  0.00           H  
ATOM   3030 HG22 THR A 105       1.679 -18.880  -4.803  1.00  0.00           H  
ATOM   3031 HG23 THR A 105       1.856 -20.637  -4.954  1.00  0.00           H  
ATOM   3032  HG1 THR A 105       1.172 -18.925  -7.100  1.00  0.00           H  
ATOM   3033  N   HIS A 106       3.926 -16.892  -8.772  1.00  0.00           N  
ATOM   3034  CA  HIS A 106       4.242 -16.526 -10.172  1.00  0.00           C  
ATOM   3035  C   HIS A 106       5.300 -15.415 -10.300  1.00  0.00           C  
ATOM   3036  O   HIS A 106       5.441 -14.815 -11.361  1.00  0.00           O  
ATOM   3037  CB  HIS A 106       2.956 -16.209 -10.962  1.00  0.00           C  
ATOM   3038  CG  HIS A 106       1.774 -17.105 -10.668  1.00  0.00           C  
ATOM   3039  ND1 HIS A 106       1.725 -18.487 -10.751  1.00  0.00           N1+
ATOM   3040  CD2 HIS A 106       0.556 -16.673 -10.223  1.00  0.00           C  
ATOM   3041  CE1 HIS A 106       0.510 -18.882 -10.314  1.00  0.00           C  
ATOM   3042  NE2 HIS A 106      -0.218 -17.793  -9.986  1.00  0.00           N  
ATOM   3043  H   HIS A 106       3.471 -16.184  -8.214  1.00  0.00           H  
ATOM   3044  HA  HIS A 106       4.705 -17.388 -10.653  1.00  0.00           H  
ATOM   3045  HB2 HIS A 106       3.176 -16.253 -12.029  1.00  0.00           H  
ATOM   3046  HB3 HIS A 106       2.664 -15.183 -10.738  1.00  0.00           H  
ATOM   3047  HD1 HIS A 106       2.471 -19.089 -11.069  1.00  0.00           H  
ATOM   3048  HD2 HIS A 106       0.270 -15.644 -10.067  1.00  0.00           H  
ATOM   3049  HE2 HIS A 106      -1.140 -17.793  -9.575  1.00  0.00           H  
ATOM   3050  HE1 HIS A 106       0.178 -19.906 -10.227  1.00  0.00           H  
ATOM   3051  N   LEU A 107       6.050 -15.158  -9.225  1.00  0.00           N  
ATOM   3052  CA  LEU A 107       7.114 -14.154  -9.119  1.00  0.00           C  
ATOM   3053  C   LEU A 107       8.341 -14.828  -8.497  1.00  0.00           C  
ATOM   3054  O   LEU A 107       8.182 -15.490  -7.478  1.00  0.00           O  
ATOM   3055  CB  LEU A 107       6.641 -12.979  -8.235  1.00  0.00           C  
ATOM   3056  CG  LEU A 107       5.364 -12.247  -8.686  1.00  0.00           C  
ATOM   3057  CD1 LEU A 107       4.909 -11.293  -7.582  1.00  0.00           C  
ATOM   3058  CD2 LEU A 107       5.605 -11.441  -9.958  1.00  0.00           C  
ATOM   3059  H   LEU A 107       5.880 -15.712  -8.398  1.00  0.00           H  
ATOM   3060  HA  LEU A 107       7.382 -13.783 -10.108  1.00  0.00           H  
ATOM   3061  HB2 LEU A 107       7.451 -12.255  -8.151  1.00  0.00           H  
ATOM   3062  HB3 LEU A 107       6.453 -13.378  -7.238  1.00  0.00           H  
ATOM   3063  HG  LEU A 107       4.565 -12.967  -8.861  1.00  0.00           H  
ATOM   3064 HD11 LEU A 107       4.726 -11.847  -6.661  1.00  0.00           H  
ATOM   3065 HD12 LEU A 107       5.663 -10.527  -7.404  1.00  0.00           H  
ATOM   3066 HD13 LEU A 107       3.975 -10.816  -7.879  1.00  0.00           H  
ATOM   3067 HD21 LEU A 107       6.356 -10.670  -9.786  1.00  0.00           H  
ATOM   3068 HD22 LEU A 107       5.939 -12.103 -10.756  1.00  0.00           H  
ATOM   3069 HD23 LEU A 107       4.672 -10.972 -10.270  1.00  0.00           H  
ATOM   3070  N   PHE A 108       9.532 -14.680  -9.082  1.00  0.00           N  
ATOM   3071  CA  PHE A 108      10.760 -15.396  -8.691  1.00  0.00           C  
ATOM   3072  C   PHE A 108      10.605 -16.931  -8.696  1.00  0.00           C  
ATOM   3073  O   PHE A 108      10.857 -17.622  -7.703  1.00  0.00           O  
ATOM   3074  CB  PHE A 108      11.363 -14.823  -7.393  1.00  0.00           C  
ATOM   3075  CG  PHE A 108      11.567 -13.316  -7.378  1.00  0.00           C  
ATOM   3076  CD1 PHE A 108      12.139 -12.661  -8.487  1.00  0.00           C  
ATOM   3077  CD2 PHE A 108      11.194 -12.564  -6.246  1.00  0.00           C  
ATOM   3078  CE1 PHE A 108      12.310 -11.267  -8.476  1.00  0.00           C  
ATOM   3079  CE2 PHE A 108      11.362 -11.168  -6.237  1.00  0.00           C  
ATOM   3080  CZ  PHE A 108      11.922 -10.521  -7.350  1.00  0.00           C  
ATOM   3081  H   PHE A 108       9.563 -14.162  -9.948  1.00  0.00           H  
ATOM   3082  HA  PHE A 108      11.491 -15.204  -9.476  1.00  0.00           H  
ATOM   3083  HB2 PHE A 108      12.333 -15.294  -7.230  1.00  0.00           H  
ATOM   3084  HB3 PHE A 108      10.721 -15.102  -6.558  1.00  0.00           H  
ATOM   3085  HD1 PHE A 108      12.449 -13.223  -9.356  1.00  0.00           H  
ATOM   3086  HD2 PHE A 108      10.777 -13.056  -5.379  1.00  0.00           H  
ATOM   3087  HE1 PHE A 108      12.731 -10.772  -9.338  1.00  0.00           H  
ATOM   3088  HE2 PHE A 108      11.053 -10.592  -5.378  1.00  0.00           H  
ATOM   3089  HZ  PHE A 108      12.046  -9.448  -7.347  1.00  0.00           H  
ATOM   3090  N   THR A 109      10.168 -17.477  -9.834  1.00  0.00           N  
ATOM   3091  CA  THR A 109      10.178 -18.923 -10.134  1.00  0.00           C  
ATOM   3092  C   THR A 109      11.291 -19.241 -11.136  1.00  0.00           C  
ATOM   3093  O   THR A 109      11.062 -19.778 -12.223  1.00  0.00           O  
ATOM   3094  CB  THR A 109       8.790 -19.460 -10.522  1.00  0.00           C  
ATOM   3095  OG1 THR A 109       8.255 -18.825 -11.660  1.00  0.00           O  
ATOM   3096  CG2 THR A 109       7.777 -19.275  -9.396  1.00  0.00           C  
ATOM   3097  H   THR A 109       9.882 -16.853 -10.574  1.00  0.00           H  
ATOM   3098  HA  THR A 109      10.456 -19.462  -9.228  1.00  0.00           H  
ATOM   3099  HB  THR A 109       8.878 -20.527 -10.728  1.00  0.00           H  
ATOM   3100 HG21 THR A 109       8.159 -19.720  -8.477  1.00  0.00           H  
ATOM   3101 HG22 THR A 109       7.576 -18.216  -9.236  1.00  0.00           H  
ATOM   3102 HG23 THR A 109       6.854 -19.783  -9.679  1.00  0.00           H  
ATOM   3103  HG1 THR A 109       8.824 -19.051 -12.400  1.00  0.00           H  
ATOM   3104  N   ASP A 110      12.505 -18.860 -10.734  1.00  0.00           N  
ATOM   3105  CA  ASP A 110      13.766 -18.887 -11.485  1.00  0.00           C  
ATOM   3106  C   ASP A 110      14.979 -19.307 -10.618  1.00  0.00           C  
ATOM   3107  O   ASP A 110      16.086 -19.483 -11.137  1.00  0.00           O  
ATOM   3108  CB  ASP A 110      14.012 -17.486 -12.083  1.00  0.00           C  
ATOM   3109  CG  ASP A 110      14.067 -16.328 -11.064  1.00  0.00           C  
ATOM   3110  OD1 ASP A 110      13.712 -16.507  -9.876  1.00  0.00           O  
ATOM   3111  OD2 ASP A 110      14.474 -15.219 -11.485  1.00  0.00           O1-
ATOM   3112  H   ASP A 110      12.542 -18.311  -9.888  1.00  0.00           H  
ATOM   3113  HA  ASP A 110      13.687 -19.607 -12.299  1.00  0.00           H  
ATOM   3114  HB2 ASP A 110      13.211 -17.274 -12.791  1.00  0.00           H  
ATOM   3115  HB3 ASP A 110      14.944 -17.504 -12.647  1.00  0.00           H  
ATOM   3116  N   VAL A 111      14.787 -19.500  -9.305  1.00  0.00           N  
ATOM   3117  CA  VAL A 111      15.848 -19.599  -8.283  1.00  0.00           C  
ATOM   3118  C   VAL A 111      15.680 -20.836  -7.385  1.00  0.00           C  
ATOM   3119  O   VAL A 111      14.562 -21.272  -7.106  1.00  0.00           O  
ATOM   3120  CB  VAL A 111      15.946 -18.267  -7.506  1.00  0.00           C  
ATOM   3121  CG1 VAL A 111      14.674 -17.959  -6.705  1.00  0.00           C  
ATOM   3122  CG2 VAL A 111      17.102 -18.260  -6.496  1.00  0.00           C  
ATOM   3123  H   VAL A 111      13.837 -19.436  -8.970  1.00  0.00           H  
ATOM   3124  HA  VAL A 111      16.800 -19.720  -8.800  1.00  0.00           H  
ATOM   3125  HB  VAL A 111      16.115 -17.459  -8.218  1.00  0.00           H  
ATOM   3126 HG11 VAL A 111      13.821 -17.866  -7.377  1.00  0.00           H  
ATOM   3127 HG12 VAL A 111      14.472 -18.738  -5.970  1.00  0.00           H  
ATOM   3128 HG13 VAL A 111      14.800 -17.006  -6.191  1.00  0.00           H  
ATOM   3129 HG21 VAL A 111      16.910 -18.965  -5.687  1.00  0.00           H  
ATOM   3130 HG22 VAL A 111      18.034 -18.516  -6.999  1.00  0.00           H  
ATOM   3131 HG23 VAL A 111      17.204 -17.263  -6.069  1.00  0.00           H  
ATOM   3132  N   GLN A 112      16.804 -21.409  -6.938  1.00  0.00           N  
ATOM   3133  CA  GLN A 112      16.891 -22.740  -6.321  1.00  0.00           C  
ATOM   3134  C   GLN A 112      16.033 -22.946  -5.060  1.00  0.00           C  
ATOM   3135  O   GLN A 112      15.495 -24.041  -4.886  1.00  0.00           O  
ATOM   3136  CB  GLN A 112      18.378 -23.038  -6.043  1.00  0.00           C  
ATOM   3137  CG  GLN A 112      18.717 -24.324  -5.260  1.00  0.00           C  
ATOM   3138  CD  GLN A 112      18.420 -25.639  -5.974  1.00  0.00           C  
ATOM   3139  OE1 GLN A 112      19.315 -26.402  -6.317  1.00  0.00           O  
ATOM   3140  NE2 GLN A 112      17.176 -25.997  -6.186  1.00  0.00           N  
ATOM   3141  H   GLN A 112      17.677 -20.965  -7.185  1.00  0.00           H  
ATOM   3142  HA  GLN A 112      16.540 -23.461  -7.059  1.00  0.00           H  
ATOM   3143  HB2 GLN A 112      18.782 -22.205  -5.467  1.00  0.00           H  
ATOM   3144  HB3 GLN A 112      18.908 -23.055  -6.995  1.00  0.00           H  
ATOM   3145  HG2 GLN A 112      18.182 -24.332  -4.310  1.00  0.00           H  
ATOM   3146  HG3 GLN A 112      19.782 -24.305  -5.030  1.00  0.00           H  
ATOM   3147 HE21 GLN A 112      16.415 -25.447  -5.814  1.00  0.00           H  
ATOM   3148 HE22 GLN A 112      17.030 -26.881  -6.653  1.00  0.00           H  
ATOM   3149  N   ASN A 113      15.881 -21.939  -4.193  1.00  0.00           N  
ATOM   3150  CA  ASN A 113      15.191 -22.063  -2.901  1.00  0.00           C  
ATOM   3151  C   ASN A 113      14.093 -21.010  -2.706  1.00  0.00           C  
ATOM   3152  O   ASN A 113      14.223 -19.869  -3.152  1.00  0.00           O  
ATOM   3153  CB  ASN A 113      16.196 -22.049  -1.734  1.00  0.00           C  
ATOM   3154  CG  ASN A 113      17.359 -23.010  -1.885  1.00  0.00           C  
ATOM   3155  ND2 ASN A 113      18.503 -22.541  -2.320  1.00  0.00           N  
ATOM   3156  OD1 ASN A 113      17.246 -24.198  -1.621  1.00  0.00           O  
ATOM   3157  H   ASN A 113      16.322 -21.055  -4.405  1.00  0.00           H  
ATOM   3158  HA  ASN A 113      14.692 -23.031  -2.874  1.00  0.00           H  
ATOM   3159  HB2 ASN A 113      15.681 -22.286  -0.803  1.00  0.00           H  
ATOM   3160  HB3 ASN A 113      16.598 -21.041  -1.639  1.00  0.00           H  
ATOM   3161 HD21 ASN A 113      19.276 -23.186  -2.387  1.00  0.00           H  
ATOM   3162 HD22 ASN A 113      18.570 -21.576  -2.611  1.00  0.00           H  
ATOM   3163  N   ARG A 114      13.024 -21.388  -1.994  1.00  0.00           N  
ATOM   3164  CA  ARG A 114      11.859 -20.538  -1.701  1.00  0.00           C  
ATOM   3165  C   ARG A 114      11.292 -20.763  -0.301  1.00  0.00           C  
ATOM   3166  O   ARG A 114      11.401 -21.860   0.249  1.00  0.00           O  
ATOM   3167  CB  ARG A 114      10.753 -20.728  -2.751  1.00  0.00           C  
ATOM   3168  CG  ARG A 114      11.098 -20.107  -4.115  1.00  0.00           C  
ATOM   3169  CD  ARG A 114       9.891 -20.116  -5.060  1.00  0.00           C  
ATOM   3170  NE  ARG A 114       8.742 -19.363  -4.510  1.00  0.00           N  
ATOM   3171  CZ  ARG A 114       8.144 -18.314  -5.031  1.00  0.00           C  
ATOM   3172  NH1 ARG A 114       8.547 -17.772  -6.132  1.00  0.00           N  
ATOM   3173  NH2 ARG A 114       7.121 -17.786  -4.432  1.00  0.00           N1+
ATOM   3174  H   ARG A 114      13.014 -22.327  -1.623  1.00  0.00           H  
ATOM   3175  HA  ARG A 114      12.182 -19.498  -1.737  1.00  0.00           H  
ATOM   3176  HB2 ARG A 114       9.849 -20.254  -2.368  1.00  0.00           H  
ATOM   3177  HB3 ARG A 114      10.544 -21.790  -2.877  1.00  0.00           H  
ATOM   3178  HG2 ARG A 114      11.909 -20.669  -4.578  1.00  0.00           H  
ATOM   3179  HG3 ARG A 114      11.423 -19.077  -3.972  1.00  0.00           H  
ATOM   3180  HD2 ARG A 114       9.584 -21.148  -5.231  1.00  0.00           H  
ATOM   3181  HD3 ARG A 114      10.208 -19.708  -6.020  1.00  0.00           H  
ATOM   3182  HE  ARG A 114       8.354 -19.675  -3.631  1.00  0.00           H  
ATOM   3183 HH11 ARG A 114       9.411 -18.066  -6.566  1.00  0.00           H  
ATOM   3184 HH12 ARG A 114       8.135 -16.912  -6.464  1.00  0.00           H  
ATOM   3185 HH21 ARG A 114       6.634 -16.997  -4.833  1.00  0.00           H  
ATOM   3186 HH22 ARG A 114       6.870 -18.146  -3.522  1.00  0.00           H  
ATOM   3187  N   TYR A 115      10.662 -19.709   0.220  1.00  0.00           N  
ATOM   3188  CA  TYR A 115      10.045 -19.608   1.549  1.00  0.00           C  
ATOM   3189  C   TYR A 115       8.832 -18.654   1.513  1.00  0.00           C  
ATOM   3190  O   TYR A 115       8.521 -18.074   0.467  1.00  0.00           O  
ATOM   3191  CB  TYR A 115      11.102 -19.097   2.551  1.00  0.00           C  
ATOM   3192  CG  TYR A 115      12.397 -19.891   2.574  1.00  0.00           C  
ATOM   3193  CD1 TYR A 115      12.486 -21.067   3.343  1.00  0.00           C  
ATOM   3194  CD2 TYR A 115      13.490 -19.480   1.783  1.00  0.00           C  
ATOM   3195  CE1 TYR A 115      13.662 -21.841   3.310  1.00  0.00           C  
ATOM   3196  CE2 TYR A 115      14.663 -20.257   1.743  1.00  0.00           C  
ATOM   3197  CZ  TYR A 115      14.748 -21.445   2.500  1.00  0.00           C  
ATOM   3198  OH  TYR A 115      15.873 -22.205   2.437  1.00  0.00           O  
ATOM   3199  H   TYR A 115      10.659 -18.866  -0.336  1.00  0.00           H  
ATOM   3200  HA  TYR A 115       9.702 -20.592   1.868  1.00  0.00           H  
ATOM   3201  HB2 TYR A 115      10.677 -19.106   3.554  1.00  0.00           H  
ATOM   3202  HB3 TYR A 115      11.336 -18.060   2.308  1.00  0.00           H  
ATOM   3203  HD1 TYR A 115      11.648 -21.387   3.943  1.00  0.00           H  
ATOM   3204  HD2 TYR A 115      13.424 -18.578   1.193  1.00  0.00           H  
ATOM   3205  HE1 TYR A 115      13.732 -22.744   3.899  1.00  0.00           H  
ATOM   3206  HE2 TYR A 115      15.500 -19.949   1.133  1.00  0.00           H  
ATOM   3207  HH  TYR A 115      15.784 -23.011   2.951  1.00  0.00           H  
ATOM   3208  N   THR A 116       8.158 -18.458   2.651  1.00  0.00           N  
ATOM   3209  CA  THR A 116       7.218 -17.345   2.926  1.00  0.00           C  
ATOM   3210  C   THR A 116       7.115 -17.098   4.434  1.00  0.00           C  
ATOM   3211  O   THR A 116       7.013 -18.050   5.206  1.00  0.00           O  
ATOM   3212  CB  THR A 116       5.827 -17.589   2.308  1.00  0.00           C  
ATOM   3213  OG1 THR A 116       5.920 -17.374   0.922  1.00  0.00           O  
ATOM   3214  CG2 THR A 116       4.717 -16.651   2.789  1.00  0.00           C  
ATOM   3215  H   THR A 116       8.397 -19.045   3.437  1.00  0.00           H  
ATOM   3216  HA  THR A 116       7.619 -16.438   2.475  1.00  0.00           H  
ATOM   3217  HB  THR A 116       5.523 -18.618   2.501  1.00  0.00           H  
ATOM   3218 HG21 THR A 116       4.502 -16.825   3.843  1.00  0.00           H  
ATOM   3219 HG22 THR A 116       5.014 -15.613   2.639  1.00  0.00           H  
ATOM   3220 HG23 THR A 116       3.809 -16.845   2.218  1.00  0.00           H  
ATOM   3221  HG1 THR A 116       6.706 -17.838   0.623  1.00  0.00           H  
ATOM   3222  N   PHE A 117       7.153 -15.837   4.863  1.00  0.00           N  
ATOM   3223  CA  PHE A 117       7.067 -15.446   6.272  1.00  0.00           C  
ATOM   3224  C   PHE A 117       5.607 -15.383   6.747  1.00  0.00           C  
ATOM   3225  O   PHE A 117       4.724 -14.953   6.007  1.00  0.00           O  
ATOM   3226  CB  PHE A 117       7.807 -14.116   6.487  1.00  0.00           C  
ATOM   3227  CG  PHE A 117       9.234 -14.082   5.955  1.00  0.00           C  
ATOM   3228  CD1 PHE A 117      10.183 -15.031   6.386  1.00  0.00           C  
ATOM   3229  CD2 PHE A 117       9.617 -13.101   5.019  1.00  0.00           C  
ATOM   3230  CE1 PHE A 117      11.498 -14.999   5.887  1.00  0.00           C  
ATOM   3231  CE2 PHE A 117      10.939 -13.050   4.542  1.00  0.00           C  
ATOM   3232  CZ  PHE A 117      11.880 -14.000   4.975  1.00  0.00           C  
ATOM   3233  H   PHE A 117       7.231 -15.098   4.180  1.00  0.00           H  
ATOM   3234  HA  PHE A 117       7.574 -16.205   6.869  1.00  0.00           H  
ATOM   3235  HB2 PHE A 117       7.834 -13.900   7.555  1.00  0.00           H  
ATOM   3236  HB3 PHE A 117       7.231 -13.324   6.008  1.00  0.00           H  
ATOM   3237  HD1 PHE A 117       9.903 -15.793   7.098  1.00  0.00           H  
ATOM   3238  HD2 PHE A 117       8.895 -12.382   4.661  1.00  0.00           H  
ATOM   3239  HE1 PHE A 117      12.214 -15.742   6.206  1.00  0.00           H  
ATOM   3240  HE2 PHE A 117      11.224 -12.281   3.839  1.00  0.00           H  
ATOM   3241  HZ  PHE A 117      12.892 -13.965   4.601  1.00  0.00           H  
ATOM   3242  N   ALA A 118       5.353 -15.799   7.990  1.00  0.00           N  
ATOM   3243  CA  ALA A 118       4.024 -16.092   8.552  1.00  0.00           C  
ATOM   3244  C   ALA A 118       3.088 -14.883   8.820  1.00  0.00           C  
ATOM   3245  O   ALA A 118       2.109 -15.019   9.561  1.00  0.00           O  
ATOM   3246  CB  ALA A 118       4.264 -16.919   9.822  1.00  0.00           C  
ATOM   3247  H   ALA A 118       6.146 -16.076   8.551  1.00  0.00           H  
ATOM   3248  HA  ALA A 118       3.497 -16.723   7.837  1.00  0.00           H  
ATOM   3249  HB1 ALA A 118       4.777 -17.846   9.567  1.00  0.00           H  
ATOM   3250  HB2 ALA A 118       4.866 -16.352  10.532  1.00  0.00           H  
ATOM   3251  HB3 ALA A 118       3.314 -17.166  10.297  1.00  0.00           H  
ATOM   3252  N   PHE A 119       3.397 -13.711   8.263  1.00  0.00           N  
ATOM   3253  CA  PHE A 119       2.759 -12.414   8.516  1.00  0.00           C  
ATOM   3254  C   PHE A 119       3.082 -11.425   7.377  1.00  0.00           C  
ATOM   3255  O   PHE A 119       3.966 -11.692   6.560  1.00  0.00           O  
ATOM   3256  CB  PHE A 119       3.249 -11.875   9.875  1.00  0.00           C  
ATOM   3257  CG  PHE A 119       4.735 -12.059  10.154  1.00  0.00           C  
ATOM   3258  CD1 PHE A 119       5.689 -11.217   9.549  1.00  0.00           C  
ATOM   3259  CD2 PHE A 119       5.167 -13.093  11.009  1.00  0.00           C  
ATOM   3260  CE1 PHE A 119       7.058 -11.391   9.821  1.00  0.00           C  
ATOM   3261  CE2 PHE A 119       6.537 -13.281  11.264  1.00  0.00           C  
ATOM   3262  CZ  PHE A 119       7.482 -12.422  10.678  1.00  0.00           C  
ATOM   3263  H   PHE A 119       4.142 -13.708   7.581  1.00  0.00           H  
ATOM   3264  HA  PHE A 119       1.677 -12.536   8.551  1.00  0.00           H  
ATOM   3265  HB2 PHE A 119       2.690 -12.390  10.656  1.00  0.00           H  
ATOM   3266  HB3 PHE A 119       2.998 -10.818   9.963  1.00  0.00           H  
ATOM   3267  HD1 PHE A 119       5.374 -10.438   8.871  1.00  0.00           H  
ATOM   3268  HD2 PHE A 119       4.444 -13.752  11.466  1.00  0.00           H  
ATOM   3269  HE1 PHE A 119       7.785 -10.737   9.362  1.00  0.00           H  
ATOM   3270  HE2 PHE A 119       6.862 -14.085  11.908  1.00  0.00           H  
ATOM   3271  HZ  PHE A 119       8.535 -12.561  10.878  1.00  0.00           H  
ATOM   3272  N   GLY A 120       2.389 -10.281   7.333  1.00  0.00           N  
ATOM   3273  CA  GLY A 120       2.581  -9.233   6.322  1.00  0.00           C  
ATOM   3274  C   GLY A 120       3.907  -8.470   6.459  1.00  0.00           C  
ATOM   3275  O   GLY A 120       4.449  -8.319   7.554  1.00  0.00           O  
ATOM   3276  H   GLY A 120       1.703 -10.104   8.054  1.00  0.00           H  
ATOM   3277  HA2 GLY A 120       1.765  -8.513   6.390  1.00  0.00           H  
ATOM   3278  HA3 GLY A 120       2.536  -9.691   5.334  1.00  0.00           H  
ATOM   3279  N   GLY A 121       4.430  -7.962   5.341  1.00  0.00           N  
ATOM   3280  CA  GLY A 121       5.740  -7.297   5.243  1.00  0.00           C  
ATOM   3281  C   GLY A 121       5.727  -5.812   5.604  1.00  0.00           C  
ATOM   3282  O   GLY A 121       6.430  -5.031   4.968  1.00  0.00           O  
ATOM   3283  H   GLY A 121       3.886  -8.031   4.492  1.00  0.00           H  
ATOM   3284  HA2 GLY A 121       6.116  -7.396   4.225  1.00  0.00           H  
ATOM   3285  HA3 GLY A 121       6.442  -7.789   5.915  1.00  0.00           H  
ATOM   3286  N   ASN A 122       4.892  -5.418   6.565  1.00  0.00           N  
ATOM   3287  CA  ASN A 122       4.557  -4.020   6.849  1.00  0.00           C  
ATOM   3288  C   ASN A 122       5.606  -3.315   7.721  1.00  0.00           C  
ATOM   3289  O   ASN A 122       6.273  -3.976   8.517  1.00  0.00           O  
ATOM   3290  CB  ASN A 122       3.182  -3.911   7.533  1.00  0.00           C  
ATOM   3291  CG  ASN A 122       2.139  -4.955   7.186  1.00  0.00           C  
ATOM   3292  OD1 ASN A 122       2.029  -5.460   6.079  1.00  0.00           O  
ATOM   3293  ND2 ASN A 122       1.331  -5.300   8.155  1.00  0.00           N  
ATOM   3294  H   ASN A 122       4.411  -6.143   7.077  1.00  0.00           H  
ATOM   3295  HA  ASN A 122       4.498  -3.495   5.896  1.00  0.00           H  
ATOM   3296  HB2 ASN A 122       2.757  -2.926   7.340  1.00  0.00           H  
ATOM   3297  HB3 ASN A 122       3.356  -3.982   8.607  1.00  0.00           H  
ATOM   3298 HD21 ASN A 122       0.668  -6.045   7.992  1.00  0.00           H  
ATOM   3299 HD22 ASN A 122       1.394  -4.776   9.017  1.00  0.00           H  
ATOM   3300  N   TYR A 123       5.666  -1.978   7.710  1.00  0.00           N  
ATOM   3301  CA  TYR A 123       6.360  -1.238   8.779  1.00  0.00           C  
ATOM   3302  C   TYR A 123       5.800  -1.625  10.149  1.00  0.00           C  
ATOM   3303  O   TYR A 123       6.563  -2.005  11.032  1.00  0.00           O  
ATOM   3304  CB  TYR A 123       6.248   0.283   8.610  1.00  0.00           C  
ATOM   3305  CG  TYR A 123       6.660   0.828   7.263  1.00  0.00           C  
ATOM   3306  CD1 TYR A 123       7.873   0.420   6.677  1.00  0.00           C  
ATOM   3307  CD2 TYR A 123       5.830   1.754   6.602  1.00  0.00           C  
ATOM   3308  CE1 TYR A 123       8.233   0.901   5.409  1.00  0.00           C  
ATOM   3309  CE2 TYR A 123       6.174   2.218   5.321  1.00  0.00           C  
ATOM   3310  CZ  TYR A 123       7.372   1.778   4.722  1.00  0.00           C  
ATOM   3311  OH  TYR A 123       7.695   2.190   3.479  1.00  0.00           O  
ATOM   3312  H   TYR A 123       5.134  -1.469   7.019  1.00  0.00           H  
ATOM   3313  HA  TYR A 123       7.414  -1.513   8.766  1.00  0.00           H  
ATOM   3314  HB2 TYR A 123       6.882   0.745   9.367  1.00  0.00           H  
ATOM   3315  HB3 TYR A 123       5.221   0.585   8.813  1.00  0.00           H  
ATOM   3316  HD1 TYR A 123       8.526  -0.270   7.192  1.00  0.00           H  
ATOM   3317  HD2 TYR A 123       4.926   2.108   7.077  1.00  0.00           H  
ATOM   3318  HE1 TYR A 123       9.163   0.599   4.950  1.00  0.00           H  
ATOM   3319  HE2 TYR A 123       5.536   2.910   4.792  1.00  0.00           H  
ATOM   3320  HH  TYR A 123       6.913   2.486   3.006  1.00  0.00           H  
ATOM   3321  N   ASP A 124       4.470  -1.665  10.293  1.00  0.00           N  
ATOM   3322  CA  ASP A 124       3.794  -2.049  11.542  1.00  0.00           C  
ATOM   3323  C   ASP A 124       3.903  -3.551  11.902  1.00  0.00           C  
ATOM   3324  O   ASP A 124       3.201  -4.045  12.788  1.00  0.00           O  
ATOM   3325  CB  ASP A 124       2.358  -1.506  11.561  1.00  0.00           C  
ATOM   3326  CG  ASP A 124       1.376  -2.126  10.565  1.00  0.00           C  
ATOM   3327  OD1 ASP A 124       0.372  -1.449  10.246  1.00  0.00           O  
ATOM   3328  OD2 ASP A 124       1.499  -3.306  10.168  1.00  0.00           O1-
ATOM   3329  H   ASP A 124       3.901  -1.357   9.517  1.00  0.00           H  
ATOM   3330  HA  ASP A 124       4.323  -1.535  12.345  1.00  0.00           H  
ATOM   3331  HB2 ASP A 124       2.399  -0.431  11.384  1.00  0.00           H  
ATOM   3332  HB3 ASP A 124       1.959  -1.649  12.565  1.00  0.00           H  
ATOM   3333  N   ARG A 125       4.827  -4.273  11.252  1.00  0.00           N  
ATOM   3334  CA  ARG A 125       5.262  -5.632  11.593  1.00  0.00           C  
ATOM   3335  C   ARG A 125       6.789  -5.777  11.641  1.00  0.00           C  
ATOM   3336  O   ARG A 125       7.300  -6.465  12.518  1.00  0.00           O  
ATOM   3337  CB  ARG A 125       4.564  -6.641  10.659  1.00  0.00           C  
ATOM   3338  CG  ARG A 125       4.983  -8.103  10.881  1.00  0.00           C  
ATOM   3339  CD  ARG A 125       4.720  -8.563  12.321  1.00  0.00           C  
ATOM   3340  NE  ARG A 125       5.238  -9.913  12.580  1.00  0.00           N  
ATOM   3341  CZ  ARG A 125       5.441 -10.432  13.776  1.00  0.00           C  
ATOM   3342  NH1 ARG A 125       5.194  -9.786  14.879  1.00  0.00           N  
ATOM   3343  NH2 ARG A 125       5.910 -11.638  13.871  1.00  0.00           N1+
ATOM   3344  H   ARG A 125       5.330  -3.786  10.524  1.00  0.00           H  
ATOM   3345  HA  ARG A 125       4.925  -5.834  12.609  1.00  0.00           H  
ATOM   3346  HB2 ARG A 125       4.795  -6.379   9.626  1.00  0.00           H  
ATOM   3347  HB3 ARG A 125       3.484  -6.559  10.785  1.00  0.00           H  
ATOM   3348  HG2 ARG A 125       6.040  -8.222  10.643  1.00  0.00           H  
ATOM   3349  HG3 ARG A 125       4.403  -8.731  10.204  1.00  0.00           H  
ATOM   3350  HD2 ARG A 125       3.647  -8.540  12.514  1.00  0.00           H  
ATOM   3351  HD3 ARG A 125       5.216  -7.876  13.007  1.00  0.00           H  
ATOM   3352  HE  ARG A 125       5.462 -10.491  11.783  1.00  0.00           H  
ATOM   3353 HH11 ARG A 125       5.329 -10.244  15.769  1.00  0.00           H  
ATOM   3354 HH12 ARG A 125       4.800  -8.857  14.849  1.00  0.00           H  
ATOM   3355 HH21 ARG A 125       6.096 -12.177  13.038  1.00  0.00           H  
ATOM   3356 HH22 ARG A 125       6.038 -12.074  14.773  1.00  0.00           H  
ATOM   3357  N   LEU A 126       7.529  -5.092  10.771  1.00  0.00           N  
ATOM   3358  CA  LEU A 126       8.994  -5.022  10.814  1.00  0.00           C  
ATOM   3359  C   LEU A 126       9.495  -4.203  12.019  1.00  0.00           C  
ATOM   3360  O   LEU A 126      10.489  -4.581  12.633  1.00  0.00           O  
ATOM   3361  CB  LEU A 126       9.518  -4.455   9.480  1.00  0.00           C  
ATOM   3362  CG  LEU A 126       9.239  -5.335   8.242  1.00  0.00           C  
ATOM   3363  CD1 LEU A 126       9.480  -4.535   6.961  1.00  0.00           C  
ATOM   3364  CD2 LEU A 126      10.151  -6.564   8.209  1.00  0.00           C  
ATOM   3365  H   LEU A 126       7.052  -4.583  10.040  1.00  0.00           H  
ATOM   3366  HA  LEU A 126       9.389  -6.030  10.942  1.00  0.00           H  
ATOM   3367  HB2 LEU A 126      10.594  -4.307   9.563  1.00  0.00           H  
ATOM   3368  HB3 LEU A 126       9.058  -3.478   9.327  1.00  0.00           H  
ATOM   3369  HG  LEU A 126       8.204  -5.677   8.243  1.00  0.00           H  
ATOM   3370 HD11 LEU A 126       8.811  -3.675   6.937  1.00  0.00           H  
ATOM   3371 HD12 LEU A 126      10.514  -4.193   6.913  1.00  0.00           H  
ATOM   3372 HD13 LEU A 126       9.259  -5.154   6.092  1.00  0.00           H  
ATOM   3373 HD21 LEU A 126      11.195  -6.252   8.196  1.00  0.00           H  
ATOM   3374 HD22 LEU A 126       9.966  -7.189   9.083  1.00  0.00           H  
ATOM   3375 HD23 LEU A 126       9.940  -7.148   7.313  1.00  0.00           H  
ATOM   3376  N   GLU A 127       8.794  -3.135  12.419  1.00  0.00           N  
ATOM   3377  CA  GLU A 127       9.112  -2.359  13.631  1.00  0.00           C  
ATOM   3378  C   GLU A 127       8.972  -3.216  14.907  1.00  0.00           C  
ATOM   3379  O   GLU A 127       9.824  -3.140  15.796  1.00  0.00           O  
ATOM   3380  CB  GLU A 127       8.247  -1.081  13.697  1.00  0.00           C  
ATOM   3381  CG  GLU A 127       8.609  -0.061  12.600  1.00  0.00           C  
ATOM   3382  CD  GLU A 127       7.671   1.160  12.538  1.00  0.00           C  
ATOM   3383  OE1 GLU A 127       6.450   1.033  12.280  1.00  0.00           O  
ATOM   3384  OE2 GLU A 127       8.171   2.297  12.674  1.00  0.00           O1-
ATOM   3385  H   GLU A 127       8.006  -2.833  11.864  1.00  0.00           H  
ATOM   3386  HA  GLU A 127      10.156  -2.048  13.583  1.00  0.00           H  
ATOM   3387  HB2 GLU A 127       8.406  -0.608  14.666  1.00  0.00           H  
ATOM   3388  HB3 GLU A 127       7.194  -1.355  13.619  1.00  0.00           H  
ATOM   3389  HG2 GLU A 127       8.608  -0.546  11.624  1.00  0.00           H  
ATOM   3390  HG3 GLU A 127       9.629   0.278  12.780  1.00  0.00           H  
ATOM   3391  N   GLN A 128       7.975  -4.116  14.961  1.00  0.00           N  
ATOM   3392  CA  GLN A 128       7.812  -5.109  16.042  1.00  0.00           C  
ATOM   3393  C   GLN A 128       8.991  -6.095  16.154  1.00  0.00           C  
ATOM   3394  O   GLN A 128       9.150  -6.751  17.187  1.00  0.00           O  
ATOM   3395  CB  GLN A 128       6.530  -5.937  15.842  1.00  0.00           C  
ATOM   3396  CG  GLN A 128       5.217  -5.143  15.822  1.00  0.00           C  
ATOM   3397  CD  GLN A 128       4.009  -6.075  15.703  1.00  0.00           C  
ATOM   3398  OE1 GLN A 128       4.062  -7.152  15.117  1.00  0.00           O  
ATOM   3399  NE2 GLN A 128       2.863  -5.703  16.219  1.00  0.00           N  
ATOM   3400  H   GLN A 128       7.327  -4.145  14.187  1.00  0.00           H  
ATOM   3401  HA  GLN A 128       7.741  -4.581  16.992  1.00  0.00           H  
ATOM   3402  HB2 GLN A 128       6.465  -6.655  16.659  1.00  0.00           H  
ATOM   3403  HB3 GLN A 128       6.617  -6.507  14.917  1.00  0.00           H  
ATOM   3404  HG2 GLN A 128       5.205  -4.449  14.981  1.00  0.00           H  
ATOM   3405  HG3 GLN A 128       5.137  -4.570  16.746  1.00  0.00           H  
ATOM   3406 HE21 GLN A 128       2.097  -6.361  16.193  1.00  0.00           H  
ATOM   3407 HE22 GLN A 128       2.780  -4.801  16.666  1.00  0.00           H  
ATOM   3408  N   LEU A 129       9.829  -6.187  15.117  1.00  0.00           N  
ATOM   3409  CA  LEU A 129      10.987  -7.080  15.004  1.00  0.00           C  
ATOM   3410  C   LEU A 129      12.320  -6.303  14.971  1.00  0.00           C  
ATOM   3411  O   LEU A 129      13.368  -6.872  14.669  1.00  0.00           O  
ATOM   3412  CB  LEU A 129      10.783  -8.029  13.805  1.00  0.00           C  
ATOM   3413  CG  LEU A 129       9.492  -8.876  13.843  1.00  0.00           C  
ATOM   3414  CD1 LEU A 129       9.347  -9.655  12.535  1.00  0.00           C  
ATOM   3415  CD2 LEU A 129       9.481  -9.881  14.998  1.00  0.00           C  
ATOM   3416  H   LEU A 129       9.637  -5.604  14.315  1.00  0.00           H  
ATOM   3417  HA  LEU A 129      11.041  -7.695  15.903  1.00  0.00           H  
ATOM   3418  HB2 LEU A 129      11.639  -8.701  13.744  1.00  0.00           H  
ATOM   3419  HB3 LEU A 129      10.774  -7.425  12.898  1.00  0.00           H  
ATOM   3420  HG  LEU A 129       8.622  -8.228  13.946  1.00  0.00           H  
ATOM   3421 HD11 LEU A 129       9.301  -8.956  11.700  1.00  0.00           H  
ATOM   3422 HD12 LEU A 129      10.193 -10.329  12.404  1.00  0.00           H  
ATOM   3423 HD13 LEU A 129       8.422 -10.232  12.556  1.00  0.00           H  
ATOM   3424 HD21 LEU A 129      10.339 -10.549  14.930  1.00  0.00           H  
ATOM   3425 HD22 LEU A 129       9.503  -9.355  15.952  1.00  0.00           H  
ATOM   3426 HD23 LEU A 129       8.567 -10.474  14.960  1.00  0.00           H  
ATOM   3427  N   ALA A 130      12.285  -5.012  15.322  1.00  0.00           N  
ATOM   3428  CA  ALA A 130      13.438  -4.112  15.373  1.00  0.00           C  
ATOM   3429  C   ALA A 130      13.548  -3.336  16.705  1.00  0.00           C  
ATOM   3430  O   ALA A 130      14.379  -2.429  16.824  1.00  0.00           O  
ATOM   3431  CB  ALA A 130      13.393  -3.196  14.142  1.00  0.00           C  
ATOM   3432  H   ALA A 130      11.375  -4.604  15.485  1.00  0.00           H  
ATOM   3433  HA  ALA A 130      14.346  -4.712  15.302  1.00  0.00           H  
ATOM   3434  HB1 ALA A 130      13.311  -3.798  13.237  1.00  0.00           H  
ATOM   3435  HB2 ALA A 130      12.529  -2.534  14.205  1.00  0.00           H  
ATOM   3436  HB3 ALA A 130      14.303  -2.599  14.087  1.00  0.00           H  
ATOM   3437  N   GLY A 131      12.719  -3.661  17.706  1.00  0.00           N  
ATOM   3438  CA  GLY A 131      12.734  -3.098  19.064  1.00  0.00           C  
ATOM   3439  C   GLY A 131      12.194  -1.670  19.218  1.00  0.00           C  
ATOM   3440  O   GLY A 131      11.742  -1.302  20.305  1.00  0.00           O  
ATOM   3441  H   GLY A 131      12.063  -4.411  17.544  1.00  0.00           H  
ATOM   3442  HA2 GLY A 131      13.765  -3.094  19.418  1.00  0.00           H  
ATOM   3443  HA3 GLY A 131      12.158  -3.749  19.723  1.00  0.00           H  
ATOM   3444  N   ASN A 132      12.212  -0.865  18.154  1.00  0.00           N  
ATOM   3445  CA  ASN A 132      11.890   0.566  18.144  1.00  0.00           C  
ATOM   3446  C   ASN A 132      11.343   0.985  16.768  1.00  0.00           C  
ATOM   3447  O   ASN A 132      11.719   0.394  15.752  1.00  0.00           O  
ATOM   3448  CB  ASN A 132      13.118   1.444  18.492  1.00  0.00           C  
ATOM   3449  CG  ASN A 132      14.138   0.875  19.461  1.00  0.00           C  
ATOM   3450  ND2 ASN A 132      14.982  -0.023  19.006  1.00  0.00           N  
ATOM   3451  OD1 ASN A 132      14.201   1.248  20.623  1.00  0.00           O  
ATOM   3452  H   ASN A 132      12.503  -1.268  17.276  1.00  0.00           H  
ATOM   3453  HA  ASN A 132      11.114   0.750  18.887  1.00  0.00           H  
ATOM   3454  HB2 ASN A 132      12.765   2.393  18.895  1.00  0.00           H  
ATOM   3455  HB3 ASN A 132      13.656   1.656  17.568  1.00  0.00           H  
ATOM   3456 HD21 ASN A 132      15.633  -0.447  19.651  1.00  0.00           H  
ATOM   3457 HD22 ASN A 132      14.945  -0.308  18.038  1.00  0.00           H  
ATOM   3458  N   LEU A 133      10.512   2.030  16.745  1.00  0.00           N  
ATOM   3459  CA  LEU A 133       9.895   2.582  15.533  1.00  0.00           C  
ATOM   3460  C   LEU A 133      10.897   3.357  14.649  1.00  0.00           C  
ATOM   3461  O   LEU A 133      12.032   3.631  15.055  1.00  0.00           O  
ATOM   3462  CB  LEU A 133       8.710   3.486  15.932  1.00  0.00           C  
ATOM   3463  CG  LEU A 133       7.660   2.882  16.883  1.00  0.00           C  
ATOM   3464  CD1 LEU A 133       6.570   3.918  17.156  1.00  0.00           C  
ATOM   3465  CD2 LEU A 133       7.002   1.625  16.315  1.00  0.00           C  
ATOM   3466  H   LEU A 133      10.298   2.495  17.616  1.00  0.00           H  
ATOM   3467  HA  LEU A 133       9.508   1.760  14.931  1.00  0.00           H  
ATOM   3468  HB2 LEU A 133       8.201   3.815  15.026  1.00  0.00           H  
ATOM   3469  HB3 LEU A 133       9.119   4.373  16.416  1.00  0.00           H  
ATOM   3470  HG  LEU A 133       8.131   2.631  17.833  1.00  0.00           H  
ATOM   3471 HD11 LEU A 133       7.029   4.823  17.553  1.00  0.00           H  
ATOM   3472 HD12 LEU A 133       6.045   4.161  16.232  1.00  0.00           H  
ATOM   3473 HD13 LEU A 133       5.861   3.529  17.887  1.00  0.00           H  
ATOM   3474 HD21 LEU A 133       6.610   1.824  15.318  1.00  0.00           H  
ATOM   3475 HD22 LEU A 133       7.737   0.822  16.266  1.00  0.00           H  
ATOM   3476 HD23 LEU A 133       6.188   1.305  16.965  1.00  0.00           H  
ATOM   3477  N   ARG A 134      10.462   3.745  13.446  1.00  0.00           N  
ATOM   3478  CA  ARG A 134      11.239   4.481  12.429  1.00  0.00           C  
ATOM   3479  C   ARG A 134      11.948   5.755  12.910  1.00  0.00           C  
ATOM   3480  O   ARG A 134      13.003   6.044  12.357  1.00  0.00           O  
ATOM   3481  CB  ARG A 134      10.319   4.797  11.240  1.00  0.00           C  
ATOM   3482  CG  ARG A 134      10.134   3.611  10.278  1.00  0.00           C  
ATOM   3483  CD  ARG A 134       8.882   3.793   9.410  1.00  0.00           C  
ATOM   3484  NE  ARG A 134       7.675   3.444  10.176  1.00  0.00           N  
ATOM   3485  CZ  ARG A 134       6.420   3.577   9.812  1.00  0.00           C  
ATOM   3486  NH1 ARG A 134       6.041   4.256   8.769  1.00  0.00           N  
ATOM   3487  NH2 ARG A 134       5.489   3.006  10.517  1.00  0.00           N1+
ATOM   3488  H   ARG A 134       9.538   3.429  13.189  1.00  0.00           H  
ATOM   3489  HA  ARG A 134      12.042   3.834  12.074  1.00  0.00           H  
ATOM   3490  HB2 ARG A 134      10.734   5.624  10.663  1.00  0.00           H  
ATOM   3491  HB3 ARG A 134       9.352   5.114  11.630  1.00  0.00           H  
ATOM   3492  HG2 ARG A 134      10.058   2.674  10.831  1.00  0.00           H  
ATOM   3493  HG3 ARG A 134      11.010   3.550   9.632  1.00  0.00           H  
ATOM   3494  HD2 ARG A 134       8.954   3.137   8.543  1.00  0.00           H  
ATOM   3495  HD3 ARG A 134       8.832   4.824   9.058  1.00  0.00           H  
ATOM   3496  HE  ARG A 134       7.822   3.000  11.072  1.00  0.00           H  
ATOM   3497 HH11 ARG A 134       6.731   4.721   8.197  1.00  0.00           H  
ATOM   3498 HH12 ARG A 134       5.071   4.230   8.489  1.00  0.00           H  
ATOM   3499 HH21 ARG A 134       4.520   3.094  10.246  1.00  0.00           H  
ATOM   3500 HH22 ARG A 134       5.772   2.369  11.248  1.00  0.00           H  
ATOM   3501  N   GLU A 135      11.492   6.485  13.936  1.00  0.00           N  
ATOM   3502  CA  GLU A 135      12.263   7.640  14.464  1.00  0.00           C  
ATOM   3503  C   GLU A 135      13.571   7.245  15.187  1.00  0.00           C  
ATOM   3504  O   GLU A 135      14.300   8.106  15.677  1.00  0.00           O  
ATOM   3505  CB  GLU A 135      11.390   8.559  15.337  1.00  0.00           C  
ATOM   3506  CG  GLU A 135      11.139   8.090  16.788  1.00  0.00           C  
ATOM   3507  CD  GLU A 135      10.056   7.018  16.926  1.00  0.00           C  
ATOM   3508  OE1 GLU A 135      10.094   6.285  17.948  1.00  0.00           O  
ATOM   3509  OE2 GLU A 135       9.181   6.945  16.040  1.00  0.00           O1-
ATOM   3510  H   GLU A 135      10.609   6.252  14.368  1.00  0.00           H  
ATOM   3511  HA  GLU A 135      12.573   8.240  13.609  1.00  0.00           H  
ATOM   3512  HB2 GLU A 135      10.452   8.764  14.822  1.00  0.00           H  
ATOM   3513  HB3 GLU A 135      11.913   9.512  15.404  1.00  0.00           H  
ATOM   3514  HG2 GLU A 135      10.810   8.953  17.368  1.00  0.00           H  
ATOM   3515  HG3 GLU A 135      12.068   7.751  17.246  1.00  0.00           H  
ATOM   3516  N   ASN A 136      13.880   5.948  15.248  1.00  0.00           N  
ATOM   3517  CA  ASN A 136      15.093   5.364  15.821  1.00  0.00           C  
ATOM   3518  C   ASN A 136      15.874   4.559  14.759  1.00  0.00           C  
ATOM   3519  O   ASN A 136      16.625   3.640  15.096  1.00  0.00           O  
ATOM   3520  CB  ASN A 136      14.765   4.556  17.097  1.00  0.00           C  
ATOM   3521  CG  ASN A 136      13.634   5.108  17.952  1.00  0.00           C  
ATOM   3522  ND2 ASN A 136      12.407   4.791  17.611  1.00  0.00           N  
ATOM   3523  OD1 ASN A 136      13.844   5.801  18.937  1.00  0.00           O  
ATOM   3524  H   ASN A 136      13.208   5.303  14.857  1.00  0.00           H  
ATOM   3525  HA  ASN A 136      15.749   6.182  16.118  1.00  0.00           H  
ATOM   3526  HB2 ASN A 136      15.662   4.478  17.712  1.00  0.00           H  
ATOM   3527  HB3 ASN A 136      14.485   3.549  16.788  1.00  0.00           H  
ATOM   3528 HD21 ASN A 136      11.637   5.291  18.033  1.00  0.00           H  
ATOM   3529 HD22 ASN A 136      12.256   4.294  16.745  1.00  0.00           H  
ATOM   3530  N   ILE A 137      15.670   4.887  13.477  1.00  0.00           N  
ATOM   3531  CA  ILE A 137      16.268   4.271  12.285  1.00  0.00           C  
ATOM   3532  C   ILE A 137      16.789   5.390  11.368  1.00  0.00           C  
ATOM   3533  O   ILE A 137      16.225   6.482  11.323  1.00  0.00           O  
ATOM   3534  CB  ILE A 137      15.270   3.305  11.585  1.00  0.00           C  
ATOM   3535  CG1 ILE A 137      14.829   2.162  12.533  1.00  0.00           C  
ATOM   3536  CG2 ILE A 137      15.836   2.751  10.262  1.00  0.00           C  
ATOM   3537  CD1 ILE A 137      13.808   1.176  11.945  1.00  0.00           C  
ATOM   3538  H   ILE A 137      15.043   5.656  13.289  1.00  0.00           H  
ATOM   3539  HA  ILE A 137      17.136   3.686  12.590  1.00  0.00           H  
ATOM   3540  HB  ILE A 137      14.381   3.881  11.331  1.00  0.00           H  
ATOM   3541 HG12 ILE A 137      14.370   2.595  13.422  1.00  0.00           H  
ATOM   3542 HG13 ILE A 137      15.709   1.600  12.846  1.00  0.00           H  
ATOM   3543 HG21 ILE A 137      16.035   3.565   9.564  1.00  0.00           H  
ATOM   3544 HG22 ILE A 137      16.761   2.205  10.447  1.00  0.00           H  
ATOM   3545 HG23 ILE A 137      15.115   2.098   9.772  1.00  0.00           H  
ATOM   3546 HD11 ILE A 137      12.968   1.720  11.514  1.00  0.00           H  
ATOM   3547 HD12 ILE A 137      14.274   0.554  11.180  1.00  0.00           H  
ATOM   3548 HD13 ILE A 137      13.438   0.526  12.737  1.00  0.00           H  
ATOM   3549  N   GLU A 138      17.875   5.141  10.641  1.00  0.00           N  
ATOM   3550  CA  GLU A 138      18.617   6.142   9.876  1.00  0.00           C  
ATOM   3551  C   GLU A 138      18.756   5.752   8.398  1.00  0.00           C  
ATOM   3552  O   GLU A 138      19.150   4.638   8.066  1.00  0.00           O  
ATOM   3553  CB  GLU A 138      19.949   6.492  10.571  1.00  0.00           C  
ATOM   3554  CG  GLU A 138      20.619   5.423  11.463  1.00  0.00           C  
ATOM   3555  CD  GLU A 138      20.836   4.059  10.790  1.00  0.00           C  
ATOM   3556  OE1 GLU A 138      19.908   3.219  10.776  1.00  0.00           O  
ATOM   3557  OE2 GLU A 138      21.953   3.804  10.277  1.00  0.00           O1-
ATOM   3558  H   GLU A 138      18.296   4.224  10.687  1.00  0.00           H  
ATOM   3559  HA  GLU A 138      18.036   7.065   9.874  1.00  0.00           H  
ATOM   3560  HB2 GLU A 138      19.767   7.361  11.204  1.00  0.00           H  
ATOM   3561  HB3 GLU A 138      20.662   6.809   9.810  1.00  0.00           H  
ATOM   3562  HG2 GLU A 138      20.009   5.283  12.357  1.00  0.00           H  
ATOM   3563  HG3 GLU A 138      21.578   5.816  11.798  1.00  0.00           H  
ATOM   3564  N   LEU A 139      18.415   6.679   7.495  1.00  0.00           N  
ATOM   3565  CA  LEU A 139      18.101   6.385   6.092  1.00  0.00           C  
ATOM   3566  C   LEU A 139      19.003   7.180   5.141  1.00  0.00           C  
ATOM   3567  O   LEU A 139      19.393   8.304   5.458  1.00  0.00           O  
ATOM   3568  CB  LEU A 139      16.607   6.674   5.829  1.00  0.00           C  
ATOM   3569  CG  LEU A 139      15.609   6.043   6.822  1.00  0.00           C  
ATOM   3570  CD1 LEU A 139      14.194   6.522   6.506  1.00  0.00           C  
ATOM   3571  CD2 LEU A 139      15.621   4.518   6.761  1.00  0.00           C  
ATOM   3572  H   LEU A 139      18.171   7.604   7.819  1.00  0.00           H  
ATOM   3573  HA  LEU A 139      18.276   5.326   5.900  1.00  0.00           H  
ATOM   3574  HB2 LEU A 139      16.358   6.344   4.821  1.00  0.00           H  
ATOM   3575  HB3 LEU A 139      16.468   7.754   5.867  1.00  0.00           H  
ATOM   3576  HG  LEU A 139      15.844   6.361   7.838  1.00  0.00           H  
ATOM   3577 HD11 LEU A 139      14.158   7.611   6.484  1.00  0.00           H  
ATOM   3578 HD12 LEU A 139      13.870   6.117   5.547  1.00  0.00           H  
ATOM   3579 HD13 LEU A 139      13.517   6.163   7.281  1.00  0.00           H  
ATOM   3580 HD21 LEU A 139      15.416   4.180   5.745  1.00  0.00           H  
ATOM   3581 HD22 LEU A 139      16.590   4.143   7.091  1.00  0.00           H  
ATOM   3582 HD23 LEU A 139      14.854   4.119   7.425  1.00  0.00           H  
ATOM   3583  N   GLY A 140      19.331   6.617   3.977  1.00  0.00           N  
ATOM   3584  CA  GLY A 140      20.198   7.252   2.982  1.00  0.00           C  
ATOM   3585  C   GLY A 140      20.985   6.270   2.125  1.00  0.00           C  
ATOM   3586  O   GLY A 140      20.750   5.066   2.179  1.00  0.00           O  
ATOM   3587  H   GLY A 140      18.989   5.690   3.764  1.00  0.00           H  
ATOM   3588  HA2 GLY A 140      20.916   7.904   3.480  1.00  0.00           H  
ATOM   3589  HA3 GLY A 140      19.586   7.853   2.309  1.00  0.00           H  
ATOM   3590  N   ASN A 141      21.928   6.785   1.335  1.00  0.00           N  
ATOM   3591  CA  ASN A 141      22.710   5.967   0.401  1.00  0.00           C  
ATOM   3592  C   ASN A 141      23.553   4.889   1.110  1.00  0.00           C  
ATOM   3593  O   ASN A 141      23.528   3.735   0.695  1.00  0.00           O  
ATOM   3594  CB  ASN A 141      23.575   6.895  -0.460  1.00  0.00           C  
ATOM   3595  CG  ASN A 141      24.139   6.171  -1.667  1.00  0.00           C  
ATOM   3596  OD1 ASN A 141      23.439   5.922  -2.634  1.00  0.00           O  
ATOM   3597  ND2 ASN A 141      25.401   5.834  -1.649  1.00  0.00           N  
ATOM   3598  H   ASN A 141      22.071   7.785   1.354  1.00  0.00           H  
ATOM   3599  HA  ASN A 141      22.017   5.441  -0.256  1.00  0.00           H  
ATOM   3600  HB2 ASN A 141      24.386   7.304   0.142  1.00  0.00           H  
ATOM   3601  HB3 ASN A 141      22.981   7.729  -0.833  1.00  0.00           H  
ATOM   3602 HD21 ASN A 141      25.799   5.460  -2.499  1.00  0.00           H  
ATOM   3603 HD22 ASN A 141      25.984   6.044  -0.851  1.00  0.00           H  
ATOM   3604  N   GLY A 142      24.233   5.243   2.209  1.00  0.00           N  
ATOM   3605  CA  GLY A 142      24.965   4.290   3.054  1.00  0.00           C  
ATOM   3606  C   GLY A 142      24.047   3.210   3.648  1.00  0.00           C  
ATOM   3607  O   GLY A 142      24.280   2.030   3.401  1.00  0.00           O  
ATOM   3608  H   GLY A 142      24.217   6.214   2.490  1.00  0.00           H  
ATOM   3609  HA2 GLY A 142      25.453   4.823   3.870  1.00  0.00           H  
ATOM   3610  HA3 GLY A 142      25.735   3.799   2.459  1.00  0.00           H  
ATOM   3611  N   PRO A 143      22.959   3.579   4.356  1.00  0.00           N  
ATOM   3612  CA  PRO A 143      21.925   2.641   4.796  1.00  0.00           C  
ATOM   3613  C   PRO A 143      21.345   1.737   3.699  1.00  0.00           C  
ATOM   3614  O   PRO A 143      21.088   0.566   3.959  1.00  0.00           O  
ATOM   3615  CB  PRO A 143      20.841   3.515   5.426  1.00  0.00           C  
ATOM   3616  CG  PRO A 143      21.654   4.659   6.019  1.00  0.00           C  
ATOM   3617  CD  PRO A 143      22.749   4.877   4.978  1.00  0.00           C  
ATOM   3618  HA  PRO A 143      22.350   2.001   5.570  1.00  0.00           H  
ATOM   3619  HB2 PRO A 143      20.287   2.979   6.198  1.00  0.00           H  
ATOM   3620  HB3 PRO A 143      20.164   3.897   4.662  1.00  0.00           H  
ATOM   3621  HG2 PRO A 143      22.092   4.345   6.966  1.00  0.00           H  
ATOM   3622  HG3 PRO A 143      21.046   5.554   6.155  1.00  0.00           H  
ATOM   3623  HD2 PRO A 143      22.414   5.601   4.235  1.00  0.00           H  
ATOM   3624  HD3 PRO A 143      23.660   5.232   5.460  1.00  0.00           H  
ATOM   3625  N   LEU A 144      21.158   2.230   2.470  1.00  0.00           N  
ATOM   3626  CA  LEU A 144      20.677   1.413   1.349  1.00  0.00           C  
ATOM   3627  C   LEU A 144      21.754   0.448   0.821  1.00  0.00           C  
ATOM   3628  O   LEU A 144      21.451  -0.701   0.513  1.00  0.00           O  
ATOM   3629  CB  LEU A 144      20.069   2.332   0.275  1.00  0.00           C  
ATOM   3630  CG  LEU A 144      19.539   1.615  -0.982  1.00  0.00           C  
ATOM   3631  CD1 LEU A 144      18.396   0.647  -0.665  1.00  0.00           C  
ATOM   3632  CD2 LEU A 144      18.996   2.656  -1.966  1.00  0.00           C  
ATOM   3633  H   LEU A 144      21.329   3.212   2.307  1.00  0.00           H  
ATOM   3634  HA  LEU A 144      19.871   0.782   1.724  1.00  0.00           H  
ATOM   3635  HB2 LEU A 144      20.836   3.041  -0.037  1.00  0.00           H  
ATOM   3636  HB3 LEU A 144      19.255   2.899   0.728  1.00  0.00           H  
ATOM   3637  HG  LEU A 144      20.346   1.066  -1.467  1.00  0.00           H  
ATOM   3638 HD11 LEU A 144      18.761  -0.167  -0.038  1.00  0.00           H  
ATOM   3639 HD12 LEU A 144      17.590   1.170  -0.149  1.00  0.00           H  
ATOM   3640 HD13 LEU A 144      18.015   0.213  -1.589  1.00  0.00           H  
ATOM   3641 HD21 LEU A 144      18.154   3.187  -1.522  1.00  0.00           H  
ATOM   3642 HD22 LEU A 144      19.781   3.371  -2.212  1.00  0.00           H  
ATOM   3643 HD23 LEU A 144      18.675   2.159  -2.881  1.00  0.00           H  
ATOM   3644  N   GLU A 145      23.017   0.872   0.782  1.00  0.00           N  
ATOM   3645  CA  GLU A 145      24.163   0.009   0.474  1.00  0.00           C  
ATOM   3646  C   GLU A 145      24.352  -1.098   1.533  1.00  0.00           C  
ATOM   3647  O   GLU A 145      24.579  -2.267   1.194  1.00  0.00           O  
ATOM   3648  CB  GLU A 145      25.411   0.897   0.322  1.00  0.00           C  
ATOM   3649  CG  GLU A 145      26.714   0.117   0.062  1.00  0.00           C  
ATOM   3650  CD  GLU A 145      27.485   0.530  -1.198  1.00  0.00           C  
ATOM   3651  OE1 GLU A 145      26.971   1.273  -2.067  1.00  0.00           O  
ATOM   3652  OE2 GLU A 145      28.628   0.061  -1.357  1.00  0.00           O1-
ATOM   3653  H   GLU A 145      23.205   1.839   1.003  1.00  0.00           H  
ATOM   3654  HA  GLU A 145      23.980  -0.481  -0.483  1.00  0.00           H  
ATOM   3655  HB2 GLU A 145      25.552   1.466   1.241  1.00  0.00           H  
ATOM   3656  HB3 GLU A 145      25.216   1.627  -0.463  1.00  0.00           H  
ATOM   3657  HG2 GLU A 145      26.496  -0.947  -0.028  1.00  0.00           H  
ATOM   3658  HG3 GLU A 145      27.364   0.242   0.928  1.00  0.00           H  
ATOM   3659  N   GLU A 146      24.198  -0.750   2.817  1.00  0.00           N  
ATOM   3660  CA  GLU A 146      24.135  -1.693   3.943  1.00  0.00           C  
ATOM   3661  C   GLU A 146      22.951  -2.656   3.790  1.00  0.00           C  
ATOM   3662  O   GLU A 146      23.129  -3.862   3.943  1.00  0.00           O  
ATOM   3663  CB  GLU A 146      24.001  -0.956   5.291  1.00  0.00           C  
ATOM   3664  CG  GLU A 146      25.204  -0.089   5.699  1.00  0.00           C  
ATOM   3665  CD  GLU A 146      24.817   1.054   6.652  1.00  0.00           C  
ATOM   3666  OE1 GLU A 146      23.808   0.951   7.390  1.00  0.00           O  
ATOM   3667  OE2 GLU A 146      25.527   2.081   6.695  1.00  0.00           O1-
ATOM   3668  H   GLU A 146      24.054   0.229   3.015  1.00  0.00           H  
ATOM   3669  HA  GLU A 146      25.047  -2.290   3.966  1.00  0.00           H  
ATOM   3670  HB2 GLU A 146      23.824  -1.686   6.080  1.00  0.00           H  
ATOM   3671  HB3 GLU A 146      23.118  -0.319   5.231  1.00  0.00           H  
ATOM   3672  HG2 GLU A 146      25.658   0.344   4.808  1.00  0.00           H  
ATOM   3673  HG3 GLU A 146      25.951  -0.726   6.172  1.00  0.00           H  
ATOM   3674  N   ALA A 147      21.759  -2.158   3.446  1.00  0.00           N  
ATOM   3675  CA  ALA A 147      20.558  -2.974   3.285  1.00  0.00           C  
ATOM   3676  C   ALA A 147      20.662  -3.953   2.104  1.00  0.00           C  
ATOM   3677  O   ALA A 147      20.307  -5.122   2.251  1.00  0.00           O  
ATOM   3678  CB  ALA A 147      19.342  -2.051   3.162  1.00  0.00           C  
ATOM   3679  H   ALA A 147      21.660  -1.155   3.373  1.00  0.00           H  
ATOM   3680  HA  ALA A 147      20.439  -3.570   4.190  1.00  0.00           H  
ATOM   3681  HB1 ALA A 147      19.278  -1.404   4.037  1.00  0.00           H  
ATOM   3682  HB2 ALA A 147      19.424  -1.439   2.264  1.00  0.00           H  
ATOM   3683  HB3 ALA A 147      18.437  -2.655   3.101  1.00  0.00           H  
ATOM   3684  N   ILE A 148      21.204  -3.526   0.957  1.00  0.00           N  
ATOM   3685  CA  ILE A 148      21.514  -4.410  -0.181  1.00  0.00           C  
ATOM   3686  C   ILE A 148      22.543  -5.477   0.225  1.00  0.00           C  
ATOM   3687  O   ILE A 148      22.366  -6.655  -0.090  1.00  0.00           O  
ATOM   3688  CB  ILE A 148      21.946  -3.572  -1.411  1.00  0.00           C  
ATOM   3689  CG1 ILE A 148      20.731  -2.781  -1.956  1.00  0.00           C  
ATOM   3690  CG2 ILE A 148      22.580  -4.437  -2.520  1.00  0.00           C  
ATOM   3691  CD1 ILE A 148      21.088  -1.712  -2.997  1.00  0.00           C  
ATOM   3692  H   ILE A 148      21.425  -2.543   0.877  1.00  0.00           H  
ATOM   3693  HA  ILE A 148      20.606  -4.949  -0.451  1.00  0.00           H  
ATOM   3694  HB  ILE A 148      22.701  -2.857  -1.083  1.00  0.00           H  
ATOM   3695 HG12 ILE A 148      20.222  -2.275  -1.135  1.00  0.00           H  
ATOM   3696 HG13 ILE A 148      20.018  -3.476  -2.399  1.00  0.00           H  
ATOM   3697 HG21 ILE A 148      23.499  -4.904  -2.167  1.00  0.00           H  
ATOM   3698 HG22 ILE A 148      21.883  -5.213  -2.836  1.00  0.00           H  
ATOM   3699 HG23 ILE A 148      22.845  -3.827  -3.383  1.00  0.00           H  
ATOM   3700 HD11 ILE A 148      21.864  -1.055  -2.606  1.00  0.00           H  
ATOM   3701 HD12 ILE A 148      21.431  -2.179  -3.920  1.00  0.00           H  
ATOM   3702 HD13 ILE A 148      20.202  -1.118  -3.221  1.00  0.00           H  
ATOM   3703  N   SER A 149      23.574  -5.097   0.990  1.00  0.00           N  
ATOM   3704  CA  SER A 149      24.553  -6.045   1.546  1.00  0.00           C  
ATOM   3705  C   SER A 149      23.885  -7.055   2.492  1.00  0.00           C  
ATOM   3706  O   SER A 149      24.152  -8.253   2.418  1.00  0.00           O  
ATOM   3707  CB  SER A 149      25.667  -5.315   2.311  1.00  0.00           C  
ATOM   3708  OG  SER A 149      26.285  -4.312   1.526  1.00  0.00           O  
ATOM   3709  H   SER A 149      23.656  -4.118   1.226  1.00  0.00           H  
ATOM   3710  HA  SER A 149      25.010  -6.602   0.728  1.00  0.00           H  
ATOM   3711  HB2 SER A 149      26.422  -6.043   2.607  1.00  0.00           H  
ATOM   3712  HB3 SER A 149      25.264  -4.859   3.215  1.00  0.00           H  
ATOM   3713  HG  SER A 149      25.664  -3.587   1.419  1.00  0.00           H  
ATOM   3714  N   ALA A 150      22.982  -6.594   3.359  1.00  0.00           N  
ATOM   3715  CA  ALA A 150      22.274  -7.415   4.333  1.00  0.00           C  
ATOM   3716  C   ALA A 150      21.286  -8.395   3.676  1.00  0.00           C  
ATOM   3717  O   ALA A 150      21.291  -9.577   4.029  1.00  0.00           O  
ATOM   3718  CB  ALA A 150      21.574  -6.476   5.317  1.00  0.00           C  
ATOM   3719  H   ALA A 150      22.821  -5.597   3.391  1.00  0.00           H  
ATOM   3720  HA  ALA A 150      23.009  -8.000   4.885  1.00  0.00           H  
ATOM   3721  HB1 ALA A 150      22.309  -5.855   5.830  1.00  0.00           H  
ATOM   3722  HB2 ALA A 150      20.880  -5.831   4.779  1.00  0.00           H  
ATOM   3723  HB3 ALA A 150      21.016  -7.054   6.054  1.00  0.00           H  
ATOM   3724  N   LEU A 151      20.484  -7.939   2.706  1.00  0.00           N  
ATOM   3725  CA  LEU A 151      19.586  -8.782   1.904  1.00  0.00           C  
ATOM   3726  C   LEU A 151      20.375  -9.786   1.047  1.00  0.00           C  
ATOM   3727  O   LEU A 151      19.885 -10.894   0.829  1.00  0.00           O  
ATOM   3728  CB  LEU A 151      18.676  -7.900   1.018  1.00  0.00           C  
ATOM   3729  CG  LEU A 151      17.310  -7.550   1.642  1.00  0.00           C  
ATOM   3730  CD1 LEU A 151      17.395  -6.694   2.903  1.00  0.00           C  
ATOM   3731  CD2 LEU A 151      16.462  -6.788   0.622  1.00  0.00           C  
ATOM   3732  H   LEU A 151      20.510  -6.950   2.498  1.00  0.00           H  
ATOM   3733  HA  LEU A 151      18.959  -9.370   2.574  1.00  0.00           H  
ATOM   3734  HB2 LEU A 151      18.475  -8.438   0.091  1.00  0.00           H  
ATOM   3735  HB3 LEU A 151      19.200  -6.986   0.739  1.00  0.00           H  
ATOM   3736  HG  LEU A 151      16.795  -8.478   1.891  1.00  0.00           H  
ATOM   3737 HD11 LEU A 151      17.996  -7.197   3.660  1.00  0.00           H  
ATOM   3738 HD12 LEU A 151      17.841  -5.731   2.654  1.00  0.00           H  
ATOM   3739 HD13 LEU A 151      16.394  -6.533   3.303  1.00  0.00           H  
ATOM   3740 HD21 LEU A 151      16.950  -5.851   0.353  1.00  0.00           H  
ATOM   3741 HD22 LEU A 151      16.324  -7.392  -0.275  1.00  0.00           H  
ATOM   3742 HD23 LEU A 151      15.481  -6.568   1.044  1.00  0.00           H  
ATOM   3743  N   TYR A 152      21.591  -9.456   0.600  1.00  0.00           N  
ATOM   3744  CA  TYR A 152      22.477 -10.427  -0.045  1.00  0.00           C  
ATOM   3745  C   TYR A 152      22.995 -11.476   0.952  1.00  0.00           C  
ATOM   3746  O   TYR A 152      22.742 -12.672   0.782  1.00  0.00           O  
ATOM   3747  CB  TYR A 152      23.615  -9.706  -0.784  1.00  0.00           C  
ATOM   3748  CG  TYR A 152      24.644 -10.654  -1.368  1.00  0.00           C  
ATOM   3749  CD1 TYR A 152      24.245 -11.632  -2.300  1.00  0.00           C  
ATOM   3750  CD2 TYR A 152      25.987 -10.594  -0.945  1.00  0.00           C  
ATOM   3751  CE1 TYR A 152      25.182 -12.555  -2.798  1.00  0.00           C  
ATOM   3752  CE2 TYR A 152      26.933 -11.500  -1.464  1.00  0.00           C  
ATOM   3753  CZ  TYR A 152      26.532 -12.483  -2.391  1.00  0.00           C  
ATOM   3754  OH  TYR A 152      27.445 -13.353  -2.897  1.00  0.00           O  
ATOM   3755  H   TYR A 152      21.917  -8.507   0.714  1.00  0.00           H  
ATOM   3756  HA  TYR A 152      21.896 -10.968  -0.792  1.00  0.00           H  
ATOM   3757  HB2 TYR A 152      24.112  -9.022  -0.096  1.00  0.00           H  
ATOM   3758  HB3 TYR A 152      23.193  -9.109  -1.592  1.00  0.00           H  
ATOM   3759  HD1 TYR A 152      23.215 -11.684  -2.623  1.00  0.00           H  
ATOM   3760  HD2 TYR A 152      26.294  -9.859  -0.216  1.00  0.00           H  
ATOM   3761  HE1 TYR A 152      24.867 -13.324  -3.487  1.00  0.00           H  
ATOM   3762  HE2 TYR A 152      27.965 -11.449  -1.151  1.00  0.00           H  
ATOM   3763  HH  TYR A 152      27.092 -13.788  -3.677  1.00  0.00           H  
ATOM   3764  N   TYR A 153      23.663 -11.058   2.033  1.00  0.00           N  
ATOM   3765  CA  TYR A 153      24.267 -11.977   3.004  1.00  0.00           C  
ATOM   3766  C   TYR A 153      23.258 -12.720   3.900  1.00  0.00           C  
ATOM   3767  O   TYR A 153      23.642 -13.687   4.563  1.00  0.00           O  
ATOM   3768  CB  TYR A 153      25.380 -11.276   3.798  1.00  0.00           C  
ATOM   3769  CG  TYR A 153      26.631 -10.992   2.980  1.00  0.00           C  
ATOM   3770  CD1 TYR A 153      27.377 -12.063   2.447  1.00  0.00           C  
ATOM   3771  CD2 TYR A 153      27.059  -9.669   2.755  1.00  0.00           C  
ATOM   3772  CE1 TYR A 153      28.521 -11.817   1.665  1.00  0.00           C  
ATOM   3773  CE2 TYR A 153      28.209  -9.418   1.981  1.00  0.00           C  
ATOM   3774  CZ  TYR A 153      28.940 -10.492   1.427  1.00  0.00           C  
ATOM   3775  OH  TYR A 153      30.043 -10.255   0.667  1.00  0.00           O  
ATOM   3776  H   TYR A 153      23.842 -10.069   2.136  1.00  0.00           H  
ATOM   3777  HA  TYR A 153      24.752 -12.762   2.423  1.00  0.00           H  
ATOM   3778  HB2 TYR A 153      25.673 -11.913   4.633  1.00  0.00           H  
ATOM   3779  HB3 TYR A 153      24.989 -10.348   4.215  1.00  0.00           H  
ATOM   3780  HD1 TYR A 153      27.073 -13.081   2.638  1.00  0.00           H  
ATOM   3781  HD2 TYR A 153      26.508  -8.843   3.179  1.00  0.00           H  
ATOM   3782  HE1 TYR A 153      29.089 -12.634   1.244  1.00  0.00           H  
ATOM   3783  HE2 TYR A 153      28.536  -8.403   1.807  1.00  0.00           H  
ATOM   3784  HH  TYR A 153      30.409  -9.394   0.881  1.00  0.00           H  
ATOM   3785  N   TYR A 154      21.962 -12.390   3.871  1.00  0.00           N  
ATOM   3786  CA  TYR A 154      20.919 -13.255   4.446  1.00  0.00           C  
ATOM   3787  C   TYR A 154      20.856 -14.624   3.739  1.00  0.00           C  
ATOM   3788  O   TYR A 154      20.544 -15.623   4.386  1.00  0.00           O  
ATOM   3789  CB  TYR A 154      19.566 -12.527   4.445  1.00  0.00           C  
ATOM   3790  CG  TYR A 154      18.423 -13.268   5.127  1.00  0.00           C  
ATOM   3791  CD1 TYR A 154      18.545 -13.722   6.459  1.00  0.00           C  
ATOM   3792  CD2 TYR A 154      17.212 -13.478   4.438  1.00  0.00           C  
ATOM   3793  CE1 TYR A 154      17.469 -14.385   7.086  1.00  0.00           C  
ATOM   3794  CE2 TYR A 154      16.131 -14.119   5.068  1.00  0.00           C  
ATOM   3795  CZ  TYR A 154      16.252 -14.572   6.396  1.00  0.00           C  
ATOM   3796  OH  TYR A 154      15.206 -15.203   6.986  1.00  0.00           O  
ATOM   3797  H   TYR A 154      21.684 -11.540   3.402  1.00  0.00           H  
ATOM   3798  HA  TYR A 154      21.186 -13.455   5.484  1.00  0.00           H  
ATOM   3799  HB2 TYR A 154      19.291 -12.314   3.411  1.00  0.00           H  
ATOM   3800  HB3 TYR A 154      19.683 -11.569   4.952  1.00  0.00           H  
ATOM   3801  HD1 TYR A 154      19.457 -13.560   7.014  1.00  0.00           H  
ATOM   3802  HD2 TYR A 154      17.102 -13.142   3.417  1.00  0.00           H  
ATOM   3803  HE1 TYR A 154      17.569 -14.739   8.102  1.00  0.00           H  
ATOM   3804  HE2 TYR A 154      15.205 -14.275   4.534  1.00  0.00           H  
ATOM   3805  HH  TYR A 154      15.504 -15.916   7.555  1.00  0.00           H  
ATOM   3806  N   SER A 155      21.270 -14.722   2.466  1.00  0.00           N  
ATOM   3807  CA  SER A 155      21.448 -16.005   1.750  1.00  0.00           C  
ATOM   3808  C   SER A 155      22.611 -16.872   2.284  1.00  0.00           C  
ATOM   3809  O   SER A 155      22.815 -17.990   1.811  1.00  0.00           O  
ATOM   3810  CB  SER A 155      21.617 -15.757   0.244  1.00  0.00           C  
ATOM   3811  OG  SER A 155      22.884 -15.198  -0.062  1.00  0.00           O  
ATOM   3812  H   SER A 155      21.516 -13.874   1.976  1.00  0.00           H  
ATOM   3813  HA  SER A 155      20.537 -16.590   1.879  1.00  0.00           H  
ATOM   3814  HB2 SER A 155      20.826 -15.098  -0.113  1.00  0.00           H  
ATOM   3815  HB3 SER A 155      21.528 -16.709  -0.280  1.00  0.00           H  
ATOM   3816  HG  SER A 155      22.871 -14.268   0.178  1.00  0.00           H  
ATOM   3817  N   THR A 156      23.354 -16.381   3.287  1.00  0.00           N  
ATOM   3818  CA  THR A 156      24.548 -17.014   3.893  1.00  0.00           C  
ATOM   3819  C   THR A 156      24.392 -17.268   5.402  1.00  0.00           C  
ATOM   3820  O   THR A 156      25.345 -17.656   6.080  1.00  0.00           O  
ATOM   3821  CB  THR A 156      25.829 -16.196   3.613  1.00  0.00           C  
ATOM   3822  OG1 THR A 156      25.919 -15.061   4.454  1.00  0.00           O  
ATOM   3823  CG2 THR A 156      25.939 -15.705   2.168  1.00  0.00           C  
ATOM   3824  H   THR A 156      23.108 -15.461   3.623  1.00  0.00           H  
ATOM   3825  HA  THR A 156      24.697 -17.990   3.432  1.00  0.00           H  
ATOM   3826  HB  THR A 156      26.687 -16.834   3.825  1.00  0.00           H  
ATOM   3827 HG21 THR A 156      25.798 -16.542   1.485  1.00  0.00           H  
ATOM   3828 HG22 THR A 156      25.189 -14.945   1.950  1.00  0.00           H  
ATOM   3829 HG23 THR A 156      26.932 -15.288   1.999  1.00  0.00           H  
ATOM   3830  HG1 THR A 156      25.133 -14.529   4.312  1.00  0.00           H  
ATOM   3831  N   GLY A 157      23.204 -16.993   5.960  1.00  0.00           N  
ATOM   3832  CA  GLY A 157      22.926 -17.087   7.398  1.00  0.00           C  
ATOM   3833  C   GLY A 157      23.674 -16.075   8.281  1.00  0.00           C  
ATOM   3834  O   GLY A 157      23.616 -16.193   9.505  1.00  0.00           O  
ATOM   3835  H   GLY A 157      22.438 -16.743   5.351  1.00  0.00           H  
ATOM   3836  HA2 GLY A 157      23.188 -18.088   7.740  1.00  0.00           H  
ATOM   3837  HA3 GLY A 157      21.857 -16.944   7.556  1.00  0.00           H  
ATOM   3838  N   GLY A 158      24.389 -15.107   7.691  1.00  0.00           N  
ATOM   3839  CA  GLY A 158      25.213 -14.126   8.412  1.00  0.00           C  
ATOM   3840  C   GLY A 158      24.495 -12.840   8.830  1.00  0.00           C  
ATOM   3841  O   GLY A 158      24.864 -12.231   9.836  1.00  0.00           O  
ATOM   3842  H   GLY A 158      24.426 -15.102   6.682  1.00  0.00           H  
ATOM   3843  HA2 GLY A 158      26.036 -13.835   7.760  1.00  0.00           H  
ATOM   3844  HA3 GLY A 158      25.636 -14.588   9.304  1.00  0.00           H  
ATOM   3845  N   THR A 159      23.455 -12.439   8.096  1.00  0.00           N  
ATOM   3846  CA  THR A 159      22.590 -11.304   8.455  1.00  0.00           C  
ATOM   3847  C   THR A 159      21.562 -11.725   9.510  1.00  0.00           C  
ATOM   3848  O   THR A 159      20.877 -12.726   9.307  1.00  0.00           O  
ATOM   3849  CB  THR A 159      21.879 -10.745   7.213  1.00  0.00           C  
ATOM   3850  OG1 THR A 159      22.811 -10.297   6.254  1.00  0.00           O  
ATOM   3851  CG2 THR A 159      20.945  -9.579   7.521  1.00  0.00           C  
ATOM   3852  H   THR A 159      23.218 -12.975   7.273  1.00  0.00           H  
ATOM   3853  HA  THR A 159      23.204 -10.507   8.874  1.00  0.00           H  
ATOM   3854  HB  THR A 159      21.286 -11.545   6.770  1.00  0.00           H  
ATOM   3855 HG21 THR A 159      20.185  -9.880   8.242  1.00  0.00           H  
ATOM   3856 HG22 THR A 159      21.522  -8.750   7.933  1.00  0.00           H  
ATOM   3857 HG23 THR A 159      20.439  -9.261   6.609  1.00  0.00           H  
ATOM   3858  HG1 THR A 159      22.296 -10.064   5.478  1.00  0.00           H  
ATOM   3859  N   GLN A 160      21.414 -10.960  10.596  1.00  0.00           N  
ATOM   3860  CA  GLN A 160      20.528 -11.275  11.731  1.00  0.00           C  
ATOM   3861  C   GLN A 160      19.385 -10.254  11.888  1.00  0.00           C  
ATOM   3862  O   GLN A 160      19.406  -9.174  11.289  1.00  0.00           O  
ATOM   3863  CB  GLN A 160      21.349 -11.446  13.023  1.00  0.00           C  
ATOM   3864  CG  GLN A 160      22.561 -12.388  12.931  1.00  0.00           C  
ATOM   3865  CD  GLN A 160      22.319 -13.723  12.229  1.00  0.00           C  
ATOM   3866  NE2 GLN A 160      23.301 -14.190  11.494  1.00  0.00           N  
ATOM   3867  OE1 GLN A 160      21.279 -14.364  12.342  1.00  0.00           O  
ATOM   3868  H   GLN A 160      21.990 -10.135  10.676  1.00  0.00           H  
ATOM   3869  HA  GLN A 160      20.044 -12.232  11.536  1.00  0.00           H  
ATOM   3870  HB2 GLN A 160      21.699 -10.467  13.352  1.00  0.00           H  
ATOM   3871  HB3 GLN A 160      20.687 -11.838  13.796  1.00  0.00           H  
ATOM   3872  HG2 GLN A 160      23.357 -11.862  12.404  1.00  0.00           H  
ATOM   3873  HG3 GLN A 160      22.922 -12.596  13.939  1.00  0.00           H  
ATOM   3874 HE21 GLN A 160      23.160 -15.040  10.966  1.00  0.00           H  
ATOM   3875 HE22 GLN A 160      24.127 -13.627  11.352  1.00  0.00           H  
ATOM   3876  N   LEU A 161      18.354 -10.597  12.671  1.00  0.00           N  
ATOM   3877  CA  LEU A 161      17.023  -9.982  12.562  1.00  0.00           C  
ATOM   3878  C   LEU A 161      16.964  -8.454  12.794  1.00  0.00           C  
ATOM   3879  O   LEU A 161      16.358  -7.783  11.958  1.00  0.00           O  
ATOM   3880  CB  LEU A 161      16.009 -10.801  13.383  1.00  0.00           C  
ATOM   3881  CG  LEU A 161      14.565 -10.263  13.391  1.00  0.00           C  
ATOM   3882  CD1 LEU A 161      13.938 -10.268  11.992  1.00  0.00           C  
ATOM   3883  CD2 LEU A 161      13.714 -11.158  14.293  1.00  0.00           C  
ATOM   3884  H   LEU A 161      18.449 -11.406  13.268  1.00  0.00           H  
ATOM   3885  HA  LEU A 161      16.725 -10.118  11.522  1.00  0.00           H  
ATOM   3886  HB2 LEU A 161      16.352 -10.853  14.416  1.00  0.00           H  
ATOM   3887  HB3 LEU A 161      15.995 -11.818  12.990  1.00  0.00           H  
ATOM   3888  HG  LEU A 161      14.550  -9.250  13.792  1.00  0.00           H  
ATOM   3889 HD11 LEU A 161      14.463  -9.568  11.343  1.00  0.00           H  
ATOM   3890 HD12 LEU A 161      13.985 -11.269  11.562  1.00  0.00           H  
ATOM   3891 HD13 LEU A 161      12.897  -9.953  12.057  1.00  0.00           H  
ATOM   3892 HD21 LEU A 161      13.688 -12.174  13.901  1.00  0.00           H  
ATOM   3893 HD22 LEU A 161      14.142 -11.179  15.296  1.00  0.00           H  
ATOM   3894 HD23 LEU A 161      12.698 -10.769  14.350  1.00  0.00           H  
ATOM   3895  N   PRO A 162      17.619  -7.856  13.813  1.00  0.00           N  
ATOM   3896  CA  PRO A 162      17.629  -6.399  13.996  1.00  0.00           C  
ATOM   3897  C   PRO A 162      18.226  -5.605  12.823  1.00  0.00           C  
ATOM   3898  O   PRO A 162      17.822  -4.464  12.592  1.00  0.00           O  
ATOM   3899  CB  PRO A 162      18.417  -6.153  15.287  1.00  0.00           C  
ATOM   3900  CG  PRO A 162      18.162  -7.429  16.080  1.00  0.00           C  
ATOM   3901  CD  PRO A 162      18.205  -8.493  14.983  1.00  0.00           C  
ATOM   3902  HA  PRO A 162      16.600  -6.071  14.144  1.00  0.00           H  
ATOM   3903  HB2 PRO A 162      18.059  -5.270  15.816  1.00  0.00           H  
ATOM   3904  HB3 PRO A 162      19.483  -6.064  15.072  1.00  0.00           H  
ATOM   3905  HG2 PRO A 162      17.169  -7.398  16.530  1.00  0.00           H  
ATOM   3906  HG3 PRO A 162      18.928  -7.592  16.838  1.00  0.00           H  
ATOM   3907  HD2 PRO A 162      19.238  -8.768  14.771  1.00  0.00           H  
ATOM   3908  HD3 PRO A 162      17.639  -9.368  15.302  1.00  0.00           H  
ATOM   3909  N   THR A 163      19.151  -6.206  12.061  1.00  0.00           N  
ATOM   3910  CA  THR A 163      19.645  -5.655  10.788  1.00  0.00           C  
ATOM   3911  C   THR A 163      18.702  -5.986   9.632  1.00  0.00           C  
ATOM   3912  O   THR A 163      18.418  -5.112   8.818  1.00  0.00           O  
ATOM   3913  CB  THR A 163      21.087  -6.112  10.491  1.00  0.00           C  
ATOM   3914  OG1 THR A 163      21.991  -5.352  11.260  1.00  0.00           O  
ATOM   3915  CG2 THR A 163      21.531  -5.892   9.043  1.00  0.00           C  
ATOM   3916  H   THR A 163      19.421  -7.149  12.302  1.00  0.00           H  
ATOM   3917  HA  THR A 163      19.670  -4.568  10.859  1.00  0.00           H  
ATOM   3918  HB  THR A 163      21.194  -7.169  10.733  1.00  0.00           H  
ATOM   3919 HG21 THR A 163      20.954  -6.527   8.370  1.00  0.00           H  
ATOM   3920 HG22 THR A 163      21.391  -4.850   8.757  1.00  0.00           H  
ATOM   3921 HG23 THR A 163      22.584  -6.152   8.940  1.00  0.00           H  
ATOM   3922  HG1 THR A 163      21.981  -5.645  12.174  1.00  0.00           H  
ATOM   3923  N   LEU A 164      18.181  -7.214   9.545  1.00  0.00           N  
ATOM   3924  CA  LEU A 164      17.297  -7.636   8.453  1.00  0.00           C  
ATOM   3925  C   LEU A 164      15.987  -6.830   8.405  1.00  0.00           C  
ATOM   3926  O   LEU A 164      15.595  -6.356   7.342  1.00  0.00           O  
ATOM   3927  CB  LEU A 164      17.047  -9.150   8.569  1.00  0.00           C  
ATOM   3928  CG  LEU A 164      16.159  -9.747   7.464  1.00  0.00           C  
ATOM   3929  CD1 LEU A 164      16.844  -9.680   6.096  1.00  0.00           C  
ATOM   3930  CD2 LEU A 164      15.873 -11.212   7.788  1.00  0.00           C  
ATOM   3931  H   LEU A 164      18.442  -7.898  10.241  1.00  0.00           H  
ATOM   3932  HA  LEU A 164      17.818  -7.448   7.514  1.00  0.00           H  
ATOM   3933  HB2 LEU A 164      16.551  -9.330   9.523  1.00  0.00           H  
ATOM   3934  HB3 LEU A 164      18.000  -9.678   8.585  1.00  0.00           H  
ATOM   3935  HG  LEU A 164      15.209  -9.214   7.424  1.00  0.00           H  
ATOM   3936 HD11 LEU A 164      16.941  -8.642   5.778  1.00  0.00           H  
ATOM   3937 HD12 LEU A 164      17.828 -10.147   6.142  1.00  0.00           H  
ATOM   3938 HD13 LEU A 164      16.240 -10.203   5.355  1.00  0.00           H  
ATOM   3939 HD21 LEU A 164      16.808 -11.765   7.872  1.00  0.00           H  
ATOM   3940 HD22 LEU A 164      15.325 -11.286   8.727  1.00  0.00           H  
ATOM   3941 HD23 LEU A 164      15.266 -11.655   6.998  1.00  0.00           H  
ATOM   3942  N   ALA A 165      15.346  -6.616   9.559  1.00  0.00           N  
ATOM   3943  CA  ALA A 165      14.138  -5.802   9.678  1.00  0.00           C  
ATOM   3944  C   ALA A 165      14.405  -4.336   9.292  1.00  0.00           C  
ATOM   3945  O   ALA A 165      13.672  -3.778   8.477  1.00  0.00           O  
ATOM   3946  CB  ALA A 165      13.591  -5.943  11.104  1.00  0.00           C  
ATOM   3947  H   ALA A 165      15.717  -7.037  10.399  1.00  0.00           H  
ATOM   3948  HA  ALA A 165      13.390  -6.188   8.986  1.00  0.00           H  
ATOM   3949  HB1 ALA A 165      13.355  -6.987  11.312  1.00  0.00           H  
ATOM   3950  HB2 ALA A 165      14.326  -5.598  11.831  1.00  0.00           H  
ATOM   3951  HB3 ALA A 165      12.681  -5.352  11.208  1.00  0.00           H  
ATOM   3952  N   ARG A 166      15.498  -3.738   9.796  1.00  0.00           N  
ATOM   3953  CA  ARG A 166      15.991  -2.413   9.367  1.00  0.00           C  
ATOM   3954  C   ARG A 166      16.200  -2.347   7.849  1.00  0.00           C  
ATOM   3955  O   ARG A 166      15.781  -1.387   7.211  1.00  0.00           O  
ATOM   3956  CB  ARG A 166      17.273  -2.070  10.161  1.00  0.00           C  
ATOM   3957  CG  ARG A 166      18.064  -0.871   9.607  1.00  0.00           C  
ATOM   3958  CD  ARG A 166      19.292  -0.548  10.468  1.00  0.00           C  
ATOM   3959  NE  ARG A 166      20.035   0.597   9.917  1.00  0.00           N  
ATOM   3960  CZ  ARG A 166      21.031   0.597   9.051  1.00  0.00           C  
ATOM   3961  NH1 ARG A 166      21.655  -0.458   8.624  1.00  0.00           N  
ATOM   3962  NH2 ARG A 166      21.473   1.711   8.578  1.00  0.00           N1+
ATOM   3963  H   ARG A 166      16.047  -4.258  10.466  1.00  0.00           H  
ATOM   3964  HA  ARG A 166      15.235  -1.662   9.591  1.00  0.00           H  
ATOM   3965  HB2 ARG A 166      17.939  -2.933  10.159  1.00  0.00           H  
ATOM   3966  HB3 ARG A 166      16.996  -1.866  11.195  1.00  0.00           H  
ATOM   3967  HG2 ARG A 166      17.413   0.002   9.562  1.00  0.00           H  
ATOM   3968  HG3 ARG A 166      18.414  -1.105   8.602  1.00  0.00           H  
ATOM   3969  HD2 ARG A 166      19.937  -1.424  10.526  1.00  0.00           H  
ATOM   3970  HD3 ARG A 166      18.965  -0.298  11.477  1.00  0.00           H  
ATOM   3971  HE  ARG A 166      19.782   1.520  10.239  1.00  0.00           H  
ATOM   3972 HH11 ARG A 166      21.542  -1.337   9.108  1.00  0.00           H  
ATOM   3973 HH12 ARG A 166      22.466  -0.278   8.049  1.00  0.00           H  
ATOM   3974 HH21 ARG A 166      22.312   1.662   8.017  1.00  0.00           H  
ATOM   3975 HH22 ARG A 166      21.195   2.565   9.040  1.00  0.00           H  
ATOM   3976  N   SER A 167      16.803  -3.381   7.270  1.00  0.00           N  
ATOM   3977  CA  SER A 167      17.131  -3.452   5.842  1.00  0.00           C  
ATOM   3978  C   SER A 167      15.887  -3.558   4.957  1.00  0.00           C  
ATOM   3979  O   SER A 167      15.818  -2.875   3.936  1.00  0.00           O  
ATOM   3980  CB  SER A 167      18.075  -4.623   5.571  1.00  0.00           C  
ATOM   3981  OG  SER A 167      19.247  -4.489   6.348  1.00  0.00           O  
ATOM   3982  H   SER A 167      17.111  -4.134   7.869  1.00  0.00           H  
ATOM   3983  HA  SER A 167      17.652  -2.536   5.561  1.00  0.00           H  
ATOM   3984  HB2 SER A 167      18.353  -4.619   4.517  1.00  0.00           H  
ATOM   3985  HB3 SER A 167      17.583  -5.567   5.805  1.00  0.00           H  
ATOM   3986  HG  SER A 167      19.019  -4.639   7.269  1.00  0.00           H  
ATOM   3987  N   PHE A 168      14.878  -4.345   5.353  1.00  0.00           N  
ATOM   3988  CA  PHE A 168      13.583  -4.357   4.665  1.00  0.00           C  
ATOM   3989  C   PHE A 168      12.849  -3.017   4.800  1.00  0.00           C  
ATOM   3990  O   PHE A 168      12.327  -2.537   3.801  1.00  0.00           O  
ATOM   3991  CB  PHE A 168      12.700  -5.514   5.161  1.00  0.00           C  
ATOM   3992  CG  PHE A 168      13.103  -6.911   4.715  1.00  0.00           C  
ATOM   3993  CD1 PHE A 168      13.380  -7.182   3.358  1.00  0.00           C  
ATOM   3994  CD2 PHE A 168      13.117  -7.968   5.646  1.00  0.00           C  
ATOM   3995  CE1 PHE A 168      13.703  -8.487   2.946  1.00  0.00           C  
ATOM   3996  CE2 PHE A 168      13.416  -9.278   5.228  1.00  0.00           C  
ATOM   3997  CZ  PHE A 168      13.720  -9.536   3.880  1.00  0.00           C  
ATOM   3998  H   PHE A 168      15.001  -4.933   6.164  1.00  0.00           H  
ATOM   3999  HA  PHE A 168      13.762  -4.492   3.598  1.00  0.00           H  
ATOM   4000  HB2 PHE A 168      11.688  -5.347   4.794  1.00  0.00           H  
ATOM   4001  HB3 PHE A 168      12.659  -5.476   6.250  1.00  0.00           H  
ATOM   4002  HD1 PHE A 168      13.341  -6.394   2.621  1.00  0.00           H  
ATOM   4003  HD2 PHE A 168      12.893  -7.776   6.684  1.00  0.00           H  
ATOM   4004  HE1 PHE A 168      13.933  -8.682   1.908  1.00  0.00           H  
ATOM   4005  HE2 PHE A 168      13.416 -10.087   5.944  1.00  0.00           H  
ATOM   4006  HZ  PHE A 168      13.964 -10.539   3.562  1.00  0.00           H  
ATOM   4007  N   ILE A 169      12.850  -2.381   5.980  1.00  0.00           N  
ATOM   4008  CA  ILE A 169      12.279  -1.034   6.176  1.00  0.00           C  
ATOM   4009  C   ILE A 169      12.922  -0.018   5.211  1.00  0.00           C  
ATOM   4010  O   ILE A 169      12.206   0.661   4.472  1.00  0.00           O  
ATOM   4011  CB  ILE A 169      12.370  -0.625   7.670  1.00  0.00           C  
ATOM   4012  CG1 ILE A 169      11.384  -1.455   8.525  1.00  0.00           C  
ATOM   4013  CG2 ILE A 169      12.125   0.875   7.883  1.00  0.00           C  
ATOM   4014  CD1 ILE A 169      11.586  -1.318  10.042  1.00  0.00           C  
ATOM   4015  H   ILE A 169      13.275  -2.839   6.774  1.00  0.00           H  
ATOM   4016  HA  ILE A 169      11.223  -1.073   5.908  1.00  0.00           H  
ATOM   4017  HB  ILE A 169      13.380  -0.837   8.019  1.00  0.00           H  
ATOM   4018 HG12 ILE A 169      11.493  -2.510   8.273  1.00  0.00           H  
ATOM   4019 HG13 ILE A 169      10.362  -1.167   8.282  1.00  0.00           H  
ATOM   4020 HG21 ILE A 169      12.900   1.450   7.377  1.00  0.00           H  
ATOM   4021 HG22 ILE A 169      11.149   1.163   7.493  1.00  0.00           H  
ATOM   4022 HG23 ILE A 169      12.183   1.139   8.939  1.00  0.00           H  
ATOM   4023 HD11 ILE A 169      12.621  -1.538  10.302  1.00  0.00           H  
ATOM   4024 HD12 ILE A 169      11.327  -0.313  10.378  1.00  0.00           H  
ATOM   4025 HD13 ILE A 169      10.936  -2.024  10.559  1.00  0.00           H  
ATOM   4026  N   ILE A 170      14.258   0.033   5.143  1.00  0.00           N  
ATOM   4027  CA  ILE A 170      15.012   0.861   4.182  1.00  0.00           C  
ATOM   4028  C   ILE A 170      14.597   0.559   2.732  1.00  0.00           C  
ATOM   4029  O   ILE A 170      14.257   1.475   1.979  1.00  0.00           O  
ATOM   4030  CB  ILE A 170      16.534   0.674   4.409  1.00  0.00           C  
ATOM   4031  CG1 ILE A 170      16.970   1.298   5.755  1.00  0.00           C  
ATOM   4032  CG2 ILE A 170      17.378   1.259   3.262  1.00  0.00           C  
ATOM   4033  CD1 ILE A 170      18.302   0.755   6.285  1.00  0.00           C  
ATOM   4034  H   ILE A 170      14.783  -0.532   5.795  1.00  0.00           H  
ATOM   4035  HA  ILE A 170      14.770   1.908   4.365  1.00  0.00           H  
ATOM   4036  HB  ILE A 170      16.735  -0.396   4.449  1.00  0.00           H  
ATOM   4037 HG12 ILE A 170      16.214   1.116   6.519  1.00  0.00           H  
ATOM   4038 HG13 ILE A 170      17.063   2.377   5.631  1.00  0.00           H  
ATOM   4039 HG21 ILE A 170      17.191   0.721   2.333  1.00  0.00           H  
ATOM   4040 HG22 ILE A 170      17.144   2.315   3.124  1.00  0.00           H  
ATOM   4041 HG23 ILE A 170      18.439   1.159   3.489  1.00  0.00           H  
ATOM   4042 HD11 ILE A 170      18.253  -0.330   6.377  1.00  0.00           H  
ATOM   4043 HD12 ILE A 170      19.118   1.017   5.612  1.00  0.00           H  
ATOM   4044 HD13 ILE A 170      18.504   1.191   7.263  1.00  0.00           H  
ATOM   4045  N   CYS A 171      14.548  -0.723   2.356  1.00  0.00           N  
ATOM   4046  CA  CYS A 171      14.161  -1.194   1.019  1.00  0.00           C  
ATOM   4047  C   CYS A 171      12.642  -1.136   0.736  1.00  0.00           C  
ATOM   4048  O   CYS A 171      12.166  -1.796  -0.191  1.00  0.00           O  
ATOM   4049  CB  CYS A 171      14.760  -2.587   0.762  1.00  0.00           C  
ATOM   4050  SG  CYS A 171      16.571  -2.539   0.855  1.00  0.00           S  
ATOM   4051  H   CYS A 171      14.819  -1.424   3.031  1.00  0.00           H  
ATOM   4052  HA  CYS A 171      14.613  -0.517   0.294  1.00  0.00           H  
ATOM   4053  HB2 CYS A 171      14.472  -2.925  -0.233  1.00  0.00           H  
ATOM   4054  HB3 CYS A 171      14.376  -3.297   1.495  1.00  0.00           H  
ATOM   4055  HG  CYS A 171      16.627  -2.495   2.189  1.00  0.00           H  
ATOM   4056  N   ILE A 172      11.877  -0.348   1.503  1.00  0.00           N  
ATOM   4057  CA  ILE A 172      10.474   0.003   1.226  1.00  0.00           C  
ATOM   4058  C   ILE A 172      10.279   1.524   1.364  1.00  0.00           C  
ATOM   4059  O   ILE A 172       9.770   2.148   0.431  1.00  0.00           O  
ATOM   4060  CB  ILE A 172       9.473  -0.826   2.071  1.00  0.00           C  
ATOM   4061  CG1 ILE A 172       9.665  -2.358   1.987  1.00  0.00           C  
ATOM   4062  CG2 ILE A 172       8.016  -0.499   1.684  1.00  0.00           C  
ATOM   4063  CD1 ILE A 172       9.052  -3.115   3.172  1.00  0.00           C  
ATOM   4064  H   ILE A 172      12.316   0.071   2.310  1.00  0.00           H  
ATOM   4065  HA  ILE A 172      10.266  -0.233   0.182  1.00  0.00           H  
ATOM   4066  HB  ILE A 172       9.627  -0.533   3.109  1.00  0.00           H  
ATOM   4067 HG12 ILE A 172      10.726  -2.605   1.969  1.00  0.00           H  
ATOM   4068 HG13 ILE A 172       9.239  -2.733   1.057  1.00  0.00           H  
ATOM   4069 HG21 ILE A 172       7.853   0.576   1.609  1.00  0.00           H  
ATOM   4070 HG22 ILE A 172       7.776  -0.938   0.716  1.00  0.00           H  
ATOM   4071 HG23 ILE A 172       7.334  -0.890   2.439  1.00  0.00           H  
ATOM   4072 HD11 ILE A 172       9.534  -2.804   4.099  1.00  0.00           H  
ATOM   4073 HD12 ILE A 172       7.983  -2.915   3.247  1.00  0.00           H  
ATOM   4074 HD13 ILE A 172       9.204  -4.186   3.037  1.00  0.00           H  
ATOM   4075  N   GLN A 173      10.775   2.152   2.444  1.00  0.00           N  
ATOM   4076  CA  GLN A 173      10.754   3.617   2.620  1.00  0.00           C  
ATOM   4077  C   GLN A 173      11.437   4.342   1.450  1.00  0.00           C  
ATOM   4078  O   GLN A 173      10.886   5.291   0.890  1.00  0.00           O  
ATOM   4079  CB  GLN A 173      11.428   4.030   3.942  1.00  0.00           C  
ATOM   4080  CG  GLN A 173      10.639   3.641   5.201  1.00  0.00           C  
ATOM   4081  CD  GLN A 173      11.234   4.297   6.446  1.00  0.00           C  
ATOM   4082  OE1 GLN A 173      12.190   3.826   7.036  1.00  0.00           O  
ATOM   4083  NE2 GLN A 173      10.730   5.417   6.898  1.00  0.00           N  
ATOM   4084  H   GLN A 173      11.180   1.597   3.184  1.00  0.00           H  
ATOM   4085  HA  GLN A 173       9.718   3.954   2.655  1.00  0.00           H  
ATOM   4086  HB2 GLN A 173      11.529   5.115   3.940  1.00  0.00           H  
ATOM   4087  HB3 GLN A 173      12.428   3.599   3.996  1.00  0.00           H  
ATOM   4088  HG2 GLN A 173      10.648   2.559   5.331  1.00  0.00           H  
ATOM   4089  HG3 GLN A 173       9.605   3.967   5.093  1.00  0.00           H  
ATOM   4090 HE21 GLN A 173       9.939   5.839   6.433  1.00  0.00           H  
ATOM   4091 HE22 GLN A 173      11.158   5.833   7.713  1.00  0.00           H  
ATOM   4092  N   MET A 174      12.614   3.867   1.022  1.00  0.00           N  
ATOM   4093  CA  MET A 174      13.370   4.466  -0.088  1.00  0.00           C  
ATOM   4094  C   MET A 174      12.849   4.071  -1.484  1.00  0.00           C  
ATOM   4095  O   MET A 174      13.508   4.371  -2.483  1.00  0.00           O  
ATOM   4096  CB  MET A 174      14.880   4.202   0.073  1.00  0.00           C  
ATOM   4097  CG  MET A 174      15.415   4.691   1.428  1.00  0.00           C  
ATOM   4098  SD  MET A 174      17.220   4.832   1.571  1.00  0.00           S  
ATOM   4099  CE  MET A 174      17.562   6.220   0.453  1.00  0.00           C  
ATOM   4100  H   MET A 174      13.013   3.068   1.494  1.00  0.00           H  
ATOM   4101  HA  MET A 174      13.234   5.545  -0.025  1.00  0.00           H  
ATOM   4102  HB2 MET A 174      15.406   4.730  -0.722  1.00  0.00           H  
ATOM   4103  HB3 MET A 174      15.086   3.136  -0.032  1.00  0.00           H  
ATOM   4104  HG2 MET A 174      15.068   4.009   2.204  1.00  0.00           H  
ATOM   4105  HG3 MET A 174      14.985   5.671   1.637  1.00  0.00           H  
ATOM   4106  HE1 MET A 174      17.241   5.976  -0.560  1.00  0.00           H  
ATOM   4107  HE2 MET A 174      17.035   7.109   0.799  1.00  0.00           H  
ATOM   4108  HE3 MET A 174      18.633   6.417   0.440  1.00  0.00           H  
ATOM   4109  N   ILE A 175      11.681   3.416  -1.572  1.00  0.00           N  
ATOM   4110  CA  ILE A 175      11.094   2.897  -2.817  1.00  0.00           C  
ATOM   4111  C   ILE A 175       9.601   3.238  -2.926  1.00  0.00           C  
ATOM   4112  O   ILE A 175       9.244   4.128  -3.695  1.00  0.00           O  
ATOM   4113  CB  ILE A 175      11.418   1.393  -3.025  1.00  0.00           C  
ATOM   4114  CG1 ILE A 175      12.948   1.152  -3.002  1.00  0.00           C  
ATOM   4115  CG2 ILE A 175      10.755   0.868  -4.316  1.00  0.00           C  
ATOM   4116  CD1 ILE A 175      13.392  -0.281  -3.304  1.00  0.00           C  
ATOM   4117  H   ILE A 175      11.179   3.241  -0.714  1.00  0.00           H  
ATOM   4118  HA  ILE A 175      11.560   3.425  -3.649  1.00  0.00           H  
ATOM   4119  HB  ILE A 175      10.989   0.836  -2.192  1.00  0.00           H  
ATOM   4120 HG12 ILE A 175      13.326   1.392  -2.009  1.00  0.00           H  
ATOM   4121 HG13 ILE A 175      13.431   1.819  -3.717  1.00  0.00           H  
ATOM   4122 HG21 ILE A 175       9.672   0.991  -4.274  1.00  0.00           H  
ATOM   4123 HG22 ILE A 175      11.140   1.406  -5.182  1.00  0.00           H  
ATOM   4124 HG23 ILE A 175      10.946  -0.198  -4.435  1.00  0.00           H  
ATOM   4125 HD11 ILE A 175      12.845  -0.976  -2.667  1.00  0.00           H  
ATOM   4126 HD12 ILE A 175      13.213  -0.523  -4.352  1.00  0.00           H  
ATOM   4127 HD13 ILE A 175      14.459  -0.378  -3.105  1.00  0.00           H  
ATOM   4128  N   SER A 176       8.729   2.582  -2.152  1.00  0.00           N  
ATOM   4129  CA  SER A 176       7.273   2.790  -2.196  1.00  0.00           C  
ATOM   4130  C   SER A 176       6.889   4.215  -1.799  1.00  0.00           C  
ATOM   4131  O   SER A 176       6.141   4.871  -2.519  1.00  0.00           O  
ATOM   4132  CB  SER A 176       6.549   1.798  -1.274  1.00  0.00           C  
ATOM   4133  OG  SER A 176       6.642   0.478  -1.777  1.00  0.00           O  
ATOM   4134  H   SER A 176       9.083   1.925  -1.471  1.00  0.00           H  
ATOM   4135  HA  SER A 176       6.922   2.628  -3.216  1.00  0.00           H  
ATOM   4136  HB2 SER A 176       5.497   2.071  -1.203  1.00  0.00           H  
ATOM   4137  HB3 SER A 176       6.986   1.841  -0.276  1.00  0.00           H  
ATOM   4138  HG  SER A 176       5.869   0.313  -2.321  1.00  0.00           H  
ATOM   4139  N   GLU A 177       7.411   4.730  -0.685  1.00  0.00           N  
ATOM   4140  CA  GLU A 177       6.989   6.041  -0.165  1.00  0.00           C  
ATOM   4141  C   GLU A 177       7.588   7.199  -0.974  1.00  0.00           C  
ATOM   4142  O   GLU A 177       6.897   8.171  -1.277  1.00  0.00           O  
ATOM   4143  CB  GLU A 177       7.314   6.166   1.330  1.00  0.00           C  
ATOM   4144  CG  GLU A 177       6.996   4.921   2.168  1.00  0.00           C  
ATOM   4145  CD  GLU A 177       5.631   4.262   1.934  1.00  0.00           C  
ATOM   4146  OE1 GLU A 177       4.659   4.921   1.498  1.00  0.00           O  
ATOM   4147  OE2 GLU A 177       5.549   3.036   2.171  1.00  0.00           O1-
ATOM   4148  H   GLU A 177       8.044   4.167  -0.135  1.00  0.00           H  
ATOM   4149  HA  GLU A 177       5.906   6.120  -0.264  1.00  0.00           H  
ATOM   4150  HB2 GLU A 177       6.751   7.009   1.732  1.00  0.00           H  
ATOM   4151  HB3 GLU A 177       8.377   6.377   1.445  1.00  0.00           H  
ATOM   4152  HG2 GLU A 177       7.118   5.149   3.227  1.00  0.00           H  
ATOM   4153  HG3 GLU A 177       7.757   4.186   1.906  1.00  0.00           H  
ATOM   4154  N   ALA A 178       8.845   7.068  -1.411  1.00  0.00           N  
ATOM   4155  CA  ALA A 178       9.461   7.994  -2.360  1.00  0.00           C  
ATOM   4156  C   ALA A 178       8.741   7.994  -3.727  1.00  0.00           C  
ATOM   4157  O   ALA A 178       8.578   9.049  -4.342  1.00  0.00           O  
ATOM   4158  CB  ALA A 178      10.945   7.633  -2.479  1.00  0.00           C  
ATOM   4159  H   ALA A 178       9.383   6.278  -1.085  1.00  0.00           H  
ATOM   4160  HA  ALA A 178       9.385   9.005  -1.958  1.00  0.00           H  
ATOM   4161  HB1 ALA A 178      11.430   7.736  -1.508  1.00  0.00           H  
ATOM   4162  HB2 ALA A 178      11.055   6.605  -2.824  1.00  0.00           H  
ATOM   4163  HB3 ALA A 178      11.432   8.304  -3.187  1.00  0.00           H  
ATOM   4164  N   ALA A 179       8.241   6.848  -4.206  1.00  0.00           N  
ATOM   4165  CA  ALA A 179       7.386   6.808  -5.393  1.00  0.00           C  
ATOM   4166  C   ALA A 179       6.029   7.496  -5.151  1.00  0.00           C  
ATOM   4167  O   ALA A 179       5.574   8.241  -6.019  1.00  0.00           O  
ATOM   4168  CB  ALA A 179       7.232   5.359  -5.868  1.00  0.00           C  
ATOM   4169  H   ALA A 179       8.439   5.980  -3.729  1.00  0.00           H  
ATOM   4170  HA  ALA A 179       7.882   7.362  -6.191  1.00  0.00           H  
ATOM   4171  HB1 ALA A 179       8.214   4.936  -6.077  1.00  0.00           H  
ATOM   4172  HB2 ALA A 179       6.739   4.759  -5.104  1.00  0.00           H  
ATOM   4173  HB3 ALA A 179       6.637   5.335  -6.782  1.00  0.00           H  
ATOM   4174  N   ARG A 180       5.410   7.300  -3.978  1.00  0.00           N  
ATOM   4175  CA  ARG A 180       4.113   7.895  -3.597  1.00  0.00           C  
ATOM   4176  C   ARG A 180       4.146   9.403  -3.336  1.00  0.00           C  
ATOM   4177  O   ARG A 180       3.116  10.035  -3.551  1.00  0.00           O  
ATOM   4178  CB  ARG A 180       3.563   7.183  -2.351  1.00  0.00           C  
ATOM   4179  CG  ARG A 180       3.081   5.746  -2.608  1.00  0.00           C  
ATOM   4180  CD  ARG A 180       2.938   5.023  -1.264  1.00  0.00           C  
ATOM   4181  NE  ARG A 180       2.333   3.686  -1.402  1.00  0.00           N  
ATOM   4182  CZ  ARG A 180       2.566   2.652  -0.613  1.00  0.00           C  
ATOM   4183  NH1 ARG A 180       3.304   2.719   0.452  1.00  0.00           N  
ATOM   4184  NH2 ARG A 180       2.056   1.489  -0.872  1.00  0.00           N1+
ATOM   4185  H   ARG A 180       5.843   6.659  -3.329  1.00  0.00           H  
ATOM   4186  HA  ARG A 180       3.408   7.763  -4.418  1.00  0.00           H  
ATOM   4187  HB2 ARG A 180       2.722   7.751  -1.954  1.00  0.00           H  
ATOM   4188  HB3 ARG A 180       4.341   7.175  -1.588  1.00  0.00           H  
ATOM   4189  HG2 ARG A 180       3.787   5.204  -3.237  1.00  0.00           H  
ATOM   4190  HG3 ARG A 180       2.124   5.778  -3.127  1.00  0.00           H  
ATOM   4191  HD2 ARG A 180       2.331   5.625  -0.587  1.00  0.00           H  
ATOM   4192  HD3 ARG A 180       3.936   4.931  -0.835  1.00  0.00           H  
ATOM   4193  HE  ARG A 180       1.630   3.558  -2.116  1.00  0.00           H  
ATOM   4194 HH11 ARG A 180       3.515   1.900   1.003  1.00  0.00           H  
ATOM   4195 HH12 ARG A 180       3.748   3.579   0.741  1.00  0.00           H  
ATOM   4196 HH21 ARG A 180       1.463   1.333  -1.674  1.00  0.00           H  
ATOM   4197 HH22 ARG A 180       2.363   0.710  -0.308  1.00  0.00           H  
ATOM   4198  N   PHE A 181       5.267   9.988  -2.903  1.00  0.00           N  
ATOM   4199  CA  PHE A 181       5.314  11.379  -2.424  1.00  0.00           C  
ATOM   4200  C   PHE A 181       6.555  12.160  -2.885  1.00  0.00           C  
ATOM   4201  O   PHE A 181       7.682  11.750  -2.605  1.00  0.00           O  
ATOM   4202  CB  PHE A 181       5.255  11.388  -0.884  1.00  0.00           C  
ATOM   4203  CG  PHE A 181       4.030  10.784  -0.218  1.00  0.00           C  
ATOM   4204  CD1 PHE A 181       2.852  11.542  -0.083  1.00  0.00           C  
ATOM   4205  CD2 PHE A 181       4.093   9.502   0.361  1.00  0.00           C  
ATOM   4206  CE1 PHE A 181       1.759  11.039   0.640  1.00  0.00           C  
ATOM   4207  CE2 PHE A 181       3.003   8.998   1.094  1.00  0.00           C  
ATOM   4208  CZ  PHE A 181       1.842   9.776   1.247  1.00  0.00           C  
ATOM   4209  H   PHE A 181       6.060   9.395  -2.704  1.00  0.00           H  
ATOM   4210  HA  PHE A 181       4.442  11.917  -2.796  1.00  0.00           H  
ATOM   4211  HB2 PHE A 181       5.344  12.418  -0.540  1.00  0.00           H  
ATOM   4212  HB3 PHE A 181       6.134  10.863  -0.509  1.00  0.00           H  
ATOM   4213  HD1 PHE A 181       2.788  12.526  -0.524  1.00  0.00           H  
ATOM   4214  HD2 PHE A 181       4.987   8.905   0.260  1.00  0.00           H  
ATOM   4215  HE1 PHE A 181       0.864  11.635   0.742  1.00  0.00           H  
ATOM   4216  HE2 PHE A 181       3.068   8.020   1.548  1.00  0.00           H  
ATOM   4217  HZ  PHE A 181       1.017   9.407   1.838  1.00  0.00           H  
ATOM   4218  N   GLN A 182       6.376  13.343  -3.492  1.00  0.00           N  
ATOM   4219  CA  GLN A 182       7.480  14.283  -3.766  1.00  0.00           C  
ATOM   4220  C   GLN A 182       8.146  14.797  -2.479  1.00  0.00           C  
ATOM   4221  O   GLN A 182       9.324  15.151  -2.494  1.00  0.00           O  
ATOM   4222  CB  GLN A 182       7.007  15.506  -4.574  1.00  0.00           C  
ATOM   4223  CG  GLN A 182       6.490  15.200  -5.989  1.00  0.00           C  
ATOM   4224  CD  GLN A 182       4.982  14.996  -6.050  1.00  0.00           C  
ATOM   4225  OE1 GLN A 182       4.352  14.556  -5.100  1.00  0.00           O  
ATOM   4226  NE2 GLN A 182       4.367  15.275  -7.174  1.00  0.00           N  
ATOM   4227  H   GLN A 182       5.438  13.642  -3.716  1.00  0.00           H  
ATOM   4228  HA  GLN A 182       8.241  13.768  -4.351  1.00  0.00           H  
ATOM   4229  HB2 GLN A 182       7.864  16.169  -4.688  1.00  0.00           H  
ATOM   4230  HB3 GLN A 182       6.251  16.057  -4.013  1.00  0.00           H  
ATOM   4231  HG2 GLN A 182       6.993  14.323  -6.398  1.00  0.00           H  
ATOM   4232  HG3 GLN A 182       6.735  16.050  -6.626  1.00  0.00           H  
ATOM   4233 HE21 GLN A 182       4.881  15.648  -7.959  1.00  0.00           H  
ATOM   4234 HE22 GLN A 182       3.359  15.220  -7.197  1.00  0.00           H  
ATOM   4235  N   TYR A 183       7.424  14.831  -1.353  1.00  0.00           N  
ATOM   4236  CA  TYR A 183       8.013  15.184  -0.055  1.00  0.00           C  
ATOM   4237  C   TYR A 183       9.047  14.138   0.389  1.00  0.00           C  
ATOM   4238  O   TYR A 183      10.172  14.484   0.741  1.00  0.00           O  
ATOM   4239  CB  TYR A 183       6.898  15.382   0.980  1.00  0.00           C  
ATOM   4240  CG  TYR A 183       7.377  15.922   2.316  1.00  0.00           C  
ATOM   4241  CD1 TYR A 183       7.637  17.299   2.456  1.00  0.00           C  
ATOM   4242  CD2 TYR A 183       7.558  15.062   3.418  1.00  0.00           C  
ATOM   4243  CE1 TYR A 183       8.062  17.819   3.694  1.00  0.00           C  
ATOM   4244  CE2 TYR A 183       7.971  15.580   4.663  1.00  0.00           C  
ATOM   4245  CZ  TYR A 183       8.222  16.962   4.802  1.00  0.00           C  
ATOM   4246  OH  TYR A 183       8.604  17.478   6.001  1.00  0.00           O  
ATOM   4247  H   TYR A 183       6.445  14.589  -1.402  1.00  0.00           H  
ATOM   4248  HA  TYR A 183       8.543  16.132  -0.155  1.00  0.00           H  
ATOM   4249  HB2 TYR A 183       6.377  14.437   1.137  1.00  0.00           H  
ATOM   4250  HB3 TYR A 183       6.176  16.091   0.573  1.00  0.00           H  
ATOM   4251  HD1 TYR A 183       7.513  17.958   1.610  1.00  0.00           H  
ATOM   4252  HD2 TYR A 183       7.378  14.002   3.312  1.00  0.00           H  
ATOM   4253  HE1 TYR A 183       8.269  18.874   3.801  1.00  0.00           H  
ATOM   4254  HE2 TYR A 183       8.099  14.922   5.510  1.00  0.00           H  
ATOM   4255  HH  TYR A 183       8.453  16.841   6.704  1.00  0.00           H  
ATOM   4256  N   ILE A 184       8.702  12.849   0.303  1.00  0.00           N  
ATOM   4257  CA  ILE A 184       9.602  11.757   0.706  1.00  0.00           C  
ATOM   4258  C   ILE A 184      10.697  11.509  -0.345  1.00  0.00           C  
ATOM   4259  O   ILE A 184      11.832  11.210   0.014  1.00  0.00           O  
ATOM   4260  CB  ILE A 184       8.806  10.498   1.131  1.00  0.00           C  
ATOM   4261  CG1 ILE A 184       7.876  10.859   2.320  1.00  0.00           C  
ATOM   4262  CG2 ILE A 184       9.758   9.342   1.482  1.00  0.00           C  
ATOM   4263  CD1 ILE A 184       7.018   9.708   2.857  1.00  0.00           C  
ATOM   4264  H   ILE A 184       7.794  12.610  -0.068  1.00  0.00           H  
ATOM   4265  HA  ILE A 184      10.132  12.089   1.598  1.00  0.00           H  
ATOM   4266  HB  ILE A 184       8.192  10.177   0.290  1.00  0.00           H  
ATOM   4267 HG12 ILE A 184       7.187  11.646   2.013  1.00  0.00           H  
ATOM   4268 HG13 ILE A 184       8.481  11.242   3.141  1.00  0.00           H  
ATOM   4269 HG21 ILE A 184      10.361   9.058   0.620  1.00  0.00           H  
ATOM   4270 HG22 ILE A 184      10.411   9.641   2.302  1.00  0.00           H  
ATOM   4271 HG23 ILE A 184       9.196   8.459   1.786  1.00  0.00           H  
ATOM   4272 HD11 ILE A 184       6.432   9.276   2.045  1.00  0.00           H  
ATOM   4273 HD12 ILE A 184       7.644   8.940   3.311  1.00  0.00           H  
ATOM   4274 HD13 ILE A 184       6.339  10.090   3.619  1.00  0.00           H  
ATOM   4275  N   GLU A 185      10.417  11.726  -1.633  1.00  0.00           N  
ATOM   4276  CA  GLU A 185      11.457  11.784  -2.668  1.00  0.00           C  
ATOM   4277  C   GLU A 185      12.515  12.856  -2.343  1.00  0.00           C  
ATOM   4278  O   GLU A 185      13.710  12.559  -2.358  1.00  0.00           O  
ATOM   4279  CB  GLU A 185      10.799  12.001  -4.042  1.00  0.00           C  
ATOM   4280  CG  GLU A 185      11.778  12.081  -5.226  1.00  0.00           C  
ATOM   4281  CD  GLU A 185      11.251  12.941  -6.386  1.00  0.00           C  
ATOM   4282  OE1 GLU A 185      10.017  12.992  -6.613  1.00  0.00           O  
ATOM   4283  OE2 GLU A 185      12.072  13.559  -7.100  1.00  0.00           O1-
ATOM   4284  H   GLU A 185       9.458  11.890  -1.904  1.00  0.00           H  
ATOM   4285  HA  GLU A 185      11.975  10.825  -2.692  1.00  0.00           H  
ATOM   4286  HB2 GLU A 185      10.255  12.944  -3.985  1.00  0.00           H  
ATOM   4287  HB3 GLU A 185      10.078  11.204  -4.231  1.00  0.00           H  
ATOM   4288  HG2 GLU A 185      11.986  11.071  -5.581  1.00  0.00           H  
ATOM   4289  HG3 GLU A 185      12.723  12.506  -4.889  1.00  0.00           H  
ATOM   4290  N   GLY A 186      12.093  14.074  -1.980  1.00  0.00           N  
ATOM   4291  CA  GLY A 186      12.984  15.152  -1.529  1.00  0.00           C  
ATOM   4292  C   GLY A 186      13.820  14.769  -0.302  1.00  0.00           C  
ATOM   4293  O   GLY A 186      15.026  15.036  -0.265  1.00  0.00           O  
ATOM   4294  H   GLY A 186      11.101  14.267  -1.997  1.00  0.00           H  
ATOM   4295  HA2 GLY A 186      12.378  16.018  -1.262  1.00  0.00           H  
ATOM   4296  HA3 GLY A 186      13.657  15.432  -2.339  1.00  0.00           H  
ATOM   4297  N   GLU A 187      13.219  14.074   0.669  1.00  0.00           N  
ATOM   4298  CA  GLU A 187      13.927  13.527   1.831  1.00  0.00           C  
ATOM   4299  C   GLU A 187      15.000  12.501   1.454  1.00  0.00           C  
ATOM   4300  O   GLU A 187      16.118  12.588   1.971  1.00  0.00           O  
ATOM   4301  CB  GLU A 187      12.930  12.911   2.833  1.00  0.00           C  
ATOM   4302  CG  GLU A 187      12.120  13.950   3.617  1.00  0.00           C  
ATOM   4303  CD  GLU A 187      13.054  14.916   4.341  1.00  0.00           C  
ATOM   4304  OE1 GLU A 187      13.576  14.588   5.426  1.00  0.00           O  
ATOM   4305  OE2 GLU A 187      13.336  16.020   3.820  1.00  0.00           O1-
ATOM   4306  H   GLU A 187      12.220  13.941   0.604  1.00  0.00           H  
ATOM   4307  HA  GLU A 187      14.464  14.346   2.309  1.00  0.00           H  
ATOM   4308  HB2 GLU A 187      13.478  12.301   3.551  1.00  0.00           H  
ATOM   4309  HB3 GLU A 187      12.244  12.244   2.311  1.00  0.00           H  
ATOM   4310  HG2 GLU A 187      11.488  13.436   4.341  1.00  0.00           H  
ATOM   4311  HG3 GLU A 187      11.475  14.507   2.938  1.00  0.00           H  
ATOM   4312  N   MET A 188      14.712  11.559   0.553  1.00  0.00           N  
ATOM   4313  CA  MET A 188      15.699  10.552   0.141  1.00  0.00           C  
ATOM   4314  C   MET A 188      16.793  11.151  -0.747  1.00  0.00           C  
ATOM   4315  O   MET A 188      17.967  10.848  -0.542  1.00  0.00           O  
ATOM   4316  CB  MET A 188      15.016   9.337  -0.499  1.00  0.00           C  
ATOM   4317  CG  MET A 188      14.015   8.646   0.438  1.00  0.00           C  
ATOM   4318  SD  MET A 188      14.601   8.301   2.124  1.00  0.00           S  
ATOM   4319  CE  MET A 188      13.050   7.677   2.828  1.00  0.00           C  
ATOM   4320  H   MET A 188      13.776  11.518   0.175  1.00  0.00           H  
ATOM   4321  HA  MET A 188      16.210  10.198   1.036  1.00  0.00           H  
ATOM   4322  HB2 MET A 188      15.782   8.614  -0.780  1.00  0.00           H  
ATOM   4323  HB3 MET A 188      14.489   9.651  -1.400  1.00  0.00           H  
ATOM   4324  HG2 MET A 188      13.706   7.709  -0.024  1.00  0.00           H  
ATOM   4325  HG3 MET A 188      13.127   9.272   0.522  1.00  0.00           H  
ATOM   4326  HE1 MET A 188      12.281   8.446   2.757  1.00  0.00           H  
ATOM   4327  HE2 MET A 188      12.726   6.791   2.282  1.00  0.00           H  
ATOM   4328  HE3 MET A 188      13.199   7.422   3.877  1.00  0.00           H  
ATOM   4329  N   ARG A 189      16.466  12.089  -1.648  1.00  0.00           N  
ATOM   4330  CA  ARG A 189      17.460  12.908  -2.376  1.00  0.00           C  
ATOM   4331  C   ARG A 189      18.381  13.646  -1.388  1.00  0.00           C  
ATOM   4332  O   ARG A 189      19.605  13.602  -1.523  1.00  0.00           O  
ATOM   4333  CB  ARG A 189      16.729  13.873  -3.335  1.00  0.00           C  
ATOM   4334  CG  ARG A 189      16.008  13.142  -4.491  1.00  0.00           C  
ATOM   4335  CD  ARG A 189      15.008  14.025  -5.260  1.00  0.00           C  
ATOM   4336  NE  ARG A 189      15.638  15.159  -5.965  1.00  0.00           N  
ATOM   4337  CZ  ARG A 189      15.173  15.769  -7.043  1.00  0.00           C  
ATOM   4338  NH1 ARG A 189      14.036  15.475  -7.604  1.00  0.00           N  
ATOM   4339  NH2 ARG A 189      15.863  16.722  -7.595  1.00  0.00           N1+
ATOM   4340  H   ARG A 189      15.485  12.285  -1.784  1.00  0.00           H  
ATOM   4341  HA  ARG A 189      18.103  12.249  -2.960  1.00  0.00           H  
ATOM   4342  HB2 ARG A 189      17.451  14.573  -3.756  1.00  0.00           H  
ATOM   4343  HB3 ARG A 189      15.997  14.448  -2.768  1.00  0.00           H  
ATOM   4344  HG2 ARG A 189      15.455  12.288  -4.099  1.00  0.00           H  
ATOM   4345  HG3 ARG A 189      16.743  12.732  -5.183  1.00  0.00           H  
ATOM   4346  HD2 ARG A 189      14.256  14.401  -4.566  1.00  0.00           H  
ATOM   4347  HD3 ARG A 189      14.505  13.390  -5.989  1.00  0.00           H  
ATOM   4348  HE  ARG A 189      16.519  15.507  -5.616  1.00  0.00           H  
ATOM   4349 HH11 ARG A 189      13.757  15.950  -8.450  1.00  0.00           H  
ATOM   4350 HH12 ARG A 189      13.463  14.717  -7.262  1.00  0.00           H  
ATOM   4351 HH21 ARG A 189      16.787  16.993  -7.292  1.00  0.00           H  
ATOM   4352 HH22 ARG A 189      15.470  17.205  -8.391  1.00  0.00           H  
ATOM   4353  N   THR A 190      17.811  14.214  -0.321  1.00  0.00           N  
ATOM   4354  CA  THR A 190      18.530  14.872   0.794  1.00  0.00           C  
ATOM   4355  C   THR A 190      19.344  13.911   1.687  1.00  0.00           C  
ATOM   4356  O   THR A 190      20.108  14.339   2.552  1.00  0.00           O  
ATOM   4357  CB  THR A 190      17.553  15.775   1.578  1.00  0.00           C  
ATOM   4358  OG1 THR A 190      17.033  16.742   0.689  1.00  0.00           O  
ATOM   4359  CG2 THR A 190      18.147  16.528   2.769  1.00  0.00           C  
ATOM   4360  H   THR A 190      16.802  14.211  -0.286  1.00  0.00           H  
ATOM   4361  HA  THR A 190      19.271  15.537   0.351  1.00  0.00           H  
ATOM   4362  HB  THR A 190      16.726  15.169   1.948  1.00  0.00           H  
ATOM   4363 HG21 THR A 190      18.294  15.847   3.607  1.00  0.00           H  
ATOM   4364 HG22 THR A 190      19.100  16.981   2.498  1.00  0.00           H  
ATOM   4365 HG23 THR A 190      17.462  17.315   3.085  1.00  0.00           H  
ATOM   4366  HG1 THR A 190      16.275  16.331   0.266  1.00  0.00           H  
ATOM   4367  N   ARG A 191      19.267  12.597   1.436  1.00  0.00           N  
ATOM   4368  CA  ARG A 191      20.066  11.536   2.080  1.00  0.00           C  
ATOM   4369  C   ARG A 191      20.984  10.792   1.091  1.00  0.00           C  
ATOM   4370  O   ARG A 191      21.637   9.813   1.450  1.00  0.00           O  
ATOM   4371  CB  ARG A 191      19.128  10.607   2.866  1.00  0.00           C  
ATOM   4372  CG  ARG A 191      18.428  11.293   4.046  1.00  0.00           C  
ATOM   4373  CD  ARG A 191      17.152  10.546   4.458  1.00  0.00           C  
ATOM   4374  NE  ARG A 191      16.535  11.124   5.668  1.00  0.00           N  
ATOM   4375  CZ  ARG A 191      15.863  12.259   5.735  1.00  0.00           C  
ATOM   4376  NH1 ARG A 191      15.734  13.057   4.723  1.00  0.00           N  
ATOM   4377  NH2 ARG A 191      15.261  12.666   6.809  1.00  0.00           N1+
ATOM   4378  H   ARG A 191      18.577  12.297   0.763  1.00  0.00           H  
ATOM   4379  HA  ARG A 191      20.745  11.987   2.804  1.00  0.00           H  
ATOM   4380  HB2 ARG A 191      19.724   9.799   3.291  1.00  0.00           H  
ATOM   4381  HB3 ARG A 191      18.390  10.185   2.184  1.00  0.00           H  
ATOM   4382  HG2 ARG A 191      18.169  12.321   3.792  1.00  0.00           H  
ATOM   4383  HG3 ARG A 191      19.128  11.310   4.881  1.00  0.00           H  
ATOM   4384  HD2 ARG A 191      17.401   9.504   4.656  1.00  0.00           H  
ATOM   4385  HD3 ARG A 191      16.438  10.562   3.635  1.00  0.00           H  
ATOM   4386  HE  ARG A 191      16.696  10.629   6.534  1.00  0.00           H  
ATOM   4387 HH11 ARG A 191      15.133  13.858   4.857  1.00  0.00           H  
ATOM   4388 HH12 ARG A 191      16.119  12.807   3.823  1.00  0.00           H  
ATOM   4389 HH21 ARG A 191      15.305  12.147   7.674  1.00  0.00           H  
ATOM   4390 HH22 ARG A 191      14.663  13.477   6.732  1.00  0.00           H  
ATOM   4391  N   ILE A 192      21.076  11.293  -0.144  1.00  0.00           N  
ATOM   4392  CA  ILE A 192      21.914  10.765  -1.236  1.00  0.00           C  
ATOM   4393  C   ILE A 192      22.909  11.824  -1.740  1.00  0.00           C  
ATOM   4394  O   ILE A 192      24.052  11.475  -2.043  1.00  0.00           O  
ATOM   4395  CB  ILE A 192      21.019  10.130  -2.332  1.00  0.00           C  
ATOM   4396  CG1 ILE A 192      20.287   8.883  -1.774  1.00  0.00           C  
ATOM   4397  CG2 ILE A 192      21.810   9.779  -3.608  1.00  0.00           C  
ATOM   4398  CD1 ILE A 192      19.157   8.369  -2.663  1.00  0.00           C  
ATOM   4399  H   ILE A 192      20.448  12.052  -0.366  1.00  0.00           H  
ATOM   4400  HA  ILE A 192      22.534   9.961  -0.841  1.00  0.00           H  
ATOM   4401  HB  ILE A 192      20.268  10.869  -2.610  1.00  0.00           H  
ATOM   4402 HG12 ILE A 192      19.850   9.102  -0.800  1.00  0.00           H  
ATOM   4403 HG13 ILE A 192      20.999   8.069  -1.636  1.00  0.00           H  
ATOM   4404 HG21 ILE A 192      22.272  10.668  -4.036  1.00  0.00           H  
ATOM   4405 HG22 ILE A 192      22.584   9.046  -3.381  1.00  0.00           H  
ATOM   4406 HG23 ILE A 192      21.146   9.364  -4.366  1.00  0.00           H  
ATOM   4407 HD11 ILE A 192      18.476   9.185  -2.906  1.00  0.00           H  
ATOM   4408 HD12 ILE A 192      19.569   7.938  -3.575  1.00  0.00           H  
ATOM   4409 HD13 ILE A 192      18.605   7.592  -2.135  1.00  0.00           H  
ATOM   4410  N   ARG A 193      22.537  13.118  -1.716  1.00  0.00           N  
ATOM   4411  CA  ARG A 193      23.393  14.289  -2.026  1.00  0.00           C  
ATOM   4412  C   ARG A 193      24.772  14.309  -1.337  1.00  0.00           C  
ATOM   4413  O   ARG A 193      25.706  14.908  -1.869  1.00  0.00           O  
ATOM   4414  CB  ARG A 193      22.580  15.572  -1.726  1.00  0.00           C  
ATOM   4415  CG  ARG A 193      23.387  16.885  -1.812  1.00  0.00           C  
ATOM   4416  CD  ARG A 193      22.535  18.161  -1.913  1.00  0.00           C  
ATOM   4417  NE  ARG A 193      21.524  18.294  -0.840  1.00  0.00           N  
ATOM   4418  CZ  ARG A 193      20.220  18.103  -0.941  1.00  0.00           C  
ATOM   4419  NH1 ARG A 193      19.653  17.735  -2.050  1.00  0.00           N  
ATOM   4420  NH2 ARG A 193      19.444  18.278   0.089  1.00  0.00           N1+
ATOM   4421  H   ARG A 193      21.565  13.308  -1.518  1.00  0.00           H  
ATOM   4422  HA  ARG A 193      23.606  14.275  -3.095  1.00  0.00           H  
ATOM   4423  HB2 ARG A 193      22.159  15.501  -0.723  1.00  0.00           H  
ATOM   4424  HB3 ARG A 193      21.752  15.625  -2.433  1.00  0.00           H  
ATOM   4425  HG2 ARG A 193      24.020  16.852  -2.700  1.00  0.00           H  
ATOM   4426  HG3 ARG A 193      24.033  16.964  -0.938  1.00  0.00           H  
ATOM   4427  HD2 ARG A 193      22.060  18.178  -2.894  1.00  0.00           H  
ATOM   4428  HD3 ARG A 193      23.206  19.018  -1.867  1.00  0.00           H  
ATOM   4429  HE  ARG A 193      21.852  18.577   0.073  1.00  0.00           H  
ATOM   4430 HH11 ARG A 193      18.652  17.804  -2.166  1.00  0.00           H  
ATOM   4431 HH12 ARG A 193      20.189  17.763  -2.906  1.00  0.00           H  
ATOM   4432 HH21 ARG A 193      19.785  18.699   0.941  1.00  0.00           H  
ATOM   4433 HH22 ARG A 193      18.471  18.008   0.052  1.00  0.00           H  
ATOM   4434  N   TYR A 194      24.904  13.642  -0.190  1.00  0.00           N  
ATOM   4435  CA  TYR A 194      26.103  13.664   0.661  1.00  0.00           C  
ATOM   4436  C   TYR A 194      26.745  12.279   0.892  1.00  0.00           C  
ATOM   4437  O   TYR A 194      27.801  12.204   1.510  1.00  0.00           O  
ATOM   4438  CB  TYR A 194      25.747  14.325   2.008  1.00  0.00           C  
ATOM   4439  CG  TYR A 194      24.846  15.549   1.964  1.00  0.00           C  
ATOM   4440  CD1 TYR A 194      25.383  16.827   1.705  1.00  0.00           C  
ATOM   4441  CD2 TYR A 194      23.468  15.410   2.228  1.00  0.00           C  
ATOM   4442  CE1 TYR A 194      24.544  17.961   1.705  1.00  0.00           C  
ATOM   4443  CE2 TYR A 194      22.628  16.537   2.220  1.00  0.00           C  
ATOM   4444  CZ  TYR A 194      23.164  17.812   1.960  1.00  0.00           C  
ATOM   4445  OH  TYR A 194      22.336  18.886   1.945  1.00  0.00           O  
ATOM   4446  H   TYR A 194      24.077  13.186   0.166  1.00  0.00           H  
ATOM   4447  HA  TYR A 194      26.867  14.281   0.188  1.00  0.00           H  
ATOM   4448  HB2 TYR A 194      26.671  14.588   2.523  1.00  0.00           H  
ATOM   4449  HB3 TYR A 194      25.240  13.580   2.620  1.00  0.00           H  
ATOM   4450  HD1 TYR A 194      26.441  16.940   1.518  1.00  0.00           H  
ATOM   4451  HD2 TYR A 194      23.051  14.441   2.460  1.00  0.00           H  
ATOM   4452  HE1 TYR A 194      24.954  18.939   1.505  1.00  0.00           H  
ATOM   4453  HE2 TYR A 194      21.574  16.437   2.430  1.00  0.00           H  
ATOM   4454  HH  TYR A 194      22.775  19.683   2.251  1.00  0.00           H  
ATOM   4455  N   ASN A 195      26.103  11.185   0.454  1.00  0.00           N  
ATOM   4456  CA  ASN A 195      26.395   9.802   0.878  1.00  0.00           C  
ATOM   4457  C   ASN A 195      26.510   9.654   2.417  1.00  0.00           C  
ATOM   4458  O   ASN A 195      27.595   9.450   2.966  1.00  0.00           O  
ATOM   4459  CB  ASN A 195      27.601   9.235   0.103  1.00  0.00           C  
ATOM   4460  CG  ASN A 195      27.781   7.742   0.339  1.00  0.00           C  
ATOM   4461  OD1 ASN A 195      26.826   7.019   0.583  1.00  0.00           O  
ATOM   4462  ND2 ASN A 195      28.986   7.232   0.251  1.00  0.00           N  
ATOM   4463  H   ASN A 195      25.353  11.323  -0.209  1.00  0.00           H  
ATOM   4464  HA  ASN A 195      25.533   9.203   0.586  1.00  0.00           H  
ATOM   4465  HB2 ASN A 195      28.506   9.764   0.401  1.00  0.00           H  
ATOM   4466  HB3 ASN A 195      27.454   9.383  -0.966  1.00  0.00           H  
ATOM   4467 HD21 ASN A 195      29.774   7.825   0.034  1.00  0.00           H  
ATOM   4468 HD22 ASN A 195      29.080   6.238   0.403  1.00  0.00           H  
ATOM   4469  N   ARG A 196      25.374   9.800   3.115  1.00  0.00           N  
ATOM   4470  CA  ARG A 196      25.243   9.863   4.589  1.00  0.00           C  
ATOM   4471  C   ARG A 196      23.980   9.118   5.049  1.00  0.00           C  
ATOM   4472  O   ARG A 196      23.376   8.387   4.261  1.00  0.00           O  
ATOM   4473  CB  ARG A 196      25.241  11.343   5.056  1.00  0.00           C  
ATOM   4474  CG  ARG A 196      26.501  12.155   4.732  1.00  0.00           C  
ATOM   4475  CD  ARG A 196      27.783  11.706   5.453  1.00  0.00           C  
ATOM   4476  NE  ARG A 196      28.968  11.917   4.604  1.00  0.00           N  
ATOM   4477  CZ  ARG A 196      29.454  13.053   4.141  1.00  0.00           C  
ATOM   4478  NH1 ARG A 196      29.072  14.225   4.555  1.00  0.00           N  
ATOM   4479  NH2 ARG A 196      30.356  13.017   3.215  1.00  0.00           N1+
ATOM   4480  H   ARG A 196      24.516   9.872   2.587  1.00  0.00           H  
ATOM   4481  HA  ARG A 196      26.086   9.347   5.049  1.00  0.00           H  
ATOM   4482  HB2 ARG A 196      25.090  11.403   6.134  1.00  0.00           H  
ATOM   4483  HB3 ARG A 196      24.392  11.842   4.588  1.00  0.00           H  
ATOM   4484  HG2 ARG A 196      26.312  13.201   4.973  1.00  0.00           H  
ATOM   4485  HG3 ARG A 196      26.662  12.092   3.656  1.00  0.00           H  
ATOM   4486  HD2 ARG A 196      27.723  10.641   5.678  1.00  0.00           H  
ATOM   4487  HD3 ARG A 196      27.881  12.236   6.401  1.00  0.00           H  
ATOM   4488  HE  ARG A 196      29.377  11.098   4.177  1.00  0.00           H  
ATOM   4489 HH11 ARG A 196      28.428  14.293   5.330  1.00  0.00           H  
ATOM   4490 HH12 ARG A 196      29.473  15.049   4.129  1.00  0.00           H  
ATOM   4491 HH21 ARG A 196      30.669  13.875   2.784  1.00  0.00           H  
ATOM   4492 HH22 ARG A 196      30.586  12.117   2.816  1.00  0.00           H  
ATOM   4493  N   ARG A 197      23.574   9.315   6.309  1.00  0.00           N  
ATOM   4494  CA  ARG A 197      22.344   8.774   6.906  1.00  0.00           C  
ATOM   4495  C   ARG A 197      21.643   9.845   7.750  1.00  0.00           C  
ATOM   4496  O   ARG A 197      22.311  10.570   8.480  1.00  0.00           O  
ATOM   4497  CB  ARG A 197      22.685   7.501   7.706  1.00  0.00           C  
ATOM   4498  CG  ARG A 197      23.358   7.769   9.067  1.00  0.00           C  
ATOM   4499  CD  ARG A 197      23.857   6.494   9.752  1.00  0.00           C  
ATOM   4500  NE  ARG A 197      25.017   5.915   9.053  1.00  0.00           N  
ATOM   4501  CZ  ARG A 197      25.110   4.724   8.494  1.00  0.00           C  
ATOM   4502  NH1 ARG A 197      24.217   3.784   8.592  1.00  0.00           N  
ATOM   4503  NH2 ARG A 197      26.158   4.461   7.780  1.00  0.00           N1+
ATOM   4504  H   ARG A 197      24.141   9.906   6.900  1.00  0.00           H  
ATOM   4505  HA  ARG A 197      21.669   8.493   6.097  1.00  0.00           H  
ATOM   4506  HB2 ARG A 197      23.338   6.874   7.098  1.00  0.00           H  
ATOM   4507  HB3 ARG A 197      21.762   6.947   7.880  1.00  0.00           H  
ATOM   4508  HG2 ARG A 197      22.643   8.250   9.735  1.00  0.00           H  
ATOM   4509  HG3 ARG A 197      24.206   8.440   8.926  1.00  0.00           H  
ATOM   4510  HD2 ARG A 197      23.029   5.786   9.793  1.00  0.00           H  
ATOM   4511  HD3 ARG A 197      24.148   6.735  10.774  1.00  0.00           H  
ATOM   4512  HE  ARG A 197      25.826   6.510   8.948  1.00  0.00           H  
ATOM   4513 HH11 ARG A 197      23.417   3.882   9.200  1.00  0.00           H  
ATOM   4514 HH12 ARG A 197      24.383   2.920   8.095  1.00  0.00           H  
ATOM   4515 HH21 ARG A 197      26.165   3.570   7.303  1.00  0.00           H  
ATOM   4516 HH22 ARG A 197      26.891   5.146   7.668  1.00  0.00           H  
ATOM   4517  N   SER A 198      20.315   9.929   7.687  1.00  0.00           N  
ATOM   4518  CA  SER A 198      19.519  10.742   8.622  1.00  0.00           C  
ATOM   4519  C   SER A 198      18.097  10.195   8.804  1.00  0.00           C  
ATOM   4520  O   SER A 198      17.547   9.529   7.922  1.00  0.00           O  
ATOM   4521  CB  SER A 198      19.533  12.230   8.236  1.00  0.00           C  
ATOM   4522  OG  SER A 198      18.811  12.542   7.065  1.00  0.00           O  
ATOM   4523  H   SER A 198      19.825   9.372   7.002  1.00  0.00           H  
ATOM   4524  HA  SER A 198      20.000  10.679   9.599  1.00  0.00           H  
ATOM   4525  HB2 SER A 198      20.564  12.566   8.125  1.00  0.00           H  
ATOM   4526  HB3 SER A 198      19.076  12.785   9.054  1.00  0.00           H  
ATOM   4527  HG  SER A 198      19.348  13.144   6.545  1.00  0.00           H  
ATOM   4528  N   ALA A 199      17.509  10.430   9.976  1.00  0.00           N  
ATOM   4529  CA  ALA A 199      16.256   9.810  10.417  1.00  0.00           C  
ATOM   4530  C   ALA A 199      14.993  10.443   9.785  1.00  0.00           C  
ATOM   4531  O   ALA A 199      15.019  11.618   9.394  1.00  0.00           O  
ATOM   4532  CB  ALA A 199      16.217   9.872  11.950  1.00  0.00           C  
ATOM   4533  H   ALA A 199      17.985  11.029  10.636  1.00  0.00           H  
ATOM   4534  HA  ALA A 199      16.286   8.759  10.129  1.00  0.00           H  
ATOM   4535  HB1 ALA A 199      17.086   9.362  12.365  1.00  0.00           H  
ATOM   4536  HB2 ALA A 199      16.211  10.910  12.283  1.00  0.00           H  
ATOM   4537  HB3 ALA A 199      15.319   9.380  12.323  1.00  0.00           H  
ATOM   4538  N   PRO A 200      13.871   9.704   9.677  1.00  0.00           N  
ATOM   4539  CA  PRO A 200      12.548  10.280   9.430  1.00  0.00           C  
ATOM   4540  C   PRO A 200      12.021  10.975  10.704  1.00  0.00           C  
ATOM   4541  O   PRO A 200      12.617  10.879  11.775  1.00  0.00           O  
ATOM   4542  CB  PRO A 200      11.695   9.084   9.000  1.00  0.00           C  
ATOM   4543  CG  PRO A 200      12.247   7.960   9.874  1.00  0.00           C  
ATOM   4544  CD  PRO A 200      13.743   8.276   9.949  1.00  0.00           C  
ATOM   4545  HA  PRO A 200      12.587  11.008   8.620  1.00  0.00           H  
ATOM   4546  HB2 PRO A 200      11.880   8.857   7.951  1.00  0.00           H  
ATOM   4547  HB3 PRO A 200      10.630   9.243   9.174  1.00  0.00           H  
ATOM   4548  HG2 PRO A 200      12.074   6.983   9.424  1.00  0.00           H  
ATOM   4549  HG3 PRO A 200      11.806   8.019  10.869  1.00  0.00           H  
ATOM   4550  HD2 PRO A 200      14.120   8.021  10.939  1.00  0.00           H  
ATOM   4551  HD3 PRO A 200      14.280   7.709   9.188  1.00  0.00           H  
ATOM   4552  N   ASP A 201      10.899  11.687  10.592  1.00  0.00           N  
ATOM   4553  CA  ASP A 201      10.368  12.556  11.654  1.00  0.00           C  
ATOM   4554  C   ASP A 201       8.819  12.580  11.639  1.00  0.00           C  
ATOM   4555  O   ASP A 201       8.212  12.062  10.694  1.00  0.00           O  
ATOM   4556  CB  ASP A 201      10.993  13.958  11.486  1.00  0.00           C  
ATOM   4557  CG  ASP A 201      10.632  14.647  10.172  1.00  0.00           C  
ATOM   4558  OD1 ASP A 201       9.421  14.836   9.900  1.00  0.00           O  
ATOM   4559  OD2 ASP A 201      11.574  15.012   9.430  1.00  0.00           O1-
ATOM   4560  H   ASP A 201      10.397  11.680   9.715  1.00  0.00           H  
ATOM   4561  HA  ASP A 201      10.682  12.165  12.622  1.00  0.00           H  
ATOM   4562  HB2 ASP A 201      12.076  13.859  11.550  1.00  0.00           H  
ATOM   4563  HB3 ASP A 201      10.695  14.612  12.306  1.00  0.00           H  
ATOM   4564  N   PRO A 202       8.148  13.167  12.653  1.00  0.00           N  
ATOM   4565  CA  PRO A 202       6.687  13.297  12.735  1.00  0.00           C  
ATOM   4566  C   PRO A 202       5.928  13.801  11.491  1.00  0.00           C  
ATOM   4567  O   PRO A 202       4.724  13.541  11.394  1.00  0.00           O  
ATOM   4568  CB  PRO A 202       6.464  14.232  13.927  1.00  0.00           C  
ATOM   4569  CG  PRO A 202       7.570  13.809  14.888  1.00  0.00           C  
ATOM   4570  CD  PRO A 202       8.735  13.557  13.935  1.00  0.00           C  
ATOM   4571  HA  PRO A 202       6.283  12.317  12.988  1.00  0.00           H  
ATOM   4572  HB2 PRO A 202       5.481  14.096  14.378  1.00  0.00           H  
ATOM   4573  HB3 PRO A 202       6.612  15.269  13.626  1.00  0.00           H  
ATOM   4574  HG2 PRO A 202       7.293  12.882  15.391  1.00  0.00           H  
ATOM   4575  HG3 PRO A 202       7.801  14.591  15.611  1.00  0.00           H  
ATOM   4576  HD2 PRO A 202       9.305  14.480  13.830  1.00  0.00           H  
ATOM   4577  HD3 PRO A 202       9.371  12.768  14.335  1.00  0.00           H  
ATOM   4578  N   SER A 203       6.576  14.472  10.527  1.00  0.00           N  
ATOM   4579  CA  SER A 203       5.941  14.825   9.245  1.00  0.00           C  
ATOM   4580  C   SER A 203       5.929  13.631   8.283  1.00  0.00           C  
ATOM   4581  O   SER A 203       4.882  13.284   7.743  1.00  0.00           O  
ATOM   4582  CB  SER A 203       6.599  16.063   8.624  1.00  0.00           C  
ATOM   4583  OG  SER A 203       7.883  15.811   8.079  1.00  0.00           O  
ATOM   4584  H   SER A 203       7.571  14.615  10.623  1.00  0.00           H  
ATOM   4585  HA  SER A 203       4.901  15.090   9.435  1.00  0.00           H  
ATOM   4586  HB2 SER A 203       6.672  16.847   9.378  1.00  0.00           H  
ATOM   4587  HB3 SER A 203       5.955  16.427   7.823  1.00  0.00           H  
ATOM   4588  HG  SER A 203       8.467  15.500   8.775  1.00  0.00           H  
ATOM   4589  N   VAL A 204       7.060  12.936   8.125  1.00  0.00           N  
ATOM   4590  CA  VAL A 204       7.175  11.709   7.313  1.00  0.00           C  
ATOM   4591  C   VAL A 204       6.288  10.594   7.877  1.00  0.00           C  
ATOM   4592  O   VAL A 204       5.525   9.955   7.149  1.00  0.00           O  
ATOM   4593  CB  VAL A 204       8.653  11.270   7.213  1.00  0.00           C  
ATOM   4594  CG1 VAL A 204       8.830   9.926   6.500  1.00  0.00           C  
ATOM   4595  CG2 VAL A 204       9.505  12.328   6.498  1.00  0.00           C  
ATOM   4596  H   VAL A 204       7.870  13.246   8.643  1.00  0.00           H  
ATOM   4597  HA  VAL A 204       6.816  11.920   6.306  1.00  0.00           H  
ATOM   4598  HB  VAL A 204       9.050  11.155   8.222  1.00  0.00           H  
ATOM   4599 HG11 VAL A 204       8.378   9.123   7.082  1.00  0.00           H  
ATOM   4600 HG12 VAL A 204       8.367   9.956   5.514  1.00  0.00           H  
ATOM   4601 HG13 VAL A 204       9.888   9.694   6.384  1.00  0.00           H  
ATOM   4602 HG21 VAL A 204       9.128  12.489   5.488  1.00  0.00           H  
ATOM   4603 HG22 VAL A 204       9.485  13.268   7.048  1.00  0.00           H  
ATOM   4604 HG23 VAL A 204      10.540  11.992   6.441  1.00  0.00           H  
ATOM   4605  N   ILE A 205       6.311  10.419   9.201  1.00  0.00           N  
ATOM   4606  CA  ILE A 205       5.530   9.409   9.931  1.00  0.00           C  
ATOM   4607  C   ILE A 205       4.008   9.686   9.915  1.00  0.00           C  
ATOM   4608  O   ILE A 205       3.216   8.822  10.291  1.00  0.00           O  
ATOM   4609  CB  ILE A 205       6.164   9.190  11.332  1.00  0.00           C  
ATOM   4610  CG1 ILE A 205       7.649   8.752  11.241  1.00  0.00           C  
ATOM   4611  CG2 ILE A 205       5.390   8.210  12.231  1.00  0.00           C  
ATOM   4612  CD1 ILE A 205       7.909   7.421  10.521  1.00  0.00           C  
ATOM   4613  H   ILE A 205       6.947  10.998   9.731  1.00  0.00           H  
ATOM   4614  HA  ILE A 205       5.635   8.472   9.385  1.00  0.00           H  
ATOM   4615  HB  ILE A 205       6.151  10.153  11.844  1.00  0.00           H  
ATOM   4616 HG12 ILE A 205       8.053   8.676  12.250  1.00  0.00           H  
ATOM   4617 HG13 ILE A 205       8.232   9.520  10.732  1.00  0.00           H  
ATOM   4618 HG21 ILE A 205       4.431   8.641  12.520  1.00  0.00           H  
ATOM   4619 HG22 ILE A 205       5.225   7.264  11.716  1.00  0.00           H  
ATOM   4620 HG23 ILE A 205       5.954   8.017  13.144  1.00  0.00           H  
ATOM   4621 HD11 ILE A 205       7.413   6.601  11.040  1.00  0.00           H  
ATOM   4622 HD12 ILE A 205       7.564   7.466   9.488  1.00  0.00           H  
ATOM   4623 HD13 ILE A 205       8.983   7.239  10.508  1.00  0.00           H  
ATOM   4624  N   THR A 206       3.571  10.833   9.379  1.00  0.00           N  
ATOM   4625  CA  THR A 206       2.156  11.143   9.086  1.00  0.00           C  
ATOM   4626  C   THR A 206       1.857  11.260   7.584  1.00  0.00           C  
ATOM   4627  O   THR A 206       0.801  11.761   7.201  1.00  0.00           O  
ATOM   4628  CB  THR A 206       1.606  12.292   9.949  1.00  0.00           C  
ATOM   4629  OG1 THR A 206       2.323  13.496   9.784  1.00  0.00           O  
ATOM   4630  CG2 THR A 206       1.634  11.925  11.432  1.00  0.00           C  
ATOM   4631  H   THR A 206       4.259  11.507   9.074  1.00  0.00           H  
ATOM   4632  HA  THR A 206       1.564  10.276   9.379  1.00  0.00           H  
ATOM   4633  HB  THR A 206       0.567  12.470   9.670  1.00  0.00           H  
ATOM   4634 HG21 THR A 206       1.115  10.979  11.585  1.00  0.00           H  
ATOM   4635 HG22 THR A 206       2.660  11.829  11.788  1.00  0.00           H  
ATOM   4636 HG23 THR A 206       1.117  12.693  12.007  1.00  0.00           H  
ATOM   4637  HG1 THR A 206       3.183  13.380  10.194  1.00  0.00           H  
ATOM   4638  N   LEU A 207       2.717  10.677   6.737  1.00  0.00           N  
ATOM   4639  CA  LEU A 207       2.475  10.400   5.312  1.00  0.00           C  
ATOM   4640  C   LEU A 207       2.563   8.892   5.011  1.00  0.00           C  
ATOM   4641  O   LEU A 207       1.620   8.323   4.459  1.00  0.00           O  
ATOM   4642  CB  LEU A 207       3.442  11.227   4.444  1.00  0.00           C  
ATOM   4643  CG  LEU A 207       3.263  12.755   4.527  1.00  0.00           C  
ATOM   4644  CD1 LEU A 207       4.406  13.432   3.770  1.00  0.00           C  
ATOM   4645  CD2 LEU A 207       1.945  13.220   3.902  1.00  0.00           C  
ATOM   4646  H   LEU A 207       3.605  10.378   7.115  1.00  0.00           H  
ATOM   4647  HA  LEU A 207       1.458  10.698   5.056  1.00  0.00           H  
ATOM   4648  HB2 LEU A 207       3.331  10.921   3.404  1.00  0.00           H  
ATOM   4649  HB3 LEU A 207       4.459  10.984   4.752  1.00  0.00           H  
ATOM   4650  HG  LEU A 207       3.295  13.082   5.566  1.00  0.00           H  
ATOM   4651 HD11 LEU A 207       5.352  13.149   4.231  1.00  0.00           H  
ATOM   4652 HD12 LEU A 207       4.400  13.123   2.725  1.00  0.00           H  
ATOM   4653 HD13 LEU A 207       4.300  14.515   3.832  1.00  0.00           H  
ATOM   4654 HD21 LEU A 207       1.881  12.888   2.865  1.00  0.00           H  
ATOM   4655 HD22 LEU A 207       1.107  12.815   4.468  1.00  0.00           H  
ATOM   4656 HD23 LEU A 207       1.886  14.307   3.938  1.00  0.00           H  
ATOM   4657  N   GLU A 208       3.632   8.216   5.455  1.00  0.00           N  
ATOM   4658  CA  GLU A 208       3.849   6.758   5.293  1.00  0.00           C  
ATOM   4659  C   GLU A 208       2.749   5.876   5.912  1.00  0.00           C  
ATOM   4660  O   GLU A 208       2.604   4.697   5.580  1.00  0.00           O  
ATOM   4661  CB  GLU A 208       5.154   6.357   5.988  1.00  0.00           C  
ATOM   4662  CG  GLU A 208       6.404   7.052   5.441  1.00  0.00           C  
ATOM   4663  CD  GLU A 208       7.681   6.477   6.064  1.00  0.00           C  
ATOM   4664  OE1 GLU A 208       7.602   5.826   7.135  1.00  0.00           O  
ATOM   4665  OE2 GLU A 208       8.764   6.701   5.485  1.00  0.00           O1-
ATOM   4666  H   GLU A 208       4.372   8.745   5.894  1.00  0.00           H  
ATOM   4667  HA  GLU A 208       3.922   6.511   4.234  1.00  0.00           H  
ATOM   4668  HB2 GLU A 208       5.285   5.282   5.871  1.00  0.00           H  
ATOM   4669  HB3 GLU A 208       5.064   6.578   7.052  1.00  0.00           H  
ATOM   4670  HG2 GLU A 208       6.352   8.121   5.647  1.00  0.00           H  
ATOM   4671  HG3 GLU A 208       6.427   6.929   4.358  1.00  0.00           H  
ATOM   4672  N   ASN A 209       1.960   6.452   6.819  1.00  0.00           N  
ATOM   4673  CA  ASN A 209       0.881   5.800   7.560  1.00  0.00           C  
ATOM   4674  C   ASN A 209      -0.485   6.482   7.307  1.00  0.00           C  
ATOM   4675  O   ASN A 209      -1.434   6.255   8.056  1.00  0.00           O  
ATOM   4676  CB  ASN A 209       1.289   5.644   9.043  1.00  0.00           C  
ATOM   4677  CG  ASN A 209       2.742   5.223   9.246  1.00  0.00           C  
ATOM   4678  OD1 ASN A 209       3.155   4.109   8.960  1.00  0.00           O  
ATOM   4679  ND2 ASN A 209       3.597   6.100   9.713  1.00  0.00           N  
ATOM   4680  H   ASN A 209       2.152   7.421   7.030  1.00  0.00           H  
ATOM   4681  HA  ASN A 209       0.767   4.791   7.163  1.00  0.00           H  
ATOM   4682  HB2 ASN A 209       0.644   4.907   9.523  1.00  0.00           H  
ATOM   4683  HB3 ASN A 209       1.131   6.596   9.550  1.00  0.00           H  
ATOM   4684 HD21 ASN A 209       4.554   5.810   9.859  1.00  0.00           H  
ATOM   4685 HD22 ASN A 209       3.286   7.023   9.981  1.00  0.00           H  
ATOM   4686  N   SER A 210      -0.578   7.288   6.238  1.00  0.00           N  
ATOM   4687  CA  SER A 210      -1.738   8.130   5.885  1.00  0.00           C  
ATOM   4688  C   SER A 210      -2.108   8.085   4.393  1.00  0.00           C  
ATOM   4689  O   SER A 210      -3.172   8.573   4.002  1.00  0.00           O  
ATOM   4690  CB  SER A 210      -1.453   9.594   6.247  1.00  0.00           C  
ATOM   4691  OG  SER A 210      -1.018   9.742   7.581  1.00  0.00           O  
ATOM   4692  H   SER A 210       0.262   7.419   5.693  1.00  0.00           H  
ATOM   4693  HA  SER A 210      -2.610   7.804   6.453  1.00  0.00           H  
ATOM   4694  HB2 SER A 210      -2.356  10.186   6.099  1.00  0.00           H  
ATOM   4695  HB3 SER A 210      -0.679   9.976   5.583  1.00  0.00           H  
ATOM   4696  HG  SER A 210      -0.646  10.625   7.644  1.00  0.00           H  
ATOM   4697  N   TRP A 211      -1.248   7.516   3.543  1.00  0.00           N  
ATOM   4698  CA  TRP A 211      -1.385   7.509   2.083  1.00  0.00           C  
ATOM   4699  C   TRP A 211      -2.725   6.960   1.570  1.00  0.00           C  
ATOM   4700  O   TRP A 211      -3.291   7.526   0.635  1.00  0.00           O  
ATOM   4701  CB  TRP A 211      -0.221   6.715   1.485  1.00  0.00           C  
ATOM   4702  CG  TRP A 211      -0.254   6.620  -0.007  1.00  0.00           C  
ATOM   4703  CD1 TRP A 211      -0.073   7.646  -0.868  1.00  0.00           C  
ATOM   4704  CD2 TRP A 211      -0.519   5.447  -0.835  1.00  0.00           C  
ATOM   4705  NE1 TRP A 211      -0.228   7.196  -2.162  1.00  0.00           N  
ATOM   4706  CE2 TRP A 211      -0.458   5.840  -2.204  1.00  0.00           C  
ATOM   4707  CE3 TRP A 211      -0.787   4.087  -0.566  1.00  0.00           C  
ATOM   4708  CZ2 TRP A 211      -0.605   4.928  -3.257  1.00  0.00           C  
ATOM   4709  CZ3 TRP A 211      -0.941   3.162  -1.615  1.00  0.00           C  
ATOM   4710  CH2 TRP A 211      -0.834   3.577  -2.955  1.00  0.00           C  
ATOM   4711  H   TRP A 211      -0.406   7.111   3.926  1.00  0.00           H  
ATOM   4712  HA  TRP A 211      -1.310   8.535   1.723  1.00  0.00           H  
ATOM   4713  HB2 TRP A 211      -0.243   5.704   1.890  1.00  0.00           H  
ATOM   4714  HB3 TRP A 211       0.726   7.161   1.790  1.00  0.00           H  
ATOM   4715  HD1 TRP A 211       0.143   8.667  -0.587  1.00  0.00           H  
ATOM   4716  HE1 TRP A 211      -0.232   7.806  -2.967  1.00  0.00           H  
ATOM   4717  HE3 TRP A 211      -0.860   3.756   0.460  1.00  0.00           H  
ATOM   4718  HZ2 TRP A 211      -0.538   5.263  -4.282  1.00  0.00           H  
ATOM   4719  HZ3 TRP A 211      -1.137   2.124  -1.390  1.00  0.00           H  
ATOM   4720  HH2 TRP A 211      -0.939   2.853  -3.749  1.00  0.00           H  
ATOM   4721  N   GLY A 212      -3.276   5.909   2.183  1.00  0.00           N  
ATOM   4722  CA  GLY A 212      -4.583   5.351   1.813  1.00  0.00           C  
ATOM   4723  C   GLY A 212      -5.750   6.317   2.066  1.00  0.00           C  
ATOM   4724  O   GLY A 212      -6.694   6.376   1.272  1.00  0.00           O  
ATOM   4725  H   GLY A 212      -2.759   5.474   2.933  1.00  0.00           H  
ATOM   4726  HA2 GLY A 212      -4.754   4.449   2.401  1.00  0.00           H  
ATOM   4727  HA3 GLY A 212      -4.577   5.080   0.758  1.00  0.00           H  
ATOM   4728  N   ARG A 213      -5.665   7.139   3.123  1.00  0.00           N  
ATOM   4729  CA  ARG A 213      -6.651   8.189   3.440  1.00  0.00           C  
ATOM   4730  C   ARG A 213      -6.542   9.361   2.470  1.00  0.00           C  
ATOM   4731  O   ARG A 213      -7.555   9.771   1.910  1.00  0.00           O  
ATOM   4732  CB  ARG A 213      -6.502   8.662   4.900  1.00  0.00           C  
ATOM   4733  CG  ARG A 213      -6.618   7.542   5.952  1.00  0.00           C  
ATOM   4734  CD  ARG A 213      -7.965   6.805   5.927  1.00  0.00           C  
ATOM   4735  NE  ARG A 213      -9.078   7.719   6.246  1.00  0.00           N  
ATOM   4736  CZ  ARG A 213     -10.097   8.064   5.485  1.00  0.00           C  
ATOM   4737  NH1 ARG A 213     -10.854   9.063   5.824  1.00  0.00           N  
ATOM   4738  NH2 ARG A 213     -10.409   7.454   4.378  1.00  0.00           N1+
ATOM   4739  H   ARG A 213      -4.833   7.079   3.692  1.00  0.00           H  
ATOM   4740  HA  ARG A 213      -7.656   7.790   3.307  1.00  0.00           H  
ATOM   4741  HB2 ARG A 213      -5.532   9.142   5.026  1.00  0.00           H  
ATOM   4742  HB3 ARG A 213      -7.261   9.417   5.103  1.00  0.00           H  
ATOM   4743  HG2 ARG A 213      -5.815   6.821   5.800  1.00  0.00           H  
ATOM   4744  HG3 ARG A 213      -6.479   7.982   6.940  1.00  0.00           H  
ATOM   4745  HD2 ARG A 213      -8.104   6.338   4.952  1.00  0.00           H  
ATOM   4746  HD3 ARG A 213      -7.932   6.012   6.674  1.00  0.00           H  
ATOM   4747  HE  ARG A 213      -9.048   8.178   7.145  1.00  0.00           H  
ATOM   4748 HH11 ARG A 213     -10.683   9.578   6.676  1.00  0.00           H  
ATOM   4749 HH12 ARG A 213     -11.637   9.300   5.232  1.00  0.00           H  
ATOM   4750 HH21 ARG A 213      -9.983   6.571   4.134  1.00  0.00           H  
ATOM   4751 HH22 ARG A 213     -11.221   7.801   3.886  1.00  0.00           H  
ATOM   4752  N   LEU A 214      -5.321   9.837   2.211  1.00  0.00           N  
ATOM   4753  CA  LEU A 214      -5.038  10.890   1.223  1.00  0.00           C  
ATOM   4754  C   LEU A 214      -5.506  10.472  -0.182  1.00  0.00           C  
ATOM   4755  O   LEU A 214      -6.245  11.210  -0.831  1.00  0.00           O  
ATOM   4756  CB  LEU A 214      -3.532  11.222   1.252  1.00  0.00           C  
ATOM   4757  CG  LEU A 214      -3.048  11.840   2.581  1.00  0.00           C  
ATOM   4758  CD1 LEU A 214      -1.526  11.757   2.688  1.00  0.00           C  
ATOM   4759  CD2 LEU A 214      -3.446  13.312   2.689  1.00  0.00           C  
ATOM   4760  H   LEU A 214      -4.550   9.440   2.728  1.00  0.00           H  
ATOM   4761  HA  LEU A 214      -5.604  11.784   1.486  1.00  0.00           H  
ATOM   4762  HB2 LEU A 214      -3.302  11.912   0.439  1.00  0.00           H  
ATOM   4763  HB3 LEU A 214      -2.977  10.302   1.067  1.00  0.00           H  
ATOM   4764  HG  LEU A 214      -3.474  11.297   3.424  1.00  0.00           H  
ATOM   4765 HD11 LEU A 214      -1.203  10.717   2.641  1.00  0.00           H  
ATOM   4766 HD12 LEU A 214      -1.068  12.321   1.876  1.00  0.00           H  
ATOM   4767 HD13 LEU A 214      -1.202  12.178   3.640  1.00  0.00           H  
ATOM   4768 HD21 LEU A 214      -2.968  13.883   1.892  1.00  0.00           H  
ATOM   4769 HD22 LEU A 214      -4.528  13.423   2.612  1.00  0.00           H  
ATOM   4770 HD23 LEU A 214      -3.121  13.712   3.649  1.00  0.00           H  
ATOM   4771  N   SER A 215      -5.162   9.250  -0.606  1.00  0.00           N  
ATOM   4772  CA  SER A 215      -5.651   8.635  -1.850  1.00  0.00           C  
ATOM   4773  C   SER A 215      -7.179   8.620  -1.920  1.00  0.00           C  
ATOM   4774  O   SER A 215      -7.753   8.875  -2.977  1.00  0.00           O  
ATOM   4775  CB  SER A 215      -5.178   7.177  -1.967  1.00  0.00           C  
ATOM   4776  OG  SER A 215      -3.770   7.075  -2.021  1.00  0.00           O  
ATOM   4777  H   SER A 215      -4.525   8.715  -0.033  1.00  0.00           H  
ATOM   4778  HA  SER A 215      -5.277   9.201  -2.703  1.00  0.00           H  
ATOM   4779  HB2 SER A 215      -5.594   6.738  -2.873  1.00  0.00           H  
ATOM   4780  HB3 SER A 215      -5.542   6.603  -1.115  1.00  0.00           H  
ATOM   4781  HG  SER A 215      -3.419   7.272  -1.149  1.00  0.00           H  
ATOM   4782  N   THR A 216      -7.844   8.326  -0.798  1.00  0.00           N  
ATOM   4783  CA  THR A 216      -9.306   8.242  -0.721  1.00  0.00           C  
ATOM   4784  C   THR A 216      -9.966   9.611  -0.874  1.00  0.00           C  
ATOM   4785  O   THR A 216     -10.779   9.785  -1.775  1.00  0.00           O  
ATOM   4786  CB  THR A 216      -9.755   7.511   0.556  1.00  0.00           C  
ATOM   4787  OG1 THR A 216      -9.276   6.181   0.518  1.00  0.00           O  
ATOM   4788  CG2 THR A 216     -11.269   7.471   0.755  1.00  0.00           C  
ATOM   4789  H   THR A 216      -7.309   8.157   0.042  1.00  0.00           H  
ATOM   4790  HA  THR A 216      -9.650   7.648  -1.567  1.00  0.00           H  
ATOM   4791  HB  THR A 216      -9.320   8.005   1.426  1.00  0.00           H  
ATOM   4792 HG21 THR A 216     -11.649   8.475   0.947  1.00  0.00           H  
ATOM   4793 HG22 THR A 216     -11.763   7.073  -0.132  1.00  0.00           H  
ATOM   4794 HG23 THR A 216     -11.511   6.845   1.614  1.00  0.00           H  
ATOM   4795  HG1 THR A 216      -8.348   6.230   0.759  1.00  0.00           H  
ATOM   4796  N   ALA A 217      -9.597  10.600  -0.054  1.00  0.00           N  
ATOM   4797  CA  ALA A 217     -10.237  11.919  -0.079  1.00  0.00           C  
ATOM   4798  C   ALA A 217     -10.051  12.665  -1.413  1.00  0.00           C  
ATOM   4799  O   ALA A 217     -10.957  13.378  -1.838  1.00  0.00           O  
ATOM   4800  CB  ALA A 217      -9.712  12.742   1.098  1.00  0.00           C  
ATOM   4801  H   ALA A 217      -8.879  10.428   0.635  1.00  0.00           H  
ATOM   4802  HA  ALA A 217     -11.310  11.782   0.057  1.00  0.00           H  
ATOM   4803  HB1 ALA A 217      -9.969  12.246   2.034  1.00  0.00           H  
ATOM   4804  HB2 ALA A 217      -8.631  12.859   1.022  1.00  0.00           H  
ATOM   4805  HB3 ALA A 217     -10.176  13.728   1.088  1.00  0.00           H  
ATOM   4806  N   ILE A 218      -8.914  12.474  -2.094  1.00  0.00           N  
ATOM   4807  CA  ILE A 218      -8.638  13.100  -3.395  1.00  0.00           C  
ATOM   4808  C   ILE A 218      -9.444  12.447  -4.532  1.00  0.00           C  
ATOM   4809  O   ILE A 218     -10.028  13.165  -5.349  1.00  0.00           O  
ATOM   4810  CB  ILE A 218      -7.113  13.140  -3.652  1.00  0.00           C  
ATOM   4811  CG1 ILE A 218      -6.411  14.025  -2.592  1.00  0.00           C  
ATOM   4812  CG2 ILE A 218      -6.788  13.622  -5.079  1.00  0.00           C  
ATOM   4813  CD1 ILE A 218      -4.880  13.937  -2.613  1.00  0.00           C  
ATOM   4814  H   ILE A 218      -8.193  11.905  -1.674  1.00  0.00           H  
ATOM   4815  HA  ILE A 218      -8.977  14.135  -3.347  1.00  0.00           H  
ATOM   4816  HB  ILE A 218      -6.735  12.123  -3.546  1.00  0.00           H  
ATOM   4817 HG12 ILE A 218      -6.731  13.731  -1.593  1.00  0.00           H  
ATOM   4818 HG13 ILE A 218      -6.704  15.064  -2.742  1.00  0.00           H  
ATOM   4819 HG21 ILE A 218      -7.214  12.948  -5.822  1.00  0.00           H  
ATOM   4820 HG22 ILE A 218      -7.188  14.624  -5.233  1.00  0.00           H  
ATOM   4821 HG23 ILE A 218      -5.710  13.635  -5.243  1.00  0.00           H  
ATOM   4822 HD11 ILE A 218      -4.564  12.894  -2.594  1.00  0.00           H  
ATOM   4823 HD12 ILE A 218      -4.488  14.425  -3.505  1.00  0.00           H  
ATOM   4824 HD13 ILE A 218      -4.476  14.444  -1.737  1.00  0.00           H  
ATOM   4825  N   GLN A 219      -9.542  11.110  -4.572  1.00  0.00           N  
ATOM   4826  CA  GLN A 219     -10.397  10.411  -5.549  1.00  0.00           C  
ATOM   4827  C   GLN A 219     -11.895  10.661  -5.325  1.00  0.00           C  
ATOM   4828  O   GLN A 219     -12.638  10.699  -6.304  1.00  0.00           O  
ATOM   4829  CB  GLN A 219     -10.115   8.900  -5.545  1.00  0.00           C  
ATOM   4830  CG  GLN A 219      -8.824   8.533  -6.288  1.00  0.00           C  
ATOM   4831  CD  GLN A 219      -8.419   7.093  -6.013  1.00  0.00           C  
ATOM   4832  OE1 GLN A 219      -8.766   6.160  -6.722  1.00  0.00           O  
ATOM   4833  NE2 GLN A 219      -7.713   6.861  -4.937  1.00  0.00           N  
ATOM   4834  H   GLN A 219      -9.051  10.563  -3.880  1.00  0.00           H  
ATOM   4835  HA  GLN A 219     -10.170  10.803  -6.541  1.00  0.00           H  
ATOM   4836  HB2 GLN A 219     -10.937   8.374  -6.030  1.00  0.00           H  
ATOM   4837  HB3 GLN A 219     -10.064   8.554  -4.513  1.00  0.00           H  
ATOM   4838  HG2 GLN A 219      -8.017   9.190  -5.965  1.00  0.00           H  
ATOM   4839  HG3 GLN A 219      -8.968   8.659  -7.361  1.00  0.00           H  
ATOM   4840 HE21 GLN A 219      -7.525   7.629  -4.308  1.00  0.00           H  
ATOM   4841 HE22 GLN A 219      -7.398   5.917  -4.769  1.00  0.00           H  
ATOM   4842  N   GLU A 220     -12.313  10.869  -4.073  1.00  0.00           N  
ATOM   4843  CA  GLU A 220     -13.696  11.138  -3.644  1.00  0.00           C  
ATOM   4844  C   GLU A 220     -13.981  12.651  -3.482  1.00  0.00           C  
ATOM   4845  O   GLU A 220     -14.846  13.049  -2.697  1.00  0.00           O  
ATOM   4846  CB  GLU A 220     -14.001  10.361  -2.341  1.00  0.00           C  
ATOM   4847  CG  GLU A 220     -13.746   8.841  -2.375  1.00  0.00           C  
ATOM   4848  CD  GLU A 220     -14.895   8.020  -2.966  1.00  0.00           C  
ATOM   4849  OE1 GLU A 220     -15.708   8.546  -3.763  1.00  0.00           O  
ATOM   4850  OE2 GLU A 220     -14.984   6.815  -2.645  1.00  0.00           O1-
ATOM   4851  H   GLU A 220     -11.632  10.760  -3.335  1.00  0.00           H  
ATOM   4852  HA  GLU A 220     -14.378  10.772  -4.411  1.00  0.00           H  
ATOM   4853  HB2 GLU A 220     -15.035  10.533  -2.043  1.00  0.00           H  
ATOM   4854  HB3 GLU A 220     -13.370  10.782  -1.558  1.00  0.00           H  
ATOM   4855  HG2 GLU A 220     -13.591   8.513  -1.347  1.00  0.00           H  
ATOM   4856  HG3 GLU A 220     -12.832   8.615  -2.925  1.00  0.00           H  
ATOM   4857  N   SER A 221     -13.232  13.520  -4.176  1.00  0.00           N  
ATOM   4858  CA  SER A 221     -13.332  14.982  -4.029  1.00  0.00           C  
ATOM   4859  C   SER A 221     -14.385  15.603  -4.956  1.00  0.00           C  
ATOM   4860  O   SER A 221     -14.477  15.279  -6.141  1.00  0.00           O  
ATOM   4861  CB  SER A 221     -11.963  15.661  -4.198  1.00  0.00           C  
ATOM   4862  OG  SER A 221     -11.423  15.511  -5.500  1.00  0.00           O  
ATOM   4863  H   SER A 221     -12.554  13.147  -4.825  1.00  0.00           H  
ATOM   4864  HA  SER A 221     -13.643  15.191  -3.006  1.00  0.00           H  
ATOM   4865  HB2 SER A 221     -11.262  15.252  -3.470  1.00  0.00           H  
ATOM   4866  HB3 SER A 221     -12.077  16.725  -3.989  1.00  0.00           H  
ATOM   4867  HG  SER A 221     -11.021  14.640  -5.528  1.00  0.00           H  
ATOM   4868  N   ASN A 222     -15.155  16.561  -4.431  1.00  0.00           N  
ATOM   4869  CA  ASN A 222     -16.112  17.365  -5.196  1.00  0.00           C  
ATOM   4870  C   ASN A 222     -15.379  18.449  -6.000  1.00  0.00           C  
ATOM   4871  O   ASN A 222     -15.368  19.619  -5.617  1.00  0.00           O  
ATOM   4872  CB  ASN A 222     -17.182  17.961  -4.261  1.00  0.00           C  
ATOM   4873  CG  ASN A 222     -17.999  16.949  -3.488  1.00  0.00           C  
ATOM   4874  OD1 ASN A 222     -18.011  16.933  -2.265  1.00  0.00           O  
ATOM   4875  ND2 ASN A 222     -18.751  16.113  -4.165  1.00  0.00           N  
ATOM   4876  H   ASN A 222     -14.989  16.824  -3.470  1.00  0.00           H
[truncated: 69,643 more chars]
