# Supplementary material for: PROTAC-Mediated Ternary Complex Stability with Ricin Toxin A: A Computational Perspective
Source: ACS Omega. 2026 Feb 9;11(7):11685–99. doi: 10.1021/acsomega.5c10223 (PMC12946957; doi:10.1021/acsomega.5c10223)
Supplement: Supplementary file 2 [file ao5c10223_si_002.zip › Suppl_mat/DM_input_files/VHL/7A.pdb]

HEADER    Von Hippel-Lindau disease tumor suppress                    
REMARK  99                                                                      
REMARK  99 MOE v2024.06 (Chemical Computing Group ULC) Tue Sep 30 10:33:33 2025 
REMARK  99                                                                      
SEQRES   1 C   92  VAL LEU ARG SER VAL ASN SER ARG GLU PRO SER GLN VAL
SEQRES   2 C   92  ILE PHE CYS ASN ARG SER PRO ARG VAL VAL LEU PRO VAL
SEQRES   3 C   92  TRP LEU ASN PHE ASP GLY GLU PRO GLN PRO TYR PRO THR
SEQRES   4 C   92  LEU PRO PRO GLY THR GLY ARG ARG ILE HIS SER TYR ARG
SEQRES   5 C   92  GLY HIS LEU TRP LEU PHE ARG ASP ALA GLY THR HIS ASP
SEQRES   6 C   92  GLY LEU LEU VAL ASN GLN THR GLU LEU PHE VAL PRO SER
SEQRES   7 C   92  LEU ASN VAL ASP GLY GLN PRO ILE PHE ALA ASN ILE THR
SEQRES   8 C   92  LEU
SEQRES   1 A  263  GLN TYR PRO ILE ILE ASN PHE THR THR ALA GLY ALA THR
SEQRES   2 A  263  VAL GLN SER TYR THR ASN PHE ILE ARG ALA VAL ARG GLY
SEQRES   3 A  263  ARG LEU THR THR GLY ALA ASP VAL ARG HIS GLU ILE PRO
SEQRES   4 A  263  VAL LEU PRO ASN ARG VAL GLY LEU PRO ILE ASN GLN ARG
SEQRES   5 A  263  PHE ILE LEU VAL GLU LEU SER ASN HIS ALA GLU LEU SER
SEQRES   6 A  263  VAL THR LEU ALA LEU ASP VAL THR ASN ALA TYR VAL VAL
SEQRES   7 A  263  GLY TYR ARG ALA GLY ASN SER ALA TYR PHE PHE HIS PRO
SEQRES   8 A  263  ASP ASN GLN GLU ASP ALA GLU ALA ILE THR HIS LEU PHE
SEQRES   9 A  263  THR ASP VAL GLN ASN ARG TYR THR PHE ALA PHE GLY GLY
SEQRES  10 A  263  ASN TYR ASP ARG LEU GLU GLN LEU ALA GLY ASN LEU ARG
SEQRES  11 A  263  GLU ASN ILE GLU LEU GLY ASN GLY PRO LEU GLU GLU ALA
SEQRES  12 A  263  ILE SER ALA LEU TYR TYR TYR SER THR GLY GLY THR GLN
SEQRES  13 A  263  LEU PRO THR LEU ALA ARG SER PHE ILE ILE CYS ILE GLN
SEQRES  14 A  263  MET ILE SER GLU ALA ALA ARG PHE GLN TYR ILE GLU GLY
SEQRES  15 A  263  GLU MET ARG THR ARG ILE ARG TYR ASN ARG ARG SER ALA
SEQRES  16 A  263  PRO ASP PRO SER VAL ILE THR LEU GLU ASN SER TRP GLY
SEQRES  17 A  263  ARG LEU SER THR ALA ILE GLN GLU SER ASN GLN GLY ALA
SEQRES  18 A  263  PHE ALA SER PRO ILE GLN LEU GLN ARG ARG ASN GLY SER
SEQRES  19 A  263  LYS PHE SER VAL TYR ASP VAL SER ILE LEU ILE PRO ILE
SEQRES  20 A  263  ILE ALA LEU MET VAL TYR ARG CYS ALA PRO PRO PRO SER
SEQRES  21 A  263  SER GLN PHE
HELIX    1   1 VAL A   18  ARG A   29  1               Generated by MOE   12
HELIX    2   2 ILE A   53  GLN A   55  5               Generated by MOE    3
HELIX    3   3 GLN A   98  ALA A  103  1               Generated by MOE    6
HELIX    4   4 ILE A  104  HIS A  106  5               Generated by MOE    3
HELIX    5   5 TYR A  123  LEU A  129  1               Generated by MOE    7
HELIX    6   6 ARG A  134  ASN A  136  5               Generated by MOE    3
HELIX    7   7 ASN A  141  TYR A  154  1               Generated by MOE   14
HELIX    8   8 LEU A  161  GLN A  173  1               Generated by MOE   13
HELIX    9   9 SER A  176  ARG A  180  1               Generated by MOE    5
HELIX   10  10 GLN A  182  ARG A  193  1               Generated by MOE   12
HELIX   11  11 PRO A  202  GLU A  208  1               Generated by MOE    7
HELIX   12  12 TRP A  211  GLN A  219  1               Generated by MOE    9
SHEET    1       PRO C  71  GLN C  73                  Generated by MOE
SHEET    2       VAL C  74  ASN C  78                  Generated by MOE
SHEET    3       VAL C  84  LEU C  89                  Generated by MOE
SHEET    4       PRO C  95  PRO C  97                  Generated by MOE
SHEET    5       THR C 105  TYR C 112                  Generated by MOE
SHEET    6       LEU C 116  ASP C 121                  Generated by MOE
SHEET    7       LEU C 129  VAL C 130                  Generated by MOE
SHEET    8       ILE C 147  ILE C 151                  Generated by MOE
SHEET    9       THR C 152  THR C 152                  Generated by MOE
SHEET   10       ILE A   8  THR A  12                  Generated by MOE
SHEET   11       VAL A  38  ARG A  39                  Generated by MOE
SHEET   12       ILE A  42  PRO A  43                  Generated by MOE
SHEET   13       PHE A  57  ILE A  58                  Generated by MOE
SHEET   14       LEU A  59  SER A  63                  Generated by MOE
SHEET   15       SER A  69  ASP A  75                  Generated by MOE
SHEET   16       TYR A  80  ALA A  86                  Generated by MOE
SHEET   17       SER A  89  PHE A  92                  Generated by MOE
SHEET   18       PHE A  93  PHE A  93                  Generated by MOE
SHEET   19       HIS A  94  HIS A  94                  Generated by MOE
SHEET   20       ASN A 113  THR A 116                  Generated by MOE
SHEET   21       PHE A 117  PHE A 119                  Generated by MOE
SHEET   22       GLY A 120  GLY A 120                  Generated by MOE
SHEET   23       SER A 221  ASN A 222                  Generated by MOE
SHEET   24       ALA A 225  GLN A 233                  Generated by MOE
SHEET   25       LYS A 239  ASP A 244                  Generated by MOE
ATOM      1  N   VAL C  62      -8.542 -18.269   2.833  1.00  0.00           N1+
ATOM      2  CA  VAL C  62      -9.238 -19.234   1.940  1.00  0.00           C  
ATOM      3  C   VAL C  62      -9.590 -18.582   0.600  1.00  0.00           C  
ATOM      4  O   VAL C  62      -8.694 -18.428  -0.225  1.00  0.00           O  
ATOM      5  CB  VAL C  62     -10.414 -19.971   2.624  1.00  0.00           C  
ATOM      6  CG1 VAL C  62     -11.054 -21.038   1.721  1.00  0.00           C  
ATOM      7  CG2 VAL C  62     -10.021 -20.676   3.927  1.00  0.00           C  
ATOM      8  H1  VAL C  62      -7.881 -17.700   2.324  1.00  0.00           H  
ATOM      9  H2  VAL C  62      -8.011 -18.786   3.520  1.00  0.00           H  
ATOM     10  H3  VAL C  62      -9.192 -17.685   3.339  1.00  0.00           H  
ATOM     11  HA  VAL C  62      -8.507 -20.003   1.691  1.00  0.00           H  
ATOM     12  HB  VAL C  62     -11.179 -19.233   2.869  1.00  0.00           H  
ATOM     13 HG11 VAL C  62     -11.455 -20.613   0.801  1.00  0.00           H  
ATOM     14 HG12 VAL C  62     -10.316 -21.797   1.464  1.00  0.00           H  
ATOM     15 HG13 VAL C  62     -11.877 -21.518   2.251  1.00  0.00           H  
ATOM     16 HG21 VAL C  62      -9.294 -21.464   3.731  1.00  0.00           H  
ATOM     17 HG22 VAL C  62      -9.594 -19.974   4.645  1.00  0.00           H  
ATOM     18 HG23 VAL C  62     -10.902 -21.120   4.389  1.00  0.00           H  
ATOM     19  N   LEU C  63     -10.836 -18.138   0.369  1.00  0.00           N  
ATOM     20  CA  LEU C  63     -11.230 -17.357  -0.817  1.00  0.00           C  
ATOM     21  C   LEU C  63     -10.659 -15.938  -0.702  1.00  0.00           C  
ATOM     22  O   LEU C  63     -10.700 -15.372   0.386  1.00  0.00           O  
ATOM     23  CB  LEU C  63     -12.767 -17.313  -0.933  1.00  0.00           C  
ATOM     24  CG  LEU C  63     -13.436 -18.659  -1.271  1.00  0.00           C  
ATOM     25  CD1 LEU C  63     -14.939 -18.580  -1.000  1.00  0.00           C  
ATOM     26  CD2 LEU C  63     -13.250 -19.012  -2.747  1.00  0.00           C  
ATOM     27  H   LEU C  63     -11.541 -18.269   1.081  1.00  0.00           H  
ATOM     28  HA  LEU C  63     -10.813 -17.821  -1.711  1.00  0.00           H  
ATOM     29  HB2 LEU C  63     -13.046 -16.586  -1.695  1.00  0.00           H  
ATOM     30  HB3 LEU C  63     -13.165 -16.953   0.016  1.00  0.00           H  
ATOM     31  HG  LEU C  63     -13.017 -19.452  -0.652  1.00  0.00           H  
ATOM     32 HD11 LEU C  63     -15.116 -18.367   0.054  1.00  0.00           H  
ATOM     33 HD12 LEU C  63     -15.393 -17.796  -1.607  1.00  0.00           H  
ATOM     34 HD13 LEU C  63     -15.409 -19.534  -1.242  1.00  0.00           H  
ATOM     35 HD21 LEU C  63     -13.690 -18.231  -3.365  1.00  0.00           H  
ATOM     36 HD22 LEU C  63     -12.189 -19.108  -2.979  1.00  0.00           H  
ATOM     37 HD23 LEU C  63     -13.737 -19.964  -2.957  1.00  0.00           H  
ATOM     38  N   ARG C  64     -10.134 -15.362  -1.792  1.00  0.00           N  
ATOM     39  CA  ARG C  64      -9.289 -14.147  -1.756  1.00  0.00           C  
ATOM     40  C   ARG C  64      -9.661 -13.128  -2.841  1.00  0.00           C  
ATOM     41  O   ARG C  64     -10.147 -13.520  -3.902  1.00  0.00           O  
ATOM     42  CB  ARG C  64      -7.793 -14.561  -1.733  1.00  0.00           C  
ATOM     43  CG  ARG C  64      -7.018 -14.416  -3.052  1.00  0.00           C  
ATOM     44  CD  ARG C  64      -7.499 -15.393  -4.122  1.00  0.00           C  
ATOM     45  NE  ARG C  64      -7.101 -14.935  -5.461  1.00  0.00           N  
ATOM     46  CZ  ARG C  64      -7.898 -14.641  -6.471  1.00  0.00           C  
ATOM     47  NH1 ARG C  64      -7.378 -14.367  -7.627  1.00  0.00           N  
ATOM     48  NH2 ARG C  64      -9.196 -14.603  -6.355  1.00  0.00           N1+
ATOM     49  H   ARG C  64     -10.241 -15.837  -2.676  1.00  0.00           H  
ATOM     50  HA  ARG C  64      -9.478 -13.641  -0.809  1.00  0.00           H  
ATOM     51  HB2 ARG C  64      -7.274 -13.940  -1.003  1.00  0.00           H  
ATOM     52  HB3 ARG C  64      -7.693 -15.585  -1.374  1.00  0.00           H  
ATOM     53  HG2 ARG C  64      -7.098 -13.391  -3.413  1.00  0.00           H  
ATOM     54  HG3 ARG C  64      -5.962 -14.617  -2.869  1.00  0.00           H  
ATOM     55  HD2 ARG C  64      -7.050 -16.368  -3.931  1.00  0.00           H  
ATOM     56  HD3 ARG C  64      -8.581 -15.513  -4.062  1.00  0.00           H  
ATOM     57  HE  ARG C  64      -6.110 -14.955  -5.655  1.00  0.00           H  
ATOM     58 HH11 ARG C  64      -6.400 -14.116  -7.640  1.00  0.00           H  
ATOM     59 HH12 ARG C  64      -7.969 -14.248  -8.438  1.00  0.00           H  
ATOM     60 HH21 ARG C  64      -9.591 -14.610  -5.425  1.00  0.00           H  
ATOM     61 HH22 ARG C  64      -9.824 -14.477  -7.136  1.00  0.00           H  
ATOM     62  N   SER C  65      -9.422 -11.838  -2.597  1.00  0.00           N  
ATOM     63  CA  SER C  65      -9.764 -10.747  -3.532  1.00  0.00           C  
ATOM     64  C   SER C  65      -8.926 -10.719  -4.820  1.00  0.00           C  
ATOM     65  O   SER C  65      -7.702 -10.829  -4.768  1.00  0.00           O  
ATOM     66  CB  SER C  65      -9.641  -9.387  -2.841  1.00  0.00           C  
ATOM     67  OG  SER C  65     -10.749  -9.181  -1.990  1.00  0.00           O  
ATOM     68  H   SER C  65      -8.993 -11.604  -1.713  1.00  0.00           H  
ATOM     69  HA  SER C  65     -10.807 -10.863  -3.828  1.00  0.00           H  
ATOM     70  HB2 SER C  65      -9.632  -8.601  -3.596  1.00  0.00           H  
ATOM     71  HB3 SER C  65      -8.712  -9.333  -2.274  1.00  0.00           H  
ATOM     72  HG  SER C  65     -10.563  -9.600  -1.147  1.00  0.00           H  
ATOM     73  N   VAL C  66      -9.563 -10.477  -5.976  1.00  0.00           N  
ATOM     74  CA  VAL C  66      -8.870 -10.215  -7.253  1.00  0.00           C  
ATOM     75  C   VAL C  66      -8.396  -8.764  -7.284  1.00  0.00           C  
ATOM     76  O   VAL C  66      -9.161  -7.839  -7.558  1.00  0.00           O  
ATOM     77  CB  VAL C  66      -9.732 -10.565  -8.487  1.00  0.00           C  
ATOM     78  CG1 VAL C  66      -9.044 -10.217  -9.814  1.00  0.00           C  
ATOM     79  CG2 VAL C  66     -10.087 -12.051  -8.506  1.00  0.00           C  
ATOM     80  H   VAL C  66     -10.567 -10.366  -5.968  1.00  0.00           H  
ATOM     81  HA  VAL C  66      -7.987 -10.853  -7.298  1.00  0.00           H  
ATOM     82  HB  VAL C  66     -10.664 -10.000  -8.449  1.00  0.00           H  
ATOM     83 HG11 VAL C  66      -8.895  -9.141  -9.899  1.00  0.00           H  
ATOM     84 HG12 VAL C  66      -8.083 -10.727  -9.885  1.00  0.00           H  
ATOM     85 HG13 VAL C  66      -9.668 -10.534 -10.650  1.00  0.00           H  
ATOM     86 HG21 VAL C  66      -9.173 -12.642  -8.570  1.00  0.00           H  
ATOM     87 HG22 VAL C  66     -10.637 -12.310  -7.601  1.00  0.00           H  
ATOM     88 HG23 VAL C  66     -10.713 -12.280  -9.369  1.00  0.00           H  
ATOM     89  N   ASN C  67      -7.123  -8.544  -6.963  1.00  0.00           N  
ATOM     90  CA  ASN C  67      -6.604  -7.206  -6.687  1.00  0.00           C  
ATOM     91  C   ASN C  67      -6.185  -6.400  -7.935  1.00  0.00           C  
ATOM     92  O   ASN C  67      -5.004  -6.113  -8.145  1.00  0.00           O  
ATOM     93  CB  ASN C  67      -5.507  -7.325  -5.629  1.00  0.00           C  
ATOM     94  CG  ASN C  67      -5.059  -5.969  -5.126  1.00  0.00           C  
ATOM     95  OD1 ASN C  67      -5.825  -5.014  -5.106  1.00  0.00           O  
ATOM     96  ND2 ASN C  67      -3.827  -5.868  -4.702  1.00  0.00           N  
ATOM     97  H   ASN C  67      -6.564  -9.341  -6.694  1.00  0.00           H  
ATOM     98  HA  ASN C  67      -7.417  -6.638  -6.233  1.00  0.00           H  
ATOM     99  HB2 ASN C  67      -5.856  -7.910  -4.779  1.00  0.00           H  
ATOM    100  HB3 ASN C  67      -4.652  -7.830  -6.079  1.00  0.00           H  
ATOM    101 HD21 ASN C  67      -3.479  -4.981  -4.366  1.00  0.00           H  
ATOM    102 HD22 ASN C  67      -3.263  -6.706  -4.675  1.00  0.00           H  
ATOM    103  N   SER C  68      -7.169  -5.996  -8.746  1.00  0.00           N  
ATOM    104  CA  SER C  68      -6.961  -5.148  -9.936  1.00  0.00           C  
ATOM    105  C   SER C  68      -6.612  -3.679  -9.618  1.00  0.00           C  
ATOM    106  O   SER C  68      -6.217  -2.934 -10.514  1.00  0.00           O  
ATOM    107  CB  SER C  68      -8.202  -5.199 -10.838  1.00  0.00           C  
ATOM    108  OG  SER C  68      -9.280  -4.465 -10.281  1.00  0.00           O  
ATOM    109  H   SER C  68      -8.106  -6.313  -8.539  1.00  0.00           H  
ATOM    110  HA  SER C  68      -6.125  -5.558 -10.504  1.00  0.00           H  
ATOM    111  HB2 SER C  68      -8.503  -6.234 -11.002  1.00  0.00           H  
ATOM    112  HB3 SER C  68      -7.949  -4.759 -11.803  1.00  0.00           H  
ATOM    113  HG  SER C  68      -9.849  -5.033  -9.757  1.00  0.00           H  
ATOM    114  N   ARG C  69      -6.752  -3.252  -8.352  1.00  0.00           N  
ATOM    115  CA  ARG C  69      -6.629  -1.879  -7.803  1.00  0.00           C  
ATOM    116  C   ARG C  69      -7.497  -0.774  -8.434  1.00  0.00           C  
ATOM    117  O   ARG C  69      -7.517   0.330  -7.893  1.00  0.00           O  
ATOM    118  CB  ARG C  69      -5.170  -1.393  -7.688  1.00  0.00           C  
ATOM    119  CG  ARG C  69      -4.089  -2.398  -7.257  1.00  0.00           C  
ATOM    120  CD  ARG C  69      -3.398  -3.080  -8.452  1.00  0.00           C  
ATOM    121  NE  ARG C  69      -1.969  -3.315  -8.178  1.00  0.00           N  
ATOM    122  CZ  ARG C  69      -1.372  -4.404  -7.740  1.00  0.00           C  
ATOM    123  NH1 ARG C  69      -0.091  -4.373  -7.545  1.00  0.00           N  
ATOM    124  NH2 ARG C  69      -2.001  -5.520  -7.507  1.00  0.00           N1+
ATOM    125  H   ARG C  69      -7.034  -3.965  -7.694  1.00  0.00           H  
ATOM    126  HA  ARG C  69      -7.001  -1.937  -6.780  1.00  0.00           H  
ATOM    127  HB2 ARG C  69      -4.873  -0.930  -8.630  1.00  0.00           H  
ATOM    128  HB3 ARG C  69      -5.164  -0.590  -6.951  1.00  0.00           H  
ATOM    129  HG2 ARG C  69      -3.338  -1.836  -6.702  1.00  0.00           H  
ATOM    130  HG3 ARG C  69      -4.504  -3.148  -6.583  1.00  0.00           H  
ATOM    131  HD2 ARG C  69      -3.911  -4.009  -8.700  1.00  0.00           H  
ATOM    132  HD3 ARG C  69      -3.459  -2.427  -9.323  1.00  0.00           H  
ATOM    133  HE  ARG C  69      -1.380  -2.495  -8.134  1.00  0.00           H  
ATOM    134 HH11 ARG C  69       0.436  -3.546  -7.783  1.00  0.00           H  
ATOM    135 HH12 ARG C  69       0.413  -5.227  -7.353  1.00  0.00           H  
ATOM    136 HH21 ARG C  69      -2.992  -5.608  -7.679  1.00  0.00           H  
ATOM    137 HH22 ARG C  69      -1.497  -6.233  -7.000  1.00  0.00           H  
ATOM    138  N   GLU C  70      -8.227  -1.033  -9.521  1.00  0.00           N  
ATOM    139  CA  GLU C  70      -9.225  -0.105 -10.077  1.00  0.00           C  
ATOM    140  C   GLU C  70     -10.368   0.111  -9.072  1.00  0.00           C  
ATOM    141  O   GLU C  70     -11.052  -0.861  -8.737  1.00  0.00           O  
ATOM    142  CB  GLU C  70      -9.837  -0.675 -11.368  1.00  0.00           C  
ATOM    143  CG  GLU C  70      -8.963  -0.527 -12.621  1.00  0.00           C  
ATOM    144  CD  GLU C  70      -9.776   0.140 -13.740  1.00  0.00           C  
ATOM    145  OE1 GLU C  70      -9.618   1.363 -13.951  1.00  0.00           O  
ATOM    146  OE2 GLU C  70     -10.616  -0.544 -14.376  1.00  0.00           O1-
ATOM    147  H   GLU C  70      -8.138  -1.944  -9.947  1.00  0.00           H  
ATOM    148  HA  GLU C  70      -8.757   0.851 -10.313  1.00  0.00           H  
ATOM    149  HB2 GLU C  70     -10.776  -0.149 -11.540  1.00  0.00           H  
ATOM    150  HB3 GLU C  70     -10.078  -1.728 -11.223  1.00  0.00           H  
ATOM    151  HG2 GLU C  70      -8.620  -1.511 -12.940  1.00  0.00           H  
ATOM    152  HG3 GLU C  70      -8.085   0.076 -12.393  1.00  0.00           H  
ATOM    153  N   PRO C  71     -10.624   1.341  -8.585  1.00  0.00           N  
ATOM    154  CA  PRO C  71     -11.708   1.574  -7.641  1.00  0.00           C  
ATOM    155  C   PRO C  71     -13.095   1.313  -8.211  1.00  0.00           C  
ATOM    156  O   PRO C  71     -13.360   1.558  -9.390  1.00  0.00           O  
ATOM    157  CB  PRO C  71     -11.585   3.024  -7.176  1.00  0.00           C  
ATOM    158  CG  PRO C  71     -10.096   3.266  -7.345  1.00  0.00           C  
ATOM    159  CD  PRO C  71      -9.801   2.538  -8.657  1.00  0.00           C  
ATOM    160  HA  PRO C  71     -11.548   0.924  -6.780  1.00  0.00           H  
ATOM    161  HB2 PRO C  71     -12.142   3.690  -7.835  1.00  0.00           H  
ATOM    162  HB3 PRO C  71     -11.903   3.147  -6.141  1.00  0.00           H  
ATOM    163  HG2 PRO C  71      -9.886   4.335  -7.398  1.00  0.00           H  
ATOM    164  HG3 PRO C  71      -9.552   2.795  -6.526  1.00  0.00           H  
ATOM    165  HD2 PRO C  71     -10.117   3.146  -9.505  1.00  0.00           H  
ATOM    166  HD3 PRO C  71      -8.736   2.317  -8.728  1.00  0.00           H  
ATOM    167  N   SER C  72     -13.990   0.891  -7.325  1.00  0.00           N  
ATOM    168  CA  SER C  72     -15.427   0.835  -7.547  1.00  0.00           C  
ATOM    169  C   SER C  72     -16.115   1.290  -6.263  1.00  0.00           C  
ATOM    170  O   SER C  72     -15.919   0.705  -5.195  1.00  0.00           O  
ATOM    171  CB  SER C  72     -15.845  -0.561  -8.020  1.00  0.00           C  
ATOM    172  OG  SER C  72     -17.252  -0.675  -8.107  1.00  0.00           O  
ATOM    173  H   SER C  72     -13.666   0.703  -6.387  1.00  0.00           H  
ATOM    174  HA  SER C  72     -15.679   1.541  -8.338  1.00  0.00           H  
ATOM    175  HB2 SER C  72     -15.473  -1.305  -7.315  1.00  0.00           H  
ATOM    176  HB3 SER C  72     -15.405  -0.754  -8.998  1.00  0.00           H  
ATOM    177  HG  SER C  72     -17.575   0.077  -8.608  1.00  0.00           H  
ATOM    178  N   GLN C  73     -16.869   2.387  -6.361  1.00  0.00           N  
ATOM    179  CA  GLN C  73     -17.480   3.052  -5.210  1.00  0.00           C  
ATOM    180  C   GLN C  73     -18.852   2.441  -4.914  1.00  0.00           C  
ATOM    181  O   GLN C  73     -19.674   2.253  -5.818  1.00  0.00           O  
ATOM    182  CB  GLN C  73     -17.551   4.572  -5.428  1.00  0.00           C  
ATOM    183  CG  GLN C  73     -16.205   5.284  -5.681  1.00  0.00           C  
ATOM    184  CD  GLN C  73     -15.291   5.373  -4.457  1.00  0.00           C  
ATOM    185  OE1 GLN C  73     -15.172   4.475  -3.640  1.00  0.00           O  
ATOM    186  NE2 GLN C  73     -14.600   6.469  -4.255  1.00  0.00           N  
ATOM    187  H   GLN C  73     -17.016   2.781  -7.279  1.00  0.00           H  
ATOM    188  HA  GLN C  73     -16.855   2.870  -4.335  1.00  0.00           H  
ATOM    189  HB2 GLN C  73     -18.026   5.028  -4.559  1.00  0.00           H  
ATOM    190  HB3 GLN C  73     -18.189   4.755  -6.293  1.00  0.00           H  
ATOM    191  HG2 GLN C  73     -16.421   6.296  -6.022  1.00  0.00           H  
ATOM    192  HG3 GLN C  73     -15.662   4.790  -6.487  1.00  0.00           H  
ATOM    193 HE21 GLN C  73     -13.965   6.509  -3.471  1.00  0.00           H  
ATOM    194 HE22 GLN C  73     -14.790   7.291  -4.810  1.00  0.00           H  
ATOM    195  N   VAL C  74     -19.101   2.122  -3.644  1.00  0.00           N  
ATOM    196  CA  VAL C  74     -20.161   1.192  -3.234  1.00  0.00           C  
ATOM    197  C   VAL C  74     -21.053   1.781  -2.144  1.00  0.00           C  
ATOM    198  O   VAL C  74     -20.594   2.533  -1.285  1.00  0.00           O  
ATOM    199  CB  VAL C  74     -19.549  -0.177  -2.854  1.00  0.00           C  
ATOM    200  CG1 VAL C  74     -20.503  -1.142  -2.139  1.00  0.00           C  
ATOM    201  CG2 VAL C  74     -18.997  -0.912  -4.081  1.00  0.00           C  
ATOM    202  H   VAL C  74     -18.425   2.387  -2.942  1.00  0.00           H  
ATOM    203  HA  VAL C  74     -20.809   1.014  -4.092  1.00  0.00           H  
ATOM    204  HB  VAL C  74     -18.709   0.008  -2.184  1.00  0.00           H  
ATOM    205 HG11 VAL C  74     -20.811  -0.724  -1.180  1.00  0.00           H  
ATOM    206 HG12 VAL C  74     -21.383  -1.337  -2.752  1.00  0.00           H  
ATOM    207 HG13 VAL C  74     -19.992  -2.084  -1.943  1.00  0.00           H  
ATOM    208 HG21 VAL C  74     -19.813  -1.174  -4.755  1.00  0.00           H  
ATOM    209 HG22 VAL C  74     -18.279  -0.288  -4.612  1.00  0.00           H  
ATOM    210 HG23 VAL C  74     -18.484  -1.820  -3.764  1.00  0.00           H  
ATOM    211  N   ILE C  75     -22.331   1.400  -2.171  1.00  0.00           N  
ATOM    212  CA  ILE C  75     -23.315   1.659  -1.119  1.00  0.00           C  
ATOM    213  C   ILE C  75     -23.653   0.345  -0.411  1.00  0.00           C  
ATOM    214  O   ILE C  75     -24.116  -0.610  -1.042  1.00  0.00           O  
ATOM    215  CB  ILE C  75     -24.557   2.397  -1.670  1.00  0.00           C  
ATOM    216  CG1 ILE C  75     -24.234   3.832  -2.147  1.00  0.00           C  
ATOM    217  CG2 ILE C  75     -25.735   2.396  -0.675  1.00  0.00           C  
ATOM    218  CD1 ILE C  75     -24.047   4.877  -1.041  1.00  0.00           C  
ATOM    219  H   ILE C  75     -22.618   0.793  -2.926  1.00  0.00           H  
ATOM    220  HA  ILE C  75     -22.860   2.316  -0.378  1.00  0.00           H  
ATOM    221  HB  ILE C  75     -24.885   1.844  -2.550  1.00  0.00           H  
ATOM    222 HG12 ILE C  75     -25.049   4.170  -2.787  1.00  0.00           H  
ATOM    223 HG13 ILE C  75     -23.327   3.815  -2.750  1.00  0.00           H  
ATOM    224 HG21 ILE C  75     -26.116   1.384  -0.537  1.00  0.00           H  
ATOM    225 HG22 ILE C  75     -25.417   2.787   0.291  1.00  0.00           H  
ATOM    226 HG23 ILE C  75     -26.546   3.015  -1.058  1.00  0.00           H  
ATOM    227 HD11 ILE C  75     -24.984   5.044  -0.510  1.00  0.00           H  
ATOM    228 HD12 ILE C  75     -23.285   4.544  -0.336  1.00  0.00           H  
ATOM    229 HD13 ILE C  75     -23.731   5.820  -1.487  1.00  0.00           H  
ATOM    230  N   PHE C  76     -23.442   0.320   0.905  1.00  0.00           N  
ATOM    231  CA  PHE C  76     -23.952  -0.718   1.801  1.00  0.00           C  
ATOM    232  C   PHE C  76     -25.286  -0.249   2.392  1.00  0.00           C  
ATOM    233  O   PHE C  76     -25.420   0.927   2.734  1.00  0.00           O  
ATOM    234  CB  PHE C  76     -22.948  -1.021   2.931  1.00  0.00           C  
ATOM    235  CG  PHE C  76     -21.605  -1.652   2.590  1.00  0.00           C  
ATOM    236  CD1 PHE C  76     -21.333  -2.205   1.322  1.00  0.00           C  
ATOM    237  CD2 PHE C  76     -20.625  -1.738   3.599  1.00  0.00           C  
ATOM    238  CE1 PHE C  76     -20.109  -2.855   1.077  1.00  0.00           C  
ATOM    239  CE2 PHE C  76     -19.395  -2.375   3.351  1.00  0.00           C  
ATOM    240  CZ  PHE C  76     -19.142  -2.944   2.092  1.00  0.00           C  
ATOM    241  H   PHE C  76     -23.080   1.163   1.328  1.00  0.00           H  
ATOM    242  HA  PHE C  76     -24.132  -1.636   1.242  1.00  0.00           H  
ATOM    243  HB2 PHE C  76     -23.439  -1.700   3.628  1.00  0.00           H  
ATOM    244  HB3 PHE C  76     -22.759  -0.093   3.470  1.00  0.00           H  
ATOM    245  HD1 PHE C  76     -22.061  -2.137   0.528  1.00  0.00           H  
ATOM    246  HD2 PHE C  76     -20.817  -1.317   4.575  1.00  0.00           H  
ATOM    247  HE1 PHE C  76     -19.911  -3.289   0.108  1.00  0.00           H  
ATOM    248  HE2 PHE C  76     -18.645  -2.433   4.126  1.00  0.00           H  
ATOM    249  HZ  PHE C  76     -18.203  -3.443   1.900  1.00  0.00           H  
ATOM    250  N   CYS C  77     -26.253  -1.150   2.563  1.00  0.00           N  
ATOM    251  CA  CYS C  77     -27.532  -0.861   3.221  1.00  0.00           C  
ATOM    252  C   CYS C  77     -28.057  -2.087   3.985  1.00  0.00           C  
ATOM    253  O   CYS C  77     -27.901  -3.213   3.519  1.00  0.00           O  
ATOM    254  CB  CYS C  77     -28.516  -0.330   2.164  1.00  0.00           C  
ATOM    255  SG  CYS C  77     -30.125   0.090   2.901  1.00  0.00           S  
ATOM    256  H   CYS C  77     -26.113  -2.080   2.197  1.00  0.00           H  
ATOM    257  HA  CYS C  77     -27.373  -0.071   3.954  1.00  0.00           H  
ATOM    258  HB2 CYS C  77     -28.093   0.562   1.702  1.00  0.00           H  
ATOM    259  HB3 CYS C  77     -28.660  -1.083   1.390  1.00  0.00           H  
ATOM    260  HG  CYS C  77     -29.672   0.955   3.813  1.00  0.00           H  
ATOM    261  N   ASN C  78     -28.696  -1.886   5.140  1.00  0.00           N  
ATOM    262  CA  ASN C  78     -29.282  -2.950   5.962  1.00  0.00           C  
ATOM    263  C   ASN C  78     -30.806  -2.799   6.038  1.00  0.00           C  
ATOM    264  O   ASN C  78     -31.315  -1.760   6.462  1.00  0.00           O  
ATOM    265  CB  ASN C  78     -28.613  -2.974   7.348  1.00  0.00           C  
ATOM    266  CG  ASN C  78     -29.257  -3.966   8.309  1.00  0.00           C  
ATOM    267  OD1 ASN C  78     -29.996  -4.867   7.938  1.00  0.00           O  
ATOM    268  ND2 ASN C  78     -28.987  -3.828   9.578  1.00  0.00           N  
ATOM    269  H   ASN C  78     -28.818  -0.934   5.453  1.00  0.00           H  
ATOM    270  HA  ASN C  78     -29.081  -3.916   5.499  1.00  0.00           H  
ATOM    271  HB2 ASN C  78     -28.686  -1.981   7.792  1.00  0.00           H  
ATOM    272  HB3 ASN C  78     -27.559  -3.230   7.243  1.00  0.00           H  
ATOM    273 HD21 ASN C  78     -28.316  -3.138   9.883  1.00  0.00           H  
ATOM    274 HD22 ASN C  78     -29.380  -4.480  10.242  1.00  0.00           H  
ATOM    275  N   ARG C  79     -31.515  -3.869   5.660  1.00  0.00           N  
ATOM    276  CA  ARG C  79     -32.981  -3.972   5.603  1.00  0.00           C  
ATOM    277  C   ARG C  79     -33.446  -5.261   6.292  1.00  0.00           C  
ATOM    278  O   ARG C  79     -34.236  -6.033   5.752  1.00  0.00           O  
ATOM    279  CB  ARG C  79     -33.476  -3.814   4.154  1.00  0.00           C  
ATOM    280  CG  ARG C  79     -32.919  -2.555   3.459  1.00  0.00           C  
ATOM    281  CD  ARG C  79     -33.540  -2.361   2.076  1.00  0.00           C  
ATOM    282  NE  ARG C  79     -32.913  -1.228   1.368  1.00  0.00           N  
ATOM    283  CZ  ARG C  79     -32.778  -1.090   0.061  1.00  0.00           C  
ATOM    284  NH1 ARG C  79     -33.253  -1.959  -0.785  1.00  0.00           N  
ATOM    285  NH2 ARG C  79     -32.160  -0.063  -0.448  1.00  0.00           N1+
ATOM    286  H   ARG C  79     -30.995  -4.685   5.370  1.00  0.00           H  
ATOM    287  HA  ARG C  79     -33.406  -3.157   6.189  1.00  0.00           H  
ATOM    288  HB2 ARG C  79     -34.565  -3.760   4.161  1.00  0.00           H  
ATOM    289  HB3 ARG C  79     -33.180  -4.688   3.575  1.00  0.00           H  
ATOM    290  HG2 ARG C  79     -31.840  -2.655   3.339  1.00  0.00           H  
ATOM    291  HG3 ARG C  79     -33.126  -1.681   4.077  1.00  0.00           H  
ATOM    292  HD2 ARG C  79     -34.607  -2.171   2.197  1.00  0.00           H  
ATOM    293  HD3 ARG C  79     -33.410  -3.280   1.505  1.00  0.00           H  
ATOM    294  HE  ARG C  79     -32.541  -0.488   1.947  1.00  0.00           H  
ATOM    295 HH11 ARG C  79     -33.786  -2.753  -0.462  1.00  0.00           H  
ATOM    296 HH12 ARG C  79     -33.193  -1.754  -1.773  1.00  0.00           H  
ATOM    297 HH21 ARG C  79     -31.948  -0.049  -1.436  1.00  0.00           H  
ATOM    298 HH22 ARG C  79     -31.782   0.674   0.130  1.00  0.00           H  
ATOM    299  N   SER C  80     -32.907  -5.508   7.486  1.00  0.00           N  
ATOM    300  CA  SER C  80     -33.158  -6.687   8.324  1.00  0.00           C  
ATOM    301  C   SER C  80     -33.208  -6.307   9.819  1.00  0.00           C  
ATOM    302  O   SER C  80     -32.647  -5.274  10.204  1.00  0.00           O  
ATOM    303  CB  SER C  80     -32.082  -7.744   8.039  1.00  0.00           C  
ATOM    304  OG  SER C  80     -30.839  -7.377   8.600  1.00  0.00           O  
ATOM    305  H   SER C  80     -32.225  -4.845   7.827  1.00  0.00           H  
ATOM    306  HA  SER C  80     -34.124  -7.107   8.043  1.00  0.00           H  
ATOM    307  HB2 SER C  80     -31.972  -7.875   6.963  1.00  0.00           H  
ATOM    308  HB3 SER C  80     -32.385  -8.698   8.470  1.00  0.00           H  
ATOM    309  HG  SER C  80     -30.547  -6.540   8.232  1.00  0.00           H  
ATOM    310  N   PRO C  81     -33.873  -7.094  10.686  1.00  0.00           N  
ATOM    311  CA  PRO C  81     -34.003  -6.825  12.122  1.00  0.00           C  
ATOM    312  C   PRO C  81     -32.750  -7.286  12.894  1.00  0.00           C  
ATOM    313  O   PRO C  81     -32.831  -8.079  13.829  1.00  0.00           O  
ATOM    314  CB  PRO C  81     -35.293  -7.552  12.512  1.00  0.00           C  
ATOM    315  CG  PRO C  81     -35.230  -8.811  11.651  1.00  0.00           C  
ATOM    316  CD  PRO C  81     -34.656  -8.273  10.339  1.00  0.00           C  
ATOM    317  HA  PRO C  81     -34.133  -5.756  12.295  1.00  0.00           H  
ATOM    318  HB2 PRO C  81     -36.149  -6.950  12.210  1.00  0.00           H  
ATOM    319  HB3 PRO C  81     -35.350  -7.783  13.576  1.00  0.00           H  
ATOM    320  HG2 PRO C  81     -36.218  -9.249  11.506  1.00  0.00           H  
ATOM    321  HG3 PRO C  81     -34.544  -9.535  12.091  1.00  0.00           H  
ATOM    322  HD2 PRO C  81     -34.037  -9.034   9.864  1.00  0.00           H  
ATOM    323  HD3 PRO C  81     -35.474  -7.986   9.678  1.00  0.00           H  
ATOM    324  N   ARG C  82     -31.576  -6.822  12.451  1.00  0.00           N  
ATOM    325  CA  ARG C  82     -30.233  -7.280  12.849  1.00  0.00           C  
ATOM    326  C   ARG C  82     -29.217  -6.139  12.773  1.00  0.00           C  
ATOM    327  O   ARG C  82     -29.386  -5.226  11.963  1.00  0.00           O  
ATOM    328  CB  ARG C  82     -29.776  -8.399  11.895  1.00  0.00           C  
ATOM    329  CG  ARG C  82     -30.598  -9.696  11.898  1.00  0.00           C  
ATOM    330  CD  ARG C  82     -30.589 -10.425  13.251  1.00  0.00           C  
ATOM    331  NE  ARG C  82     -30.623 -11.891  13.084  1.00  0.00           N  
ATOM    332  CZ  ARG C  82     -29.586 -12.665  12.806  1.00  0.00           C  
ATOM    333  NH1 ARG C  82     -28.379 -12.209  12.674  1.00  0.00           N  
ATOM    334  NH2 ARG C  82     -29.743 -13.942  12.648  1.00  0.00           N1+
ATOM    335  H   ARG C  82     -31.612  -6.137  11.710  1.00  0.00           H  
ATOM    336  HA  ARG C  82     -30.250  -7.654  13.873  1.00  0.00           H  
ATOM    337  HB2 ARG C  82     -28.737  -8.648  12.109  1.00  0.00           H  
ATOM    338  HB3 ARG C  82     -29.784  -8.004  10.878  1.00  0.00           H  
ATOM    339  HG2 ARG C  82     -30.159 -10.346  11.142  1.00  0.00           H  
ATOM    340  HG3 ARG C  82     -31.627  -9.499  11.597  1.00  0.00           H  
ATOM    341  HD2 ARG C  82     -31.456 -10.109  13.832  1.00  0.00           H  
ATOM    342  HD3 ARG C  82     -29.705 -10.145  13.824  1.00  0.00           H  
ATOM    343  HE  ARG C  82     -31.510 -12.353  13.224  1.00  0.00           H  
ATOM    344 HH11 ARG C  82     -27.620 -12.867  12.573  1.00  0.00           H  
ATOM    345 HH12 ARG C  82     -28.167 -11.276  12.995  1.00  0.00           H  
ATOM    346 HH21 ARG C  82     -30.631 -14.399  12.798  1.00  0.00           H  
ATOM    347 HH22 ARG C  82     -28.926 -14.510  12.473  1.00  0.00           H  
ATOM    348  N   VAL C  83     -28.137  -6.200  13.552  1.00  0.00           N  
ATOM    349  CA  VAL C  83     -26.994  -5.275  13.446  1.00  0.00           C  
ATOM    350  C   VAL C  83     -25.949  -5.869  12.504  1.00  0.00           C  
ATOM    351  O   VAL C  83     -25.135  -6.697  12.904  1.00  0.00           O  
ATOM    352  CB  VAL C  83     -26.409  -4.900  14.823  1.00  0.00           C  
ATOM    353  CG1 VAL C  83     -25.221  -3.933  14.686  1.00  0.00           C  
ATOM    354  CG2 VAL C  83     -27.461  -4.245  15.723  1.00  0.00           C  
ATOM    355  H   VAL C  83     -28.062  -6.969  14.203  1.00  0.00           H  
ATOM    356  HA  VAL C  83     -27.338  -4.344  12.995  1.00  0.00           H  
ATOM    357  HB  VAL C  83     -26.056  -5.806  15.316  1.00  0.00           H  
ATOM    358 HG11 VAL C  83     -24.414  -4.395  14.116  1.00  0.00           H  
ATOM    359 HG12 VAL C  83     -25.536  -3.016  14.189  1.00  0.00           H  
ATOM    360 HG13 VAL C  83     -24.837  -3.690  15.676  1.00  0.00           H  
ATOM    361 HG21 VAL C  83     -27.847  -3.338  15.259  1.00  0.00           H  
ATOM    362 HG22 VAL C  83     -28.279  -4.941  15.906  1.00  0.00           H  
ATOM    363 HG23 VAL C  83     -27.010  -3.995  16.684  1.00  0.00           H  
ATOM    364  N   VAL C  84     -25.983  -5.467  11.235  1.00  0.00           N  
ATOM    365  CA  VAL C  84     -25.137  -6.041  10.181  1.00  0.00           C  
ATOM    366  C   VAL C  84     -23.667  -5.651  10.345  1.00  0.00           C  
ATOM    367  O   VAL C  84     -23.341  -4.504  10.659  1.00  0.00           O  
ATOM    368  CB  VAL C  84     -25.696  -5.696   8.787  1.00  0.00           C  
ATOM    369  CG1 VAL C  84     -24.740  -5.992   7.624  1.00  0.00           C  
ATOM    370  CG2 VAL C  84     -26.994  -6.476   8.545  1.00  0.00           C  
ATOM    371  H   VAL C  84     -26.625  -4.730  10.981  1.00  0.00           H  
ATOM    372  HA  VAL C  84     -25.185  -7.126  10.282  1.00  0.00           H  
ATOM    373  HB  VAL C  84     -25.930  -4.631   8.758  1.00  0.00           H  
ATOM    374 HG11 VAL C  84     -23.852  -5.364   7.695  1.00  0.00           H  
ATOM    375 HG12 VAL C  84     -24.450  -7.043   7.644  1.00  0.00           H  
ATOM    376 HG13 VAL C  84     -25.234  -5.770   6.678  1.00  0.00           H  
ATOM    377 HG21 VAL C  84     -26.774  -7.543   8.494  1.00  0.00           H  
ATOM    378 HG22 VAL C  84     -27.703  -6.306   9.355  1.00  0.00           H  
ATOM    379 HG23 VAL C  84     -27.452  -6.158   7.608  1.00  0.00           H  
ATOM    380  N   LEU C  85     -22.780  -6.611  10.076  1.00  0.00           N  
ATOM    381  CA  LEU C  85     -21.328  -6.503  10.185  1.00  0.00           C  
ATOM    382  C   LEU C  85     -20.659  -6.847   8.837  1.00  0.00           C  
ATOM    383  O   LEU C  85     -20.585  -8.029   8.483  1.00  0.00           O  
ATOM    384  CB  LEU C  85     -20.860  -7.380  11.365  1.00  0.00           C  
ATOM    385  CG  LEU C  85     -19.332  -7.447  11.556  1.00  0.00           C  
ATOM    386  CD1 LEU C  85     -18.780  -6.099  12.022  1.00  0.00           C  
ATOM    387  CD2 LEU C  85     -18.980  -8.493  12.614  1.00  0.00           C  
ATOM    388  H   LEU C  85     -23.151  -7.517   9.827  1.00  0.00           H  
ATOM    389  HA  LEU C  85     -21.066  -5.477  10.445  1.00  0.00           H  
ATOM    390  HB2 LEU C  85     -21.221  -8.394  11.195  1.00  0.00           H  
ATOM    391  HB3 LEU C  85     -21.320  -7.015  12.284  1.00  0.00           H  
ATOM    392  HG  LEU C  85     -18.847  -7.732  10.623  1.00  0.00           H  
ATOM    393 HD11 LEU C  85     -18.920  -5.345  11.247  1.00  0.00           H  
ATOM    394 HD12 LEU C  85     -19.279  -5.783  12.938  1.00  0.00           H  
ATOM    395 HD13 LEU C  85     -17.713  -6.187  12.224  1.00  0.00           H  
ATOM    396 HD21 LEU C  85     -19.394  -8.203  13.580  1.00  0.00           H  
ATOM    397 HD22 LEU C  85     -19.389  -9.463  12.331  1.00  0.00           H  
ATOM    398 HD23 LEU C  85     -17.897  -8.571  12.706  1.00  0.00           H  
ATOM    399  N   PRO C  86     -20.208  -5.843   8.059  1.00  0.00           N  
ATOM    400  CA  PRO C  86     -19.453  -6.053   6.824  1.00  0.00           C  
ATOM    401  C   PRO C  86     -18.093  -6.726   7.036  1.00  0.00           C  
ATOM    402  O   PRO C  86     -17.365  -6.378   7.967  1.00  0.00           O  
ATOM    403  CB  PRO C  86     -19.269  -4.662   6.207  1.00  0.00           C  
ATOM    404  CG  PRO C  86     -20.442  -3.865   6.771  1.00  0.00           C  
ATOM    405  CD  PRO C  86     -20.557  -4.433   8.183  1.00  0.00           C  
ATOM    406  HA  PRO C  86     -20.050  -6.669   6.151  1.00  0.00           H  
ATOM    407  HB2 PRO C  86     -19.288  -4.702   5.118  1.00  0.00           H  
ATOM    408  HB3 PRO C  86     -18.339  -4.213   6.555  1.00  0.00           H  
ATOM    409  HG2 PRO C  86     -21.349  -4.081   6.206  1.00  0.00           H  
ATOM    410  HG3 PRO C  86     -20.236  -2.795   6.783  1.00  0.00           H  
ATOM    411  HD2 PRO C  86     -19.847  -3.936   8.844  1.00  0.00           H  
ATOM    412  HD3 PRO C  86     -21.573  -4.296   8.553  1.00  0.00           H  
ATOM    413  N   VAL C  87     -17.721  -7.640   6.137  1.00  0.00           N  
ATOM    414  CA  VAL C  87     -16.453  -8.383   6.160  1.00  0.00           C  
ATOM    415  C   VAL C  87     -15.841  -8.466   4.759  1.00  0.00           C  
ATOM    416  O   VAL C  87     -16.522  -8.785   3.786  1.00  0.00           O  
ATOM    417  CB  VAL C  87     -16.628  -9.781   6.797  1.00  0.00           C  
ATOM    418  CG1 VAL C  87     -15.354 -10.634   6.736  1.00  0.00           C  
ATOM    419  CG2 VAL C  87     -17.081  -9.710   8.262  1.00  0.00           C  
ATOM    420  H   VAL C  87     -18.379  -7.909   5.419  1.00  0.00           H  
ATOM    421  HA  VAL C  87     -15.749  -7.834   6.785  1.00  0.00           H  
ATOM    422  HB  VAL C  87     -17.401 -10.309   6.239  1.00  0.00           H  
ATOM    423 HG11 VAL C  87     -15.076 -10.837   5.702  1.00  0.00           H  
ATOM    424 HG12 VAL C  87     -14.536 -10.115   7.237  1.00  0.00           H  
ATOM    425 HG13 VAL C  87     -15.526 -11.591   7.228  1.00  0.00           H  
ATOM    426 HG21 VAL C  87     -16.351  -9.155   8.851  1.00  0.00           H  
ATOM    427 HG22 VAL C  87     -18.051  -9.218   8.333  1.00  0.00           H  
ATOM    428 HG23 VAL C  87     -17.182 -10.716   8.669  1.00  0.00           H  
ATOM    429  N   TRP C  88     -14.539  -8.207   4.664  1.00  0.00           N  
ATOM    430  CA  TRP C  88     -13.740  -8.297   3.437  1.00  0.00           C  
ATOM    431  C   TRP C  88     -12.771  -9.482   3.510  1.00  0.00           C  
ATOM    432  O   TRP C  88     -12.410  -9.914   4.603  1.00  0.00           O  
ATOM    433  CB  TRP C  88     -13.025  -6.958   3.208  1.00  0.00           C  
ATOM    434  CG  TRP C  88     -11.982  -6.936   2.134  1.00  0.00           C  
ATOM    435  CD1 TRP C  88     -12.222  -7.053   0.809  1.00  0.00           C  
ATOM    436  CD2 TRP C  88     -10.529  -6.821   2.267  1.00  0.00           C  
ATOM    437  NE1 TRP C  88     -11.026  -7.041   0.121  1.00  0.00           N  
ATOM    438  CE2 TRP C  88      -9.951  -6.876   0.964  1.00  0.00           C  
ATOM    439  CE3 TRP C  88      -9.636  -6.664   3.351  1.00  0.00           C  
ATOM    440  CZ2 TRP C  88      -8.570  -6.760   0.742  1.00  0.00           C  
ATOM    441  CZ3 TRP C  88      -8.248  -6.548   3.142  1.00  0.00           C  
ATOM    442  CH2 TRP C  88      -7.714  -6.588   1.842  1.00  0.00           C  
ATOM    443  H   TRP C  88     -14.045  -7.977   5.515  1.00  0.00           H  
ATOM    444  HA  TRP C  88     -14.394  -8.469   2.582  1.00  0.00           H  
ATOM    445  HB2 TRP C  88     -12.536  -6.682   4.143  1.00  0.00           H  
ATOM    446  HB3 TRP C  88     -13.769  -6.193   2.986  1.00  0.00           H  
ATOM    447  HD1 TRP C  88     -13.202  -7.157   0.366  1.00  0.00           H  
ATOM    448  HE1 TRP C  88     -10.952  -7.158  -0.879  1.00  0.00           H  
ATOM    449  HE3 TRP C  88     -10.030  -6.634   4.356  1.00  0.00           H  
ATOM    450  HZ2 TRP C  88      -8.171  -6.819  -0.260  1.00  0.00           H  
ATOM    451  HZ3 TRP C  88      -7.582  -6.438   3.985  1.00  0.00           H  
ATOM    452  HH2 TRP C  88      -6.646  -6.510   1.697  1.00  0.00           H  
ATOM    453  N   LEU C  89     -12.340  -9.991   2.354  1.00  0.00           N  
ATOM    454  CA  LEU C  89     -11.395 -11.104   2.226  1.00  0.00           C  
ATOM    455  C   LEU C  89     -10.117 -10.629   1.524  1.00  0.00           C  
ATOM    456  O   LEU C  89     -10.167 -10.247   0.351  1.00  0.00           O  
ATOM    457  CB  LEU C  89     -12.077 -12.267   1.482  1.00  0.00           C  
ATOM    458  CG  LEU C  89     -13.232 -12.942   2.247  1.00  0.00           C  
ATOM    459  CD1 LEU C  89     -13.996 -13.878   1.310  1.00  0.00           C  
ATOM    460  CD2 LEU C  89     -12.720 -13.782   3.418  1.00  0.00           C  
ATOM    461  H   LEU C  89     -12.682  -9.574   1.500  1.00  0.00           H  
ATOM    462  HA  LEU C  89     -11.106 -11.454   3.217  1.00  0.00           H  
ATOM    463  HB2 LEU C  89     -11.326 -13.021   1.246  1.00  0.00           H  
ATOM    464  HB3 LEU C  89     -12.461 -11.883   0.537  1.00  0.00           H  
ATOM    465  HG  LEU C  89     -13.926 -12.189   2.621  1.00  0.00           H  
ATOM    466 HD11 LEU C  89     -14.469 -13.295   0.519  1.00  0.00           H  
ATOM    467 HD12 LEU C  89     -13.311 -14.602   0.869  1.00  0.00           H  
ATOM    468 HD13 LEU C  89     -14.772 -14.407   1.864  1.00  0.00           H  
ATOM    469 HD21 LEU C  89     -12.059 -14.568   3.054  1.00  0.00           H  
ATOM    470 HD22 LEU C  89     -12.171 -13.154   4.119  1.00  0.00           H  
ATOM    471 HD23 LEU C  89     -13.561 -14.234   3.944  1.00  0.00           H  
ATOM    472  N   ASN C  90      -8.979 -10.648   2.230  1.00  0.00           N  
ATOM    473  CA  ASN C  90      -7.717 -10.088   1.724  1.00  0.00           C  
ATOM    474  C   ASN C  90      -7.084 -10.919   0.575  1.00  0.00           C  
ATOM    475  O   ASN C  90      -7.723 -11.785  -0.021  1.00  0.00           O  
ATOM    476  CB  ASN C  90      -6.761  -9.767   2.907  1.00  0.00           C  
ATOM    477  CG  ASN C  90      -5.718 -10.841   3.157  1.00  0.00           C  
ATOM    478  OD1 ASN C  90      -6.020 -12.018   3.146  1.00  0.00           O  
ATOM    479  ND2 ASN C  90      -4.460 -10.492   3.240  1.00  0.00           N  
ATOM    480  H   ASN C  90      -9.022 -10.954   3.192  1.00  0.00           H  
ATOM    481  HA  ASN C  90      -7.971  -9.132   1.267  1.00  0.00           H  
ATOM    482  HB2 ASN C  90      -7.323  -9.595   3.825  1.00  0.00           H  
ATOM    483  HB3 ASN C  90      -6.235  -8.841   2.678  1.00  0.00           H  
ATOM    484 HD21 ASN C  90      -4.219  -9.513   3.305  1.00  0.00           H  
ATOM    485 HD22 ASN C  90      -3.760 -11.219   3.207  1.00  0.00           H  
ATOM    486  N   PHE C  91      -5.815 -10.659   0.259  1.00  0.00           N  
ATOM    487  CA  PHE C  91      -4.988 -11.355  -0.741  1.00  0.00           C  
ATOM    488  C   PHE C  91      -4.672 -12.833  -0.399  1.00  0.00           C  
ATOM    489  O   PHE C  91      -4.240 -13.590  -1.265  1.00  0.00           O  
ATOM    490  CB  PHE C  91      -3.704 -10.526  -0.943  1.00  0.00           C  
ATOM    491  CG  PHE C  91      -3.938  -9.023  -0.851  1.00  0.00           C  
ATOM    492  CD1 PHE C  91      -4.595  -8.340  -1.891  1.00  0.00           C  
ATOM    493  CD2 PHE C  91      -3.631  -8.340   0.342  1.00  0.00           C  
ATOM    494  CE1 PHE C  91      -4.947  -6.985  -1.733  1.00  0.00           C  
ATOM    495  CE2 PHE C  91      -3.959  -6.982   0.486  1.00  0.00           C  
ATOM    496  CZ  PHE C  91      -4.621  -6.305  -0.549  1.00  0.00           C  
ATOM    497  H   PHE C  91      -5.354  -9.919   0.771  1.00  0.00           H  
ATOM    498  HA  PHE C  91      -5.536 -11.361  -1.683  1.00  0.00           H  
ATOM    499  HB2 PHE C  91      -3.268 -10.769  -1.912  1.00  0.00           H  
ATOM    500  HB3 PHE C  91      -2.983 -10.812  -0.177  1.00  0.00           H  
ATOM    501  HD1 PHE C  91      -4.841  -8.863  -2.804  1.00  0.00           H  
ATOM    502  HD2 PHE C  91      -3.151  -8.856   1.161  1.00  0.00           H  
ATOM    503  HE1 PHE C  91      -5.473  -6.461  -2.518  1.00  0.00           H  
ATOM    504  HE2 PHE C  91      -3.710  -6.465   1.401  1.00  0.00           H  
ATOM    505  HZ  PHE C  91      -4.883  -5.264  -0.426  1.00  0.00           H  
ATOM    506  N   ASP C  92      -4.946 -13.258   0.837  1.00  0.00           N  
ATOM    507  CA  ASP C  92      -4.874 -14.627   1.373  1.00  0.00           C  
ATOM    508  C   ASP C  92      -6.257 -15.171   1.805  1.00  0.00           C  
ATOM    509  O   ASP C  92      -6.414 -16.341   2.175  1.00  0.00           O  
ATOM    510  CB  ASP C  92      -3.927 -14.676   2.586  1.00  0.00           C  
ATOM    511  CG  ASP C  92      -2.613 -13.898   2.468  1.00  0.00           C  
ATOM    512  OD1 ASP C  92      -2.625 -12.646   2.481  1.00  0.00           O  
ATOM    513  OD2 ASP C  92      -1.556 -14.579   2.460  1.00  0.00           O1-
ATOM    514  H   ASP C  92      -5.174 -12.547   1.517  1.00  0.00           H  
ATOM    515  HA  ASP C  92      -4.479 -15.288   0.603  1.00  0.00           H  
ATOM    516  HB2 ASP C  92      -3.712 -15.722   2.806  1.00  0.00           H  
ATOM    517  HB3 ASP C  92      -4.458 -14.278   3.451  1.00  0.00           H  
ATOM    518  N   GLY C  93      -7.274 -14.308   1.782  1.00  0.00           N  
ATOM    519  CA  GLY C  93      -8.611 -14.566   2.298  1.00  0.00           C  
ATOM    520  C   GLY C  93      -8.779 -14.375   3.806  1.00  0.00           C  
ATOM    521  O   GLY C  93      -9.674 -14.988   4.381  1.00  0.00           O  
ATOM    522  H   GLY C  93      -7.081 -13.378   1.438  1.00  0.00           H  
ATOM    523  HA2 GLY C  93      -8.908 -15.583   2.044  1.00  0.00           H  
ATOM    524  HA3 GLY C  93      -9.294 -13.870   1.810  1.00  0.00           H  
ATOM    525  N   GLU C  94      -7.948 -13.562   4.460  1.00  0.00           N  
ATOM    526  CA  GLU C  94      -8.161 -13.140   5.849  1.00  0.00           C  
ATOM    527  C   GLU C  94      -9.511 -12.401   5.978  1.00  0.00           C  
ATOM    528  O   GLU C  94      -9.701 -11.399   5.281  1.00  0.00           O  
ATOM    529  CB  GLU C  94      -7.027 -12.207   6.324  1.00  0.00           C  
ATOM    530  CG  GLU C  94      -5.619 -12.828   6.398  1.00  0.00           C  
ATOM    531  CD  GLU C  94      -5.423 -13.773   7.592  1.00  0.00           C  
ATOM    532  OE1 GLU C  94      -6.382 -14.463   8.010  1.00  0.00           O  
ATOM    533  OE2 GLU C  94      -4.287 -13.888   8.106  1.00  0.00           O1-
ATOM    534  H   GLU C  94      -7.194 -13.129   3.947  1.00  0.00           H  
ATOM    535  HA  GLU C  94      -8.166 -14.031   6.477  1.00  0.00           H  
ATOM    536  HB2 GLU C  94      -7.285 -11.811   7.307  1.00  0.00           H  
ATOM    537  HB3 GLU C  94      -6.980 -11.354   5.648  1.00  0.00           H  
ATOM    538  HG2 GLU C  94      -4.898 -12.015   6.477  1.00  0.00           H  
ATOM    539  HG3 GLU C  94      -5.405 -13.369   5.476  1.00  0.00           H  
ATOM    540  N   PRO C  95     -10.446 -12.860   6.836  1.00  0.00           N  
ATOM    541  CA  PRO C  95     -11.767 -12.251   6.989  1.00  0.00           C  
ATOM    542  C   PRO C  95     -11.705 -11.049   7.946  1.00  0.00           C  
ATOM    543  O   PRO C  95     -11.681 -11.205   9.173  1.00  0.00           O  
ATOM    544  CB  PRO C  95     -12.664 -13.392   7.482  1.00  0.00           C  
ATOM    545  CG  PRO C  95     -11.715 -14.240   8.328  1.00  0.00           C  
ATOM    546  CD  PRO C  95     -10.382 -14.106   7.594  1.00  0.00           C  
ATOM    547  HA  PRO C  95     -12.142 -11.912   6.023  1.00  0.00           H  
ATOM    548  HB2 PRO C  95     -13.009 -13.976   6.629  1.00  0.00           H  
ATOM    549  HB3 PRO C  95     -13.513 -13.031   8.062  1.00  0.00           H  
ATOM    550  HG2 PRO C  95     -12.042 -15.278   8.386  1.00  0.00           H  
ATOM    551  HG3 PRO C  95     -11.625 -13.811   9.326  1.00  0.00           H  
ATOM    552  HD2 PRO C  95      -9.560 -14.093   8.310  1.00  0.00           H  
ATOM    553  HD3 PRO C  95     -10.265 -14.946   6.909  1.00  0.00           H  
ATOM    554  N   GLN C  96     -11.679  -9.839   7.386  1.00  0.00           N  
ATOM    555  CA  GLN C  96     -11.479  -8.584   8.118  1.00  0.00           C  
ATOM    556  C   GLN C  96     -12.786  -7.780   8.274  1.00  0.00           C  
ATOM    557  O   GLN C  96     -13.372  -7.400   7.255  1.00  0.00           O  
ATOM    558  CB  GLN C  96     -10.362  -7.772   7.445  1.00  0.00           C  
ATOM    559  CG  GLN C  96     -10.166  -6.386   8.087  1.00  0.00           C  
ATOM    560  CD  GLN C  96      -8.749  -5.870   7.885  1.00  0.00           C  
ATOM    561  OE1 GLN C  96      -7.823  -6.249   8.590  1.00  0.00           O  
ATOM    562  NE2 GLN C  96      -8.509  -4.999   6.927  1.00  0.00           N  
ATOM    563  H   GLN C  96     -11.729  -9.796   6.378  1.00  0.00           H  
ATOM    564  HA  GLN C  96     -11.102  -8.827   9.111  1.00  0.00           H  
ATOM    565  HB2 GLN C  96     -10.591  -7.642   6.387  1.00  0.00           H  
ATOM    566  HB3 GLN C  96      -9.437  -8.342   7.526  1.00  0.00           H  
ATOM    567  HG2 GLN C  96     -10.330  -6.459   9.162  1.00  0.00           H  
ATOM    568  HG3 GLN C  96     -10.889  -5.680   7.679  1.00  0.00           H  
ATOM    569 HE21 GLN C  96      -7.550  -4.706   6.810  1.00  0.00           H  
ATOM    570 HE22 GLN C  96      -9.253  -4.632   6.352  1.00  0.00           H  
ATOM    571  N   PRO C  97     -13.251  -7.491   9.507  1.00  0.00           N  
ATOM    572  CA  PRO C  97     -14.492  -6.757   9.743  1.00  0.00           C  
ATOM    573  C   PRO C  97     -14.324  -5.232   9.646  1.00  0.00           C  
ATOM    574  O   PRO C  97     -13.319  -4.662  10.087  1.00  0.00           O  
ATOM    575  CB  PRO C  97     -14.948  -7.188  11.138  1.00  0.00           C  
ATOM    576  CG  PRO C  97     -13.629  -7.411  11.871  1.00  0.00           C  
ATOM    577  CD  PRO C  97     -12.721  -7.978  10.778  1.00  0.00           C  
ATOM    578  HA  PRO C  97     -15.244  -7.072   9.019  1.00  0.00           H  
ATOM    579  HB2 PRO C  97     -15.498  -8.128  11.073  1.00  0.00           H  
ATOM    580  HB3 PRO C  97     -15.550  -6.423  11.628  1.00  0.00           H  
ATOM    581  HG2 PRO C  97     -13.746  -8.107  12.702  1.00  0.00           H  
ATOM    582  HG3 PRO C  97     -13.232  -6.459  12.224  1.00  0.00           H  
ATOM    583  HD2 PRO C  97     -11.696  -7.643  10.936  1.00  0.00           H  
ATOM    584  HD3 PRO C  97     -12.767  -9.067  10.797  1.00  0.00           H  
ATOM    585  N   TYR C  98     -15.362  -4.570   9.135  1.00  0.00           N  
ATOM    586  CA  TYR C  98     -15.481  -3.114   8.967  1.00  0.00           C  
ATOM    587  C   TYR C  98     -16.741  -2.589   9.701  1.00  0.00           C  
ATOM    588  O   TYR C  98     -17.651  -3.380   9.959  1.00  0.00           O  
ATOM    589  CB  TYR C  98     -15.477  -2.760   7.468  1.00  0.00           C  
ATOM    590  CG  TYR C  98     -14.123  -2.806   6.773  1.00  0.00           C  
ATOM    591  CD1 TYR C  98     -13.565  -4.037   6.378  1.00  0.00           C  
ATOM    592  CD2 TYR C  98     -13.432  -1.608   6.491  1.00  0.00           C  
ATOM    593  CE1 TYR C  98     -12.318  -4.072   5.723  1.00  0.00           C  
ATOM    594  CE2 TYR C  98     -12.191  -1.638   5.822  1.00  0.00           C  
ATOM    595  CZ  TYR C  98     -11.629  -2.875   5.438  1.00  0.00           C  
ATOM    596  OH  TYR C  98     -10.431  -2.922   4.794  1.00  0.00           O  
ATOM    597  H   TYR C  98     -16.163  -5.117   8.855  1.00  0.00           H  
ATOM    598  HA  TYR C  98     -14.609  -2.638   9.415  1.00  0.00           H  
ATOM    599  HB2 TYR C  98     -15.874  -1.751   7.354  1.00  0.00           H  
ATOM    600  HB3 TYR C  98     -16.162  -3.426   6.944  1.00  0.00           H  
ATOM    601  HD1 TYR C  98     -14.089  -4.960   6.582  1.00  0.00           H  
ATOM    602  HD2 TYR C  98     -13.851  -0.657   6.787  1.00  0.00           H  
ATOM    603  HE1 TYR C  98     -11.881  -5.016   5.432  1.00  0.00           H  
ATOM    604  HE2 TYR C  98     -11.667  -0.718   5.610  1.00  0.00           H  
ATOM    605  HH  TYR C  98     -10.184  -2.064   4.442  1.00  0.00           H  
ATOM    606  N   PRO C  99     -16.824  -1.286  10.057  1.00  0.00           N  
ATOM    607  CA  PRO C  99     -17.894  -0.748  10.908  1.00  0.00           C  
ATOM    608  C   PRO C  99     -19.338  -1.058  10.477  1.00  0.00           C  
ATOM    609  O   PRO C  99     -19.673  -1.072   9.290  1.00  0.00           O  
ATOM    610  CB  PRO C  99     -17.632   0.756  10.998  1.00  0.00           C  
ATOM    611  CG  PRO C  99     -16.107   0.811  10.941  1.00  0.00           C  
ATOM    612  CD  PRO C  99     -15.779  -0.276   9.915  1.00  0.00           C  
ATOM    613  HA  PRO C  99     -17.746  -1.173  11.901  1.00  0.00           H  
ATOM    614  HB2 PRO C  99     -18.017   1.177  11.927  1.00  0.00           H  
ATOM    615  HB3 PRO C  99     -18.055   1.269  10.134  1.00  0.00           H  
ATOM    616  HG2 PRO C  99     -15.691   0.540  11.911  1.00  0.00           H  
ATOM    617  HG3 PRO C  99     -15.747   1.790  10.626  1.00  0.00           H  
ATOM    618  HD2 PRO C  99     -15.808   0.147   8.910  1.00  0.00           H  
ATOM    619  HD3 PRO C  99     -14.786  -0.676  10.121  1.00  0.00           H  
ATOM    620  N   THR C 100     -20.189  -1.288  11.480  1.00  0.00           N  
ATOM    621  CA  THR C 100     -21.533  -1.888  11.369  1.00  0.00           C  
ATOM    622  C   THR C 100     -22.593  -1.027  10.666  1.00  0.00           C  
ATOM    623  O   THR C 100     -22.423   0.169  10.404  1.00  0.00           O  
ATOM    624  CB  THR C 100     -22.058  -2.263  12.772  1.00  0.00           C  
ATOM    625  OG1 THR C 100     -22.189  -1.095  13.556  1.00  0.00           O  
ATOM    626  CG2 THR C 100     -21.156  -3.249  13.507  1.00  0.00           C  
ATOM    627  H   THR C 100     -19.840  -1.163  12.419  1.00  0.00           H  
ATOM    628  HA  THR C 100     -21.438  -2.810  10.795  1.00  0.00           H  
ATOM    629  HB  THR C 100     -23.042  -2.723  12.678  1.00  0.00           H  
ATOM    630 HG21 THR C 100     -21.073  -4.164  12.919  1.00  0.00           H  
ATOM    631 HG22 THR C 100     -20.162  -2.830  13.663  1.00  0.00           H  
ATOM    632 HG23 THR C 100     -21.592  -3.492  14.476  1.00  0.00           H  
ATOM    633  HG1 THR C 100     -22.443  -1.364  14.441  1.00  0.00           H  
ATOM    634  N   LEU C 101     -23.739  -1.665  10.400  1.00  0.00           N  
ATOM    635  CA  LEU C 101     -24.993  -1.077   9.932  1.00  0.00           C  
ATOM    636  C   LEU C 101     -26.157  -1.575  10.816  1.00  0.00           C  
ATOM    637  O   LEU C 101     -26.643  -2.690  10.605  1.00  0.00           O  
ATOM    638  CB  LEU C 101     -25.256  -1.435   8.454  1.00  0.00           C  
ATOM    639  CG  LEU C 101     -24.375  -0.742   7.403  1.00  0.00           C  
ATOM    640  CD1 LEU C 101     -23.050  -1.463   7.143  1.00  0.00           C  
ATOM    641  CD2 LEU C 101     -25.125  -0.711   6.069  1.00  0.00           C  
ATOM    642  H   LEU C 101     -23.754  -2.658  10.585  1.00  0.00           H  
ATOM    643  HA  LEU C 101     -24.949   0.009  10.006  1.00  0.00           H  
ATOM    644  HB2 LEU C 101     -26.290  -1.156   8.254  1.00  0.00           H  
ATOM    645  HB3 LEU C 101     -25.187  -2.514   8.320  1.00  0.00           H  
ATOM    646  HG  LEU C 101     -24.182   0.284   7.718  1.00  0.00           H  
ATOM    647 HD11 LEU C 101     -22.410  -1.414   8.024  1.00  0.00           H  
ATOM    648 HD12 LEU C 101     -23.237  -2.508   6.893  1.00  0.00           H  
ATOM    649 HD13 LEU C 101     -22.523  -0.986   6.317  1.00  0.00           H  
ATOM    650 HD21 LEU C 101     -25.303  -1.725   5.713  1.00  0.00           H  
ATOM    651 HD22 LEU C 101     -26.081  -0.206   6.203  1.00  0.00           H  
ATOM    652 HD23 LEU C 101     -24.544  -0.158   5.330  1.00  0.00           H  
ATOM    653  N   PRO C 102     -26.640  -0.786  11.794  1.00  0.00           N  
ATOM    654  CA  PRO C 102     -27.883  -1.068  12.520  1.00  0.00           C  
ATOM    655  C   PRO C 102     -29.122  -1.183  11.603  1.00  0.00           C  
ATOM    656  O   PRO C 102     -29.051  -0.772  10.437  1.00  0.00           O  
ATOM    657  CB  PRO C 102     -28.028   0.086  13.521  1.00  0.00           C  
ATOM    658  CG  PRO C 102     -26.581   0.504  13.773  1.00  0.00           C  
ATOM    659  CD  PRO C 102     -25.973   0.366  12.378  1.00  0.00           C  
ATOM    660  HA  PRO C 102     -27.750  -2.000  13.069  1.00  0.00           H  
ATOM    661  HB2 PRO C 102     -28.516  -0.235  14.442  1.00  0.00           H  
ATOM    662  HB3 PRO C 102     -28.574   0.913  13.068  1.00  0.00           H  
ATOM    663  HG2 PRO C 102     -26.103  -0.196  14.459  1.00  0.00           H  
ATOM    664  HG3 PRO C 102     -26.514   1.525  14.149  1.00  0.00           H  
ATOM    665  HD2 PRO C 102     -26.190   1.254  11.784  1.00  0.00           H  
ATOM    666  HD3 PRO C 102     -24.897   0.210  12.452  1.00  0.00           H  
ATOM    667  N   PRO C 103     -30.263  -1.709  12.089  1.00  0.00           N  
ATOM    668  CA  PRO C 103     -31.510  -1.788  11.325  1.00  0.00           C  
ATOM    669  C   PRO C 103     -31.906  -0.470  10.637  1.00  0.00           C  
ATOM    670  O   PRO C 103     -31.979   0.580  11.286  1.00  0.00           O  
ATOM    671  CB  PRO C 103     -32.567  -2.233  12.340  1.00  0.00           C  
ATOM    672  CG  PRO C 103     -31.766  -3.115  13.293  1.00  0.00           C  
ATOM    673  CD  PRO C 103     -30.424  -2.385  13.372  1.00  0.00           C  
ATOM    674  HA  PRO C 103     -31.395  -2.567  10.571  1.00  0.00           H  
ATOM    675  HB2 PRO C 103     -33.379  -2.788  11.869  1.00  0.00           H  
ATOM    676  HB3 PRO C 103     -32.958  -1.376  12.888  1.00  0.00           H  
ATOM    677  HG2 PRO C 103     -31.630  -4.100  12.847  1.00  0.00           H  
ATOM    678  HG3 PRO C 103     -32.241  -3.196  14.270  1.00  0.00           H  
ATOM    679  HD2 PRO C 103     -30.451  -1.653  14.179  1.00  0.00           H  
ATOM    680  HD3 PRO C 103     -29.624  -3.104  13.550  1.00  0.00           H  
ATOM    681  N   GLY C 104     -32.175  -0.518   9.328  1.00  0.00           N  
ATOM    682  CA  GLY C 104     -32.599   0.638   8.532  1.00  0.00           C  
ATOM    683  C   GLY C 104     -31.524   1.721   8.388  1.00  0.00           C  
ATOM    684  O   GLY C 104     -31.792   2.881   8.699  1.00  0.00           O  
ATOM    685  H   GLY C 104     -32.141  -1.414   8.863  1.00  0.00           H  
ATOM    686  HA2 GLY C 104     -33.483   1.084   8.986  1.00  0.00           H  
ATOM    687  HA3 GLY C 104     -32.866   0.292   7.533  1.00  0.00           H  
ATOM    688  N   THR C 105     -30.320   1.355   7.934  1.00  0.00           N  
ATOM    689  CA  THR C 105     -29.168   2.269   7.754  1.00  0.00           C  
ATOM    690  C   THR C 105     -28.355   1.940   6.495  1.00  0.00           C  
ATOM    691  O   THR C 105     -28.578   0.916   5.843  1.00  0.00           O  
ATOM    692  CB  THR C 105     -28.226   2.289   8.976  1.00  0.00           C  
ATOM    693  OG1 THR C 105     -27.558   1.061   9.139  1.00  0.00           O  
ATOM    694  CG2 THR C 105     -28.904   2.616  10.300  1.00  0.00           C  
ATOM    695  H   THR C 105     -30.196   0.390   7.662  1.00  0.00           H  
ATOM    696  HA  THR C 105     -29.546   3.282   7.622  1.00  0.00           H  
ATOM    697  HB  THR C 105     -27.467   3.053   8.806  1.00  0.00           H  
ATOM    698 HG21 THR C 105     -29.424   3.570  10.219  1.00  0.00           H  
ATOM    699 HG22 THR C 105     -29.619   1.834  10.558  1.00  0.00           H  
ATOM    700 HG23 THR C 105     -28.152   2.685  11.086  1.00  0.00           H  
ATOM    701  HG1 THR C 105     -28.189   0.444   9.515  1.00  0.00           H  
ATOM    702  N   GLY C 106     -27.397   2.810   6.157  1.00  0.00           N  
ATOM    703  CA  GLY C 106     -26.495   2.676   5.012  1.00  0.00           C  
ATOM    704  C   GLY C 106     -25.133   3.363   5.191  1.00  0.00           C  
ATOM    705  O   GLY C 106     -24.891   4.046   6.192  1.00  0.00           O  
ATOM    706  H   GLY C 106     -27.277   3.627   6.738  1.00  0.00           H  
ATOM    707  HA2 GLY C 106     -26.975   3.081   4.121  1.00  0.00           H  
ATOM    708  HA3 GLY C 106     -26.307   1.615   4.844  1.00  0.00           H  
ATOM    709  N   ARG C 107     -24.227   3.150   4.227  1.00  0.00           N  
ATOM    710  CA  ARG C 107     -22.837   3.663   4.184  1.00  0.00           C  
ATOM    711  C   ARG C 107     -22.379   3.850   2.732  1.00  0.00           C  
ATOM    712  O   ARG C 107     -22.736   3.018   1.897  1.00  0.00           O  
ATOM    713  CB  ARG C 107     -21.841   2.682   4.853  1.00  0.00           C  
ATOM    714  CG  ARG C 107     -22.202   2.103   6.228  1.00  0.00           C  
ATOM    715  CD  ARG C 107     -22.092   3.115   7.367  1.00  0.00           C  
ATOM    716  NE  ARG C 107     -22.633   2.563   8.627  1.00  0.00           N  
ATOM    717  CZ  ARG C 107     -23.566   3.109   9.383  1.00  0.00           C  
ATOM    718  NH1 ARG C 107     -24.322   4.086   8.980  1.00  0.00           N  
ATOM    719  NH2 ARG C 107     -23.745   2.673  10.591  1.00  0.00           N1+
ATOM    720  H   ARG C 107     -24.525   2.577   3.451  1.00  0.00           H  
ATOM    721  HA  ARG C 107     -22.790   4.631   4.682  1.00  0.00           H  
ATOM    722  HB2 ARG C 107     -20.869   3.169   4.927  1.00  0.00           H  
ATOM    723  HB3 ARG C 107     -21.715   1.830   4.185  1.00  0.00           H  
ATOM    724  HG2 ARG C 107     -21.520   1.280   6.443  1.00  0.00           H  
ATOM    725  HG3 ARG C 107     -23.212   1.695   6.196  1.00  0.00           H  
ATOM    726  HD2 ARG C 107     -22.608   4.033   7.086  1.00  0.00           H  
ATOM    727  HD3 ARG C 107     -21.042   3.370   7.514  1.00  0.00           H  
ATOM    728  HE  ARG C 107     -22.187   1.747   9.021  1.00  0.00           H  
ATOM    729 HH11 ARG C 107     -24.371   4.292   7.992  1.00  0.00           H  
ATOM    730 HH12 ARG C 107     -24.918   4.559   9.644  1.00  0.00           H  
ATOM    731 HH21 ARG C 107     -24.387   3.133  11.221  1.00  0.00           H  
ATOM    732 HH22 ARG C 107     -23.202   1.889  10.922  1.00  0.00           H  
ATOM    733  N   ARG C 108     -21.511   4.833   2.446  1.00  0.00           N  
ATOM    734  CA  ARG C 108     -20.727   4.907   1.191  1.00  0.00           C  
ATOM    735  C   ARG C 108     -19.282   4.493   1.455  1.00  0.00           C  
ATOM    736  O   ARG C 108     -18.624   5.059   2.325  1.00  0.00           O  
ATOM    737  CB  ARG C 108     -20.868   6.268   0.476  1.00  0.00           C  
ATOM    738  CG  ARG C 108     -20.034   6.327  -0.824  1.00  0.00           C  
ATOM    739  CD  ARG C 108     -20.359   7.562  -1.680  1.00  0.00           C  
ATOM    740  NE  ARG C 108     -19.628   7.565  -2.969  1.00  0.00           N  
ATOM    741  CZ  ARG C 108     -18.457   8.113  -3.251  1.00  0.00           C  
ATOM    742  NH1 ARG C 108     -17.728   8.732  -2.379  1.00  0.00           N  
ATOM    743  NH2 ARG C 108     -17.987   8.044  -4.458  1.00  0.00           N1+
ATOM    744  H   ARG C 108     -21.265   5.460   3.198  1.00  0.00           H  
ATOM    745  HA  ARG C 108     -21.130   4.164   0.502  1.00  0.00           H  
ATOM    746  HB2 ARG C 108     -20.532   7.061   1.145  1.00  0.00           H  
ATOM    747  HB3 ARG C 108     -21.919   6.439   0.244  1.00  0.00           H  
ATOM    748  HG2 ARG C 108     -20.243   5.436  -1.414  1.00  0.00           H  
ATOM    749  HG3 ARG C 108     -18.972   6.338  -0.577  1.00  0.00           H  
ATOM    750  HD2 ARG C 108     -20.138   8.467  -1.114  1.00  0.00           H  
ATOM    751  HD3 ARG C 108     -21.428   7.561  -1.894  1.00  0.00           H  
ATOM    752  HE  ARG C 108     -20.074   7.117  -3.756  1.00  0.00           H  
ATOM    753 HH11 ARG C 108     -16.861   9.150  -2.684  1.00  0.00           H  
ATOM    754 HH12 ARG C 108     -18.085   8.922  -1.454  1.00  0.00           H  
ATOM    755 HH21 ARG C 108     -18.555   7.618  -5.176  1.00  0.00           H  
ATOM    756 HH22 ARG C 108     -17.097   8.466  -4.682  1.00  0.00           H  
ATOM    757  N   ILE C 109     -18.788   3.501   0.720  1.00  0.00           N  
ATOM    758  CA  ILE C 109     -17.552   2.772   1.041  1.00  0.00           C  
ATOM    759  C   ILE C 109     -16.669   2.614  -0.197  1.00  0.00           C  
ATOM    760  O   ILE C 109     -17.134   2.714  -1.336  1.00  0.00           O  
ATOM    761  CB  ILE C 109     -17.862   1.424   1.744  1.00  0.00           C  
ATOM    762  CG1 ILE C 109     -18.378   0.319   0.796  1.00  0.00           C  
ATOM    763  CG2 ILE C 109     -18.863   1.603   2.900  1.00  0.00           C  
ATOM    764  CD1 ILE C 109     -17.282  -0.594   0.225  1.00  0.00           C  
ATOM    765  H   ILE C 109     -19.358   3.141  -0.032  1.00  0.00           H  
ATOM    766  HA  ILE C 109     -16.978   3.369   1.750  1.00  0.00           H  
ATOM    767  HB  ILE C 109     -16.933   1.074   2.193  1.00  0.00           H  
ATOM    768 HG12 ILE C 109     -18.947   0.768  -0.018  1.00  0.00           H  
ATOM    769 HG13 ILE C 109     -19.069  -0.318   1.348  1.00  0.00           H  
ATOM    770 HG21 ILE C 109     -18.573   2.453   3.517  1.00  0.00           H  
ATOM    771 HG22 ILE C 109     -19.866   1.772   2.509  1.00  0.00           H  
ATOM    772 HG23 ILE C 109     -18.873   0.707   3.521  1.00  0.00           H  
ATOM    773 HD11 ILE C 109     -16.632  -0.048  -0.459  1.00  0.00           H  
ATOM    774 HD12 ILE C 109     -16.687  -1.016   1.035  1.00  0.00           H  
ATOM    775 HD13 ILE C 109     -17.747  -1.411  -0.327  1.00  0.00           H  
ATOM    776  N   HIS C 110     -15.383   2.354   0.047  1.00  0.00           N  
ATOM    777  CA  HIS C 110     -14.330   2.407  -0.965  1.00  0.00           C  
ATOM    778  C   HIS C 110     -13.652   1.041  -1.117  1.00  0.00           C  
ATOM    779  O   HIS C 110     -13.037   0.535  -0.175  1.00  0.00           O  
ATOM    780  CB  HIS C 110     -13.344   3.536  -0.615  1.00  0.00           C  
ATOM    781  CG  HIS C 110     -14.015   4.838  -0.236  1.00  0.00           C  
ATOM    782  ND1 HIS C 110     -14.864   5.568  -1.029  1.00  0.00           N  
ATOM    783  CD2 HIS C 110     -13.944   5.479   0.972  1.00  0.00           C  
ATOM    784  CE1 HIS C 110     -15.276   6.641  -0.333  1.00  0.00           C  
ATOM    785  NE2 HIS C 110     -14.745   6.627   0.906  1.00  0.00           N  
ATOM    786  H   HIS C 110     -15.095   2.223   1.006  1.00  0.00           H  
ATOM    787  HA  HIS C 110     -14.776   2.662  -1.927  1.00  0.00           H  
ATOM    788  HB2 HIS C 110     -12.692   3.712  -1.470  1.00  0.00           H  
ATOM    789  HB3 HIS C 110     -12.722   3.216   0.221  1.00  0.00           H  
ATOM    790  HD1 HIS C 110     -15.154   5.307  -1.961  1.00  0.00           H  
ATOM    791  HD2 HIS C 110     -13.371   5.152   1.828  1.00  0.00           H  
ATOM    792  HE1 HIS C 110     -15.941   7.405  -0.707  1.00  0.00           H  
ATOM    793  N   SER C 111     -13.778   0.441  -2.301  1.00  0.00           N  
ATOM    794  CA  SER C 111     -13.221  -0.870  -2.658  1.00  0.00           C  
ATOM    795  C   SER C 111     -12.915  -0.909  -4.167  1.00  0.00           C  
ATOM    796  O   SER C 111     -12.805   0.148  -4.792  1.00  0.00           O  
ATOM    797  CB  SER C 111     -14.181  -1.970  -2.172  1.00  0.00           C  
ATOM    798  OG  SER C 111     -13.625  -3.266  -2.312  1.00  0.00           O  
ATOM    799  H   SER C 111     -14.269   0.931  -3.036  1.00  0.00           H  
ATOM    800  HA  SER C 111     -12.272  -1.005  -2.140  1.00  0.00           H  
ATOM    801  HB2 SER C 111     -15.108  -1.912  -2.742  1.00  0.00           H  
ATOM    802  HB3 SER C 111     -14.414  -1.802  -1.121  1.00  0.00           H  
ATOM    803  HG  SER C 111     -12.838  -3.316  -1.765  1.00  0.00           H  
ATOM    804  N   TYR C 112     -12.743  -2.090  -4.767  1.00  0.00           N  
ATOM    805  CA  TYR C 112     -12.140  -2.246  -6.096  1.00  0.00           C  
ATOM    806  C   TYR C 112     -12.824  -3.320  -6.938  1.00  0.00           C  
ATOM    807  O   TYR C 112     -13.402  -4.273  -6.407  1.00  0.00           O  
ATOM    808  CB  TYR C 112     -10.637  -2.554  -5.974  1.00  0.00           C  
ATOM    809  CG  TYR C 112      -9.906  -1.746  -4.926  1.00  0.00           C  
ATOM    810  CD1 TYR C 112      -9.751  -2.283  -3.638  1.00  0.00           C  
ATOM    811  CD2 TYR C 112      -9.437  -0.451  -5.208  1.00  0.00           C  
ATOM    812  CE1 TYR C 112      -9.115  -1.544  -2.632  1.00  0.00           C  
ATOM    813  CE2 TYR C 112      -8.817   0.304  -4.195  1.00  0.00           C  
ATOM    814  CZ  TYR C 112      -8.643  -0.249  -2.908  1.00  0.00           C  
ATOM    815  OH  TYR C 112      -8.009   0.462  -1.939  1.00  0.00           O  
ATOM    816  H   TYR C 112     -12.943  -2.924  -4.235  1.00  0.00           H  
ATOM    817  HA  TYR C 112     -12.241  -1.304  -6.634  1.00  0.00           H  
ATOM    818  HB2 TYR C 112     -10.151  -2.409  -6.939  1.00  0.00           H  
ATOM    819  HB3 TYR C 112     -10.526  -3.611  -5.728  1.00  0.00           H  
ATOM    820  HD1 TYR C 112     -10.130  -3.270  -3.416  1.00  0.00           H  
ATOM    821  HD2 TYR C 112      -9.564  -0.032  -6.195  1.00  0.00           H  
ATOM    822  HE1 TYR C 112      -8.987  -1.982  -1.653  1.00  0.00           H  
ATOM    823  HE2 TYR C 112      -8.479   1.308  -4.403  1.00  0.00           H  
ATOM    824  HH  TYR C 112      -8.005  -0.008  -1.102  1.00  0.00           H  
ATOM    825  N   ARG C 113     -12.711  -3.184  -8.264  1.00  0.00           N  
ATOM    826  CA  ARG C 113     -13.191  -4.173  -9.239  1.00  0.00           C  
ATOM    827  C   ARG C 113     -12.553  -5.538  -8.930  1.00  0.00           C  
ATOM    828  O   ARG C 113     -11.324  -5.659  -8.951  1.00  0.00           O  
ATOM    829  CB  ARG C 113     -12.867  -3.709 -10.676  1.00  0.00           C  
ATOM    830  CG  ARG C 113     -13.348  -2.290 -11.041  1.00  0.00           C  
ATOM    831  CD  ARG C 113     -12.983  -1.914 -12.489  1.00  0.00           C  
ATOM    832  NE  ARG C 113     -13.816  -2.626 -13.470  1.00  0.00           N  
ATOM    833  CZ  ARG C 113     -13.610  -2.721 -14.771  1.00  0.00           C  
ATOM    834  NH1 ARG C 113     -12.595  -2.181 -15.380  1.00  0.00           N  
ATOM    835  NH2 ARG C 113     -14.450  -3.373 -15.518  1.00  0.00           N1+
ATOM    836  H   ARG C 113     -12.182  -2.394  -8.603  1.00  0.00           H  
ATOM    837  HA  ARG C 113     -14.272  -4.273  -9.142  1.00  0.00           H  
ATOM    838  HB2 ARG C 113     -13.314  -4.421 -11.369  1.00  0.00           H  
ATOM    839  HB3 ARG C 113     -11.786  -3.733 -10.812  1.00  0.00           H  
ATOM    840  HG2 ARG C 113     -12.871  -1.564 -10.383  1.00  0.00           H  
ATOM    841  HG3 ARG C 113     -14.426  -2.210 -10.897  1.00  0.00           H  
ATOM    842  HD2 ARG C 113     -11.932  -2.142 -12.665  1.00  0.00           H  
ATOM    843  HD3 ARG C 113     -13.125  -0.841 -12.619  1.00  0.00           H  
ATOM    844  HE  ARG C 113     -14.646  -3.077 -13.114  1.00  0.00           H  
ATOM    845 HH11 ARG C 113     -11.908  -1.646 -14.869  1.00  0.00           H  
ATOM    846 HH12 ARG C 113     -12.572  -2.184 -16.390  1.00  0.00           H  
ATOM    847 HH21 ARG C 113     -14.243  -3.509 -16.497  1.00  0.00           H  
ATOM    848 HH22 ARG C 113     -15.297  -3.772 -15.140  1.00  0.00           H  
ATOM    849  N   GLY C 114     -13.375  -6.543  -8.613  1.00  0.00           N  
ATOM    850  CA  GLY C 114     -12.923  -7.908  -8.304  1.00  0.00           C  
ATOM    851  C   GLY C 114     -12.598  -8.224  -6.833  1.00  0.00           C  
ATOM    852  O   GLY C 114     -12.205  -9.355  -6.542  1.00  0.00           O  
ATOM    853  H   GLY C 114     -14.367  -6.354  -8.608  1.00  0.00           H  
ATOM    854  HA2 GLY C 114     -12.026  -8.118  -8.887  1.00  0.00           H  
ATOM    855  HA3 GLY C 114     -13.696  -8.605  -8.627  1.00  0.00           H  
ATOM    856  N   HIS C 115     -12.763  -7.293  -5.886  1.00  0.00           N  
ATOM    857  CA  HIS C 115     -12.591  -7.591  -4.451  1.00  0.00           C  
ATOM    858  C   HIS C 115     -13.791  -8.344  -3.854  1.00  0.00           C  
ATOM    859  O   HIS C 115     -14.930  -8.086  -4.229  1.00  0.00           O  
ATOM    860  CB  HIS C 115     -12.264  -6.317  -3.660  1.00  0.00           C  
ATOM    861  CG  HIS C 115     -10.787  -6.016  -3.588  1.00  0.00           C  
ATOM    862  ND1 HIS C 115     -10.100  -5.784  -2.397  1.00  0.00           N  
ATOM    863  CD2 HIS C 115      -9.903  -5.937  -4.628  1.00  0.00           C  
ATOM    864  CE1 HIS C 115      -8.819  -5.592  -2.741  1.00  0.00           C  
ATOM    865  NE2 HIS C 115      -8.672  -5.643  -4.072  1.00  0.00           N  
ATOM    866  H   HIS C 115     -13.095  -6.377  -6.153  1.00  0.00           H  
ATOM    867  HA  HIS C 115     -11.740  -8.264  -4.342  1.00  0.00           H  
ATOM    868  HB2 HIS C 115     -12.619  -6.439  -2.637  1.00  0.00           H  
ATOM    869  HB3 HIS C 115     -12.792  -5.464  -4.086  1.00  0.00           H  
ATOM    870  HD2 HIS C 115     -10.134  -6.077  -5.674  1.00  0.00           H  
ATOM    871  HE2 HIS C 115      -7.806  -5.441  -4.551  1.00  0.00           H  
ATOM    872  HE1 HIS C 115      -8.017  -5.415  -2.040  1.00  0.00           H  
ATOM    873  N   LEU C 116     -13.541  -9.262  -2.914  1.00  0.00           N  
ATOM    874  CA  LEU C 116     -14.548 -10.162  -2.330  1.00  0.00           C  
ATOM    875  C   LEU C 116     -15.007  -9.692  -0.940  1.00  0.00           C  
ATOM    876  O   LEU C 116     -14.195  -9.339  -0.082  1.00  0.00           O  
ATOM    877  CB  LEU C 116     -14.022 -11.614  -2.278  1.00  0.00           C  
ATOM    878  CG  LEU C 116     -14.257 -12.466  -3.541  1.00  0.00           C  
ATOM    879  CD1 LEU C 116     -13.485 -12.010  -4.779  1.00  0.00           C  
ATOM    880  CD2 LEU C 116     -13.850 -13.914  -3.254  1.00  0.00           C  
ATOM    881  H   LEU C 116     -12.595  -9.348  -2.572  1.00  0.00           H  
ATOM    882  HA  LEU C 116     -15.436 -10.155  -2.963  1.00  0.00           H  
ATOM    883  HB2 LEU C 116     -14.545 -12.117  -1.464  1.00  0.00           H  
ATOM    884  HB3 LEU C 116     -12.962 -11.610  -2.028  1.00  0.00           H  
ATOM    885  HG  LEU C 116     -15.322 -12.455  -3.774  1.00  0.00           H  
ATOM    886 HD11 LEU C 116     -13.762 -10.989  -5.041  1.00  0.00           H  
ATOM    887 HD12 LEU C 116     -12.412 -12.072  -4.596  1.00  0.00           H  
ATOM    888 HD13 LEU C 116     -13.733 -12.662  -5.617  1.00  0.00           H  
ATOM    889 HD21 LEU C 116     -12.785 -13.968  -3.028  1.00  0.00           H  
ATOM    890 HD22 LEU C 116     -14.420 -14.297  -2.408  1.00  0.00           H  
ATOM    891 HD23 LEU C 116     -14.065 -14.537  -4.123  1.00  0.00           H  
ATOM    892  N   TRP C 117     -16.321  -9.753  -0.722  1.00  0.00           N  
ATOM    893  CA  TRP C 117     -17.031  -9.273   0.466  1.00  0.00           C  
ATOM    894  C   TRP C 117     -18.157 -10.230   0.884  1.00  0.00           C  
ATOM    895  O   TRP C 117     -18.744 -10.928   0.054  1.00  0.00           O  
ATOM    896  CB  TRP C 117     -17.636  -7.897   0.159  1.00  0.00           C  
ATOM    897  CG  TRP C 117     -16.710  -6.723   0.090  1.00  0.00           C  
ATOM    898  CD1 TRP C 117     -16.064  -6.285  -1.015  1.00  0.00           C  
ATOM    899  CD2 TRP C 117     -16.331  -5.812   1.167  1.00  0.00           C  
ATOM    900  NE1 TRP C 117     -15.337  -5.149  -0.705  1.00  0.00           N  
ATOM    901  CE2 TRP C 117     -15.477  -4.808   0.624  1.00  0.00           C  
ATOM    902  CE3 TRP C 117     -16.638  -5.722   2.543  1.00  0.00           C  
ATOM    903  CZ2 TRP C 117     -14.974  -3.756   1.406  1.00  0.00           C  
ATOM    904  CZ3 TRP C 117     -16.113  -4.686   3.343  1.00  0.00           C  
ATOM    905  CH2 TRP C 117     -15.284  -3.702   2.776  1.00  0.00           C  
ATOM    906  H   TRP C 117     -16.907 -10.051  -1.488  1.00  0.00           H  
ATOM    907  HA  TRP C 117     -16.337  -9.176   1.301  1.00  0.00           H  
ATOM    908  HB2 TRP C 117     -18.376  -7.669   0.927  1.00  0.00           H  
ATOM    909  HB3 TRP C 117     -18.172  -7.973  -0.787  1.00  0.00           H  
ATOM    910  HD1 TRP C 117     -16.123  -6.753  -1.987  1.00  0.00           H  
ATOM    911  HE1 TRP C 117     -14.790  -4.638  -1.383  1.00  0.00           H  
ATOM    912  HE3 TRP C 117     -17.285  -6.467   2.984  1.00  0.00           H  
ATOM    913  HZ2 TRP C 117     -14.352  -2.999   0.951  1.00  0.00           H  
ATOM    914  HZ3 TRP C 117     -16.348  -4.649   4.396  1.00  0.00           H  
ATOM    915  HH2 TRP C 117     -14.886  -2.912   3.396  1.00  0.00           H  
ATOM    916  N   LEU C 118     -18.488 -10.214   2.176  1.00  0.00           N  
ATOM    917  CA  LEU C 118     -19.608 -10.929   2.796  1.00  0.00           C  
ATOM    918  C   LEU C 118     -20.096 -10.145   4.027  1.00  0.00           C  
ATOM    919  O   LEU C 118     -19.417  -9.238   4.510  1.00  0.00           O  
ATOM    920  CB  LEU C 118     -19.172 -12.379   3.097  1.00  0.00           C  
ATOM    921  CG  LEU C 118     -18.139 -12.577   4.228  1.00  0.00           C  
ATOM    922  CD1 LEU C 118     -18.785 -12.738   5.607  1.00  0.00           C  
ATOM    923  CD2 LEU C 118     -17.331 -13.850   3.968  1.00  0.00           C  
ATOM    924  H   LEU C 118     -17.950  -9.620   2.789  1.00  0.00           H  
ATOM    925  HA  LEU C 118     -20.434 -10.968   2.085  1.00  0.00           H  
ATOM    926  HB2 LEU C 118     -18.754 -12.778   2.173  1.00  0.00           H  
ATOM    927  HB3 LEU C 118     -20.059 -12.973   3.320  1.00  0.00           H  
ATOM    928  HG  LEU C 118     -17.444 -11.737   4.248  1.00  0.00           H  
ATOM    929 HD11 LEU C 118     -19.286 -11.815   5.899  1.00  0.00           H  
ATOM    930 HD12 LEU C 118     -19.505 -13.556   5.592  1.00  0.00           H  
ATOM    931 HD13 LEU C 118     -18.016 -12.951   6.349  1.00  0.00           H  
ATOM    932 HD21 LEU C 118     -17.991 -14.717   3.947  1.00  0.00           H  
ATOM    933 HD22 LEU C 118     -16.818 -13.767   3.010  1.00  0.00           H  
ATOM    934 HD23 LEU C 118     -16.583 -13.982   4.750  1.00  0.00           H  
ATOM    935  N   PHE C 119     -21.276 -10.481   4.547  1.00  0.00           N  
ATOM    936  CA  PHE C 119     -21.936  -9.721   5.610  1.00  0.00           C  
ATOM    937  C   PHE C 119     -22.558 -10.654   6.649  1.00  0.00           C  
ATOM    938  O   PHE C 119     -23.350 -11.537   6.316  1.00  0.00           O  
ATOM    939  CB  PHE C 119     -22.982  -8.776   5.002  1.00  0.00           C  
ATOM    940  CG  PHE C 119     -22.441  -7.813   3.958  1.00  0.00           C  
ATOM    941  CD1 PHE C 119     -22.285  -8.237   2.625  1.00  0.00           C  
ATOM    942  CD2 PHE C 119     -22.088  -6.498   4.316  1.00  0.00           C  
ATOM    943  CE1 PHE C 119     -21.754  -7.364   1.661  1.00  0.00           C  
ATOM    944  CE2 PHE C 119     -21.568  -5.619   3.348  1.00  0.00           C  
ATOM    945  CZ  PHE C 119     -21.397  -6.055   2.022  1.00  0.00           C  
ATOM    946  H   PHE C 119     -21.816 -11.207   4.098  1.00  0.00           H  
ATOM    947  HA  PHE C 119     -21.198  -9.104   6.123  1.00  0.00           H  
ATOM    948  HB2 PHE C 119     -23.434  -8.204   5.812  1.00  0.00           H  
ATOM    949  HB3 PHE C 119     -23.772  -9.372   4.545  1.00  0.00           H  
ATOM    950  HD1 PHE C 119     -22.560  -9.244   2.346  1.00  0.00           H  
ATOM    951  HD2 PHE C 119     -22.220  -6.165   5.334  1.00  0.00           H  
ATOM    952  HE1 PHE C 119     -21.619  -7.700   0.644  1.00  0.00           H  
ATOM    953  HE2 PHE C 119     -21.299  -4.609   3.617  1.00  0.00           H  
ATOM    954  HZ  PHE C 119     -20.990  -5.385   1.279  1.00  0.00           H  
ATOM    955  N   ARG C 120     -22.199 -10.452   7.918  1.00  0.00           N  
ATOM    956  CA  ARG C 120     -22.683 -11.214   9.083  1.00  0.00           C  
ATOM    957  C   ARG C 120     -23.383 -10.253  10.055  1.00  0.00           C  
ATOM    958  O   ARG C 120     -23.892  -9.214   9.637  1.00  0.00           O  
ATOM    959  CB  ARG C 120     -21.525 -12.028   9.717  1.00  0.00           C  
ATOM    960  CG  ARG C 120     -20.691 -12.954   8.807  1.00  0.00           C  
ATOM    961  CD  ARG C 120     -21.389 -14.234   8.315  1.00  0.00           C  
ATOM    962  NE  ARG C 120     -22.360 -13.954   7.248  1.00  0.00           N  
ATOM    963  CZ  ARG C 120     -22.834 -14.764   6.324  1.00  0.00           C  
ATOM    964  NH1 ARG C 120     -22.497 -16.011   6.205  1.00  0.00           N  
ATOM    965  NH2 ARG C 120     -23.701 -14.313   5.471  1.00  0.00           N1+
ATOM    966  H   ARG C 120     -21.578  -9.677   8.102  1.00  0.00           H  
ATOM    967  HA  ARG C 120     -23.460 -11.915   8.778  1.00  0.00           H  
ATOM    968  HB2 ARG C 120     -21.928 -12.646  10.520  1.00  0.00           H  
ATOM    969  HB3 ARG C 120     -20.833 -11.318  10.170  1.00  0.00           H  
ATOM    970  HG2 ARG C 120     -19.824 -13.271   9.386  1.00  0.00           H  
ATOM    971  HG3 ARG C 120     -20.315 -12.390   7.954  1.00  0.00           H  
ATOM    972  HD2 ARG C 120     -21.888 -14.721   9.153  1.00  0.00           H  
ATOM    973  HD3 ARG C 120     -20.624 -14.910   7.934  1.00  0.00           H  
ATOM    974  HE  ARG C 120     -22.760 -13.027   7.225  1.00  0.00           H  
ATOM    975 HH11 ARG C 120     -22.808 -16.514   5.386  1.00  0.00           H  
ATOM    976 HH12 ARG C 120     -21.829 -16.437   6.831  1.00  0.00           H  
ATOM    977 HH21 ARG C 120     -23.926 -13.329   5.446  1.00  0.00           H  
ATOM    978 HH22 ARG C 120     -24.132 -14.965   4.831  1.00  0.00           H  
ATOM    979  N   ASP C 121     -23.387 -10.575  11.341  1.00  0.00           N  
ATOM    980  CA  ASP C 121     -24.081  -9.845  12.405  1.00  0.00           C  
ATOM    981  C   ASP C 121     -23.121  -9.553  13.570  1.00  0.00           C  
ATOM    982  O   ASP C 121     -22.306 -10.403  13.920  1.00  0.00           O  
ATOM    983  CB  ASP C 121     -25.313 -10.670  12.802  1.00  0.00           C  
ATOM    984  CG  ASP C 121     -26.138 -10.051  13.926  1.00  0.00           C  
ATOM    985  OD1 ASP C 121     -25.591  -9.804  15.020  1.00  0.00           O  
ATOM    986  OD2 ASP C 121     -27.347  -9.825  13.709  1.00  0.00           O1-
ATOM    987  H   ASP C 121     -22.905 -11.418  11.618  1.00  0.00           H  
ATOM    988  HA  ASP C 121     -24.437  -8.890  12.019  1.00  0.00           H  
ATOM    989  HB2 ASP C 121     -24.985 -11.659  13.122  1.00  0.00           H  
ATOM    990  HB3 ASP C 121     -25.943 -10.799  11.922  1.00  0.00           H  
ATOM    991  N   ALA C 122     -23.192  -8.361  14.163  1.00  0.00           N  
ATOM    992  CA  ALA C 122     -22.271  -7.914  15.207  1.00  0.00           C  
ATOM    993  C   ALA C 122     -22.460  -8.615  16.568  1.00  0.00           C  
ATOM    994  O   ALA C 122     -21.528  -8.633  17.375  1.00  0.00           O  
ATOM    995  CB  ALA C 122     -22.417  -6.394  15.339  1.00  0.00           C  
ATOM    996  H   ALA C 122     -23.920  -7.727  13.865  1.00  0.00           H  
ATOM    997  HA  ALA C 122     -21.255  -8.133  14.879  1.00  0.00           H  
ATOM    998  HB1 ALA C 122     -22.267  -5.923  14.368  1.00  0.00           H  
ATOM    999  HB2 ALA C 122     -23.413  -6.150  15.708  1.00  0.00           H  
ATOM   1000  HB3 ALA C 122     -21.675  -6.009  16.038  1.00  0.00           H  
ATOM   1001  N   GLY C 123     -23.641  -9.168  16.856  1.00  0.00           N  
ATOM   1002  CA  GLY C 123     -23.946  -9.936  18.068  1.00  0.00           C  
ATOM   1003  C   GLY C 123     -24.018 -11.446  17.840  1.00  0.00           C  
ATOM   1004  O   GLY C 123     -23.663 -12.209  18.739  1.00  0.00           O  
ATOM   1005  H   GLY C 123     -24.359  -9.132  16.147  1.00  0.00           H  
ATOM   1006  HA2 GLY C 123     -24.920  -9.620  18.441  1.00  0.00           H  
ATOM   1007  HA3 GLY C 123     -23.205  -9.742  18.844  1.00  0.00           H  
ATOM   1008  N   THR C 124     -24.428 -11.898  16.649  1.00  0.00           N  
ATOM   1009  CA  THR C 124     -24.697 -13.323  16.362  1.00  0.00           C  
ATOM   1010  C   THR C 124     -23.860 -13.922  15.228  1.00  0.00           C  
ATOM   1011  O   THR C 124     -23.869 -15.144  15.082  1.00  0.00           O  
ATOM   1012  CB  THR C 124     -26.200 -13.586  16.172  1.00  0.00           C  
ATOM   1013  OG1 THR C 124     -26.693 -12.912  15.050  1.00  0.00           O  
ATOM   1014  CG2 THR C 124     -27.040 -13.117  17.360  1.00  0.00           C  
ATOM   1015  H   THR C 124     -24.773 -11.215  15.990  1.00  0.00           H  
ATOM   1016  HA  THR C 124     -24.414 -13.907  17.238  1.00  0.00           H  
ATOM   1017  HB  THR C 124     -26.359 -14.655  16.033  1.00  0.00           H  
ATOM   1018 HG21 THR C 124     -26.656 -13.555  18.282  1.00  0.00           H  
ATOM   1019 HG22 THR C 124     -27.017 -12.030  17.436  1.00  0.00           H  
ATOM   1020 HG23 THR C 124     -28.073 -13.433  17.217  1.00  0.00           H  
ATOM   1021  HG1 THR C 124     -26.449 -13.386  14.251  1.00  0.00           H  
ATOM   1022  N   HIS C 125     -23.072 -13.123  14.496  1.00  0.00           N  
ATOM   1023  CA  HIS C 125     -21.986 -13.571  13.602  1.00  0.00           C  
ATOM   1024  C   HIS C 125     -22.391 -14.667  12.598  1.00  0.00           C  
ATOM   1025  O   HIS C 125     -21.655 -15.631  12.374  1.00  0.00           O  
ATOM   1026  CB  HIS C 125     -20.735 -13.900  14.439  1.00  0.00           C  
ATOM   1027  CG  HIS C 125     -20.236 -12.700  15.207  1.00  0.00           C  
ATOM   1028  CD2 HIS C 125     -20.660 -12.314  16.446  1.00  0.00           C  
ATOM   1029  ND1 HIS C 125     -19.319 -11.760  14.727  1.00  0.00           N  
ATOM   1030  NE2 HIS C 125     -20.021 -11.127  16.723  1.00  0.00           N  
ATOM   1031  CE1 HIS C 125     -19.227 -10.822  15.684  1.00  0.00           C  
ATOM   1032  H   HIS C 125     -23.116 -12.129  14.674  1.00  0.00           H  
ATOM   1033  HA  HIS C 125     -21.711 -12.713  12.989  1.00  0.00           H  
ATOM   1034  HB2 HIS C 125     -19.934 -14.230  13.777  1.00  0.00           H  
ATOM   1035  HB3 HIS C 125     -20.956 -14.710  15.133  1.00  0.00           H  
ATOM   1036  HD2 HIS C 125     -21.374 -12.832  17.068  1.00  0.00           H  
ATOM   1037  HE2 HIS C 125     -20.174 -10.544  17.534  1.00  0.00           H  
ATOM   1038  HE1 HIS C 125     -18.609  -9.939  15.621  1.00  0.00           H  
ATOM   1039  N   ASP C 126     -23.574 -14.544  11.993  1.00  0.00           N  
ATOM   1040  CA  ASP C 126     -24.251 -15.616  11.251  1.00  0.00           C  
ATOM   1041  C   ASP C 126     -24.816 -15.175   9.885  1.00  0.00           C  
ATOM   1042  O   ASP C 126     -24.568 -14.066   9.410  1.00  0.00           O  
ATOM   1043  CB  ASP C 126     -25.350 -16.220  12.144  1.00  0.00           C  
ATOM   1044  CG  ASP C 126     -26.507 -15.252  12.414  1.00  0.00           C  
ATOM   1045  OD1 ASP C 126     -27.670 -15.683  12.268  1.00  0.00           O  
ATOM   1046  OD2 ASP C 126     -26.278 -14.072  12.756  1.00  0.00           O1-
ATOM   1047  H   ASP C 126     -24.157 -13.758  12.240  1.00  0.00           H  
ATOM   1048  HA  ASP C 126     -23.537 -16.410  11.029  1.00  0.00           H  
ATOM   1049  HB2 ASP C 126     -24.915 -16.521  13.097  1.00  0.00           H  
ATOM   1050  HB3 ASP C 126     -25.733 -17.126  11.676  1.00  0.00           H  
ATOM   1051  N   GLY C 127     -25.541 -16.091   9.234  1.00  0.00           N  
ATOM   1052  CA  GLY C 127     -26.043 -15.960   7.869  1.00  0.00           C  
ATOM   1053  C   GLY C 127     -27.023 -14.811   7.655  1.00  0.00           C  
ATOM   1054  O   GLY C 127     -28.135 -14.836   8.184  1.00  0.00           O  
ATOM   1055  H   GLY C 127     -25.736 -16.962   9.705  1.00  0.00           H  
ATOM   1056  HA2 GLY C 127     -26.580 -16.872   7.613  1.00  0.00           H  
ATOM   1057  HA3 GLY C 127     -25.204 -15.863   7.180  1.00  0.00           H  
ATOM   1058  N   LEU C 128     -26.622 -13.858   6.813  1.00  0.00           N  
ATOM   1059  CA  LEU C 128     -27.430 -12.765   6.269  1.00  0.00           C  
ATOM   1060  C   LEU C 128     -27.034 -12.529   4.805  1.00  0.00           C  
ATOM   1061  O   LEU C 128     -25.863 -12.656   4.430  1.00  0.00           O  
ATOM   1062  CB  LEU C 128     -27.301 -11.485   7.120  1.00  0.00           C  
ATOM   1063  CG  LEU C 128     -27.815 -11.590   8.570  1.00  0.00           C  
ATOM   1064  CD1 LEU C 128     -27.519 -10.293   9.323  1.00  0.00           C  
ATOM   1065  CD2 LEU C 128     -29.331 -11.808   8.629  1.00  0.00           C  
ATOM   1066  H   LEU C 128     -25.682 -13.938   6.453  1.00  0.00           H  
ATOM   1067  HA  LEU C 128     -28.475 -13.077   6.268  1.00  0.00           H  
ATOM   1068  HB2 LEU C 128     -27.851 -10.685   6.624  1.00  0.00           H  
ATOM   1069  HB3 LEU C 128     -26.250 -11.199   7.146  1.00  0.00           H  
ATOM   1070  HG  LEU C 128     -27.307 -12.403   9.088  1.00  0.00           H  
ATOM   1071 HD11 LEU C 128     -26.451 -10.080   9.284  1.00  0.00           H  
ATOM   1072 HD12 LEU C 128     -28.076  -9.466   8.882  1.00  0.00           H  
ATOM   1073 HD13 LEU C 128     -27.810 -10.404  10.368  1.00  0.00           H  
ATOM   1074 HD21 LEU C 128     -29.853 -10.955   8.195  1.00  0.00           H  
ATOM   1075 HD22 LEU C 128     -29.608 -12.713   8.089  1.00  0.00           H  
ATOM   1076 HD23 LEU C 128     -29.633 -11.942   9.667  1.00  0.00           H  
ATOM   1077  N   LEU C 129     -28.021 -12.205   3.970  1.00  0.00           N  
ATOM   1078  CA  LEU C 129     -27.905 -12.292   2.514  1.00  0.00           C  
ATOM   1079  C   LEU C 129     -27.799 -10.908   1.878  1.00  0.00           C  
ATOM   1080  O   LEU C 129     -28.676 -10.059   2.057  1.00  0.00           O  
ATOM   1081  CB  LEU C 129     -29.075 -13.108   1.932  1.00  0.00           C  
ATOM   1082  CG  LEU C 129     -29.236 -14.533   2.497  1.00  0.00           C  
ATOM   1083  CD1 LEU C 129     -30.469 -15.183   1.870  1.00  0.00           C  
ATOM   1084  CD2 LEU C 129     -28.022 -15.416   2.200  1.00  0.00           C  
ATOM   1085  H   LEU C 129     -28.929 -11.994   4.358  1.00  0.00           H  
ATOM   1086  HA  LEU C 129     -26.989 -12.827   2.266  1.00  0.00           H  
ATOM   1087  HB2 LEU C 129     -28.938 -13.178   0.853  1.00  0.00           H  
ATOM   1088  HB3 LEU C 129     -29.999 -12.560   2.117  1.00  0.00           H  
ATOM   1089  HG  LEU C 129     -29.388 -14.487   3.575  1.00  0.00           H  
ATOM   1090 HD11 LEU C 129     -31.351 -14.569   2.054  1.00  0.00           H  
ATOM   1091 HD12 LEU C 129     -30.333 -15.300   0.794  1.00  0.00           H  
ATOM   1092 HD13 LEU C 129     -30.632 -16.165   2.315  1.00  0.00           H  
ATOM   1093 HD21 LEU C 129     -27.838 -15.462   1.126  1.00  0.00           H  
ATOM   1094 HD22 LEU C 129     -27.138 -15.028   2.706  1.00  0.00           H  
ATOM   1095 HD23 LEU C 129     -28.202 -16.424   2.574  1.00  0.00           H  
ATOM   1096  N   VAL C 130     -26.742 -10.706   1.094  1.00  0.00           N  
ATOM   1097  CA  VAL C 130     -26.490  -9.501   0.305  1.00  0.00           C  
ATOM   1098  C   VAL C 130     -27.092  -9.685  -1.086  1.00  0.00           C  
ATOM   1099  O   VAL C 130     -26.740 -10.615  -1.805  1.00  0.00           O  
ATOM   1100  CB  VAL C 130     -24.993  -9.130   0.307  1.00  0.00           C  
ATOM   1101  CG1 VAL C 130     -24.040 -10.233  -0.179  1.00  0.00           C  
ATOM   1102  CG2 VAL C 130     -24.757  -7.901  -0.578  1.00  0.00           C  
ATOM   1103  H   VAL C 130     -26.130 -11.492   0.927  1.00  0.00           H  
ATOM   1104  HA  VAL C 130     -27.006  -8.672   0.790  1.00  0.00           H  
ATOM   1105  HB  VAL C 130     -24.717  -8.873   1.330  1.00  0.00           H  
ATOM   1106 HG11 VAL C 130     -24.134 -11.115   0.456  1.00  0.00           H  
ATOM   1107 HG12 VAL C 130     -24.256 -10.514  -1.209  1.00  0.00           H  
ATOM   1108 HG13 VAL C 130     -23.008  -9.888  -0.114  1.00  0.00           H  
ATOM   1109 HG21 VAL C 130     -24.960  -8.132  -1.624  1.00  0.00           H  
ATOM   1110 HG22 VAL C 130     -25.401  -7.087  -0.245  1.00  0.00           H  
ATOM   1111 HG23 VAL C 130     -23.716  -7.589  -0.489  1.00  0.00           H  
ATOM   1112  N   ASN C 131     -28.042  -8.830  -1.469  1.00  0.00           N  
ATOM   1113  CA  ASN C 131     -28.766  -8.932  -2.747  1.00  0.00           C  
ATOM   1114  C   ASN C 131     -29.345 -10.350  -3.003  1.00  0.00           C  
ATOM   1115  O   ASN C 131     -29.379 -10.830  -4.139  1.00  0.00           O  
ATOM   1116  CB  ASN C 131     -27.890  -8.382  -3.895  1.00  0.00           C  
ATOM   1117  CG  ASN C 131     -27.261  -7.025  -3.620  1.00  0.00           C  
ATOM   1118  OD1 ASN C 131     -27.801  -6.163  -2.940  1.00  0.00           O  
ATOM   1119  ND2 ASN C 131     -26.091  -6.777  -4.161  1.00  0.00           N  
ATOM   1120  H   ASN C 131     -28.311  -8.100  -0.825  1.00  0.00           H  
ATOM   1121  HA  ASN C 131     -29.632  -8.276  -2.666  1.00  0.00           H  
ATOM   1122  HB2 ASN C 131     -28.490  -8.303  -4.802  1.00  0.00           H  
ATOM   1123  HB3 ASN C 131     -27.094  -9.102  -4.088  1.00  0.00           H  
ATOM   1124 HD21 ASN C 131     -25.645  -7.470  -4.744  1.00  0.00           H  
ATOM   1125 HD22 ASN C 131     -25.699  -5.851  -4.063  1.00  0.00           H  
ATOM   1126  N   GLN C 132     -29.807 -11.009  -1.933  1.00  0.00           N  
ATOM   1127  CA  GLN C 132     -30.299 -12.397  -1.868  1.00  0.00           C  
ATOM   1128  C   GLN C 132     -29.253 -13.523  -2.088  1.00  0.00           C  
ATOM   1129  O   GLN C 132     -29.625 -14.645  -2.441  1.00  0.00           O  
ATOM   1130  CB  GLN C 132     -31.601 -12.586  -2.687  1.00  0.00           C  
ATOM   1131  CG  GLN C 132     -32.712 -11.513  -2.591  1.00  0.00           C  
ATOM   1132  CD  GLN C 132     -32.704 -10.649  -1.334  1.00  0.00           C  
ATOM   1133  OE1 GLN C 132     -32.552  -9.435  -1.393  1.00  0.00           O  
ATOM   1134  NE2 GLN C 132     -32.828 -11.230  -0.166  1.00  0.00           N  
ATOM   1135  H   GLN C 132     -29.794 -10.500  -1.061  1.00  0.00           H  
ATOM   1136  HA  GLN C 132     -30.595 -12.537  -0.828  1.00  0.00           H  
ATOM   1137  HB2 GLN C 132     -32.041 -13.532  -2.373  1.00  0.00           H  
ATOM   1138  HB3 GLN C 132     -31.338 -12.695  -3.739  1.00  0.00           H  
ATOM   1139  HG2 GLN C 132     -33.678 -12.013  -2.662  1.00  0.00           H  
ATOM   1140  HG3 GLN C 132     -32.616 -10.849  -3.450  1.00  0.00           H  
ATOM   1141 HE21 GLN C 132     -32.651 -10.675   0.660  1.00  0.00           H  
ATOM   1142 HE22 GLN C 132     -33.003 -12.222  -0.088  1.00  0.00           H  
ATOM   1143  N   THR C 133     -27.957 -13.283  -1.851  1.00  0.00           N  
ATOM   1144  CA  THR C 133     -26.893 -14.315  -1.889  1.00  0.00           C  
ATOM   1145  C   THR C 133     -25.855 -14.107  -0.770  1.00  0.00           C  
ATOM   1146  O   THR C 133     -25.834 -13.073  -0.106  1.00  0.00           O  
ATOM   1147  CB  THR C 133     -26.282 -14.407  -3.304  1.00  0.00           C  
ATOM   1148  OG1 THR C 133     -25.420 -15.520  -3.423  1.00  0.00           O  
ATOM   1149  CG2 THR C 133     -25.453 -13.185  -3.689  1.00  0.00           C  
ATOM   1150  H   THR C 133     -27.662 -12.346  -1.619  1.00  0.00           H  
ATOM   1151  HA  THR C 133     -27.346 -15.286  -1.688  1.00  0.00           H  
ATOM   1152  HB  THR C 133     -27.091 -14.527  -4.025  1.00  0.00           H  
ATOM   1153 HG21 THR C 133     -26.097 -12.308  -3.756  1.00  0.00           H  
ATOM   1154 HG22 THR C 133     -24.680 -13.004  -2.943  1.00  0.00           H  
ATOM   1155 HG23 THR C 133     -24.980 -13.346  -4.658  1.00  0.00           H  
ATOM   1156  HG1 THR C 133     -25.315 -15.690  -4.362  1.00  0.00           H  
ATOM   1157  N   GLU C 134     -25.007 -15.100  -0.504  1.00  0.00           N  
ATOM   1158  CA  GLU C 134     -24.017 -15.083   0.588  1.00  0.00           C  
ATOM   1159  C   GLU C 134     -22.798 -14.171   0.357  1.00  0.00           C  
ATOM   1160  O   GLU C 134     -22.129 -13.838   1.337  1.00  0.00           O  
ATOM   1161  CB  GLU C 134     -23.529 -16.521   0.848  1.00  0.00           C  
ATOM   1162  CG  GLU C 134     -24.427 -17.270   1.841  1.00  0.00           C  
ATOM   1163  CD  GLU C 134     -24.079 -16.874   3.282  1.00  0.00           C  
ATOM   1164  OE1 GLU C 134     -24.934 -16.311   4.002  1.00  0.00           O  
ATOM   1165  OE2 GLU C 134     -22.924 -17.095   3.710  1.00  0.00           O1-
ATOM   1166  H   GLU C 134     -25.107 -15.948  -1.043  1.00  0.00           H  
ATOM   1167  HA  GLU C 134     -24.501 -14.714   1.492  1.00  0.00           H  
ATOM   1168  HB2 GLU C 134     -22.507 -16.515   1.229  1.00  0.00           H  
ATOM   1169  HB3 GLU C 134     -23.509 -17.068  -0.095  1.00  0.00           H  
ATOM   1170  HG2 GLU C 134     -24.255 -18.340   1.723  1.00  0.00           H  
ATOM   1171  HG3 GLU C 134     -25.477 -17.067   1.628  1.00  0.00           H  
ATOM   1172  N   LEU C 135     -22.495 -13.769  -0.884  1.00  0.00           N  
ATOM   1173  CA  LEU C 135     -21.226 -13.130  -1.274  1.00  0.00           C  
ATOM   1174  C   LEU C 135     -21.435 -11.963  -2.255  1.00  0.00           C  
ATOM   1175  O   LEU C 135     -22.364 -11.977  -3.063  1.00  0.00           O  
ATOM   1176  CB  LEU C 135     -20.274 -14.171  -1.904  1.00  0.00           C  
ATOM   1177  CG  LEU C 135     -19.909 -15.398  -1.046  1.00  0.00           C  
ATOM   1178  CD1 LEU C 135     -19.088 -16.385  -1.883  1.00  0.00           C  
ATOM   1179  CD2 LEU C 135     -19.067 -15.017   0.173  1.00  0.00           C  
ATOM   1180  H   LEU C 135     -23.149 -13.987  -1.623  1.00  0.00           H  
ATOM   1181  HA  LEU C 135     -20.746 -12.717  -0.387  1.00  0.00           H  
ATOM   1182  HB2 LEU C 135     -19.351 -13.667  -2.191  1.00  0.00           H  
ATOM   1183  HB3 LEU C 135     -20.744 -14.533  -2.818  1.00  0.00           H  
ATOM   1184  HG  LEU C 135     -20.812 -15.910  -0.712  1.00  0.00           H  
ATOM   1185 HD11 LEU C 135     -19.673 -16.707  -2.745  1.00  0.00           H  
ATOM   1186 HD12 LEU C 135     -18.168 -15.915  -2.229  1.00  0.00           H  
ATOM   1187 HD13 LEU C 135     -18.844 -17.263  -1.284  1.00  0.00           H  
ATOM   1188 HD21 LEU C 135     -18.168 -14.485  -0.136  1.00  0.00           H  
ATOM   1189 HD22 LEU C 135     -19.655 -14.375   0.829  1.00  0.00           H  
ATOM   1190 HD23 LEU C 135     -18.789 -15.912   0.728  1.00  0.00           H  
ATOM   1191  N   PHE C 136     -20.535 -10.976  -2.235  1.00  0.00           N  
ATOM   1192  CA  PHE C 136     -20.581  -9.777  -3.083  1.00  0.00           C  
ATOM   1193  C   PHE C 136     -19.201  -9.411  -3.650  1.00  0.00           C  
ATOM   1194  O   PHE C 136     -18.175  -9.585  -2.991  1.00  0.00           O  
ATOM   1195  CB  PHE C 136     -21.228  -8.622  -2.298  1.00  0.00           C  
ATOM   1196  CG  PHE C 136     -21.030  -7.231  -2.881  1.00  0.00           C  
ATOM   1197  CD1 PHE C 136     -21.640  -6.870  -4.099  1.00  0.00           C  
ATOM   1198  CD2 PHE C 136     -20.205  -6.302  -2.219  1.00  0.00           C  
ATOM   1199  CE1 PHE C 136     -21.398  -5.601  -4.659  1.00  0.00           C  
ATOM   1200  CE2 PHE C 136     -19.961  -5.038  -2.782  1.00  0.00           C  
ATOM   1201  CZ  PHE C 136     -20.557  -4.686  -4.003  1.00  0.00           C  
ATOM   1202  H   PHE C 136     -19.786 -11.033  -1.561  1.00  0.00           H  
ATOM   1203  HA  PHE C 136     -21.221  -9.980  -3.941  1.00  0.00           H  
ATOM   1204  HB2 PHE C 136     -20.817  -8.630  -1.289  1.00  0.00           H  
ATOM   1205  HB3 PHE C 136     -22.297  -8.816  -2.216  1.00  0.00           H  
ATOM   1206  HD1 PHE C 136     -22.289  -7.567  -4.608  1.00  0.00           H  
ATOM   1207  HD2 PHE C 136     -19.749  -6.554  -1.272  1.00  0.00           H  
ATOM   1208  HE1 PHE C 136     -21.859  -5.327  -5.596  1.00  0.00           H  
ATOM   1209  HE2 PHE C 136     -19.312  -4.341  -2.273  1.00  0.00           H  
ATOM   1210  HZ  PHE C 136     -20.373  -3.713  -4.433  1.00  0.00           H  
ATOM   1211  N   VAL C 137     -19.194  -8.884  -4.880  1.00  0.00           N  
ATOM   1212  CA  VAL C 137     -18.007  -8.433  -5.625  1.00  0.00           C  
ATOM   1213  C   VAL C 137     -18.334  -7.184  -6.462  1.00  0.00           C  
ATOM   1214  O   VAL C 137     -19.245  -7.259  -7.297  1.00  0.00           O  
ATOM   1215  CB  VAL C 137     -17.441  -9.556  -6.527  1.00  0.00           C  
ATOM   1216  CG1 VAL C 137     -16.272  -9.073  -7.399  1.00  0.00           C  
ATOM   1217  CG2 VAL C 137     -16.963 -10.783  -5.740  1.00  0.00           C  
ATOM   1218  H   VAL C 137     -20.084  -8.780  -5.347  1.00  0.00           H  
ATOM   1219  HA  VAL C 137     -17.227  -8.191  -4.903  1.00  0.00           H  
ATOM   1220  HB  VAL C 137     -18.240  -9.889  -7.190  1.00  0.00           H  
ATOM   1221 HG11 VAL C 137     -16.623  -8.342  -8.128  1.00  0.00           H  
ATOM   1222 HG12 VAL C 137     -15.503  -8.627  -6.768  1.00  0.00           H  
ATOM   1223 HG13 VAL C 137     -15.849  -9.913  -7.950  1.00  0.00           H  
ATOM   1224 HG21 VAL C 137     -16.190 -10.482  -5.032  1.00  0.00           H  
ATOM   1225 HG22 VAL C 137     -17.794 -11.235  -5.199  1.00  0.00           H  
ATOM   1226 HG23 VAL C 137     -16.561 -11.532  -6.421  1.00  0.00           H  
ATOM   1227  N   PRO C 138     -17.620  -6.049  -6.297  1.00  0.00           N  
ATOM   1228  CA  PRO C 138     -17.764  -4.869  -7.154  1.00  0.00           C  
ATOM   1229  C   PRO C 138     -17.278  -5.110  -8.595  1.00  0.00           C  
ATOM   1230  O   PRO C 138     -16.285  -5.813  -8.801  1.00  0.00           O  
ATOM   1231  CB  PRO C 138     -16.954  -3.753  -6.480  1.00  0.00           C  
ATOM   1232  CG  PRO C 138     -16.836  -4.211  -5.031  1.00  0.00           C  
ATOM   1233  CD  PRO C 138     -16.742  -5.723  -5.186  1.00  0.00           C  
ATOM   1234  HA  PRO C 138     -18.815  -4.582  -7.173  1.00  0.00           H  
ATOM   1235  HB2 PRO C 138     -17.468  -2.794  -6.549  1.00  0.00           H  
ATOM   1236  HB3 PRO C 138     -15.961  -3.686  -6.924  1.00  0.00           H  
ATOM   1237  HG2 PRO C 138     -17.742  -3.952  -4.483  1.00  0.00           H  
ATOM   1238  HG3 PRO C 138     -15.955  -3.793  -4.544  1.00  0.00           H  
ATOM   1239  HD2 PRO C 138     -15.718  -6.000  -5.438  1.00  0.00           H  
ATOM   1240  HD3 PRO C 138     -17.051  -6.202  -4.258  1.00  0.00           H  
ATOM   1241  N   SER C 139     -17.943  -4.505  -9.588  1.00  0.00           N  
ATOM   1242  CA  SER C 139     -17.745  -4.821 -11.014  1.00  0.00           C  
ATOM   1243  C   SER C 139     -17.328  -3.607 -11.856  1.00  0.00           C  
ATOM   1244  O   SER C 139     -16.169  -3.550 -12.264  1.00  0.00           O  
ATOM   1245  CB  SER C 139     -18.959  -5.586 -11.558  1.00  0.00           C  
ATOM   1246  OG  SER C 139     -20.128  -4.779 -11.585  1.00  0.00           O  
ATOM   1247  H   SER C 139     -18.717  -3.902  -9.347  1.00  0.00           H  
ATOM   1248  HA  SER C 139     -16.911  -5.519 -11.097  1.00  0.00           H  
ATOM   1249  HB2 SER C 139     -19.139  -6.455 -10.926  1.00  0.00           H  
ATOM   1250  HB3 SER C 139     -18.737  -5.934 -12.567  1.00  0.00           H  
ATOM   1251  HG  SER C 139     -20.360  -4.668 -12.510  1.00  0.00           H  
ATOM   1252  N   LEU C 140     -18.215  -2.638 -12.117  1.00  0.00           N  
ATOM   1253  CA  LEU C 140     -17.886  -1.352 -12.756  1.00  0.00           C  
ATOM   1254  C   LEU C 140     -18.985  -0.293 -12.547  1.00  0.00           C  
ATOM   1255  O   LEU C 140     -20.143  -0.529 -12.891  1.00  0.00           O  
ATOM   1256  CB  LEU C 140     -17.618  -1.567 -14.265  1.00  0.00           C  
ATOM   1257  CG  LEU C 140     -17.378  -0.294 -15.100  1.00  0.00           C  
ATOM   1258  CD1 LEU C 140     -16.155   0.489 -14.617  1.00  0.00           C  
ATOM   1259  CD2 LEU C 140     -17.138  -0.675 -16.561  1.00  0.00           C  
ATOM   1260  H   LEU C 140     -19.171  -2.782 -11.825  1.00  0.00           H  
ATOM   1261  HA  LEU C 140     -16.968  -0.977 -12.303  1.00  0.00           H  
ATOM   1262  HB2 LEU C 140     -18.482  -2.085 -14.682  1.00  0.00           H  
ATOM   1263  HB3 LEU C 140     -16.755  -2.223 -14.383  1.00  0.00           H  
ATOM   1264  HG  LEU C 140     -18.260   0.344 -15.057  1.00  0.00           H  
ATOM   1265 HD11 LEU C 140     -16.304   0.852 -13.600  1.00  0.00           H  
ATOM   1266 HD12 LEU C 140     -15.264  -0.139 -14.658  1.00  0.00           H  
ATOM   1267 HD13 LEU C 140     -16.004   1.354 -15.263  1.00  0.00           H  
ATOM   1268 HD21 LEU C 140     -16.252  -1.303 -16.649  1.00  0.00           H  
ATOM   1269 HD22 LEU C 140     -18.001  -1.210 -16.957  1.00  0.00           H  
ATOM   1270 HD23 LEU C 140     -16.990   0.228 -17.154  1.00  0.00           H  
ATOM   1271  N   ASN C 141     -18.612   0.879 -12.031  1.00  0.00           N  
ATOM   1272  CA  ASN C 141     -19.479   2.057 -11.960  1.00  0.00           C  
ATOM   1273  C   ASN C 141     -19.596   2.773 -13.317  1.00  0.00           C  
ATOM   1274  O   ASN C 141     -18.619   2.836 -14.064  1.00  0.00           O  
ATOM   1275  CB  ASN C 141     -18.955   3.041 -10.897  1.00  0.00           C  
ATOM   1276  CG  ASN C 141     -18.850   2.460  -9.503  1.00  0.00           C  
ATOM   1277  OD1 ASN C 141     -18.026   1.609  -9.213  1.00  0.00           O  
ATOM   1278  ND2 ASN C 141     -19.687   2.897  -8.596  1.00  0.00           N  
ATOM   1279  H   ASN C 141     -17.651   0.996 -11.743  1.00  0.00           H  
ATOM   1280  HA  ASN C 141     -20.475   1.725 -11.667  1.00  0.00           H  
ATOM   1281  HB2 ASN C 141     -19.608   3.913 -10.872  1.00  0.00           H  
ATOM   1282  HB3 ASN C 141     -17.964   3.391 -11.186  1.00  0.00           H  
ATOM   1283 HD21 ASN C 141     -20.409   3.547  -8.874  1.00  0.00           H  
ATOM   1284 HD22 ASN C 141     -19.624   2.512  -7.664  1.00  0.00           H  
ATOM   1285  N   VAL C 142     -20.751   3.380 -13.602  1.00  0.00           N  
ATOM   1286  CA  VAL C 142     -20.986   4.205 -14.803  1.00  0.00           C  
ATOM   1287  C   VAL C 142     -21.706   5.508 -14.441  1.00  0.00           C  
ATOM   1288  O   VAL C 142     -22.503   5.549 -13.502  1.00  0.00           O  
ATOM   1289  CB  VAL C 142     -21.720   3.440 -15.927  1.00  0.00           C  
ATOM   1290  CG1 VAL C 142     -21.046   2.103 -16.274  1.00  0.00           C  
ATOM   1291  CG2 VAL C 142     -23.201   3.188 -15.616  1.00  0.00           C  
ATOM   1292  H   VAL C 142     -21.520   3.278 -12.956  1.00  0.00           H  
ATOM   1293  HA  VAL C 142     -20.017   4.491 -15.213  1.00  0.00           H  
ATOM   1294  HB  VAL C 142     -21.682   4.061 -16.822  1.00  0.00           H  
ATOM   1295 HG11 VAL C 142     -19.990   2.272 -16.485  1.00  0.00           H  
ATOM   1296 HG12 VAL C 142     -21.143   1.402 -15.445  1.00  0.00           H  
ATOM   1297 HG13 VAL C 142     -21.517   1.677 -17.160  1.00  0.00           H  
ATOM   1298 HG21 VAL C 142     -23.297   2.634 -14.682  1.00  0.00           H  
ATOM   1299 HG22 VAL C 142     -23.740   4.131 -15.534  1.00  0.00           H  
ATOM   1300 HG23 VAL C 142     -23.654   2.611 -16.423  1.00  0.00           H  
ATOM   1301  N   ASP C 143     -21.392   6.591 -15.162  1.00  0.00           N  
ATOM   1302  CA  ASP C 143     -21.951   7.939 -14.957  1.00  0.00           C  
ATOM   1303  C   ASP C 143     -21.919   8.411 -13.487  1.00  0.00           C  
ATOM   1304  O   ASP C 143     -22.814   9.111 -13.005  1.00  0.00           O  
ATOM   1305  CB  ASP C 143     -23.322   8.055 -15.639  1.00  0.00           C  
ATOM   1306  CG  ASP C 143     -23.266   7.893 -17.163  1.00  0.00           C  
ATOM   1307  OD1 ASP C 143     -24.255   7.365 -17.729  1.00  0.00           O  
ATOM   1308  OD2 ASP C 143     -22.275   8.348 -17.788  1.00  0.00           O1-
ATOM   1309  H   ASP C 143     -20.701   6.486 -15.891  1.00  0.00           H  
ATOM   1310  HA  ASP C 143     -21.289   8.628 -15.482  1.00  0.00           H  
ATOM   1311  HB2 ASP C 143     -23.753   9.034 -15.430  1.00  0.00           H  
ATOM   1312  HB3 ASP C 143     -23.993   7.307 -15.219  1.00  0.00           H  
ATOM   1313  N   GLY C 144     -20.874   7.993 -12.762  1.00  0.00           N  
ATOM   1314  CA  GLY C 144     -20.631   8.284 -11.346  1.00  0.00           C  
ATOM   1315  C   GLY C 144     -21.604   7.660 -10.340  1.00  0.00           C  
ATOM   1316  O   GLY C 144     -21.506   7.954  -9.149  1.00  0.00           O  
ATOM   1317  H   GLY C 144     -20.193   7.419 -13.239  1.00  0.00           H  
ATOM   1318  HA2 GLY C 144     -20.672   9.363 -11.194  1.00  0.00           H  
ATOM   1319  HA3 GLY C 144     -19.629   7.942 -11.088  1.00  0.00           H  
ATOM   1320  N   GLN C 145     -22.537   6.808 -10.770  1.00  0.00           N  
ATOM   1321  CA  GLN C 145     -23.504   6.177  -9.866  1.00  0.00           C  
ATOM   1322  C   GLN C 145     -22.852   5.041  -9.054  1.00  0.00           C  
ATOM   1323  O   GLN C 145     -21.914   4.399  -9.543  1.00  0.00           O  
ATOM   1324  CB  GLN C 145     -24.739   5.711 -10.659  1.00  0.00           C  
ATOM   1325  CG  GLN C 145     -25.458   6.839 -11.424  1.00  0.00           C  
ATOM   1326  CD  GLN C 145     -25.553   8.154 -10.647  1.00  0.00           C  
ATOM   1327  NE2 GLN C 145     -24.922   9.205 -11.120  1.00  0.00           N  
ATOM   1328  OE1 GLN C 145     -26.187   8.254  -9.600  1.00  0.00           O  
ATOM   1329  H   GLN C 145     -22.556   6.558 -11.749  1.00  0.00           H  
ATOM   1330  HA  GLN C 145     -23.827   6.935  -9.152  1.00  0.00           H  
ATOM   1331  HB2 GLN C 145     -24.447   4.936 -11.367  1.00  0.00           H  
ATOM   1332  HB3 GLN C 145     -25.450   5.270  -9.961  1.00  0.00           H  
ATOM   1333  HG2 GLN C 145     -24.920   7.017 -12.355  1.00  0.00           H  
ATOM   1334  HG3 GLN C 145     -26.464   6.509 -11.685  1.00  0.00           H  
ATOM   1335 HE21 GLN C 145     -24.955  10.078 -10.613  1.00  0.00           H  
ATOM   1336 HE22 GLN C 145     -24.296   9.113 -11.908  1.00  0.00           H  
ATOM   1337  N   PRO C 146     -23.308   4.766  -7.819  1.00  0.00           N  
ATOM   1338  CA  PRO C 146     -22.738   3.715  -6.977  1.00  0.00           C  
ATOM   1339  C   PRO C 146     -23.031   2.296  -7.493  1.00  0.00           C  
ATOM   1340  O   PRO C 146     -23.828   2.090  -8.410  1.00  0.00           O  
ATOM   1341  CB  PRO C 146     -23.347   3.958  -5.590  1.00  0.00           C  
ATOM   1342  CG  PRO C 146     -24.714   4.556  -5.916  1.00  0.00           C  
ATOM   1343  CD  PRO C 146     -24.401   5.433  -7.123  1.00  0.00           C  
ATOM   1344  HA  PRO C 146     -21.657   3.840  -6.904  1.00  0.00           H  
ATOM   1345  HB2 PRO C 146     -22.747   4.692  -5.052  1.00  0.00           H  
ATOM   1346  HB3 PRO C 146     -23.439   3.042  -5.007  1.00  0.00           H  
ATOM   1347  HG2 PRO C 146     -25.116   5.138  -5.086  1.00  0.00           H  
ATOM   1348  HG3 PRO C 146     -25.404   3.764  -6.204  1.00  0.00           H  
ATOM   1349  HD2 PRO C 146     -25.288   5.527  -7.750  1.00  0.00           H  
ATOM   1350  HD3 PRO C 146     -24.073   6.417  -6.789  1.00  0.00           H  
ATOM   1351  N   ILE C 147     -22.399   1.312  -6.851  1.00  0.00           N  
ATOM   1352  CA  ILE C 147     -22.704  -0.123  -6.945  1.00  0.00           C  
ATOM   1353  C   ILE C 147     -23.279  -0.599  -5.601  1.00  0.00           C  
ATOM   1354  O   ILE C 147     -22.850  -0.115  -4.554  1.00  0.00           O  
ATOM   1355  CB  ILE C 147     -21.461  -0.905  -7.441  1.00  0.00           C  
ATOM   1356  CG1 ILE C 147     -21.093  -0.555  -8.902  1.00  0.00           C  
ATOM   1357  CG2 ILE C 147     -21.577  -2.428  -7.249  1.00  0.00           C  
ATOM   1358  CD1 ILE C 147     -22.084  -1.037  -9.971  1.00  0.00           C  
ATOM   1359  H   ILE C 147     -21.703   1.578  -6.170  1.00  0.00           H  
ATOM   1360  HA  ILE C 147     -23.500  -0.263  -7.677  1.00  0.00           H  
ATOM   1361  HB  ILE C 147     -20.619  -0.582  -6.830  1.00  0.00           H  
ATOM   1362 HG12 ILE C 147     -20.118  -0.987  -9.127  1.00  0.00           H  
ATOM   1363 HG13 ILE C 147     -20.994   0.526  -9.000  1.00  0.00           H  
ATOM   1364 HG21 ILE C 147     -21.637  -2.668  -6.187  1.00  0.00           H  
ATOM   1365 HG22 ILE C 147     -22.465  -2.815  -7.748  1.00  0.00           H  
ATOM   1366 HG23 ILE C 147     -20.694  -2.917  -7.659  1.00  0.00           H  
ATOM   1367 HD11 ILE C 147     -22.142  -2.126  -9.980  1.00  0.00           H  
ATOM   1368 HD12 ILE C 147     -23.073  -0.612  -9.795  1.00  0.00           H  
ATOM   1369 HD13 ILE C 147     -21.745  -0.699 -10.950  1.00  0.00           H  
ATOM   1370  N   PHE C 148     -24.256  -1.511  -5.604  1.00  0.00           N  
ATOM   1371  CA  PHE C 148     -25.087  -1.784  -4.423  1.00  0.00           C  
ATOM   1372  C   PHE C 148     -24.870  -3.152  -3.765  1.00  0.00           C  
ATOM   1373  O   PHE C 148     -24.750  -4.189  -4.427  1.00  0.00           O  
ATOM   1374  CB  PHE C 148     -26.571  -1.590  -4.757  1.00  0.00           C  
ATOM   1375  CG  PHE C 148     -26.986  -0.161  -5.042  1.00  0.00           C  
ATOM   1376  CD1 PHE C 148     -27.347   0.235  -6.343  1.00  0.00           C  
ATOM   1377  CD2 PHE C 148     -27.059   0.765  -3.983  1.00  0.00           C  
ATOM   1378  CE1 PHE C 148     -27.772   1.554  -6.583  1.00  0.00           C  
ATOM   1379  CE2 PHE C 148     -27.470   2.086  -4.229  1.00  0.00           C  
ATOM   1380  CZ  PHE C 148     -27.833   2.479  -5.528  1.00  0.00           C  
ATOM   1381  H   PHE C 148     -24.540  -1.906  -6.489  1.00  0.00           H  
ATOM   1382  HA  PHE C 148     -24.852  -1.043  -3.659  1.00  0.00           H  
ATOM   1383  HB2 PHE C 148     -27.163  -1.935  -3.909  1.00  0.00           H  
ATOM   1384  HB3 PHE C 148     -26.825  -2.224  -5.606  1.00  0.00           H  
ATOM   1385  HD1 PHE C 148     -27.307  -0.471  -7.159  1.00  0.00           H  
ATOM   1386  HD2 PHE C 148     -26.801   0.459  -2.980  1.00  0.00           H  
ATOM   1387  HE1 PHE C 148     -28.060   1.854  -7.579  1.00  0.00           H  
ATOM   1388  HE2 PHE C 148     -27.515   2.797  -3.417  1.00  0.00           H  
ATOM   1389  HZ  PHE C 148     -28.163   3.489  -5.719  1.00  0.00           H  
ATOM   1390  N   ALA C 149     -24.934  -3.133  -2.431  1.00  0.00           N  
ATOM   1391  CA  ALA C 149     -24.982  -4.289  -1.546  1.00  0.00           C  
ATOM   1392  C   ALA C 149     -26.020  -4.033  -0.436  1.00  0.00           C  
ATOM   1393  O   ALA C 149     -25.809  -3.214   0.460  1.00  0.00           O  
ATOM   1394  CB  ALA C 149     -23.567  -4.550  -1.017  1.00  0.00           C  
ATOM   1395  H   ALA C 149     -24.942  -2.232  -1.976  1.00  0.00           H  
ATOM   1396  HA  ALA C 149     -25.298  -5.169  -2.106  1.00  0.00           H  
ATOM   1397  HB1 ALA C 149     -22.924  -4.884  -1.832  1.00  0.00           H  
ATOM   1398  HB2 ALA C 149     -23.161  -3.631  -0.594  1.00  0.00           H  
ATOM   1399  HB3 ALA C 149     -23.591  -5.309  -0.235  1.00  0.00           H  
ATOM   1400  N   ASN C 150     -27.153  -4.737  -0.505  1.00  0.00           N  
ATOM   1401  CA  ASN C 150     -28.287  -4.602   0.413  1.00  0.00           C  
ATOM   1402  C   ASN C 150     -28.456  -5.892   1.221  1.00  0.00           C  
ATOM   1403  O   ASN C 150     -28.615  -6.956   0.626  1.00  0.00           O  
ATOM   1404  CB  ASN C 150     -29.575  -4.236  -0.352  1.00  0.00           C  
ATOM   1405  CG  ASN C 150     -29.415  -3.191  -1.440  1.00  0.00           C  
ATOM   1406  OD1 ASN C 150     -29.564  -2.002  -1.206  1.00  0.00           O  
ATOM   1407  ND2 ASN C 150     -29.139  -3.592  -2.659  1.00  0.00           N  
ATOM   1408  H   ASN C 150     -27.265  -5.381  -1.275  1.00  0.00           H  
ATOM   1409  HA  ASN C 150     -28.081  -3.788   1.108  1.00  0.00           H  
ATOM   1410  HB2 ASN C 150     -30.319  -3.879   0.360  1.00  0.00           H  
ATOM   1411  HB3 ASN C 150     -29.974  -5.136  -0.819  1.00  0.00           H  
ATOM   1412 HD21 ASN C 150     -29.184  -2.916  -3.409  1.00  0.00           H  
ATOM   1413 HD22 ASN C 150     -28.928  -4.564  -2.836  1.00  0.00           H  
ATOM   1414  N   ILE C 151     -28.422  -5.805   2.552  1.00  0.00           N  
ATOM   1415  CA  ILE C 151     -28.344  -6.957   3.455  1.00  0.00           C  
ATOM   1416  C   ILE C 151     -29.705  -7.254   4.095  1.00  0.00           C  
ATOM   1417  O   ILE C 151     -30.401  -6.346   4.559  1.00  0.00           O  
ATOM   1418  CB  ILE C 151     -27.177  -6.837   4.463  1.00  0.00           C  
ATOM   1419  CG1 ILE C 151     -25.791  -6.689   3.789  1.00  0.00           C  
ATOM   1420  CG2 ILE C 151     -27.145  -8.078   5.376  1.00  0.00           C  
ATOM   1421  CD1 ILE C 151     -25.405  -5.271   3.347  1.00  0.00           C  
ATOM   1422  H   ILE C 151     -28.323  -4.888   2.963  1.00  0.00           H  
ATOM   1423  HA  ILE C 151     -28.101  -7.826   2.844  1.00  0.00           H  
ATOM   1424  HB  ILE C 151     -27.349  -5.966   5.095  1.00  0.00           H  
ATOM   1425 HG12 ILE C 151     -25.722  -7.365   2.937  1.00  0.00           H  
ATOM   1426 HG13 ILE C 151     -25.031  -6.988   4.510  1.00  0.00           H  
ATOM   1427 HG21 ILE C 151     -28.046  -8.132   5.988  1.00  0.00           H  
ATOM   1428 HG22 ILE C 151     -27.058  -8.984   4.776  1.00  0.00           H  
ATOM   1429 HG23 ILE C 151     -26.293  -8.032   6.054  1.00  0.00           H  
ATOM   1430 HD11 ILE C 151     -26.024  -4.935   2.516  1.00  0.00           H  
ATOM   1431 HD12 ILE C 151     -25.503  -4.579   4.184  1.00  0.00           H  
ATOM   1432 HD13 ILE C 151     -24.369  -5.269   3.008  1.00  0.00           H  
ATOM   1433  N   THR C 152     -30.085  -8.532   4.080  1.00  0.00           N  
ATOM   1434  CA  THR C 152     -31.464  -9.018   4.243  1.00  0.00           C  
ATOM   1435  C   THR C 152     -31.515 -10.402   4.900  1.00  0.00           C  
ATOM   1436  O   THR C 152     -30.526 -11.133   4.934  1.00  0.00           O  
ATOM   1437  CB  THR C 152     -32.161  -9.097   2.872  1.00  0.00           C  
ATOM   1438  OG1 THR C 152     -31.522 -10.057   2.062  1.00  0.00           O  
ATOM   1439  CG2 THR C 152     -32.199  -7.789   2.080  1.00  0.00           C  
ATOM   1440  H   THR C 152     -29.418  -9.211   3.744  1.00  0.00           H  
ATOM   1441  HA  THR C 152     -32.026  -8.322   4.866  1.00  0.00           H  
ATOM   1442  HB  THR C 152     -33.191  -9.418   3.030  1.00  0.00           H  
ATOM   1443 HG21 THR C 152     -32.631  -7.002   2.698  1.00  0.00           H  
ATOM   1444 HG22 THR C 152     -31.196  -7.500   1.764  1.00  0.00           H  
ATOM   1445 HG23 THR C 152     -32.816  -7.926   1.192  1.00  0.00           H  
ATOM   1446  HG1 THR C 152     -30.592  -9.825   2.007  1.00  0.00           H  
ATOM   1447  N   LEU C 153     -32.696 -10.816   5.412  1.00  0.00           N  
ATOM   1448  CA  LEU C 153     -32.980 -12.207   5.857  1.00  0.00           C  
ATOM   1449  C   LEU C 153     -33.009 -13.171   4.659  1.00  0.00           C  
ATOM   1450  O   LEU C 153     -33.956 -13.829   4.318  1.00  0.00           O  
ATOM   1451  CB  LEU C 153     -34.296 -12.217   6.658  1.00  0.00           C  
ATOM   1452  CG  LEU C 153     -34.299 -11.335   7.924  1.00  0.00           C  
ATOM   1453  CD1 LEU C 153     -35.695 -11.360   8.557  1.00  0.00           C  
ATOM   1454  CD2 LEU C 153     -33.261 -11.805   8.954  1.00  0.00           C  
ATOM   1455  H   LEU C 153     -33.507 -10.190   5.376  1.00  0.00           H  
ATOM   1456  HA  LEU C 153     -32.178 -12.529   6.495  1.00  0.00           H  
ATOM   1457  HC  LEU C 153     -32.082 -13.222   4.117  1.00  0.00           H  
ATOM   1458  HB2 LEU C 153     -34.509 -13.231   6.945  1.00  0.00           H  
ATOM   1459  HB3 LEU C 153     -35.092 -11.904   6.006  1.00  0.00           H  
ATOM   1460  HG  LEU C 153     -34.083 -10.318   7.651  1.00  0.00           H  
ATOM   1461 HD11 LEU C 153     -36.428 -11.005   7.856  1.00  0.00           H  
ATOM   1462 HD12 LEU C 153     -35.955 -12.358   8.859  1.00  0.00           H  
ATOM   1463 HD13 LEU C 153     -35.733 -10.728   9.426  1.00  0.00           H  
ATOM   1464 HD21 LEU C 153     -33.403 -12.844   9.191  1.00  0.00           H  
ATOM   1465 HD22 LEU C 153     -32.263 -11.669   8.578  1.00  0.00           H  
ATOM   1466 HD23 LEU C 153     -33.347 -11.241   9.865  1.00  0.00           H  
TER    1467      LEU C 153 
ATOM   1468  N   GLN A   5      15.169  -3.820 -18.830  1.00  0.00           N  
ATOM   1469  CA  GLN A   5      14.612  -2.660 -19.548  1.00  0.00           C  
ATOM   1470  C   GLN A   5      13.897  -1.652 -18.609  1.00  0.00           C  
ATOM   1471  O   GLN A   5      13.923  -0.439 -18.845  1.00  0.00           O  
ATOM   1472  CB  GLN A   5      13.694  -3.223 -20.642  1.00  0.00           C  
ATOM   1473  CG  GLN A   5      12.825  -2.178 -21.377  1.00  0.00           C  
ATOM   1474  CD  GLN A   5      12.641  -2.531 -22.846  1.00  0.00           C  
ATOM   1475  NE2 GLN A   5      13.576  -2.166 -23.697  1.00  0.00           N  
ATOM   1476  OE1 GLN A   5      11.679  -3.186 -23.232  1.00  0.00           O  
ATOM   1477  H1  GLN A   5      15.780  -3.478 -18.103  1.00  0.00           H  
ATOM   1478  H2  GLN A   5      15.722  -4.372 -19.471  1.00  0.00           H  
ATOM   1479  HA  GLN A   5      15.435  -2.123 -20.021  1.00  0.00           H  
ATOM   1480  HB2 GLN A   5      13.033  -3.971 -20.204  1.00  0.00           H  
ATOM   1481  HB3 GLN A   5      14.335  -3.730 -21.363  1.00  0.00           H  
ATOM   1482  HG2 GLN A   5      13.302  -1.199 -21.337  1.00  0.00           H  
ATOM   1483  HG3 GLN A   5      11.850  -2.097 -20.897  1.00  0.00           H  
ATOM   1484 HE21 GLN A   5      13.513  -2.440 -24.667  1.00  0.00           H  
ATOM   1485 HE22 GLN A   5      14.373  -1.644 -23.362  1.00  0.00           H  
ATOM   1486  N   TYR A   6      13.278  -2.175 -17.546  1.00  0.00           N  
ATOM   1487  CA  TYR A   6      12.636  -1.406 -16.477  1.00  0.00           C  
ATOM   1488  C   TYR A   6      13.644  -0.429 -15.824  1.00  0.00           C  
ATOM   1489  O   TYR A   6      14.707  -0.886 -15.391  1.00  0.00           O  
ATOM   1490  CB  TYR A   6      12.084  -2.379 -15.423  1.00  0.00           C  
ATOM   1491  CG  TYR A   6      11.044  -3.368 -15.929  1.00  0.00           C  
ATOM   1492  CD1 TYR A   6       9.734  -2.936 -16.211  1.00  0.00           C  
ATOM   1493  CD2 TYR A   6      11.376  -4.726 -16.093  1.00  0.00           C  
ATOM   1494  CE1 TYR A   6       8.748  -3.861 -16.605  1.00  0.00           C  
ATOM   1495  CE2 TYR A   6      10.402  -5.647 -16.527  1.00  0.00           C  
ATOM   1496  CZ  TYR A   6       9.083  -5.220 -16.775  1.00  0.00           C  
ATOM   1497  OH  TYR A   6       8.137  -6.111 -17.174  1.00  0.00           O  
ATOM   1498  H   TYR A   6      13.337  -3.178 -17.445  1.00  0.00           H  
ATOM   1499  HA  TYR A   6      11.793  -0.861 -16.901  1.00  0.00           H  
ATOM   1500  HB2 TYR A   6      11.639  -1.798 -14.615  1.00  0.00           H  
ATOM   1501  HB3 TYR A   6      12.915  -2.935 -14.989  1.00  0.00           H  
ATOM   1502  HD1 TYR A   6       9.489  -1.887 -16.125  1.00  0.00           H  
ATOM   1503  HD2 TYR A   6      12.380  -5.065 -15.881  1.00  0.00           H  
ATOM   1504  HE1 TYR A   6       7.736  -3.531 -16.787  1.00  0.00           H  
ATOM   1505  HE2 TYR A   6      10.657  -6.687 -16.668  1.00  0.00           H  
ATOM   1506  HH  TYR A   6       7.322  -5.670 -17.423  1.00  0.00           H  
ATOM   1507  N   PRO A   7      13.359   0.889 -15.741  1.00  0.00           N  
ATOM   1508  CA  PRO A   7      14.275   1.880 -15.165  1.00  0.00           C  
ATOM   1509  C   PRO A   7      14.737   1.597 -13.726  1.00  0.00           C  
ATOM   1510  O   PRO A   7      14.048   0.924 -12.959  1.00  0.00           O  
ATOM   1511  CB  PRO A   7      13.539   3.217 -15.262  1.00  0.00           C  
ATOM   1512  CG  PRO A   7      12.687   3.037 -16.515  1.00  0.00           C  
ATOM   1513  CD  PRO A   7      12.264   1.572 -16.421  1.00  0.00           C  
ATOM   1514  HA  PRO A   7      15.158   1.922 -15.803  1.00  0.00           H  
ATOM   1515  HB2 PRO A   7      14.233   4.052 -15.363  1.00  0.00           H  
ATOM   1516  HB3 PRO A   7      12.891   3.354 -14.397  1.00  0.00           H  
ATOM   1517  HG2 PRO A   7      13.299   3.188 -17.405  1.00  0.00           H  
ATOM   1518  HG3 PRO A   7      11.828   3.707 -16.519  1.00  0.00           H  
ATOM   1519  HD2 PRO A   7      11.349   1.478 -15.836  1.00  0.00           H  
ATOM   1520  HD3 PRO A   7      12.107   1.180 -17.426  1.00  0.00           H  
ATOM   1521  N   ILE A   8      15.897   2.146 -13.350  1.00  0.00           N  
ATOM   1522  CA  ILE A   8      16.649   1.778 -12.140  1.00  0.00           C  
ATOM   1523  C   ILE A   8      16.972   3.013 -11.277  1.00  0.00           C  
ATOM   1524  O   ILE A   8      17.092   4.128 -11.798  1.00  0.00           O  
ATOM   1525  CB  ILE A   8      17.909   0.942 -12.523  1.00  0.00           C  
ATOM   1526  CG1 ILE A   8      17.551  -0.249 -13.451  1.00  0.00           C  
ATOM   1527  CG2 ILE A   8      18.713   0.490 -11.285  1.00  0.00           C  
ATOM   1528  CD1 ILE A   8      18.709  -1.190 -13.808  1.00  0.00           C  
ATOM   1529  H   ILE A   8      16.387   2.733 -14.010  1.00  0.00           H  
ATOM   1530  HA  ILE A   8      16.020   1.129 -11.531  1.00  0.00           H  
ATOM   1531  HB  ILE A   8      18.569   1.595 -13.094  1.00  0.00           H  
ATOM   1532 HG12 ILE A   8      17.170   0.145 -14.394  1.00  0.00           H  
ATOM   1533 HG13 ILE A   8      16.752  -0.836 -12.998  1.00  0.00           H  
ATOM   1534 HG21 ILE A   8      19.098   1.349 -10.735  1.00  0.00           H  
ATOM   1535 HG22 ILE A   8      18.090  -0.123 -10.633  1.00  0.00           H  
ATOM   1536 HG23 ILE A   8      19.588  -0.087 -11.583  1.00  0.00           H  
ATOM   1537 HD11 ILE A   8      19.563  -0.613 -14.164  1.00  0.00           H  
ATOM   1538 HD12 ILE A   8      19.004  -1.782 -12.941  1.00  0.00           H  
ATOM   1539 HD13 ILE A   8      18.393  -1.875 -14.595  1.00  0.00           H  
ATOM   1540  N   ILE A   9      17.145   2.817  -9.965  1.00  0.00           N  
ATOM   1541  CA  ILE A   9      17.781   3.765  -9.035  1.00  0.00           C  
ATOM   1542  C   ILE A   9      18.857   3.030  -8.215  1.00  0.00           C  
ATOM   1543  O   ILE A   9      18.624   1.896  -7.799  1.00  0.00           O  
ATOM   1544  CB  ILE A   9      16.765   4.490  -8.113  1.00  0.00           C  
ATOM   1545  CG1 ILE A   9      15.507   5.072  -8.799  1.00  0.00           C  
ATOM   1546  CG2 ILE A   9      17.477   5.619  -7.344  1.00  0.00           C  
ATOM   1547  CD1 ILE A   9      14.360   4.056  -8.923  1.00  0.00           C  
ATOM   1548  H   ILE A   9      16.912   1.904  -9.601  1.00  0.00           H  
ATOM   1549  HA  ILE A   9      18.287   4.527  -9.627  1.00  0.00           H  
ATOM   1550  HB  ILE A   9      16.431   3.773  -7.364  1.00  0.00           H  
ATOM   1551 HG12 ILE A   9      15.761   5.476  -9.779  1.00  0.00           H  
ATOM   1552 HG13 ILE A   9      15.124   5.895  -8.196  1.00  0.00           H  
ATOM   1553 HG21 ILE A   9      18.293   5.226  -6.738  1.00  0.00           H  
ATOM   1554 HG22 ILE A   9      17.873   6.354  -8.045  1.00  0.00           H  
ATOM   1555 HG23 ILE A   9      16.776   6.113  -6.671  1.00  0.00           H  
ATOM   1556 HD11 ILE A   9      14.540   3.366  -9.747  1.00  0.00           H  
ATOM   1557 HD12 ILE A   9      14.247   3.492  -7.998  1.00  0.00           H  
ATOM   1558 HD13 ILE A   9      13.426   4.590  -9.103  1.00  0.00           H  
ATOM   1559  N   ASN A  10      20.009   3.653  -7.941  1.00  0.00           N  
ATOM   1560  CA  ASN A  10      21.116   3.048  -7.177  1.00  0.00           C  
ATOM   1561  C   ASN A  10      21.421   3.832  -5.885  1.00  0.00           C  
ATOM   1562  O   ASN A  10      21.359   5.064  -5.884  1.00  0.00           O  
ATOM   1563  CB  ASN A  10      22.376   2.871  -8.055  1.00  0.00           C  
ATOM   1564  CG  ASN A  10      22.120   2.625  -9.532  1.00  0.00           C  
ATOM   1565  ND2 ASN A  10      22.000   1.392  -9.958  1.00  0.00           N  
ATOM   1566  OD1 ASN A  10      22.037   3.559 -10.320  1.00  0.00           O  
ATOM   1567  H   ASN A  10      20.141   4.592  -8.288  1.00  0.00           H  
ATOM   1568  HA  ASN A  10      20.809   2.049  -6.868  1.00  0.00           H  
ATOM   1569  HB2 ASN A  10      22.978   2.056  -7.654  1.00  0.00           H  
ATOM   1570  HB3 ASN A  10      22.976   3.779  -7.990  1.00  0.00           H  
ATOM   1571 HD21 ASN A  10      21.898   1.245 -10.952  1.00  0.00           H  
ATOM   1572 HD22 ASN A  10      22.086   0.612  -9.322  1.00  0.00           H  
ATOM   1573  N   PHE A  11      21.766   3.140  -4.794  1.00  0.00           N  
ATOM   1574  CA  PHE A  11      22.075   3.743  -3.487  1.00  0.00           C  
ATOM   1575  C   PHE A  11      23.016   2.860  -2.633  1.00  0.00           C  
ATOM   1576  O   PHE A  11      23.262   1.695  -2.954  1.00  0.00           O  
ATOM   1577  CB  PHE A  11      20.738   4.044  -2.777  1.00  0.00           C  
ATOM   1578  CG  PHE A  11      20.849   4.674  -1.401  1.00  0.00           C  
ATOM   1579  CD1 PHE A  11      21.370   5.974  -1.264  1.00  0.00           C  
ATOM   1580  CD2 PHE A  11      20.469   3.950  -0.254  1.00  0.00           C  
ATOM   1581  CE1 PHE A  11      21.520   6.539   0.013  1.00  0.00           C  
ATOM   1582  CE2 PHE A  11      20.624   4.517   1.023  1.00  0.00           C  
ATOM   1583  CZ  PHE A  11      21.154   5.812   1.156  1.00  0.00           C  
ATOM   1584  H   PHE A  11      21.748   2.131  -4.840  1.00  0.00           H  
ATOM   1585  HA  PHE A  11      22.592   4.689  -3.651  1.00  0.00           H  
ATOM   1586  HB2 PHE A  11      20.168   3.119  -2.696  1.00  0.00           H  
ATOM   1587  HB3 PHE A  11      20.159   4.722  -3.404  1.00  0.00           H  
ATOM   1588  HD1 PHE A  11      21.660   6.540  -2.138  1.00  0.00           H  
ATOM   1589  HD2 PHE A  11      20.061   2.955  -0.349  1.00  0.00           H  
ATOM   1590  HE1 PHE A  11      21.926   7.534   0.120  1.00  0.00           H  
ATOM   1591  HE2 PHE A  11      20.340   3.958   1.902  1.00  0.00           H  
ATOM   1592  HZ  PHE A  11      21.286   6.248   2.135  1.00  0.00           H  
ATOM   1593  N   THR A  12      23.552   3.404  -1.535  1.00  0.00           N  
ATOM   1594  CA  THR A  12      24.310   2.660  -0.513  1.00  0.00           C  
ATOM   1595  C   THR A  12      24.187   3.333   0.856  1.00  0.00           C  
ATOM   1596  O   THR A  12      24.178   4.564   0.943  1.00  0.00           O  
ATOM   1597  CB  THR A  12      25.792   2.481  -0.905  1.00  0.00           C  
ATOM   1598  OG1 THR A  12      26.442   1.682   0.057  1.00  0.00           O  
ATOM   1599  CG2 THR A  12      26.595   3.779  -0.957  1.00  0.00           C  
ATOM   1600  H   THR A  12      23.321   4.362  -1.315  1.00  0.00           H  
ATOM   1601  HA  THR A  12      23.871   1.665  -0.435  1.00  0.00           H  
ATOM   1602  HB  THR A  12      25.847   1.994  -1.879  1.00  0.00           H  
ATOM   1603 HG21 THR A  12      26.107   4.480  -1.634  1.00  0.00           H  
ATOM   1604 HG22 THR A  12      26.674   4.223   0.035  1.00  0.00           H  
ATOM   1605 HG23 THR A  12      27.598   3.572  -1.330  1.00  0.00           H  
ATOM   1606  HG1 THR A  12      27.299   1.433  -0.297  1.00  0.00           H  
ATOM   1607  N   THR A  13      24.129   2.538   1.930  1.00  0.00           N  
ATOM   1608  CA  THR A  13      24.218   3.025   3.323  1.00  0.00           C  
ATOM   1609  C   THR A  13      25.661   3.301   3.758  1.00  0.00           C  
ATOM   1610  O   THR A  13      25.870   3.946   4.789  1.00  0.00           O  
ATOM   1611  CB  THR A  13      23.534   2.057   4.306  1.00  0.00           C  
ATOM   1612  OG1 THR A  13      24.083   0.768   4.223  1.00  0.00           O  
ATOM   1613  CG2 THR A  13      22.045   1.917   4.014  1.00  0.00           C  
ATOM   1614  H   THR A  13      24.112   1.538   1.789  1.00  0.00           H  
ATOM   1615  HA  THR A  13      23.683   3.972   3.394  1.00  0.00           H  
ATOM   1616  HB  THR A  13      23.654   2.429   5.323  1.00  0.00           H  
ATOM   1617 HG21 THR A  13      21.579   2.902   4.042  1.00  0.00           H  
ATOM   1618 HG22 THR A  13      21.888   1.461   3.036  1.00  0.00           H  
ATOM   1619 HG23 THR A  13      21.599   1.285   4.781  1.00  0.00           H  
ATOM   1620  HG1 THR A  13      24.731   0.646   4.921  1.00  0.00           H  
ATOM   1621  N   ALA A  14      26.660   2.877   2.970  1.00  0.00           N  
ATOM   1622  CA  ALA A  14      28.074   3.086   3.265  1.00  0.00           C  
ATOM   1623  C   ALA A  14      28.461   4.574   3.201  1.00  0.00           C  
ATOM   1624  O   ALA A  14      28.361   5.217   2.150  1.00  0.00           O  
ATOM   1625  CB  ALA A  14      28.922   2.237   2.312  1.00  0.00           C  
ATOM   1626  H   ALA A  14      26.425   2.384   2.120  1.00  0.00           H  
ATOM   1627  HA  ALA A  14      28.250   2.734   4.282  1.00  0.00           H  
ATOM   1628  HB1 ALA A  14      28.610   1.193   2.359  1.00  0.00           H  
ATOM   1629  HB2 ALA A  14      28.806   2.602   1.292  1.00  0.00           H  
ATOM   1630  HB3 ALA A  14      29.972   2.309   2.596  1.00  0.00           H  
ATOM   1631  N   GLY A  15      28.899   5.128   4.337  1.00  0.00           N  
ATOM   1632  CA  GLY A  15      29.240   6.551   4.480  1.00  0.00           C  
ATOM   1633  C   GLY A  15      28.093   7.517   4.136  1.00  0.00           C  
ATOM   1634  O   GLY A  15      28.356   8.651   3.728  1.00  0.00           O  
ATOM   1635  H   GLY A  15      28.994   4.526   5.143  1.00  0.00           H  
ATOM   1636  HA2 GLY A  15      30.089   6.780   3.836  1.00  0.00           H  
ATOM   1637  HA3 GLY A  15      29.533   6.737   5.513  1.00  0.00           H  
ATOM   1638  N   ALA A  16      26.836   7.068   4.243  1.00  0.00           N  
ATOM   1639  CA  ALA A  16      25.655   7.810   3.799  1.00  0.00           C  
ATOM   1640  C   ALA A  16      25.371   9.085   4.618  1.00  0.00           C  
ATOM   1641  O   ALA A  16      25.862   9.261   5.736  1.00  0.00           O  
ATOM   1642  CB  ALA A  16      24.457   6.856   3.790  1.00  0.00           C  
ATOM   1643  H   ALA A  16      26.694   6.125   4.575  1.00  0.00           H  
ATOM   1644  HA  ALA A  16      25.830   8.126   2.771  1.00  0.00           H  
ATOM   1645  HB1 ALA A  16      24.671   6.014   3.132  1.00  0.00           H  
ATOM   1646  HB2 ALA A  16      24.259   6.490   4.798  1.00  0.00           H  
ATOM   1647  HB3 ALA A  16      23.571   7.370   3.417  1.00  0.00           H  
ATOM   1648  N   THR A  17      24.557   9.977   4.049  1.00  0.00           N  
ATOM   1649  CA  THR A  17      24.277  11.342   4.528  1.00  0.00           C  
ATOM   1650  C   THR A  17      22.819  11.707   4.252  1.00  0.00           C  
ATOM   1651  O   THR A  17      22.154  11.058   3.440  1.00  0.00           O  
ATOM   1652  CB  THR A  17      25.195  12.370   3.839  1.00  0.00           C  
ATOM   1653  OG1 THR A  17      24.927  12.415   2.451  1.00  0.00           O  
ATOM   1654  CG2 THR A  17      26.684  12.083   4.008  1.00  0.00           C  
ATOM   1655  H   THR A  17      24.120   9.720   3.176  1.00  0.00           H  
ATOM   1656  HA  THR A  17      24.441  11.398   5.604  1.00  0.00           H  
ATOM   1657  HB  THR A  17      24.992  13.354   4.260  1.00  0.00           H  
ATOM   1658 HG21 THR A  17      26.926  12.004   5.067  1.00  0.00           H  
ATOM   1659 HG22 THR A  17      26.957  11.158   3.501  1.00  0.00           H  
ATOM   1660 HG23 THR A  17      27.260  12.902   3.578  1.00  0.00           H  
ATOM   1661  HG1 THR A  17      25.043  11.520   2.125  1.00  0.00           H  
ATOM   1662  N   VAL A  18      22.309  12.767   4.889  1.00  0.00           N  
ATOM   1663  CA  VAL A  18      20.912  13.195   4.693  1.00  0.00           C  
ATOM   1664  C   VAL A  18      20.641  13.542   3.229  1.00  0.00           C  
ATOM   1665  O   VAL A  18      19.631  13.108   2.674  1.00  0.00           O  
ATOM   1666  CB  VAL A  18      20.524  14.354   5.632  1.00  0.00           C  
ATOM   1667  CG1 VAL A  18      19.084  14.813   5.402  1.00  0.00           C  
ATOM   1668  CG2 VAL A  18      20.674  13.953   7.104  1.00  0.00           C  
ATOM   1669  H   VAL A  18      22.897  13.314   5.502  1.00  0.00           H  
ATOM   1670  HA  VAL A  18      20.267  12.350   4.934  1.00  0.00           H  
ATOM   1671  HB  VAL A  18      21.177  15.204   5.437  1.00  0.00           H  
ATOM   1672 HG11 VAL A  18      18.978  15.285   4.425  1.00  0.00           H  
ATOM   1673 HG12 VAL A  18      18.415  13.954   5.469  1.00  0.00           H  
ATOM   1674 HG13 VAL A  18      18.801  15.541   6.163  1.00  0.00           H  
ATOM   1675 HG21 VAL A  18      19.999  13.129   7.336  1.00  0.00           H  
ATOM   1676 HG22 VAL A  18      21.701  13.658   7.320  1.00  0.00           H  
ATOM   1677 HG23 VAL A  18      20.426  14.809   7.733  1.00  0.00           H  
ATOM   1678  N   GLN A  19      21.568  14.249   2.570  1.00  0.00           N  
ATOM   1679  CA  GLN A  19      21.445  14.554   1.145  1.00  0.00           C  
ATOM   1680  C   GLN A  19      21.623  13.310   0.259  1.00  0.00           C  
ATOM   1681  O   GLN A  19      20.846  13.139  -0.668  1.00  0.00           O  
ATOM   1682  CB  GLN A  19      22.385  15.702   0.746  1.00  0.00           C  
ATOM   1683  CG  GLN A  19      22.293  16.092  -0.744  1.00  0.00           C  
ATOM   1684  CD  GLN A  19      20.988  16.807  -1.105  1.00  0.00           C  
ATOM   1685  OE1 GLN A  19      19.937  16.223  -1.334  1.00  0.00           O  
ATOM   1686  NE2 GLN A  19      21.004  18.117  -1.162  1.00  0.00           N  
ATOM   1687  H   GLN A  19      22.379  14.580   3.072  1.00  0.00           H  
ATOM   1688  HA  GLN A  19      20.430  14.911   0.973  1.00  0.00           H  
ATOM   1689  HB2 GLN A  19      23.410  15.392   0.950  1.00  0.00           H  
ATOM   1690  HB3 GLN A  19      22.166  16.578   1.357  1.00  0.00           H  
ATOM   1691  HG2 GLN A  19      22.415  15.218  -1.384  1.00  0.00           H  
ATOM   1692  HG3 GLN A  19      23.124  16.762  -0.966  1.00  0.00           H  
ATOM   1693 HE21 GLN A  19      20.159  18.586  -1.457  1.00  0.00           H  
ATOM   1694 HE22 GLN A  19      21.853  18.627  -0.967  1.00  0.00           H  
ATOM   1695  N   SER A  20      22.570  12.399   0.525  1.00  0.00           N  
ATOM   1696  CA  SER A  20      22.757  11.225  -0.354  1.00  0.00           C  
ATOM   1697  C   SER A  20      21.558  10.259  -0.313  1.00  0.00           C  
ATOM   1698  O   SER A  20      21.233   9.652  -1.339  1.00  0.00           O  
ATOM   1699  CB  SER A  20      24.100  10.525  -0.096  1.00  0.00           C  
ATOM   1700  OG  SER A  20      24.140   9.826   1.133  1.00  0.00           O  
ATOM   1701  H   SER A  20      23.176  12.517   1.324  1.00  0.00           H  
ATOM   1702  HA  SER A  20      22.806  11.597  -1.377  1.00  0.00           H  
ATOM   1703  HB2 SER A  20      24.900  11.265  -0.118  1.00  0.00           H  
ATOM   1704  HB3 SER A  20      24.280   9.818  -0.905  1.00  0.00           H  
ATOM   1705  HG  SER A  20      24.269   8.900   0.914  1.00  0.00           H  
ATOM   1706  N   TYR A  21      20.842  10.174   0.816  1.00  0.00           N  
ATOM   1707  CA  TYR A  21      19.531   9.514   0.901  1.00  0.00           C  
ATOM   1708  C   TYR A  21      18.406  10.333   0.245  1.00  0.00           C  
ATOM   1709  O   TYR A  21      17.573   9.783  -0.476  1.00  0.00           O  
ATOM   1710  CB  TYR A  21      19.207   9.220   2.370  1.00  0.00           C  
ATOM   1711  CG  TYR A  21      17.838   8.594   2.576  1.00  0.00           C  
ATOM   1712  CD1 TYR A  21      17.651   7.220   2.333  1.00  0.00           C  
ATOM   1713  CD2 TYR A  21      16.746   9.390   2.981  1.00  0.00           C  
ATOM   1714  CE1 TYR A  21      16.381   6.637   2.506  1.00  0.00           C  
ATOM   1715  CE2 TYR A  21      15.474   8.809   3.152  1.00  0.00           C  
ATOM   1716  CZ  TYR A  21      15.288   7.429   2.918  1.00  0.00           C  
ATOM   1717  OH  TYR A  21      14.060   6.871   3.087  1.00  0.00           O  
ATOM   1718  H   TYR A  21      21.209  10.617   1.647  1.00  0.00           H  
ATOM   1719  HA  TYR A  21      19.579   8.560   0.376  1.00  0.00           H  
ATOM   1720  HB2 TYR A  21      19.262  10.147   2.940  1.00  0.00           H  
ATOM   1721  HB3 TYR A  21      19.966   8.546   2.768  1.00  0.00           H  
ATOM   1722  HD1 TYR A  21      18.481   6.610   2.007  1.00  0.00           H  
ATOM   1723  HD2 TYR A  21      16.882  10.447   3.152  1.00  0.00           H  
ATOM   1724  HE1 TYR A  21      16.245   5.582   2.318  1.00  0.00           H  
ATOM   1725  HE2 TYR A  21      14.632   9.415   3.453  1.00  0.00           H  
ATOM   1726  HH  TYR A  21      13.994   6.009   2.668  1.00  0.00           H  
ATOM   1727  N   THR A  22      18.392  11.658   0.430  1.00  0.00           N  
ATOM   1728  CA  THR A  22      17.398  12.540  -0.212  1.00  0.00           C  
ATOM   1729  C   THR A  22      17.508  12.496  -1.742  1.00  0.00           C  
ATOM   1730  O   THR A  22      16.494  12.419  -2.430  1.00  0.00           O  
ATOM   1731  CB  THR A  22      17.491  13.977   0.320  1.00  0.00           C  
ATOM   1732  OG1 THR A  22      17.288  13.983   1.713  1.00  0.00           O  
ATOM   1733  CG2 THR A  22      16.441  14.904  -0.283  1.00  0.00           C  
ATOM   1734  H   THR A  22      19.081  12.071   1.041  1.00  0.00           H  
ATOM   1735  HA  THR A  22      16.403  12.171   0.041  1.00  0.00           H  
ATOM   1736  HB  THR A  22      18.480  14.380   0.100  1.00  0.00           H  
ATOM   1737 HG21 THR A  22      16.555  14.960  -1.366  1.00  0.00           H  
ATOM   1738 HG22 THR A  22      15.447  14.527  -0.045  1.00  0.00           H  
ATOM   1739 HG23 THR A  22      16.558  15.903   0.137  1.00  0.00           H  
ATOM   1740  HG1 THR A  22      18.092  13.652   2.118  1.00  0.00           H  
ATOM   1741  N   ASN A  23      18.730  12.441  -2.281  1.00  0.00           N  
ATOM   1742  CA  ASN A  23      19.027  12.172  -3.687  1.00  0.00           C  
ATOM   1743  C   ASN A  23      18.379  10.879  -4.196  1.00  0.00           C  
ATOM   1744  O   ASN A  23      17.822  10.873  -5.295  1.00  0.00           O  
ATOM   1745  CB  ASN A  23      20.552  12.085  -3.901  1.00  0.00           C  
ATOM   1746  CG  ASN A  23      21.353  13.360  -3.700  1.00  0.00           C  
ATOM   1747  OD1 ASN A  23      20.839  14.456  -3.574  1.00  0.00           O  
ATOM   1748  ND2 ASN A  23      22.659  13.243  -3.720  1.00  0.00           N  
ATOM   1749  H   ASN A  23      19.513  12.597  -1.663  1.00  0.00           H  
ATOM   1750  HA  ASN A  23      18.626  12.988  -4.287  1.00  0.00           H  
ATOM   1751  HB2 ASN A  23      20.741  11.740  -4.918  1.00  0.00           H  
ATOM   1752  HB3 ASN A  23      20.959  11.332  -3.226  1.00  0.00           H  
ATOM   1753 HD21 ASN A  23      23.213  14.083  -3.642  1.00  0.00           H  
ATOM   1754 HD22 ASN A  23      23.075  12.357  -3.969  1.00  0.00           H  
ATOM   1755  N   PHE A  24      18.431   9.806  -3.401  1.00  0.00           N  
ATOM   1756  CA  PHE A  24      17.818   8.516  -3.724  1.00  0.00           C  
ATOM   1757  C   PHE A  24      16.285   8.616  -3.763  1.00  0.00           C  
ATOM   1758  O   PHE A  24      15.686   8.227  -4.764  1.00  0.00           O  
ATOM   1759  CB  PHE A  24      18.348   7.445  -2.753  1.00  0.00           C  
ATOM   1760  CG  PHE A  24      17.463   6.225  -2.584  1.00  0.00           C  
ATOM   1761  CD1 PHE A  24      17.350   5.289  -3.626  1.00  0.00           C  
ATOM   1762  CD2 PHE A  24      16.746   6.026  -1.388  1.00  0.00           C  
ATOM   1763  CE1 PHE A  24      16.518   4.165  -3.484  1.00  0.00           C  
ATOM   1764  CE2 PHE A  24      15.923   4.895  -1.239  1.00  0.00           C  
ATOM   1765  CZ  PHE A  24      15.808   3.965  -2.287  1.00  0.00           C  
ATOM   1766  H   PHE A  24      18.873   9.899  -2.498  1.00  0.00           H  
ATOM   1767  HA  PHE A  24      18.128   8.227  -4.728  1.00  0.00           H  
ATOM   1768  HB2 PHE A  24      18.507   7.883  -1.768  1.00  0.00           H  
ATOM   1769  HB3 PHE A  24      19.326   7.120  -3.107  1.00  0.00           H  
ATOM   1770  HD1 PHE A  24      17.908   5.437  -4.539  1.00  0.00           H  
ATOM   1771  HD2 PHE A  24      16.828   6.739  -0.580  1.00  0.00           H  
ATOM   1772  HE1 PHE A  24      16.429   3.456  -4.294  1.00  0.00           H  
ATOM   1773  HE2 PHE A  24      15.384   4.741  -0.316  1.00  0.00           H  
ATOM   1774  HZ  PHE A  24      15.178   3.095  -2.171  1.00  0.00           H  
ATOM   1775  N   ILE A  25      15.639   9.207  -2.750  1.00  0.00           N  
ATOM   1776  CA  ILE A  25      14.174   9.392  -2.759  1.00  0.00           C  
ATOM   1777  C   ILE A  25      13.715  10.346  -3.877  1.00  0.00           C  
ATOM   1778  O   ILE A  25      12.730  10.062  -4.565  1.00  0.00           O  
ATOM   1779  CB  ILE A  25      13.650   9.791  -1.359  1.00  0.00           C  
ATOM   1780  CG1 ILE A  25      13.948   8.718  -0.282  1.00  0.00           C  
ATOM   1781  CG2 ILE A  25      12.146  10.118  -1.403  1.00  0.00           C  
ATOM   1782  CD1 ILE A  25      13.252   7.361  -0.486  1.00  0.00           C  
ATOM   1783  H   ILE A  25      16.173   9.509  -1.948  1.00  0.00           H  
ATOM   1784  HA  ILE A  25      13.727   8.429  -3.007  1.00  0.00           H  
ATOM   1785  HB  ILE A  25      14.168  10.700  -1.055  1.00  0.00           H  
ATOM   1786 HG12 ILE A  25      13.639   9.111   0.686  1.00  0.00           H  
ATOM   1787 HG13 ILE A  25      15.023   8.549  -0.226  1.00  0.00           H  
ATOM   1788 HG21 ILE A  25      11.981  11.056  -1.932  1.00  0.00           H  
ATOM   1789 HG22 ILE A  25      11.604   9.321  -1.912  1.00  0.00           H  
ATOM   1790 HG23 ILE A  25      11.750  10.223  -0.393  1.00  0.00           H  
ATOM   1791 HD11 ILE A  25      12.169   7.484  -0.494  1.00  0.00           H  
ATOM   1792 HD12 ILE A  25      13.574   6.903  -1.421  1.00  0.00           H  
ATOM   1793 HD13 ILE A  25      13.519   6.694   0.333  1.00  0.00           H  
ATOM   1794  N   ARG A  26      14.461  11.432  -4.131  1.00  0.00           N  
ATOM   1795  CA  ARG A  26      14.233  12.349  -5.262  1.00  0.00           C  
ATOM   1796  C   ARG A  26      14.344  11.624  -6.610  1.00  0.00           C  
ATOM   1797  O   ARG A  26      13.516  11.849  -7.488  1.00  0.00           O  
ATOM   1798  CB  ARG A  26      15.187  13.560  -5.141  1.00  0.00           C  
ATOM   1799  CG  ARG A  26      14.976  14.648  -6.214  1.00  0.00           C  
ATOM   1800  CD  ARG A  26      16.090  15.714  -6.263  1.00  0.00           C  
ATOM   1801  NE  ARG A  26      16.439  16.279  -4.941  1.00  0.00           N  
ATOM   1802  CZ  ARG A  26      17.571  16.120  -4.274  1.00  0.00           C  
ATOM   1803  NH1 ARG A  26      18.579  15.458  -4.757  1.00  0.00           N  
ATOM   1804  NH2 ARG A  26      17.713  16.623  -3.085  1.00  0.00           N1+
ATOM   1805  H   ARG A  26      15.228  11.631  -3.505  1.00  0.00           H  
ATOM   1806  HA  ARG A  26      13.210  12.719  -5.202  1.00  0.00           H  
ATOM   1807  HB2 ARG A  26      16.213  13.198  -5.208  1.00  0.00           H  
ATOM   1808  HB3 ARG A  26      15.051  14.013  -4.159  1.00  0.00           H  
ATOM   1809  HG2 ARG A  26      14.025  15.144  -6.019  1.00  0.00           H  
ATOM   1810  HG3 ARG A  26      14.920  14.190  -7.201  1.00  0.00           H  
ATOM   1811  HD2 ARG A  26      15.753  16.524  -6.909  1.00  0.00           H  
ATOM   1812  HD3 ARG A  26      16.968  15.274  -6.737  1.00  0.00           H  
ATOM   1813  HE  ARG A  26      15.779  16.924  -4.531  1.00  0.00           H  
ATOM   1814 HH11 ARG A  26      19.414  15.342  -4.201  1.00  0.00           H  
ATOM   1815 HH12 ARG A  26      18.514  14.992  -5.651  1.00  0.00           H  
ATOM   1816 HH21 ARG A  26      16.923  17.058  -2.632  1.00  0.00           H  
ATOM   1817 HH22 ARG A  26      18.565  16.476  -2.563  1.00  0.00           H  
ATOM   1818  N   ALA A  27      15.309  10.713  -6.755  1.00  0.00           N  
ATOM   1819  CA  ALA A  27      15.457   9.874  -7.943  1.00  0.00           C  
ATOM   1820  C   ALA A  27      14.352   8.811  -8.075  1.00  0.00           C  
ATOM   1821  O   ALA A  27      13.941   8.517  -9.192  1.00  0.00           O  
ATOM   1822  CB  ALA A  27      16.859   9.253  -7.946  1.00  0.00           C  
ATOM   1823  H   ALA A  27      15.970  10.588  -6.001  1.00  0.00           H  
ATOM   1824  HA  ALA A  27      15.379  10.508  -8.826  1.00  0.00           H  
ATOM   1825  HB1 ALA A  27      17.611  10.041  -7.945  1.00  0.00           H  
ATOM   1826  HB2 ALA A  27      16.995   8.625  -7.065  1.00  0.00           H  
ATOM   1827  HB3 ALA A  27      16.987   8.647  -8.843  1.00  0.00           H  
ATOM   1828  N   VAL A  28      13.819   8.269  -6.971  1.00  0.00           N  
ATOM   1829  CA  VAL A  28      12.651   7.362  -6.994  1.00  0.00           C  
ATOM   1830  C   VAL A  28      11.381   8.080  -7.466  1.00  0.00           C  
ATOM   1831  O   VAL A  28      10.698   7.575  -8.357  1.00  0.00           O  
ATOM   1832  CB  VAL A  28      12.460   6.648  -5.639  1.00  0.00           C  
ATOM   1833  CG1 VAL A  28      11.120   5.906  -5.547  1.00  0.00           C  
ATOM   1834  CG2 VAL A  28      13.574   5.624  -5.388  1.00  0.00           C  
ATOM   1835  H   VAL A  28      14.247   8.482  -6.082  1.00  0.00           H  
ATOM   1836  HA  VAL A  28      12.843   6.590  -7.739  1.00  0.00           H  
ATOM   1837  HB  VAL A  28      12.486   7.388  -4.839  1.00  0.00           H  
ATOM   1838 HG11 VAL A  28      10.303   6.627  -5.500  1.00  0.00           H  
ATOM   1839 HG12 VAL A  28      10.981   5.275  -6.424  1.00  0.00           H  
ATOM   1840 HG13 VAL A  28      11.087   5.299  -4.642  1.00  0.00           H  
ATOM   1841 HG21 VAL A  28      13.512   4.813  -6.114  1.00  0.00           H  
ATOM   1842 HG22 VAL A  28      14.553   6.097  -5.474  1.00  0.00           H  
ATOM   1843 HG23 VAL A  28      13.482   5.218  -4.380  1.00  0.00           H  
ATOM   1844  N   ARG A  29      11.081   9.283  -6.955  1.00  0.00           N  
ATOM   1845  CA  ARG A  29       9.999  10.129  -7.513  1.00  0.00           C  
ATOM   1846  C   ARG A  29      10.296  10.519  -8.973  1.00  0.00           C  
ATOM   1847  O   ARG A  29       9.390  10.539  -9.806  1.00  0.00           O  
ATOM   1848  CB  ARG A  29       9.755  11.358  -6.617  1.00  0.00           C  
ATOM   1849  CG  ARG A  29       9.301  10.997  -5.190  1.00  0.00           C  
ATOM   1850  CD  ARG A  29       9.079  12.267  -4.357  1.00  0.00           C  
ATOM   1851  NE  ARG A  29       8.851  11.951  -2.933  1.00  0.00           N  
ATOM   1852  CZ  ARG A  29       9.376  12.577  -1.893  1.00  0.00           C  
ATOM   1853  NH1 ARG A  29      10.065  13.675  -1.996  1.00  0.00           N  
ATOM   1854  NH2 ARG A  29       9.261  12.129  -0.683  1.00  0.00           N1+
ATOM   1855  H   ARG A  29      11.658   9.645  -6.209  1.00  0.00           H  
ATOM   1856  HA  ARG A  29       9.078   9.549  -7.544  1.00  0.00           H  
ATOM   1857  HB2 ARG A  29       8.982  11.973  -7.077  1.00  0.00           H  
ATOM   1858  HB3 ARG A  29      10.674  11.942  -6.560  1.00  0.00           H  
ATOM   1859  HG2 ARG A  29      10.065  10.389  -4.704  1.00  0.00           H  
ATOM   1860  HG3 ARG A  29       8.372  10.428  -5.233  1.00  0.00           H  
ATOM   1861  HD2 ARG A  29       8.222  12.813  -4.753  1.00  0.00           H  
ATOM   1862  HD3 ARG A  29       9.966  12.892  -4.462  1.00  0.00           H  
ATOM   1863  HE  ARG A  29       8.235  11.176  -2.728  1.00  0.00           H  
ATOM   1864 HH11 ARG A  29      10.157  14.154  -2.880  1.00  0.00           H  
ATOM   1865 HH12 ARG A  29      10.489  14.038  -1.154  1.00  0.00           H  
ATOM   1866 HH21 ARG A  29       9.730  12.663   0.035  1.00  0.00           H  
ATOM   1867 HH22 ARG A  29       8.875  11.221  -0.466  1.00  0.00           H  
ATOM   1868  N   GLY A  30      11.577  10.679  -9.309  1.00  0.00           N  
ATOM   1869  CA  GLY A  30      12.133  10.778 -10.666  1.00  0.00           C  
ATOM   1870  C   GLY A  30      12.096   9.497 -11.516  1.00  0.00           C  
ATOM   1871  O   GLY A  30      12.840   9.400 -12.492  1.00  0.00           O  
ATOM   1872  H   GLY A  30      12.239  10.733  -8.548  1.00  0.00           H  
ATOM   1873  HA2 GLY A  30      13.172  11.099 -10.596  1.00  0.00           H  
ATOM   1874  HA3 GLY A  30      11.575  11.542 -11.207  1.00  0.00           H  
ATOM   1875  N   ARG A  31      11.245   8.522 -11.163  1.00  0.00           N  
ATOM   1876  CA  ARG A  31      10.800   7.390 -12.003  1.00  0.00           C  
ATOM   1877  C   ARG A  31       9.281   7.137 -11.904  1.00  0.00           C  
ATOM   1878  O   ARG A  31       8.799   6.135 -12.435  1.00  0.00           O  
ATOM   1879  CB  ARG A  31      11.561   6.096 -11.653  1.00  0.00           C  
ATOM   1880  CG  ARG A  31      13.093   6.118 -11.628  1.00  0.00           C  
ATOM   1881  CD  ARG A  31      13.791   6.316 -12.973  1.00  0.00           C  
ATOM   1882  NE  ARG A  31      15.253   6.252 -12.781  1.00  0.00           N  
ATOM   1883  CZ  ARG A  31      16.042   7.246 -12.418  1.00  0.00           C  
ATOM   1884  NH1 ARG A  31      15.634   8.469 -12.248  1.00  0.00           N  
ATOM   1885  NH2 ARG A  31      17.301   7.024 -12.200  1.00  0.00           N1+
ATOM   1886  H   ARG A  31      10.842   8.589 -10.239  1.00  0.00           H  
ATOM   1887  HA  ARG A  31      10.996   7.635 -13.047  1.00  0.00           H  
ATOM   1888  HB2 ARG A  31      11.258   5.319 -12.355  1.00  0.00           H  
ATOM   1889  HB3 ARG A  31      11.234   5.793 -10.658  1.00  0.00           H  
ATOM   1890  HG2 ARG A  31      13.416   5.145 -11.255  1.00  0.00           H  
ATOM   1891  HG3 ARG A  31      13.433   6.877 -10.924  1.00  0.00           H  
ATOM   1892  HD2 ARG A  31      13.501   7.268 -13.417  1.00  0.00           H  
ATOM   1893  HD3 ARG A  31      13.479   5.524 -13.653  1.00  0.00           H  
ATOM   1894  HE  ARG A  31      15.701   5.347 -12.804  1.00  0.00           H  
ATOM   1895 HH11 ARG A  31      16.311   9.165 -11.968  1.00  0.00           H  
ATOM   1896 HH12 ARG A  31      14.669   8.717 -12.414  1.00  0.00           H  
ATOM   1897 HH21 ARG A  31      17.672   6.089 -12.291  1.00  0.00           H  
ATOM   1898 HH22 ARG A  31      17.889   7.811 -11.965  1.00  0.00           H  
ATOM   1899  N   LEU A  32       8.540   8.004 -11.203  1.00  0.00           N  
ATOM   1900  CA  LEU A  32       7.149   7.804 -10.759  1.00  0.00           C  
ATOM   1901  C   LEU A  32       6.269   9.066 -10.905  1.00  0.00           C  
ATOM   1902  O   LEU A  32       5.207   9.154 -10.295  1.00  0.00           O  
ATOM   1903  CB  LEU A  32       7.147   7.300  -9.297  1.00  0.00           C  
ATOM   1904  CG  LEU A  32       7.811   5.937  -9.033  1.00  0.00           C  
ATOM   1905  CD1 LEU A  32       7.889   5.713  -7.524  1.00  0.00           C  
ATOM   1906  CD2 LEU A  32       7.004   4.790  -9.644  1.00  0.00           C  
ATOM   1907  H   LEU A  32       9.004   8.837 -10.869  1.00  0.00           H  
ATOM   1908  HA  LEU A  32       6.683   7.046 -11.389  1.00  0.00           H  
ATOM   1909  HB2 LEU A  32       6.117   7.235  -8.945  1.00  0.00           H  
ATOM   1910  HB3 LEU A  32       7.647   8.054  -8.689  1.00  0.00           H  
ATOM   1911  HG  LEU A  32       8.824   5.921  -9.437  1.00  0.00           H  
ATOM   1912 HD11 LEU A  32       8.454   6.524  -7.065  1.00  0.00           H  
ATOM   1913 HD12 LEU A  32       6.886   5.685  -7.099  1.00  0.00           H  
ATOM   1914 HD13 LEU A  32       8.399   4.772  -7.316  1.00  0.00           H  
ATOM   1915 HD21 LEU A  32       5.972   4.827  -9.293  1.00  0.00           H  
ATOM   1916 HD22 LEU A  32       7.019   4.869 -10.731  1.00  0.00           H  
ATOM   1917 HD23 LEU A  32       7.446   3.836  -9.357  1.00  0.00           H  
ATOM   1918  N   THR A  33       6.689  10.055 -11.697  1.00  0.00           N  
ATOM   1919  CA  THR A  33       5.988  11.343 -11.854  1.00  0.00           C  
ATOM   1920  C   THR A  33       6.052  11.833 -13.298  1.00  0.00           C  
ATOM   1921  O   THR A  33       7.091  11.748 -13.957  1.00  0.00           O  
ATOM   1922  CB  THR A  33       6.527  12.428 -10.900  1.00  0.00           C  
ATOM   1923  OG1 THR A  33       7.901  12.663 -11.108  1.00  0.00           O  
ATOM   1924  CG2 THR A  33       6.343  12.113  -9.419  1.00  0.00           C  
ATOM   1925  H   THR A  33       7.519   9.898 -12.250  1.00  0.00           H  
ATOM   1926  HA  THR A  33       4.935  11.198 -11.611  1.00  0.00           H  
ATOM   1927  HB  THR A  33       5.990  13.353 -11.110  1.00  0.00           H  
ATOM   1928 HG21 THR A  33       5.288  11.932  -9.214  1.00  0.00           H  
ATOM   1929 HG22 THR A  33       6.918  11.230  -9.140  1.00  0.00           H  
ATOM   1930 HG23 THR A  33       6.679  12.961  -8.821  1.00  0.00           H  
ATOM   1931  HG1 THR A  33       8.370  11.907 -10.748  1.00  0.00           H  
ATOM   1932  N   THR A  34       4.936  12.360 -13.806  1.00  0.00           N  
ATOM   1933  CA  THR A  34       4.771  12.821 -15.196  1.00  0.00           C  
ATOM   1934  C   THR A  34       3.734  13.945 -15.267  1.00  0.00           C  
ATOM   1935  O   THR A  34       2.704  13.900 -14.594  1.00  0.00           O  
ATOM   1936  CB  THR A  34       4.344  11.670 -16.132  1.00  0.00           C  
ATOM   1937  OG1 THR A  34       3.150  11.068 -15.688  1.00  0.00           O  
ATOM   1938  CG2 THR A  34       5.375  10.552 -16.267  1.00  0.00           C  
ATOM   1939  H   THR A  34       4.105  12.395 -13.233  1.00  0.00           H  
ATOM   1940  HA  THR A  34       5.721  13.212 -15.558  1.00  0.00           H  
ATOM   1941  HB  THR A  34       4.163  12.081 -17.125  1.00  0.00           H  
ATOM   1942 HG21 THR A  34       6.345  10.976 -16.527  1.00  0.00           H  
ATOM   1943 HG22 THR A  34       5.459   9.990 -15.337  1.00  0.00           H  
ATOM   1944 HG23 THR A  34       5.073   9.873 -17.064  1.00  0.00           H  
ATOM   1945  HG1 THR A  34       3.051  10.262 -16.200  1.00  0.00           H  
ATOM   1946  N   GLY A  35       3.982  14.957 -16.106  1.00  0.00           N  
ATOM   1947  CA  GLY A  35       3.065  16.068 -16.396  1.00  0.00           C  
ATOM   1948  C   GLY A  35       1.901  15.641 -17.295  1.00  0.00           C  
ATOM   1949  O   GLY A  35       1.709  16.193 -18.380  1.00  0.00           O  
ATOM   1950  H   GLY A  35       4.860  14.945 -16.606  1.00  0.00           H  
ATOM   1951  HA2 GLY A  35       3.611  16.871 -16.890  1.00  0.00           H  
ATOM   1952  HA3 GLY A  35       2.655  16.453 -15.463  1.00  0.00           H  
ATOM   1953  N   ALA A  36       1.164  14.615 -16.870  1.00  0.00           N  
ATOM   1954  CA  ALA A  36       0.131  13.924 -17.644  1.00  0.00           C  
ATOM   1955  C   ALA A  36      -1.102  13.559 -16.799  1.00  0.00           C  
ATOM   1956  O   ALA A  36      -2.216  13.539 -17.326  1.00  0.00           O  
ATOM   1957  CB  ALA A  36       0.770  12.695 -18.300  1.00  0.00           C  
ATOM   1958  H   ALA A  36       1.412  14.239 -15.966  1.00  0.00           H  
ATOM   1959  HA  ALA A  36      -0.221  14.583 -18.437  1.00  0.00           H  
ATOM   1960  HB1 ALA A  36       1.632  12.999 -18.893  1.00  0.00           H  
ATOM   1961  HB2 ALA A  36       1.094  11.990 -17.534  1.00  0.00           H  
ATOM   1962  HB3 ALA A  36       0.044  12.209 -18.951  1.00  0.00           H  
ATOM   1963  N   ASP A  37      -0.925  13.323 -15.496  1.00  0.00           N  
ATOM   1964  CA  ASP A  37      -2.007  13.312 -14.510  1.00  0.00           C  
ATOM   1965  C   ASP A  37      -1.463  13.822 -13.164  1.00  0.00           C  
ATOM   1966  O   ASP A  37      -0.699  13.146 -12.474  1.00  0.00           O  
ATOM   1967  CB  ASP A  37      -2.674  11.924 -14.435  1.00  0.00           C  
ATOM   1968  CG  ASP A  37      -4.047  11.958 -13.750  1.00  0.00           C  
ATOM   1969  OD1 ASP A  37      -4.387  12.960 -13.082  1.00  0.00           O  
ATOM   1970  OD2 ASP A  37      -4.819  10.984 -13.911  1.00  0.00           O1-
ATOM   1971  H   ASP A  37       0.014  13.262 -15.130  1.00  0.00           H  
ATOM   1972  HA  ASP A  37      -2.771  14.015 -14.845  1.00  0.00           H  
ATOM   1973  HB2 ASP A  37      -2.019  11.226 -13.914  1.00  0.00           H  
ATOM   1974  HB3 ASP A  37      -2.820  11.549 -15.448  1.00  0.00           H  
ATOM   1975  N   VAL A  38      -1.821  15.062 -12.828  1.00  0.00           N  
ATOM   1976  CA  VAL A  38      -1.396  15.794 -11.627  1.00  0.00           C  
ATOM   1977  C   VAL A  38      -2.565  16.667 -11.183  1.00  0.00           C  
ATOM   1978  O   VAL A  38      -3.163  17.353 -12.017  1.00  0.00           O  
ATOM   1979  CB  VAL A  38      -0.135  16.655 -11.873  1.00  0.00           C  
ATOM   1980  CG1 VAL A  38       0.278  17.443 -10.621  1.00  0.00           C  
ATOM   1981  CG2 VAL A  38       1.076  15.871 -12.389  1.00  0.00           C  
ATOM   1982  H   VAL A  38      -2.451  15.552 -13.447  1.00  0.00           H  
ATOM   1983  HA  VAL A  38      -1.179  15.080 -10.833  1.00  0.00           H  
ATOM   1984  HB  VAL A  38      -0.386  17.383 -12.644  1.00  0.00           H  
ATOM   1985 HG11 VAL A  38      -0.505  18.142 -10.326  1.00  0.00           H  
ATOM   1986 HG12 VAL A  38       0.488  16.757  -9.800  1.00  0.00           H  
ATOM   1987 HG13 VAL A  38       1.179  18.020 -10.826  1.00  0.00           H  
ATOM   1988 HG21 VAL A  38       1.344  15.070 -11.700  1.00  0.00           H  
ATOM   1989 HG22 VAL A  38       0.848  15.438 -13.363  1.00  0.00           H  
ATOM   1990 HG23 VAL A  38       1.928  16.540 -12.511  1.00  0.00           H  
ATOM   1991  N   ARG A  39      -2.915  16.644  -9.893  1.00  0.00           N  
ATOM   1992  CA  ARG A  39      -4.170  17.215  -9.379  1.00  0.00           C  
ATOM   1993  C   ARG A  39      -3.903  18.005  -8.104  1.00  0.00           C  
ATOM   1994  O   ARG A  39      -3.380  17.450  -7.143  1.00  0.00           O  
ATOM   1995  CB  ARG A  39      -5.225  16.106  -9.166  1.00  0.00           C  
ATOM   1996  CG  ARG A  39      -5.344  15.145 -10.362  1.00  0.00           C  
ATOM   1997  CD  ARG A  39      -6.572  14.232 -10.273  1.00  0.00           C  
ATOM   1998  NE  ARG A  39      -6.503  13.147 -11.273  1.00  0.00           N  
ATOM   1999  CZ  ARG A  39      -7.464  12.339 -11.678  1.00  0.00           C  
ATOM   2000  NH1 ARG A  39      -8.671  12.379 -11.185  1.00  0.00           N  
ATOM   2001  NH2 ARG A  39      -7.235  11.452 -12.597  1.00  0.00           N1+
ATOM   2002  H   ARG A  39      -2.343  16.116  -9.249  1.00  0.00           H  
ATOM   2003  HA  ARG A  39      -4.570  17.913 -10.114  1.00  0.00           H  
ATOM   2004  HB2 ARG A  39      -6.190  16.581  -8.989  1.00  0.00           H  
ATOM   2005  HB3 ARG A  39      -4.964  15.523  -8.283  1.00  0.00           H  
ATOM   2006  HG2 ARG A  39      -4.452  14.520 -10.407  1.00  0.00           H  
ATOM   2007  HG3 ARG A  39      -5.404  15.732 -11.279  1.00  0.00           H  
ATOM   2008  HD2 ARG A  39      -7.465  14.835 -10.440  1.00  0.00           H  
ATOM   2009  HD3 ARG A  39      -6.610  13.808  -9.269  1.00  0.00           H  
ATOM   2010  HE  ARG A  39      -5.657  13.089 -11.823  1.00  0.00           H  
ATOM   2011 HH11 ARG A  39      -8.898  13.075 -10.489  1.00  0.00           H  
ATOM   2012 HH12 ARG A  39      -9.400  11.826 -11.612  1.00  0.00           H  
ATOM   2013 HH21 ARG A  39      -7.953  10.783 -12.836  1.00  0.00           H  
ATOM   2014 HH22 ARG A  39      -6.322  11.397 -13.024  1.00  0.00           H  
ATOM   2015  N   HIS A  40      -4.247  19.294  -8.106  1.00  0.00           N  
ATOM   2016  CA  HIS A  40      -4.046  20.216  -6.978  1.00  0.00           C  
ATOM   2017  C   HIS A  40      -2.600  20.194  -6.434  1.00  0.00           C  
ATOM   2018  O   HIS A  40      -2.374  19.989  -5.248  1.00  0.00           O  
ATOM   2019  CB  HIS A  40      -5.115  19.967  -5.899  1.00  0.00           C  
ATOM   2020  CG  HIS A  40      -6.534  19.866  -6.414  1.00  0.00           C  
ATOM   2021  ND1 HIS A  40      -7.239  20.882  -7.060  1.00  0.00           N  
ATOM   2022  CD2 HIS A  40      -7.340  18.768  -6.318  1.00  0.00           C  
ATOM   2023  CE1 HIS A  40      -8.443  20.368  -7.350  1.00  0.00           C  
ATOM   2024  NE2 HIS A  40      -8.541  19.100  -6.909  1.00  0.00           N  
ATOM   2025  H   HIS A  40      -4.671  19.672  -8.941  1.00  0.00           H  
ATOM   2026  HA  HIS A  40      -4.213  21.225  -7.356  1.00  0.00           H  
ATOM   2027  HB2 HIS A  40      -5.067  20.774  -5.168  1.00  0.00           H  
ATOM   2028  HB3 HIS A  40      -4.874  19.034  -5.389  1.00  0.00           H  
ATOM   2029  HD2 HIS A  40      -7.083  17.826  -5.858  1.00  0.00           H  
ATOM   2030  HE2 HIS A  40      -9.349  18.498  -6.979  1.00  0.00           H  
ATOM   2031  HE1 HIS A  40      -9.222  20.915  -7.862  1.00  0.00           H  
ATOM   2032  N   GLU A  41      -1.620  20.386  -7.326  1.00  0.00           N  
ATOM   2033  CA  GLU A  41      -0.165  20.248  -7.086  1.00  0.00           C  
ATOM   2034  C   GLU A  41       0.378  18.830  -6.774  1.00  0.00           C  
ATOM   2035  O   GLU A  41       1.596  18.686  -6.630  1.00  0.00           O  
ATOM   2036  CB  GLU A  41       0.364  21.303  -6.084  1.00  0.00           C  
ATOM   2037  CG  GLU A  41      -0.022  22.763  -6.404  1.00  0.00           C  
ATOM   2038  CD  GLU A  41       1.004  23.793  -5.889  1.00  0.00           C  
ATOM   2039  OE1 GLU A  41       2.231  23.572  -6.052  1.00  0.00           O  
ATOM   2040  OE2 GLU A  41       0.596  24.850  -5.351  1.00  0.00           O1-
ATOM   2041  H   GLU A  41      -1.899  20.593  -8.275  1.00  0.00           H  
ATOM   2042  HA  GLU A  41       0.310  20.495  -8.036  1.00  0.00           H  
ATOM   2043  HB2 GLU A  41       1.451  21.219  -6.084  1.00  0.00           H  
ATOM   2044  HB3 GLU A  41       0.028  21.060  -5.076  1.00  0.00           H  
ATOM   2045  HG2 GLU A  41      -1.008  22.970  -5.989  1.00  0.00           H  
ATOM   2046  HG3 GLU A  41      -0.087  22.876  -7.486  1.00  0.00           H  
ATOM   2047  N   ILE A  42      -0.452  17.775  -6.725  1.00  0.00           N  
ATOM   2048  CA  ILE A  42      -0.035  16.419  -6.309  1.00  0.00           C  
ATOM   2049  C   ILE A  42      -0.086  15.399  -7.477  1.00  0.00           C  
ATOM   2050  O   ILE A  42      -1.147  15.224  -8.084  1.00  0.00           O  
ATOM   2051  CB  ILE A  42      -0.805  15.945  -5.052  1.00  0.00           C  
ATOM   2052  CG1 ILE A  42      -0.744  16.986  -3.906  1.00  0.00           C  
ATOM   2053  CG2 ILE A  42      -0.273  14.577  -4.576  1.00  0.00           C  
ATOM   2054  CD1 ILE A  42      -1.554  16.602  -2.663  1.00  0.00           C  
ATOM   2055  H   ILE A  42      -1.442  17.932  -6.848  1.00  0.00           H  
ATOM   2056  HA  ILE A  42       0.996  16.488  -5.963  1.00  0.00           H  
ATOM   2057  HB  ILE A  42      -1.850  15.819  -5.333  1.00  0.00           H  
ATOM   2058 HG12 ILE A  42      -1.147  17.933  -4.262  1.00  0.00           H  
ATOM   2059 HG13 ILE A  42       0.294  17.149  -3.615  1.00  0.00           H  
ATOM   2060 HG21 ILE A  42      -0.254  13.852  -5.389  1.00  0.00           H  
ATOM   2061 HG22 ILE A  42       0.736  14.694  -4.182  1.00  0.00           H  
ATOM   2062 HG23 ILE A  42      -0.915  14.180  -3.790  1.00  0.00           H  
ATOM   2063 HD11 ILE A  42      -2.560  16.303  -2.958  1.00  0.00           H  
ATOM   2064 HD12 ILE A  42      -1.064  15.785  -2.133  1.00  0.00           H  
ATOM   2065 HD13 ILE A  42      -1.621  17.456  -1.989  1.00  0.00           H  
ATOM   2066  N   PRO A  43       1.027  14.716  -7.826  1.00  0.00           N  
ATOM   2067  CA  PRO A  43       1.075  13.727  -8.913  1.00  0.00           C  
ATOM   2068  C   PRO A  43       0.230  12.453  -8.743  1.00  0.00           C  
ATOM   2069  O   PRO A  43       0.050  11.947  -7.632  1.00  0.00           O  
ATOM   2070  CB  PRO A  43       2.553  13.353  -9.066  1.00  0.00           C  
ATOM   2071  CG  PRO A  43       3.277  14.612  -8.604  1.00  0.00           C  
ATOM   2072  CD  PRO A  43       2.390  15.079  -7.452  1.00  0.00           C  
ATOM   2073  HA  PRO A  43       0.745  14.227  -9.823  1.00  0.00           H  
ATOM   2074  HB2 PRO A  43       2.802  13.100 -10.097  1.00  0.00           H  
ATOM   2075  HB3 PRO A  43       2.805  12.529  -8.399  1.00  0.00           H  
ATOM   2076  HG2 PRO A  43       3.273  15.357  -9.400  1.00  0.00           H  
ATOM   2077  HG3 PRO A  43       4.293  14.401  -8.271  1.00  0.00           H  
ATOM   2078  HD2 PRO A  43       2.663  14.568  -6.529  1.00  0.00           H  
ATOM   2079  HD3 PRO A  43       2.509  16.156  -7.334  1.00  0.00           H  
ATOM   2080  N   VAL A  44      -0.204  11.880  -9.873  1.00  0.00           N  
ATOM   2081  CA  VAL A  44      -0.917  10.594  -9.967  1.00  0.00           C  
ATOM   2082  C   VAL A  44      -0.088   9.555 -10.736  1.00  0.00           C  
ATOM   2083  O   VAL A  44       0.482   9.838 -11.791  1.00  0.00           O  
ATOM   2084  CB  VAL A  44      -2.342  10.774 -10.536  1.00  0.00           C  
ATOM   2085  CG1 VAL A  44      -3.073   9.445 -10.754  1.00  0.00           C  
ATOM   2086  CG2 VAL A  44      -3.215  11.640  -9.620  1.00  0.00           C  
ATOM   2087  H   VAL A  44      -0.049  12.361 -10.747  1.00  0.00           H  
ATOM   2088  HA  VAL A  44      -1.043  10.205  -8.956  1.00  0.00           H  
ATOM   2089  HB  VAL A  44      -2.270  11.272 -11.503  1.00  0.00           H  
ATOM   2090 HG11 VAL A  44      -2.571   8.864 -11.527  1.00  0.00           H  
ATOM   2091 HG12 VAL A  44      -3.098   8.878  -9.824  1.00  0.00           H  
ATOM   2092 HG13 VAL A  44      -4.092   9.637 -11.091  1.00  0.00           H  
ATOM   2093 HG21 VAL A  44      -3.350  11.136  -8.663  1.00  0.00           H  
ATOM   2094 HG22 VAL A  44      -2.750  12.613  -9.463  1.00  0.00           H  
ATOM   2095 HG23 VAL A  44      -4.188  11.796 -10.086  1.00  0.00           H  
ATOM   2096  N   LEU A  45      -0.012   8.339 -10.192  1.00  0.00           N  
ATOM   2097  CA  LEU A  45       0.757   7.210 -10.725  1.00  0.00           C  
ATOM   2098  C   LEU A  45       0.097   6.579 -11.973  1.00  0.00           C  
ATOM   2099  O   LEU A  45      -1.121   6.684 -12.133  1.00  0.00           O  
ATOM   2100  CB  LEU A  45       0.941   6.151  -9.621  1.00  0.00           C  
ATOM   2101  CG  LEU A  45       1.757   6.602  -8.394  1.00  0.00           C  
ATOM   2102  CD1 LEU A  45       1.720   5.508  -7.329  1.00  0.00           C  
ATOM   2103  CD2 LEU A  45       3.220   6.860  -8.742  1.00  0.00           C  
ATOM   2104  H   LEU A  45      -0.531   8.183  -9.340  1.00  0.00           H  
ATOM   2105  HA  LEU A  45       1.734   7.597 -11.011  1.00  0.00           H  
ATOM   2106  HB2 LEU A  45       1.427   5.275 -10.051  1.00  0.00           H  
ATOM   2107  HB3 LEU A  45      -0.049   5.838  -9.289  1.00  0.00           H  
ATOM   2108  HG  LEU A  45       1.334   7.511  -7.966  1.00  0.00           H  
ATOM   2109 HD11 LEU A  45       0.682   5.298  -7.069  1.00  0.00           H  
ATOM   2110 HD12 LEU A  45       2.188   4.607  -7.726  1.00  0.00           H  
ATOM   2111 HD13 LEU A  45       2.258   5.837  -6.440  1.00  0.00           H  
ATOM   2112 HD21 LEU A  45       3.645   6.001  -9.261  1.00  0.00           H  
ATOM   2113 HD22 LEU A  45       3.291   7.738  -9.384  1.00  0.00           H  
ATOM   2114 HD23 LEU A  45       3.794   7.048  -7.835  1.00  0.00           H  
ATOM   2115  N   PRO A  46       0.868   5.892 -12.843  1.00  0.00           N  
ATOM   2116  CA  PRO A  46       0.364   5.326 -14.096  1.00  0.00           C  
ATOM   2117  C   PRO A  46      -0.834   4.366 -13.984  1.00  0.00           C  
ATOM   2118  O   PRO A  46      -1.001   3.637 -12.999  1.00  0.00           O  
ATOM   2119  CB  PRO A  46       1.568   4.636 -14.741  1.00  0.00           C  
ATOM   2120  CG  PRO A  46       2.737   5.487 -14.261  1.00  0.00           C  
ATOM   2121  CD  PRO A  46       2.326   5.790 -12.822  1.00  0.00           C  
ATOM   2122  HA  PRO A  46       0.071   6.165 -14.728  1.00  0.00           H  
ATOM   2123  HB2 PRO A  46       1.494   4.621 -15.828  1.00  0.00           H  
ATOM   2124  HB3 PRO A  46       1.672   3.627 -14.341  1.00  0.00           H  
ATOM   2125  HG2 PRO A  46       2.785   6.412 -14.835  1.00  0.00           H  
ATOM   2126  HG3 PRO A  46       3.684   4.948 -14.309  1.00  0.00           H  
ATOM   2127  HD2 PRO A  46       2.624   4.968 -12.171  1.00  0.00           H  
ATOM   2128  HD3 PRO A  46       2.806   6.715 -12.504  1.00  0.00           H  
ATOM   2129  N   ASN A  47      -1.647   4.331 -15.042  1.00  0.00           N  
ATOM   2130  CA  ASN A  47      -2.859   3.522 -15.150  1.00  0.00           C  
ATOM   2131  C   ASN A  47      -2.558   2.110 -15.694  1.00  0.00           C  
ATOM   2132  O   ASN A  47      -2.097   1.947 -16.827  1.00  0.00           O  
ATOM   2133  CB  ASN A  47      -3.892   4.302 -15.987  1.00  0.00           C  
ATOM   2134  CG  ASN A  47      -5.264   3.649 -16.027  1.00  0.00           C  
ATOM   2135  OD1 ASN A  47      -5.456   2.500 -15.654  1.00  0.00           O  
ATOM   2136  ND2 ASN A  47      -6.268   4.366 -16.474  1.00  0.00           N  
ATOM   2137  H   ASN A  47      -1.426   4.935 -15.822  1.00  0.00           H  
ATOM   2138  HA  ASN A  47      -3.290   3.415 -14.155  1.00  0.00           H  
ATOM   2139  HB2 ASN A  47      -3.533   4.403 -17.011  1.00  0.00           H  
ATOM   2140  HB3 ASN A  47      -4.009   5.300 -15.565  1.00  0.00           H  
ATOM   2141 HD21 ASN A  47      -7.174   3.920 -16.481  1.00  0.00           H  
ATOM   2142 HD22 ASN A  47      -6.134   5.329 -16.745  1.00  0.00           H  
ATOM   2143  N   ARG A  48      -2.847   1.071 -14.895  1.00  0.00           N  
ATOM   2144  CA  ARG A  48      -2.674  -0.356 -15.249  1.00  0.00           C  
ATOM   2145  C   ARG A  48      -3.474  -0.796 -16.487  1.00  0.00           C  
ATOM   2146  O   ARG A  48      -3.127  -1.800 -17.111  1.00  0.00           O  
ATOM   2147  CB  ARG A  48      -2.996  -1.199 -14.004  1.00  0.00           C  
ATOM   2148  CG  ARG A  48      -2.921  -2.726 -14.185  1.00  0.00           C  
ATOM   2149  CD  ARG A  48      -3.028  -3.414 -12.819  1.00  0.00           C  
ATOM   2150  NE  ARG A  48      -3.091  -4.881 -12.938  1.00  0.00           N  
ATOM   2151  CZ  ARG A  48      -2.812  -5.763 -12.000  1.00  0.00           C  
ATOM   2152  NH1 ARG A  48      -2.324  -5.445 -10.839  1.00  0.00           N  
ATOM   2153  NH2 ARG A  48      -3.017  -7.021 -12.214  1.00  0.00           N1+
ATOM   2154  H   ARG A  48      -3.201   1.294 -13.975  1.00  0.00           H  
ATOM   2155  HA  ARG A  48      -1.628  -0.516 -15.512  1.00  0.00           H  
ATOM   2156  HB2 ARG A  48      -4.012  -0.955 -13.695  1.00  0.00           H  
ATOM   2157  HB3 ARG A  48      -2.318  -0.905 -13.203  1.00  0.00           H  
ATOM   2158  HG2 ARG A  48      -1.974  -2.996 -14.651  1.00  0.00           H  
ATOM   2159  HG3 ARG A  48      -3.745  -3.059 -14.816  1.00  0.00           H  
ATOM   2160  HD2 ARG A  48      -3.934  -3.071 -12.319  1.00  0.00           H  
ATOM   2161  HD3 ARG A  48      -2.165  -3.123 -12.220  1.00  0.00           H  
ATOM   2162  HE  ARG A  48      -3.397  -5.282 -13.813  1.00  0.00           H  
ATOM   2163 HH11 ARG A  48      -2.039  -6.217 -10.254  1.00  0.00           H  
ATOM   2164 HH12 ARG A  48      -2.063  -4.491 -10.637  1.00  0.00           H  
ATOM   2165 HH21 ARG A  48      -3.382  -7.294 -13.115  1.00  0.00           H  
ATOM   2166 HH22 ARG A  48      -2.762  -7.697 -11.509  1.00  0.00           H  
ATOM   2167  N   VAL A  49      -4.501  -0.033 -16.866  1.00  0.00           N  
ATOM   2168  CA  VAL A  49      -5.188  -0.133 -18.159  1.00  0.00           C  
ATOM   2169  C   VAL A  49      -4.613   0.932 -19.094  1.00  0.00           C  
ATOM   2170  O   VAL A  49      -4.838   2.127 -18.904  1.00  0.00           O  
ATOM   2171  CB  VAL A  49      -6.718  -0.041 -17.994  1.00  0.00           C  
ATOM   2172  CG1 VAL A  49      -7.436  -0.061 -19.348  1.00  0.00           C  
ATOM   2173  CG2 VAL A  49      -7.257  -1.190 -17.132  1.00  0.00           C  
ATOM   2174  H   VAL A  49      -4.729   0.765 -16.291  1.00  0.00           H  
ATOM   2175  HA  VAL A  49      -4.979  -1.106 -18.602  1.00  0.00           H  
ATOM   2176  HB  VAL A  49      -6.965   0.898 -17.499  1.00  0.00           H  
ATOM   2177 HG11 VAL A  49      -7.176   0.823 -19.930  1.00  0.00           H  
ATOM   2178 HG12 VAL A  49      -7.164  -0.958 -19.905  1.00  0.00           H  
ATOM   2179 HG13 VAL A  49      -8.514  -0.058 -19.185  1.00  0.00           H  
ATOM   2180 HG21 VAL A  49      -7.013  -2.149 -17.588  1.00  0.00           H  
ATOM   2181 HG22 VAL A  49      -6.825  -1.144 -16.133  1.00  0.00           H  
ATOM   2182 HG23 VAL A  49      -8.339  -1.101 -17.034  1.00  0.00           H  
ATOM   2183  N   GLY A  50      -3.833   0.500 -20.085  1.00  0.00           N  
ATOM   2184  CA  GLY A  50      -3.039   1.356 -20.974  1.00  0.00           C  
ATOM   2185  C   GLY A  50      -1.532   1.099 -20.870  1.00  0.00           C  
ATOM   2186  O   GLY A  50      -0.885   0.862 -21.896  1.00  0.00           O  
ATOM   2187  H   GLY A  50      -3.760  -0.498 -20.225  1.00  0.00           H  
ATOM   2188  HA2 GLY A  50      -3.209   2.404 -20.725  1.00  0.00           H  
ATOM   2189  HA3 GLY A  50      -3.356   1.195 -22.004  1.00  0.00           H  
ATOM   2190  N   LEU A  51      -0.975   1.090 -19.652  1.00  0.00           N  
ATOM   2191  CA  LEU A  51       0.462   0.915 -19.392  1.00  0.00           C  
ATOM   2192  C   LEU A  51       1.010  -0.450 -19.878  1.00  0.00           C  
ATOM   2193  O   LEU A  51       0.541  -1.486 -19.394  1.00  0.00           O  
ATOM   2194  CB  LEU A  51       0.710   1.106 -17.884  1.00  0.00           C  
ATOM   2195  CG  LEU A  51       2.159   0.876 -17.415  1.00  0.00           C  
ATOM   2196  CD1 LEU A  51       3.076   2.012 -17.873  1.00  0.00           C  
ATOM   2197  CD2 LEU A  51       2.183   0.818 -15.891  1.00  0.00           C  
ATOM   2198  H   LEU A  51      -1.564   1.293 -18.857  1.00  0.00           H  
ATOM   2199  HA  LEU A  51       0.988   1.721 -19.903  1.00  0.00           H  
ATOM   2200  HB2 LEU A  51       0.071   0.400 -17.353  1.00  0.00           H  
ATOM   2201  HB3 LEU A  51       0.404   2.113 -17.601  1.00  0.00           H  
ATOM   2202  HG  LEU A  51       2.545  -0.071 -17.793  1.00  0.00           H  
ATOM   2203 HD11 LEU A  51       3.131   2.040 -18.961  1.00  0.00           H  
ATOM   2204 HD12 LEU A  51       2.703   2.969 -17.507  1.00  0.00           H  
ATOM   2205 HD13 LEU A  51       4.080   1.854 -17.480  1.00  0.00           H  
ATOM   2206 HD21 LEU A  51       1.706   1.708 -15.482  1.00  0.00           H  
ATOM   2207 HD22 LEU A  51       1.648  -0.068 -15.549  1.00  0.00           H  
ATOM   2208 HD23 LEU A  51       3.216   0.774 -15.548  1.00  0.00           H  
ATOM   2209  N   PRO A  52       2.005  -0.494 -20.787  1.00  0.00           N  
ATOM   2210  CA  PRO A  52       2.602  -1.744 -21.265  1.00  0.00           C  
ATOM   2211  C   PRO A  52       3.317  -2.585 -20.197  1.00  0.00           C  
ATOM   2212  O   PRO A  52       3.893  -2.060 -19.241  1.00  0.00           O  
ATOM   2213  CB  PRO A  52       3.600  -1.323 -22.338  1.00  0.00           C  
ATOM   2214  CG  PRO A  52       2.994  -0.042 -22.894  1.00  0.00           C  
ATOM   2215  CD  PRO A  52       2.485   0.611 -21.611  1.00  0.00           C  
ATOM   2216  HA  PRO A  52       1.817  -2.344 -21.726  1.00  0.00           H  
ATOM   2217  HB2 PRO A  52       3.723  -2.083 -23.110  1.00  0.00           H  
ATOM   2218  HB3 PRO A  52       4.557  -1.103 -21.867  1.00  0.00           H  
ATOM   2219  HG2 PRO A  52       2.159  -0.275 -23.555  1.00  0.00           H  
ATOM   2220  HG3 PRO A  52       3.738   0.572 -23.401  1.00  0.00           H  
ATOM   2221  HD2 PRO A  52       3.309   1.117 -21.107  1.00  0.00           H  
ATOM   2222  HD3 PRO A  52       1.698   1.323 -21.856  1.00  0.00           H  
ATOM   2223  N   ILE A  53       3.343  -3.907 -20.387  1.00  0.00           N  
ATOM   2224  CA  ILE A  53       3.954  -4.857 -19.444  1.00  0.00           C  
ATOM   2225  C   ILE A  53       5.460  -4.621 -19.214  1.00  0.00           C  
ATOM   2226  O   ILE A  53       5.940  -4.803 -18.094  1.00  0.00           O  
ATOM   2227  CB  ILE A  53       3.633  -6.301 -19.899  1.00  0.00           C  
ATOM   2228  CG1 ILE A  53       4.093  -7.370 -18.887  1.00  0.00           C  
ATOM   2229  CG2 ILE A  53       4.302  -6.646 -21.245  1.00  0.00           C  
ATOM   2230  CD1 ILE A  53       3.458  -7.215 -17.500  1.00  0.00           C  
ATOM   2231  H   ILE A  53       2.829  -4.291 -21.167  1.00  0.00           H  
ATOM   2232  HA  ILE A  53       3.466  -4.698 -18.483  1.00  0.00           H  
ATOM   2233  HB  ILE A  53       2.553  -6.391 -20.019  1.00  0.00           H  
ATOM   2234 HG12 ILE A  53       5.178  -7.351 -18.789  1.00  0.00           H  
ATOM   2235 HG13 ILE A  53       3.807  -8.350 -19.270  1.00  0.00           H  
ATOM   2236 HG21 ILE A  53       4.031  -5.920 -22.011  1.00  0.00           H  
ATOM   2237 HG22 ILE A  53       5.387  -6.679 -21.147  1.00  0.00           H  
ATOM   2238 HG23 ILE A  53       3.958  -7.626 -21.579  1.00  0.00           H  
ATOM   2239 HD11 ILE A  53       3.865  -6.344 -16.986  1.00  0.00           H  
ATOM   2240 HD12 ILE A  53       2.377  -7.113 -17.593  1.00  0.00           H  
ATOM   2241 HD13 ILE A  53       3.672  -8.104 -16.908  1.00  0.00           H  
ATOM   2242  N   ASN A  54       6.208  -4.144 -20.216  1.00  0.00           N  
ATOM   2243  CA  ASN A  54       7.640  -3.817 -20.094  1.00  0.00           C  
ATOM   2244  C   ASN A  54       7.898  -2.452 -19.410  1.00  0.00           C  
ATOM   2245  O   ASN A  54       9.050  -2.056 -19.267  1.00  0.00           O  
ATOM   2246  CB  ASN A  54       8.326  -3.900 -21.472  1.00  0.00           C  
ATOM   2247  CG  ASN A  54       7.961  -2.734 -22.372  1.00  0.00           C  
ATOM   2248  OD1 ASN A  54       6.842  -2.245 -22.354  1.00  0.00           O  
ATOM   2249  ND2 ASN A  54       8.894  -2.227 -23.138  1.00  0.00           N  
ATOM   2250  H   ASN A  54       5.766  -3.963 -21.106  1.00  0.00           H  
ATOM   2251  HA  ASN A  54       8.106  -4.572 -19.460  1.00  0.00           H  
ATOM   2252  HB2 ASN A  54       8.062  -4.830 -21.975  1.00  0.00           H  
ATOM   2253  HB3 ASN A  54       9.405  -3.893 -21.320  1.00  0.00           H  
ATOM   2254 HD21 ASN A  54       8.697  -1.374 -23.641  1.00  0.00           H  
ATOM   2255 HD22 ASN A  54       9.824  -2.622 -23.143  1.00  0.00           H  
ATOM   2256  N   GLN A  55       6.845  -1.751 -18.967  1.00  0.00           N  
ATOM   2257  CA  GLN A  55       6.902  -0.492 -18.204  1.00  0.00           C  
ATOM   2258  C   GLN A  55       6.104  -0.561 -16.882  1.00  0.00           C  
ATOM   2259  O   GLN A  55       5.999   0.433 -16.168  1.00  0.00           O  
ATOM   2260  CB  GLN A  55       6.481   0.694 -19.097  1.00  0.00           C  
ATOM   2261  CG  GLN A  55       7.480   1.020 -20.225  1.00  0.00           C  
ATOM   2262  CD  GLN A  55       6.792   1.450 -21.514  1.00  0.00           C  
ATOM   2263  OE1 GLN A  55       6.537   2.618 -21.770  1.00  0.00           O  
ATOM   2264  NE2 GLN A  55       6.439   0.536 -22.382  1.00  0.00           N  
ATOM   2265  H   GLN A  55       5.924  -2.091 -19.206  1.00  0.00           H  
ATOM   2266  HA  GLN A  55       7.935  -0.315 -17.905  1.00  0.00           H  
ATOM   2267  HB2 GLN A  55       6.365   1.590 -18.488  1.00  0.00           H  
ATOM   2268  HB3 GLN A  55       5.508   0.461 -19.529  1.00  0.00           H  
ATOM   2269  HG2 GLN A  55       8.095   0.150 -20.454  1.00  0.00           H  
ATOM   2270  HG3 GLN A  55       8.151   1.813 -19.895  1.00  0.00           H  
ATOM   2271 HE21 GLN A  55       6.653  -0.439 -22.230  1.00  0.00           H  
ATOM   2272 HE22 GLN A  55       6.100   0.828 -23.288  1.00  0.00           H  
ATOM   2273  N   ARG A  56       5.575  -1.740 -16.510  1.00  0.00           N  
ATOM   2274  CA  ARG A  56       4.837  -1.981 -15.252  1.00  0.00           C  
ATOM   2275  C   ARG A  56       5.679  -1.824 -13.971  1.00  0.00           C  
ATOM   2276  O   ARG A  56       5.116  -1.616 -12.896  1.00  0.00           O  
ATOM   2277  CB  ARG A  56       4.136  -3.355 -15.358  1.00  0.00           C  
ATOM   2278  CG  ARG A  56       3.381  -3.845 -14.107  1.00  0.00           C  
ATOM   2279  CD  ARG A  56       2.193  -2.943 -13.724  1.00  0.00           C  
ATOM   2280  NE  ARG A  56       1.672  -3.250 -12.380  1.00  0.00           N  
ATOM   2281  CZ  ARG A  56       1.098  -4.367 -11.967  1.00  0.00           C  
ATOM   2282  NH1 ARG A  56       0.843  -4.554 -10.714  1.00  0.00           N  
ATOM   2283  NH2 ARG A  56       0.746  -5.350 -12.739  1.00  0.00           N1+
ATOM   2284  H   ARG A  56       5.650  -2.505 -17.165  1.00  0.00           H  
ATOM   2285  HA  ARG A  56       4.066  -1.215 -15.172  1.00  0.00           H  
ATOM   2286  HB2 ARG A  56       4.894  -4.104 -15.585  1.00  0.00           H  
ATOM   2287  HB3 ARG A  56       3.439  -3.330 -16.196  1.00  0.00           H  
ATOM   2288  HG2 ARG A  56       4.073  -3.920 -13.268  1.00  0.00           H  
ATOM   2289  HG3 ARG A  56       3.008  -4.849 -14.308  1.00  0.00           H  
ATOM   2290  HD2 ARG A  56       1.402  -3.036 -14.469  1.00  0.00           H  
ATOM   2291  HD3 ARG A  56       2.526  -1.905 -13.717  1.00  0.00           H  
ATOM   2292  HE  ARG A  56       1.881  -2.570 -11.663  1.00  0.00           H  
ATOM   2293 HH11 ARG A  56       0.552  -5.479 -10.433  1.00  0.00           H  
ATOM   2294 HH12 ARG A  56       1.092  -3.854 -10.029  1.00  0.00           H  
ATOM   2295 HH21 ARG A  56       0.759  -5.246 -13.744  1.00  0.00           H  
ATOM   2296 HH22 ARG A  56       0.425  -6.198 -12.293  1.00  0.00           H  
ATOM   2297  N   PHE A  57       7.008  -1.885 -14.073  1.00  0.00           N  
ATOM   2298  CA  PHE A  57       7.927  -1.927 -12.932  1.00  0.00           C  
ATOM   2299  C   PHE A  57       9.118  -0.968 -13.066  1.00  0.00           C  
ATOM   2300  O   PHE A  57       9.429  -0.482 -14.152  1.00  0.00           O  
ATOM   2301  CB  PHE A  57       8.430  -3.364 -12.706  1.00  0.00           C  
ATOM   2302  CG  PHE A  57       7.365  -4.426 -12.521  1.00  0.00           C  
ATOM   2303  CD1 PHE A  57       6.609  -4.466 -11.337  1.00  0.00           C  
ATOM   2304  CD2 PHE A  57       7.180  -5.421 -13.496  1.00  0.00           C  
ATOM   2305  CE1 PHE A  57       5.659  -5.480 -11.132  1.00  0.00           C  
ATOM   2306  CE2 PHE A  57       6.250  -6.451 -13.284  1.00  0.00           C  
ATOM   2307  CZ  PHE A  57       5.486  -6.481 -12.102  1.00  0.00           C  
ATOM   2308  H   PHE A  57       7.413  -1.942 -14.996  1.00  0.00           H  
ATOM   2309  HA  PHE A  57       7.380  -1.625 -12.039  1.00  0.00           H  
ATOM   2310  HB2 PHE A  57       9.061  -3.378 -11.817  1.00  0.00           H  
ATOM   2311  HB3 PHE A  57       9.066  -3.643 -13.546  1.00  0.00           H  
ATOM   2312  HD1 PHE A  57       6.770  -3.718 -10.575  1.00  0.00           H  
ATOM   2313  HD2 PHE A  57       7.770  -5.413 -14.401  1.00  0.00           H  
ATOM   2314  HE1 PHE A  57       5.074  -5.499 -10.224  1.00  0.00           H  
ATOM   2315  HE2 PHE A  57       6.140  -7.225 -14.030  1.00  0.00           H  
ATOM   2316  HZ  PHE A  57       4.775  -7.274 -11.928  1.00  0.00           H  
ATOM   2317  N   ILE A  58       9.802  -0.753 -11.943  1.00  0.00           N  
ATOM   2318  CA  ILE A  58      11.134  -0.144 -11.814  1.00  0.00           C  
ATOM   2319  C   ILE A  58      11.915  -0.891 -10.726  1.00  0.00           C  
ATOM   2320  O   ILE A  58      11.336  -1.612  -9.906  1.00  0.00           O  
ATOM   2321  CB  ILE A  58      11.066   1.375 -11.531  1.00  0.00           C  
ATOM   2322  CG1 ILE A  58      10.312   1.696 -10.219  1.00  0.00           C  
ATOM   2323  CG2 ILE A  58      10.531   2.125 -12.760  1.00  0.00           C  
ATOM   2324  CD1 ILE A  58      10.306   3.190  -9.877  1.00  0.00           C  
ATOM   2325  H   ILE A  58       9.416  -1.144 -11.095  1.00  0.00           H  
ATOM   2326  HA  ILE A  58      11.677  -0.286 -12.749  1.00  0.00           H  
ATOM   2327  HB  ILE A  58      12.090   1.722 -11.390  1.00  0.00           H  
ATOM   2328 HG12 ILE A  58      10.787   1.168  -9.393  1.00  0.00           H  
ATOM   2329 HG13 ILE A  58       9.280   1.352 -10.292  1.00  0.00           H  
ATOM   2330 HG21 ILE A  58      11.106   1.827 -13.636  1.00  0.00           H  
ATOM   2331 HG22 ILE A  58       9.484   1.880 -12.935  1.00  0.00           H  
ATOM   2332 HG23 ILE A  58      10.634   3.203 -12.634  1.00  0.00           H  
ATOM   2333 HD11 ILE A  58      11.331   3.559  -9.831  1.00  0.00           H  
ATOM   2334 HD12 ILE A  58       9.742   3.749 -10.623  1.00  0.00           H  
ATOM   2335 HD13 ILE A  58       9.832   3.342  -8.908  1.00  0.00           H  
ATOM   2336  N   LEU A  59      13.236  -0.720 -10.726  1.00  0.00           N  
ATOM   2337  CA  LEU A  59      14.173  -1.474  -9.894  1.00  0.00           C  
ATOM   2338  C   LEU A  59      14.973  -0.550  -8.968  1.00  0.00           C  
ATOM   2339  O   LEU A  59      15.183   0.631  -9.258  1.00  0.00           O  
ATOM   2340  CB  LEU A  59      15.097  -2.349 -10.767  1.00  0.00           C  
ATOM   2341  CG  LEU A  59      14.420  -3.171 -11.883  1.00  0.00           C  
ATOM   2342  CD1 LEU A  59      15.471  -3.893 -12.726  1.00  0.00           C  
ATOM   2343  CD2 LEU A  59      13.473  -4.233 -11.326  1.00  0.00           C  
ATOM   2344  H   LEU A  59      13.628  -0.086 -11.408  1.00  0.00           H  
ATOM   2345  HA  LEU A  59      13.607  -2.148  -9.251  1.00  0.00           H  
ATOM   2346  HB2 LEU A  59      15.644  -3.030 -10.115  1.00  0.00           H  
ATOM   2347  HB3 LEU A  59      15.832  -1.689 -11.228  1.00  0.00           H  
ATOM   2348  HG  LEU A  59      13.861  -2.510 -12.545  1.00  0.00           H  
ATOM   2349 HD11 LEU A  59      16.168  -3.167 -13.144  1.00  0.00           H  
ATOM   2350 HD12 LEU A  59      16.024  -4.597 -12.104  1.00  0.00           H  
ATOM   2351 HD13 LEU A  59      14.988  -4.432 -13.541  1.00  0.00           H  
ATOM   2352 HD21 LEU A  59      14.017  -4.899 -10.657  1.00  0.00           H  
ATOM   2353 HD22 LEU A  59      12.657  -3.756 -10.783  1.00  0.00           H  
ATOM   2354 HD23 LEU A  59      13.053  -4.809 -12.151  1.00  0.00           H  
ATOM   2355  N   VAL A  60      15.438  -1.100  -7.848  1.00  0.00           N  
ATOM   2356  CA  VAL A  60      16.227  -0.397  -6.829  1.00  0.00           C  
ATOM   2357  C   VAL A  60      17.423  -1.252  -6.426  1.00  0.00           C  
ATOM   2358  O   VAL A  60      17.267  -2.396  -6.011  1.00  0.00           O  
ATOM   2359  CB  VAL A  60      15.349   0.039  -5.636  1.00  0.00           C  
ATOM   2360  CG1 VAL A  60      16.168   0.488  -4.423  1.00  0.00           C  
ATOM   2361  CG2 VAL A  60      14.403   1.185  -6.016  1.00  0.00           C  
ATOM   2362  H   VAL A  60      15.237  -2.078  -7.693  1.00  0.00           H  
ATOM   2363  HA  VAL A  60      16.629   0.515  -7.271  1.00  0.00           H  
ATOM   2364  HB  VAL A  60      14.738  -0.809  -5.324  1.00  0.00           H  
ATOM   2365 HG11 VAL A  60      16.660  -0.379  -3.983  1.00  0.00           H  
ATOM   2366 HG12 VAL A  60      16.920   1.217  -4.724  1.00  0.00           H  
ATOM   2367 HG13 VAL A  60      15.515   0.924  -3.666  1.00  0.00           H  
ATOM   2368 HG21 VAL A  60      14.987   2.068  -6.278  1.00  0.00           H  
ATOM   2369 HG22 VAL A  60      13.790   0.895  -6.869  1.00  0.00           H  
ATOM   2370 HG23 VAL A  60      13.747   1.417  -5.177  1.00  0.00           H  
ATOM   2371  N   GLU A  61      18.619  -0.689  -6.542  1.00  0.00           N  
ATOM   2372  CA  GLU A  61      19.902  -1.370  -6.369  1.00  0.00           C  
ATOM   2373  C   GLU A  61      20.626  -0.816  -5.136  1.00  0.00           C  
ATOM   2374  O   GLU A  61      20.831   0.397  -5.030  1.00  0.00           O  
ATOM   2375  CB  GLU A  61      20.690  -1.221  -7.681  1.00  0.00           C  
ATOM   2376  CG  GLU A  61      22.127  -1.755  -7.664  1.00  0.00           C  
ATOM   2377  CD  GLU A  61      22.202  -3.228  -8.077  1.00  0.00           C  
ATOM   2378  OE1 GLU A  61      23.011  -3.543  -8.979  1.00  0.00           O  
ATOM   2379  OE2 GLU A  61      21.488  -4.083  -7.503  1.00  0.00           O1-
ATOM   2380  H   GLU A  61      18.657   0.265  -6.872  1.00  0.00           H  
ATOM   2381  HA  GLU A  61      19.740  -2.436  -6.208  1.00  0.00           H  
ATOM   2382  HB2 GLU A  61      20.749  -0.156  -7.905  1.00  0.00           H  
ATOM   2383  HB3 GLU A  61      20.138  -1.689  -8.496  1.00  0.00           H  
ATOM   2384  HG2 GLU A  61      22.585  -1.614  -6.685  1.00  0.00           H  
ATOM   2385  HG3 GLU A  61      22.703  -1.163  -8.376  1.00  0.00           H  
ATOM   2386  N   LEU A  62      20.991  -1.690  -4.194  1.00  0.00           N  
ATOM   2387  CA  LEU A  62      21.368  -1.319  -2.828  1.00  0.00           C  
ATOM   2388  C   LEU A  62      22.663  -1.992  -2.377  1.00  0.00           C  
ATOM   2389  O   LEU A  62      22.927  -3.153  -2.692  1.00  0.00           O  
ATOM   2390  CB  LEU A  62      20.231  -1.668  -1.846  1.00  0.00           C  
ATOM   2391  CG  LEU A  62      18.868  -1.013  -2.117  1.00  0.00           C  
ATOM   2392  CD1 LEU A  62      17.837  -1.543  -1.120  1.00  0.00           C  
ATOM   2393  CD2 LEU A  62      18.929   0.506  -1.962  1.00  0.00           C  
ATOM   2394  H   LEU A  62      20.888  -2.677  -4.380  1.00  0.00           H  
ATOM   2395  HA  LEU A  62      21.537  -0.243  -2.787  1.00  0.00           H  
ATOM   2396  HB2 LEU A  62      20.549  -1.400  -0.839  1.00  0.00           H  
ATOM   2397  HB3 LEU A  62      20.095  -2.749  -1.870  1.00  0.00           H  
ATOM   2398  HG  LEU A  62      18.535  -1.266  -3.124  1.00  0.00           H  
ATOM   2399 HD11 LEU A  62      17.743  -2.623  -1.230  1.00  0.00           H  
ATOM   2400 HD12 LEU A  62      18.144  -1.311  -0.100  1.00  0.00           H  
ATOM   2401 HD13 LEU A  62      16.869  -1.084  -1.318  1.00  0.00           H  
ATOM   2402 HD21 LEU A  62      19.316   0.766  -0.977  1.00  0.00           H  
ATOM   2403 HD22 LEU A  62      19.575   0.921  -2.735  1.00  0.00           H  
ATOM   2404 HD23 LEU A  62      17.934   0.936  -2.081  1.00  0.00           H  
ATOM   2405  N   SER A  63      23.428  -1.271  -1.562  1.00  0.00           N  
ATOM   2406  CA  SER A  63      24.702  -1.715  -0.991  1.00  0.00           C  
ATOM   2407  C   SER A  63      24.860  -1.213   0.445  1.00  0.00           C  
ATOM   2408  O   SER A  63      24.136  -0.303   0.861  1.00  0.00           O  
ATOM   2409  CB  SER A  63      25.874  -1.241  -1.856  1.00  0.00           C  
ATOM   2410  OG  SER A  63      25.697  -1.582  -3.221  1.00  0.00           O  
ATOM   2411  H   SER A  63      23.132  -0.330  -1.345  1.00  0.00           H  
ATOM   2412  HA  SER A  63      24.718  -2.804  -0.961  1.00  0.00           H  
ATOM   2413  HB2 SER A  63      26.792  -1.694  -1.482  1.00  0.00           H  
ATOM   2414  HB3 SER A  63      25.963  -0.158  -1.778  1.00  0.00           H  
ATOM   2415  HG  SER A  63      25.769  -2.538  -3.280  1.00  0.00           H  
ATOM   2416  N   ASN A  64      25.786  -1.792   1.213  1.00  0.00           N  
ATOM   2417  CA  ASN A  64      25.998  -1.409   2.609  1.00  0.00           C  
ATOM   2418  C   ASN A  64      27.480  -1.419   3.027  1.00  0.00           C  
ATOM   2419  O   ASN A  64      28.361  -1.833   2.271  1.00  0.00           O  
ATOM   2420  CB  ASN A  64      25.071  -2.259   3.502  1.00  0.00           C  
ATOM   2421  CG  ASN A  64      25.550  -3.657   3.844  1.00  0.00           C  
ATOM   2422  OD1 ASN A  64      26.571  -4.154   3.396  1.00  0.00           O  
ATOM   2423  ND2 ASN A  64      24.806  -4.333   4.685  1.00  0.00           N  
ATOM   2424  H   ASN A  64      26.341  -2.551   0.844  1.00  0.00           H  
ATOM   2425  HA  ASN A  64      25.685  -0.371   2.720  1.00  0.00           H  
ATOM   2426  HB2 ASN A  64      24.088  -2.330   3.036  1.00  0.00           H  
ATOM   2427  HB3 ASN A  64      24.912  -1.731   4.442  1.00  0.00           H  
ATOM   2428 HD21 ASN A  64      24.034  -3.878   5.151  1.00  0.00           H  
ATOM   2429 HD22 ASN A  64      25.166  -5.210   5.034  1.00  0.00           H  
ATOM   2430  N   HIS A  65      27.770  -0.939   4.239  1.00  0.00           N  
ATOM   2431  CA  HIS A  65      29.133  -0.759   4.752  1.00  0.00           C  
ATOM   2432  C   HIS A  65      29.766  -2.040   5.320  1.00  0.00           C  
ATOM   2433  O   HIS A  65      30.938  -2.024   5.697  1.00  0.00           O  
ATOM   2434  CB  HIS A  65      29.162   0.418   5.744  1.00  0.00           C  
ATOM   2435  CG  HIS A  65      30.310   1.380   5.539  1.00  0.00           C  
ATOM   2436  ND1 HIS A  65      30.284   2.727   5.909  1.00  0.00           N  
ATOM   2437  CD2 HIS A  65      31.524   1.107   4.972  1.00  0.00           C  
ATOM   2438  CE1 HIS A  65      31.478   3.226   5.565  1.00  0.00           C  
ATOM   2439  NE2 HIS A  65      32.244   2.279   4.994  1.00  0.00           N  
ATOM   2440  H   HIS A  65      27.011  -0.697   4.860  1.00  0.00           H  
ATOM   2441  HA  HIS A  65      29.751  -0.492   3.895  1.00  0.00           H  
ATOM   2442  HB2 HIS A  65      29.199   0.034   6.763  1.00  0.00           H  
ATOM   2443  HB3 HIS A  65      28.238   0.991   5.659  1.00  0.00           H  
ATOM   2444  HD2 HIS A  65      31.858   0.155   4.587  1.00  0.00           H  
ATOM   2445  HE2 HIS A  65      33.196   2.393   4.677  1.00  0.00           H  
ATOM   2446  HE1 HIS A  65      31.771   4.251   5.736  1.00  0.00           H  
ATOM   2447  N   ALA A  66      29.039  -3.159   5.332  1.00  0.00           N  
ATOM   2448  CA  ALA A  66      29.599  -4.513   5.419  1.00  0.00           C  
ATOM   2449  C   ALA A  66      30.091  -5.049   4.047  1.00  0.00           C  
ATOM   2450  O   ALA A  66      30.534  -6.197   3.945  1.00  0.00           O  
ATOM   2451  CB  ALA A  66      28.567  -5.422   6.100  1.00  0.00           C  
ATOM   2452  H   ALA A  66      28.046  -3.068   5.171  1.00  0.00           H  
ATOM   2453  HA  ALA A  66      30.477  -4.482   6.064  1.00  0.00           H  
ATOM   2454  HB1 ALA A  66      28.350  -5.048   7.100  1.00  0.00           H  
ATOM   2455  HB2 ALA A  66      27.644  -5.442   5.521  1.00  0.00           H  
ATOM   2456  HB3 ALA A  66      28.962  -6.435   6.181  1.00  0.00           H  
ATOM   2457  N   GLU A  67      30.045  -4.213   2.999  1.00  0.00           N  
ATOM   2458  CA  GLU A  67      30.383  -4.531   1.603  1.00  0.00           C  
ATOM   2459  C   GLU A  67      29.469  -5.602   0.971  1.00  0.00           C  
ATOM   2460  O   GLU A  67      29.883  -6.361   0.091  1.00  0.00           O  
ATOM   2461  CB  GLU A  67      31.895  -4.793   1.421  1.00  0.00           C  
ATOM   2462  CG  GLU A  67      32.824  -3.775   2.108  1.00  0.00           C  
ATOM   2463  CD  GLU A  67      32.589  -2.318   1.685  1.00  0.00           C  
ATOM   2464  OE1 GLU A  67      32.529  -1.424   2.562  1.00  0.00           O  
ATOM   2465  OE2 GLU A  67      32.553  -2.031   0.465  1.00  0.00           O1-
ATOM   2466  H   GLU A  67      29.640  -3.301   3.154  1.00  0.00           H  
ATOM   2467  HA  GLU A  67      30.168  -3.626   1.035  1.00  0.00           H  
ATOM   2468  HB2 GLU A  67      32.121  -4.799   0.355  1.00  0.00           H  
ATOM   2469  HB3 GLU A  67      32.133  -5.783   1.811  1.00  0.00           H  
ATOM   2470  HG2 GLU A  67      33.854  -4.041   1.869  1.00  0.00           H  
ATOM   2471  HG3 GLU A  67      32.716  -3.864   3.189  1.00  0.00           H  
ATOM   2472  N   LEU A  68      28.205  -5.649   1.409  1.00  0.00           N  
ATOM   2473  CA  LEU A  68      27.145  -6.520   0.885  1.00  0.00           C  
ATOM   2474  C   LEU A  68      26.250  -5.727  -0.084  1.00  0.00           C  
ATOM   2475  O   LEU A  68      26.278  -4.493  -0.093  1.00  0.00           O  
ATOM   2476  CB  LEU A  68      26.335  -7.143   2.042  1.00  0.00           C  
ATOM   2477  CG  LEU A  68      27.160  -7.664   3.237  1.00  0.00           C  
ATOM   2478  CD1 LEU A  68      26.220  -8.160   4.334  1.00  0.00           C  
ATOM   2479  CD2 LEU A  68      28.113  -8.798   2.860  1.00  0.00           C  
ATOM   2480  H   LEU A  68      27.932  -4.987   2.120  1.00  0.00           H  
ATOM   2481  HA  LEU A  68      27.603  -7.333   0.323  1.00  0.00           H  
ATOM   2482  HB2 LEU A  68      25.736  -7.962   1.644  1.00  0.00           H  
ATOM   2483  HB3 LEU A  68      25.644  -6.388   2.417  1.00  0.00           H  
ATOM   2484  HG  LEU A  68      27.747  -6.847   3.657  1.00  0.00           H  
ATOM   2485 HD11 LEU A  68      25.565  -7.346   4.644  1.00  0.00           H  
ATOM   2486 HD12 LEU A  68      25.624  -9.000   3.977  1.00  0.00           H  
ATOM   2487 HD13 LEU A  68      26.807  -8.472   5.198  1.00  0.00           H  
ATOM   2488 HD21 LEU A  68      27.554  -9.644   2.458  1.00  0.00           H  
ATOM   2489 HD22 LEU A  68      28.828  -8.446   2.116  1.00  0.00           H  
ATOM   2490 HD23 LEU A  68      28.665  -9.113   3.745  1.00  0.00           H  
ATOM   2491  N   SER A  69      25.464  -6.396  -0.935  1.00  0.00           N  
ATOM   2492  CA  SER A  69      24.597  -5.728  -1.929  1.00  0.00           C  
ATOM   2493  C   SER A  69      23.423  -6.596  -2.399  1.00  0.00           C  
ATOM   2494  O   SER A  69      23.557  -7.815  -2.521  1.00  0.00           O  
ATOM   2495  CB  SER A  69      25.422  -5.293  -3.145  1.00  0.00           C  
ATOM   2496  OG  SER A  69      26.329  -4.262  -2.791  1.00  0.00           O  
ATOM   2497  H   SER A  69      25.459  -7.406  -0.906  1.00  0.00           H  
ATOM   2498  HA  SER A  69      24.167  -4.840  -1.466  1.00  0.00           H  
ATOM   2499  HB2 SER A  69      24.757  -4.920  -3.923  1.00  0.00           H  
ATOM   2500  HB3 SER A  69      25.976  -6.151  -3.527  1.00  0.00           H  
ATOM   2501  HG  SER A  69      26.549  -4.384  -1.865  1.00  0.00           H  
ATOM   2502  N   VAL A  70      22.274  -5.970  -2.671  1.00  0.00           N  
ATOM   2503  CA  VAL A  70      20.974  -6.602  -2.984  1.00  0.00           C  
ATOM   2504  C   VAL A  70      20.179  -5.731  -3.968  1.00  0.00           C  
ATOM   2505  O   VAL A  70      20.476  -4.551  -4.144  1.00  0.00           O  
ATOM   2506  CB  VAL A  70      20.131  -6.864  -1.708  1.00  0.00           C  
ATOM   2507  CG1 VAL A  70      20.885  -7.651  -0.629  1.00  0.00           C  
ATOM   2508  CG2 VAL A  70      19.569  -5.589  -1.060  1.00  0.00           C  
ATOM   2509  H   VAL A  70      22.290  -4.960  -2.674  1.00  0.00           H  
ATOM   2510  HA  VAL A  70      21.154  -7.561  -3.469  1.00  0.00           H  
ATOM   2511  HB  VAL A  70      19.278  -7.474  -2.003  1.00  0.00           H  
ATOM   2512 HG11 VAL A  70      21.312  -8.553  -1.068  1.00  0.00           H  
ATOM   2513 HG12 VAL A  70      21.684  -7.047  -0.200  1.00  0.00           H  
ATOM   2514 HG13 VAL A  70      20.199  -7.936   0.168  1.00  0.00           H  
ATOM   2515 HG21 VAL A  70      20.383  -4.908  -0.812  1.00  0.00           H  
ATOM   2516 HG22 VAL A  70      18.879  -5.089  -1.739  1.00  0.00           H  
ATOM   2517 HG23 VAL A  70      19.024  -5.843  -0.151  1.00  0.00           H  
ATOM   2518  N   THR A  71      19.135  -6.291  -4.583  1.00  0.00           N  
ATOM   2519  CA  THR A  71      18.309  -5.596  -5.585  1.00  0.00           C  
ATOM   2520  C   THR A  71      16.818  -5.817  -5.310  1.00  0.00           C  
ATOM   2521  O   THR A  71      16.433  -6.922  -4.934  1.00  0.00           O  
ATOM   2522  CB  THR A  71      18.651  -6.061  -7.013  1.00  0.00           C  
ATOM   2523  OG1 THR A  71      20.034  -6.236  -7.240  1.00  0.00           O  
ATOM   2524  CG2 THR A  71      18.118  -5.122  -8.089  1.00  0.00           C  
ATOM   2525  H   THR A  71      18.928  -7.263  -4.404  1.00  0.00           H  
ATOM   2526  HA  THR A  71      18.502  -4.525  -5.531  1.00  0.00           H  
ATOM   2527  HB  THR A  71      18.182  -7.034  -7.162  1.00  0.00           H  
ATOM   2528 HG21 THR A  71      17.037  -5.010  -8.012  1.00  0.00           H  
ATOM   2529 HG22 THR A  71      18.583  -4.141  -7.989  1.00  0.00           H  
ATOM   2530 HG23 THR A  71      18.355  -5.525  -9.074  1.00  0.00           H  
ATOM   2531  HG1 THR A  71      20.446  -5.369  -7.223  1.00  0.00           H  
ATOM   2532  N   LEU A  72      15.970  -4.808  -5.514  1.00  0.00           N  
ATOM   2533  CA  LEU A  72      14.519  -4.830  -5.280  1.00  0.00           C  
ATOM   2534  C   LEU A  72      13.752  -4.474  -6.566  1.00  0.00           C  
ATOM   2535  O   LEU A  72      14.282  -3.763  -7.421  1.00  0.00           O  
ATOM   2536  CB  LEU A  72      14.120  -3.850  -4.154  1.00  0.00           C  
ATOM   2537  CG  LEU A  72      14.987  -3.761  -2.882  1.00  0.00           C  
ATOM   2538  CD1 LEU A  72      14.360  -2.728  -1.944  1.00  0.00           C  
ATOM   2539  CD2 LEU A  72      15.097  -5.074  -2.111  1.00  0.00           C  
ATOM   2540  H   LEU A  72      16.359  -3.937  -5.848  1.00  0.00           H  
ATOM   2541  HA  LEU A  72      14.218  -5.832  -4.976  1.00  0.00           H  
ATOM   2542  HB2 LEU A  72      13.098  -4.087  -3.858  1.00  0.00           H  
ATOM   2543  HB3 LEU A  72      14.099  -2.851  -4.590  1.00  0.00           H  
ATOM   2544  HG  LEU A  72      15.989  -3.421  -3.144  1.00  0.00           H  
ATOM   2545 HD11 LEU A  72      14.317  -1.761  -2.445  1.00  0.00           H  
ATOM   2546 HD12 LEU A  72      13.353  -3.033  -1.662  1.00  0.00           H  
ATOM   2547 HD13 LEU A  72      14.965  -2.629  -1.043  1.00  0.00           H  
ATOM   2548 HD21 LEU A  72      14.109  -5.503  -1.951  1.00  0.00           H  
ATOM   2549 HD22 LEU A  72      15.722  -5.767  -2.675  1.00  0.00           H  
ATOM   2550 HD23 LEU A  72      15.577  -4.901  -1.148  1.00  0.00           H  
ATOM   2551  N   ALA A  73      12.494  -4.907  -6.683  1.00  0.00           N  
ATOM   2552  CA  ALA A  73      11.607  -4.580  -7.805  1.00  0.00           C  
ATOM   2553  C   ALA A  73      10.235  -4.089  -7.320  1.00  0.00           C  
ATOM   2554  O   ALA A  73       9.685  -4.619  -6.347  1.00  0.00           O  
ATOM   2555  CB  ALA A  73      11.495  -5.784  -8.744  1.00  0.00           C  
ATOM   2556  H   ALA A  73      12.123  -5.514  -5.966  1.00  0.00           H  
ATOM   2557  HA  ALA A  73      12.049  -3.765  -8.378  1.00  0.00           H  
ATOM   2558  HB1 ALA A  73      12.481  -6.053  -9.123  1.00  0.00           H  
ATOM   2559  HB2 ALA A  73      11.065  -6.632  -8.213  1.00  0.00           H  
ATOM   2560  HB3 ALA A  73      10.857  -5.520  -9.588  1.00  0.00           H  
ATOM   2561  N   LEU A  74       9.690  -3.070  -7.996  1.00  0.00           N  
ATOM   2562  CA  LEU A  74       8.531  -2.301  -7.539  1.00  0.00           C  
ATOM   2563  C   LEU A  74       7.560  -1.935  -8.677  1.00  0.00           C  
ATOM   2564  O   LEU A  74       7.979  -1.506  -9.749  1.00  0.00           O  
ATOM   2565  CB  LEU A  74       8.980  -1.021  -6.799  1.00  0.00           C  
ATOM   2566  CG  LEU A  74       9.998  -1.179  -5.648  1.00  0.00           C  
ATOM   2567  CD1 LEU A  74      11.449  -1.005  -6.108  1.00  0.00           C  
ATOM   2568  CD2 LEU A  74       9.740  -0.132  -4.562  1.00  0.00           C  
ATOM   2569  H   LEU A  74      10.190  -2.702  -8.793  1.00  0.00           H  
ATOM   2570  HA  LEU A  74       7.983  -2.923  -6.832  1.00  0.00           H  
ATOM   2571  HB2 LEU A  74       8.073  -0.568  -6.397  1.00  0.00           H  
ATOM   2572  HB3 LEU A  74       9.389  -0.323  -7.529  1.00  0.00           H  
ATOM   2573  HG  LEU A  74       9.894  -2.165  -5.194  1.00  0.00           H  
ATOM   2574 HD11 LEU A  74      11.704  -1.735  -6.876  1.00  0.00           H  
ATOM   2575 HD12 LEU A  74      11.584  -0.007  -6.525  1.00  0.00           H  
ATOM   2576 HD13 LEU A  74      12.123  -1.140  -5.263  1.00  0.00           H  
ATOM   2577 HD21 LEU A  74       9.818   0.872  -4.979  1.00  0.00           H  
ATOM   2578 HD22 LEU A  74       8.739  -0.262  -4.151  1.00  0.00           H  
ATOM   2579 HD23 LEU A  74      10.465  -0.240  -3.755  1.00  0.00           H  
ATOM   2580  N   ASP A  75       6.259  -2.074  -8.420  1.00  0.00           N  
ATOM   2581  CA  ASP A  75       5.131  -1.713  -9.292  1.00  0.00           C  
ATOM   2582  C   ASP A  75       4.960  -0.189  -9.367  1.00  0.00           C  
ATOM   2583  O   ASP A  75       4.687   0.457  -8.350  1.00  0.00           O  
ATOM   2584  CB  ASP A  75       3.873  -2.401  -8.726  1.00  0.00           C  
ATOM   2585  CG  ASP A  75       2.537  -2.053  -9.394  1.00  0.00           C  
ATOM   2586  OD1 ASP A  75       2.475  -1.315 -10.403  1.00  0.00           O  
ATOM   2587  OD2 ASP A  75       1.502  -2.582  -8.933  1.00  0.00           O1-
ATOM   2588  H   ASP A  75       6.018  -2.408  -7.498  1.00  0.00           H  
ATOM   2589  HA  ASP A  75       5.302  -2.087 -10.302  1.00  0.00           H  
ATOM   2590  HB2 ASP A  75       3.788  -2.150  -7.669  1.00  0.00           H  
ATOM   2591  HB3 ASP A  75       4.015  -3.480  -8.794  1.00  0.00           H  
ATOM   2592  N   VAL A  76       5.087   0.389 -10.567  1.00  0.00           N  
ATOM   2593  CA  VAL A  76       5.001   1.850 -10.768  1.00  0.00           C  
ATOM   2594  C   VAL A  76       3.601   2.387 -10.495  1.00  0.00           C  
ATOM   2595  O   VAL A  76       3.459   3.543 -10.113  1.00  0.00           O  
ATOM   2596  CB  VAL A  76       5.441   2.285 -12.182  1.00  0.00           C  
ATOM   2597  CG1 VAL A  76       6.824   1.739 -12.526  1.00  0.00           C  
ATOM   2598  CG2 VAL A  76       4.457   1.905 -13.294  1.00  0.00           C  
ATOM   2599  H   VAL A  76       5.244  -0.205 -11.369  1.00  0.00           H  
ATOM   2600  HA  VAL A  76       5.670   2.327 -10.051  1.00  0.00           H  
ATOM   2601  HB  VAL A  76       5.517   3.372 -12.181  1.00  0.00           H  
ATOM   2602 HG11 VAL A  76       7.526   2.024 -11.743  1.00  0.00           H  
ATOM   2603 HG12 VAL A  76       6.791   0.653 -12.612  1.00  0.00           H  
ATOM   2604 HG13 VAL A  76       7.156   2.152 -13.478  1.00  0.00           H  
ATOM   2605 HG21 VAL A  76       4.268   0.831 -13.282  1.00  0.00           H  
ATOM   2606 HG22 VAL A  76       3.516   2.441 -13.171  1.00  0.00           H  
ATOM   2607 HG23 VAL A  76       4.875   2.179 -14.263  1.00  0.00           H  
ATOM   2608  N   THR A  77       2.561   1.565 -10.650  1.00  0.00           N  
ATOM   2609  CA  THR A  77       1.166   2.011 -10.508  1.00  0.00           C  
ATOM   2610  C   THR A  77       0.789   2.252  -9.042  1.00  0.00           C  
ATOM   2611  O   THR A  77      -0.175   2.964  -8.752  1.00  0.00           O  
ATOM   2612  CB  THR A  77       0.193   1.037 -11.191  1.00  0.00           C  
ATOM   2613  OG1 THR A  77       0.025  -0.169 -10.476  1.00  0.00           O  
ATOM   2614  CG2 THR A  77       0.597   0.671 -12.620  1.00  0.00           C  
ATOM   2615  H   THR A  77       2.738   0.596 -10.870  1.00  0.00           H  
ATOM   2616  HA  THR A  77       1.061   2.969 -11.016  1.00  0.00           H  
ATOM   2617  HB  THR A  77      -0.777   1.533 -11.233  1.00  0.00           H  
ATOM   2618 HG21 THR A  77       0.740   1.582 -13.201  1.00  0.00           H  
ATOM   2619 HG22 THR A  77       1.519   0.090 -12.625  1.00  0.00           H  
ATOM   2620 HG23 THR A  77      -0.195   0.082 -13.083  1.00  0.00           H  
ATOM   2621  HG1 THR A  77       0.875  -0.615 -10.444  1.00  0.00           H  
ATOM   2622  N   ASN A  78       1.566   1.699  -8.097  1.00  0.00           N  
ATOM   2623  CA  ASN A  78       1.363   1.835  -6.650  1.00  0.00           C  
ATOM   2624  C   ASN A  78       2.636   2.225  -5.857  1.00  0.00           C  
ATOM   2625  O   ASN A  78       2.586   2.284  -4.627  1.00  0.00           O  
ATOM   2626  CB  ASN A  78       0.666   0.579  -6.074  1.00  0.00           C  
ATOM   2627  CG  ASN A  78      -0.548   0.046  -6.816  1.00  0.00           C  
ATOM   2628  OD1 ASN A  78      -0.751  -1.150  -6.925  1.00  0.00           O  
ATOM   2629  ND2 ASN A  78      -1.408   0.886  -7.329  1.00  0.00           N  
ATOM   2630  H   ASN A  78       2.330   1.120  -8.415  1.00  0.00           H  
ATOM   2631  HA  ASN A  78       0.678   2.670  -6.502  1.00  0.00           H  
ATOM   2632  HB2 ASN A  78       1.386  -0.239  -6.062  1.00  0.00           H  
ATOM   2633  HB3 ASN A  78       0.363   0.781  -5.046  1.00  0.00           H  
ATOM   2634 HD21 ASN A  78      -2.085   0.500  -7.972  1.00  0.00           H  
ATOM   2635 HD22 ASN A  78      -1.136   1.851  -7.450  1.00  0.00           H  
ATOM   2636  N   ALA A  79       3.766   2.486  -6.528  1.00  0.00           N  
ATOM   2637  CA  ALA A  79       5.083   2.734  -5.920  1.00  0.00           C  
ATOM   2638  C   ALA A  79       5.486   1.629  -4.912  1.00  0.00           C  
ATOM   2639  O   ALA A  79       5.804   1.906  -3.753  1.00  0.00           O  
ATOM   2640  CB  ALA A  79       5.122   4.164  -5.355  1.00  0.00           C  
ATOM   2641  H   ALA A  79       3.745   2.414  -7.535  1.00  0.00           H  
ATOM   2642  HA  ALA A  79       5.814   2.691  -6.727  1.00  0.00           H  
ATOM   2643  HB1 ALA A  79       4.836   4.876  -6.129  1.00  0.00           H  
ATOM   2644  HB2 ALA A  79       4.438   4.258  -4.511  1.00  0.00           H  
ATOM   2645  HB3 ALA A  79       6.132   4.393  -5.016  1.00  0.00           H  
ATOM   2646  N   TYR A  80       5.369   0.359  -5.316  1.00  0.00           N  
ATOM   2647  CA  TYR A  80       5.055  -0.757  -4.407  1.00  0.00           C  
ATOM   2648  C   TYR A  80       5.948  -1.983  -4.619  1.00  0.00           C  
ATOM   2649  O   TYR A  80       5.936  -2.570  -5.694  1.00  0.00           O  
ATOM   2650  CB  TYR A  80       3.556  -1.058  -4.600  1.00  0.00           C  
ATOM   2651  CG  TYR A  80       2.936  -2.321  -4.025  1.00  0.00           C  
ATOM   2652  CD1 TYR A  80       2.132  -2.259  -2.867  1.00  0.00           C  
ATOM   2653  CD2 TYR A  80       3.010  -3.525  -4.752  1.00  0.00           C  
ATOM   2654  CE1 TYR A  80       1.421  -3.399  -2.432  1.00  0.00           C  
ATOM   2655  CE2 TYR A  80       2.292  -4.659  -4.331  1.00  0.00           C  
ATOM   2656  CZ  TYR A  80       1.485  -4.596  -3.178  1.00  0.00           C  
ATOM   2657  OH  TYR A  80       0.745  -5.678  -2.819  1.00  0.00           O  
ATOM   2658  H   TYR A  80       5.225   0.207  -6.304  1.00  0.00           H  
ATOM   2659  HA  TYR A  80       5.205  -0.423  -3.381  1.00  0.00           H  
ATOM   2660  HB2 TYR A  80       3.377  -1.094  -5.675  1.00  0.00           H  
ATOM   2661  HB3 TYR A  80       2.992  -0.208  -4.216  1.00  0.00           H  
ATOM   2662  HD1 TYR A  80       2.033  -1.329  -2.328  1.00  0.00           H  
ATOM   2663  HD2 TYR A  80       3.597  -3.577  -5.658  1.00  0.00           H  
ATOM   2664  HE1 TYR A  80       0.805  -3.359  -1.546  1.00  0.00           H  
ATOM   2665  HE2 TYR A  80       2.342  -5.580  -4.893  1.00  0.00           H  
ATOM   2666  HH  TYR A  80       0.502  -5.635  -1.891  1.00  0.00           H  
ATOM   2667  N   VAL A  81       6.720  -2.385  -3.600  1.00  0.00           N  
ATOM   2668  CA  VAL A  81       7.612  -3.569  -3.657  1.00  0.00           C  
ATOM   2669  C   VAL A  81       6.855  -4.862  -3.991  1.00  0.00           C  
ATOM   2670  O   VAL A  81       5.818  -5.117  -3.381  1.00  0.00           O  
ATOM   2671  CB  VAL A  81       8.400  -3.739  -2.336  1.00  0.00           C  
ATOM   2672  CG1 VAL A  81       9.278  -4.999  -2.311  1.00  0.00           C  
ATOM   2673  CG2 VAL A  81       9.297  -2.534  -2.032  1.00  0.00           C  
ATOM   2674  H   VAL A  81       6.736  -1.811  -2.769  1.00  0.00           H  
ATOM   2675  HA  VAL A  81       8.334  -3.411  -4.458  1.00  0.00           H  
ATOM   2676  HB  VAL A  81       7.679  -3.826  -1.524  1.00  0.00           H  
ATOM   2677 HG11 VAL A  81       8.662  -5.898  -2.341  1.00  0.00           H  
ATOM   2678 HG12 VAL A  81       9.963  -4.997  -3.159  1.00  0.00           H  
ATOM   2679 HG13 VAL A  81       9.857  -5.026  -1.388  1.00  0.00           H  
ATOM   2680 HG21 VAL A  81      10.071  -2.442  -2.794  1.00  0.00           H  
ATOM   2681 HG22 VAL A  81       8.713  -1.615  -1.989  1.00  0.00           H  
ATOM   2682 HG23 VAL A  81       9.778  -2.667  -1.063  1.00  0.00           H  
ATOM   2683  N   VAL A  82       7.392  -5.704  -4.887  1.00  0.00           N  
ATOM   2684  CA  VAL A  82       6.798  -7.011  -5.274  1.00  0.00           C  
ATOM   2685  C   VAL A  82       7.757  -8.202  -5.131  1.00  0.00           C  
ATOM   2686  O   VAL A  82       7.299  -9.340  -5.033  1.00  0.00           O  
ATOM   2687  CB  VAL A  82       6.191  -6.974  -6.697  1.00  0.00           C  
ATOM   2688  CG1 VAL A  82       5.206  -5.818  -6.889  1.00  0.00           C  
ATOM   2689  CG2 VAL A  82       7.243  -6.921  -7.816  1.00  0.00           C  
ATOM   2690  H   VAL A  82       8.216  -5.391  -5.381  1.00  0.00           H  
ATOM   2691  HA  VAL A  82       5.970  -7.223  -4.598  1.00  0.00           H  
ATOM   2692  HB  VAL A  82       5.628  -7.898  -6.830  1.00  0.00           H  
ATOM   2693 HG11 VAL A  82       4.493  -5.812  -6.064  1.00  0.00           H  
ATOM   2694 HG12 VAL A  82       5.736  -4.866  -6.918  1.00  0.00           H  
ATOM   2695 HG13 VAL A  82       4.658  -5.952  -7.821  1.00  0.00           H  
ATOM   2696 HG21 VAL A  82       7.839  -6.012  -7.731  1.00  0.00           H  
ATOM   2697 HG22 VAL A  82       7.896  -7.793  -7.772  1.00  0.00           H  
ATOM   2698 HG23 VAL A  82       6.743  -6.924  -8.785  1.00  0.00           H  
ATOM   2699  N   GLY A  83       9.072  -7.970  -5.092  1.00  0.00           N  
ATOM   2700  CA  GLY A  83      10.082  -9.022  -4.938  1.00  0.00           C  
ATOM   2701  C   GLY A  83      11.514  -8.485  -4.946  1.00  0.00           C  
ATOM   2702  O   GLY A  83      11.733  -7.282  -5.124  1.00  0.00           O  
ATOM   2703  H   GLY A  83       9.407  -7.021  -5.185  1.00  0.00           H  
ATOM   2704  HA2 GLY A  83       9.985  -9.747  -5.746  1.00  0.00           H  
ATOM   2705  HA3 GLY A  83       9.917  -9.547  -3.997  1.00  0.00           H  
ATOM   2706  N   TYR A  84      12.490  -9.371  -4.740  1.00  0.00           N  
ATOM   2707  CA  TYR A  84      13.902  -9.000  -4.581  1.00  0.00           C  
ATOM   2708  C   TYR A  84      14.886 -10.089  -5.050  1.00  0.00           C  
ATOM   2709  O   TYR A  84      14.496 -11.232  -5.286  1.00  0.00           O  
ATOM   2710  CB  TYR A  84      14.140  -8.547  -3.127  1.00  0.00           C  
ATOM   2711  CG  TYR A  84      14.760  -9.544  -2.167  1.00  0.00           C  
ATOM   2712  CD1 TYR A  84      13.954 -10.480  -1.491  1.00  0.00           C  
ATOM   2713  CD2 TYR A  84      16.144  -9.487  -1.907  1.00  0.00           C  
ATOM   2714  CE1 TYR A  84      14.530 -11.345  -0.539  1.00  0.00           C  
ATOM   2715  CE2 TYR A  84      16.717 -10.351  -0.957  1.00  0.00           C  
ATOM   2716  CZ  TYR A  84      15.911 -11.272  -0.261  1.00  0.00           C  
ATOM   2717  OH  TYR A  84      16.462 -12.073   0.684  1.00  0.00           O  
ATOM   2718  H   TYR A  84      12.241 -10.346  -4.648  1.00  0.00           H  
ATOM   2719  HA  TYR A  84      14.089  -8.133  -5.214  1.00  0.00           H  
ATOM   2720  HB2 TYR A  84      13.212  -8.175  -2.692  1.00  0.00           H  
ATOM   2721  HB3 TYR A  84      14.808  -7.686  -3.167  1.00  0.00           H  
ATOM   2722  HD1 TYR A  84      12.895 -10.525  -1.696  1.00  0.00           H  
ATOM   2723  HD2 TYR A  84      16.764  -8.770  -2.425  1.00  0.00           H  
ATOM   2724  HE1 TYR A  84      13.926 -12.071  -0.016  1.00  0.00           H  
ATOM   2725  HE2 TYR A  84      17.776 -10.304  -0.747  1.00  0.00           H  
ATOM   2726  HH  TYR A  84      17.406 -11.922   0.777  1.00  0.00           H  
ATOM   2727  N   ARG A  85      16.167  -9.722  -5.175  1.00  0.00           N  
ATOM   2728  CA  ARG A  85      17.301 -10.546  -5.631  1.00  0.00           C  
ATOM   2729  C   ARG A  85      18.530 -10.312  -4.750  1.00  0.00           C  
ATOM   2730  O   ARG A  85      18.869  -9.160  -4.472  1.00  0.00           O  
ATOM   2731  CB  ARG A  85      17.564 -10.247  -7.122  1.00  0.00           C  
ATOM   2732  CG  ARG A  85      18.866 -10.835  -7.704  1.00  0.00           C  
ATOM   2733  CD  ARG A  85      19.154 -10.333  -9.130  1.00  0.00           C  
ATOM   2734  NE  ARG A  85      19.597  -8.923  -9.138  1.00  0.00           N  
ATOM   2735  CZ  ARG A  85      20.145  -8.272 -10.150  1.00  0.00           C  
ATOM   2736  NH1 ARG A  85      20.261  -8.757 -11.348  1.00  0.00           N  
ATOM   2737  NH2 ARG A  85      20.617  -7.074  -9.979  1.00  0.00           N1+
ATOM   2738  H   ARG A  85      16.373  -8.757  -4.960  1.00  0.00           H  
ATOM   2739  HA  ARG A  85      17.034 -11.599  -5.539  1.00  0.00           H  
ATOM   2740  HB2 ARG A  85      17.589  -9.165  -7.252  1.00  0.00           H  
ATOM   2741  HB3 ARG A  85      16.723 -10.632  -7.699  1.00  0.00           H  
ATOM   2742  HG2 ARG A  85      18.777 -11.922  -7.721  1.00  0.00           H  
ATOM   2743  HG3 ARG A  85      19.719 -10.575  -7.077  1.00  0.00           H  
ATOM   2744  HD2 ARG A  85      18.264 -10.452  -9.748  1.00  0.00           H  
ATOM   2745  HD3 ARG A  85      19.945 -10.951  -9.554  1.00  0.00           H  
ATOM   2746  HE  ARG A  85      19.552  -8.407  -8.271  1.00  0.00           H  
ATOM   2747 HH11 ARG A  85      20.737  -8.214 -12.055  1.00  0.00           H  
ATOM   2748 HH12 ARG A  85      19.853  -9.635 -11.634  1.00  0.00           H  
ATOM   2749 HH21 ARG A  85      20.555  -6.615  -9.081  1.00  0.00           H  
ATOM   2750 HH22 ARG A  85      20.999  -6.596 -10.782  1.00  0.00           H  
ATOM   2751  N   ALA A  86      19.209 -11.381  -4.336  1.00  0.00           N  
ATOM   2752  CA  ALA A  86      20.453 -11.302  -3.570  1.00  0.00           C  
ATOM   2753  C   ALA A  86      21.315 -12.568  -3.688  1.00  0.00           C  
ATOM   2754  O   ALA A  86      20.801 -13.687  -3.653  1.00  0.00           O  
ATOM   2755  CB  ALA A  86      20.132 -11.032  -2.097  1.00  0.00           C  
ATOM   2756  H   ALA A  86      18.885 -12.297  -4.612  1.00  0.00           H  
ATOM   2757  HA  ALA A  86      21.034 -10.461  -3.949  1.00  0.00           H  
ATOM   2758  HB1 ALA A  86      19.618 -10.075  -2.001  1.00  0.00           H  
ATOM   2759  HB2 ALA A  86      19.506 -11.830  -1.698  1.00  0.00           H  
ATOM   2760  HB3 ALA A  86      21.061 -10.993  -1.527  1.00  0.00           H  
ATOM   2761  N   GLY A  87      22.637 -12.376  -3.765  1.00  0.00           N  
ATOM   2762  CA  GLY A  87      23.654 -13.431  -3.727  1.00  0.00           C  
ATOM   2763  C   GLY A  87      23.617 -14.366  -4.934  1.00  0.00           C  
ATOM   2764  O   GLY A  87      24.422 -14.228  -5.856  1.00  0.00           O  
ATOM   2765  H   GLY A  87      22.957 -11.420  -3.832  1.00  0.00           H  
ATOM   2766  HA2 GLY A  87      23.505 -14.034  -2.831  1.00  0.00           H  
ATOM   2767  HA3 GLY A  87      24.645 -12.981  -3.667  1.00  0.00           H  
ATOM   2768  N   ASN A  88      22.664 -15.296  -4.919  1.00  0.00           N  
ATOM   2769  CA  ASN A  88      22.483 -16.411  -5.851  1.00  0.00           C  
ATOM   2770  C   ASN A  88      20.993 -16.686  -6.163  1.00  0.00           C  
ATOM   2771  O   ASN A  88      20.696 -17.635  -6.891  1.00  0.00           O  
ATOM   2772  CB  ASN A  88      23.165 -17.653  -5.237  1.00  0.00           C  
ATOM   2773  CG  ASN A  88      22.664 -17.964  -3.831  1.00  0.00           C  
ATOM   2774  OD1 ASN A  88      21.500 -17.790  -3.502  1.00  0.00           O  
ATOM   2775  ND2 ASN A  88      23.514 -18.413  -2.946  1.00  0.00           N  
ATOM   2776  H   ASN A  88      22.011 -15.236  -4.151  1.00  0.00           H  
ATOM   2777  HA  ASN A  88      22.968 -16.178  -6.800  1.00  0.00           H  
ATOM   2778  HB2 ASN A  88      24.239 -17.472  -5.194  1.00  0.00           H  
ATOM   2779  HB3 ASN A  88      22.998 -18.527  -5.867  1.00  0.00           H  
ATOM   2780 HD21 ASN A  88      24.474 -18.591  -3.206  1.00  0.00           H  
ATOM   2781 HD22 ASN A  88      23.193 -18.459  -1.990  1.00  0.00           H  
ATOM   2782  N   SER A  89      20.056 -15.900  -5.618  1.00  0.00           N  
ATOM   2783  CA  SER A  89      18.618 -16.212  -5.601  1.00  0.00           C  
ATOM   2784  C   SER A  89      17.723 -14.973  -5.729  1.00  0.00           C  
ATOM   2785  O   SER A  89      18.151 -13.847  -5.466  1.00  0.00           O  
ATOM   2786  CB  SER A  89      18.259 -16.949  -4.302  1.00  0.00           C  
ATOM   2787  OG  SER A  89      18.930 -18.191  -4.193  1.00  0.00           O  
ATOM   2788  H   SER A  89      20.346 -15.082  -5.101  1.00  0.00           H  
ATOM   2789  HA  SER A  89      18.384 -16.875  -6.435  1.00  0.00           H  
ATOM   2790  HB2 SER A  89      17.185 -17.131  -4.275  1.00  0.00           H  
ATOM   2791  HB3 SER A  89      18.530 -16.319  -3.455  1.00  0.00           H  
ATOM   2792  HG  SER A  89      19.836 -18.017  -3.928  1.00  0.00           H  
ATOM   2793  N   ALA A  90      16.457 -15.193  -6.092  1.00  0.00           N  
ATOM   2794  CA  ALA A  90      15.398 -14.184  -6.098  1.00  0.00           C  
ATOM   2795  C   ALA A  90      14.073 -14.718  -5.524  1.00  0.00           C  
ATOM   2796  O   ALA A  90      13.795 -15.919  -5.563  1.00  0.00           O  
ATOM   2797  CB  ALA A  90      15.242 -13.603  -7.508  1.00  0.00           C  
ATOM   2798  H   ALA A  90      16.198 -16.126  -6.376  1.00  0.00           H  
ATOM   2799  HA  ALA A  90      15.705 -13.373  -5.438  1.00  0.00           H  
ATOM   2800  HB1 ALA A  90      16.158 -13.079  -7.782  1.00  0.00           H  
ATOM   2801  HB2 ALA A  90      15.047 -14.401  -8.225  1.00  0.00           H  
ATOM   2802  HB3 ALA A  90      14.418 -12.890  -7.526  1.00  0.00           H  
ATOM   2803  N   TYR A  91      13.259 -13.809  -4.986  1.00  0.00           N  
ATOM   2804  CA  TYR A  91      12.137 -14.118  -4.100  1.00  0.00           C  
ATOM   2805  C   TYR A  91      10.950 -13.176  -4.345  1.00  0.00           C  
ATOM   2806  O   TYR A  91      11.139 -11.976  -4.556  1.00  0.00           O  
ATOM   2807  CB  TYR A  91      12.587 -14.029  -2.629  1.00  0.00           C  
ATOM   2808  CG  TYR A  91      13.926 -14.666  -2.272  1.00  0.00           C  
ATOM   2809  CD1 TYR A  91      15.117 -13.921  -2.414  1.00  0.00           C  
ATOM   2810  CD2 TYR A  91      13.982 -15.976  -1.755  1.00  0.00           C  
ATOM   2811  CE1 TYR A  91      16.351 -14.472  -2.018  1.00  0.00           C  
ATOM   2812  CE2 TYR A  91      15.218 -16.530  -1.364  1.00  0.00           C  
ATOM   2813  CZ  TYR A  91      16.403 -15.773  -1.479  1.00  0.00           C  
ATOM   2814  OH  TYR A  91      17.595 -16.287  -1.077  1.00  0.00           O  
ATOM   2815  H   TYR A  91      13.520 -12.837  -5.073  1.00  0.00           H  
ATOM   2816  HA  TYR A  91      11.810 -15.141  -4.288  1.00  0.00           H  
ATOM   2817  HB2 TYR A  91      11.812 -14.479  -2.009  1.00  0.00           H  
ATOM   2818  HB3 TYR A  91      12.642 -12.977  -2.352  1.00  0.00           H  
ATOM   2819  HD1 TYR A  91      15.080 -12.918  -2.812  1.00  0.00           H  
ATOM   2820  HD2 TYR A  91      13.074 -16.550  -1.643  1.00  0.00           H  
ATOM   2821  HE1 TYR A  91      17.263 -13.901  -2.113  1.00  0.00           H  
ATOM   2822  HE2 TYR A  91      15.261 -17.529  -0.957  1.00  0.00           H  
ATOM   2823  HH  TYR A  91      17.541 -17.237  -0.947  1.00  0.00           H  
ATOM   2824  N   PHE A  92       9.729 -13.715  -4.290  1.00  0.00           N  
ATOM   2825  CA  PHE A  92       8.470 -13.007  -4.578  1.00  0.00           C  
ATOM   2826  C   PHE A  92       7.340 -13.465  -3.642  1.00  0.00           C  
ATOM   2827  O   PHE A  92       7.404 -14.550  -3.068  1.00  0.00           O  
ATOM   2828  CB  PHE A  92       8.072 -13.229  -6.047  1.00  0.00           C  
ATOM   2829  CG  PHE A  92       9.060 -12.692  -7.064  1.00  0.00           C  
ATOM   2830  CD1 PHE A  92       8.910 -11.385  -7.565  1.00  0.00           C  
ATOM   2831  CD2 PHE A  92      10.148 -13.482  -7.488  1.00  0.00           C  
ATOM   2832  CE1 PHE A  92       9.849 -10.863  -8.473  1.00  0.00           C  
ATOM   2833  CE2 PHE A  92      11.093 -12.956  -8.386  1.00  0.00           C  
ATOM   2834  CZ  PHE A  92      10.944 -11.647  -8.877  1.00  0.00           C  
ATOM   2835  H   PHE A  92       9.658 -14.707  -4.115  1.00  0.00           H  
ATOM   2836  HA  PHE A  92       8.613 -11.938  -4.421  1.00  0.00           H  
ATOM   2837  HB2 PHE A  92       7.108 -12.750  -6.219  1.00  0.00           H  
ATOM   2838  HB3 PHE A  92       7.935 -14.298  -6.213  1.00  0.00           H  
ATOM   2839  HD1 PHE A  92       8.078 -10.776  -7.245  1.00  0.00           H  
ATOM   2840  HD2 PHE A  92      10.269 -14.485  -7.107  1.00  0.00           H  
ATOM   2841  HE1 PHE A  92       9.733  -9.859  -8.853  1.00  0.00           H  
ATOM   2842  HE2 PHE A  92      11.939 -13.557  -8.688  1.00  0.00           H  
ATOM   2843  HZ  PHE A  92      11.673 -11.239  -9.562  1.00  0.00           H  
ATOM   2844  N   PHE A  93       6.292 -12.655  -3.496  1.00  0.00           N  
ATOM   2845  CA  PHE A  93       5.126 -12.969  -2.657  1.00  0.00           C  
ATOM   2846  C   PHE A  93       4.008 -13.691  -3.435  1.00  0.00           C  
ATOM   2847  O   PHE A  93       4.064 -13.793  -4.660  1.00  0.00           O  
ATOM   2848  CB  PHE A  93       4.636 -11.682  -1.987  1.00  0.00           C  
ATOM   2849  CG  PHE A  93       5.686 -10.941  -1.174  1.00  0.00           C  
ATOM   2850  CD1 PHE A  93       6.066 -11.424   0.093  1.00  0.00           C  
ATOM   2851  CD2 PHE A  93       6.256  -9.749  -1.662  1.00  0.00           C  
ATOM   2852  CE1 PHE A  93       7.010 -10.721   0.865  1.00  0.00           C  
ATOM   2853  CE2 PHE A  93       7.189  -9.038  -0.883  1.00  0.00           C  
ATOM   2854  CZ  PHE A  93       7.560  -9.521   0.384  1.00  0.00           C  
ATOM   2855  H   PHE A  93       6.279 -11.788  -4.015  1.00  0.00           H  
ATOM   2856  HA  PHE A  93       5.435 -13.646  -1.861  1.00  0.00           H  
ATOM   2857  HB2 PHE A  93       3.813 -11.937  -1.319  1.00  0.00           H  
ATOM   2858  HB3 PHE A  93       4.240 -11.018  -2.755  1.00  0.00           H  
ATOM   2859  HD1 PHE A  93       5.627 -12.334   0.476  1.00  0.00           H  
ATOM   2860  HD2 PHE A  93       5.973  -9.372  -2.633  1.00  0.00           H  
ATOM   2861  HE1 PHE A  93       7.304 -11.102   1.832  1.00  0.00           H  
ATOM   2862  HE2 PHE A  93       7.612  -8.118  -1.258  1.00  0.00           H  
ATOM   2863  HZ  PHE A  93       8.266  -8.970   0.988  1.00  0.00           H  
ATOM   2864  N   HIS A  94       2.985 -14.197  -2.731  1.00  0.00           N  
ATOM   2865  CA  HIS A  94       1.855 -14.922  -3.336  1.00  0.00           C  
ATOM   2866  C   HIS A  94       1.058 -14.043  -4.326  1.00  0.00           C  
ATOM   2867  O   HIS A  94       0.537 -13.010  -3.895  1.00  0.00           O  
ATOM   2868  CB  HIS A  94       0.916 -15.440  -2.238  1.00  0.00           C  
ATOM   2869  CG  HIS A  94      -0.306 -16.093  -2.824  1.00  0.00           C  
ATOM   2870  CD2 HIS A  94      -1.570 -15.582  -2.795  1.00  0.00           C  
ATOM   2871  ND1 HIS A  94      -0.305 -17.280  -3.560  1.00  0.00           N  
ATOM   2872  NE2 HIS A  94      -2.351 -16.441  -3.531  1.00  0.00           N  
ATOM   2873  CE1 HIS A  94      -1.570 -17.436  -3.987  1.00  0.00           C  
ATOM   2874  H   HIS A  94       2.970 -14.060  -1.731  1.00  0.00           H  
ATOM   2875  HA  HIS A  94       2.247 -15.795  -3.858  1.00  0.00           H  
ATOM   2876  HB2 HIS A  94       0.587 -14.601  -1.625  1.00  0.00           H  
ATOM   2877  HB3 HIS A  94       1.439 -16.156  -1.604  1.00  0.00           H  
ATOM   2878  HD2 HIS A  94      -1.885 -14.667  -2.315  1.00  0.00           H  
ATOM   2879  HE2 HIS A  94      -3.329 -16.311  -3.748  1.00  0.00           H  
ATOM   2880  HE1 HIS A  94      -1.911 -18.247  -4.613  1.00  0.00           H  
ATOM   2881  N   PRO A  95       0.913 -14.418  -5.613  1.00  0.00           N  
ATOM   2882  CA  PRO A  95       0.224 -13.583  -6.598  1.00  0.00           C  
ATOM   2883  C   PRO A  95      -1.298 -13.473  -6.421  1.00  0.00           C  
ATOM   2884  O   PRO A  95      -2.032 -14.466  -6.481  1.00  0.00           O  
ATOM   2885  CB  PRO A  95       0.576 -14.170  -7.968  1.00  0.00           C  
ATOM   2886  CG  PRO A  95       1.907 -14.867  -7.712  1.00  0.00           C  
ATOM   2887  CD  PRO A  95       1.684 -15.437  -6.313  1.00  0.00           C  
ATOM   2888  HA  PRO A  95       0.654 -12.583  -6.542  1.00  0.00           H  
ATOM   2889  HB2 PRO A  95       0.668 -13.386  -8.719  1.00  0.00           H  
ATOM   2890  HB3 PRO A  95      -0.164 -14.912  -8.268  1.00  0.00           H  
ATOM   2891  HG2 PRO A  95       2.712 -14.132  -7.685  1.00  0.00           H  
ATOM   2892  HG3 PRO A  95       2.110 -15.648  -8.444  1.00  0.00           H  
ATOM   2893  HD2 PRO A  95       1.105 -16.359  -6.369  1.00  0.00           H  
ATOM   2894  HD3 PRO A  95       2.654 -15.626  -5.852  1.00  0.00           H  
ATOM   2895  N   ASP A  96      -1.787 -12.241  -6.280  1.00  0.00           N  
ATOM   2896  CA  ASP A  96      -3.203 -11.892  -6.107  1.00  0.00           C  
ATOM   2897  C   ASP A  96      -4.076 -12.297  -7.319  1.00  0.00           C  
ATOM   2898  O   ASP A  96      -5.276 -12.535  -7.184  1.00  0.00           O  
ATOM   2899  CB  ASP A  96      -3.401 -10.369  -5.839  1.00  0.00           C  
ATOM   2900  CG  ASP A  96      -2.275  -9.517  -5.205  1.00  0.00           C  
ATOM   2901  OD1 ASP A  96      -1.092  -9.918  -5.162  1.00  0.00           O  
ATOM   2902  OD2 ASP A  96      -2.573  -8.369  -4.806  1.00  0.00           O1-
ATOM   2903  H   ASP A  96      -1.124 -11.495  -6.124  1.00  0.00           H  
ATOM   2904  HA  ASP A  96      -3.571 -12.436  -5.238  1.00  0.00           H  
ATOM   2905  HB2 ASP A  96      -4.299 -10.260  -5.231  1.00  0.00           H  
ATOM   2906  HB3 ASP A  96      -3.617  -9.897  -6.797  1.00  0.00           H  
ATOM   2907  N   ASN A  97      -3.495 -12.345  -8.521  1.00  0.00           N  
ATOM   2908  CA  ASN A  97      -4.159 -12.690  -9.785  1.00  0.00           C  
ATOM   2909  C   ASN A  97      -3.113 -13.090 -10.845  1.00  0.00           C  
ATOM   2910  O   ASN A  97      -1.934 -12.745 -10.725  1.00  0.00           O  
ATOM   2911  CB  ASN A  97      -4.985 -11.488 -10.286  1.00  0.00           C  
ATOM   2912  CG  ASN A  97      -4.127 -10.252 -10.472  1.00  0.00           C  
ATOM   2913  OD1 ASN A  97      -3.521 -10.050 -11.511  1.00  0.00           O  
ATOM   2914  ND2 ASN A  97      -4.020  -9.417  -9.468  1.00  0.00           N  
ATOM   2915  H   ASN A  97      -2.500 -12.178  -8.568  1.00  0.00           H  
ATOM   2916  HA  ASN A  97      -4.816 -13.545  -9.624  1.00  0.00           H  
ATOM   2917  HB2 ASN A  97      -5.454 -11.730 -11.239  1.00  0.00           H  
ATOM   2918  HB3 ASN A  97      -5.774 -11.270  -9.567  1.00  0.00           H  
ATOM   2919 HD21 ASN A  97      -3.280  -8.734  -9.542  1.00  0.00           H  
ATOM   2920 HD22 ASN A  97      -4.436  -9.643  -8.575  1.00  0.00           H  
ATOM   2921  N   GLN A  98      -3.547 -13.763 -11.918  1.00  0.00           N  
ATOM   2922  CA  GLN A  98      -2.639 -14.252 -12.962  1.00  0.00           C  
ATOM   2923  C   GLN A  98      -2.003 -13.148 -13.835  1.00  0.00           C  
ATOM   2924  O   GLN A  98      -0.992 -13.418 -14.477  1.00  0.00           O  
ATOM   2925  CB  GLN A  98      -3.332 -15.365 -13.769  1.00  0.00           C  
ATOM   2926  CG  GLN A  98      -2.528 -15.990 -14.929  1.00  0.00           C  
ATOM   2927  CD  GLN A  98      -1.177 -16.586 -14.536  1.00  0.00           C  
ATOM   2928  OE1 GLN A  98      -1.077 -17.609 -13.882  1.00  0.00           O  
ATOM   2929  NE2 GLN A  98      -0.074 -15.997 -14.938  1.00  0.00           N  
ATOM   2930  H   GLN A  98      -4.517 -14.040 -11.964  1.00  0.00           H  
ATOM   2931  HA  GLN A  98      -1.811 -14.731 -12.440  1.00  0.00           H  
ATOM   2932  HB2 GLN A  98      -3.610 -16.164 -13.081  1.00  0.00           H  
ATOM   2933  HB3 GLN A  98      -4.249 -14.952 -14.189  1.00  0.00           H  
ATOM   2934  HG2 GLN A  98      -3.122 -16.789 -15.373  1.00  0.00           H  
ATOM   2935  HG3 GLN A  98      -2.375 -15.243 -15.708  1.00  0.00           H  
ATOM   2936 HE21 GLN A  98      -0.147 -15.030 -15.219  1.00  0.00           H  
ATOM   2937 HE22 GLN A  98       0.809 -16.389 -14.643  1.00  0.00           H  
ATOM   2938  N   GLU A  99      -2.501 -11.904 -13.851  1.00  0.00           N  
ATOM   2939  CA  GLU A  99      -1.760 -10.815 -14.512  1.00  0.00           C  
ATOM   2940  C   GLU A  99      -0.510 -10.444 -13.701  1.00  0.00           C  
ATOM   2941  O   GLU A  99       0.584 -10.395 -14.252  1.00  0.00           O  
ATOM   2942  CB  GLU A  99      -2.658  -9.603 -14.828  1.00  0.00           C  
ATOM   2943  CG  GLU A  99      -1.864  -8.456 -15.486  1.00  0.00           C  
ATOM   2944  CD  GLU A  99      -2.600  -7.115 -15.559  1.00  0.00           C  
ATOM   2945  OE1 GLU A  99      -2.100  -6.205 -16.260  1.00  0.00           O  
ATOM   2946  OE2 GLU A  99      -3.635  -6.923 -14.876  1.00  0.00           O1-
ATOM   2947  H   GLU A  99      -3.303 -11.673 -13.282  1.00  0.00           H  
ATOM   2948  HA  GLU A  99      -1.386 -11.179 -15.468  1.00  0.00           H  
ATOM   2949  HB2 GLU A  99      -3.092  -9.245 -13.894  1.00  0.00           H  
ATOM   2950  HB3 GLU A  99      -3.467  -9.911 -15.490  1.00  0.00           H  
ATOM   2951  HG2 GLU A  99      -1.580  -8.769 -16.491  1.00  0.00           H  
ATOM   2952  HG3 GLU A  99      -0.950  -8.267 -14.925  1.00  0.00           H  
ATOM   2953  N   ASP A 100      -0.638 -10.258 -12.385  1.00  0.00           N  
ATOM   2954  CA  ASP A 100       0.522 -10.047 -11.510  1.00  0.00           C  
ATOM   2955  C   ASP A 100       1.442 -11.281 -11.439  1.00  0.00           C  
ATOM   2956  O   ASP A 100       2.664 -11.128 -11.439  1.00  0.00           O  
ATOM   2957  CB  ASP A 100       0.058  -9.564 -10.128  1.00  0.00           C  
ATOM   2958  CG  ASP A 100      -0.544  -8.159 -10.205  1.00  0.00           C  
ATOM   2959  OD1 ASP A 100       0.171  -7.212 -10.606  1.00  0.00           O  
ATOM   2960  OD2 ASP A 100      -1.734  -7.960  -9.871  1.00  0.00           O1-
ATOM   2961  H   ASP A 100      -1.558 -10.326 -11.973  1.00  0.00           H  
ATOM   2962  HA  ASP A 100       1.128  -9.250 -11.942  1.00  0.00           H  
ATOM   2963  HB2 ASP A 100       0.917  -9.534  -9.458  1.00  0.00           H  
ATOM   2964  HB3 ASP A 100      -0.670 -10.265  -9.719  1.00  0.00           H  
ATOM   2965  N   ALA A 101       0.887 -12.500 -11.465  1.00  0.00           N  
ATOM   2966  CA  ALA A 101       1.680 -13.731 -11.558  1.00  0.00           C  
ATOM   2967  C   ALA A 101       2.460 -13.834 -12.884  1.00  0.00           C  
ATOM   2968  O   ALA A 101       3.578 -14.341 -12.901  1.00  0.00           O  
ATOM   2969  CB  ALA A 101       0.768 -14.952 -11.391  1.00  0.00           C  
ATOM   2970  H   ALA A 101      -0.120 -12.570 -11.414  1.00  0.00           H  
ATOM   2971  HA  ALA A 101       2.406 -13.729 -10.745  1.00  0.00           H  
ATOM   2972  HB1 ALA A 101       0.030 -14.787 -10.606  1.00  0.00           H  
ATOM   2973  HB2 ALA A 101       0.251 -15.153 -12.330  1.00  0.00           H  
ATOM   2974  HB3 ALA A 101       1.374 -15.823 -11.142  1.00  0.00           H  
ATOM   2975  N   GLU A 102       1.891 -13.348 -13.993  1.00  0.00           N  
ATOM   2976  CA  GLU A 102       2.585 -13.276 -15.283  1.00  0.00           C  
ATOM   2977  C   GLU A 102       3.656 -12.179 -15.263  1.00  0.00           C  
ATOM   2978  O   GLU A 102       4.770 -12.382 -15.745  1.00  0.00           O  
ATOM   2979  CB  GLU A 102       1.554 -13.100 -16.415  1.00  0.00           C  
ATOM   2980  CG  GLU A 102       2.113 -13.245 -17.838  1.00  0.00           C  
ATOM   2981  CD  GLU A 102       2.801 -12.016 -18.443  1.00  0.00           C  
ATOM   2982  OE1 GLU A 102       2.743 -10.884 -17.912  1.00  0.00           O  
ATOM   2983  OE2 GLU A 102       3.438 -12.182 -19.506  1.00  0.00           O1-
ATOM   2984  H   GLU A 102       0.963 -12.955 -13.932  1.00  0.00           H  
ATOM   2985  HA  GLU A 102       3.100 -14.222 -15.450  1.00  0.00           H  
ATOM   2986  HB2 GLU A 102       1.041 -12.144 -16.315  1.00  0.00           H  
ATOM   2987  HB3 GLU A 102       0.804 -13.884 -16.306  1.00  0.00           H  
ATOM   2988  HG2 GLU A 102       1.280 -13.503 -18.491  1.00  0.00           H  
ATOM   2989  HG3 GLU A 102       2.802 -14.090 -17.853  1.00  0.00           H  
ATOM   2990  N   ALA A 103       3.355 -11.042 -14.636  1.00  0.00           N  
ATOM   2991  CA  ALA A 103       4.237  -9.889 -14.564  1.00  0.00           C  
ATOM   2992  C   ALA A 103       5.547 -10.172 -13.798  1.00  0.00           C  
ATOM   2993  O   ALA A 103       6.623  -9.799 -14.274  1.00  0.00           O  
ATOM   2994  CB  ALA A 103       3.428  -8.716 -13.998  1.00  0.00           C  
ATOM   2995  H   ALA A 103       2.415 -10.933 -14.284  1.00  0.00           H  
ATOM   2996  HA  ALA A 103       4.514  -9.638 -15.588  1.00  0.00           H  
ATOM   2997  HB1 ALA A 103       2.488  -8.619 -14.542  1.00  0.00           H  
ATOM   2998  HB2 ALA A 103       3.216  -8.881 -12.942  1.00  0.00           H  
ATOM   2999  HB3 ALA A 103       3.979  -7.784 -14.126  1.00  0.00           H  
ATOM   3000  N   ILE A 104       5.500 -10.891 -12.667  1.00  0.00           N  
ATOM   3001  CA  ILE A 104       6.712 -11.270 -11.905  1.00  0.00           C  
ATOM   3002  C   ILE A 104       7.581 -12.331 -12.611  1.00  0.00           C  
ATOM   3003  O   ILE A 104       8.712 -12.573 -12.182  1.00  0.00           O  
ATOM   3004  CB  ILE A 104       6.380 -11.672 -10.450  1.00  0.00           C  
ATOM   3005  CG1 ILE A 104       5.598 -13.002 -10.376  1.00  0.00           C  
ATOM   3006  CG2 ILE A 104       5.692 -10.511  -9.708  1.00  0.00           C  
ATOM   3007  CD1 ILE A 104       5.332 -13.487  -8.948  1.00  0.00           C  
ATOM   3008  H   ILE A 104       4.595 -11.156 -12.305  1.00  0.00           H  
ATOM   3009  HA  ILE A 104       7.339 -10.380 -11.845  1.00  0.00           H  
ATOM   3010  HB  ILE A 104       7.333 -11.837  -9.948  1.00  0.00           H  
ATOM   3011 HG12 ILE A 104       6.161 -13.782 -10.889  1.00  0.00           H  
ATOM   3012 HG13 ILE A 104       4.641 -12.885 -10.884  1.00  0.00           H  
ATOM   3013 HG21 ILE A 104       6.252  -9.588  -9.855  1.00  0.00           H  
ATOM   3014 HG22 ILE A 104       4.674 -10.370 -10.072  1.00  0.00           H  
ATOM   3015 HG23 ILE A 104       5.655 -10.718  -8.638  1.00  0.00           H  
ATOM   3016 HD11 ILE A 104       6.270 -13.551  -8.398  1.00  0.00           H  
ATOM   3017 HD12 ILE A 104       4.652 -12.807  -8.435  1.00  0.00           H  
ATOM   3018 HD13 ILE A 104       4.875 -14.477  -8.984  1.00  0.00           H  
ATOM   3019  N   THR A 105       7.133 -12.919 -13.730  1.00  0.00           N  
ATOM   3020  CA  THR A 105       8.025 -13.726 -14.590  1.00  0.00           C  
ATOM   3021  C   THR A 105       9.069 -12.860 -15.310  1.00  0.00           C  
ATOM   3022  O   THR A 105      10.077 -13.397 -15.775  1.00  0.00           O  
ATOM   3023  CB  THR A 105       7.279 -14.583 -15.627  1.00  0.00           C  
ATOM   3024  OG1 THR A 105       6.772 -13.802 -16.677  1.00  0.00           O  
ATOM   3025  CG2 THR A 105       6.132 -15.409 -15.054  1.00  0.00           C  
ATOM   3026  H   THR A 105       6.189 -12.734 -14.038  1.00  0.00           H  
ATOM   3027  HA  THR A 105       8.574 -14.417 -13.950  1.00  0.00           H  
ATOM   3028  HB  THR A 105       7.998 -15.276 -16.065  1.00  0.00           H  
ATOM   3029 HG21 THR A 105       6.491 -16.007 -14.217  1.00  0.00           H  
ATOM   3030 HG22 THR A 105       5.331 -14.758 -14.703  1.00  0.00           H  
ATOM   3031 HG23 THR A 105       5.742 -16.072 -15.826  1.00  0.00           H  
ATOM   3032  HG1 THR A 105       6.012 -13.318 -16.344  1.00  0.00           H  
ATOM   3033  N   HIS A 106       8.866 -11.534 -15.396  1.00  0.00           N  
ATOM   3034  CA  HIS A 106       9.722 -10.574 -16.122  1.00  0.00           C  
ATOM   3035  C   HIS A 106      10.739  -9.843 -15.230  1.00  0.00           C  
ATOM   3036  O   HIS A 106      11.297  -8.827 -15.637  1.00  0.00           O  
ATOM   3037  CB  HIS A 106       8.859  -9.575 -16.925  1.00  0.00           C  
ATOM   3038  CG  HIS A 106       7.616 -10.145 -17.564  1.00  0.00           C  
ATOM   3039  ND1 HIS A 106       7.515 -11.310 -18.301  1.00  0.00           N1+
ATOM   3040  CD2 HIS A 106       6.364  -9.607 -17.466  1.00  0.00           C  
ATOM   3041  CE1 HIS A 106       6.219 -11.495 -18.608  1.00  0.00           C  
ATOM   3042  NE2 HIS A 106       5.498 -10.469 -18.116  1.00  0.00           N  
ATOM   3043  H   HIS A 106       8.017 -11.166 -14.991  1.00  0.00           H  
ATOM   3044  HA  HIS A 106      10.325 -11.128 -16.842  1.00  0.00           H  
ATOM   3045  HB2 HIS A 106       9.474  -9.116 -17.699  1.00  0.00           H  
ATOM   3046  HB3 HIS A 106       8.548  -8.778 -16.250  1.00  0.00           H  
ATOM   3047  HD1 HIS A 106       8.262 -11.966 -18.482  1.00  0.00           H  
ATOM   3048  HD2 HIS A 106       6.108  -8.698 -16.942  1.00  0.00           H  
ATOM   3049  HE2 HIS A 106       4.490 -10.421 -18.140  1.00  0.00           H  
ATOM   3050  HE1 HIS A 106       5.806 -12.352 -19.119  1.00  0.00           H  
ATOM   3051  N   LEU A 107      10.973 -10.329 -14.011  1.00  0.00           N  
ATOM   3052  CA  LEU A 107      11.819  -9.694 -12.995  1.00  0.00           C  
ATOM   3053  C   LEU A 107      12.776 -10.728 -12.412  1.00  0.00           C  
ATOM   3054  O   LEU A 107      12.314 -11.776 -11.969  1.00  0.00           O  
ATOM   3055  CB  LEU A 107      10.939  -9.097 -11.879  1.00  0.00           C  
ATOM   3056  CG  LEU A 107       9.948  -7.998 -12.297  1.00  0.00           C  
ATOM   3057  CD1 LEU A 107       9.039  -7.690 -11.105  1.00  0.00           C  
ATOM   3058  CD2 LEU A 107      10.679  -6.719 -12.704  1.00  0.00           C  
ATOM   3059  H   LEU A 107      10.509 -11.187 -13.748  1.00  0.00           H  
ATOM   3060  HA  LEU A 107      12.416  -8.898 -13.442  1.00  0.00           H  
ATOM   3061  HB2 LEU A 107      11.590  -8.702 -11.099  1.00  0.00           H  
ATOM   3062  HB3 LEU A 107      10.366  -9.914 -11.440  1.00  0.00           H  
ATOM   3063  HG  LEU A 107       9.328  -8.339 -13.126  1.00  0.00           H  
ATOM   3064 HD11 LEU A 107       8.435  -8.566 -10.868  1.00  0.00           H  
ATOM   3065 HD12 LEU A 107       9.633  -7.418 -10.232  1.00  0.00           H  
ATOM   3066 HD13 LEU A 107       8.369  -6.867 -11.353  1.00  0.00           H  
ATOM   3067 HD21 LEU A 107      11.313  -6.374 -11.888  1.00  0.00           H  
ATOM   3068 HD22 LEU A 107      11.294  -6.903 -13.586  1.00  0.00           H  
ATOM   3069 HD23 LEU A 107       9.955  -5.942 -12.952  1.00  0.00           H  
ATOM   3070  N   PHE A 108      14.078 -10.443 -12.382  1.00  0.00           N  
ATOM   3071  CA  PHE A 108      15.128 -11.303 -11.815  1.00  0.00           C  
ATOM   3072  C   PHE A 108      15.130 -12.749 -12.351  1.00  0.00           C  
ATOM   3073  O   PHE A 108      15.231 -13.718 -11.597  1.00  0.00           O  
ATOM   3074  CB  PHE A 108      15.137 -11.200 -10.278  1.00  0.00           C  
ATOM   3075  CG  PHE A 108      15.124  -9.782  -9.727  1.00  0.00           C  
ATOM   3076  CD1 PHE A 108      15.990  -8.802 -10.254  1.00  0.00           C  
ATOM   3077  CD2 PHE A 108      14.243  -9.440  -8.681  1.00  0.00           C  
ATOM   3078  CE1 PHE A 108      15.956  -7.487  -9.762  1.00  0.00           C  
ATOM   3079  CE2 PHE A 108      14.212  -8.124  -8.187  1.00  0.00           C  
ATOM   3080  CZ  PHE A 108      15.066  -7.149  -8.730  1.00  0.00           C  
ATOM   3081  H   PHE A 108      14.378  -9.571 -12.795  1.00  0.00           H  
ATOM   3082  HA  PHE A 108      16.076 -10.889 -12.157  1.00  0.00           H  
ATOM   3083  HB2 PHE A 108      16.029 -11.701  -9.904  1.00  0.00           H  
ATOM   3084  HB3 PHE A 108      14.270 -11.737  -9.893  1.00  0.00           H  
ATOM   3085  HD1 PHE A 108      16.682  -9.047 -11.047  1.00  0.00           H  
ATOM   3086  HD2 PHE A 108      13.587 -10.185  -8.256  1.00  0.00           H  
ATOM   3087  HE1 PHE A 108      16.606  -6.737 -10.187  1.00  0.00           H  
ATOM   3088  HE2 PHE A 108      13.523  -7.858  -7.399  1.00  0.00           H  
ATOM   3089  HZ  PHE A 108      15.035  -6.134  -8.362  1.00  0.00           H  
ATOM   3090  N   THR A 109      15.019 -12.908 -13.671  1.00  0.00           N  
ATOM   3091  CA  THR A 109      15.367 -14.161 -14.376  1.00  0.00           C  
ATOM   3092  C   THR A 109      16.880 -14.417 -14.383  1.00  0.00           C  
ATOM   3093  O   THR A 109      17.314 -15.551 -14.573  1.00  0.00           O  
ATOM   3094  CB  THR A 109      14.883 -14.125 -15.836  1.00  0.00           C  
ATOM   3095  OG1 THR A 109      15.412 -12.988 -16.486  1.00  0.00           O  
ATOM   3096  CG2 THR A 109      13.360 -14.063 -15.946  1.00  0.00           C  
ATOM   3097  H   THR A 109      14.823 -12.096 -14.239  1.00  0.00           H  
ATOM   3098  HA  THR A 109      14.896 -15.008 -13.879  1.00  0.00           H  
ATOM   3099  HB  THR A 109      15.238 -15.021 -16.345  1.00  0.00           H  
ATOM   3100 HG21 THR A 109      12.929 -14.940 -15.464  1.00  0.00           H  
ATOM   3101 HG22 THR A 109      12.972 -13.163 -15.469  1.00  0.00           H  
ATOM   3102 HG23 THR A 109      13.073 -14.061 -16.998  1.00  0.00           H  
ATOM   3103  HG1 THR A 109      15.301 -13.101 -17.433  1.00  0.00           H  
ATOM   3104  N   ASP A 110      17.691 -13.383 -14.149  1.00  0.00           N  
ATOM   3105  CA  ASP A 110      19.125 -13.332 -14.451  1.00  0.00           C  
ATOM   3106  C   ASP A 110      20.032 -13.866 -13.314  1.00  0.00           C  
ATOM   3107  O   ASP A 110      21.176 -13.434 -13.125  1.00  0.00           O  
ATOM   3108  CB  ASP A 110      19.447 -11.901 -14.906  1.00  0.00           C  
ATOM   3109  CG  ASP A 110      19.647 -10.894 -13.771  1.00  0.00           C  
ATOM   3110  OD1 ASP A 110      18.759 -10.717 -12.901  1.00  0.00           O  
ATOM   3111  OD2 ASP A 110      20.700 -10.217 -13.799  1.00  0.00           O1-
ATOM   3112  H   ASP A 110      17.261 -12.498 -13.920  1.00  0.00           H  
ATOM   3113  HA  ASP A 110      19.295 -13.980 -15.311  1.00  0.00           H  
ATOM   3114  HB2 ASP A 110      18.644 -11.540 -15.549  1.00  0.00           H  
ATOM   3115  HB3 ASP A 110      20.342 -11.923 -15.527  1.00  0.00           H  
ATOM   3116  N   VAL A 111      19.500 -14.809 -12.537  1.00  0.00           N  
ATOM   3117  CA  VAL A 111      20.043 -15.310 -11.269  1.00  0.00           C  
ATOM   3118  C   VAL A 111      19.660 -16.785 -11.086  1.00  0.00           C  
ATOM   3119  O   VAL A 111      18.664 -17.252 -11.630  1.00  0.00           O  
ATOM   3120  CB  VAL A 111      19.592 -14.389 -10.114  1.00  0.00           C  
ATOM   3121  CG1 VAL A 111      18.069 -14.278  -9.998  1.00  0.00           C  
ATOM   3122  CG2 VAL A 111      20.089 -14.876  -8.755  1.00  0.00           C  
ATOM   3123  H   VAL A 111      18.609 -15.184 -12.826  1.00  0.00           H  
ATOM   3124  HA  VAL A 111      21.131 -15.263 -11.322  1.00  0.00           H  
ATOM   3125  HB  VAL A 111      19.999 -13.393 -10.287  1.00  0.00           H  
ATOM   3126 HG11 VAL A 111      17.667 -13.827 -10.905  1.00  0.00           H  
ATOM   3127 HG12 VAL A 111      17.615 -15.258  -9.849  1.00  0.00           H  
ATOM   3128 HG13 VAL A 111      17.815 -13.632  -9.157  1.00  0.00           H  
ATOM   3129 HG21 VAL A 111      19.581 -15.800  -8.478  1.00  0.00           H  
ATOM   3130 HG22 VAL A 111      21.167 -15.033  -8.786  1.00  0.00           H  
ATOM   3131 HG23 VAL A 111      19.868 -14.125  -7.996  1.00  0.00           H  
ATOM   3132  N   GLN A 112      20.481 -17.538 -10.350  1.00  0.00           N  
ATOM   3133  CA  GLN A 112      20.532 -19.003 -10.416  1.00  0.00           C  
ATOM   3134  C   GLN A 112      19.326 -19.757  -9.811  1.00  0.00           C  
ATOM   3135  O   GLN A 112      19.092 -20.915 -10.156  1.00  0.00           O  
ATOM   3136  CB  GLN A 112      21.877 -19.433  -9.796  1.00  0.00           C  
ATOM   3137  CG  GLN A 112      22.198 -20.928  -9.922  1.00  0.00           C  
ATOM   3138  CD  GLN A 112      22.349 -21.371 -11.373  1.00  0.00           C  
ATOM   3139  OE1 GLN A 112      22.908 -20.669 -12.208  1.00  0.00           O  
ATOM   3140  NE2 GLN A 112      21.898 -22.551 -11.730  1.00  0.00           N  
ATOM   3141  H   GLN A 112      21.222 -17.075  -9.844  1.00  0.00           H  
ATOM   3142  HA  GLN A 112      20.548 -19.275 -11.471  1.00  0.00           H  
ATOM   3143  HB2 GLN A 112      21.872 -19.177  -8.736  1.00  0.00           H  
ATOM   3144  HB3 GLN A 112      22.682 -18.866 -10.264  1.00  0.00           H  
ATOM   3145  HG2 GLN A 112      21.441 -21.527  -9.415  1.00  0.00           H  
ATOM   3146  HG3 GLN A 112      23.151 -21.113  -9.427  1.00  0.00           H  
ATOM   3147 HE21 GLN A 112      21.325 -23.098 -11.103  1.00  0.00           H  
ATOM   3148 HE22 GLN A 112      22.010 -22.793 -12.704  1.00  0.00           H  
ATOM   3149  N   ASN A 113      18.550 -19.121  -8.926  1.00  0.00           N  
ATOM   3150  CA  ASN A 113      17.395 -19.725  -8.247  1.00  0.00           C  
ATOM   3151  C   ASN A 113      16.253 -18.714  -8.047  1.00  0.00           C  
ATOM   3152  O   ASN A 113      16.499 -17.515  -7.894  1.00  0.00           O  
ATOM   3153  CB  ASN A 113      17.791 -20.361  -6.897  1.00  0.00           C  
ATOM   3154  CG  ASN A 113      19.116 -21.105  -6.857  1.00  0.00           C  
ATOM   3155  ND2 ASN A 113      20.217 -20.426  -6.633  1.00  0.00           N  
ATOM   3156  OD1 ASN A 113      19.186 -22.319  -7.001  1.00  0.00           O  
ATOM   3157  H   ASN A 113      18.769 -18.160  -8.707  1.00  0.00           H  
ATOM   3158  HA  ASN A 113      17.011 -20.521  -8.885  1.00  0.00           H  
ATOM   3159  HB2 ASN A 113      17.007 -21.056  -6.597  1.00  0.00           H  
ATOM   3160  HB3 ASN A 113      17.838 -19.576  -6.143  1.00  0.00           H  
ATOM   3161 HD21 ASN A 113      21.075 -20.948  -6.526  1.00  0.00           H  
ATOM   3162 HD22 ASN A 113      20.183 -19.420  -6.545  1.00  0.00           H  
ATOM   3163  N   ARG A 114      15.003 -19.197  -8.012  1.00  0.00           N  
ATOM   3164  CA  ARG A 114      13.783 -18.381  -7.870  1.00  0.00           C  
ATOM   3165  C   ARG A 114      12.756 -19.072  -6.973  1.00  0.00           C  
ATOM   3166  O   ARG A 114      12.528 -20.273  -7.111  1.00  0.00           O  
ATOM   3167  CB  ARG A 114      13.168 -18.064  -9.246  1.00  0.00           C  
ATOM   3168  CG  ARG A 114      14.060 -17.198 -10.154  1.00  0.00           C  
ATOM   3169  CD  ARG A 114      13.499 -17.061 -11.576  1.00  0.00           C  
ATOM   3170  NE  ARG A 114      12.112 -16.554 -11.621  1.00  0.00           N  
ATOM   3171  CZ  ARG A 114      11.719 -15.302 -11.493  1.00  0.00           C  
ATOM   3172  NH1 ARG A 114      12.561 -14.352 -11.253  1.00  0.00           N  
ATOM   3173  NH2 ARG A 114      10.468 -14.970 -11.609  1.00  0.00           N1+
ATOM   3174  H   ARG A 114      14.876 -20.196  -8.091  1.00  0.00           H  
ATOM   3175  HA  ARG A 114      14.048 -17.438  -7.392  1.00  0.00           H  
ATOM   3176  HB2 ARG A 114      12.226 -17.540  -9.085  1.00  0.00           H  
ATOM   3177  HB3 ARG A 114      12.945 -19.003  -9.753  1.00  0.00           H  
ATOM   3178  HG2 ARG A 114      15.049 -17.649 -10.242  1.00  0.00           H  
ATOM   3179  HG3 ARG A 114      14.174 -16.210  -9.708  1.00  0.00           H  
ATOM   3180  HD2 ARG A 114      13.527 -18.041 -12.052  1.00  0.00           H  
ATOM   3181  HD3 ARG A 114      14.155 -16.406 -12.149  1.00  0.00           H  
ATOM   3182  HE  ARG A 114      11.403 -17.215 -11.906  1.00  0.00           H  
ATOM   3183 HH11 ARG A 114      13.554 -14.537 -11.222  1.00  0.00           H  
ATOM   3184 HH12 ARG A 114      12.257 -13.391 -11.310  1.00  0.00           H  
ATOM   3185 HH21 ARG A 114      10.169 -14.007 -11.552  1.00  0.00           H  
ATOM   3186 HH22 ARG A 114       9.781 -15.711 -11.606  1.00  0.00           H  
ATOM   3187  N   TYR A 115      12.111 -18.312  -6.089  1.00  0.00           N  
ATOM   3188  CA  TYR A 115      11.188 -18.829  -5.071  1.00  0.00           C  
ATOM   3189  C   TYR A 115       9.974 -17.913  -4.862  1.00  0.00           C  
ATOM   3190  O   TYR A 115      10.039 -16.711  -5.133  1.00  0.00           O  
ATOM   3191  CB  TYR A 115      11.948 -19.035  -3.749  1.00  0.00           C  
ATOM   3192  CG  TYR A 115      13.221 -19.858  -3.856  1.00  0.00           C  
ATOM   3193  CD1 TYR A 115      13.144 -21.252  -4.036  1.00  0.00           C  
ATOM   3194  CD2 TYR A 115      14.479 -19.226  -3.797  1.00  0.00           C  
ATOM   3195  CE1 TYR A 115      14.319 -22.020  -4.133  1.00  0.00           C  
ATOM   3196  CE2 TYR A 115      15.656 -19.992  -3.888  1.00  0.00           C  
ATOM   3197  CZ  TYR A 115      15.580 -21.391  -4.049  1.00  0.00           C  
ATOM   3198  OH  TYR A 115      16.720 -22.124  -4.120  1.00  0.00           O  
ATOM   3199  H   TYR A 115      12.372 -17.338  -6.025  1.00  0.00           H  
ATOM   3200  HA  TYR A 115      10.809 -19.799  -5.394  1.00  0.00           H  
ATOM   3201  HB2 TYR A 115      11.284 -19.522  -3.034  1.00  0.00           H  
ATOM   3202  HB3 TYR A 115      12.198 -18.055  -3.342  1.00  0.00           H  
ATOM   3203  HD1 TYR A 115      12.180 -21.734  -4.113  1.00  0.00           H  
ATOM   3204  HD2 TYR A 115      14.542 -18.153  -3.684  1.00  0.00           H  
ATOM   3205  HE1 TYR A 115      14.255 -23.088  -4.277  1.00  0.00           H  
ATOM   3206  HE2 TYR A 115      16.626 -19.519  -3.835  1.00  0.00           H  
ATOM   3207  HH  TYR A 115      16.545 -23.057  -4.267  1.00  0.00           H  
ATOM   3208  N   THR A 116       8.873 -18.472  -4.344  1.00  0.00           N  
ATOM   3209  CA  THR A 116       7.624 -17.731  -4.087  1.00  0.00           C  
ATOM   3210  C   THR A 116       7.024 -18.076  -2.723  1.00  0.00           C  
ATOM   3211  O   THR A 116       6.798 -19.248  -2.412  1.00  0.00           O  
ATOM   3212  CB  THR A 116       6.602 -17.915  -5.223  1.00  0.00           C  
ATOM   3213  OG1 THR A 116       7.159 -17.500  -6.452  1.00  0.00           O  
ATOM   3214  CG2 THR A 116       5.313 -17.122  -5.011  1.00  0.00           C  
ATOM   3215  H   THR A 116       8.891 -19.458  -4.126  1.00  0.00           H  
ATOM   3216  HA  THR A 116       7.862 -16.668  -4.069  1.00  0.00           H  
ATOM   3217  HB  THR A 116       6.347 -18.972  -5.299  1.00  0.00           H  
ATOM   3218 HG21 THR A 116       4.782 -17.484  -4.131  1.00  0.00           H  
ATOM   3219 HG22 THR A 116       5.547 -16.065  -4.889  1.00  0.00           H  
ATOM   3220 HG23 THR A 116       4.664 -17.244  -5.879  1.00  0.00           H  
ATOM   3221  HG1 THR A 116       7.815 -18.167  -6.668  1.00  0.00           H  
ATOM   3222  N   PHE A 117       6.761 -17.059  -1.901  1.00  0.00           N  
ATOM   3223  CA  PHE A 117       6.240 -17.213  -0.542  1.00  0.00           C  
ATOM   3224  C   PHE A 117       4.743 -17.562  -0.508  1.00  0.00           C  
ATOM   3225  O   PHE A 117       3.960 -17.145  -1.365  1.00  0.00           O  
ATOM   3226  CB  PHE A 117       6.520 -15.948   0.281  1.00  0.00           C  
ATOM   3227  CG  PHE A 117       7.979 -15.538   0.402  1.00  0.00           C  
ATOM   3228  CD1 PHE A 117       8.900 -16.381   1.055  1.00  0.00           C  
ATOM   3229  CD2 PHE A 117       8.418 -14.300  -0.108  1.00  0.00           C  
ATOM   3230  CE1 PHE A 117      10.248 -15.996   1.185  1.00  0.00           C  
ATOM   3231  CE2 PHE A 117       9.765 -13.914   0.020  1.00  0.00           C  
ATOM   3232  CZ  PHE A 117      10.679 -14.761   0.669  1.00  0.00           C  
ATOM   3233  H   PHE A 117       6.967 -16.123  -2.220  1.00  0.00           H  
ATOM   3234  HA  PHE A 117       6.776 -18.037  -0.071  1.00  0.00           H  
ATOM   3235  HB2 PHE A 117       6.142 -16.120   1.289  1.00  0.00           H  
ATOM   3236  HB3 PHE A 117       5.947 -15.121  -0.139  1.00  0.00           H  
ATOM   3237  HD1 PHE A 117       8.573 -17.328   1.459  1.00  0.00           H  
ATOM   3238  HD2 PHE A 117       7.722 -13.642  -0.605  1.00  0.00           H  
ATOM   3239  HE1 PHE A 117      10.950 -16.649   1.681  1.00  0.00           H  
ATOM   3240  HE2 PHE A 117      10.095 -12.969  -0.385  1.00  0.00           H  
ATOM   3241  HZ  PHE A 117      11.713 -14.466   0.766  1.00  0.00           H  
ATOM   3242  N   ALA A 118       4.327 -18.287   0.530  1.00  0.00           N  
ATOM   3243  CA  ALA A 118       2.951 -18.730   0.768  1.00  0.00           C  
ATOM   3244  C   ALA A 118       2.079 -17.661   1.469  1.00  0.00           C  
ATOM   3245  O   ALA A 118       1.180 -17.988   2.248  1.00  0.00           O  
ATOM   3246  CB  ALA A 118       2.997 -20.075   1.509  1.00  0.00           C  
ATOM   3247  H   ALA A 118       5.021 -18.561   1.211  1.00  0.00           H  
ATOM   3248  HA  ALA A 118       2.483 -18.914  -0.199  1.00  0.00           H  
ATOM   3249  HB1 ALA A 118       3.559 -20.802   0.922  1.00  0.00           H  
ATOM   3250  HB2 ALA A 118       3.473 -19.952   2.482  1.00  0.00           H  
ATOM   3251  HB3 ALA A 118       1.986 -20.458   1.651  1.00  0.00           H  
ATOM   3252  N   PHE A 119       2.344 -16.373   1.236  1.00  0.00           N  
ATOM   3253  CA  PHE A 119       1.581 -15.263   1.813  1.00  0.00           C  
ATOM   3254  C   PHE A 119       1.561 -14.032   0.900  1.00  0.00           C  
ATOM   3255  O   PHE A 119       2.499 -13.805   0.130  1.00  0.00           O  
ATOM   3256  CB  PHE A 119       2.088 -14.921   3.223  1.00  0.00           C  
ATOM   3257  CG  PHE A 119       3.524 -14.439   3.325  1.00  0.00           C  
ATOM   3258  CD1 PHE A 119       3.814 -13.064   3.242  1.00  0.00           C  
ATOM   3259  CD2 PHE A 119       4.571 -15.356   3.540  1.00  0.00           C  
ATOM   3260  CE1 PHE A 119       5.137 -12.607   3.367  1.00  0.00           C  
ATOM   3261  CE2 PHE A 119       5.896 -14.900   3.664  1.00  0.00           C  
ATOM   3262  CZ  PHE A 119       6.181 -13.527   3.574  1.00  0.00           C  
ATOM   3263  H   PHE A 119       3.072 -16.141   0.576  1.00  0.00           H  
ATOM   3264  HA  PHE A 119       0.545 -15.588   1.911  1.00  0.00           H  
ATOM   3265  HB2 PHE A 119       1.966 -15.795   3.863  1.00  0.00           H  
ATOM   3266  HB3 PHE A 119       1.438 -14.143   3.622  1.00  0.00           H  
ATOM   3267  HD1 PHE A 119       3.017 -12.352   3.080  1.00  0.00           H  
ATOM   3268  HD2 PHE A 119       4.360 -16.413   3.612  1.00  0.00           H  
ATOM   3269  HE1 PHE A 119       5.346 -11.550   3.298  1.00  0.00           H  
ATOM   3270  HE2 PHE A 119       6.695 -15.609   3.824  1.00  0.00           H  
ATOM   3271  HZ  PHE A 119       7.200 -13.182   3.664  1.00  0.00           H  
ATOM   3272  N   GLY A 120       0.478 -13.256   0.981  1.00  0.00           N  
ATOM   3273  CA  GLY A 120       0.269 -12.041   0.197  1.00  0.00           C  
ATOM   3274  C   GLY A 120       1.313 -10.961   0.495  1.00  0.00           C  
ATOM   3275  O   GLY A 120       1.709 -10.757   1.643  1.00  0.00           O  
ATOM   3276  H   GLY A 120      -0.264 -13.532   1.608  1.00  0.00           H  
ATOM   3277  HA2 GLY A 120      -0.719 -11.637   0.419  1.00  0.00           H  
ATOM   3278  HA3 GLY A 120       0.305 -12.293  -0.862  1.00  0.00           H  
ATOM   3279  N   GLY A 121       1.756 -10.252  -0.543  1.00  0.00           N  
ATOM   3280  CA  GLY A 121       2.853  -9.281  -0.490  1.00  0.00           C  
ATOM   3281  C   GLY A 121       2.452  -7.936   0.100  1.00  0.00           C  
ATOM   3282  O   GLY A 121       2.588  -6.920  -0.569  1.00  0.00           O  
ATOM   3283  H   GLY A 121       1.320 -10.413  -1.439  1.00  0.00           H  
ATOM   3284  HA2 GLY A 121       3.230  -9.112  -1.499  1.00  0.00           H  
ATOM   3285  HA3 GLY A 121       3.659  -9.685   0.121  1.00  0.00           H  
ATOM   3286  N   ASN A 122       1.929  -7.934   1.326  1.00  0.00           N  
ATOM   3287  CA  ASN A 122       1.339  -6.777   2.000  1.00  0.00           C  
ATOM   3288  C   ASN A 122       1.612  -6.805   3.516  1.00  0.00           C  
ATOM   3289  O   ASN A 122       1.975  -7.845   4.081  1.00  0.00           O  
ATOM   3290  CB  ASN A 122      -0.171  -6.706   1.677  1.00  0.00           C  
ATOM   3291  CG  ASN A 122      -0.470  -6.597   0.190  1.00  0.00           C  
ATOM   3292  OD1 ASN A 122      -0.508  -5.513  -0.378  1.00  0.00           O  
ATOM   3293  ND2 ASN A 122      -0.678  -7.695  -0.498  1.00  0.00           N  
ATOM   3294  H   ASN A 122       1.902  -8.817   1.816  1.00  0.00           H  
ATOM   3295  HA  ASN A 122       1.806  -5.872   1.611  1.00  0.00           H  
ATOM   3296  HB2 ASN A 122      -0.613  -5.839   2.169  1.00  0.00           H  
ATOM   3297  HB3 ASN A 122      -0.668  -7.592   2.073  1.00  0.00           H  
ATOM   3298 HD21 ASN A 122      -0.890  -7.612  -1.482  1.00  0.00           H  
ATOM   3299 HD22 ASN A 122      -0.659  -8.597  -0.044  1.00  0.00           H  
ATOM   3300  N   TYR A 123       1.394  -5.676   4.202  1.00  0.00           N  
ATOM   3301  CA  TYR A 123       1.521  -5.595   5.666  1.00  0.00           C  
ATOM   3302  C   TYR A 123       0.638  -6.631   6.385  1.00  0.00           C  
ATOM   3303  O   TYR A 123       0.988  -7.070   7.481  1.00  0.00           O  
ATOM   3304  CB  TYR A 123       1.195  -4.176   6.163  1.00  0.00           C  
ATOM   3305  CG  TYR A 123       2.124  -3.035   5.761  1.00  0.00           C  
ATOM   3306  CD1 TYR A 123       3.379  -3.258   5.153  1.00  0.00           C  
ATOM   3307  CD2 TYR A 123       1.718  -1.714   6.033  1.00  0.00           C  
ATOM   3308  CE1 TYR A 123       4.197  -2.169   4.797  1.00  0.00           C  
ATOM   3309  CE2 TYR A 123       2.520  -0.621   5.652  1.00  0.00           C  
ATOM   3310  CZ  TYR A 123       3.759  -0.848   5.022  1.00  0.00           C  
ATOM   3311  OH  TYR A 123       4.526   0.195   4.625  1.00  0.00           O  
ATOM   3312  H   TYR A 123       1.088  -4.855   3.700  1.00  0.00           H  
ATOM   3313  HA  TYR A 123       2.550  -5.824   5.944  1.00  0.00           H  
ATOM   3314  HB2 TYR A 123       1.175  -4.196   7.253  1.00  0.00           H  
ATOM   3315  HB3 TYR A 123       0.187  -3.927   5.833  1.00  0.00           H  
ATOM   3316  HD1 TYR A 123       3.727  -4.259   4.946  1.00  0.00           H  
ATOM   3317  HD2 TYR A 123       0.781  -1.535   6.539  1.00  0.00           H  
ATOM   3318  HE1 TYR A 123       5.163  -2.336   4.345  1.00  0.00           H  
ATOM   3319  HE2 TYR A 123       2.201   0.392   5.847  1.00  0.00           H  
ATOM   3320  HH  TYR A 123       3.997   0.973   4.434  1.00  0.00           H  
ATOM   3321  N   ASP A 124      -0.466  -7.066   5.769  1.00  0.00           N  
ATOM   3322  CA  ASP A 124      -1.399  -8.091   6.259  1.00  0.00           C  
ATOM   3323  C   ASP A 124      -0.735  -9.373   6.788  1.00  0.00           C  
ATOM   3324  O   ASP A 124      -1.254  -9.952   7.739  1.00  0.00           O  
ATOM   3325  CB  ASP A 124      -2.388  -8.500   5.154  1.00  0.00           C  
ATOM   3326  CG  ASP A 124      -3.138  -7.372   4.437  1.00  0.00           C  
ATOM   3327  OD1 ASP A 124      -2.905  -6.179   4.738  1.00  0.00           O  
ATOM   3328  OD2 ASP A 124      -3.945  -7.742   3.554  1.00  0.00           O1-
ATOM   3329  H   ASP A 124      -0.760  -6.566   4.942  1.00  0.00           H  
ATOM   3330  HA  ASP A 124      -1.976  -7.658   7.075  1.00  0.00           H  
ATOM   3331  HB2 ASP A 124      -3.124  -9.174   5.593  1.00  0.00           H  
ATOM   3332  HB3 ASP A 124      -1.840  -9.062   4.399  1.00  0.00           H  
ATOM   3333  N   ARG A 125       0.410  -9.806   6.233  1.00  0.00           N  
ATOM   3334  CA  ARG A 125       1.198 -10.939   6.767  1.00  0.00           C  
ATOM   3335  C   ARG A 125       2.600 -10.552   7.222  1.00  0.00           C  
ATOM   3336  O   ARG A 125       3.117 -11.220   8.117  1.00  0.00           O  
ATOM   3337  CB  ARG A 125       1.221 -12.142   5.801  1.00  0.00           C  
ATOM   3338  CG  ARG A 125       0.175 -13.212   6.155  1.00  0.00           C  
ATOM   3339  CD  ARG A 125      -1.253 -12.903   5.698  1.00  0.00           C  
ATOM   3340  NE  ARG A 125      -2.198 -13.893   6.245  1.00  0.00           N  
ATOM   3341  CZ  ARG A 125      -2.325 -15.170   5.936  1.00  0.00           C  
ATOM   3342  NH1 ARG A 125      -1.709 -15.744   4.949  1.00  0.00           N  
ATOM   3343  NH2 ARG A 125      -3.117 -15.913   6.641  1.00  0.00           N1+
ATOM   3344  H   ARG A 125       0.756  -9.296   5.433  1.00  0.00           H  
ATOM   3345  HA  ARG A 125       0.725 -11.278   7.689  1.00  0.00           H  
ATOM   3346  HB2 ARG A 125       2.198 -12.622   5.868  1.00  0.00           H  
ATOM   3347  HB3 ARG A 125       1.090 -11.811   4.770  1.00  0.00           H  
ATOM   3348  HG2 ARG A 125       0.181 -13.372   7.233  1.00  0.00           H  
ATOM   3349  HG3 ARG A 125       0.482 -14.152   5.695  1.00  0.00           H  
ATOM   3350  HD2 ARG A 125      -1.292 -12.891   4.609  1.00  0.00           H  
ATOM   3351  HD3 ARG A 125      -1.542 -11.916   6.059  1.00  0.00           H  
ATOM   3352  HE  ARG A 125      -2.790 -13.594   7.007  1.00  0.00           H  
ATOM   3353 HH11 ARG A 125      -1.793 -16.744   4.837  1.00  0.00           H  
ATOM   3354 HH12 ARG A 125      -1.336 -15.173   4.205  1.00  0.00           H  
ATOM   3355 HH21 ARG A 125      -3.615 -15.462   7.395  1.00  0.00           H  
ATOM   3356 HH22 ARG A 125      -3.361 -16.834   6.307  1.00  0.00           H  
ATOM   3357  N   LEU A 126       3.203  -9.470   6.723  1.00  0.00           N  
ATOM   3358  CA  LEU A 126       4.476  -8.993   7.285  1.00  0.00           C  
ATOM   3359  C   LEU A 126       4.331  -8.653   8.782  1.00  0.00           C  
ATOM   3360  O   LEU A 126       5.176  -9.052   9.579  1.00  0.00           O  
ATOM   3361  CB  LEU A 126       5.028  -7.812   6.467  1.00  0.00           C  
ATOM   3362  CG  LEU A 126       5.377  -8.139   5.001  1.00  0.00           C  
ATOM   3363  CD1 LEU A 126       5.752  -6.856   4.259  1.00  0.00           C  
ATOM   3364  CD2 LEU A 126       6.564  -9.101   4.901  1.00  0.00           C  
ATOM   3365  H   LEU A 126       2.756  -8.951   5.981  1.00  0.00           H  
ATOM   3366  HA  LEU A 126       5.199  -9.807   7.236  1.00  0.00           H  
ATOM   3367  HB2 LEU A 126       5.932  -7.451   6.958  1.00  0.00           H  
ATOM   3368  HB3 LEU A 126       4.296  -7.004   6.489  1.00  0.00           H  
ATOM   3369  HG  LEU A 126       4.518  -8.588   4.503  1.00  0.00           H  
ATOM   3370 HD11 LEU A 126       4.901  -6.174   4.255  1.00  0.00           H  
ATOM   3371 HD12 LEU A 126       6.603  -6.373   4.739  1.00  0.00           H  
ATOM   3372 HD13 LEU A 126       6.003  -7.086   3.224  1.00  0.00           H  
ATOM   3373 HD21 LEU A 126       7.418  -8.695   5.444  1.00  0.00           H  
ATOM   3374 HD22 LEU A 126       6.295 -10.071   5.319  1.00  0.00           H  
ATOM   3375 HD23 LEU A 126       6.833  -9.241   3.854  1.00  0.00           H  
ATOM   3376  N   GLU A 127       3.218  -8.030   9.188  1.00  0.00           N  
ATOM   3377  CA  GLU A 127       2.902  -7.715  10.595  1.00  0.00           C  
ATOM   3378  C   GLU A 127       2.385  -8.923  11.417  1.00  0.00           C  
ATOM   3379  O   GLU A 127       2.025  -8.778  12.588  1.00  0.00           O  
ATOM   3380  CB  GLU A 127       1.936  -6.518  10.667  1.00  0.00           C  
ATOM   3381  CG  GLU A 127       2.486  -5.248   9.996  1.00  0.00           C  
ATOM   3382  CD  GLU A 127       1.678  -3.992  10.357  1.00  0.00           C  
ATOM   3383  OE1 GLU A 127       0.505  -3.853   9.928  1.00  0.00           O  
ATOM   3384  OE2 GLU A 127       2.240  -3.091  11.016  1.00  0.00           O1-
ATOM   3385  H   GLU A 127       2.546  -7.739   8.492  1.00  0.00           H  
ATOM   3386  HA  GLU A 127       3.828  -7.405  11.079  1.00  0.00           H  
ATOM   3387  HB2 GLU A 127       1.766  -6.288  11.719  1.00  0.00           H  
ATOM   3388  HB3 GLU A 127       0.981  -6.793  10.219  1.00  0.00           H  
ATOM   3389  HG2 GLU A 127       2.493  -5.378   8.914  1.00  0.00           H  
ATOM   3390  HG3 GLU A 127       3.518  -5.108  10.316  1.00  0.00           H  
ATOM   3391  N   GLN A 128       2.361 -10.129  10.832  1.00  0.00           N  
ATOM   3392  CA  GLN A 128       2.114 -11.403  11.530  1.00  0.00           C  
ATOM   3393  C   GLN A 128       3.411 -12.211  11.687  1.00  0.00           C  
ATOM   3394  O   GLN A 128       3.707 -12.744  12.761  1.00  0.00           O  
ATOM   3395  CB  GLN A 128       1.089 -12.262  10.772  1.00  0.00           C  
ATOM   3396  CG  GLN A 128      -0.318 -11.667  10.592  1.00  0.00           C  
ATOM   3397  CD  GLN A 128      -1.324 -12.707  10.081  1.00  0.00           C  
ATOM   3398  OE1 GLN A 128      -1.049 -13.900  10.015  1.00  0.00           O  
ATOM   3399  NE2 GLN A 128      -2.520 -12.314   9.699  1.00  0.00           N  
ATOM   3400  H   GLN A 128       2.625 -10.174   9.858  1.00  0.00           H  
ATOM   3401  HA  GLN A 128       1.722 -11.211  12.529  1.00  0.00           H  
ATOM   3402  HB2 GLN A 128       0.990 -13.187  11.339  1.00  0.00           H  
ATOM   3403  HB3 GLN A 128       1.481 -12.520   9.788  1.00  0.00           H  
ATOM   3404  HG2 GLN A 128      -0.268 -10.828   9.897  1.00  0.00           H  
ATOM   3405  HG3 GLN A 128      -0.668 -11.284  11.551  1.00  0.00           H  
ATOM   3406 HE21 GLN A 128      -3.141 -12.992   9.282  1.00  0.00           H  
ATOM   3407 HE22 GLN A 128      -2.761 -11.333   9.704  1.00  0.00           H  
ATOM   3408  N   LEU A 129       4.208 -12.290  10.616  1.00  0.00           N  
ATOM   3409  CA  LEU A 129       5.438 -13.083  10.552  1.00  0.00           C  
ATOM   3410  C   LEU A 129       6.629 -12.388  11.228  1.00  0.00           C  
ATOM   3411  O   LEU A 129       7.491 -13.078  11.770  1.00  0.00           O  
ATOM   3412  CB  LEU A 129       5.720 -13.466   9.088  1.00  0.00           C  
ATOM   3413  CG  LEU A 129       4.599 -14.294   8.422  1.00  0.00           C  
ATOM   3414  CD1 LEU A 129       4.937 -14.539   6.954  1.00  0.00           C  
ATOM   3415  CD2 LEU A 129       4.385 -15.647   9.105  1.00  0.00           C  
ATOM   3416  H   LEU A 129       3.896 -11.842   9.765  1.00  0.00           H  
ATOM   3417  HA  LEU A 129       5.282 -14.005  11.113  1.00  0.00           H  
ATOM   3418  HB2 LEU A 129       6.648 -14.037   9.050  1.00  0.00           H  
ATOM   3419  HB3 LEU A 129       5.868 -12.551   8.514  1.00  0.00           H  
ATOM   3420  HG  LEU A 129       3.658 -13.745   8.456  1.00  0.00           H  
ATOM   3421 HD11 LEU A 129       5.045 -13.585   6.437  1.00  0.00           H  
ATOM   3422 HD12 LEU A 129       5.865 -15.104   6.862  1.00  0.00           H  
ATOM   3423 HD13 LEU A 129       4.129 -15.095   6.478  1.00  0.00           H  
ATOM   3424 HD21 LEU A 129       5.327 -16.190   9.187  1.00  0.00           H  
ATOM   3425 HD22 LEU A 129       3.968 -15.499  10.101  1.00  0.00           H  
ATOM   3426 HD23 LEU A 129       3.673 -16.239   8.531  1.00  0.00           H  
ATOM   3427  N   ALA A 130       6.637 -11.049  11.282  1.00  0.00           N  
ATOM   3428  CA  ALA A 130       7.525 -10.273  12.155  1.00  0.00           C  
ATOM   3429  C   ALA A 130       7.098 -10.308  13.640  1.00  0.00           C  
ATOM   3430  O   ALA A 130       7.821  -9.786  14.489  1.00  0.00           O  
ATOM   3431  CB  ALA A 130       7.583  -8.824  11.648  1.00  0.00           C  
ATOM   3432  H   ALA A 130       5.957 -10.535  10.739  1.00  0.00           H  
ATOM   3433  HA  ALA A 130       8.529 -10.693  12.096  1.00  0.00           H  
ATOM   3434  HB1 ALA A 130       7.859  -8.797  10.594  1.00  0.00           H  
ATOM   3435  HB2 ALA A 130       6.613  -8.343  11.773  1.00  0.00           H  
ATOM   3436  HB3 ALA A 130       8.328  -8.267  12.216  1.00  0.00           H  
ATOM   3437  N   GLY A 131       5.926 -10.871  13.968  1.00  0.00           N  
ATOM   3438  CA  GLY A 131       5.386 -10.948  15.333  1.00  0.00           C  
ATOM   3439  C   GLY A 131       5.010  -9.600  15.967  1.00  0.00           C  
ATOM   3440  O   GLY A 131       4.839  -9.532  17.184  1.00  0.00           O  
ATOM   3441  H   GLY A 131       5.388 -11.314  13.236  1.00  0.00           H  
ATOM   3442  HA2 GLY A 131       6.117 -11.434  15.979  1.00  0.00           H  
ATOM   3443  HA3 GLY A 131       4.486 -11.564  15.316  1.00  0.00           H  
ATOM   3444  N   ASN A 132       4.915  -8.529  15.172  1.00  0.00           N  
ATOM   3445  CA  ASN A 132       4.801  -7.133  15.608  1.00  0.00           C  
ATOM   3446  C   ASN A 132       4.082  -6.265  14.558  1.00  0.00           C  
ATOM   3447  O   ASN A 132       4.220  -6.520  13.362  1.00  0.00           O  
ATOM   3448  CB  ASN A 132       6.212  -6.552  15.839  1.00  0.00           C  
ATOM   3449  CG  ASN A 132       6.948  -7.134  17.029  1.00  0.00           C  
ATOM   3450  ND2 ASN A 132       7.693  -8.199  16.854  1.00  0.00           N  
ATOM   3451  OD1 ASN A 132       6.870  -6.627  18.137  1.00  0.00           O  
ATOM   3452  H   ASN A 132       4.987  -8.675  14.175  1.00  0.00           H  
ATOM   3453  HA  ASN A 132       4.237  -7.083  16.539  1.00  0.00           H  
ATOM   3454  HB2 ASN A 132       6.136  -5.474  15.986  1.00  0.00           H  
ATOM   3455  HB3 ASN A 132       6.816  -6.707  14.945  1.00  0.00           H  
ATOM   3456 HD21 ASN A 132       8.127  -8.610  17.668  1.00  0.00           H  
ATOM   3457 HD22 ASN A 132       7.759  -8.643  15.949  1.00  0.00           H  
ATOM   3458  N   LEU A 133       3.400  -5.201  15.003  1.00  0.00           N  
ATOM   3459  CA  LEU A 133       3.019  -4.074  14.138  1.00  0.00           C  
ATOM   3460  C   LEU A 133       4.186  -3.073  14.012  1.00  0.00           C  
ATOM   3461  O   LEU A 133       5.072  -3.048  14.876  1.00  0.00           O  
ATOM   3462  CB  LEU A 133       1.754  -3.357  14.655  1.00  0.00           C  
ATOM   3463  CG  LEU A 133       0.505  -4.211  14.939  1.00  0.00           C  
ATOM   3464  CD1 LEU A 133      -0.681  -3.289  15.235  1.00  0.00           C  
ATOM   3465  CD2 LEU A 133       0.108  -5.117  13.778  1.00  0.00           C  
ATOM   3466  H   LEU A 133       3.311  -5.074  16.001  1.00  0.00           H  
ATOM   3467  HA  LEU A 133       2.805  -4.451  13.137  1.00  0.00           H  
ATOM   3468  HB2 LEU A 133       1.485  -2.597  13.922  1.00  0.00           H  
ATOM   3469  HB3 LEU A 133       2.013  -2.839  15.578  1.00  0.00           H  
ATOM   3470  HG  LEU A 133       0.689  -4.827  15.819  1.00  0.00           H  
ATOM   3471 HD11 LEU A 133      -0.418  -2.557  15.999  1.00  0.00           H  
ATOM   3472 HD12 LEU A 133      -0.958  -2.746  14.331  1.00  0.00           H  
ATOM   3473 HD13 LEU A 133      -1.537  -3.874  15.570  1.00  0.00           H  
ATOM   3474 HD21 LEU A 133       0.031  -4.538  12.857  1.00  0.00           H  
ATOM   3475 HD22 LEU A 133       0.860  -5.898  13.665  1.00  0.00           H  
ATOM   3476 HD23 LEU A 133      -0.848  -5.598  13.984  1.00  0.00           H  
ATOM   3477  N   ARG A 134       4.180  -2.224  12.977  1.00  0.00           N  
ATOM   3478  CA  ARG A 134       5.253  -1.248  12.678  1.00  0.00           C  
ATOM   3479  C   ARG A 134       5.638  -0.304  13.820  1.00  0.00           C  
ATOM   3480  O   ARG A 134       6.806   0.059  13.892  1.00  0.00           O  
ATOM   3481  CB  ARG A 134       4.868  -0.421  11.443  1.00  0.00           C  
ATOM   3482  CG  ARG A 134       5.049  -1.219  10.140  1.00  0.00           C  
ATOM   3483  CD  ARG A 134       4.169  -0.656   9.026  1.00  0.00           C  
ATOM   3484  NE  ARG A 134       2.769  -1.014   9.296  1.00  0.00           N  
ATOM   3485  CZ  ARG A 134       1.679  -0.298   9.154  1.00  0.00           C  
ATOM   3486  NH1 ARG A 134       1.666   0.945   8.776  1.00  0.00           N  
ATOM   3487  NH2 ARG A 134       0.536  -0.859   9.413  1.00  0.00           N1+
ATOM   3488  H   ARG A 134       3.425  -2.329  12.314  1.00  0.00           H  
ATOM   3489  HA  ARG A 134       6.166  -1.795  12.446  1.00  0.00           H  
ATOM   3490  HB2 ARG A 134       5.494   0.469  11.380  1.00  0.00           H  
ATOM   3491  HB3 ARG A 134       3.834  -0.095  11.554  1.00  0.00           H  
ATOM   3492  HG2 ARG A 134       4.802  -2.270  10.292  1.00  0.00           H  
ATOM   3493  HG3 ARG A 134       6.095  -1.152   9.841  1.00  0.00           H  
ATOM   3494  HD2 ARG A 134       4.472  -1.092   8.074  1.00  0.00           H  
ATOM   3495  HD3 ARG A 134       4.307   0.424   8.973  1.00  0.00           H  
ATOM   3496  HE  ARG A 134       2.622  -1.893   9.771  1.00  0.00           H  
ATOM   3497 HH11 ARG A 134       2.531   1.451   8.649  1.00  0.00           H  
ATOM   3498 HH12 ARG A 134       0.780   1.427   8.731  1.00  0.00           H  
ATOM   3499 HH21 ARG A 134      -0.304  -0.310   9.300  1.00  0.00           H  
ATOM   3500 HH22 ARG A 134       0.521  -1.816   9.735  1.00  0.00           H  
ATOM   3501  N   GLU A 135       4.752   0.055  14.753  1.00  0.00           N  
ATOM   3502  CA  GLU A 135       5.135   0.884  15.916  1.00  0.00           C  
ATOM   3503  C   GLU A 135       5.839   0.089  17.043  1.00  0.00           C  
ATOM   3504  O   GLU A 135       6.021   0.575  18.157  1.00  0.00           O  
ATOM   3505  CB  GLU A 135       3.987   1.823  16.336  1.00  0.00           C  
ATOM   3506  CG  GLU A 135       2.933   1.301  17.320  1.00  0.00           C  
ATOM   3507  CD  GLU A 135       2.292  -0.034  16.927  1.00  0.00           C  
ATOM   3508  OE1 GLU A 135       2.082  -0.875  17.836  1.00  0.00           O  
ATOM   3509  OE2 GLU A 135       1.992  -0.244  15.731  1.00  0.00           O1-
ATOM   3510  H   GLU A 135       3.792  -0.250  14.682  1.00  0.00           H  
ATOM   3511  HA  GLU A 135       5.913   1.562  15.565  1.00  0.00           H  
ATOM   3512  HB2 GLU A 135       3.476   2.157  15.433  1.00  0.00           H  
ATOM   3513  HB3 GLU A 135       4.434   2.709  16.787  1.00  0.00           H  
ATOM   3514  HG2 GLU A 135       2.150   2.053  17.414  1.00  0.00           H  
ATOM   3515  HG3 GLU A 135       3.407   1.208  18.297  1.00  0.00           H  
ATOM   3516  N   ASN A 136       6.300  -1.128  16.725  1.00  0.00           N  
ATOM   3517  CA  ASN A 136       7.158  -1.996  17.541  1.00  0.00           C  
ATOM   3518  C   ASN A 136       8.388  -2.494  16.741  1.00  0.00           C  
ATOM   3519  O   ASN A 136       8.990  -3.527  17.056  1.00  0.00           O  
ATOM   3520  CB  ASN A 136       6.360  -3.129  18.228  1.00  0.00           C  
ATOM   3521  CG  ASN A 136       4.920  -2.797  18.562  1.00  0.00           C  
ATOM   3522  ND2 ASN A 136       4.043  -2.842  17.586  1.00  0.00           N  
ATOM   3523  OD1 ASN A 136       4.572  -2.473  19.687  1.00  0.00           O  
ATOM   3524  H   ASN A 136       6.048  -1.479  15.812  1.00  0.00           H  
ATOM   3525  HA  ASN A 136       7.563  -1.371  18.336  1.00  0.00           H  
ATOM   3526  HB2 ASN A 136       6.868  -3.411  19.150  1.00  0.00           H  
ATOM   3527  HB3 ASN A 136       6.350  -4.002  17.576  1.00  0.00           H  
ATOM   3528 HD21 ASN A 136       3.186  -2.333  17.751  1.00  0.00           H  
ATOM   3529 HD22 ASN A 136       4.392  -2.968  16.647  1.00  0.00           H  
ATOM   3530  N   ILE A 137       8.754  -1.745  15.696  1.00  0.00           N  
ATOM   3531  CA  ILE A 137       9.867  -1.946  14.756  1.00  0.00           C  
ATOM   3532  C   ILE A 137      10.595  -0.598  14.592  1.00  0.00           C  
ATOM   3533  O   ILE A 137      10.003   0.451  14.839  1.00  0.00           O  
ATOM   3534  CB  ILE A 137       9.352  -2.573  13.429  1.00  0.00           C  
ATOM   3535  CG1 ILE A 137       8.781  -3.992  13.687  1.00  0.00           C  
ATOM   3536  CG2 ILE A 137      10.425  -2.582  12.324  1.00  0.00           C  
ATOM   3537  CD1 ILE A 137       8.165  -4.681  12.463  1.00  0.00           C  
ATOM   3538  H   ILE A 137       8.220  -0.903  15.530  1.00  0.00           H  
ATOM   3539  HA  ILE A 137      10.583  -2.639  15.196  1.00  0.00           H  
ATOM   3540  HB  ILE A 137       8.534  -1.951  13.066  1.00  0.00           H  
ATOM   3541 HG12 ILE A 137       7.989  -3.928  14.434  1.00  0.00           H  
ATOM   3542 HG13 ILE A 137       9.570  -4.629  14.087  1.00  0.00           H  
ATOM   3543 HG21 ILE A 137      10.694  -1.562  12.050  1.00  0.00           H  
ATOM   3544 HG22 ILE A 137      11.314  -3.113  12.666  1.00  0.00           H  
ATOM   3545 HG23 ILE A 137      10.047  -3.048  11.414  1.00  0.00           H  
ATOM   3546 HD11 ILE A 137       7.438  -4.018  11.994  1.00  0.00           H  
ATOM   3547 HD12 ILE A 137       8.939  -4.952  11.746  1.00  0.00           H  
ATOM   3548 HD13 ILE A 137       7.658  -5.592  12.781  1.00  0.00           H  
ATOM   3549  N   GLU A 138      11.876  -0.592  14.215  1.00  0.00           N  
ATOM   3550  CA  GLU A 138      12.726   0.606  14.238  1.00  0.00           C  
ATOM   3551  C   GLU A 138      13.451   0.890  12.917  1.00  0.00           C  
ATOM   3552  O   GLU A 138      13.832  -0.020  12.187  1.00  0.00           O  
ATOM   3553  CB  GLU A 138      13.669   0.617  15.459  1.00  0.00           C  
ATOM   3554  CG  GLU A 138      14.072  -0.747  16.046  1.00  0.00           C  
ATOM   3555  CD  GLU A 138      14.813  -1.668  15.069  1.00  0.00           C  
ATOM   3556  OE1 GLU A 138      14.187  -2.549  14.428  1.00  0.00           O  
ATOM   3557  OE2 GLU A 138      16.059  -1.562  15.007  1.00  0.00           O1-
ATOM   3558  H   GLU A 138      12.327  -1.462  13.968  1.00  0.00           H  
ATOM   3559  HA  GLU A 138      12.075   1.470  14.368  1.00  0.00           H  
ATOM   3560  HB2 GLU A 138      13.164   1.164  16.255  1.00  0.00           H  
ATOM   3561  HB3 GLU A 138      14.568   1.181  15.214  1.00  0.00           H  
ATOM   3562  HG2 GLU A 138      13.184  -1.252  16.425  1.00  0.00           H  
ATOM   3563  HG3 GLU A 138      14.714  -0.560  16.906  1.00  0.00           H  
ATOM   3564  N   LEU A 139      13.640   2.181  12.624  1.00  0.00           N  
ATOM   3565  CA  LEU A 139      14.067   2.718  11.329  1.00  0.00           C  
ATOM   3566  C   LEU A 139      15.269   3.666  11.498  1.00  0.00           C  
ATOM   3567  O   LEU A 139      15.452   4.244  12.570  1.00  0.00           O  
ATOM   3568  CB  LEU A 139      12.870   3.424  10.651  1.00  0.00           C  
ATOM   3569  CG  LEU A 139      11.556   2.618  10.557  1.00  0.00           C  
ATOM   3570  CD1 LEU A 139      10.458   3.482   9.944  1.00  0.00           C  
ATOM   3571  CD2 LEU A 139      11.703   1.369   9.693  1.00  0.00           C  
ATOM   3572  H   LEU A 139      13.333   2.864  13.302  1.00  0.00           H  
ATOM   3573  HA  LEU A 139      14.382   1.893  10.689  1.00  0.00           H  
ATOM   3574  HB2 LEU A 139      13.167   3.726   9.647  1.00  0.00           H  
ATOM   3575  HB3 LEU A 139      12.656   4.331  11.216  1.00  0.00           H  
ATOM   3576  HG  LEU A 139      11.227   2.326  11.554  1.00  0.00           H  
ATOM   3577 HD11 LEU A 139      10.333   4.392  10.530  1.00  0.00           H  
ATOM   3578 HD12 LEU A 139      10.714   3.733   8.914  1.00  0.00           H  
ATOM   3579 HD13 LEU A 139       9.517   2.932   9.952  1.00  0.00           H  
ATOM   3580 HD21 LEU A 139      12.097   1.626   8.710  1.00  0.00           H  
ATOM   3581 HD22 LEU A 139      12.374   0.672  10.194  1.00  0.00           H  
ATOM   3582 HD23 LEU A 139      10.736   0.879   9.583  1.00  0.00           H  
ATOM   3583  N   GLY A 140      16.082   3.820  10.447  1.00  0.00           N  
ATOM   3584  CA  GLY A 140      17.310   4.633  10.422  1.00  0.00           C  
ATOM   3585  C   GLY A 140      18.405   4.011   9.546  1.00  0.00           C  
ATOM   3586  O   GLY A 140      18.197   2.937   8.983  1.00  0.00           O  
ATOM   3587  H   GLY A 140      15.874   3.290   9.613  1.00  0.00           H  
ATOM   3588  HA2 GLY A 140      17.703   4.748  11.432  1.00  0.00           H  
ATOM   3589  HA3 GLY A 140      17.081   5.623  10.027  1.00  0.00           H  
ATOM   3590  N   ASN A 141      19.579   4.648   9.423  1.00  0.00           N  
ATOM   3591  CA  ASN A 141      20.664   4.075   8.601  1.00  0.00           C  
ATOM   3592  C   ASN A 141      21.186   2.748   9.178  1.00  0.00           C  
ATOM   3593  O   ASN A 141      21.455   1.834   8.410  1.00  0.00           O  
ATOM   3594  CB  ASN A 141      21.801   5.086   8.374  1.00  0.00           C  
ATOM   3595  CG  ASN A 141      22.704   4.679   7.216  1.00  0.00           C  
ATOM   3596  OD1 ASN A 141      22.326   4.795   6.062  1.00  0.00           O  
ATOM   3597  ND2 ASN A 141      23.907   4.217   7.461  1.00  0.00           N  
ATOM   3598  H   ASN A 141      19.727   5.521   9.910  1.00  0.00           H  
ATOM   3599  HA  ASN A 141      20.242   3.837   7.624  1.00  0.00           H  
ATOM   3600  HB2 ASN A 141      22.402   5.179   9.279  1.00  0.00           H  
ATOM   3601  HB3 ASN A 141      21.387   6.066   8.136  1.00  0.00           H  
ATOM   3602 HD21 ASN A 141      24.493   3.999   6.667  1.00  0.00           H  
ATOM   3603 HD22 ASN A 141      24.222   4.027   8.401  1.00  0.00           H  
ATOM   3604  N   GLY A 142      21.263   2.619  10.509  1.00  0.00           N  
ATOM   3605  CA  GLY A 142      21.553   1.352  11.195  1.00  0.00           C  
ATOM   3606  C   GLY A 142      20.583   0.225  10.807  1.00  0.00           C  
ATOM   3607  O   GLY A 142      21.024  -0.751  10.202  1.00  0.00           O  
ATOM   3608  H   GLY A 142      21.114   3.442  11.076  1.00  0.00           H  
ATOM   3609  HA2 GLY A 142      21.496   1.500  12.274  1.00  0.00           H  
ATOM   3610  HA3 GLY A 142      22.566   1.038  10.945  1.00  0.00           H  
ATOM   3611  N   PRO A 143      19.268   0.362  11.067  1.00  0.00           N  
ATOM   3612  CA  PRO A 143      18.250  -0.583  10.602  1.00  0.00           C  
ATOM   3613  C   PRO A 143      18.267  -0.888   9.099  1.00  0.00           C  
ATOM   3614  O   PRO A 143      18.040  -2.030   8.714  1.00  0.00           O  
ATOM   3615  CB  PRO A 143      16.916   0.028  11.027  1.00  0.00           C  
ATOM   3616  CG  PRO A 143      17.290   0.724  12.330  1.00  0.00           C  
ATOM   3617  CD  PRO A 143      18.677   1.290  12.020  1.00  0.00           C  
ATOM   3618  HA  PRO A 143      18.385  -1.523  11.137  1.00  0.00           H  
ATOM   3619  HB2 PRO A 143      16.160  -0.740  11.186  1.00  0.00           H  
ATOM   3620  HB3 PRO A 143      16.579   0.763  10.296  1.00  0.00           H  
ATOM   3621  HG2 PRO A 143      17.358  -0.018  13.125  1.00  0.00           H  
ATOM   3622  HG3 PRO A 143      16.580   1.507  12.599  1.00  0.00           H  
ATOM   3623  HD2 PRO A 143      18.582   2.278  11.570  1.00  0.00           H  
ATOM   3624  HD3 PRO A 143      19.267   1.350  12.934  1.00  0.00           H  
ATOM   3625  N   LEU A 144      18.557   0.087   8.231  1.00  0.00           N  
ATOM   3626  CA  LEU A 144      18.625  -0.139   6.782  1.00  0.00           C  
ATOM   3627  C   LEU A 144      19.878  -0.932   6.359  1.00  0.00           C  
ATOM   3628  O   LEU A 144      19.792  -1.853   5.548  1.00  0.00           O  
ATOM   3629  CB  LEU A 144      18.470   1.215   6.071  1.00  0.00           C  
ATOM   3630  CG  LEU A 144      18.500   1.154   4.533  1.00  0.00           C  
ATOM   3631  CD1 LEU A 144      17.314   0.372   3.963  1.00  0.00           C  
ATOM   3632  CD2 LEU A 144      18.438   2.581   3.988  1.00  0.00           C  
ATOM   3633  H   LEU A 144      18.690   1.026   8.580  1.00  0.00           H  
ATOM   3634  HA  LEU A 144      17.769  -0.754   6.503  1.00  0.00           H  
ATOM   3635  HB2 LEU A 144      19.283   1.861   6.401  1.00  0.00           H  
ATOM   3636  HB3 LEU A 144      17.532   1.670   6.387  1.00  0.00           H  
ATOM   3637  HG  LEU A 144      19.425   0.688   4.192  1.00  0.00           H  
ATOM   3638 HD11 LEU A 144      17.386  -0.675   4.257  1.00  0.00           H  
ATOM   3639 HD12 LEU A 144      16.377   0.788   4.333  1.00  0.00           H  
ATOM   3640 HD13 LEU A 144      17.334   0.420   2.874  1.00  0.00           H  
ATOM   3641 HD21 LEU A 144      17.502   3.054   4.284  1.00  0.00           H  
ATOM   3642 HD22 LEU A 144      19.271   3.165   4.377  1.00  0.00           H  
ATOM   3643 HD23 LEU A 144      18.497   2.561   2.899  1.00  0.00           H  
ATOM   3644  N   GLU A 145      21.028  -0.625   6.959  1.00  0.00           N  
ATOM   3645  CA  GLU A 145      22.284  -1.378   6.847  1.00  0.00           C  
ATOM   3646  C   GLU A 145      22.118  -2.836   7.337  1.00  0.00           C  
ATOM   3647  O   GLU A 145      22.592  -3.784   6.696  1.00  0.00           O  
ATOM   3648  CB  GLU A 145      23.338  -0.579   7.647  1.00  0.00           C  
ATOM   3649  CG  GLU A 145      24.695  -1.236   7.921  1.00  0.00           C  
ATOM   3650  CD  GLU A 145      25.715  -1.077   6.790  1.00  0.00           C  
ATOM   3651  OE1 GLU A 145      25.730  -0.034   6.097  1.00  0.00           O  
ATOM   3652  OE2 GLU A 145      26.511  -2.024   6.604  1.00  0.00           O1-
ATOM   3653  H   GLU A 145      21.027   0.160   7.593  1.00  0.00           H  
ATOM   3654  HA  GLU A 145      22.593  -1.409   5.802  1.00  0.00           H  
ATOM   3655  HB2 GLU A 145      22.917  -0.381   8.632  1.00  0.00           H  
ATOM   3656  HB3 GLU A 145      23.484   0.393   7.176  1.00  0.00           H  
ATOM   3657  HG2 GLU A 145      24.557  -2.288   8.169  1.00  0.00           H  
ATOM   3658  HG3 GLU A 145      25.111  -0.755   8.806  1.00  0.00           H  
ATOM   3659  N   GLU A 146      21.389  -3.024   8.443  1.00  0.00           N  
ATOM   3660  CA  GLU A 146      20.998  -4.327   9.003  1.00  0.00           C  
ATOM   3661  C   GLU A 146      19.994  -5.074   8.114  1.00  0.00           C  
ATOM   3662  O   GLU A 146      20.116  -6.292   7.964  1.00  0.00           O  
ATOM   3663  CB  GLU A 146      20.384  -4.149  10.403  1.00  0.00           C  
ATOM   3664  CG  GLU A 146      21.399  -3.691  11.461  1.00  0.00           C  
ATOM   3665  CD  GLU A 146      20.784  -2.878  12.610  1.00  0.00           C  
ATOM   3666  OE1 GLU A 146      19.557  -2.922  12.858  1.00  0.00           O  
ATOM   3667  OE2 GLU A 146      21.553  -2.185  13.315  1.00  0.00           O1-
ATOM   3668  H   GLU A 146      21.078  -2.199   8.936  1.00  0.00           H  
ATOM   3669  HA  GLU A 146      21.885  -4.953   9.096  1.00  0.00           H  
ATOM   3670  HB2 GLU A 146      19.948  -5.092  10.732  1.00  0.00           H  
ATOM   3671  HB3 GLU A 146      19.581  -3.416  10.326  1.00  0.00           H  
ATOM   3672  HG2 GLU A 146      22.171  -3.084  10.989  1.00  0.00           H  
ATOM   3673  HG3 GLU A 146      21.892  -4.576  11.865  1.00  0.00           H  
ATOM   3674  N   ALA A 147      19.033  -4.374   7.505  1.00  0.00           N  
ATOM   3675  CA  ALA A 147      18.044  -4.952   6.599  1.00  0.00           C  
ATOM   3676  C   ALA A 147      18.681  -5.431   5.288  1.00  0.00           C  
ATOM   3677  O   ALA A 147      18.404  -6.550   4.857  1.00  0.00           O  
ATOM   3678  CB  ALA A 147      16.925  -3.932   6.352  1.00  0.00           C  
ATOM   3679  H   ALA A 147      18.940  -3.396   7.736  1.00  0.00           H  
ATOM   3680  HA  ALA A 147      17.607  -5.823   7.086  1.00  0.00           H  
ATOM   3681  HB1 ALA A 147      16.440  -3.687   7.297  1.00  0.00           H  
ATOM   3682  HB2 ALA A 147      17.334  -3.024   5.911  1.00  0.00           H  
ATOM   3683  HB3 ALA A 147      16.185  -4.351   5.671  1.00  0.00           H  
ATOM   3684  N   ILE A 148      19.584  -4.644   4.690  1.00  0.00           N  
ATOM   3685  CA  ILE A 148      20.385  -5.076   3.532  1.00  0.00           C  
ATOM   3686  C   ILE A 148      21.219  -6.316   3.888  1.00  0.00           C  
ATOM   3687  O   ILE A 148      21.257  -7.270   3.112  1.00  0.00           O  
ATOM   3688  CB  ILE A 148      21.239  -3.907   2.979  1.00  0.00           C  
ATOM   3689  CG1 ILE A 148      20.326  -2.809   2.381  1.00  0.00           C  
ATOM   3690  CG2 ILE A 148      22.264  -4.394   1.934  1.00  0.00           C  
ATOM   3691  CD1 ILE A 148      21.044  -1.477   2.122  1.00  0.00           C  
ATOM   3692  H   ILE A 148      19.735  -3.719   5.067  1.00  0.00           H  
ATOM   3693  HA  ILE A 148      19.700  -5.385   2.742  1.00  0.00           H  
ATOM   3694  HB  ILE A 148      21.793  -3.474   3.812  1.00  0.00           H  
ATOM   3695 HG12 ILE A 148      19.500  -2.602   3.062  1.00  0.00           H  
ATOM   3696 HG13 ILE A 148      19.895  -3.166   1.446  1.00  0.00           H  
ATOM   3697 HG21 ILE A 148      23.000  -5.052   2.398  1.00  0.00           H  
ATOM   3698 HG22 ILE A 148      21.755  -4.937   1.138  1.00  0.00           H  
ATOM   3699 HG23 ILE A 148      22.806  -3.556   1.496  1.00  0.00           H  
ATOM   3700 HD11 ILE A 148      21.536  -1.138   3.034  1.00  0.00           H  
ATOM   3701 HD12 ILE A 148      21.781  -1.586   1.327  1.00  0.00           H  
ATOM   3702 HD13 ILE A 148      20.313  -0.728   1.817  1.00  0.00           H  
ATOM   3703  N   SER A 149      21.817  -6.352   5.086  1.00  0.00           N  
ATOM   3704  CA  SER A 149      22.549  -7.531   5.577  1.00  0.00           C  
ATOM   3705  C   SER A 149      21.642  -8.761   5.719  1.00  0.00           C  
ATOM   3706  O   SER A 149      22.024  -9.860   5.325  1.00  0.00           O  
ATOM   3707  CB  SER A 149      23.228  -7.250   6.924  1.00  0.00           C  
ATOM   3708  OG  SER A 149      24.078  -6.123   6.853  1.00  0.00           O  
ATOM   3709  H   SER A 149      21.757  -5.534   5.675  1.00  0.00           H  
ATOM   3710  HA  SER A 149      23.324  -7.784   4.854  1.00  0.00           H  
ATOM   3711  HB2 SER A 149      23.824  -8.119   7.203  1.00  0.00           H  
ATOM   3712  HB3 SER A 149      22.478  -7.085   7.698  1.00  0.00           H  
ATOM   3713  HG  SER A 149      23.548  -5.323   6.874  1.00  0.00           H  
ATOM   3714  N   ALA A 150      20.423  -8.600   6.241  1.00  0.00           N  
ATOM   3715  CA  ALA A 150      19.463  -9.691   6.406  1.00  0.00           C  
ATOM   3716  C   ALA A 150      18.925 -10.225   5.065  1.00  0.00           C  
ATOM   3717  O   ALA A 150      18.917 -11.443   4.860  1.00  0.00           O  
ATOM   3718  CB  ALA A 150      18.339  -9.193   7.312  1.00  0.00           C  
ATOM   3719  H   ALA A 150      20.158  -7.683   6.568  1.00  0.00           H  
ATOM   3720  HA  ALA A 150      19.961 -10.520   6.908  1.00  0.00           H  
ATOM   3721  HB1 ALA A 150      18.741  -8.939   8.293  1.00  0.00           H  
ATOM   3722  HB2 ALA A 150      17.888  -8.307   6.865  1.00  0.00           H  
ATOM   3723  HB3 ALA A 150      17.576  -9.962   7.430  1.00  0.00           H  
ATOM   3724  N   LEU A 151      18.529  -9.342   4.139  1.00  0.00           N  
ATOM   3725  CA  LEU A 151      18.126  -9.721   2.778  1.00  0.00           C  
ATOM   3726  C   LEU A 151      19.283 -10.408   2.037  1.00  0.00           C  
ATOM   3727  O   LEU A 151      19.037 -11.346   1.277  1.00  0.00           O  
ATOM   3728  CB  LEU A 151      17.631  -8.483   1.995  1.00  0.00           C  
ATOM   3729  CG  LEU A 151      16.114  -8.229   2.097  1.00  0.00           C  
ATOM   3730  CD1 LEU A 151      15.651  -7.791   3.483  1.00  0.00           C  
ATOM   3731  CD2 LEU A 151      15.703  -7.135   1.110  1.00  0.00           C  
ATOM   3732  H   LEU A 151      18.541  -8.360   4.376  1.00  0.00           H  
ATOM   3733  HA  LEU A 151      17.316 -10.448   2.837  1.00  0.00           H  
ATOM   3734  HB2 LEU A 151      17.862  -8.634   0.941  1.00  0.00           H  
ATOM   3735  HB3 LEU A 151      18.178  -7.595   2.314  1.00  0.00           H  
ATOM   3736  HG  LEU A 151      15.587  -9.145   1.831  1.00  0.00           H  
ATOM   3737 HD11 LEU A 151      15.941  -8.536   4.224  1.00  0.00           H  
ATOM   3738 HD12 LEU A 151      16.100  -6.829   3.731  1.00  0.00           H  
ATOM   3739 HD13 LEU A 151      14.565  -7.693   3.493  1.00  0.00           H  
ATOM   3740 HD21 LEU A 151      16.214  -6.202   1.349  1.00  0.00           H  
ATOM   3741 HD22 LEU A 151      15.960  -7.437   0.095  1.00  0.00           H  
ATOM   3742 HD23 LEU A 151      14.626  -6.976   1.159  1.00  0.00           H  
ATOM   3743  N   TYR A 152      20.533  -9.995   2.273  1.00  0.00           N  
ATOM   3744  CA  TYR A 152      21.702 -10.661   1.704  1.00  0.00           C  
ATOM   3745  C   TYR A 152      21.921 -12.057   2.301  1.00  0.00           C  
ATOM   3746  O   TYR A 152      21.947 -13.043   1.564  1.00  0.00           O  
ATOM   3747  CB  TYR A 152      22.945  -9.777   1.849  1.00  0.00           C  
ATOM   3748  CG  TYR A 152      24.132 -10.312   1.080  1.00  0.00           C  
ATOM   3749  CD1 TYR A 152      24.205 -10.084  -0.306  1.00  0.00           C  
ATOM   3750  CD2 TYR A 152      25.149 -11.038   1.729  1.00  0.00           C  
ATOM   3751  CE1 TYR A 152      25.309 -10.541  -1.045  1.00  0.00           C  
ATOM   3752  CE2 TYR A 152      26.254 -11.507   0.991  1.00  0.00           C  
ATOM   3753  CZ  TYR A 152      26.344 -11.241  -0.394  1.00  0.00           C  
ATOM   3754  OH  TYR A 152      27.419 -11.654  -1.111  1.00  0.00           O  
ATOM   3755  H   TYR A 152      20.678  -9.174   2.843  1.00  0.00           H  
ATOM   3756  HA  TYR A 152      21.522 -10.798   0.637  1.00  0.00           H  
ATOM   3757  HB2 TYR A 152      23.206  -9.675   2.903  1.00  0.00           H  
ATOM   3758  HB3 TYR A 152      22.718  -8.780   1.471  1.00  0.00           H  
ATOM   3759  HD1 TYR A 152      23.409  -9.550  -0.802  1.00  0.00           H  
ATOM   3760  HD2 TYR A 152      25.092 -11.223   2.791  1.00  0.00           H  
ATOM   3761  HE1 TYR A 152      25.370 -10.356  -2.107  1.00  0.00           H  
ATOM   3762  HE2 TYR A 152      27.041 -12.055   1.487  1.00  0.00           H  
ATOM   3763  HH  TYR A 152      28.137 -11.933  -0.538  1.00  0.00           H  
ATOM   3764  N   TYR A 153      22.038 -12.181   3.627  1.00  0.00           N  
ATOM   3765  CA  TYR A 153      22.383 -13.449   4.278  1.00  0.00           C  
ATOM   3766  C   TYR A 153      21.291 -14.529   4.222  1.00  0.00           C  
ATOM   3767  O   TYR A 153      21.596 -15.693   4.505  1.00  0.00           O  
ATOM   3768  CB  TYR A 153      22.889 -13.203   5.710  1.00  0.00           C  
ATOM   3769  CG  TYR A 153      24.246 -12.525   5.807  1.00  0.00           C  
ATOM   3770  CD1 TYR A 153      25.349 -13.043   5.098  1.00  0.00           C  
ATOM   3771  CD2 TYR A 153      24.423 -11.412   6.653  1.00  0.00           C  
ATOM   3772  CE1 TYR A 153      26.615 -12.447   5.228  1.00  0.00           C  
ATOM   3773  CE2 TYR A 153      25.691 -10.814   6.787  1.00  0.00           C  
ATOM   3774  CZ  TYR A 153      26.790 -11.334   6.074  1.00  0.00           C  
ATOM   3775  OH  TYR A 153      28.022 -10.778   6.201  1.00  0.00           O  
ATOM   3776  H   TYR A 153      21.996 -11.348   4.197  1.00  0.00           H  
ATOM   3777  HA  TYR A 153      23.212 -13.874   3.712  1.00  0.00           H  
ATOM   3778  HB2 TYR A 153      22.974 -14.161   6.223  1.00  0.00           H  
ATOM   3779  HB3 TYR A 153      22.149 -12.611   6.248  1.00  0.00           H  
ATOM   3780  HD1 TYR A 153      25.235 -13.908   4.461  1.00  0.00           H  
ATOM   3781  HD2 TYR A 153      23.586 -11.020   7.212  1.00  0.00           H  
ATOM   3782  HE1 TYR A 153      27.464 -12.841   4.690  1.00  0.00           H  
ATOM   3783  HE2 TYR A 153      25.825  -9.963   7.438  1.00  0.00           H  
ATOM   3784  HH  TYR A 153      28.102 -10.277   7.016  1.00  0.00           H  
ATOM   3785  N   TYR A 154      20.064 -14.224   3.783  1.00  0.00           N  
ATOM   3786  CA  TYR A 154      19.084 -15.268   3.453  1.00  0.00           C  
ATOM   3787  C   TYR A 154      19.600 -16.174   2.314  1.00  0.00           C  
ATOM   3788  O   TYR A 154      19.524 -17.395   2.434  1.00  0.00           O  
ATOM   3789  CB  TYR A 154      17.718 -14.633   3.146  1.00  0.00           C  
ATOM   3790  CG  TYR A 154      16.553 -15.593   2.929  1.00  0.00           C  
ATOM   3791  CD1 TYR A 154      16.464 -16.830   3.610  1.00  0.00           C  
ATOM   3792  CD2 TYR A 154      15.521 -15.223   2.042  1.00  0.00           C  
ATOM   3793  CE1 TYR A 154      15.378 -17.697   3.375  1.00  0.00           C  
ATOM   3794  CE2 TYR A 154      14.429 -16.080   1.819  1.00  0.00           C  
ATOM   3795  CZ  TYR A 154      14.359 -17.325   2.472  1.00  0.00           C  
ATOM   3796  OH  TYR A 154      13.317 -18.159   2.221  1.00  0.00           O  
ATOM   3797  H   TYR A 154      19.828 -13.257   3.612  1.00  0.00           H  
ATOM   3798  HA  TYR A 154      18.971 -15.896   4.337  1.00  0.00           H  
ATOM   3799  HB2 TYR A 154      17.828 -14.012   2.257  1.00  0.00           H  
ATOM   3800  HB3 TYR A 154      17.447 -13.972   3.970  1.00  0.00           H  
ATOM   3801  HD1 TYR A 154      17.232 -17.139   4.304  1.00  0.00           H  
ATOM   3802  HD2 TYR A 154      15.570 -14.282   1.516  1.00  0.00           H  
ATOM   3803  HE1 TYR A 154      15.326 -18.650   3.879  1.00  0.00           H  
ATOM   3804  HE2 TYR A 154      13.646 -15.801   1.128  1.00  0.00           H  
ATOM   3805  HH  TYR A 154      13.591 -19.079   2.234  1.00  0.00           H  
ATOM   3806  N   SER A 155      20.286 -15.609   1.306  1.00  0.00           N  
ATOM   3807  CA  SER A 155      20.974 -16.338   0.211  1.00  0.00           C  
ATOM   3808  C   SER A 155      22.198 -17.176   0.656  1.00  0.00           C  
ATOM   3809  O   SER A 155      22.957 -17.702  -0.165  1.00  0.00           O  
ATOM   3810  CB  SER A 155      21.364 -15.354  -0.901  1.00  0.00           C  
ATOM   3811  OG  SER A 155      22.465 -14.544  -0.518  1.00  0.00           O  
ATOM   3812  H   SER A 155      20.344 -14.600   1.297  1.00  0.00           H  
ATOM   3813  HA  SER A 155      20.256 -17.038  -0.215  1.00  0.00           H  
ATOM   3814  HB2 SER A 155      20.510 -14.726  -1.152  1.00  0.00           H  
ATOM   3815  HB3 SER A 155      21.645 -15.919  -1.791  1.00  0.00           H  
ATOM   3816  HG  SER A 155      22.184 -13.962   0.192  1.00  0.00           H  
ATOM   3817  N   THR A 156      22.393 -17.320   1.970  1.00  0.00           N  
ATOM   3818  CA  THR A 156      23.442 -18.130   2.613  1.00  0.00           C  
ATOM   3819  C   THR A 156      22.862 -19.109   3.644  1.00  0.00           C  
ATOM   3820  O   THR A 156      23.615 -19.803   4.320  1.00  0.00           O  
ATOM   3821  CB  THR A 156      24.553 -17.252   3.230  1.00  0.00           C  
ATOM   3822  OG1 THR A 156      24.136 -16.641   4.436  1.00  0.00           O  
ATOM   3823  CG2 THR A 156      25.057 -16.131   2.318  1.00  0.00           C  
ATOM   3824  H   THR A 156      21.721 -16.868   2.574  1.00  0.00           H  
ATOM   3825  HA  THR A 156      23.915 -18.751   1.852  1.00  0.00           H  
ATOM   3826  HB  THR A 156      25.400 -17.898   3.463  1.00  0.00           H  
ATOM   3827 HG21 THR A 156      25.382 -16.551   1.366  1.00  0.00           H  
ATOM   3828 HG22 THR A 156      24.275 -15.395   2.135  1.00  0.00           H  
ATOM   3829 HG23 THR A 156      25.910 -15.638   2.785  1.00  0.00           H  
ATOM   3830  HG1 THR A 156      23.287 -16.218   4.284  1.00  0.00           H  
ATOM   3831  N   GLY A 157      21.530 -19.172   3.793  1.00  0.00           N  
ATOM   3832  CA  GLY A 157      20.858 -19.975   4.823  1.00  0.00           C  
ATOM   3833  C   GLY A 157      21.003 -19.427   6.252  1.00  0.00           C  
ATOM   3834  O   GLY A 157      20.729 -20.156   7.211  1.00  0.00           O  
ATOM   3835  H   GLY A 157      20.942 -18.646   3.162  1.00  0.00           H  
ATOM   3836  HA2 GLY A 157      21.252 -20.991   4.801  1.00  0.00           H  
ATOM   3837  HA3 GLY A 157      19.794 -20.019   4.586  1.00  0.00           H  
ATOM   3838  N   GLY A 158      21.451 -18.176   6.413  1.00  0.00           N  
ATOM   3839  CA  GLY A 158      21.686 -17.536   7.712  1.00  0.00           C  
ATOM   3840  C   GLY A 158      20.427 -16.906   8.314  1.00  0.00           C  
ATOM   3841  O   GLY A 158      19.938 -17.369   9.343  1.00  0.00           O  
ATOM   3842  H   GLY A 158      21.660 -17.640   5.583  1.00  0.00           H  
ATOM   3843  HA2 GLY A 158      22.438 -16.756   7.592  1.00  0.00           H  
ATOM   3844  HA3 GLY A 158      22.074 -18.269   8.418  1.00  0.00           H  
ATOM   3845  N   THR A 159      19.905 -15.861   7.665  1.00  0.00           N  
ATOM   3846  CA  THR A 159      18.786 -15.029   8.151  1.00  0.00           C  
ATOM   3847  C   THR A 159      17.504 -15.826   8.425  1.00  0.00           C  
ATOM   3848  O   THR A 159      17.156 -16.708   7.638  1.00  0.00           O  
ATOM   3849  CB  THR A 159      18.467 -13.929   7.126  1.00  0.00           C  
ATOM   3850  OG1 THR A 159      19.624 -13.197   6.806  1.00  0.00           O  
ATOM   3851  CG2 THR A 159      17.413 -12.926   7.591  1.00  0.00           C  
ATOM   3852  H   THR A 159      20.366 -15.549   6.822  1.00  0.00           H  
ATOM   3853  HA  THR A 159      19.094 -14.549   9.079  1.00  0.00           H  
ATOM   3854  HB  THR A 159      18.105 -14.406   6.215  1.00  0.00           H  
ATOM   3855 HG21 THR A 159      16.482 -13.436   7.837  1.00  0.00           H  
ATOM   3856 HG22 THR A 159      17.773 -12.391   8.470  1.00  0.00           H  
ATOM   3857 HG23 THR A 159      17.206 -12.216   6.790  1.00  0.00           H  
ATOM   3858  HG1 THR A 159      19.377 -12.601   6.095  1.00  0.00           H  
ATOM   3859  N   GLN A 160      16.761 -15.482   9.485  1.00  0.00           N  
ATOM   3860  CA  GLN A 160      15.512 -16.151   9.884  1.00  0.00           C  
ATOM   3861  C   GLN A 160      14.279 -15.228   9.812  1.00  0.00           C  
ATOM   3862  O   GLN A 160      14.384 -14.002   9.925  1.00  0.00           O  
ATOM   3863  CB  GLN A 160      15.690 -16.811  11.265  1.00  0.00           C  
ATOM   3864  CG  GLN A 160      16.882 -17.790  11.336  1.00  0.00           C  
ATOM   3865  CD  GLN A 160      16.774 -18.934  10.328  1.00  0.00           C  
ATOM   3866  NE2 GLN A 160      17.817 -19.259   9.600  1.00  0.00           N  
ATOM   3867  OE1 GLN A 160      15.733 -19.564  10.192  1.00  0.00           O  
ATOM   3868  H   GLN A 160      17.087 -14.736  10.084  1.00  0.00           H  
ATOM   3869  HA  GLN A 160      15.314 -16.955   9.175  1.00  0.00           H  
ATOM   3870  HB2 GLN A 160      15.831 -16.035  12.017  1.00  0.00           H  
ATOM   3871  HB3 GLN A 160      14.778 -17.352  11.519  1.00  0.00           H  
ATOM   3872  HG2 GLN A 160      17.813 -17.248  11.177  1.00  0.00           H  
ATOM   3873  HG3 GLN A 160      16.925 -18.224  12.335  1.00  0.00           H  
ATOM   3874 HE21 GLN A 160      17.715 -19.994   8.916  1.00  0.00           H  
ATOM   3875 HE22 GLN A 160      18.642 -18.676   9.629  1.00  0.00           H  
ATOM   3876  N   LEU A 161      13.103 -15.833   9.608  1.00  0.00           N  
ATOM   3877  CA  LEU A 161      11.878 -15.169   9.148  1.00  0.00           C  
ATOM   3878  C   LEU A 161      11.425 -13.926   9.946  1.00  0.00           C  
ATOM   3879  O   LEU A 161      11.109 -12.934   9.290  1.00  0.00           O  
ATOM   3880  CB  LEU A 161      10.762 -16.219   8.968  1.00  0.00           C  
ATOM   3881  CG  LEU A 161       9.393 -15.652   8.532  1.00  0.00           C  
ATOM   3882  CD1 LEU A 161       9.445 -15.022   7.136  1.00  0.00           C  
ATOM   3883  CD2 LEU A 161       8.356 -16.775   8.491  1.00  0.00           C  
ATOM   3884  H   LEU A 161      13.111 -16.842   9.561  1.00  0.00           H  
ATOM   3885  HA  LEU A 161      12.107 -14.800   8.148  1.00  0.00           H  
ATOM   3886  HB2 LEU A 161      10.619 -16.743   9.913  1.00  0.00           H  
ATOM   3887  HB3 LEU A 161      11.091 -16.953   8.233  1.00  0.00           H  
ATOM   3888  HG  LEU A 161       9.052 -14.906   9.250  1.00  0.00           H  
ATOM   3889 HD11 LEU A 161      10.118 -14.164   7.137  1.00  0.00           H  
ATOM   3890 HD12 LEU A 161       9.793 -15.751   6.405  1.00  0.00           H  
ATOM   3891 HD13 LEU A 161       8.452 -14.673   6.853  1.00  0.00           H  
ATOM   3892 HD21 LEU A 161       8.655 -17.550   7.786  1.00  0.00           H  
ATOM   3893 HD22 LEU A 161       8.248 -17.210   9.485  1.00  0.00           H  
ATOM   3894 HD23 LEU A 161       7.392 -16.372   8.183  1.00  0.00           H  
ATOM   3895  N   PRO A 162      11.411 -13.894  11.298  1.00  0.00           N  
ATOM   3896  CA  PRO A 162      10.986 -12.702  12.041  1.00  0.00           C  
ATOM   3897  C   PRO A 162      11.792 -11.448  11.690  1.00  0.00           C  
ATOM   3898  O   PRO A 162      11.232 -10.380  11.429  1.00  0.00           O  
ATOM   3899  CB  PRO A 162      11.131 -13.065  13.525  1.00  0.00           C  
ATOM   3900  CG  PRO A 162      10.932 -14.578  13.520  1.00  0.00           C  
ATOM   3901  CD  PRO A 162      11.623 -14.999  12.223  1.00  0.00           C  
ATOM   3902  HA  PRO A 162       9.935 -12.514  11.821  1.00  0.00           H  
ATOM   3903  HB2 PRO A 162      10.382 -12.563  14.136  1.00  0.00           H  
ATOM   3904  HB3 PRO A 162      12.134 -12.835  13.885  1.00  0.00           H  
ATOM   3905  HG2 PRO A 162       9.867 -14.805  13.470  1.00  0.00           H  
ATOM   3906  HG3 PRO A 162      11.385 -15.048  14.393  1.00  0.00           H  
ATOM   3907  HD2 PRO A 162      12.691 -15.128  12.398  1.00  0.00           H  
ATOM   3908  HD3 PRO A 162      11.185 -15.928  11.858  1.00  0.00           H  
ATOM   3909  N   THR A 163      13.118 -11.593  11.608  1.00  0.00           N  
ATOM   3910  CA  THR A 163      14.020 -10.485  11.277  1.00  0.00           C  
ATOM   3911  C   THR A 163      14.092 -10.219   9.772  1.00  0.00           C  
ATOM   3912  O   THR A 163      14.243  -9.064   9.369  1.00  0.00           O  
ATOM   3913  CB  THR A 163      15.379 -10.658  11.969  1.00  0.00           C  
ATOM   3914  OG1 THR A 163      15.156 -10.549  13.357  1.00  0.00           O  
ATOM   3915  CG2 THR A 163      16.418  -9.607  11.598  1.00  0.00           C  
ATOM   3916  H   THR A 163      13.514 -12.506  11.781  1.00  0.00           H  
ATOM   3917  HA  THR A 163      13.595  -9.580  11.712  1.00  0.00           H  
ATOM   3918  HB  THR A 163      15.783 -11.644  11.739  1.00  0.00           H  
ATOM   3919 HG21 THR A 163      16.694  -9.704  10.548  1.00  0.00           H  
ATOM   3920 HG22 THR A 163      16.022  -8.609  11.788  1.00  0.00           H  
ATOM   3921 HG23 THR A 163      17.312  -9.753  12.205  1.00  0.00           H  
ATOM   3922  HG1 THR A 163      14.982 -11.438  13.673  1.00  0.00           H  
ATOM   3923  N   LEU A 164      13.880 -11.228   8.916  1.00  0.00           N  
ATOM   3924  CA  LEU A 164      13.658 -11.006   7.480  1.00  0.00           C  
ATOM   3925  C   LEU A 164      12.383 -10.180   7.221  1.00  0.00           C  
ATOM   3926  O   LEU A 164      12.410  -9.249   6.423  1.00  0.00           O  
ATOM   3927  CB  LEU A 164      13.648 -12.351   6.727  1.00  0.00           C  
ATOM   3928  CG  LEU A 164      13.395 -12.243   5.210  1.00  0.00           C  
ATOM   3929  CD1 LEU A 164      14.500 -11.455   4.500  1.00  0.00           C  
ATOM   3930  CD2 LEU A 164      13.345 -13.641   4.594  1.00  0.00           C  
ATOM   3931  H   LEU A 164      13.806 -12.168   9.277  1.00  0.00           H  
ATOM   3932  HA  LEU A 164      14.496 -10.420   7.102  1.00  0.00           H  
ATOM   3933  HB2 LEU A 164      12.858 -12.970   7.153  1.00  0.00           H  
ATOM   3934  HB3 LEU A 164      14.595 -12.865   6.890  1.00  0.00           H  
ATOM   3935  HG  LEU A 164      12.435 -11.759   5.033  1.00  0.00           H  
ATOM   3936 HD11 LEU A 164      14.472 -10.412   4.816  1.00  0.00           H  
ATOM   3937 HD12 LEU A 164      15.476 -11.885   4.724  1.00  0.00           H  
ATOM   3938 HD13 LEU A 164      14.339 -11.484   3.422  1.00  0.00           H  
ATOM   3939 HD21 LEU A 164      14.306 -14.140   4.719  1.00  0.00           H  
ATOM   3940 HD22 LEU A 164      12.571 -14.234   5.079  1.00  0.00           H  
ATOM   3941 HD23 LEU A 164      13.118 -13.570   3.530  1.00  0.00           H  
ATOM   3942  N   ALA A 165      11.290 -10.455   7.938  1.00  0.00           N  
ATOM   3943  CA  ALA A 165      10.045  -9.695   7.847  1.00  0.00           C  
ATOM   3944  C   ALA A 165      10.206  -8.252   8.368  1.00  0.00           C  
ATOM   3945  O   ALA A 165       9.779  -7.320   7.686  1.00  0.00           O  
ATOM   3946  CB  ALA A 165       8.939 -10.479   8.562  1.00  0.00           C  
ATOM   3947  H   ALA A 165      11.311 -11.251   8.560  1.00  0.00           H  
ATOM   3948  HA  ALA A 165       9.769  -9.621   6.794  1.00  0.00           H  
ATOM   3949  HB1 ALA A 165       8.830 -11.463   8.106  1.00  0.00           H  
ATOM   3950  HB2 ALA A 165       9.192 -10.607   9.615  1.00  0.00           H  
ATOM   3951  HB3 ALA A 165       7.993  -9.944   8.476  1.00  0.00           H  
ATOM   3952  N   ARG A 166      10.901  -8.037   9.501  1.00  0.00           N  
ATOM   3953  CA  ARG A 166      11.351  -6.694   9.942  1.00  0.00           C  
ATOM   3954  C   ARG A 166      12.160  -5.977   8.855  1.00  0.00           C  
ATOM   3955  O   ARG A 166      11.951  -4.794   8.608  1.00  0.00           O  
ATOM   3956  CB  ARG A 166      12.115  -6.820  11.282  1.00  0.00           C  
ATOM   3957  CG  ARG A 166      12.843  -5.559  11.809  1.00  0.00           C  
ATOM   3958  CD  ARG A 166      14.378  -5.659  11.705  1.00  0.00           C  
ATOM   3959  NE  ARG A 166      15.076  -4.562  12.414  1.00  0.00           N  
ATOM   3960  CZ  ARG A 166      16.384  -4.450  12.581  1.00  0.00           C  
ATOM   3961  NH1 ARG A 166      17.257  -5.288  12.116  1.00  0.00           N  
ATOM   3962  NH2 ARG A 166      16.891  -3.470  13.247  1.00  0.00           N1+
ATOM   3963  H   ARG A 166      11.149  -8.840  10.060  1.00  0.00           H  
ATOM   3964  HA  ARG A 166      10.473  -6.071  10.112  1.00  0.00           H  
ATOM   3965  HB2 ARG A 166      12.845  -7.624  11.189  1.00  0.00           H  
ATOM   3966  HB3 ARG A 166      11.397  -7.136  12.040  1.00  0.00           H  
ATOM   3967  HG2 ARG A 166      12.588  -5.443  12.863  1.00  0.00           H  
ATOM   3968  HG3 ARG A 166      12.497  -4.670  11.283  1.00  0.00           H  
ATOM   3969  HD2 ARG A 166      14.667  -5.657  10.654  1.00  0.00           H  
ATOM   3970  HD3 ARG A 166      14.695  -6.605  12.144  1.00  0.00           H  
ATOM   3971  HE  ARG A 166      14.537  -3.834  12.861  1.00  0.00           H  
ATOM   3972 HH11 ARG A 166      17.019  -6.004  11.444  1.00  0.00           H  
ATOM   3973 HH12 ARG A 166      18.191  -5.270  12.499  1.00  0.00           H  
ATOM   3974 HH21 ARG A 166      17.892  -3.341  13.213  1.00  0.00           H  
ATOM   3975 HH22 ARG A 166      16.301  -2.800  13.720  1.00  0.00           H  
ATOM   3976  N   SER A 167      13.034  -6.702   8.159  1.00  0.00           N  
ATOM   3977  CA  SER A 167      13.861  -6.162   7.072  1.00  0.00           C  
ATOM   3978  C   SER A 167      13.050  -5.813   5.816  1.00  0.00           C  
ATOM   3979  O   SER A 167      13.302  -4.774   5.212  1.00  0.00           O  
ATOM   3980  CB  SER A 167      14.989  -7.132   6.725  1.00  0.00           C  
ATOM   3981  OG  SER A 167      15.736  -7.439   7.883  1.00  0.00           O  
ATOM   3982  H   SER A 167      13.150  -7.671   8.420  1.00  0.00           H  
ATOM   3983  HA  SER A 167      14.324  -5.239   7.420  1.00  0.00           H  
ATOM   3984  HB2 SER A 167      15.648  -6.661   5.995  1.00  0.00           H  
ATOM   3985  HB3 SER A 167      14.586  -8.049   6.294  1.00  0.00           H  
ATOM   3986  HG  SER A 167      15.198  -8.002   8.445  1.00  0.00           H  
ATOM   3987  N   PHE A 168      12.047  -6.616   5.440  1.00  0.00           N  
ATOM   3988  CA  PHE A 168      11.097  -6.265   4.375  1.00  0.00           C  
ATOM   3989  C   PHE A 168      10.274  -5.021   4.737  1.00  0.00           C  
ATOM   3990  O   PHE A 168      10.110  -4.148   3.891  1.00  0.00           O  
ATOM   3991  CB  PHE A 168      10.158  -7.446   4.063  1.00  0.00           C  
ATOM   3992  CG  PHE A 168      10.753  -8.683   3.401  1.00  0.00           C  
ATOM   3993  CD1 PHE A 168      11.838  -8.594   2.503  1.00  0.00           C  
ATOM   3994  CD2 PHE A 168      10.151  -9.938   3.625  1.00  0.00           C  
ATOM   3995  CE1 PHE A 168      12.324  -9.746   1.860  1.00  0.00           C  
ATOM   3996  CE2 PHE A 168      10.630 -11.088   2.972  1.00  0.00           C  
ATOM   3997  CZ  PHE A 168      11.721 -10.993   2.093  1.00  0.00           C  
ATOM   3998  H   PHE A 168      11.927  -7.497   5.918  1.00  0.00           H  
ATOM   3999  HA  PHE A 168      11.653  -6.005   3.475  1.00  0.00           H  
ATOM   4000  HB2 PHE A 168       9.375  -7.082   3.398  1.00  0.00           H  
ATOM   4001  HB3 PHE A 168       9.672  -7.748   4.991  1.00  0.00           H  
ATOM   4002  HD1 PHE A 168      12.307  -7.644   2.292  1.00  0.00           H  
ATOM   4003  HD2 PHE A 168       9.312 -10.021   4.300  1.00  0.00           H  
ATOM   4004  HE1 PHE A 168      13.163  -9.668   1.185  1.00  0.00           H  
ATOM   4005  HE2 PHE A 168      10.166 -12.047   3.149  1.00  0.00           H  
ATOM   4006  HZ  PHE A 168      12.096 -11.878   1.601  1.00  0.00           H  
ATOM   4007  N   ILE A 169       9.808  -4.902   5.986  1.00  0.00           N  
ATOM   4008  CA  ILE A 169       9.107  -3.708   6.485  1.00  0.00           C  
ATOM   4009  C   ILE A 169       9.997  -2.456   6.380  1.00  0.00           C  
ATOM   4010  O   ILE A 169       9.564  -1.450   5.817  1.00  0.00           O  
ATOM   4011  CB  ILE A 169       8.554  -3.981   7.906  1.00  0.00           C  
ATOM   4012  CG1 ILE A 169       7.377  -4.984   7.824  1.00  0.00           C  
ATOM   4013  CG2 ILE A 169       8.125  -2.692   8.620  1.00  0.00           C  
ATOM   4014  CD1 ILE A 169       6.892  -5.512   9.182  1.00  0.00           C  
ATOM   4015  H   ILE A 169       9.948  -5.673   6.624  1.00  0.00           H  
ATOM   4016  HA  ILE A 169       8.254  -3.518   5.833  1.00  0.00           H  
ATOM   4017  HB  ILE A 169       9.347  -4.432   8.502  1.00  0.00           H  
ATOM   4018 HG12 ILE A 169       7.679  -5.846   7.228  1.00  0.00           H  
ATOM   4019 HG13 ILE A 169       6.538  -4.511   7.315  1.00  0.00           H  
ATOM   4020 HG21 ILE A 169       8.979  -2.027   8.750  1.00  0.00           H  
ATOM   4021 HG22 ILE A 169       7.358  -2.177   8.041  1.00  0.00           H  
ATOM   4022 HG23 ILE A 169       7.746  -2.910   9.618  1.00  0.00           H  
ATOM   4023 HD11 ILE A 169       7.727  -5.952   9.727  1.00  0.00           H  
ATOM   4024 HD12 ILE A 169       6.444  -4.712   9.770  1.00  0.00           H  
ATOM   4025 HD13 ILE A 169       6.134  -6.280   9.024  1.00  0.00           H  
ATOM   4026  N   ILE A 170      11.260  -2.529   6.817  1.00  0.00           N  
ATOM   4027  CA  ILE A 170      12.262  -1.462   6.619  1.00  0.00           C  
ATOM   4028  C   ILE A 170      12.417  -1.101   5.130  1.00  0.00           C  
ATOM   4029  O   ILE A 170      12.390   0.078   4.775  1.00  0.00           O  
ATOM   4030  CB  ILE A 170      13.603  -1.869   7.278  1.00  0.00           C  
ATOM   4031  CG1 ILE A 170      13.470  -1.856   8.818  1.00  0.00           C  
ATOM   4032  CG2 ILE A 170      14.774  -0.968   6.844  1.00  0.00           C  
ATOM   4033  CD1 ILE A 170      14.529  -2.684   9.551  1.00  0.00           C  
ATOM   4034  H   ILE A 170      11.542  -3.361   7.316  1.00  0.00           H  
ATOM   4035  HA  ILE A 170      11.905  -0.562   7.119  1.00  0.00           H  
ATOM   4036  HB  ILE A 170      13.839  -2.886   6.964  1.00  0.00           H  
ATOM   4037 HG12 ILE A 170      12.493  -2.233   9.118  1.00  0.00           H  
ATOM   4038 HG13 ILE A 170      13.550  -0.826   9.165  1.00  0.00           H  
ATOM   4039 HG21 ILE A 170      14.981  -1.092   5.781  1.00  0.00           H  
ATOM   4040 HG22 ILE A 170      14.536   0.075   7.048  1.00  0.00           H  
ATOM   4041 HG23 ILE A 170      15.679  -1.235   7.390  1.00  0.00           H  
ATOM   4042 HD11 ILE A 170      14.480  -3.724   9.230  1.00  0.00           H  
ATOM   4043 HD12 ILE A 170      15.527  -2.291   9.358  1.00  0.00           H  
ATOM   4044 HD13 ILE A 170      14.336  -2.626  10.622  1.00  0.00           H  
ATOM   4045  N   CYS A 171      12.500  -2.100   4.246  1.00  0.00           N  
ATOM   4046  CA  CYS A 171      12.584  -1.917   2.790  1.00  0.00           C  
ATOM   4047  C   CYS A 171      11.277  -1.430   2.122  1.00  0.00           C  
ATOM   4048  O   CYS A 171      11.246  -1.287   0.902  1.00  0.00           O  
ATOM   4049  CB  CYS A 171      13.107  -3.203   2.132  1.00  0.00           C  
ATOM   4050  SG  CYS A 171      14.784  -3.590   2.716  1.00  0.00           S  
ATOM   4051  H   CYS A 171      12.514  -3.046   4.600  1.00  0.00           H  
ATOM   4052  HA  CYS A 171      13.317  -1.134   2.597  1.00  0.00           H  
ATOM   4053  HB2 CYS A 171      13.139  -3.060   1.052  1.00  0.00           H  
ATOM   4054  HB3 CYS A 171      12.432  -4.030   2.352  1.00  0.00           H  
ATOM   4055  HG  CYS A 171      14.419  -3.990   3.937  1.00  0.00           H  
ATOM   4056  N   ILE A 172      10.221  -1.134   2.889  1.00  0.00           N  
ATOM   4057  CA  ILE A 172       8.971  -0.531   2.401  1.00  0.00           C  
ATOM   4058  C   ILE A 172       8.743   0.836   3.061  1.00  0.00           C  
ATOM   4059  O   ILE A 172       8.548   1.821   2.349  1.00  0.00           O  
ATOM   4060  CB  ILE A 172       7.779  -1.509   2.533  1.00  0.00           C  
ATOM   4061  CG1 ILE A 172       7.979  -2.804   1.710  1.00  0.00           C  
ATOM   4062  CG2 ILE A 172       6.462  -0.835   2.103  1.00  0.00           C  
ATOM   4063  CD1 ILE A 172       7.097  -3.965   2.189  1.00  0.00           C  
ATOM   4064  H   ILE A 172      10.286  -1.347   3.874  1.00  0.00           H  
ATOM   4065  HA  ILE A 172       9.075  -0.327   1.335  1.00  0.00           H  
ATOM   4066  HB  ILE A 172       7.694  -1.778   3.586  1.00  0.00           H  
ATOM   4067 HG12 ILE A 172       9.014  -3.139   1.771  1.00  0.00           H  
ATOM   4068 HG13 ILE A 172       7.766  -2.602   0.660  1.00  0.00           H  
ATOM   4069 HG21 ILE A 172       6.282   0.072   2.679  1.00  0.00           H  
ATOM   4070 HG22 ILE A 172       6.504  -0.584   1.043  1.00  0.00           H  
ATOM   4071 HG23 ILE A 172       5.617  -1.503   2.273  1.00  0.00           H  
ATOM   4072 HD11 ILE A 172       7.342  -4.210   3.223  1.00  0.00           H  
ATOM   4073 HD12 ILE A 172       6.041  -3.702   2.126  1.00  0.00           H  
ATOM   4074 HD13 ILE A 172       7.280  -4.839   1.565  1.00  0.00           H  
ATOM   4075  N   GLN A 173       8.856   0.944   4.389  1.00  0.00           N  
ATOM   4076  CA  GLN A 173       8.756   2.228   5.102  1.00  0.00           C  
ATOM   4077  C   GLN A 173       9.856   3.212   4.665  1.00  0.00           C  
ATOM   4078  O   GLN A 173       9.574   4.375   4.379  1.00  0.00           O  
ATOM   4079  CB  GLN A 173       8.793   2.005   6.624  1.00  0.00           C  
ATOM   4080  CG  GLN A 173       7.592   1.199   7.145  1.00  0.00           C  
ATOM   4081  CD  GLN A 173       7.549   1.190   8.669  1.00  0.00           C  
ATOM   4082  OE1 GLN A 173       8.193   0.393   9.329  1.00  0.00           O  
ATOM   4083  NE2 GLN A 173       6.811   2.067   9.302  1.00  0.00           N  
ATOM   4084  H   GLN A 173       9.018   0.109   4.933  1.00  0.00           H  
ATOM   4085  HA  GLN A 173       7.797   2.687   4.860  1.00  0.00           H  
ATOM   4086  HB2 GLN A 173       8.785   2.981   7.109  1.00  0.00           H  
ATOM   4087  HB3 GLN A 173       9.716   1.495   6.899  1.00  0.00           H  
ATOM   4088  HG2 GLN A 173       7.646   0.170   6.788  1.00  0.00           H  
ATOM   4089  HG3 GLN A 173       6.670   1.642   6.769  1.00  0.00           H  
ATOM   4090 HE21 GLN A 173       6.246   2.720   8.777  1.00  0.00           H  
ATOM   4091 HE22 GLN A 173       6.782   2.022  10.310  1.00  0.00           H  
ATOM   4092  N   MET A 174      11.106   2.748   4.527  1.00  0.00           N  
ATOM   4093  CA  MET A 174      12.237   3.595   4.119  1.00  0.00           C  
ATOM   4094  C   MET A 174      12.408   3.728   2.595  1.00  0.00           C  
ATOM   4095  O   MET A 174      13.416   4.285   2.151  1.00  0.00           O  
ATOM   4096  CB  MET A 174      13.546   3.161   4.808  1.00  0.00           C  
ATOM   4097  CG  MET A 174      13.417   3.046   6.333  1.00  0.00           C  
ATOM   4098  SD  MET A 174      14.986   2.958   7.249  1.00  0.00           S  
ATOM   4099  CE  MET A 174      15.634   4.635   7.000  1.00  0.00           C  
ATOM   4100  H   MET A 174      11.292   1.778   4.739  1.00  0.00           H  
ATOM   4101  HA  MET A 174      12.025   4.605   4.472  1.00  0.00           H  
ATOM   4102  HB2 MET A 174      14.309   3.905   4.578  1.00  0.00           H  
ATOM   4103  HB3 MET A 174      13.879   2.205   4.405  1.00  0.00           H  
ATOM   4104  HG2 MET A 174      12.843   2.147   6.559  1.00  0.00           H  
ATOM   4105  HG3 MET A 174      12.853   3.901   6.704  1.00  0.00           H  
ATOM   4106  HE1 MET A 174      15.765   4.837   5.937  1.00  0.00           H  
ATOM   4107  HE2 MET A 174      14.943   5.361   7.428  1.00  0.00           H  
ATOM   4108  HE3 MET A 174      16.603   4.726   7.492  1.00  0.00           H  
ATOM   4109  N   ILE A 175      11.460   3.228   1.790  1.00  0.00           N  
ATOM   4110  CA  ILE A 175      11.505   3.265   0.315  1.00  0.00           C  
ATOM   4111  C   ILE A 175      10.155   3.700  -0.263  1.00  0.00           C  
ATOM   4112  O   ILE A 175      10.024   4.844  -0.683  1.00  0.00           O  
ATOM   4113  CB  ILE A 175      12.060   1.953  -0.304  1.00  0.00           C  
ATOM   4114  CG1 ILE A 175      13.481   1.649   0.227  1.00  0.00           C  
ATOM   4115  CG2 ILE A 175      12.030   2.011  -1.847  1.00  0.00           C  
ATOM   4116  CD1 ILE A 175      14.161   0.403  -0.352  1.00  0.00           C  
ATOM   4117  H   ILE A 175      10.646   2.819   2.227  1.00  0.00           H  
ATOM   4118  HA  ILE A 175      12.197   4.054   0.023  1.00  0.00           H  
ATOM   4119  HB  ILE A 175      11.408   1.136   0.002  1.00  0.00           H  
ATOM   4120 HG12 ILE A 175      13.428   1.503   1.306  1.00  0.00           H  
ATOM   4121 HG13 ILE A 175      14.121   2.508   0.025  1.00  0.00           H  
ATOM   4122 HG21 ILE A 175      11.015   2.173  -2.212  1.00  0.00           H  
ATOM   4123 HG22 ILE A 175      12.672   2.817  -2.203  1.00  0.00           H  
ATOM   4124 HG23 ILE A 175      12.367   1.064  -2.267  1.00  0.00           H  
ATOM   4125 HD11 ILE A 175      13.501  -0.459  -0.257  1.00  0.00           H  
ATOM   4126 HD12 ILE A 175      14.416   0.560  -1.400  1.00  0.00           H  
ATOM   4127 HD13 ILE A 175      15.081   0.207   0.200  1.00  0.00           H  
ATOM   4128  N   SER A 176       9.145   2.826  -0.256  1.00  0.00           N  
ATOM   4129  CA  SER A 176       7.804   3.121  -0.776  1.00  0.00           C  
ATOM   4130  C   SER A 176       7.094   4.229   0.004  1.00  0.00           C  
ATOM   4131  O   SER A 176       6.649   5.197  -0.606  1.00  0.00           O  
ATOM   4132  CB  SER A 176       6.940   1.858  -0.762  1.00  0.00           C  
ATOM   4133  OG  SER A 176       7.383   0.938  -1.739  1.00  0.00           O  
ATOM   4134  H   SER A 176       9.297   1.911   0.142  1.00  0.00           H  
ATOM   4135  HA  SER A 176       7.892   3.459  -1.809  1.00  0.00           H  
ATOM   4136  HB2 SER A 176       5.907   2.127  -0.981  1.00  0.00           H  
ATOM   4137  HB3 SER A 176       6.981   1.402   0.227  1.00  0.00           H  
ATOM   4138  HG  SER A 176       7.011   1.248  -2.568  1.00  0.00           H  
ATOM   4139  N   GLU A 177       7.002   4.140   1.334  1.00  0.00           N  
ATOM   4140  CA  GLU A 177       6.288   5.160   2.125  1.00  0.00           C  
ATOM   4141  C   GLU A 177       7.046   6.504   2.116  1.00  0.00           C  
ATOM   4142  O   GLU A 177       6.435   7.559   1.948  1.00  0.00           O  
ATOM   4143  CB  GLU A 177       5.984   4.666   3.553  1.00  0.00           C  
ATOM   4144  CG  GLU A 177       5.315   3.282   3.692  1.00  0.00           C  
ATOM   4145  CD  GLU A 177       3.864   3.168   3.185  1.00  0.00           C  
ATOM   4146  OE1 GLU A 177       3.473   3.898   2.246  1.00  0.00           O  
ATOM   4147  OE2 GLU A 177       3.129   2.277   3.680  1.00  0.00           O1-
ATOM   4148  H   GLU A 177       7.412   3.348   1.807  1.00  0.00           H  
ATOM   4149  HA  GLU A 177       5.328   5.358   1.649  1.00  0.00           H  
ATOM   4150  HB2 GLU A 177       5.348   5.403   4.043  1.00  0.00           H  
ATOM   4151  HB3 GLU A 177       6.926   4.635   4.101  1.00  0.00           H  
ATOM   4152  HG2 GLU A 177       5.328   3.020   4.750  1.00  0.00           H  
ATOM   4153  HG3 GLU A 177       5.924   2.538   3.179  1.00  0.00           H  
ATOM   4154  N   ALA A 178       8.382   6.486   2.186  1.00  0.00           N  
ATOM   4155  CA  ALA A 178       9.215   7.678   1.991  1.00  0.00           C  
ATOM   4156  C   ALA A 178       9.071   8.298   0.579  1.00  0.00           C  
ATOM   4157  O   ALA A 178       9.028   9.520   0.435  1.00  0.00           O  
ATOM   4158  CB  ALA A 178      10.668   7.299   2.304  1.00  0.00           C  
ATOM   4159  H   ALA A 178       8.837   5.610   2.399  1.00  0.00           H  
ATOM   4160  HA  ALA A 178       8.898   8.439   2.704  1.00  0.00           H  
ATOM   4161  HB1 ALA A 178      10.743   6.943   3.332  1.00  0.00           H  
ATOM   4162  HB2 ALA A 178      11.006   6.516   1.626  1.00  0.00           H  
ATOM   4163  HB3 ALA A 178      11.309   8.173   2.186  1.00  0.00           H  
ATOM   4164  N   ALA A 179       8.949   7.492  -0.482  1.00  0.00           N  
ATOM   4165  CA  ALA A 179       8.671   8.003  -1.825  1.00  0.00           C  
ATOM   4166  C   ALA A 179       7.274   8.639  -1.919  1.00  0.00           C  
ATOM   4167  O   ALA A 179       7.135   9.707  -2.515  1.00  0.00           O  
ATOM   4168  CB  ALA A 179       8.854   6.878  -2.848  1.00  0.00           C  
ATOM   4169  H   ALA A 179       9.047   6.494  -0.360  1.00  0.00           H  
ATOM   4170  HA  ALA A 179       9.395   8.785  -2.057  1.00  0.00           H  
ATOM   4171  HB1 ALA A 179       9.879   6.509  -2.805  1.00  0.00           H  
ATOM   4172  HB2 ALA A 179       8.168   6.057  -2.637  1.00  0.00           H  
ATOM   4173  HB3 ALA A 179       8.654   7.260  -3.849  1.00  0.00           H  
ATOM   4174  N   ARG A 180       6.260   8.018  -1.301  1.00  0.00           N  
ATOM   4175  CA  ARG A 180       4.868   8.501  -1.265  1.00  0.00           C  
ATOM   4176  C   ARG A 180       4.689   9.800  -0.470  1.00  0.00           C  
ATOM   4177  O   ARG A 180       3.870  10.623  -0.877  1.00  0.00           O  
ATOM   4178  CB  ARG A 180       3.964   7.395  -0.690  1.00  0.00           C  
ATOM   4179  CG  ARG A 180       3.804   6.164  -1.604  1.00  0.00           C  
ATOM   4180  CD  ARG A 180       3.311   4.962  -0.783  1.00  0.00           C  
ATOM   4181  NE  ARG A 180       3.149   3.741  -1.595  1.00  0.00           N  
ATOM   4182  CZ  ARG A 180       3.228   2.501  -1.146  1.00  0.00           C  
ATOM   4183  NH1 ARG A 180       3.309   2.193   0.115  1.00  0.00           N  
ATOM   4184  NH2 ARG A 180       3.245   1.510  -1.981  1.00  0.00           N1+
ATOM   4185  H   ARG A 180       6.467   7.141  -0.844  1.00  0.00           H  
ATOM   4186  HA  ARG A 180       4.544   8.735  -2.278  1.00  0.00           H  
ATOM   4187  HB2 ARG A 180       2.976   7.810  -0.492  1.00  0.00           H  
ATOM   4188  HB3 ARG A 180       4.381   7.079   0.266  1.00  0.00           H  
ATOM   4189  HG2 ARG A 180       4.756   5.908  -2.071  1.00  0.00           H  
ATOM   4190  HG3 ARG A 180       3.096   6.393  -2.400  1.00  0.00           H  
ATOM   4191  HD2 ARG A 180       2.367   5.212  -0.297  1.00  0.00           H  
ATOM   4192  HD3 ARG A 180       4.048   4.771  -0.003  1.00  0.00           H  
ATOM   4193  HE  ARG A 180       3.003   3.851  -2.589  1.00  0.00           H  
ATOM   4194 HH11 ARG A 180       3.278   1.229   0.417  1.00  0.00           H  
ATOM   4195 HH12 ARG A 180       3.292   2.924   0.812  1.00  0.00           H  
ATOM   4196 HH21 ARG A 180       3.180   1.715  -2.968  1.00  0.00           H  
ATOM   4197 HH22 ARG A 180       3.576   0.613  -1.655  1.00  0.00           H  
ATOM   4198  N   PHE A 181       5.442   9.999   0.616  1.00  0.00           N  
ATOM   4199  CA  PHE A 181       5.225  11.086   1.577  1.00  0.00           C  
ATOM   4200  C   PHE A 181       6.506  11.855   1.945  1.00  0.00           C  
ATOM   4201  O   PHE A 181       7.435  11.283   2.519  1.00  0.00           O  
ATOM   4202  CB  PHE A 181       4.600  10.519   2.864  1.00  0.00           C  
ATOM   4203  CG  PHE A 181       3.255   9.821   2.774  1.00  0.00           C  
ATOM   4204  CD1 PHE A 181       2.065  10.559   2.894  1.00  0.00           C  
ATOM   4205  CD2 PHE A 181       3.192   8.416   2.722  1.00  0.00           C  
ATOM   4206  CE1 PHE A 181       0.827   9.901   2.980  1.00  0.00           C  
ATOM   4207  CE2 PHE A 181       1.959   7.754   2.823  1.00  0.00           C  
ATOM   4208  CZ  PHE A 181       0.775   8.498   2.966  1.00  0.00           C  
ATOM   4209  H   PHE A 181       6.078   9.262   0.885  1.00  0.00           H  
ATOM   4210  HA  PHE A 181       4.527  11.805   1.149  1.00  0.00           H  
ATOM   4211  HB2 PHE A 181       4.507  11.327   3.589  1.00  0.00           H  
ATOM   4212  HB3 PHE A 181       5.307   9.807   3.288  1.00  0.00           H  
ATOM   4213  HD1 PHE A 181       2.102  11.637   2.943  1.00  0.00           H  
ATOM   4214  HD2 PHE A 181       4.098   7.835   2.633  1.00  0.00           H  
ATOM   4215  HE1 PHE A 181      -0.081  10.478   3.079  1.00  0.00           H  
ATOM   4216  HE2 PHE A 181       1.936   6.674   2.811  1.00  0.00           H  
ATOM   4217  HZ  PHE A 181      -0.172   7.991   3.075  1.00  0.00           H  
ATOM   4218  N   GLN A 182       6.531  13.175   1.727  1.00  0.00           N  
ATOM   4219  CA  GLN A 182       7.618  14.062   2.180  1.00  0.00           C  
ATOM   4220  C   GLN A 182       7.759  14.071   3.710  1.00  0.00           C  
ATOM   4221  O   GLN A 182       8.858  14.248   4.237  1.00  0.00           O  
ATOM   4222  CB  GLN A 182       7.410  15.514   1.714  1.00  0.00           C  
ATOM   4223  CG  GLN A 182       7.175  15.686   0.208  1.00  0.00           C  
ATOM   4224  CD  GLN A 182       5.687  15.733  -0.103  1.00  0.00           C  
ATOM   4225  OE1 GLN A 182       5.018  14.713  -0.067  1.00  0.00           O  
ATOM   4226  NE2 GLN A 182       5.130  16.891  -0.371  1.00  0.00           N  
ATOM   4227  H   GLN A 182       5.746  13.594   1.249  1.00  0.00           H  
ATOM   4228  HA  GLN A 182       8.557  13.704   1.757  1.00  0.00           H  
ATOM   4229  HB2 GLN A 182       8.308  16.073   1.977  1.00  0.00           H  
ATOM   4230  HB3 GLN A 182       6.579  15.960   2.261  1.00  0.00           H  
ATOM   4231  HG2 GLN A 182       7.648  14.880  -0.353  1.00  0.00           H  
ATOM   4232  HG3 GLN A 182       7.627  16.626  -0.109  1.00  0.00           H  
ATOM   4233 HE21 GLN A 182       5.677  17.740  -0.362  1.00  0.00           H  
ATOM   4234 HE22 GLN A 182       4.140  16.933  -0.563  1.00  0.00           H  
ATOM   4235  N   TYR A 183       6.660  13.854   4.440  1.00  0.00           N  
ATOM   4236  CA  TYR A 183       6.693  13.734   5.899  1.00  0.00           C  
ATOM   4237  C   TYR A 183       7.467  12.482   6.344  1.00  0.00           C  
ATOM   4238  O   TYR A 183       8.324  12.561   7.221  1.00  0.00           O  
ATOM   4239  CB  TYR A 183       5.256  13.746   6.432  1.00  0.00           C  
ATOM   4240  CG  TYR A 183       5.158  13.764   7.945  1.00  0.00           C  
ATOM   4241  CD1 TYR A 183       5.349  14.975   8.638  1.00  0.00           C  
ATOM   4242  CD2 TYR A 183       4.876  12.583   8.659  1.00  0.00           C  
ATOM   4243  CE1 TYR A 183       5.245  15.010  10.042  1.00  0.00           C  
ATOM   4244  CE2 TYR A 183       4.759  12.617  10.062  1.00  0.00           C  
ATOM   4245  CZ  TYR A 183       4.937  13.833  10.758  1.00  0.00           C  
ATOM   4246  OH  TYR A 183       4.802  13.878  12.111  1.00  0.00           O  
ATOM   4247  H   TYR A 183       5.777  13.767   3.957  1.00  0.00           H  
ATOM   4248  HA  TYR A 183       7.212  14.600   6.310  1.00  0.00           H  
ATOM   4249  HB2 TYR A 183       4.722  12.877   6.047  1.00  0.00           H  
ATOM   4250  HB3 TYR A 183       4.754  14.635   6.051  1.00  0.00           H  
ATOM   4251  HD1 TYR A 183       5.577  15.879   8.093  1.00  0.00           H  
ATOM   4252  HD2 TYR A 183       4.743  11.650   8.131  1.00  0.00           H  
ATOM   4253  HE1 TYR A 183       5.397  15.936  10.577  1.00  0.00           H  
ATOM   4254  HE2 TYR A 183       4.531  11.713  10.608  1.00  0.00           H  
ATOM   4255  HH  TYR A 183       4.438  13.053  12.441  1.00  0.00           H  
ATOM   4256  N   ILE A 184       7.228  11.337   5.693  1.00  0.00           N  
ATOM   4257  CA  ILE A 184       7.913  10.075   6.009  1.00  0.00           C  
ATOM   4258  C   ILE A 184       9.366  10.099   5.514  1.00  0.00           C  
ATOM   4259  O   ILE A 184      10.264   9.660   6.229  1.00  0.00           O  
ATOM   4260  CB  ILE A 184       7.090   8.857   5.525  1.00  0.00           C  
ATOM   4261  CG1 ILE A 184       5.690   8.891   6.190  1.00  0.00           C  
ATOM   4262  CG2 ILE A 184       7.821   7.532   5.798  1.00  0.00           C  
ATOM   4263  CD1 ILE A 184       4.795   7.682   5.896  1.00  0.00           C  
ATOM   4264  H   ILE A 184       6.575  11.347   4.922  1.00  0.00           H  
ATOM   4265  HA  ILE A 184       7.972   9.996   7.094  1.00  0.00           H  
ATOM   4266  HB  ILE A 184       6.971   8.936   4.444  1.00  0.00           H  
ATOM   4267 HG12 ILE A 184       5.152   9.776   5.850  1.00  0.00           H  
ATOM   4268 HG13 ILE A 184       5.809   8.970   7.270  1.00  0.00           H  
ATOM   4269 HG21 ILE A 184       8.814   7.529   5.349  1.00  0.00           H  
ATOM   4270 HG22 ILE A 184       7.898   7.370   6.873  1.00  0.00           H  
ATOM   4271 HG23 ILE A 184       7.271   6.699   5.359  1.00  0.00           H  
ATOM   4272 HD11 ILE A 184       4.733   7.523   4.820  1.00  0.00           H  
ATOM   4273 HD12 ILE A 184       5.197   6.788   6.372  1.00  0.00           H  
ATOM   4274 HD13 ILE A 184       3.795   7.866   6.289  1.00  0.00           H  
ATOM   4275  N   GLU A 185       9.629  10.700   4.349  1.00  0.00           N  
ATOM   4276  CA  GLU A 185      10.985  11.040   3.896  1.00  0.00           C  
ATOM   4277  C   GLU A 185      11.745  11.861   4.954  1.00  0.00           C  
ATOM   4278  O   GLU A 185      12.867  11.510   5.312  1.00  0.00           O  
ATOM   4279  CB  GLU A 185      10.888  11.777   2.545  1.00  0.00           C  
ATOM   4280  CG  GLU A 185      12.210  12.291   1.946  1.00  0.00           C  
ATOM   4281  CD  GLU A 185      12.060  13.594   1.136  1.00  0.00           C  
ATOM   4282  OE1 GLU A 185      10.955  13.896   0.624  1.00  0.00           O  
ATOM   4283  OE2 GLU A 185      13.068  14.318   0.977  1.00  0.00           O1-
ATOM   4284  H   GLU A 185       8.852  10.987   3.771  1.00  0.00           H  
ATOM   4285  HA  GLU A 185      11.547  10.119   3.743  1.00  0.00           H  
ATOM   4286  HB2 GLU A 185      10.237  12.635   2.712  1.00  0.00           H  
ATOM   4287  HB3 GLU A 185      10.402  11.129   1.815  1.00  0.00           H  
ATOM   4288  HG2 GLU A 185      12.637  11.513   1.314  1.00  0.00           H  
ATOM   4289  HG3 GLU A 185      12.928  12.466   2.747  1.00  0.00           H  
ATOM   4290  N   GLY A 186      11.120  12.909   5.503  1.00  0.00           N  
ATOM   4291  CA  GLY A 186      11.667  13.742   6.582  1.00  0.00           C  
ATOM   4292  C   GLY A 186      11.922  12.986   7.893  1.00  0.00           C  
ATOM   4293  O   GLY A 186      12.898  13.260   8.596  1.00  0.00           O  
ATOM   4294  H   GLY A 186      10.207  13.151   5.147  1.00  0.00           H  
ATOM   4295  HA2 GLY A 186      10.940  14.526   6.793  1.00  0.00           H  
ATOM   4296  HA3 GLY A 186      12.592  14.214   6.253  1.00  0.00           H  
ATOM   4297  N   GLU A 187      11.094  11.993   8.216  1.00  0.00           N  
ATOM   4298  CA  GLU A 187      11.301  11.102   9.363  1.00  0.00           C  
ATOM   4299  C   GLU A 187      12.470  10.127   9.151  1.00  0.00           C  
ATOM   4300  O   GLU A 187      13.228   9.875  10.095  1.00  0.00           O  
ATOM   4301  CB  GLU A 187       9.988  10.363   9.681  1.00  0.00           C  
ATOM   4302  CG  GLU A 187       8.980  11.271  10.399  1.00  0.00           C  
ATOM   4303  CD  GLU A 187       9.486  11.650  11.793  1.00  0.00           C  
ATOM   4304  OE1 GLU A 187       9.381  10.824  12.731  1.00  0.00           O  
ATOM   4305  OE2 GLU A 187      10.031  12.759  11.972  1.00  0.00           O1-
ATOM   4306  H   GLU A 187      10.267  11.864   7.651  1.00  0.00           H  
ATOM   4307  HA  GLU A 187      11.575  11.712  10.224  1.00  0.00           H  
ATOM   4308  HB2 GLU A 187      10.192   9.497  10.311  1.00  0.00           H  
ATOM   4309  HB3 GLU A 187       9.544   9.992   8.758  1.00  0.00           H  
ATOM   4310  HG2 GLU A 187       8.031  10.741  10.490  1.00  0.00           H  
ATOM   4311  HG3 GLU A 187       8.803  12.172   9.812  1.00  0.00           H  
ATOM   4312  N   MET A 188      12.687   9.625   7.931  1.00  0.00           N  
ATOM   4313  CA  MET A 188      13.884   8.830   7.622  1.00  0.00           C  
ATOM   4314  C   MET A 188      15.138   9.706   7.592  1.00  0.00           C  
ATOM   4315  O   MET A 188      16.146   9.341   8.196  1.00  0.00           O  
ATOM   4316  CB  MET A 188      13.718   8.033   6.321  1.00  0.00           C  
ATOM   4317  CG  MET A 188      12.499   7.103   6.325  1.00  0.00           C  
ATOM   4318  SD  MET A 188      12.152   6.239   7.888  1.00  0.00           S  
ATOM   4319  CE  MET A 188      10.349   6.419   7.906  1.00  0.00           C  
ATOM   4320  H   MET A 188      12.016   9.815   7.201  1.00  0.00           H  
ATOM   4321  HA  MET A 188      14.037   8.114   8.429  1.00  0.00           H  
ATOM   4322  HB2 MET A 188      14.613   7.429   6.170  1.00  0.00           H  
ATOM   4323  HB3 MET A 188      13.625   8.720   5.480  1.00  0.00           H  
ATOM   4324  HG2 MET A 188      12.623   6.365   5.533  1.00  0.00           H  
ATOM   4325  HG3 MET A 188      11.624   7.699   6.064  1.00  0.00           H  
ATOM   4326  HE1 MET A 188      10.089   7.475   7.842  1.00  0.00           H  
ATOM   4327  HE2 MET A 188       9.921   5.887   7.057  1.00  0.00           H  
ATOM   4328  HE3 MET A 188       9.941   6.010   8.830  1.00  0.00           H  
ATOM   4329  N   ARG A 189      15.063  10.899   6.987  1.00  0.00           N  
ATOM   4330  CA  ARG A 189      16.114  11.930   7.034  1.00  0.00           C  
ATOM   4331  C   ARG A 189      16.478  12.286   8.477  1.00  0.00           C  
ATOM   4332  O   ARG A 189      17.660  12.304   8.797  1.00  0.00           O  
ATOM   4333  CB  ARG A 189      15.665  13.167   6.239  1.00  0.00           C  
ATOM   4334  CG  ARG A 189      15.661  12.933   4.714  1.00  0.00           C  
ATOM   4335  CD  ARG A 189      14.828  13.969   3.948  1.00  0.00           C  
ATOM   4336  NE  ARG A 189      15.251  15.352   4.204  1.00  0.00           N  
ATOM   4337  CZ  ARG A 189      15.026  16.399   3.435  1.00  0.00           C  
ATOM   4338  NH1 ARG A 189      14.425  16.352   2.281  1.00  0.00           N  
ATOM   4339  NH2 ARG A 189      15.407  17.569   3.840  1.00  0.00           N1+
ATOM   4340  H   ARG A 189      14.208  11.115   6.494  1.00  0.00           H  
ATOM   4341  HA  ARG A 189      17.022  11.535   6.580  1.00  0.00           H  
ATOM   4342  HB2 ARG A 189      16.336  13.996   6.463  1.00  0.00           H  
ATOM   4343  HB3 ARG A 189      14.666  13.453   6.567  1.00  0.00           H  
ATOM   4344  HG2 ARG A 189      15.253  11.947   4.490  1.00  0.00           H  
ATOM   4345  HG3 ARG A 189      16.685  12.952   4.343  1.00  0.00           H  
ATOM   4346  HD2 ARG A 189      13.783  13.868   4.240  1.00  0.00           H  
ATOM   4347  HD3 ARG A 189      14.909  13.752   2.883  1.00  0.00           H  
ATOM   4348  HE  ARG A 189      15.684  15.560   5.093  1.00  0.00           H  
ATOM   4349 HH11 ARG A 189      14.258  17.214   1.782  1.00  0.00           H  
ATOM   4350 HH12 ARG A 189      14.060  15.481   1.924  1.00  0.00           H  
ATOM   4351 HH21 ARG A 189      15.776  17.649   4.777  1.00  0.00           H  
ATOM   4352 HH22 ARG A 189      15.130  18.379   3.304  1.00  0.00           H  
ATOM   4353  N   THR A 190      15.508  12.447   9.381  1.00  0.00           N  
ATOM   4354  CA  THR A 190      15.747  12.608  10.833  1.00  0.00           C  
ATOM   4355  C   THR A 190      16.568  11.458  11.426  1.00  0.00           C  
ATOM   4356  O   THR A 190      17.548  11.686  12.136  1.00  0.00           O  
ATOM   4357  CB  THR A 190      14.415  12.754  11.591  1.00  0.00           C  
ATOM   4358  OG1 THR A 190      13.814  13.979  11.246  1.00  0.00           O  
ATOM   4359  CG2 THR A 190      14.563  12.724  13.115  1.00  0.00           C  
ATOM   4360  H   THR A 190      14.559  12.480   9.037  1.00  0.00           H  
ATOM   4361  HA  THR A 190      16.317  13.523  10.993  1.00  0.00           H  
ATOM   4362  HB  THR A 190      13.743  11.945  11.304  1.00  0.00           H  
ATOM   4363 HG21 THR A 190      14.924  11.751  13.448  1.00  0.00           H  
ATOM   4364 HG22 THR A 190      15.255  13.501  13.441  1.00  0.00           H  
ATOM   4365 HG23 THR A 190      13.592  12.890  13.582  1.00  0.00           H  
ATOM   4366  HG1 THR A 190      13.603  13.954  10.309  1.00  0.00           H  
ATOM   4367  N   ARG A 191      16.222  10.208  11.093  1.00  0.00           N  
ATOM   4368  CA  ARG A 191      16.912   8.990  11.569  1.00  0.00           C  
ATOM   4369  C   ARG A 191      18.254   8.727  10.852  1.00  0.00           C  
ATOM   4370  O   ARG A 191      18.954   7.765  11.170  1.00  0.00           O  
ATOM   4371  CB  ARG A 191      15.922   7.809  11.538  1.00  0.00           C  
ATOM   4372  CG  ARG A 191      14.737   8.022  12.505  1.00  0.00           C  
ATOM   4373  CD  ARG A 191      13.537   7.122  12.175  1.00  0.00           C  
ATOM   4374  NE  ARG A 191      12.401   7.316  13.101  1.00  0.00           N  
ATOM   4375  CZ  ARG A 191      11.579   8.351  13.153  1.00  0.00           C  
ATOM   4376  NH1 ARG A 191      11.742   9.423  12.445  1.00  0.00           N  
ATOM   4377  NH2 ARG A 191      10.529   8.369  13.911  1.00  0.00           N1+
ATOM   4378  H   ARG A 191      15.431  10.089  10.476  1.00  0.00           H  
ATOM   4379  HA  ARG A 191      17.190   9.145  12.612  1.00  0.00           H  
ATOM   4380  HB2 ARG A 191      16.436   6.896  11.837  1.00  0.00           H  
ATOM   4381  HB3 ARG A 191      15.550   7.684  10.521  1.00  0.00           H  
ATOM   4382  HG2 ARG A 191      14.405   9.060  12.469  1.00  0.00           H  
ATOM   4383  HG3 ARG A 191      15.077   7.817  13.520  1.00  0.00           H  
ATOM   4384  HD2 ARG A 191      13.856   6.081  12.234  1.00  0.00           H  
ATOM   4385  HD3 ARG A 191      13.210   7.316  11.153  1.00  0.00           H  
ATOM   4386  HE  ARG A 191      12.244   6.591  13.786  1.00  0.00           H  
ATOM   4387 HH11 ARG A 191      11.043  10.144  12.556  1.00  0.00           H  
ATOM   4388 HH12 ARG A 191      12.468   9.477  11.745  1.00  0.00           H  
ATOM   4389 HH21 ARG A 191      10.315   7.586  14.512  1.00  0.00           H  
ATOM   4390 HH22 ARG A 191       9.930   9.181  13.870  1.00  0.00           H  
ATOM   4391  N   ILE A 192      18.655   9.628   9.948  1.00  0.00           N  
ATOM   4392  CA  ILE A 192      19.962   9.700   9.270  1.00  0.00           C  
ATOM   4393  C   ILE A 192      20.769  10.930   9.739  1.00  0.00           C  
ATOM   4394  O   ILE A 192      21.987  10.848   9.885  1.00  0.00           O  
ATOM   4395  CB  ILE A 192      19.756   9.639   7.734  1.00  0.00           C  
ATOM   4396  CG1 ILE A 192      19.130   8.292   7.298  1.00  0.00           C  
ATOM   4397  CG2 ILE A 192      21.063   9.903   6.960  1.00  0.00           C  
ATOM   4398  CD1 ILE A 192      18.451   8.356   5.926  1.00  0.00           C  
ATOM   4399  H   ILE A 192      17.965  10.316   9.682  1.00  0.00           H  
ATOM   4400  HA  ILE A 192      20.553   8.827   9.545  1.00  0.00           H  
ATOM   4401  HB  ILE A 192      19.060  10.434   7.468  1.00  0.00           H  
ATOM   4402 HG12 ILE A 192      18.375   7.968   8.014  1.00  0.00           H  
ATOM   4403 HG13 ILE A 192      19.904   7.525   7.272  1.00  0.00           H  
ATOM   4404 HG21 ILE A 192      21.442  10.904   7.169  1.00  0.00           H  
ATOM   4405 HG22 ILE A 192      21.818   9.168   7.237  1.00  0.00           H  
ATOM   4406 HG23 ILE A 192      20.892   9.834   5.886  1.00  0.00           H  
ATOM   4407 HD11 ILE A 192      17.672   9.117   5.927  1.00  0.00           H  
ATOM   4408 HD12 ILE A 192      19.182   8.595   5.153  1.00  0.00           H  
ATOM   4409 HD13 ILE A 192      18.001   7.390   5.698  1.00  0.00           H  
ATOM   4410  N   ARG A 193      20.098  12.042  10.075  1.00  0.00           N  
ATOM   4411  CA  ARG A 193      20.648  13.321  10.577  1.00  0.00           C  
ATOM   4412  C   ARG A 193      21.475  13.208  11.867  1.00  0.00           C  
ATOM   4413  O   ARG A 193      22.289  14.085  12.145  1.00  0.00           O  
ATOM   4414  CB  ARG A 193      19.474  14.321  10.669  1.00  0.00           C  
ATOM   4415  CG  ARG A 193      19.804  15.707  11.245  1.00  0.00           C  
ATOM   4416  CD  ARG A 193      18.736  16.755  10.885  1.00  0.00           C  
ATOM   4417  NE  ARG A 193      17.372  16.381  11.308  1.00  0.00           N  
ATOM   4418  CZ  ARG A 193      16.781  16.595  12.468  1.00  0.00           C  
ATOM   4419  NH1 ARG A 193      17.357  17.201  13.463  1.00  0.00           N  
ATOM   4420  NH2 ARG A 193      15.551  16.202  12.635  1.00  0.00           N1+
ATOM   4421  H   ARG A 193      19.105  12.035   9.887  1.00  0.00           H  
ATOM   4422  HA  ARG A 193      21.347  13.705   9.834  1.00  0.00           H  
ATOM   4423  HB2 ARG A 193      18.689  13.886  11.288  1.00  0.00           H  
ATOM   4424  HB3 ARG A 193      19.067  14.454   9.666  1.00  0.00           H  
ATOM   4425  HG2 ARG A 193      20.754  16.044  10.830  1.00  0.00           H  
ATOM   4426  HG3 ARG A 193      19.898  15.638  12.329  1.00  0.00           H  
ATOM   4427  HD2 ARG A 193      18.736  16.889   9.803  1.00  0.00           H  
ATOM   4428  HD3 ARG A 193      19.013  17.714  11.323  1.00  0.00           H  
ATOM   4429  HE  ARG A 193      16.743  16.062  10.584  1.00  0.00           H  
ATOM   4430 HH11 ARG A 193      16.767  17.538  14.210  1.00  0.00           H  
ATOM   4431 HH12 ARG A 193      18.266  17.624  13.343  1.00  0.00           H  
ATOM   4432 HH21 ARG A 193      15.053  15.825  11.842  1.00  0.00           H  
ATOM   4433 HH22 ARG A 193      15.071  16.321  13.515  1.00  0.00           H  
ATOM   4434  N   TYR A 194      21.335  12.095  12.589  1.00  0.00           N  
ATOM   4435  CA  TYR A 194      22.226  11.673  13.683  1.00  0.00           C  
ATOM   4436  C   TYR A 194      22.619  10.180  13.621  1.00  0.00           C  
ATOM   4437  O   TYR A 194      23.322   9.705  14.510  1.00  0.00           O  
ATOM   4438  CB  TYR A 194      21.581  12.016  15.039  1.00  0.00           C  
ATOM   4439  CG  TYR A 194      21.077  13.441  15.190  1.00  0.00           C  
ATOM   4440  CD1 TYR A 194      21.993  14.491  15.391  1.00  0.00           C  
ATOM   4441  CD2 TYR A 194      19.694  13.713  15.144  1.00  0.00           C  
ATOM   4442  CE1 TYR A 194      21.531  15.809  15.565  1.00  0.00           C  
ATOM   4443  CE2 TYR A 194      19.230  15.030  15.328  1.00  0.00           C  
ATOM   4444  CZ  TYR A 194      20.146  16.078  15.555  1.00  0.00           C  
ATOM   4445  OH  TYR A 194      19.698  17.340  15.776  1.00  0.00           O  
ATOM   4446  H   TYR A 194      20.551  11.505  12.351  1.00  0.00           H  
ATOM   4447  HA  TYR A 194      23.156  12.236  13.609  1.00  0.00           H  
ATOM   4448  HB2 TYR A 194      22.309  11.830  15.828  1.00  0.00           H  
ATOM   4449  HB3 TYR A 194      20.748  11.333  15.205  1.00  0.00           H  
ATOM   4450  HD1 TYR A 194      23.052  14.282  15.420  1.00  0.00           H  
ATOM   4451  HD2 TYR A 194      18.987  12.913  14.983  1.00  0.00           H  
ATOM   4452  HE1 TYR A 194      22.234  16.615  15.716  1.00  0.00           H  
ATOM   4453  HE2 TYR A 194      18.171  15.245  15.313  1.00  0.00           H  
ATOM   4454  HH  TYR A 194      20.307  17.833  16.331  1.00  0.00           H  
ATOM   4455  N   ASN A 195      22.148   9.440  12.606  1.00  0.00           N  
ATOM   4456  CA  ASN A 195      22.112   7.968  12.509  1.00  0.00           C  
ATOM   4457  C   ASN A 195      21.699   7.271  13.822  1.00  0.00           C  
ATOM   4458  O   ASN A 195      22.540   7.009  14.684  1.00  0.00           O  
ATOM   4459  CB  ASN A 195      23.432   7.415  11.946  1.00  0.00           C  
ATOM   4460  CG  ASN A 195      23.368   5.915  11.666  1.00  0.00           C  
ATOM   4461  OD1 ASN A 195      22.358   5.243  11.845  1.00  0.00           O  
ATOM   4462  ND2 ASN A 195      24.438   5.348  11.167  1.00  0.00           N  
ATOM   4463  H   ASN A 195      21.773   9.951  11.819  1.00  0.00           H  
ATOM   4464  HA  ASN A 195      21.345   7.716  11.776  1.00  0.00           H  
ATOM   4465  HB2 ASN A 195      24.238   7.604  12.655  1.00  0.00           H  
ATOM   4466  HB3 ASN A 195      23.669   7.926  11.013  1.00  0.00           H  
ATOM   4467 HD21 ASN A 195      25.294   5.872  11.055  1.00  0.00           H  
ATOM   4468 HD22 ASN A 195      24.410   4.360  10.959  1.00  0.00           H  
ATOM   4469  N   ARG A 196      20.405   6.960  13.957  1.00  0.00           N  
ATOM   4470  CA  ARG A 196      19.807   6.313  15.140  1.00  0.00           C  
ATOM   4471  C   ARG A 196      18.708   5.346  14.720  1.00  0.00           C  
ATOM   4472  O   ARG A 196      17.982   5.642  13.774  1.00  0.00           O  
ATOM   4473  CB  ARG A 196      19.225   7.360  16.120  1.00  0.00           C  
ATOM   4474  CG  ARG A 196      20.213   8.422  16.631  1.00  0.00           C  
ATOM   4475  CD  ARG A 196      21.316   7.827  17.518  1.00  0.00           C  
ATOM   4476  NE  ARG A 196      22.621   8.439  17.222  1.00  0.00           N  
ATOM   4477  CZ  ARG A 196      23.303   9.283  17.970  1.00  0.00           C  
ATOM   4478  NH1 ARG A 196      22.845   9.786  19.074  1.00  0.00           N  
ATOM   4479  NH2 ARG A 196      24.494   9.661  17.626  1.00  0.00           N1+
ATOM   4480  H   ARG A 196      19.789   7.140  13.177  1.00  0.00           H  
ATOM   4481  HA  ARG A 196      20.573   5.728  15.650  1.00  0.00           H  
ATOM   4482  HB2 ARG A 196      18.800   6.845  16.981  1.00  0.00           H  
ATOM   4483  HB3 ARG A 196      18.409   7.882  15.620  1.00  0.00           H  
ATOM   4484  HG2 ARG A 196      19.665   9.164  17.212  1.00  0.00           H  
ATOM   4485  HG3 ARG A 196      20.652   8.940  15.778  1.00  0.00           H  
ATOM   4486  HD2 ARG A 196      21.404   6.757  17.333  1.00  0.00           H  
ATOM   4487  HD3 ARG A 196      21.045   7.950  18.566  1.00  0.00           H  
ATOM   4488  HE  ARG A 196      23.038   8.155  16.348  1.00  0.00           H  
ATOM   4489 HH11 ARG A 196      21.905   9.576  19.378  1.00  0.00           H  
ATOM   4490 HH12 ARG A 196      23.453  10.376  19.624  1.00  0.00           H  
ATOM   4491 HH21 ARG A 196      25.015  10.266  18.245  1.00  0.00           H  
ATOM   4492 HH22 ARG A 196      24.927   9.303  16.787  1.00  0.00           H  
ATOM   4493  N   ARG A 197      18.533   4.244  15.458  1.00  0.00           N  
ATOM   4494  CA  ARG A 197      17.327   3.404  15.377  1.00  0.00           C  
ATOM   4495  C   ARG A 197      16.246   4.002  16.281  1.00  0.00           C  
ATOM   4496  O   ARG A 197      16.504   4.275  17.457  1.00  0.00           O  
ATOM   4497  CB  ARG A 197      17.644   1.914  15.662  1.00  0.00           C  
ATOM   4498  CG  ARG A 197      17.590   1.487  17.142  1.00  0.00           C  
ATOM   4499  CD  ARG A 197      17.874   0.005  17.402  1.00  0.00           C  
ATOM   4500  NE  ARG A 197      19.241  -0.387  17.035  1.00  0.00           N  
ATOM   4501  CZ  ARG A 197      19.646  -0.962  15.920  1.00  0.00           C  
ATOM   4502  NH1 ARG A 197      18.856  -1.275  14.939  1.00  0.00           N  
ATOM   4503  NH2 ARG A 197      20.904  -1.238  15.779  1.00  0.00           N1+
ATOM   4504  H   ARG A 197      19.170   4.092  16.226  1.00  0.00           H  
ATOM   4505  HA  ARG A 197      16.960   3.454  14.352  1.00  0.00           H  
ATOM   4506  HB2 ARG A 197      18.625   1.679  15.250  1.00  0.00           H  
ATOM   4507  HB3 ARG A 197      16.911   1.308  15.129  1.00  0.00           H  
ATOM   4508  HG2 ARG A 197      16.581   1.669  17.513  1.00  0.00           H  
ATOM   4509  HG3 ARG A 197      18.294   2.081  17.724  1.00  0.00           H  
ATOM   4510  HD2 ARG A 197      17.140  -0.600  16.869  1.00  0.00           H  
ATOM   4511  HD3 ARG A 197      17.735  -0.189  18.466  1.00  0.00           H  
ATOM   4512  HE  ARG A 197      19.954  -0.286  17.742  1.00  0.00           H  
ATOM   4513 HH11 ARG A 197      17.853  -1.210  15.036  1.00  0.00           H  
ATOM   4514 HH12 ARG A 197      19.242  -1.786  14.158  1.00  0.00           H  
ATOM   4515 HH21 ARG A 197      21.205  -1.634  14.901  1.00  0.00           H  
ATOM   4516 HH22 ARG A 197      21.546  -1.109  16.548  1.00  0.00           H  
ATOM   4517  N   SER A 198      15.044   4.196  15.750  1.00  0.00           N  
ATOM   4518  CA  SER A 198      13.843   4.546  16.527  1.00  0.00           C  
ATOM   4519  C   SER A 198      12.577   4.184  15.749  1.00  0.00           C  
ATOM   4520  O   SER A 198      12.590   4.120  14.517  1.00  0.00           O  
ATOM   4521  CB  SER A 198      13.825   6.038  16.890  1.00  0.00           C  
ATOM   4522  OG  SER A 198      13.810   6.834  15.724  1.00  0.00           O  
ATOM   4523  H   SER A 198      14.934   4.061  14.755  1.00  0.00           H  
ATOM   4524  HA  SER A 198      13.840   3.976  17.456  1.00  0.00           H  
ATOM   4525  HB2 SER A 198      14.700   6.287  17.491  1.00  0.00           H  
ATOM   4526  HB3 SER A 198      12.933   6.253  17.478  1.00  0.00           H  
ATOM   4527  HG  SER A 198      14.708   6.868  15.387  1.00  0.00           H  
ATOM   4528  N   ALA A 199      11.485   3.933  16.466  1.00  0.00           N  
ATOM   4529  CA  ALA A 199      10.188   3.608  15.881  1.00  0.00           C  
ATOM   4530  C   ALA A 199       9.546   4.799  15.127  1.00  0.00           C  
ATOM   4531  O   ALA A 199       9.943   5.957  15.331  1.00  0.00           O  
ATOM   4532  CB  ALA A 199       9.290   3.076  17.012  1.00  0.00           C  
ATOM   4533  H   ALA A 199      11.543   3.953  17.474  1.00  0.00           H  
ATOM   4534  HA  ALA A 199      10.339   2.807  15.157  1.00  0.00           H  
ATOM   4535  HB1 ALA A 199       9.742   2.188  17.454  1.00  0.00           H  
ATOM   4536  HB2 ALA A 199       9.164   3.838  17.780  1.00  0.00           H  
ATOM   4537  HB3 ALA A 199       8.305   2.806  16.631  1.00  0.00           H  
ATOM   4538  N   PRO A 200       8.536   4.548  14.271  1.00  0.00           N  
ATOM   4539  CA  PRO A 200       7.556   5.561  13.866  1.00  0.00           C  
ATOM   4540  C   PRO A 200       6.664   5.978  15.062  1.00  0.00           C  
ATOM   4541  O   PRO A 200       6.888   5.571  16.204  1.00  0.00           O  
ATOM   4542  CB  PRO A 200       6.770   4.877  12.736  1.00  0.00           C  
ATOM   4543  CG  PRO A 200       6.751   3.415  13.172  1.00  0.00           C  
ATOM   4544  CD  PRO A 200       8.157   3.240  13.736  1.00  0.00           C  
ATOM   4545  HA  PRO A 200       8.053   6.448  13.475  1.00  0.00           H  
ATOM   4546  HB2 PRO A 200       7.320   4.968  11.800  1.00  0.00           H  
ATOM   4547  HB3 PRO A 200       5.760   5.269  12.617  1.00  0.00           H  
ATOM   4548  HG2 PRO A 200       6.563   2.741  12.337  1.00  0.00           H  
ATOM   4549  HG3 PRO A 200       6.013   3.274  13.962  1.00  0.00           H  
ATOM   4550  HD2 PRO A 200       8.152   2.456  14.493  1.00  0.00           H  
ATOM   4551  HD3 PRO A 200       8.842   2.967  12.933  1.00  0.00           H  
ATOM   4552  N   ASP A 201       5.640   6.795  14.809  1.00  0.00           N  
ATOM   4553  CA  ASP A 201       4.648   7.224  15.808  1.00  0.00           C  
ATOM   4554  C   ASP A 201       3.247   7.348  15.153  1.00  0.00           C  
ATOM   4555  O   ASP A 201       3.141   7.185  13.929  1.00  0.00           O  
ATOM   4556  CB  ASP A 201       5.152   8.505  16.514  1.00  0.00           C  
ATOM   4557  CG  ASP A 201       5.100   9.798  15.692  1.00  0.00           C  
ATOM   4558  OD1 ASP A 201       4.119  10.011  14.940  1.00  0.00           O  
ATOM   4559  OD2 ASP A 201       6.025  10.626  15.854  1.00  0.00           O1-
ATOM   4560  H   ASP A 201       5.473   7.089  13.858  1.00  0.00           H  
ATOM   4561  HA  ASP A 201       4.571   6.446  16.567  1.00  0.00           H  
ATOM   4562  HB2 ASP A 201       6.180   8.337  16.836  1.00  0.00           H  
ATOM   4563  HB3 ASP A 201       4.576   8.665  17.425  1.00  0.00           H  
ATOM   4564  N   PRO A 202       2.158   7.618  15.906  1.00  0.00           N  
ATOM   4565  CA  PRO A 202       0.796   7.665  15.365  1.00  0.00           C  
ATOM   4566  C   PRO A 202       0.550   8.638  14.197  1.00  0.00           C  
ATOM   4567  O   PRO A 202      -0.421   8.447  13.459  1.00  0.00           O  
ATOM   4568  CB  PRO A 202      -0.101   7.992  16.561  1.00  0.00           C  
ATOM   4569  CG  PRO A 202       0.653   7.367  17.730  1.00  0.00           C  
ATOM   4570  CD  PRO A 202       2.100   7.676  17.361  1.00  0.00           C  
ATOM   4571  HA  PRO A 202       0.545   6.662  15.020  1.00  0.00           H  
ATOM   4572  HB2 PRO A 202      -1.096   7.561  16.449  1.00  0.00           H  
ATOM   4573  HB3 PRO A 202      -0.166   9.072  16.701  1.00  0.00           H  
ATOM   4574  HG2 PRO A 202       0.493   6.289  17.744  1.00  0.00           H  
ATOM   4575  HG3 PRO A 202       0.374   7.816  18.683  1.00  0.00           H  
ATOM   4576  HD2 PRO A 202       2.349   8.685  17.690  1.00  0.00           H  
ATOM   4577  HD3 PRO A 202       2.766   6.951  17.828  1.00  0.00           H  
ATOM   4578  N   SER A 203       1.405   9.646  13.981  1.00  0.00           N  
ATOM   4579  CA  SER A 203       1.319  10.515  12.796  1.00  0.00           C  
ATOM   4580  C   SER A 203       1.775   9.763  11.541  1.00  0.00           C  
ATOM   4581  O   SER A 203       1.044   9.701  10.556  1.00  0.00           O  
ATOM   4582  CB  SER A 203       2.110  11.812  13.011  1.00  0.00           C  
ATOM   4583  OG  SER A 203       3.513  11.619  13.028  1.00  0.00           O  
ATOM   4584  H   SER A 203       2.223   9.721  14.569  1.00  0.00           H  
ATOM   4585  HA  SER A 203       0.276  10.795  12.645  1.00  0.00           H  
ATOM   4586  HB2 SER A 203       1.798  12.266  13.953  1.00  0.00           H  
ATOM   4587  HB3 SER A 203       1.866  12.504  12.204  1.00  0.00           H  
ATOM   4588  HG  SER A 203       3.748  11.076  13.784  1.00  0.00           H  
ATOM   4589  N   VAL A 204       2.939   9.107  11.598  1.00  0.00           N  
ATOM   4590  CA  VAL A 204       3.465   8.258  10.516  1.00  0.00           C  
ATOM   4591  C   VAL A 204       2.539   7.070  10.265  1.00  0.00           C  
ATOM   4592  O   VAL A 204       2.108   6.848   9.137  1.00  0.00           O  
ATOM   4593  CB  VAL A 204       4.904   7.797  10.829  1.00  0.00           C  
ATOM   4594  CG1 VAL A 204       5.444   6.784   9.815  1.00  0.00           C  
ATOM   4595  CG2 VAL A 204       5.867   8.987  10.902  1.00  0.00           C  
ATOM   4596  H   VAL A 204       3.466   9.174  12.457  1.00  0.00           H  
ATOM   4597  HA  VAL A 204       3.490   8.839   9.595  1.00  0.00           H  
ATOM   4598  HB  VAL A 204       4.907   7.315  11.807  1.00  0.00           H  
ATOM   4599 HG11 VAL A 204       4.886   5.849   9.869  1.00  0.00           H  
ATOM   4600 HG12 VAL A 204       5.360   7.180   8.803  1.00  0.00           H  
ATOM   4601 HG13 VAL A 204       6.491   6.559  10.020  1.00  0.00           H  
ATOM   4602 HG21 VAL A 204       5.883   9.513   9.948  1.00  0.00           H  
ATOM   4603 HG22 VAL A 204       5.562   9.676  11.690  1.00  0.00           H  
ATOM   4604 HG23 VAL A 204       6.872   8.635  11.132  1.00  0.00           H  
ATOM   4605  N   ILE A 205       2.171   6.347  11.326  1.00  0.00           N  
ATOM   4606  CA  ILE A 205       1.331   5.146  11.241  1.00  0.00           C  
ATOM   4607  C   ILE A 205      -0.045   5.438  10.635  1.00  0.00           C  
ATOM   4608  O   ILE A 205      -0.525   4.641   9.835  1.00  0.00           O  
ATOM   4609  CB  ILE A 205       1.231   4.467  12.626  1.00  0.00           C  
ATOM   4610  CG1 ILE A 205       2.596   3.928  13.113  1.00  0.00           C  
ATOM   4611  CG2 ILE A 205       0.158   3.365  12.679  1.00  0.00           C  
ATOM   4612  CD1 ILE A 205       3.117   2.681  12.380  1.00  0.00           C  
ATOM   4613  H   ILE A 205       2.536   6.615  12.229  1.00  0.00           H  
ATOM   4614  HA  ILE A 205       1.815   4.447  10.558  1.00  0.00           H  
ATOM   4615  HB  ILE A 205       0.922   5.233  13.337  1.00  0.00           H  
ATOM   4616 HG12 ILE A 205       2.496   3.687  14.171  1.00  0.00           H  
ATOM   4617 HG13 ILE A 205       3.353   4.709  13.036  1.00  0.00           H  
ATOM   4618 HG21 ILE A 205      -0.838   3.798  12.596  1.00  0.00           H  
ATOM   4619 HG22 ILE A 205       0.308   2.654  11.866  1.00  0.00           H  
ATOM   4620 HG23 ILE A 205       0.220   2.838  13.631  1.00  0.00           H  
ATOM   4621 HD11 ILE A 205       2.428   1.846  12.507  1.00  0.00           H  
ATOM   4622 HD12 ILE A 205       3.249   2.889  11.318  1.00  0.00           H  
ATOM   4623 HD13 ILE A 205       4.079   2.392  12.802  1.00  0.00           H  
ATOM   4624  N   THR A 206      -0.687   6.573  10.945  1.00  0.00           N  
ATOM   4625  CA  THR A 206      -1.996   6.891  10.340  1.00  0.00           C  
ATOM   4626  C   THR A 206      -1.899   7.455   8.920  1.00  0.00           C  
ATOM   4627  O   THR A 206      -2.873   7.307   8.180  1.00  0.00           O  
ATOM   4628  CB  THR A 206      -2.919   7.720  11.245  1.00  0.00           C  
ATOM   4629  OG1 THR A 206      -2.399   8.983  11.581  1.00  0.00           O  
ATOM   4630  CG2 THR A 206      -3.259   6.971  12.533  1.00  0.00           C  
ATOM   4631  H   THR A 206      -0.261   7.227  11.587  1.00  0.00           H  
ATOM   4632  HA  THR A 206      -2.525   5.946  10.212  1.00  0.00           H  
ATOM   4633  HB  THR A 206      -3.853   7.882  10.707  1.00  0.00           H  
ATOM   4634 HG21 THR A 206      -3.701   6.005  12.289  1.00  0.00           H  
ATOM   4635 HG22 THR A 206      -2.365   6.808  13.136  1.00  0.00           H  
ATOM   4636 HG23 THR A 206      -3.988   7.551  13.098  1.00  0.00           H  
ATOM   4637  HG1 THR A 206      -1.647   8.851  12.163  1.00  0.00           H  
ATOM   4638  N   LEU A 207      -0.748   7.983   8.483  1.00  0.00           N  
ATOM   4639  CA  LEU A 207      -0.478   8.259   7.062  1.00  0.00           C  
ATOM   4640  C   LEU A 207      -0.233   6.962   6.271  1.00  0.00           C  
ATOM   4641  O   LEU A 207      -0.894   6.741   5.254  1.00  0.00           O  
ATOM   4642  CB  LEU A 207       0.703   9.240   6.921  1.00  0.00           C  
ATOM   4643  CG  LEU A 207       0.410  10.672   7.409  1.00  0.00           C  
ATOM   4644  CD1 LEU A 207       1.719  11.460   7.477  1.00  0.00           C  
ATOM   4645  CD2 LEU A 207      -0.542  11.418   6.469  1.00  0.00           C  
ATOM   4646  H   LEU A 207       0.004   8.122   9.142  1.00  0.00           H  
ATOM   4647  HA  LEU A 207      -1.361   8.722   6.622  1.00  0.00           H  
ATOM   4648  HB2 LEU A 207       1.003   9.285   5.874  1.00  0.00           H  
ATOM   4649  HB3 LEU A 207       1.548   8.842   7.483  1.00  0.00           H  
ATOM   4650  HG  LEU A 207      -0.036  10.647   8.403  1.00  0.00           H  
ATOM   4651 HD11 LEU A 207       2.383  10.981   8.196  1.00  0.00           H  
ATOM   4652 HD12 LEU A 207       2.195  11.487   6.497  1.00  0.00           H  
ATOM   4653 HD13 LEU A 207       1.522  12.477   7.817  1.00  0.00           H  
ATOM   4654 HD21 LEU A 207      -0.127  11.450   5.461  1.00  0.00           H  
ATOM   4655 HD22 LEU A 207      -1.514  10.924   6.454  1.00  0.00           H  
ATOM   4656 HD23 LEU A 207      -0.686  12.435   6.831  1.00  0.00           H  
ATOM   4657  N   GLU A 208       0.634   6.065   6.752  1.00  0.00           N  
ATOM   4658  CA  GLU A 208       0.850   4.735   6.150  1.00  0.00           C  
ATOM   4659  C   GLU A 208      -0.456   3.933   6.087  1.00  0.00           C  
ATOM   4660  O   GLU A 208      -0.816   3.408   5.030  1.00  0.00           O  
ATOM   4661  CB  GLU A 208       1.864   3.922   6.962  1.00  0.00           C  
ATOM   4662  CG  GLU A 208       3.291   4.480   6.936  1.00  0.00           C  
ATOM   4663  CD  GLU A 208       4.248   3.636   7.788  1.00  0.00           C  
ATOM   4664  OE1 GLU A 208       3.791   2.675   8.454  1.00  0.00           O  
ATOM   4665  OE2 GLU A 208       5.461   3.939   7.793  1.00  0.00           O1-
ATOM   4666  H   GLU A 208       1.168   6.306   7.575  1.00  0.00           H  
ATOM   4667  HA  GLU A 208       1.228   4.848   5.134  1.00  0.00           H  
ATOM   4668  HB2 GLU A 208       1.888   2.911   6.556  1.00  0.00           H  
ATOM   4669  HB3 GLU A 208       1.519   3.871   7.994  1.00  0.00           H  
ATOM   4670  HG2 GLU A 208       3.288   5.504   7.311  1.00  0.00           H  
ATOM   4671  HG3 GLU A 208       3.640   4.501   5.903  1.00  0.00           H  
ATOM   4672  N   ASN A 209      -1.218   3.907   7.186  1.00  0.00           N  
ATOM   4673  CA  ASN A 209      -2.554   3.310   7.255  1.00  0.00           C  
ATOM   4674  C   ASN A 209      -3.624   4.106   6.469  1.00  0.00           C  
ATOM   4675  O   ASN A 209      -4.806   3.777   6.561  1.00  0.00           O  
ATOM   4676  CB  ASN A 209      -2.973   2.992   8.710  1.00  0.00           C  
ATOM   4677  CG  ASN A 209      -2.056   2.040   9.469  1.00  0.00           C  
ATOM   4678  OD1 ASN A 209      -1.124   1.442   8.949  1.00  0.00           O  
ATOM   4679  ND2 ASN A 209      -2.318   1.824  10.737  1.00  0.00           N  
ATOM   4680  H   ASN A 209      -0.843   4.314   8.031  1.00  0.00           H  
ATOM   4681  HA  ASN A 209      -2.476   2.339   6.765  1.00  0.00           H  
ATOM   4682  HB2 ASN A 209      -3.961   2.533   8.701  1.00  0.00           H  
ATOM   4683  HB3 ASN A 209      -3.046   3.924   9.271  1.00  0.00           H  
ATOM   4684 HD21 ASN A 209      -1.702   1.204  11.244  1.00  0.00           H  
ATOM   4685 HD22 ASN A 209      -3.108   2.262  11.189  1.00  0.00           H  
ATOM   4686  N   SER A 210      -3.250   5.107   5.656  1.00  0.00           N  
ATOM   4687  CA  SER A 210      -4.180   5.903   4.840  1.00  0.00           C  
ATOM   4688  C   SER A 210      -3.712   6.254   3.418  1.00  0.00           C  
ATOM   4689  O   SER A 210      -4.470   6.918   2.725  1.00  0.00           O  
ATOM   4690  CB  SER A 210      -4.594   7.200   5.553  1.00  0.00           C  
ATOM   4691  OG  SER A 210      -5.161   6.944   6.820  1.00  0.00           O  
ATOM   4692  H   SER A 210      -2.275   5.371   5.651  1.00  0.00           H  
ATOM   4693  HA  SER A 210      -5.089   5.317   4.705  1.00  0.00           H  
ATOM   4694  HB2 SER A 210      -5.338   7.722   4.951  1.00  0.00           H  
ATOM   4695  HB3 SER A 210      -3.724   7.846   5.669  1.00  0.00           H  
ATOM   4696  HG  SER A 210      -4.415   6.941   7.425  1.00  0.00           H  
ATOM   4697  N   TRP A 211      -2.544   5.833   2.917  1.00  0.00           N  
ATOM   4698  CA  TRP A 211      -2.050   6.282   1.595  1.00  0.00           C  
ATOM   4699  C   TRP A 211      -3.044   6.171   0.416  1.00  0.00           C  
ATOM   4700  O   TRP A 211      -3.344   7.177  -0.234  1.00  0.00           O  
ATOM   4701  CB  TRP A 211      -0.735   5.583   1.240  1.00  0.00           C  
ATOM   4702  CG  TRP A 211      -0.221   6.035  -0.091  1.00  0.00           C  
ATOM   4703  CD1 TRP A 211       0.224   7.281  -0.367  1.00  0.00           C  
ATOM   4704  CD2 TRP A 211      -0.174   5.305  -1.357  1.00  0.00           C  
ATOM   4705  NE1 TRP A 211       0.497   7.389  -1.713  1.00  0.00           N  
ATOM   4706  CE2 TRP A 211       0.293   6.199  -2.367  1.00  0.00           C  
ATOM   4707  CE3 TRP A 211      -0.473   3.984  -1.757  1.00  0.00           C  
ATOM   4708  CZ2 TRP A 211       0.465   5.810  -3.700  1.00  0.00           C  
ATOM   4709  CZ3 TRP A 211      -0.298   3.577  -3.094  1.00  0.00           C  
ATOM   4710  CH2 TRP A 211       0.174   4.487  -4.058  1.00  0.00           C  
ATOM   4711  H   TRP A 211      -1.901   5.355   3.532  1.00  0.00           H  
ATOM   4712  HA  TRP A 211      -1.828   7.345   1.679  1.00  0.00           H  
ATOM   4713  HB2 TRP A 211      -0.893   4.505   1.208  1.00  0.00           H  
ATOM   4714  HB3 TRP A 211       0.011   5.786   2.008  1.00  0.00           H  
ATOM   4715  HD1 TRP A 211       0.318   8.086   0.348  1.00  0.00           H  
ATOM   4716  HE1 TRP A 211       0.762   8.252  -2.166  1.00  0.00           H  
ATOM   4717  HE3 TRP A 211      -0.829   3.276  -1.023  1.00  0.00           H  
ATOM   4718  HZ2 TRP A 211       0.823   6.521  -4.430  1.00  0.00           H  
ATOM   4719  HZ3 TRP A 211      -0.521   2.560  -3.381  1.00  0.00           H  
ATOM   4720  HH2 TRP A 211       0.315   4.169  -5.080  1.00  0.00           H  
ATOM   4721  N   GLY A 212      -3.601   4.985   0.135  1.00  0.00           N  
ATOM   4722  CA  GLY A 212      -4.607   4.822  -0.927  1.00  0.00           C  
ATOM   4723  C   GLY A 212      -5.927   5.550  -0.631  1.00  0.00           C  
ATOM   4724  O   GLY A 212      -6.573   6.067  -1.542  1.00  0.00           O  
ATOM   4725  H   GLY A 212      -3.288   4.166   0.637  1.00  0.00           H  
ATOM   4726  HA2 GLY A 212      -4.828   3.763  -1.059  1.00  0.00           H  
ATOM   4727  HA3 GLY A 212      -4.203   5.201  -1.867  1.00  0.00           H  
ATOM   4728  N   ARG A 213      -6.296   5.663   0.649  1.00  0.00           N  
ATOM   4729  CA  ARG A 213      -7.469   6.398   1.155  1.00  0.00           C  
ATOM   4730  C   ARG A 213      -7.344   7.911   0.909  1.00  0.00           C  
ATOM   4731  O   ARG A 213      -8.263   8.510   0.360  1.00  0.00           O  
ATOM   4732  CB  ARG A 213      -7.652   5.968   2.627  1.00  0.00           C  
ATOM   4733  CG  ARG A 213      -8.576   6.799   3.527  1.00  0.00           C  
ATOM   4734  CD  ARG A 213      -8.412   6.277   4.965  1.00  0.00           C  
ATOM   4735  NE  ARG A 213      -9.314   6.949   5.910  1.00  0.00           N  
ATOM   4736  CZ  ARG A 213      -9.055   7.358   7.135  1.00  0.00           C  
ATOM   4737  NH1 ARG A 213     -10.029   7.770   7.888  1.00  0.00           N  
ATOM   4738  NH2 ARG A 213      -7.865   7.397   7.660  1.00  0.00           N1+
ATOM   4739  H   ARG A 213      -5.687   5.239   1.334  1.00  0.00           H  
ATOM   4740  HA  ARG A 213      -8.352   6.079   0.602  1.00  0.00           H  
ATOM   4741  HB2 ARG A 213      -8.010   4.938   2.631  1.00  0.00           H  
ATOM   4742  HB3 ARG A 213      -6.673   5.956   3.106  1.00  0.00           H  
ATOM   4743  HG2 ARG A 213      -8.287   7.850   3.495  1.00  0.00           H  
ATOM   4744  HG3 ARG A 213      -9.609   6.692   3.199  1.00  0.00           H  
ATOM   4745  HD2 ARG A 213      -8.634   5.210   4.981  1.00  0.00           H  
ATOM   4746  HD3 ARG A 213      -7.375   6.411   5.275  1.00  0.00           H  
ATOM   4747  HE  ARG A 213     -10.294   6.980   5.667  1.00  0.00           H  
ATOM   4748 HH11 ARG A 213     -10.974   7.693   7.541  1.00  0.00           H  
ATOM   4749 HH12 ARG A 213      -9.851   7.937   8.868  1.00  0.00           H  
ATOM   4750 HH21 ARG A 213      -7.052   7.075   7.155  1.00  0.00           H  
ATOM   4751 HH22 ARG A 213      -7.748   7.820   8.569  1.00  0.00           H  
ATOM   4752  N   LEU A 214      -6.182   8.498   1.207  1.00  0.00           N  
ATOM   4753  CA  LEU A 214      -5.807   9.881   0.875  1.00  0.00           C  
ATOM   4754  C   LEU A 214      -5.786  10.086  -0.645  1.00  0.00           C  
ATOM   4755  O   LEU A 214      -6.447  10.994  -1.143  1.00  0.00           O  
ATOM   4756  CB  LEU A 214      -4.433  10.210   1.499  1.00  0.00           C  
ATOM   4757  CG  LEU A 214      -4.420  10.224   3.041  1.00  0.00           C  
ATOM   4758  CD1 LEU A 214      -3.002  10.023   3.573  1.00  0.00           C  
ATOM   4759  CD2 LEU A 214      -4.929  11.549   3.604  1.00  0.00           C  
ATOM   4760  H   LEU A 214      -5.484   7.923   1.656  1.00  0.00           H  
ATOM   4761  HA  LEU A 214      -6.552  10.567   1.277  1.00  0.00           H  
ATOM   4762  HB2 LEU A 214      -4.097  11.181   1.136  1.00  0.00           H  
ATOM   4763  HB3 LEU A 214      -3.715   9.468   1.149  1.00  0.00           H  
ATOM   4764  HG  LEU A 214      -5.049   9.421   3.427  1.00  0.00           H  
ATOM   4765 HD11 LEU A 214      -2.608   9.064   3.235  1.00  0.00           H  
ATOM   4766 HD12 LEU A 214      -2.358  10.825   3.214  1.00  0.00           H  
ATOM   4767 HD13 LEU A 214      -3.011  10.033   4.663  1.00  0.00           H  
ATOM   4768 HD21 LEU A 214      -4.216  12.344   3.387  1.00  0.00           H  
ATOM   4769 HD22 LEU A 214      -5.892  11.808   3.164  1.00  0.00           H  
ATOM   4770 HD23 LEU A 214      -5.038  11.467   4.685  1.00  0.00           H  
ATOM   4771  N   SER A 215      -5.111   9.195  -1.385  1.00  0.00           N  
ATOM   4772  CA  SER A 215      -5.104   9.192  -2.859  1.00  0.00           C  
ATOM   4773  C   SER A 215      -6.524   9.200  -3.440  1.00  0.00           C  
ATOM   4774  O   SER A 215      -6.784   9.866  -4.441  1.00  0.00           O  
ATOM   4775  CB  SER A 215      -4.385   7.948  -3.403  1.00  0.00           C  
ATOM   4776  OG  SER A 215      -3.044   7.855  -2.958  1.00  0.00           O  
ATOM   4777  H   SER A 215      -4.566   8.497  -0.899  1.00  0.00           H  
ATOM   4778  HA  SER A 215      -4.586  10.082  -3.216  1.00  0.00           H  
ATOM   4779  HB2 SER A 215      -4.389   7.987  -4.492  1.00  0.00           H  
ATOM   4780  HB3 SER A 215      -4.921   7.048  -3.103  1.00  0.00           H  
ATOM   4781  HG  SER A 215      -3.029   7.691  -2.013  1.00  0.00           H  
ATOM   4782  N   THR A 216      -7.452   8.477  -2.800  1.00  0.00           N  
ATOM   4783  CA  THR A 216      -8.864   8.401  -3.192  1.00  0.00           C  
ATOM   4784  C   THR A 216      -9.592   9.719  -2.951  1.00  0.00           C  
ATOM   4785  O   THR A 216     -10.176  10.259  -3.884  1.00  0.00           O  
ATOM   4786  CB  THR A 216      -9.584   7.215  -2.521  1.00  0.00           C  
ATOM   4787  OG1 THR A 216      -8.916   6.005  -2.817  1.00  0.00           O  
ATOM   4788  CG2 THR A 216     -11.041   7.070  -2.961  1.00  0.00           C  
ATOM   4789  H   THR A 216      -7.154   7.945  -1.995  1.00  0.00           H  
ATOM   4790  HA  THR A 216      -8.914   8.233  -4.268  1.00  0.00           H  
ATOM   4791  HB  THR A 216      -9.573   7.354  -1.440  1.00  0.00           H  
ATOM   4792 HG21 THR A 216     -11.619   7.941  -2.653  1.00  0.00           H  
ATOM   4793 HG22 THR A 216     -11.094   6.965  -4.044  1.00  0.00           H  
ATOM   4794 HG23 THR A 216     -11.472   6.184  -2.494  1.00  0.00           H  
ATOM   4795  HG1 THR A 216      -8.124   6.000  -2.274  1.00  0.00           H  
ATOM   4796  N   ALA A 217      -9.532  10.269  -1.735  1.00  0.00           N  
ATOM   4797  CA  ALA A 217     -10.261  11.491  -1.391  1.00  0.00           C  
ATOM   4798  C   ALA A 217      -9.732  12.750  -2.109  1.00  0.00           C  
ATOM   4799  O   ALA A 217     -10.524  13.621  -2.459  1.00  0.00           O  
ATOM   4800  CB  ALA A 217     -10.254  11.645   0.129  1.00  0.00           C  
ATOM   4801  H   ALA A 217      -9.001   9.809  -1.009  1.00  0.00           H  
ATOM   4802  HA  ALA A 217     -11.298  11.366  -1.701  1.00  0.00           H  
ATOM   4803  HB1 ALA A 217     -10.605  10.727   0.601  1.00  0.00           H  
ATOM   4804  HB2 ALA A 217      -9.247  11.881   0.472  1.00  0.00           H  
ATOM   4805  HB3 ALA A 217     -10.930  12.454   0.406  1.00  0.00           H  
ATOM   4806  N   ILE A 218      -8.425  12.826  -2.401  1.00  0.00           N  
ATOM   4807  CA  ILE A 218      -7.847  13.914  -3.210  1.00  0.00           C  
ATOM   4808  C   ILE A 218      -8.333  13.857  -4.669  1.00  0.00           C  
ATOM   4809  O   ILE A 218      -8.600  14.898  -5.269  1.00  0.00           O  
ATOM   4810  CB  ILE A 218      -6.302  13.923  -3.113  1.00  0.00           C  
ATOM   4811  CG1 ILE A 218      -5.811  14.184  -1.670  1.00  0.00           C  
ATOM   4812  CG2 ILE A 218      -5.697  14.957  -4.084  1.00  0.00           C  
ATOM   4813  CD1 ILE A 218      -4.344  13.781  -1.452  1.00  0.00           C  
ATOM   4814  H   ILE A 218      -7.807  12.111  -2.044  1.00  0.00           H  
ATOM   4815  HA  ILE A 218      -8.206  14.861  -2.806  1.00  0.00           H  
ATOM   4816  HB  ILE A 218      -5.955  12.934  -3.415  1.00  0.00           H  
ATOM   4817 HG12 ILE A 218      -6.411  13.615  -0.960  1.00  0.00           H  
ATOM   4818 HG13 ILE A 218      -5.934  15.240  -1.429  1.00  0.00           H  
ATOM   4819 HG21 ILE A 218      -5.868  14.661  -5.119  1.00  0.00           H  
ATOM   4820 HG22 ILE A 218      -6.150  15.934  -3.915  1.00  0.00           H  
ATOM   4821 HG23 ILE A 218      -4.620  15.045  -3.947  1.00  0.00           H  
ATOM   4822 HD11 ILE A 218      -4.213  12.723  -1.681  1.00  0.00           H  
ATOM   4823 HD12 ILE A 218      -3.677  14.374  -2.077  1.00  0.00           H  
ATOM   4824 HD13 ILE A 218      -4.066  13.945  -0.411  1.00  0.00           H  
ATOM   4825  N   GLN A 219      -8.493  12.662  -5.249  1.00  0.00           N  
ATOM   4826  CA  GLN A 219      -9.086  12.516  -6.586  1.00  0.00           C  
ATOM   4827  C   GLN A 219     -10.615  12.719  -6.565  1.00  0.00           C  
ATOM   4828  O   GLN A 219     -11.148  13.292  -7.513  1.00  0.00           O  
ATOM   4829  CB  GLN A 219      -8.637  11.192  -7.229  1.00  0.00           C  
ATOM   4830  CG  GLN A 219      -7.196  11.310  -7.757  1.00  0.00           C  
ATOM   4831  CD  GLN A 219      -6.511   9.973  -8.007  1.00  0.00           C  
ATOM   4832  OE1 GLN A 219      -6.672   9.339  -9.040  1.00  0.00           O  
ATOM   4833  NE2 GLN A 219      -5.736   9.498  -7.062  1.00  0.00           N  
ATOM   4834  H   GLN A 219      -8.259  11.828  -4.728  1.00  0.00           H  
ATOM   4835  HA  GLN A 219      -8.704  13.319  -7.215  1.00  0.00           H  
ATOM   4836  HB2 GLN A 219      -9.290  10.951  -8.068  1.00  0.00           H  
ATOM   4837  HB3 GLN A 219      -8.709  10.394  -6.490  1.00  0.00           H  
ATOM   4838  HG2 GLN A 219      -6.588  11.877  -7.052  1.00  0.00           H  
ATOM   4839  HG3 GLN A 219      -7.218  11.854  -8.702  1.00  0.00           H  
ATOM   4840 HE21 GLN A 219      -5.744   9.938  -6.152  1.00  0.00           H  
ATOM   4841 HE22 GLN A 219      -5.291   8.605  -7.220  1.00  0.00           H  
ATOM   4842  N   GLU A 220     -11.307  12.384  -5.470  1.00  0.00           N  
ATOM   4843  CA  GLU A 220     -12.688  12.819  -5.175  1.00  0.00           C  
ATOM   4844  C   GLU A 220     -12.760  14.283  -4.666  1.00  0.00           C  
ATOM   4845  O   GLU A 220     -13.493  14.584  -3.720  1.00  0.00           O  
ATOM   4846  CB  GLU A 220     -13.405  11.835  -4.220  1.00  0.00           C  
ATOM   4847  CG  GLU A 220     -13.541  10.397  -4.751  1.00  0.00           C  
ATOM   4848  CD  GLU A 220     -14.848   9.711  -4.314  1.00  0.00           C  
ATOM   4849  OE1 GLU A 220     -15.436   8.960  -5.132  1.00  0.00           O  
ATOM   4850  OE2 GLU A 220     -15.284   9.848  -3.145  1.00  0.00           O1-
ATOM   4851  H   GLU A 220     -10.824  11.863  -4.752  1.00  0.00           H  
ATOM   4852  HA  GLU A 220     -13.247  12.801  -6.111  1.00  0.00           H  
ATOM   4853  HB2 GLU A 220     -14.413  12.219  -4.061  1.00  0.00           H  
ATOM   4854  HB3 GLU A 220     -12.894  11.813  -3.257  1.00  0.00           H  
ATOM   4855  HG2 GLU A 220     -12.694   9.798  -4.416  1.00  0.00           H  
ATOM   4856  HG3 GLU A 220     -13.514  10.423  -5.840  1.00  0.00           H  
ATOM   4857  N   SER A 221     -12.019  15.216  -5.284  1.00  0.00           N  
ATOM   4858  CA  SER A 221     -12.017  16.635  -4.897  1.00  0.00           C  
ATOM   4859  C   SER A 221     -12.060  17.603  -6.087  1.00  0.00           C  
ATOM   4860  O   SER A 221     -11.298  17.502  -7.052  1.00  0.00           O  
ATOM   4861  CB  SER A 221     -10.878  16.957  -3.921  1.00  0.00           C  
ATOM   4862  OG  SER A 221      -9.656  17.220  -4.572  1.00  0.00           O  
ATOM   4863  H   SER A 221     -11.440  14.937  -6.062  1.00  0.00           H  
ATOM   4864  HA  SER A 221     -12.935  16.809  -4.336  1.00  0.00           H  
ATOM   4865  HB2 SER A 221     -10.751  16.127  -3.227  1.00  0.00           H  
ATOM   4866  HB3 SER A 221     -11.148  17.850  -3.357  1.00  0.00           H  
ATOM   4867  HG  SER A 221      -9.304  16.384  -4.889  1.00  0.00           H  
ATOM   4868  N   ASN A 222     -12.966  18.579  -5.991  1.00  0.00           N  
ATOM   4869  CA  ASN A 222     -13.302  19.547  -7.040  1.00  0.00           C  
ATOM   4870  C   ASN A 222     -13.256  20.952  -6.423  1.00  0.00           C  
ATOM   4871  O   ASN A 222     -13.953  21.209  -5.438  1.00  0.00           O  
ATOM   4872  CB  ASN A 222     -14.658  19.197  -7.700  1.00  0.00           C  
ATOM   4873  CG  ASN A 222     -14.702  17.835  -8.386  1.00  0.00           C  
ATOM   4874  OD1 ASN A 222     -14.657  17.741  -9.598  1.00  0.00           O  
ATOM   4875  ND2 ASN A 222     -14.785  16.748  -7.652  1.00  0.00           N  
ATOM   4876  H   ASN A 222     -13.483  18.641  -5.125  1.00  0.00           H  
ATOM   4877  HA  ASN A 222     -12.543  19.494  -7.821  1.00  0.00           H
[truncated: 69,768 more chars]
