# Supplementary material for: PROTAC-Mediated Ternary Complex Stability with Ricin Toxin A: A Computational Perspective
Source: ACS Omega. 2026 Feb 9;11(7):11685–99. doi: 10.1021/acsomega.5c10223 (PMC12946957; doi:10.1021/acsomega.5c10223)
Supplement: Supplementary file 2 [file ao5c10223_si_002.zip › Suppl_mat/DM_input_files/VHL/8A.pdb]

HEADER    Von Hippel-Lindau disease tumor suppress                    
REMARK  99                                                                      
REMARK  99 MOE v2024.06 (Chemical Computing Group ULC) Tue Sep 30 10:35:13 2025 
REMARK  99                                                                      
SEQRES   1 C   92  VAL LEU ARG SER VAL ASN SER ARG GLU PRO SER GLN VAL
SEQRES   2 C   92  ILE PHE CYS ASN ARG SER PRO ARG VAL VAL LEU PRO VAL
SEQRES   3 C   92  TRP LEU ASN PHE ASP GLY GLU PRO GLN PRO TYR PRO THR
SEQRES   4 C   92  LEU PRO PRO GLY THR GLY ARG ARG ILE HIS SER TYR ARG
SEQRES   5 C   92  GLY HIS LEU TRP LEU PHE ARG ASP ALA GLY THR HIS ASP
SEQRES   6 C   92  GLY LEU LEU VAL ASN GLN THR GLU LEU PHE VAL PRO SER
SEQRES   7 C   92  LEU ASN VAL ASP GLY GLN PRO ILE PHE ALA ASN ILE THR
SEQRES   8 C   92  LEU
SEQRES   1 A  263  GLN TYR PRO ILE ILE ASN PHE THR THR ALA GLY ALA THR
SEQRES   2 A  263  VAL GLN SER TYR THR ASN PHE ILE ARG ALA VAL ARG GLY
SEQRES   3 A  263  ARG LEU THR THR GLY ALA ASP VAL ARG HIS GLU ILE PRO
SEQRES   4 A  263  VAL LEU PRO ASN ARG VAL GLY LEU PRO ILE ASN GLN ARG
SEQRES   5 A  263  PHE ILE LEU VAL GLU LEU SER ASN HIS ALA GLU LEU SER
SEQRES   6 A  263  VAL THR LEU ALA LEU ASP VAL THR ASN ALA TYR VAL VAL
SEQRES   7 A  263  GLY TYR ARG ALA GLY ASN SER ALA TYR PHE PHE HIS PRO
SEQRES   8 A  263  ASP ASN GLN GLU ASP ALA GLU ALA ILE THR HIS LEU PHE
SEQRES   9 A  263  THR ASP VAL GLN ASN ARG TYR THR PHE ALA PHE GLY GLY
SEQRES  10 A  263  ASN TYR ASP ARG LEU GLU GLN LEU ALA GLY ASN LEU ARG
SEQRES  11 A  263  GLU ASN ILE GLU LEU GLY ASN GLY PRO LEU GLU GLU ALA
SEQRES  12 A  263  ILE SER ALA LEU TYR TYR TYR SER THR GLY GLY THR GLN
SEQRES  13 A  263  LEU PRO THR LEU ALA ARG SER PHE ILE ILE CYS ILE GLN
SEQRES  14 A  263  MET ILE SER GLU ALA ALA ARG PHE GLN TYR ILE GLU GLY
SEQRES  15 A  263  GLU MET ARG THR ARG ILE ARG TYR ASN ARG ARG SER ALA
SEQRES  16 A  263  PRO ASP PRO SER VAL ILE THR LEU GLU ASN SER TRP GLY
SEQRES  17 A  263  ARG LEU SER THR ALA ILE GLN GLU SER ASN GLN GLY ALA
SEQRES  18 A  263  PHE ALA SER PRO ILE GLN LEU GLN ARG ARG ASN GLY SER
SEQRES  19 A  263  LYS PHE SER VAL TYR ASP VAL SER ILE LEU ILE PRO ILE
SEQRES  20 A  263  ILE ALA LEU MET VAL TYR ARG CYS ALA PRO PRO PRO SER
SEQRES  21 A  263  SER GLN PHE
HELIX    1   1 VAL C  142  GLY C  144  5               Generated by MOE    3
HELIX    2   2 VAL A   18  ARG A   29  1               Generated by MOE   12
HELIX    3   3 GLN A   98  ALA A  103  1               Generated by MOE    6
HELIX    4   4 TYR A  123  LEU A  126  1               Generated by MOE    4
HELIX    5   5 GLU A  127  LEU A  129  5               Generated by MOE    3
HELIX    6   6 ARG A  134  ASN A  136  5               Generated by MOE    3
HELIX    7   7 ASN A  141  TYR A  154  1               Generated by MOE   14
HELIX    8   8 LEU A  161  GLN A  173  1               Generated by MOE   13
HELIX    9   9 SER A  176  ARG A  180  1               Generated by MOE    5
HELIX   10  10 GLN A  182  ILE A  192  1               Generated by MOE   11
HELIX   11  11 PRO A  202  GLU A  208  1               Generated by MOE    7
HELIX   12  12 TRP A  211  GLN A  219  1               Generated by MOE    9
SHEET    1       PRO C  71  GLN C  73                  Generated by MOE
SHEET    2       VAL C  74  ASN C  78                  Generated by MOE
SHEET    3       VAL C  84  LEU C  89                  Generated by MOE
SHEET    4       PRO C  95  PRO C  97                  Generated by MOE
SHEET    5       GLY C 106  TYR C 112                  Generated by MOE
SHEET    6       LEU C 116  ASP C 121                  Generated by MOE
SHEET    7       LEU C 129  VAL C 130                  Generated by MOE
SHEET    8       LEU C 135  PHE C 136                  Generated by MOE
SHEET    9       ILE C 147  ILE C 151                  Generated by MOE
SHEET   10       THR C 152  THR C 152                  Generated by MOE
SHEET   11       ILE A   8  THR A  12                  Generated by MOE
SHEET   12       VAL A  38  ARG A  39                  Generated by MOE
SHEET   13       ILE A  42  PRO A  43                  Generated by MOE
SHEET   14       PHE A  57  ILE A  58                  Generated by MOE
SHEET   15       LEU A  59  SER A  63                  Generated by MOE
SHEET   16       SER A  69  ASP A  75                  Generated by MOE
SHEET   17       TYR A  80  ALA A  86                  Generated by MOE
SHEET   18       SER A  89  PHE A  93                  Generated by MOE
SHEET   19       ASN A 113  PHE A 117                  Generated by MOE
SHEET   20       ILE A 230  GLN A 233                  Generated by MOE
SHEET   21       LYS A 239  VAL A 242                  Generated by MOE
ATOM      1  N   VAL C  62     -17.903  -6.069 -15.626  1.00  0.00           N1+
ATOM      2  CA  VAL C  62     -18.141  -5.019 -16.642  1.00  0.00           C  
ATOM      3  C   VAL C  62     -18.078  -3.615 -16.047  1.00  0.00           C  
ATOM      4  O   VAL C  62     -17.280  -2.809 -16.520  1.00  0.00           O  
ATOM      5  CB  VAL C  62     -19.424  -5.277 -17.448  1.00  0.00           C  
ATOM      6  CG1 VAL C  62     -19.780  -4.121 -18.394  1.00  0.00           C  
ATOM      7  CG2 VAL C  62     -19.279  -6.561 -18.276  1.00  0.00           C  
ATOM      8  H1  VAL C  62     -17.160  -5.805 -14.995  1.00  0.00           H  
ATOM      9  H2  VAL C  62     -17.609  -6.935 -16.055  1.00  0.00           H  
ATOM     10  H3  VAL C  62     -18.728  -6.243 -15.071  1.00  0.00           H  
ATOM     11  HA  VAL C  62     -17.311  -5.059 -17.348  1.00  0.00           H  
ATOM     12  HB  VAL C  62     -20.251  -5.410 -16.752  1.00  0.00           H  
ATOM     13 HG11 VAL C  62     -20.035  -3.227 -17.826  1.00  0.00           H  
ATOM     14 HG12 VAL C  62     -18.940  -3.905 -19.055  1.00  0.00           H  
ATOM     15 HG13 VAL C  62     -20.646  -4.394 -18.997  1.00  0.00           H  
ATOM     16 HG21 VAL C  62     -18.446  -6.465 -18.973  1.00  0.00           H  
ATOM     17 HG22 VAL C  62     -19.101  -7.425 -17.636  1.00  0.00           H  
ATOM     18 HG23 VAL C  62     -20.194  -6.742 -18.841  1.00  0.00           H  
ATOM     19  N   LEU C  63     -18.870  -3.278 -15.020  1.00  0.00           N  
ATOM     20  CA  LEU C  63     -18.653  -2.041 -14.248  1.00  0.00           C  
ATOM     21  C   LEU C  63     -17.347  -2.155 -13.447  1.00  0.00           C  
ATOM     22  O   LEU C  63     -17.038  -3.232 -12.949  1.00  0.00           O  
ATOM     23  CB  LEU C  63     -19.851  -1.743 -13.325  1.00  0.00           C  
ATOM     24  CG  LEU C  63     -21.191  -1.474 -14.036  1.00  0.00           C  
ATOM     25  CD1 LEU C  63     -22.271  -1.209 -12.986  1.00  0.00           C  
ATOM     26  CD2 LEU C  63     -21.116  -0.255 -14.957  1.00  0.00           C  
ATOM     27  H   LEU C  63     -19.503  -3.965 -14.636  1.00  0.00           H  
ATOM     28  HA  LEU C  63     -18.533  -1.209 -14.943  1.00  0.00           H  
ATOM     29  HB2 LEU C  63     -19.604  -0.870 -12.721  1.00  0.00           H  
ATOM     30  HB3 LEU C  63     -19.981  -2.589 -12.649  1.00  0.00           H  
ATOM     31  HG  LEU C  63     -21.479  -2.347 -14.623  1.00  0.00           H  
ATOM     32 HD11 LEU C  63     -22.406  -2.094 -12.364  1.00  0.00           H  
ATOM     33 HD12 LEU C  63     -21.979  -0.371 -12.353  1.00  0.00           H  
ATOM     34 HD13 LEU C  63     -23.214  -0.962 -13.474  1.00  0.00           H  
ATOM     35 HD21 LEU C  63     -20.791   0.622 -14.397  1.00  0.00           H  
ATOM     36 HD22 LEU C  63     -20.426  -0.446 -15.778  1.00  0.00           H  
ATOM     37 HD23 LEU C  63     -22.100  -0.053 -15.380  1.00  0.00           H  
ATOM     38  N   ARG C  64     -16.571  -1.069 -13.331  1.00  0.00           N  
ATOM     39  CA  ARG C  64     -15.170  -1.130 -12.876  1.00  0.00           C  
ATOM     40  C   ARG C  64     -14.779   0.008 -11.937  1.00  0.00           C  
ATOM     41  O   ARG C  64     -15.298   1.118 -12.056  1.00  0.00           O  
ATOM     42  CB  ARG C  64     -14.245  -1.262 -14.104  1.00  0.00           C  
ATOM     43  CG  ARG C  64     -13.833   0.058 -14.778  1.00  0.00           C  
ATOM     44  CD  ARG C  64     -13.225  -0.208 -16.165  1.00  0.00           C  
ATOM     45  NE  ARG C  64     -12.654   1.012 -16.772  1.00  0.00           N  
ATOM     46  CZ  ARG C  64     -11.382   1.383 -16.769  1.00  0.00           C  
ATOM     47  NH1 ARG C  64     -10.463   0.751 -16.101  1.00  0.00           N  
ATOM     48  NH2 ARG C  64     -10.998   2.424 -17.447  1.00  0.00           N1+
ATOM     49  H   ARG C  64     -16.913  -0.183 -13.676  1.00  0.00           H  
ATOM     50  HA  ARG C  64     -15.049  -2.038 -12.284  1.00  0.00           H  
ATOM     51  HB2 ARG C  64     -14.731  -1.902 -14.841  1.00  0.00           H  
ATOM     52  HB3 ARG C  64     -13.336  -1.770 -13.781  1.00  0.00           H  
ATOM     53  HG2 ARG C  64     -13.102   0.571 -14.153  1.00  0.00           H  
ATOM     54  HG3 ARG C  64     -14.709   0.696 -14.897  1.00  0.00           H  
ATOM     55  HD2 ARG C  64     -14.010  -0.590 -16.817  1.00  0.00           H  
ATOM     56  HD3 ARG C  64     -12.470  -0.991 -16.102  1.00  0.00           H  
ATOM     57  HE  ARG C  64     -13.308   1.606 -17.263  1.00  0.00           H  
ATOM     58 HH11 ARG C  64      -9.504   1.068 -16.091  1.00  0.00           H  
ATOM     59 HH12 ARG C  64     -10.721  -0.041 -15.530  1.00  0.00           H  
ATOM     60 HH21 ARG C  64     -11.644   2.949 -18.019  1.00  0.00           H  
ATOM     61 HH22 ARG C  64     -10.022   2.682 -17.486  1.00  0.00           H  
ATOM     62  N   SER C  65     -13.864  -0.286 -11.015  1.00  0.00           N  
ATOM     63  CA  SER C  65     -13.325   0.672 -10.045  1.00  0.00           C  
ATOM     64  C   SER C  65     -12.486   1.764 -10.712  1.00  0.00           C  
ATOM     65  O   SER C  65     -11.564   1.464 -11.469  1.00  0.00           O  
ATOM     66  CB  SER C  65     -12.458  -0.042  -9.005  1.00  0.00           C  
ATOM     67  OG  SER C  65     -13.271  -0.720  -8.068  1.00  0.00           O  
ATOM     68  H   SER C  65     -13.478  -1.220 -11.028  1.00  0.00           H  
ATOM     69  HA  SER C  65     -14.149   1.155  -9.520  1.00  0.00           H  
ATOM     70  HB2 SER C  65     -11.862   0.699  -8.473  1.00  0.00           H  
ATOM     71  HB3 SER C  65     -11.779  -0.741  -9.493  1.00  0.00           H  
ATOM     72  HG  SER C  65     -13.465  -1.601  -8.395  1.00  0.00           H  
ATOM     73  N   VAL C  66     -12.746   3.027 -10.366  1.00  0.00           N  
ATOM     74  CA  VAL C  66     -11.837   4.143 -10.666  1.00  0.00           C  
ATOM     75  C   VAL C  66     -10.665   4.063  -9.701  1.00  0.00           C  
ATOM     76  O   VAL C  66     -10.839   4.220  -8.491  1.00  0.00           O  
ATOM     77  CB  VAL C  66     -12.564   5.499 -10.593  1.00  0.00           C  
ATOM     78  CG1 VAL C  66     -11.614   6.703 -10.629  1.00  0.00           C  
ATOM     79  CG2 VAL C  66     -13.548   5.608 -11.761  1.00  0.00           C  
ATOM     80  H   VAL C  66     -13.498   3.210  -9.717  1.00  0.00           H  
ATOM     81  HA  VAL C  66     -11.447   4.029 -11.678  1.00  0.00           H  
ATOM     82  HB  VAL C  66     -13.129   5.555  -9.663  1.00  0.00           H  
ATOM     83 HG11 VAL C  66     -10.975   6.713  -9.745  1.00  0.00           H  
ATOM     84 HG12 VAL C  66     -10.994   6.664 -11.524  1.00  0.00           H  
ATOM     85 HG13 VAL C  66     -12.191   7.628 -10.634  1.00  0.00           H  
ATOM     86 HG21 VAL C  66     -13.015   5.520 -12.708  1.00  0.00           H  
ATOM     87 HG22 VAL C  66     -14.297   4.820 -11.694  1.00  0.00           H  
ATOM     88 HG23 VAL C  66     -14.046   6.576 -11.724  1.00  0.00           H  
ATOM     89  N   ASN C  67      -9.463   3.787 -10.209  1.00  0.00           N  
ATOM     90  CA  ASN C  67      -8.336   3.440  -9.350  1.00  0.00           C  
ATOM     91  C   ASN C  67      -7.478   4.665  -9.027  1.00  0.00           C  
ATOM     92  O   ASN C  67      -6.352   4.826  -9.505  1.00  0.00           O  
ATOM     93  CB  ASN C  67      -7.586   2.207  -9.874  1.00  0.00           C  
ATOM     94  CG  ASN C  67      -6.711   1.586  -8.798  1.00  0.00           C  
ATOM     95  OD1 ASN C  67      -6.964   1.739  -7.609  1.00  0.00           O  
ATOM     96  ND2 ASN C  67      -5.693   0.863  -9.195  1.00  0.00           N  
ATOM     97  H   ASN C  67      -9.344   3.787 -11.212  1.00  0.00           H  
ATOM     98  HA  ASN C  67      -8.756   3.129  -8.393  1.00  0.00           H  
ATOM     99  HB2 ASN C  67      -6.982   2.477 -10.739  1.00  0.00           H  
ATOM    100  HB3 ASN C  67      -8.308   1.443 -10.161  1.00  0.00           H  
ATOM    101 HD21 ASN C  67      -5.491   0.748 -10.178  1.00  0.00           H  
ATOM    102 HD22 ASN C  67      -5.159   0.348  -8.510  1.00  0.00           H  
ATOM    103  N   SER C  68      -8.038   5.536  -8.186  1.00  0.00           N  
ATOM    104  CA  SER C  68      -7.354   6.702  -7.606  1.00  0.00           C  
ATOM    105  C   SER C  68      -6.052   6.331  -6.885  1.00  0.00           C  
ATOM    106  O   SER C  68      -5.139   7.151  -6.823  1.00  0.00           O  
ATOM    107  CB  SER C  68      -8.287   7.366  -6.588  1.00  0.00           C  
ATOM    108  OG  SER C  68      -8.541   6.464  -5.525  1.00  0.00           O  
ATOM    109  H   SER C  68      -8.987   5.354  -7.891  1.00  0.00           H  
ATOM    110  HA  SER C  68      -7.122   7.422  -8.391  1.00  0.00           H  
ATOM    111  HB2 SER C  68      -9.224   7.644  -7.072  1.00  0.00           H  
ATOM    112  HB3 SER C  68      -7.812   8.265  -6.195  1.00  0.00           H  
ATOM    113  HG  SER C  68      -9.477   6.249  -5.539  1.00  0.00           H  
ATOM    114  N   ARG C  69      -5.966   5.097  -6.358  1.00  0.00           N  
ATOM    115  CA  ARG C  69      -4.914   4.614  -5.445  1.00  0.00           C  
ATOM    116  C   ARG C  69      -4.815   5.475  -4.171  1.00  0.00           C  
ATOM    117  O   ARG C  69      -3.755   5.562  -3.554  1.00  0.00           O  
ATOM    118  CB  ARG C  69      -3.587   4.398  -6.209  1.00  0.00           C  
ATOM    119  CG  ARG C  69      -3.719   3.431  -7.412  1.00  0.00           C  
ATOM    120  CD  ARG C  69      -2.858   3.846  -8.615  1.00  0.00           C  
ATOM    121  NE  ARG C  69      -3.385   5.084  -9.223  1.00  0.00           N  
ATOM    122  CZ  ARG C  69      -2.688   6.127  -9.632  1.00  0.00           C  
ATOM    123  NH1 ARG C  69      -1.404   6.116  -9.824  1.00  0.00           N  
ATOM    124  NH2 ARG C  69      -3.265   7.257  -9.894  1.00  0.00           N1+
ATOM    125  H   ARG C  69      -6.758   4.490  -6.515  1.00  0.00           H  
ATOM    126  HA  ARG C  69      -5.226   3.633  -5.087  1.00  0.00           H  
ATOM    127  HB2 ARG C  69      -3.220   5.367  -6.546  1.00  0.00           H  
ATOM    128  HB3 ARG C  69      -2.840   3.988  -5.530  1.00  0.00           H  
ATOM    129  HG2 ARG C  69      -3.438   2.428  -7.091  1.00  0.00           H  
ATOM    130  HG3 ARG C  69      -4.752   3.370  -7.754  1.00  0.00           H  
ATOM    131  HD2 ARG C  69      -1.829   3.979  -8.283  1.00  0.00           H  
ATOM    132  HD3 ARG C  69      -2.882   3.046  -9.355  1.00  0.00           H  
ATOM    133  HE  ARG C  69      -4.391   5.181  -9.229  1.00  0.00           H  
ATOM    134 HH11 ARG C  69      -0.878   5.256  -9.763  1.00  0.00           H  
ATOM    135 HH12 ARG C  69      -0.938   6.990 -10.022  1.00  0.00           H  
ATOM    136 HH21 ARG C  69      -4.272   7.335  -9.876  1.00  0.00           H  
ATOM    137 HH22 ARG C  69      -2.679   8.040 -10.146  1.00  0.00           H  
ATOM    138  N   GLU C  70      -5.942   6.069  -3.766  1.00  0.00           N  
ATOM    139  CA  GLU C  70      -6.141   6.918  -2.584  1.00  0.00           C  
ATOM    140  C   GLU C  70      -7.100   6.222  -1.590  1.00  0.00           C  
ATOM    141  O   GLU C  70      -8.190   5.827  -2.009  1.00  0.00           O  
ATOM    142  CB  GLU C  70      -6.633   8.305  -3.040  1.00  0.00           C  
ATOM    143  CG  GLU C  70      -7.145   9.208  -1.906  1.00  0.00           C  
ATOM    144  CD  GLU C  70      -7.659  10.568  -2.409  1.00  0.00           C  
ATOM    145  OE1 GLU C  70      -8.403  11.240  -1.662  1.00  0.00           O  
ATOM    146  OE2 GLU C  70      -7.358  10.970  -3.555  1.00  0.00           O1-
ATOM    147  H   GLU C  70      -6.757   5.950  -4.352  1.00  0.00           H  
ATOM    148  HA  GLU C  70      -5.174   7.083  -2.108  1.00  0.00           H  
ATOM    149  HB2 GLU C  70      -7.452   8.171  -3.747  1.00  0.00           H  
ATOM    150  HB3 GLU C  70      -5.813   8.804  -3.558  1.00  0.00           H  
ATOM    151  HG2 GLU C  70      -6.341   9.359  -1.186  1.00  0.00           H  
ATOM    152  HG3 GLU C  70      -7.965   8.706  -1.393  1.00  0.00           H  
ATOM    153  N   PRO C  71      -6.725   6.007  -0.311  1.00  0.00           N  
ATOM    154  CA  PRO C  71      -7.506   5.189   0.624  1.00  0.00           C  
ATOM    155  C   PRO C  71      -8.925   5.663   0.958  1.00  0.00           C  
ATOM    156  O   PRO C  71      -9.286   6.832   0.815  1.00  0.00           O  
ATOM    157  CB  PRO C  71      -6.675   5.109   1.906  1.00  0.00           C  
ATOM    158  CG  PRO C  71      -5.256   5.193   1.375  1.00  0.00           C  
ATOM    159  CD  PRO C  71      -5.399   6.221   0.254  1.00  0.00           C  
ATOM    160  HA  PRO C  71      -7.578   4.185   0.206  1.00  0.00           H  
ATOM    161  HB2 PRO C  71      -6.851   4.180   2.449  1.00  0.00           H  
ATOM    162  HB3 PRO C  71      -6.876   5.972   2.540  1.00  0.00           H  
ATOM    163  HG2 PRO C  71      -4.948   4.229   0.969  1.00  0.00           H  
ATOM    164  HG3 PRO C  71      -4.563   5.530   2.146  1.00  0.00           H  
ATOM    165  HD2 PRO C  71      -5.332   7.230   0.661  1.00  0.00           H  
ATOM    166  HD3 PRO C  71      -4.607   6.049  -0.476  1.00  0.00           H  
ATOM    167  N   SER C  72      -9.711   4.719   1.471  1.00  0.00           N  
ATOM    168  CA  SER C  72     -10.988   4.943   2.137  1.00  0.00           C  
ATOM    169  C   SER C  72     -11.197   3.890   3.233  1.00  0.00           C  
ATOM    170  O   SER C  72     -11.313   2.692   2.958  1.00  0.00           O  
ATOM    171  CB  SER C  72     -12.124   4.935   1.114  1.00  0.00           C  
ATOM    172  OG  SER C  72     -13.357   5.225   1.740  1.00  0.00           O  
ATOM    173  H   SER C  72      -9.363   3.771   1.466  1.00  0.00           H  
ATOM    174  HA  SER C  72     -10.965   5.929   2.600  1.00  0.00           H  
ATOM    175  HB2 SER C  72     -12.178   3.951   0.648  1.00  0.00           H  
ATOM    176  HB3 SER C  72     -11.927   5.679   0.343  1.00  0.00           H  
ATOM    177  HG  SER C  72     -13.387   6.174   1.886  1.00  0.00           H  
ATOM    178  N   GLN C  73     -11.236   4.334   4.488  1.00  0.00           N  
ATOM    179  CA  GLN C  73     -11.453   3.508   5.675  1.00  0.00           C  
ATOM    180  C   GLN C  73     -12.946   3.526   6.025  1.00  0.00           C  
ATOM    181  O   GLN C  73     -13.545   4.595   6.177  1.00  0.00           O  
ATOM    182  CB  GLN C  73     -10.553   3.973   6.837  1.00  0.00           C  
ATOM    183  CG  GLN C  73      -9.048   3.972   6.499  1.00  0.00           C  
ATOM    184  CD  GLN C  73      -8.568   5.286   5.883  1.00  0.00           C  
ATOM    185  OE1 GLN C  73      -8.447   5.437   4.676  1.00  0.00           O  
ATOM    186  NE2 GLN C  73      -8.288   6.301   6.668  1.00  0.00           N  
ATOM    187  H   GLN C  73     -11.094   5.325   4.624  1.00  0.00           H  
ATOM    188  HA  GLN C  73     -11.177   2.480   5.443  1.00  0.00           H  
ATOM    189  HB2 GLN C  73     -10.713   3.287   7.669  1.00  0.00           H  
ATOM    190  HB3 GLN C  73     -10.854   4.968   7.166  1.00  0.00           H  
ATOM    191  HG2 GLN C  73      -8.816   3.148   5.825  1.00  0.00           H  
ATOM    192  HG3 GLN C  73      -8.488   3.813   7.421  1.00  0.00           H  
ATOM    193 HE21 GLN C  73      -7.974   7.146   6.212  1.00  0.00           H  
ATOM    194 HE22 GLN C  73      -8.293   6.210   7.674  1.00  0.00           H  
ATOM    195  N   VAL C  74     -13.566   2.349   6.112  1.00  0.00           N  
ATOM    196  CA  VAL C  74     -15.021   2.187   5.968  1.00  0.00           C  
ATOM    197  C   VAL C  74     -15.615   1.270   7.038  1.00  0.00           C  
ATOM    198  O   VAL C  74     -14.964   0.342   7.520  1.00  0.00           O  
ATOM    199  CB  VAL C  74     -15.367   1.738   4.526  1.00  0.00           C  
ATOM    200  CG1 VAL C  74     -16.827   1.321   4.299  1.00  0.00           C  
ATOM    201  CG2 VAL C  74     -15.044   2.813   3.483  1.00  0.00           C  
ATOM    202  H   VAL C  74     -13.006   1.508   6.090  1.00  0.00           H  
ATOM    203  HA  VAL C  74     -15.487   3.162   6.112  1.00  0.00           H  
ATOM    204  HB  VAL C  74     -14.744   0.875   4.290  1.00  0.00           H  
ATOM    205 HG11 VAL C  74     -17.056   0.430   4.883  1.00  0.00           H  
ATOM    206 HG12 VAL C  74     -17.501   2.130   4.579  1.00  0.00           H  
ATOM    207 HG13 VAL C  74     -16.984   1.079   3.248  1.00  0.00           H  
ATOM    208 HG21 VAL C  74     -15.643   3.706   3.665  1.00  0.00           H  
ATOM    209 HG22 VAL C  74     -13.987   3.076   3.519  1.00  0.00           H  
ATOM    210 HG23 VAL C  74     -15.257   2.434   2.483  1.00  0.00           H  
ATOM    211  N   ILE C  75     -16.878   1.524   7.378  1.00  0.00           N  
ATOM    212  CA  ILE C  75     -17.718   0.698   8.244  1.00  0.00           C  
ATOM    213  C   ILE C  75     -18.844   0.067   7.416  1.00  0.00           C  
ATOM    214  O   ILE C  75     -19.672   0.774   6.834  1.00  0.00           O  
ATOM    215  CB  ILE C  75     -18.240   1.508   9.452  1.00  0.00           C  
ATOM    216  CG1 ILE C  75     -17.128   2.156  10.310  1.00  0.00           C  
ATOM    217  CG2 ILE C  75     -19.198   0.665  10.314  1.00  0.00           C  
ATOM    218  CD1 ILE C  75     -16.178   1.178  11.013  1.00  0.00           C  
ATOM    219  H   ILE C  75     -17.313   2.335   6.963  1.00  0.00           H  
ATOM    220  HA  ILE C  75     -17.112  -0.116   8.642  1.00  0.00           H  
ATOM    221  HB  ILE C  75     -18.826   2.332   9.045  1.00  0.00           H  
ATOM    222 HG12 ILE C  75     -17.602   2.772  11.074  1.00  0.00           H  
ATOM    223 HG13 ILE C  75     -16.535   2.826   9.687  1.00  0.00           H  
ATOM    224 HG21 ILE C  75     -20.103   0.424   9.756  1.00  0.00           H  
ATOM    225 HG22 ILE C  75     -18.716  -0.262  10.623  1.00  0.00           H  
ATOM    226 HG23 ILE C  75     -19.490   1.227  11.201  1.00  0.00           H  
ATOM    227 HD11 ILE C  75     -16.732   0.515  11.678  1.00  0.00           H  
ATOM    228 HD12 ILE C  75     -15.637   0.590  10.272  1.00  0.00           H  
ATOM    229 HD13 ILE C  75     -15.456   1.742  11.603  1.00  0.00           H  
ATOM    230  N   PHE C  76     -18.883  -1.264   7.376  1.00  0.00           N  
ATOM    231  CA  PHE C  76     -19.999  -2.043   6.835  1.00  0.00           C  
ATOM    232  C   PHE C  76     -20.945  -2.438   7.974  1.00  0.00           C  
ATOM    233  O   PHE C  76     -20.490  -2.771   9.067  1.00  0.00           O  
ATOM    234  CB  PHE C  76     -19.485  -3.303   6.112  1.00  0.00           C  
ATOM    235  CG  PHE C  76     -18.671  -3.146   4.834  1.00  0.00           C  
ATOM    236  CD1 PHE C  76     -18.622  -1.933   4.115  1.00  0.00           C  
ATOM    237  CD2 PHE C  76     -17.991  -4.274   4.329  1.00  0.00           C  
ATOM    238  CE1 PHE C  76     -17.910  -1.856   2.904  1.00  0.00           C  
ATOM    239  CE2 PHE C  76     -17.278  -4.195   3.119  1.00  0.00           C  
ATOM    240  CZ  PHE C  76     -17.242  -2.986   2.403  1.00  0.00           C  
ATOM    241  H   PHE C  76     -18.170  -1.764   7.888  1.00  0.00           H  
ATOM    242  HA  PHE C  76     -20.567  -1.440   6.127  1.00  0.00           H  
ATOM    243  HB2 PHE C  76     -20.351  -3.913   5.857  1.00  0.00           H  
ATOM    244  HB3 PHE C  76     -18.888  -3.876   6.822  1.00  0.00           H  
ATOM    245  HD1 PHE C  76     -19.128  -1.053   4.483  1.00  0.00           H  
ATOM    246  HD2 PHE C  76     -18.018  -5.207   4.872  1.00  0.00           H  
ATOM    247  HE1 PHE C  76     -17.878  -0.928   2.353  1.00  0.00           H  
ATOM    248  HE2 PHE C  76     -16.755  -5.061   2.738  1.00  0.00           H  
ATOM    249  HZ  PHE C  76     -16.697  -2.922   1.473  1.00  0.00           H  
ATOM    250  N   CYS C  77     -22.252  -2.452   7.721  1.00  0.00           N  
ATOM    251  CA  CYS C  77     -23.273  -2.819   8.702  1.00  0.00           C  
ATOM    252  C   CYS C  77     -24.434  -3.571   8.033  1.00  0.00           C  
ATOM    253  O   CYS C  77     -24.909  -3.172   6.970  1.00  0.00           O  
ATOM    254  CB  CYS C  77     -23.720  -1.535   9.417  1.00  0.00           C  
ATOM    255  SG  CYS C  77     -24.996  -1.876  10.662  1.00  0.00           S  
ATOM    256  H   CYS C  77     -22.571  -2.086   6.835  1.00  0.00           H  
ATOM    257  HA  CYS C  77     -22.841  -3.487   9.448  1.00  0.00           H  
ATOM    258  HB2 CYS C  77     -22.863  -1.068   9.901  1.00  0.00           H  
ATOM    259  HB3 CYS C  77     -24.116  -0.839   8.678  1.00  0.00           H  
ATOM    260  HG  CYS C  77     -24.192  -2.392  11.596  1.00  0.00           H  
ATOM    261  N   ASN C  78     -24.917  -4.646   8.649  1.00  0.00           N  
ATOM    262  CA  ASN C  78     -26.087  -5.399   8.209  1.00  0.00           C  
ATOM    263  C   ASN C  78     -27.276  -5.057   9.113  1.00  0.00           C  
ATOM    264  O   ASN C  78     -27.238  -5.292  10.316  1.00  0.00           O  
ATOM    265  CB  ASN C  78     -25.743  -6.899   8.187  1.00  0.00           C  
ATOM    266  CG  ASN C  78     -26.925  -7.795   7.846  1.00  0.00           C  
ATOM    267  OD1 ASN C  78     -28.022  -7.366   7.517  1.00  0.00           O  
ATOM    268  ND2 ASN C  78     -26.731  -9.083   7.907  1.00  0.00           N  
ATOM    269  H   ASN C  78     -24.488  -4.934   9.517  1.00  0.00           H  
ATOM    270  HA  ASN C  78     -26.352  -5.111   7.192  1.00  0.00           H  
ATOM    271  HB2 ASN C  78     -25.373  -7.194   9.169  1.00  0.00           H  
ATOM    272  HB3 ASN C  78     -24.954  -7.079   7.457  1.00  0.00           H  
ATOM    273 HD21 ASN C  78     -25.817  -9.458   8.113  1.00  0.00           H  
ATOM    274 HD22 ASN C  78     -27.498  -9.699   7.678  1.00  0.00           H  
ATOM    275  N   ARG C  79     -28.352  -4.540   8.518  1.00  0.00           N  
ATOM    276  CA  ARG C  79     -29.584  -4.100   9.183  1.00  0.00           C  
ATOM    277  C   ARG C  79     -30.799  -4.818   8.574  1.00  0.00           C  
ATOM    278  O   ARG C  79     -31.795  -4.195   8.206  1.00  0.00           O  
ATOM    279  CB  ARG C  79     -29.681  -2.562   9.172  1.00  0.00           C  
ATOM    280  CG  ARG C  79     -28.429  -1.799   9.634  1.00  0.00           C  
ATOM    281  CD  ARG C  79     -28.766  -0.308   9.802  1.00  0.00           C  
ATOM    282  NE  ARG C  79     -27.574   0.501  10.112  1.00  0.00           N  
ATOM    283  CZ  ARG C  79     -27.558   1.731  10.596  1.00  0.00           C  
ATOM    284  NH1 ARG C  79     -28.622   2.371  10.991  1.00  0.00           N  
ATOM    285  NH2 ARG C  79     -26.436   2.373  10.677  1.00  0.00           N1+
ATOM    286  H   ARG C  79     -28.318  -4.421   7.516  1.00  0.00           H  
ATOM    287  HA  ARG C  79     -29.550  -4.414  10.226  1.00  0.00           H  
ATOM    288  HB2 ARG C  79     -30.497  -2.292   9.843  1.00  0.00           H  
ATOM    289  HB3 ARG C  79     -29.929  -2.227   8.165  1.00  0.00           H  
ATOM    290  HG2 ARG C  79     -27.641  -1.909   8.888  1.00  0.00           H  
ATOM    291  HG3 ARG C  79     -28.082  -2.203  10.585  1.00  0.00           H  
ATOM    292  HD2 ARG C  79     -29.496  -0.201  10.604  1.00  0.00           H  
ATOM    293  HD3 ARG C  79     -29.212   0.063   8.879  1.00  0.00           H  
ATOM    294  HE  ARG C  79     -26.669   0.089   9.932  1.00  0.00           H  
ATOM    295 HH11 ARG C  79     -29.542   1.982  10.841  1.00  0.00           H  
ATOM    296 HH12 ARG C  79     -28.508   3.250  11.474  1.00  0.00           H  
ATOM    297 HH21 ARG C  79     -26.490   3.380  10.740  1.00  0.00           H  
ATOM    298 HH22 ARG C  79     -25.635   1.975  10.207  1.00  0.00           H  
ATOM    299  N   SER C  80     -30.677  -6.140   8.431  1.00  0.00           N  
ATOM    300  CA  SER C  80     -31.632  -7.050   7.779  1.00  0.00           C  
ATOM    301  C   SER C  80     -31.723  -8.397   8.530  1.00  0.00           C  
ATOM    302  O   SER C  80     -30.875  -8.659   9.392  1.00  0.00           O  
ATOM    303  CB  SER C  80     -31.202  -7.259   6.316  1.00  0.00           C  
ATOM    304  OG  SER C  80     -30.224  -8.275   6.208  1.00  0.00           O  
ATOM    305  H   SER C  80     -29.806  -6.550   8.735  1.00  0.00           H  
ATOM    306  HA  SER C  80     -32.618  -6.587   7.783  1.00  0.00           H  
ATOM    307  HB2 SER C  80     -30.799  -6.330   5.913  1.00  0.00           H  
ATOM    308  HB3 SER C  80     -32.065  -7.540   5.712  1.00  0.00           H  
ATOM    309  HG  SER C  80     -29.414  -7.959   6.615  1.00  0.00           H  
ATOM    310  N   PRO C  81     -32.706  -9.272   8.236  1.00  0.00           N  
ATOM    311  CA  PRO C  81     -32.802 -10.609   8.833  1.00  0.00           C  
ATOM    312  C   PRO C  81     -31.938 -11.669   8.116  1.00  0.00           C  
ATOM    313  O   PRO C  81     -31.957 -12.826   8.533  1.00  0.00           O  
ATOM    314  CB  PRO C  81     -34.295 -10.941   8.754  1.00  0.00           C  
ATOM    315  CG  PRO C  81     -34.684 -10.332   7.410  1.00  0.00           C  
ATOM    316  CD  PRO C  81     -33.875  -9.031   7.396  1.00  0.00           C  
ATOM    317  HA  PRO C  81     -32.499 -10.578   9.879  1.00  0.00           H  
ATOM    318  HB2 PRO C  81     -34.829 -10.433   9.557  1.00  0.00           H  
ATOM    319  HB3 PRO C  81     -34.492 -12.013   8.787  1.00  0.00           H  
ATOM    320  HG2 PRO C  81     -35.757 -10.151   7.345  1.00  0.00           H  
ATOM    321  HG3 PRO C  81     -34.357 -10.983   6.599  1.00  0.00           H  
ATOM    322  HD2 PRO C  81     -33.593  -8.791   6.371  1.00  0.00           H  
ATOM    323  HD3 PRO C  81     -34.473  -8.226   7.822  1.00  0.00           H  
ATOM    324  N   ARG C  82     -31.190 -11.305   7.061  1.00  0.00           N  
ATOM    325  CA  ARG C  82     -30.348 -12.203   6.246  1.00  0.00           C  
ATOM    326  C   ARG C  82     -28.875 -12.147   6.669  1.00  0.00           C  
ATOM    327  O   ARG C  82     -28.444 -11.174   7.286  1.00  0.00           O  
ATOM    328  CB  ARG C  82     -30.469 -11.826   4.755  1.00  0.00           C  
ATOM    329  CG  ARG C  82     -31.865 -11.927   4.122  1.00  0.00           C  
ATOM    330  CD  ARG C  82     -32.400 -13.369   4.043  1.00  0.00           C  
ATOM    331  NE  ARG C  82     -33.369 -13.537   2.936  1.00  0.00           N  
ATOM    332  CZ  ARG C  82     -33.076 -13.714   1.660  1.00  0.00           C  
ATOM    333  NH1 ARG C  82     -31.864 -13.799   1.216  1.00  0.00           N  
ATOM    334  NH2 ARG C  82     -34.011 -13.805   0.772  1.00  0.00           N1+
ATOM    335  H   ARG C  82     -31.152 -10.321   6.835  1.00  0.00           H  
ATOM    336  HA  ARG C  82     -30.676 -13.234   6.379  1.00  0.00           H  
ATOM    337  HB2 ARG C  82     -29.788 -12.448   4.176  1.00  0.00           H  
ATOM    338  HB3 ARG C  82     -30.129 -10.797   4.640  1.00  0.00           H  
ATOM    339  HG2 ARG C  82     -31.786 -11.530   3.111  1.00  0.00           H  
ATOM    340  HG3 ARG C  82     -32.577 -11.307   4.668  1.00  0.00           H  
ATOM    341  HD2 ARG C  82     -32.873 -13.626   4.991  1.00  0.00           H  
ATOM    342  HD3 ARG C  82     -31.569 -14.059   3.897  1.00  0.00           H  
ATOM    343  HE  ARG C  82     -34.352 -13.574   3.168  1.00  0.00           H  
ATOM    344 HH11 ARG C  82     -31.690 -13.967   0.235  1.00  0.00           H  
ATOM    345 HH12 ARG C  82     -31.101 -13.887   1.871  1.00  0.00           H  
ATOM    346 HH21 ARG C  82     -34.975 -13.812   1.074  1.00  0.00           H  
ATOM    347 HH22 ARG C  82     -33.773 -13.934  -0.201  1.00  0.00           H  
ATOM    348  N   VAL C  83     -28.080 -13.146   6.284  1.00  0.00           N  
ATOM    349  CA  VAL C  83     -26.606 -13.082   6.319  1.00  0.00           C  
ATOM    350  C   VAL C  83     -26.088 -12.424   5.038  1.00  0.00           C  
ATOM    351  O   VAL C  83     -26.444 -12.845   3.938  1.00  0.00           O  
ATOM    352  CB  VAL C  83     -25.961 -14.466   6.529  1.00  0.00           C  
ATOM    353  CG1 VAL C  83     -24.429 -14.375   6.587  1.00  0.00           C  
ATOM    354  CG2 VAL C  83     -26.448 -15.155   7.808  1.00  0.00           C  
ATOM    355  H   VAL C  83     -28.506 -13.928   5.808  1.00  0.00           H  
ATOM    356  HA  VAL C  83     -26.305 -12.458   7.160  1.00  0.00           H  
ATOM    357  HB  VAL C  83     -26.226 -15.104   5.686  1.00  0.00           H  
ATOM    358 HG11 VAL C  83     -24.028 -13.989   5.650  1.00  0.00           H  
ATOM    359 HG12 VAL C  83     -24.118 -13.730   7.408  1.00  0.00           H  
ATOM    360 HG13 VAL C  83     -24.014 -15.371   6.742  1.00  0.00           H  
ATOM    361 HG21 VAL C  83     -26.189 -14.565   8.687  1.00  0.00           H  
ATOM    362 HG22 VAL C  83     -27.529 -15.292   7.767  1.00  0.00           H  
ATOM    363 HG23 VAL C  83     -25.990 -16.140   7.893  1.00  0.00           H  
ATOM    364  N   VAL C  84     -25.241 -11.404   5.168  1.00  0.00           N  
ATOM    365  CA  VAL C  84     -24.785 -10.545   4.060  1.00  0.00           C  
ATOM    366  C   VAL C  84     -23.357 -10.872   3.617  1.00  0.00           C  
ATOM    367  O   VAL C  84     -22.501 -11.203   4.436  1.00  0.00           O  
ATOM    368  CB  VAL C  84     -24.995  -9.058   4.420  1.00  0.00           C  
ATOM    369  CG1 VAL C  84     -24.325  -8.066   3.459  1.00  0.00           C  
ATOM    370  CG2 VAL C  84     -26.491  -8.723   4.473  1.00  0.00           C  
ATOM    371  H   VAL C  84     -24.952 -11.145   6.100  1.00  0.00           H  
ATOM    372  HA  VAL C  84     -25.422 -10.742   3.198  1.00  0.00           H  
ATOM    373  HB  VAL C  84     -24.577  -8.882   5.411  1.00  0.00           H  
ATOM    374 HG11 VAL C  84     -23.242  -8.187   3.483  1.00  0.00           H  
ATOM    375 HG12 VAL C  84     -24.691  -8.229   2.445  1.00  0.00           H  
ATOM    376 HG13 VAL C  84     -24.554  -7.047   3.768  1.00  0.00           H  
ATOM    377 HG21 VAL C  84     -26.924  -8.825   3.478  1.00  0.00           H  
ATOM    378 HG22 VAL C  84     -27.012  -9.398   5.152  1.00  0.00           H  
ATOM    379 HG23 VAL C  84     -26.633  -7.702   4.826  1.00  0.00           H  
ATOM    380  N   LEU C  85     -23.101 -10.736   2.316  1.00  0.00           N  
ATOM    381  CA  LEU C  85     -21.850 -11.027   1.618  1.00  0.00           C  
ATOM    382  C   LEU C  85     -21.398  -9.809   0.783  1.00  0.00           C  
ATOM    383  O   LEU C  85     -22.051  -9.487  -0.215  1.00  0.00           O  
ATOM    384  CB  LEU C  85     -22.064 -12.307   0.785  1.00  0.00           C  
ATOM    385  CG  LEU C  85     -20.944 -12.665  -0.209  1.00  0.00           C  
ATOM    386  CD1 LEU C  85     -19.639 -12.983   0.516  1.00  0.00           C  
ATOM    387  CD2 LEU C  85     -21.348 -13.897  -1.019  1.00  0.00           C  
ATOM    388  H   LEU C  85     -23.883 -10.491   1.726  1.00  0.00           H  
ATOM    389  HA  LEU C  85     -21.075 -11.263   2.348  1.00  0.00           H  
ATOM    390  HB2 LEU C  85     -22.986 -12.193   0.215  1.00  0.00           H  
ATOM    391  HB3 LEU C  85     -22.197 -13.141   1.474  1.00  0.00           H  
ATOM    392  HG  LEU C  85     -20.778 -11.840  -0.901  1.00  0.00           H  
ATOM    393 HD11 LEU C  85     -19.264 -12.092   1.020  1.00  0.00           H  
ATOM    394 HD12 LEU C  85     -19.793 -13.780   1.244  1.00  0.00           H  
ATOM    395 HD13 LEU C  85     -18.892 -13.311  -0.207  1.00  0.00           H  
ATOM    396 HD21 LEU C  85     -21.469 -14.759  -0.363  1.00  0.00           H  
ATOM    397 HD22 LEU C  85     -22.287 -13.705  -1.537  1.00  0.00           H  
ATOM    398 HD23 LEU C  85     -20.581 -14.118  -1.760  1.00  0.00           H  
ATOM    399  N   PRO C  86     -20.316  -9.109   1.180  1.00  0.00           N  
ATOM    400  CA  PRO C  86     -19.726  -8.017   0.406  1.00  0.00           C  
ATOM    401  C   PRO C  86     -18.987  -8.485  -0.854  1.00  0.00           C  
ATOM    402  O   PRO C  86     -18.281  -9.497  -0.824  1.00  0.00           O  
ATOM    403  CB  PRO C  86     -18.755  -7.303   1.357  1.00  0.00           C  
ATOM    404  CG  PRO C  86     -19.237  -7.706   2.748  1.00  0.00           C  
ATOM    405  CD  PRO C  86     -19.711  -9.137   2.503  1.00  0.00           C  
ATOM    406  HA  PRO C  86     -20.516  -7.324   0.117  1.00  0.00           H  
ATOM    407  HB2 PRO C  86     -18.777  -6.223   1.217  1.00  0.00           H  
ATOM    408  HB3 PRO C  86     -17.742  -7.678   1.212  1.00  0.00           H  
ATOM    409  HG2 PRO C  86     -20.076  -7.081   3.052  1.00  0.00           H  
ATOM    410  HG3 PRO C  86     -18.433  -7.667   3.483  1.00  0.00           H  
ATOM    411  HD2 PRO C  86     -18.860  -9.818   2.497  1.00  0.00           H  
ATOM    412  HD3 PRO C  86     -20.421  -9.424   3.279  1.00  0.00           H  
ATOM    413  N   VAL C  87     -19.091  -7.715  -1.939  1.00  0.00           N  
ATOM    414  CA  VAL C  87     -18.423  -7.968  -3.227  1.00  0.00           C  
ATOM    415  C   VAL C  87     -17.888  -6.665  -3.829  1.00  0.00           C  
ATOM    416  O   VAL C  87     -18.553  -5.631  -3.787  1.00  0.00           O  
ATOM    417  CB  VAL C  87     -19.352  -8.717  -4.210  1.00  0.00           C  
ATOM    418  CG1 VAL C  87     -18.727  -8.922  -5.598  1.00  0.00           C  
ATOM    419  CG2 VAL C  87     -19.794 -10.089  -3.683  1.00  0.00           C  
ATOM    420  H   VAL C  87     -19.713  -6.920  -1.907  1.00  0.00           H  
ATOM    421  HA  VAL C  87     -17.559  -8.607  -3.045  1.00  0.00           H  
ATOM    422  HB  VAL C  87     -20.252  -8.116  -4.342  1.00  0.00           H  
ATOM    423 HG11 VAL C  87     -18.555  -7.961  -6.084  1.00  0.00           H  
ATOM    424 HG12 VAL C  87     -17.783  -9.459  -5.509  1.00  0.00           H  
ATOM    425 HG13 VAL C  87     -19.408  -9.492  -6.230  1.00  0.00           H  
ATOM    426 HG21 VAL C  87     -18.922 -10.712  -3.480  1.00  0.00           H  
ATOM    427 HG22 VAL C  87     -20.370  -9.972  -2.765  1.00  0.00           H  
ATOM    428 HG23 VAL C  87     -20.434 -10.583  -4.414  1.00  0.00           H  
ATOM    429  N   TRP C  88     -16.697  -6.733  -4.420  1.00  0.00           N  
ATOM    430  CA  TRP C  88     -15.990  -5.625  -5.072  1.00  0.00           C  
ATOM    431  C   TRP C  88     -15.728  -5.949  -6.545  1.00  0.00           C  
ATOM    432  O   TRP C  88     -15.608  -7.124  -6.893  1.00  0.00           O  
ATOM    433  CB  TRP C  88     -14.695  -5.363  -4.296  1.00  0.00           C  
ATOM    434  CG  TRP C  88     -13.671  -4.468  -4.925  1.00  0.00           C  
ATOM    435  CD1 TRP C  88     -13.727  -3.122  -4.983  1.00  0.00           C  
ATOM    436  CD2 TRP C  88     -12.419  -4.843  -5.592  1.00  0.00           C  
ATOM    437  NE1 TRP C  88     -12.587  -2.638  -5.595  1.00  0.00           N  
ATOM    438  CE2 TRP C  88     -11.728  -3.651  -5.954  1.00  0.00           C  
ATOM    439  CE3 TRP C  88     -11.787  -6.063  -5.910  1.00  0.00           C  
ATOM    440  CZ2 TRP C  88     -10.451  -3.658  -6.531  1.00  0.00           C  
ATOM    441  CZ3 TRP C  88     -10.512  -6.089  -6.507  1.00  0.00           C  
ATOM    442  CH2 TRP C  88      -9.833  -4.889  -6.800  1.00  0.00           C  
ATOM    443  H   TRP C  88     -16.223  -7.625  -4.427  1.00  0.00           H  
ATOM    444  HA  TRP C  88     -16.595  -4.719  -5.034  1.00  0.00           H  
ATOM    445  HB2 TRP C  88     -14.212  -6.329  -4.154  1.00  0.00           H  
ATOM    446  HB3 TRP C  88     -14.949  -4.969  -3.312  1.00  0.00           H  
ATOM    447  HD1 TRP C  88     -14.541  -2.523  -4.603  1.00  0.00           H  
ATOM    448  HE1 TRP C  88     -12.394  -1.658  -5.748  1.00  0.00           H  
ATOM    449  HE3 TRP C  88     -12.288  -6.993  -5.687  1.00  0.00           H  
ATOM    450  HZ2 TRP C  88      -9.948  -2.731  -6.764  1.00  0.00           H  
ATOM    451  HZ3 TRP C  88     -10.047  -7.036  -6.735  1.00  0.00           H  
ATOM    452  HH2 TRP C  88      -8.846  -4.918  -7.239  1.00  0.00           H  
ATOM    453  N   LEU C  89     -15.628  -4.918  -7.387  1.00  0.00           N  
ATOM    454  CA  LEU C  89     -15.341  -5.020  -8.823  1.00  0.00           C  
ATOM    455  C   LEU C  89     -14.005  -4.327  -9.113  1.00  0.00           C  
ATOM    456  O   LEU C  89     -13.850  -3.152  -8.776  1.00  0.00           O  
ATOM    457  CB  LEU C  89     -16.482  -4.395  -9.654  1.00  0.00           C  
ATOM    458  CG  LEU C  89     -17.908  -4.888  -9.348  1.00  0.00           C  
ATOM    459  CD1 LEU C  89     -18.920  -4.142 -10.220  1.00  0.00           C  
ATOM    460  CD2 LEU C  89     -18.072  -6.382  -9.616  1.00  0.00           C  
ATOM    461  H   LEU C  89     -15.714  -3.988  -7.002  1.00  0.00           H  
ATOM    462  HA  LEU C  89     -15.244  -6.069  -9.106  1.00  0.00           H  
ATOM    463  HB2 LEU C  89     -16.270  -4.572 -10.708  1.00  0.00           H  
ATOM    464  HB3 LEU C  89     -16.465  -3.317  -9.494  1.00  0.00           H  
ATOM    465  HG  LEU C  89     -18.153  -4.687  -8.305  1.00  0.00           H  
ATOM    466 HD11 LEU C  89     -18.826  -3.069 -10.054  1.00  0.00           H  
ATOM    467 HD12 LEU C  89     -18.726  -4.358 -11.271  1.00  0.00           H  
ATOM    468 HD13 LEU C  89     -19.933  -4.453  -9.963  1.00  0.00           H  
ATOM    469 HD21 LEU C  89     -17.758  -6.617 -10.633  1.00  0.00           H  
ATOM    470 HD22 LEU C  89     -17.459  -6.936  -8.906  1.00  0.00           H  
ATOM    471 HD23 LEU C  89     -19.113  -6.676  -9.478  1.00  0.00           H  
ATOM    472  N   ASN C  90     -13.036  -5.023  -9.717  1.00  0.00           N  
ATOM    473  CA  ASN C  90     -11.671  -4.494  -9.845  1.00  0.00           C  
ATOM    474  C   ASN C  90     -11.550  -3.341 -10.872  1.00  0.00           C  
ATOM    475  O   ASN C  90     -12.546  -2.862 -11.418  1.00  0.00           O  
ATOM    476  CB  ASN C  90     -10.682  -5.653 -10.078  1.00  0.00           C  
ATOM    477  CG  ASN C  90     -10.501  -6.023 -11.537  1.00  0.00           C  
ATOM    478  OD1 ASN C  90     -11.450  -6.255 -12.269  1.00  0.00           O  
ATOM    479  ND2 ASN C  90      -9.278  -5.995 -12.008  1.00  0.00           N  
ATOM    480  H   ASN C  90     -13.220  -5.975 -10.003  1.00  0.00           H  
ATOM    481  HA  ASN C  90     -11.417  -4.054  -8.880  1.00  0.00           H  
ATOM    482  HB2 ASN C  90     -11.003  -6.538  -9.529  1.00  0.00           H  
ATOM    483  HB3 ASN C  90      -9.715  -5.362  -9.669  1.00  0.00           H  
ATOM    484 HD21 ASN C  90      -8.505  -5.747 -11.408  1.00  0.00           H  
ATOM    485 HD22 ASN C  90      -9.100  -6.352 -12.936  1.00  0.00           H  
ATOM    486  N   PHE C  91     -10.325  -2.869 -11.142  1.00  0.00           N  
ATOM    487  CA  PHE C  91     -10.087  -1.814 -12.140  1.00  0.00           C  
ATOM    488  C   PHE C  91     -10.486  -2.222 -13.566  1.00  0.00           C  
ATOM    489  O   PHE C  91     -10.883  -1.362 -14.349  1.00  0.00           O  
ATOM    490  CB  PHE C  91      -8.609  -1.419 -12.112  1.00  0.00           C  
ATOM    491  CG  PHE C  91      -8.198  -0.438 -13.197  1.00  0.00           C  
ATOM    492  CD1 PHE C  91      -8.482   0.934 -13.064  1.00  0.00           C  
ATOM    493  CD2 PHE C  91      -7.553  -0.898 -14.361  1.00  0.00           C  
ATOM    494  CE1 PHE C  91      -8.043   1.846 -14.038  1.00  0.00           C  
ATOM    495  CE2 PHE C  91      -7.115   0.014 -15.337  1.00  0.00           C  
ATOM    496  CZ  PHE C  91      -7.343   1.389 -15.166  1.00  0.00           C  
ATOM    497  H   PHE C  91      -9.521  -3.285 -10.694  1.00  0.00           H  
ATOM    498  HA  PHE C  91     -10.683  -0.939 -11.884  1.00  0.00           H  
ATOM    499  HB2 PHE C  91      -8.373  -0.992 -11.137  1.00  0.00           H  
ATOM    500  HB3 PHE C  91      -8.019  -2.328 -12.230  1.00  0.00           H  
ATOM    501  HD1 PHE C  91      -9.047   1.290 -12.215  1.00  0.00           H  
ATOM    502  HD2 PHE C  91      -7.402  -1.956 -14.513  1.00  0.00           H  
ATOM    503  HE1 PHE C  91      -8.242   2.901 -13.915  1.00  0.00           H  
ATOM    504  HE2 PHE C  91      -6.595  -0.346 -16.212  1.00  0.00           H  
ATOM    505  HZ  PHE C  91      -6.982   2.094 -15.900  1.00  0.00           H  
ATOM    506  N   ASP C  92     -10.413  -3.508 -13.911  1.00  0.00           N  
ATOM    507  CA  ASP C  92     -10.867  -4.011 -15.214  1.00  0.00           C  
ATOM    508  C   ASP C  92     -12.399  -4.135 -15.241  1.00  0.00           C  
ATOM    509  O   ASP C  92     -13.053  -3.672 -16.178  1.00  0.00           O  
ATOM    510  CB  ASP C  92     -10.195  -5.352 -15.551  1.00  0.00           C  
ATOM    511  CG  ASP C  92      -8.721  -5.452 -15.149  1.00  0.00           C  
ATOM    512  OD1 ASP C  92      -7.948  -4.486 -15.329  1.00  0.00           O  
ATOM    513  OD2 ASP C  92      -8.346  -6.525 -14.615  1.00  0.00           O1-
ATOM    514  H   ASP C  92     -10.033  -4.168 -13.247  1.00  0.00           H  
ATOM    515  HA  ASP C  92     -10.574  -3.299 -15.986  1.00  0.00           H  
ATOM    516  HB2 ASP C  92     -10.283  -5.528 -16.623  1.00  0.00           H  
ATOM    517  HB3 ASP C  92     -10.740  -6.147 -15.041  1.00  0.00           H  
ATOM    518  N   GLY C  93     -12.968  -4.696 -14.167  1.00  0.00           N  
ATOM    519  CA  GLY C  93     -14.395  -4.643 -13.851  1.00  0.00           C  
ATOM    520  C   GLY C  93     -15.033  -5.937 -13.355  1.00  0.00           C  
ATOM    521  O   GLY C  93     -16.244  -6.079 -13.492  1.00  0.00           O  
ATOM    522  H   GLY C  93     -12.351  -5.091 -13.472  1.00  0.00           H  
ATOM    523  HA2 GLY C  93     -14.959  -4.300 -14.718  1.00  0.00           H  
ATOM    524  HA3 GLY C  93     -14.523  -3.916 -13.049  1.00  0.00           H  
ATOM    525  N   GLU C  94     -14.278  -6.896 -12.817  1.00  0.00           N  
ATOM    526  CA  GLU C  94     -14.791  -8.242 -12.505  1.00  0.00           C  
ATOM    527  C   GLU C  94     -14.690  -8.605 -11.009  1.00  0.00           C  
ATOM    528  O   GLU C  94     -13.905  -7.986 -10.277  1.00  0.00           O  
ATOM    529  CB  GLU C  94     -14.173  -9.275 -13.466  1.00  0.00           C  
ATOM    530  CG  GLU C  94     -14.448  -9.006 -14.959  1.00  0.00           C  
ATOM    531  CD  GLU C  94     -15.916  -8.718 -15.327  1.00  0.00           C  
ATOM    532  OE1 GLU C  94     -16.868  -9.174 -14.645  1.00  0.00           O  
ATOM    533  OE2 GLU C  94     -16.159  -8.036 -16.352  1.00  0.00           O1-
ATOM    534  H   GLU C  94     -13.292  -6.728 -12.681  1.00  0.00           H  
ATOM    535  HA  GLU C  94     -15.864  -8.239 -12.696  1.00  0.00           H  
ATOM    536  HB2 GLU C  94     -14.557 -10.268 -13.233  1.00  0.00           H  
ATOM    537  HB3 GLU C  94     -13.094  -9.298 -13.311  1.00  0.00           H  
ATOM    538  HG2 GLU C  94     -14.109  -9.869 -15.532  1.00  0.00           H  
ATOM    539  HG3 GLU C  94     -13.840  -8.156 -15.271  1.00  0.00           H  
ATOM    540  N   PRO C  95     -15.526  -9.544 -10.508  1.00  0.00           N  
ATOM    541  CA  PRO C  95     -15.936  -9.543  -9.108  1.00  0.00           C  
ATOM    542  C   PRO C  95     -15.059 -10.406  -8.197  1.00  0.00           C  
ATOM    543  O   PRO C  95     -14.613 -11.487  -8.586  1.00  0.00           O  
ATOM    544  CB  PRO C  95     -17.388 -10.030  -9.124  1.00  0.00           C  
ATOM    545  CG  PRO C  95     -17.380 -11.050 -10.258  1.00  0.00           C  
ATOM    546  CD  PRO C  95     -16.417 -10.422 -11.264  1.00  0.00           C  
ATOM    547  HA  PRO C  95     -15.916  -8.518  -8.737  1.00  0.00           H  
ATOM    548  HB2 PRO C  95     -18.057  -9.209  -9.382  1.00  0.00           H  
ATOM    549  HB3 PRO C  95     -17.687 -10.478  -8.176  1.00  0.00           H  
ATOM    550  HG2 PRO C  95     -18.374 -11.189 -10.684  1.00  0.00           H  
ATOM    551  HG3 PRO C  95     -16.981 -12.000  -9.904  1.00  0.00           H  
ATOM    552  HD2 PRO C  95     -15.861 -11.209 -11.774  1.00  0.00           H  
ATOM    553  HD3 PRO C  95     -16.988  -9.840 -11.987  1.00  0.00           H  
ATOM    554  N   GLN C  96     -14.891  -9.976  -6.945  1.00  0.00           N  
ATOM    555  CA  GLN C  96     -14.218 -10.739  -5.889  1.00  0.00           C  
ATOM    556  C   GLN C  96     -14.859 -10.465  -4.503  1.00  0.00           C  
ATOM    557  O   GLN C  96     -15.023  -9.293  -4.142  1.00  0.00           O  
ATOM    558  CB  GLN C  96     -12.704 -10.464  -5.977  1.00  0.00           C  
ATOM    559  CG  GLN C  96     -11.847 -10.930  -4.784  1.00  0.00           C  
ATOM    560  CD  GLN C  96     -11.340  -9.780  -3.915  1.00  0.00           C  
ATOM    561  OE1 GLN C  96     -10.203  -9.746  -3.464  1.00  0.00           O  
ATOM    562  NE2 GLN C  96     -12.151  -8.793  -3.622  1.00  0.00           N  
ATOM    563  H   GLN C  96     -15.215  -9.045  -6.726  1.00  0.00           H  
ATOM    564  HA  GLN C  96     -14.343 -11.796  -6.121  1.00  0.00           H  
ATOM    565  HB2 GLN C  96     -12.536  -9.402  -6.154  1.00  0.00           H  
ATOM    566  HB3 GLN C  96     -12.340 -10.980  -6.865  1.00  0.00           H  
ATOM    567  HG2 GLN C  96     -10.974 -11.449  -5.181  1.00  0.00           H  
ATOM    568  HG3 GLN C  96     -12.397 -11.635  -4.160  1.00  0.00           H  
ATOM    569 HE21 GLN C  96     -11.768  -8.048  -3.057  1.00  0.00           H  
ATOM    570 HE22 GLN C  96     -13.126  -8.819  -3.885  1.00  0.00           H  
ATOM    571  N   PRO C  97     -15.239 -11.507  -3.730  1.00  0.00           N  
ATOM    572  CA  PRO C  97     -15.956 -11.381  -2.451  1.00  0.00           C  
ATOM    573  C   PRO C  97     -15.031 -11.157  -1.237  1.00  0.00           C  
ATOM    574  O   PRO C  97     -13.809 -11.280  -1.339  1.00  0.00           O  
ATOM    575  CB  PRO C  97     -16.716 -12.707  -2.322  1.00  0.00           C  
ATOM    576  CG  PRO C  97     -15.731 -13.706  -2.918  1.00  0.00           C  
ATOM    577  CD  PRO C  97     -15.152 -12.922  -4.092  1.00  0.00           C  
ATOM    578  HA  PRO C  97     -16.671 -10.560  -2.496  1.00  0.00           H  
ATOM    579  HB2 PRO C  97     -17.625 -12.678  -2.924  1.00  0.00           H  
ATOM    580  HB3 PRO C  97     -16.951 -12.953  -1.287  1.00  0.00           H  
ATOM    581  HG2 PRO C  97     -16.229 -14.619  -3.246  1.00  0.00           H  
ATOM    582  HG3 PRO C  97     -14.944 -13.931  -2.198  1.00  0.00           H  
ATOM    583  HD2 PRO C  97     -14.119 -13.223  -4.269  1.00  0.00           H  
ATOM    584  HD3 PRO C  97     -15.755 -13.108  -4.980  1.00  0.00           H  
ATOM    585  N   TYR C  98     -15.640 -10.888  -0.076  1.00  0.00           N  
ATOM    586  CA  TYR C  98     -14.996 -10.710   1.240  1.00  0.00           C  
ATOM    587  C   TYR C  98     -15.798 -11.397   2.373  1.00  0.00           C  
ATOM    588  O   TYR C  98     -16.897 -11.895   2.108  1.00  0.00           O  
ATOM    589  CB  TYR C  98     -14.834  -9.207   1.511  1.00  0.00           C  
ATOM    590  CG  TYR C  98     -13.779  -8.526   0.677  1.00  0.00           C  
ATOM    591  CD1 TYR C  98     -14.144  -7.856  -0.503  1.00  0.00           C  
ATOM    592  CD2 TYR C  98     -12.432  -8.554   1.093  1.00  0.00           C  
ATOM    593  CE1 TYR C  98     -13.155  -7.231  -1.277  1.00  0.00           C  
ATOM    594  CE2 TYR C  98     -11.438  -7.961   0.297  1.00  0.00           C  
ATOM    595  CZ  TYR C  98     -11.801  -7.321  -0.903  1.00  0.00           C  
ATOM    596  OH  TYR C  98     -10.856  -6.816  -1.732  1.00  0.00           O  
ATOM    597  H   TYR C  98     -16.645 -10.793  -0.093  1.00  0.00           H  
ATOM    598  HA  TYR C  98     -14.007 -11.166   1.218  1.00  0.00           H  
ATOM    599  HB2 TYR C  98     -14.552  -9.052   2.553  1.00  0.00           H  
ATOM    600  HB3 TYR C  98     -15.793  -8.711   1.365  1.00  0.00           H  
ATOM    601  HD1 TYR C  98     -15.178  -7.827  -0.816  1.00  0.00           H  
ATOM    602  HD2 TYR C  98     -12.154  -9.032   2.021  1.00  0.00           H  
ATOM    603  HE1 TYR C  98     -13.424  -6.697  -2.177  1.00  0.00           H  
ATOM    604  HE2 TYR C  98     -10.406  -7.998   0.612  1.00  0.00           H  
ATOM    605  HH  TYR C  98     -10.043  -6.639  -1.252  1.00  0.00           H  
ATOM    606  N   PRO C  99     -15.282 -11.470   3.623  1.00  0.00           N  
ATOM    607  CA  PRO C  99     -15.993 -12.071   4.758  1.00  0.00           C  
ATOM    608  C   PRO C  99     -17.402 -11.513   5.024  1.00  0.00           C  
ATOM    609  O   PRO C  99     -17.706 -10.350   4.750  1.00  0.00           O  
ATOM    610  CB  PRO C  99     -15.069 -11.889   5.965  1.00  0.00           C  
ATOM    611  CG  PRO C  99     -13.687 -11.957   5.324  1.00  0.00           C  
ATOM    612  CD  PRO C  99     -13.903 -11.189   4.022  1.00  0.00           C  
ATOM    613  HA  PRO C  99     -16.083 -13.138   4.554  1.00  0.00           H  
ATOM    614  HB2 PRO C  99     -15.211 -12.676   6.706  1.00  0.00           H  
ATOM    615  HB3 PRO C  99     -15.218 -10.906   6.413  1.00  0.00           H  
ATOM    616  HG2 PRO C  99     -13.431 -12.993   5.104  1.00  0.00           H  
ATOM    617  HG3 PRO C  99     -12.924 -11.491   5.947  1.00  0.00           H  
ATOM    618  HD2 PRO C  99     -13.779 -10.125   4.220  1.00  0.00           H  
ATOM    619  HD3 PRO C  99     -13.188 -11.521   3.269  1.00  0.00           H  
ATOM    620  N   THR C 100     -18.269 -12.358   5.580  1.00  0.00           N  
ATOM    621  CA  THR C 100     -19.715 -12.116   5.715  1.00  0.00           C  
ATOM    622  C   THR C 100     -20.102 -11.324   6.973  1.00  0.00           C  
ATOM    623  O   THR C 100     -19.287 -11.063   7.865  1.00  0.00           O  
ATOM    624  CB  THR C 100     -20.479 -13.453   5.658  1.00  0.00           C  
ATOM    625  OG1 THR C 100     -20.058 -14.292   6.708  1.00  0.00           O  
ATOM    626  CG2 THR C 100     -20.264 -14.201   4.343  1.00  0.00           C  
ATOM    627  H   THR C 100     -17.940 -13.273   5.852  1.00  0.00           H  
ATOM    628  HA  THR C 100     -20.039 -11.524   4.859  1.00  0.00           H  
ATOM    629  HB  THR C 100     -21.547 -13.266   5.772  1.00  0.00           H  
ATOM    630 HG21 THR C 100     -20.620 -13.585   3.517  1.00  0.00           H  
ATOM    631 HG22 THR C 100     -19.210 -14.434   4.192  1.00  0.00           H  
ATOM    632 HG23 THR C 100     -20.830 -15.133   4.357  1.00  0.00           H  
ATOM    633  HG1 THR C 100     -20.650 -15.048   6.710  1.00  0.00           H  
ATOM    634  N   LEU C 101     -21.379 -10.927   7.045  1.00  0.00           N  
ATOM    635  CA  LEU C 101     -22.005 -10.170   8.137  1.00  0.00           C  
ATOM    636  C   LEU C 101     -23.369 -10.788   8.509  1.00  0.00           C  
ATOM    637  O   LEU C 101     -24.342 -10.579   7.779  1.00  0.00           O  
ATOM    638  CB  LEU C 101     -22.187  -8.686   7.748  1.00  0.00           C  
ATOM    639  CG  LEU C 101     -20.912  -7.858   7.508  1.00  0.00           C  
ATOM    640  CD1 LEU C 101     -20.415  -7.900   6.061  1.00  0.00           C  
ATOM    641  CD2 LEU C 101     -21.197  -6.388   7.823  1.00  0.00           C  
ATOM    642  H   LEU C 101     -21.959 -11.135   6.244  1.00  0.00           H  
ATOM    643  HA  LEU C 101     -21.363 -10.197   9.018  1.00  0.00           H  
ATOM    644  HB2 LEU C 101     -22.736  -8.226   8.570  1.00  0.00           H  
ATOM    645  HB3 LEU C 101     -22.821  -8.614   6.864  1.00  0.00           H  
ATOM    646  HG  LEU C 101     -20.127  -8.218   8.173  1.00  0.00           H  
ATOM    647 HD11 LEU C 101     -20.116  -8.911   5.785  1.00  0.00           H  
ATOM    648 HD12 LEU C 101     -21.200  -7.564   5.383  1.00  0.00           H  
ATOM    649 HD13 LEU C 101     -19.545  -7.253   5.952  1.00  0.00           H  
ATOM    650 HD21 LEU C 101     -21.980  -6.004   7.168  1.00  0.00           H  
ATOM    651 HD22 LEU C 101     -21.526  -6.297   8.858  1.00  0.00           H  
ATOM    652 HD23 LEU C 101     -20.292  -5.794   7.695  1.00  0.00           H  
ATOM    653  N   PRO C 102     -23.491 -11.526   9.625  1.00  0.00           N  
ATOM    654  CA  PRO C 102     -24.784 -11.978  10.155  1.00  0.00           C  
ATOM    655  C   PRO C 102     -25.749 -10.832  10.545  1.00  0.00           C  
ATOM    656  O   PRO C 102     -25.311  -9.683  10.663  1.00  0.00           O  
ATOM    657  CB  PRO C 102     -24.431 -12.865  11.356  1.00  0.00           C  
ATOM    658  CG  PRO C 102     -23.040 -13.387  11.008  1.00  0.00           C  
ATOM    659  CD  PRO C 102     -22.405 -12.162  10.351  1.00  0.00           C  
ATOM    660  HA  PRO C 102     -25.256 -12.594   9.390  1.00  0.00           H  
ATOM    661  HB2 PRO C 102     -25.139 -13.687  11.464  1.00  0.00           H  
ATOM    662  HB3 PRO C 102     -24.383 -12.272  12.269  1.00  0.00           H  
ATOM    663  HG2 PRO C 102     -23.114 -14.200  10.286  1.00  0.00           H  
ATOM    664  HG3 PRO C 102     -22.494 -13.703  11.897  1.00  0.00           H  
ATOM    665  HD2 PRO C 102     -22.023 -11.486  11.116  1.00  0.00           H  
ATOM    666  HD3 PRO C 102     -21.600 -12.474   9.685  1.00  0.00           H  
ATOM    667  N   PRO C 103     -27.053 -11.111  10.767  1.00  0.00           N  
ATOM    668  CA  PRO C 103     -28.069 -10.110  11.113  1.00  0.00           C  
ATOM    669  C   PRO C 103     -27.655  -9.133  12.225  1.00  0.00           C  
ATOM    670  O   PRO C 103     -27.230  -9.548  13.306  1.00  0.00           O  
ATOM    671  CB  PRO C 103     -29.301 -10.923  11.521  1.00  0.00           C  
ATOM    672  CG  PRO C 103     -29.196 -12.140  10.610  1.00  0.00           C  
ATOM    673  CD  PRO C 103     -27.695 -12.407  10.585  1.00  0.00           C  
ATOM    674  HA  PRO C 103     -28.308  -9.544  10.213  1.00  0.00           H  
ATOM    675  HB2 PRO C 103     -30.227 -10.373  11.355  1.00  0.00           H  
ATOM    676  HB3 PRO C 103     -29.224 -11.238  12.561  1.00  0.00           H  
ATOM    677  HG2 PRO C 103     -29.543 -11.883   9.610  1.00  0.00           H  
ATOM    678  HG3 PRO C 103     -29.750 -12.992  11.004  1.00  0.00           H  
ATOM    679  HD2 PRO C 103     -27.429 -13.068  11.411  1.00  0.00           H  
ATOM    680  HD3 PRO C 103     -27.424 -12.862   9.633  1.00  0.00           H  
ATOM    681  N   GLY C 104     -27.774  -7.828  11.972  1.00  0.00           N  
ATOM    682  CA  GLY C 104     -27.459  -6.761  12.929  1.00  0.00           C  
ATOM    683  C   GLY C 104     -25.966  -6.443  13.112  1.00  0.00           C  
ATOM    684  O   GLY C 104     -25.653  -5.458  13.781  1.00  0.00           O  
ATOM    685  H   GLY C 104     -28.122  -7.540  11.069  1.00  0.00           H  
ATOM    686  HA2 GLY C 104     -27.867  -7.029  13.904  1.00  0.00           H  
ATOM    687  HA3 GLY C 104     -27.962  -5.847  12.613  1.00  0.00           H  
ATOM    688  N   THR C 105     -25.045  -7.240  12.551  1.00  0.00           N  
ATOM    689  CA  THR C 105     -23.589  -7.104  12.776  1.00  0.00           C  
ATOM    690  C   THR C 105     -22.924  -6.081  11.847  1.00  0.00           C  
ATOM    691  O   THR C 105     -23.442  -5.761  10.778  1.00  0.00           O  
ATOM    692  CB  THR C 105     -22.849  -8.452  12.679  1.00  0.00           C  
ATOM    693  OG1 THR C 105     -22.820  -8.926  11.354  1.00  0.00           O  
ATOM    694  CG2 THR C 105     -23.444  -9.549  13.566  1.00  0.00           C  
ATOM    695  H   THR C 105     -25.367  -7.995  11.962  1.00  0.00           H  
ATOM    696  HA  THR C 105     -23.439  -6.755  13.798  1.00  0.00           H  
ATOM    697  HB  THR C 105     -21.819  -8.293  12.996  1.00  0.00           H  
ATOM    698 HG21 THR C 105     -23.465  -9.208  14.602  1.00  0.00           H  
ATOM    699 HG22 THR C 105     -24.456  -9.799  13.249  1.00  0.00           H  
ATOM    700 HG23 THR C 105     -22.821 -10.441  13.504  1.00  0.00           H  
ATOM    701  HG1 THR C 105     -23.722  -9.150  11.113  1.00  0.00           H  
ATOM    702  N   GLY C 106     -21.750  -5.577  12.240  1.00  0.00           N  
ATOM    703  CA  GLY C 106     -20.936  -4.646  11.450  1.00  0.00           C  
ATOM    704  C   GLY C 106     -19.438  -4.960  11.481  1.00  0.00           C  
ATOM    705  O   GLY C 106     -18.981  -5.767  12.294  1.00  0.00           O  
ATOM    706  H   GLY C 106     -21.380  -5.857  13.138  1.00  0.00           H  
ATOM    707  HA2 GLY C 106     -21.084  -3.626  11.806  1.00  0.00           H  
ATOM    708  HA3 GLY C 106     -21.257  -4.685  10.409  1.00  0.00           H  
ATOM    709  N   ARG C 107     -18.668  -4.334  10.581  1.00  0.00           N  
ATOM    710  CA  ARG C 107     -17.242  -4.612  10.320  1.00  0.00           C  
ATOM    711  C   ARG C 107     -16.483  -3.334   9.942  1.00  0.00           C  
ATOM    712  O   ARG C 107     -17.008  -2.537   9.166  1.00  0.00           O  
ATOM    713  CB  ARG C 107     -17.080  -5.629   9.169  1.00  0.00           C  
ATOM    714  CG  ARG C 107     -17.862  -6.948   9.266  1.00  0.00           C  
ATOM    715  CD  ARG C 107     -17.290  -7.971  10.248  1.00  0.00           C  
ATOM    716  NE  ARG C 107     -17.962  -9.275  10.067  1.00  0.00           N  
ATOM    717  CZ  ARG C 107     -18.417 -10.095  10.996  1.00  0.00           C  
ATOM    718  NH1 ARG C 107     -18.362  -9.823  12.266  1.00  0.00           N  
ATOM    719  NH2 ARG C 107     -18.949 -11.222  10.621  1.00  0.00           N1+
ATOM    720  H   ARG C 107     -19.122  -3.649   9.994  1.00  0.00           H  
ATOM    721  HA  ARG C 107     -16.788  -5.029  11.219  1.00  0.00           H  
ATOM    722  HB2 ARG C 107     -16.021  -5.859   9.052  1.00  0.00           H  
ATOM    723  HB3 ARG C 107     -17.399  -5.140   8.249  1.00  0.00           H  
ATOM    724  HG2 ARG C 107     -17.859  -7.398   8.274  1.00  0.00           H  
ATOM    725  HG3 ARG C 107     -18.903  -6.751   9.526  1.00  0.00           H  
ATOM    726  HD2 ARG C 107     -17.413  -7.598  11.264  1.00  0.00           H  
ATOM    727  HD3 ARG C 107     -16.225  -8.096  10.052  1.00  0.00           H  
ATOM    728  HE  ARG C 107     -18.055  -9.615   9.120  1.00  0.00           H  
ATOM    729 HH11 ARG C 107     -17.884  -8.990  12.579  1.00  0.00           H  
ATOM    730 HH12 ARG C 107     -18.645 -10.492  12.967  1.00  0.00           H  
ATOM    731 HH21 ARG C 107     -19.232 -11.933  11.280  1.00  0.00           H  
ATOM    732 HH22 ARG C 107     -19.010 -11.413   9.631  1.00  0.00           H  
ATOM    733  N   ARG C 108     -15.240  -3.170  10.410  1.00  0.00           N  
ATOM    734  CA  ARG C 108     -14.294  -2.146   9.922  1.00  0.00           C  
ATOM    735  C   ARG C 108     -13.420  -2.715   8.801  1.00  0.00           C  
ATOM    736  O   ARG C 108     -12.868  -3.802   8.957  1.00  0.00           O  
ATOM    737  CB  ARG C 108     -13.475  -1.551  11.089  1.00  0.00           C  
ATOM    738  CG  ARG C 108     -12.442  -0.511  10.616  1.00  0.00           C  
ATOM    739  CD  ARG C 108     -11.560   0.017  11.760  1.00  0.00           C  
ATOM    740  NE  ARG C 108     -10.696   1.127  11.305  1.00  0.00           N  
ATOM    741  CZ  ARG C 108      -9.675   1.056  10.465  1.00  0.00           C  
ATOM    742  NH1 ARG C 108      -9.167  -0.072  10.062  1.00  0.00           N  
ATOM    743  NH2 ARG C 108      -9.129   2.122   9.970  1.00  0.00           N1+
ATOM    744  H   ARG C 108     -14.903  -3.851  11.075  1.00  0.00           H  
ATOM    745  HA  ARG C 108     -14.868  -1.332   9.479  1.00  0.00           H  
ATOM    746  HB2 ARG C 108     -12.949  -2.360  11.595  1.00  0.00           H  
ATOM    747  HB3 ARG C 108     -14.154  -1.083  11.802  1.00  0.00           H  
ATOM    748  HG2 ARG C 108     -12.973   0.325  10.162  1.00  0.00           H  
ATOM    749  HG3 ARG C 108     -11.790  -0.956   9.865  1.00  0.00           H  
ATOM    750  HD2 ARG C 108     -10.952  -0.794  12.161  1.00  0.00           H  
ATOM    751  HD3 ARG C 108     -12.206   0.379  12.560  1.00  0.00           H  
ATOM    752  HE  ARG C 108     -10.927   2.045  11.659  1.00  0.00           H  
ATOM    753 HH11 ARG C 108      -8.390  -0.038   9.419  1.00  0.00           H  
ATOM    754 HH12 ARG C 108      -9.487  -0.941  10.465  1.00  0.00           H  
ATOM    755 HH21 ARG C 108      -9.461   3.038  10.236  1.00  0.00           H  
ATOM    756 HH22 ARG C 108      -8.362   2.015   9.322  1.00  0.00           H  
ATOM    757  N   ILE C 109     -13.284  -1.984   7.693  1.00  0.00           N  
ATOM    758  CA  ILE C 109     -12.622  -2.446   6.461  1.00  0.00           C  
ATOM    759  C   ILE C 109     -11.788  -1.326   5.819  1.00  0.00           C  
ATOM    760  O   ILE C 109     -12.034  -0.139   6.050  1.00  0.00           O  
ATOM    761  CB  ILE C 109     -13.654  -3.056   5.470  1.00  0.00           C  
ATOM    762  CG1 ILE C 109     -14.524  -2.033   4.703  1.00  0.00           C  
ATOM    763  CG2 ILE C 109     -14.600  -4.056   6.163  1.00  0.00           C  
ATOM    764  CD1 ILE C 109     -13.953  -1.611   3.341  1.00  0.00           C  
ATOM    765  H   ILE C 109     -13.752  -1.090   7.653  1.00  0.00           H  
ATOM    766  HA  ILE C 109     -11.927  -3.243   6.726  1.00  0.00           H  
ATOM    767  HB  ILE C 109     -13.087  -3.627   4.735  1.00  0.00           H  
ATOM    768 HG12 ILE C 109     -14.693  -1.154   5.325  1.00  0.00           H  
ATOM    769 HG13 ILE C 109     -15.503  -2.471   4.507  1.00  0.00           H  
ATOM    770 HG21 ILE C 109     -14.019  -4.753   6.767  1.00  0.00           H  
ATOM    771 HG22 ILE C 109     -15.315  -3.535   6.800  1.00  0.00           H  
ATOM    772 HG23 ILE C 109     -15.153  -4.621   5.413  1.00  0.00           H  
ATOM    773 HD11 ILE C 109     -13.072  -0.983   3.471  1.00  0.00           H  
ATOM    774 HD12 ILE C 109     -13.697  -2.491   2.751  1.00  0.00           H  
ATOM    775 HD13 ILE C 109     -14.706  -1.038   2.798  1.00  0.00           H  
ATOM    776  N   HIS C 110     -10.817  -1.699   4.981  1.00  0.00           N  
ATOM    777  CA  HIS C 110     -10.039  -0.777   4.142  1.00  0.00           C  
ATOM    778  C   HIS C 110     -10.356  -1.002   2.656  1.00  0.00           C  
ATOM    779  O   HIS C 110     -10.404  -2.137   2.173  1.00  0.00           O  
ATOM    780  CB  HIS C 110      -8.528  -0.905   4.405  1.00  0.00           C  
ATOM    781  CG  HIS C 110      -7.970  -0.193   5.617  1.00  0.00           C  
ATOM    782  ND1 HIS C 110      -6.639   0.097   5.797  1.00  0.00           N  
ATOM    783  CD2 HIS C 110      -8.629   0.266   6.728  1.00  0.00           C  
ATOM    784  CE1 HIS C 110      -6.495   0.721   6.977  1.00  0.00           C  
ATOM    785  NE2 HIS C 110      -7.687   0.843   7.595  1.00  0.00           N  
ATOM    786  H   HIS C 110     -10.656  -2.686   4.843  1.00  0.00           H  
ATOM    787  HA  HIS C 110     -10.320   0.251   4.371  1.00  0.00           H  
ATOM    788  HB2 HIS C 110      -8.000  -0.504   3.540  1.00  0.00           H  
ATOM    789  HB3 HIS C 110      -8.271  -1.962   4.475  1.00  0.00           H  
ATOM    790  HD1 HIS C 110      -5.896  -0.124   5.150  1.00  0.00           H  
ATOM    791  HD2 HIS C 110      -9.691   0.198   6.911  1.00  0.00           H  
ATOM    792  HE1 HIS C 110      -5.553   1.073   7.371  1.00  0.00           H  
ATOM    793  N   SER C 111     -10.561   0.098   1.934  1.00  0.00           N  
ATOM    794  CA  SER C 111     -10.805   0.165   0.492  1.00  0.00           C  
ATOM    795  C   SER C 111     -10.246   1.492  -0.055  1.00  0.00           C  
ATOM    796  O   SER C 111      -9.370   2.090   0.571  1.00  0.00           O  
ATOM    797  CB  SER C 111     -12.304  -0.062   0.232  1.00  0.00           C  
ATOM    798  OG  SER C 111     -12.610  -0.119  -1.152  1.00  0.00           O  
ATOM    799  H   SER C 111     -10.513   0.990   2.405  1.00  0.00           H  
ATOM    800  HA  SER C 111     -10.250  -0.635   0.003  1.00  0.00           H  
ATOM    801  HB2 SER C 111     -12.873   0.746   0.691  1.00  0.00           H  
ATOM    802  HB3 SER C 111     -12.606  -1.000   0.697  1.00  0.00           H  
ATOM    803  HG  SER C 111     -12.019  -0.760  -1.554  1.00  0.00           H  
ATOM    804  N   TYR C 112     -10.704   1.957  -1.219  1.00  0.00           N  
ATOM    805  CA  TYR C 112     -10.094   3.055  -1.971  1.00  0.00           C  
ATOM    806  C   TYR C 112     -11.147   3.945  -2.645  1.00  0.00           C  
ATOM    807  O   TYR C 112     -12.207   3.486  -3.078  1.00  0.00           O  
ATOM    808  CB  TYR C 112      -9.081   2.476  -2.971  1.00  0.00           C  
ATOM    809  CG  TYR C 112      -7.859   1.858  -2.312  1.00  0.00           C  
ATOM    810  CD1 TYR C 112      -6.774   2.691  -1.997  1.00  0.00           C  
ATOM    811  CD2 TYR C 112      -7.829   0.497  -1.936  1.00  0.00           C  
ATOM    812  CE1 TYR C 112      -5.693   2.195  -1.254  1.00  0.00           C  
ATOM    813  CE2 TYR C 112      -6.741  -0.009  -1.193  1.00  0.00           C  
ATOM    814  CZ  TYR C 112      -5.673   0.849  -0.842  1.00  0.00           C  
ATOM    815  OH  TYR C 112      -4.607   0.410  -0.126  1.00  0.00           O  
ATOM    816  H   TYR C 112     -11.469   1.463  -1.655  1.00  0.00           H  
ATOM    817  HA  TYR C 112      -9.541   3.691  -1.280  1.00  0.00           H  
ATOM    818  HB2 TYR C 112      -9.586   1.717  -3.568  1.00  0.00           H  
ATOM    819  HB3 TYR C 112      -8.753   3.268  -3.645  1.00  0.00           H  
ATOM    820  HD1 TYR C 112      -6.787   3.726  -2.306  1.00  0.00           H  
ATOM    821  HD2 TYR C 112      -8.652  -0.153  -2.195  1.00  0.00           H  
ATOM    822  HE1 TYR C 112      -4.876   2.844  -0.979  1.00  0.00           H  
ATOM    823  HE2 TYR C 112      -6.718  -1.045  -0.888  1.00  0.00           H  
ATOM    824  HH  TYR C 112      -4.819  -0.282   0.505  1.00  0.00           H  
ATOM    825  N   ARG C 113     -10.849   5.244  -2.724  1.00  0.00           N  
ATOM    826  CA  ARG C 113     -11.714   6.295  -3.269  1.00  0.00           C  
ATOM    827  C   ARG C 113     -12.047   6.029  -4.742  1.00  0.00           C  
ATOM    828  O   ARG C 113     -11.137   5.970  -5.566  1.00  0.00           O  
ATOM    829  CB  ARG C 113     -11.005   7.643  -3.023  1.00  0.00           C  
ATOM    830  CG  ARG C 113     -11.663   8.860  -3.687  1.00  0.00           C  
ATOM    831  CD  ARG C 113     -10.856  10.123  -3.365  1.00  0.00           C  
ATOM    832  NE  ARG C 113     -11.520  11.331  -3.876  1.00  0.00           N  
ATOM    833  CZ  ARG C 113     -11.173  12.585  -3.645  1.00  0.00           C  
ATOM    834  NH1 ARG C 113     -10.156  12.942  -2.913  1.00  0.00           N  
ATOM    835  NH2 ARG C 113     -11.887  13.525  -4.179  1.00  0.00           N1+
ATOM    836  H   ARG C 113      -9.938   5.524  -2.391  1.00  0.00           H  
ATOM    837  HA  ARG C 113     -12.653   6.290  -2.715  1.00  0.00           H  
ATOM    838  HB2 ARG C 113     -10.953   7.812  -1.948  1.00  0.00           H  
ATOM    839  HB3 ARG C 113      -9.984   7.571  -3.396  1.00  0.00           H  
ATOM    840  HG2 ARG C 113     -11.686   8.724  -4.768  1.00  0.00           H  
ATOM    841  HG3 ARG C 113     -12.682   8.972  -3.317  1.00  0.00           H  
ATOM    842  HD2 ARG C 113     -10.733  10.201  -2.284  1.00  0.00           H  
ATOM    843  HD3 ARG C 113      -9.871  10.036  -3.823  1.00  0.00           H  
ATOM    844  HE  ARG C 113     -12.328  11.191  -4.466  1.00  0.00           H  
ATOM    845 HH11 ARG C 113      -9.538  12.245  -2.524  1.00  0.00           H  
ATOM    846 HH12 ARG C 113      -9.956  13.915  -2.733  1.00  0.00           H  
ATOM    847 HH21 ARG C 113     -12.700  13.286  -4.729  1.00  0.00           H  
ATOM    848 HH22 ARG C 113     -11.611  14.493  -4.104  1.00  0.00           H  
ATOM    849  N   GLY C 114     -13.331   5.875  -5.069  1.00  0.00           N  
ATOM    850  CA  GLY C 114     -13.792   5.570  -6.434  1.00  0.00           C  
ATOM    851  C   GLY C 114     -13.884   4.076  -6.783  1.00  0.00           C  
ATOM    852  O   GLY C 114     -14.195   3.736  -7.926  1.00  0.00           O  
ATOM    853  H   GLY C 114     -14.019   5.923  -4.331  1.00  0.00           H  
ATOM    854  HA2 GLY C 114     -13.122   6.036  -7.156  1.00  0.00           H  
ATOM    855  HA3 GLY C 114     -14.783   6.004  -6.572  1.00  0.00           H  
ATOM    856  N   HIS C 115     -13.646   3.165  -5.831  1.00  0.00           N  
ATOM    857  CA  HIS C 115     -13.854   1.727  -6.055  1.00  0.00           C  
ATOM    858  C   HIS C 115     -15.337   1.328  -6.025  1.00  0.00           C  
ATOM    859  O   HIS C 115     -16.125   1.904  -5.281  1.00  0.00           O  
ATOM    860  CB  HIS C 115     -13.032   0.887  -5.068  1.00  0.00           C  
ATOM    861  CG  HIS C 115     -11.566   0.739  -5.405  1.00  0.00           C  
ATOM    862  ND1 HIS C 115     -10.782  -0.328  -4.965  1.00  0.00           N  
ATOM    863  CD2 HIS C 115     -10.789   1.572  -6.164  1.00  0.00           C  
ATOM    864  CE1 HIS C 115      -9.560  -0.123  -5.482  1.00  0.00           C  
ATOM    865  NE2 HIS C 115      -9.532   1.004  -6.210  1.00  0.00           N  
ATOM    866  H   HIS C 115     -13.363   3.471  -4.912  1.00  0.00           H  
ATOM    867  HA  HIS C 115     -13.501   1.496  -7.060  1.00  0.00           H  
ATOM    868  HB2 HIS C 115     -13.459  -0.115  -5.040  1.00  0.00           H  
ATOM    869  HB3 HIS C 115     -13.133   1.297  -4.063  1.00  0.00           H  
ATOM    870  HD2 HIS C 115     -11.102   2.492  -6.635  1.00  0.00           H  
ATOM    871  HE2 HIS C 115      -8.709   1.357  -6.677  1.00  0.00           H  
ATOM    872  HE1 HIS C 115      -8.709  -0.768  -5.322  1.00  0.00           H  
ATOM    873  N   LEU C 116     -15.732   0.316  -6.800  1.00  0.00           N  
ATOM    874  CA  LEU C 116     -17.130  -0.122  -6.920  1.00  0.00           C  
ATOM    875  C   LEU C 116     -17.403  -1.387  -6.092  1.00  0.00           C  
ATOM    876  O   LEU C 116     -16.645  -2.358  -6.122  1.00  0.00           O  
ATOM    877  CB  LEU C 116     -17.537  -0.273  -8.400  1.00  0.00           C  
ATOM    878  CG  LEU C 116     -18.075   1.020  -9.049  1.00  0.00           C  
ATOM    879  CD1 LEU C 116     -17.070   2.165  -9.148  1.00  0.00           C  
ATOM    880  CD2 LEU C 116     -18.572   0.704 -10.459  1.00  0.00           C  
ATOM    881  H   LEU C 116     -15.030  -0.175  -7.337  1.00  0.00           H  
ATOM    882  HA  LEU C 116     -17.772   0.653  -6.501  1.00  0.00           H  
ATOM    883  HB2 LEU C 116     -18.333  -1.015  -8.451  1.00  0.00           H  
ATOM    884  HB3 LEU C 116     -16.695  -0.657  -8.976  1.00  0.00           H  
ATOM    885  HG  LEU C 116     -18.926   1.375  -8.468  1.00  0.00           H  
ATOM    886 HD11 LEU C 116     -16.739   2.469  -8.155  1.00  0.00           H  
ATOM    887 HD12 LEU C 116     -16.208   1.862  -9.743  1.00  0.00           H  
ATOM    888 HD13 LEU C 116     -17.544   3.029  -9.614  1.00  0.00           H  
ATOM    889 HD21 LEU C 116     -17.748   0.333 -11.069  1.00  0.00           H  
ATOM    890 HD22 LEU C 116     -19.356  -0.051 -10.407  1.00  0.00           H  
ATOM    891 HD23 LEU C 116     -18.984   1.603 -10.917  1.00  0.00           H  
ATOM    892  N   TRP C 117     -18.529  -1.357  -5.377  1.00  0.00           N  
ATOM    893  CA  TRP C 117     -18.981  -2.359  -4.410  1.00  0.00           C  
ATOM    894  C   TRP C 117     -20.484  -2.652  -4.534  1.00  0.00           C  
ATOM    895  O   TRP C 117     -21.269  -1.796  -4.959  1.00  0.00           O  
ATOM    896  CB  TRP C 117     -18.676  -1.866  -2.989  1.00  0.00           C  
ATOM    897  CG  TRP C 117     -17.256  -1.933  -2.521  1.00  0.00           C  
ATOM    898  CD1 TRP C 117     -16.294  -1.011  -2.755  1.00  0.00           C  
ATOM    899  CD2 TRP C 117     -16.625  -2.975  -1.713  1.00  0.00           C  
ATOM    900  NE1 TRP C 117     -15.140  -1.368  -2.083  1.00  0.00           N  
ATOM    901  CE2 TRP C 117     -15.292  -2.564  -1.418  1.00  0.00           C  
ATOM    902  CE3 TRP C 117     -17.049  -4.213  -1.183  1.00  0.00           C  
ATOM    903  CZ2 TRP C 117     -14.440  -3.321  -0.602  1.00  0.00           C  
ATOM    904  CZ3 TRP C 117     -16.188  -4.996  -0.388  1.00  0.00           C  
ATOM    905  CH2 TRP C 117     -14.889  -4.547  -0.088  1.00  0.00           C  
ATOM    906  H   TRP C 117     -19.081  -0.513  -5.428  1.00  0.00           H  
ATOM    907  HA  TRP C 117     -18.441  -3.291  -4.576  1.00  0.00           H  
ATOM    908  HB2 TRP C 117     -19.259  -2.464  -2.289  1.00  0.00           H  
ATOM    909  HB3 TRP C 117     -19.028  -0.840  -2.887  1.00  0.00           H  
ATOM    910  HD1 TRP C 117     -16.426  -0.125  -3.358  1.00  0.00           H  
ATOM    911  HE1 TRP C 117     -14.311  -0.791  -2.041  1.00  0.00           H  
ATOM    912  HE3 TRP C 117     -18.049  -4.560  -1.396  1.00  0.00           H  
ATOM    913  HZ2 TRP C 117     -13.450  -2.956  -0.373  1.00  0.00           H  
ATOM    914  HZ3 TRP C 117     -16.528  -5.945   0.000  1.00  0.00           H  
ATOM    915  HH2 TRP C 117     -14.239  -5.146   0.534  1.00  0.00           H  
ATOM    916  N   LEU C 118     -20.871  -3.858  -4.113  1.00  0.00           N  
ATOM    917  CA  LEU C 118     -22.247  -4.353  -3.992  1.00  0.00           C  
ATOM    918  C   LEU C 118     -22.320  -5.405  -2.866  1.00  0.00           C  
ATOM    919  O   LEU C 118     -21.295  -5.906  -2.404  1.00  0.00           O  
ATOM    920  CB  LEU C 118     -22.716  -4.868  -5.370  1.00  0.00           C  
ATOM    921  CG  LEU C 118     -22.066  -6.173  -5.883  1.00  0.00           C  
ATOM    922  CD1 LEU C 118     -22.795  -7.435  -5.407  1.00  0.00           C  
ATOM    923  CD2 LEU C 118     -22.100  -6.199  -7.413  1.00  0.00           C  
ATOM    924  H   LEU C 118     -20.148  -4.491  -3.801  1.00  0.00           H  
ATOM    925  HA  LEU C 118     -22.891  -3.520  -3.709  1.00  0.00           H  
ATOM    926  HB2 LEU C 118     -22.518  -4.075  -6.091  1.00  0.00           H  
ATOM    927  HB3 LEU C 118     -23.798  -4.998  -5.347  1.00  0.00           H  
ATOM    928  HG  LEU C 118     -21.023  -6.215  -5.570  1.00  0.00           H  
ATOM    929 HD11 LEU C 118     -22.681  -7.558  -4.330  1.00  0.00           H  
ATOM    930 HD12 LEU C 118     -23.853  -7.376  -5.661  1.00  0.00           H  
ATOM    931 HD13 LEU C 118     -22.362  -8.313  -5.886  1.00  0.00           H  
ATOM    932 HD21 LEU C 118     -23.133  -6.151  -7.757  1.00  0.00           H  
ATOM    933 HD22 LEU C 118     -21.547  -5.345  -7.803  1.00  0.00           H  
ATOM    934 HD23 LEU C 118     -21.623  -7.112  -7.770  1.00  0.00           H  
ATOM    935  N   PHE C 119     -23.530  -5.752  -2.419  1.00  0.00           N  
ATOM    936  CA  PHE C 119     -23.748  -6.638  -1.265  1.00  0.00           C  
ATOM    937  C   PHE C 119     -24.958  -7.548  -1.490  1.00  0.00           C  
ATOM    938  O   PHE C 119     -26.029  -7.052  -1.834  1.00  0.00           O  
ATOM    939  CB  PHE C 119     -23.951  -5.803   0.009  1.00  0.00           C  
ATOM    940  CG  PHE C 119     -22.845  -4.817   0.348  1.00  0.00           C  
ATOM    941  CD1 PHE C 119     -22.822  -3.546  -0.258  1.00  0.00           C  
ATOM    942  CD2 PHE C 119     -21.853  -5.157   1.287  1.00  0.00           C  
ATOM    943  CE1 PHE C 119     -21.796  -2.634   0.044  1.00  0.00           C  
ATOM    944  CE2 PHE C 119     -20.836  -4.238   1.604  1.00  0.00           C  
ATOM    945  CZ  PHE C 119     -20.803  -2.981   0.976  1.00  0.00           C  
ATOM    946  H   PHE C 119     -24.341  -5.335  -2.853  1.00  0.00           H  
ATOM    947  HA  PHE C 119     -22.870  -7.269  -1.124  1.00  0.00           H  
ATOM    948  HB2 PHE C 119     -24.069  -6.493   0.845  1.00  0.00           H  
ATOM    949  HB3 PHE C 119     -24.883  -5.245  -0.083  1.00  0.00           H  
ATOM    950  HD1 PHE C 119     -23.591  -3.273  -0.966  1.00  0.00           H  
ATOM    951  HD2 PHE C 119     -21.876  -6.124   1.768  1.00  0.00           H  
ATOM    952  HE1 PHE C 119     -21.769  -1.668  -0.437  1.00  0.00           H  
ATOM    953  HE2 PHE C 119     -20.077  -4.491   2.329  1.00  0.00           H  
ATOM    954  HZ  PHE C 119     -20.015  -2.281   1.210  1.00  0.00           H  
ATOM    955  N   ARG C 120     -24.814  -8.863  -1.294  1.00  0.00           N  
ATOM    956  CA  ARG C 120     -25.847  -9.899  -1.547  1.00  0.00           C  
ATOM    957  C   ARG C 120     -26.073 -10.768  -0.303  1.00  0.00           C  
ATOM    958  O   ARG C 120     -25.379 -10.603   0.697  1.00  0.00           O  
ATOM    959  CB  ARG C 120     -25.448 -10.779  -2.756  1.00  0.00           C  
ATOM    960  CG  ARG C 120     -25.117 -10.095  -4.096  1.00  0.00           C  
ATOM    961  CD  ARG C 120     -26.328  -9.494  -4.825  1.00  0.00           C  
ATOM    962  NE  ARG C 120     -26.756  -8.234  -4.207  1.00  0.00           N  
ATOM    963  CZ  ARG C 120     -27.514  -7.283  -4.704  1.00  0.00           C  
ATOM    964  NH1 ARG C 120     -28.060  -7.353  -5.880  1.00  0.00           N  
ATOM    965  NH2 ARG C 120     -27.751  -6.235  -3.978  1.00  0.00           N1+
ATOM    966  H   ARG C 120     -23.919  -9.184  -0.952  1.00  0.00           H  
ATOM    967  HA  ARG C 120     -26.808  -9.433  -1.763  1.00  0.00           H  
ATOM    968  HB2 ARG C 120     -26.258 -11.484  -2.948  1.00  0.00           H  
ATOM    969  HB3 ARG C 120     -24.574 -11.362  -2.467  1.00  0.00           H  
ATOM    970  HG2 ARG C 120     -24.695 -10.858  -4.751  1.00  0.00           H  
ATOM    971  HG3 ARG C 120     -24.354  -9.331  -3.949  1.00  0.00           H  
ATOM    972  HD2 ARG C 120     -27.152 -10.207  -4.805  1.00  0.00           H  
ATOM    973  HD3 ARG C 120     -26.053  -9.310  -5.863  1.00  0.00           H  
ATOM    974  HE  ARG C 120     -26.461  -8.066  -3.256  1.00  0.00           H  
ATOM    975 HH11 ARG C 120     -28.623  -6.582  -6.210  1.00  0.00           H  
ATOM    976 HH12 ARG C 120     -28.060  -8.239  -6.365  1.00  0.00           H  
ATOM    977 HH21 ARG C 120     -27.354  -6.131  -3.055  1.00  0.00           H  
ATOM    978 HH22 ARG C 120     -28.414  -5.549  -4.311  1.00  0.00           H  
ATOM    979  N   ASP C 121     -27.026 -11.697  -0.355  1.00  0.00           N  
ATOM    980  CA  ASP C 121     -27.147 -12.767   0.648  1.00  0.00           C  
ATOM    981  C   ASP C 121     -26.041 -13.828   0.476  1.00  0.00           C  
ATOM    982  O   ASP C 121     -25.763 -14.242  -0.645  1.00  0.00           O  
ATOM    983  CB  ASP C 121     -28.552 -13.380   0.581  1.00  0.00           C  
ATOM    984  CG  ASP C 121     -28.749 -14.554   1.544  1.00  0.00           C  
ATOM    985  OD1 ASP C 121     -28.137 -15.623   1.347  1.00  0.00           O  
ATOM    986  OD2 ASP C 121     -29.553 -14.427   2.492  1.00  0.00           O1-
ATOM    987  H   ASP C 121     -27.619 -11.735  -1.171  1.00  0.00           H  
ATOM    988  HA  ASP C 121     -27.035 -12.323   1.638  1.00  0.00           H  
ATOM    989  HB2 ASP C 121     -28.741 -13.728  -0.434  1.00  0.00           H  
ATOM    990  HB3 ASP C 121     -29.286 -12.604   0.803  1.00  0.00           H  
ATOM    991  N   ALA C 122     -25.433 -14.297   1.571  1.00  0.00           N  
ATOM    992  CA  ALA C 122     -24.279 -15.211   1.562  1.00  0.00           C  
ATOM    993  C   ALA C 122     -24.546 -16.669   1.104  1.00  0.00           C  
ATOM    994  O   ALA C 122     -23.623 -17.488   1.071  1.00  0.00           O  
ATOM    995  CB  ALA C 122     -23.656 -15.174   2.964  1.00  0.00           C  
ATOM    996  H   ALA C 122     -25.749 -13.954   2.467  1.00  0.00           H  
ATOM    997  HA  ALA C 122     -23.553 -14.812   0.853  1.00  0.00           H  
ATOM    998  HB1 ALA C 122     -23.429 -14.146   3.247  1.00  0.00           H  
ATOM    999  HB2 ALA C 122     -24.350 -15.604   3.686  1.00  0.00           H  
ATOM   1000  HB3 ALA C 122     -22.734 -15.755   2.969  1.00  0.00           H  
ATOM   1001  N   GLY C 123     -25.790 -17.017   0.770  1.00  0.00           N  
ATOM   1002  CA  GLY C 123     -26.211 -18.374   0.414  1.00  0.00           C  
ATOM   1003  C   GLY C 123     -27.282 -18.464  -0.673  1.00  0.00           C  
ATOM   1004  O   GLY C 123     -27.363 -19.495  -1.344  1.00  0.00           O  
ATOM   1005  H   GLY C 123     -26.501 -16.304   0.847  1.00  0.00           H  
ATOM   1006  HA2 GLY C 123     -26.611 -18.844   1.312  1.00  0.00           H  
ATOM   1007  HA3 GLY C 123     -25.353 -18.956   0.074  1.00  0.00           H  
ATOM   1008  N   THR C 124     -28.074 -17.410  -0.887  1.00  0.00           N  
ATOM   1009  CA  THR C 124     -29.093 -17.337  -1.957  1.00  0.00           C  
ATOM   1010  C   THR C 124     -28.973 -16.083  -2.831  1.00  0.00           C  
ATOM   1011  O   THR C 124     -29.711 -15.952  -3.805  1.00  0.00           O  
ATOM   1012  CB  THR C 124     -30.521 -17.578  -1.431  1.00  0.00           C  
ATOM   1013  OG1 THR C 124     -30.956 -16.567  -0.548  1.00  0.00           O  
ATOM   1014  CG2 THR C 124     -30.639 -18.893  -0.655  1.00  0.00           C  
ATOM   1015  H   THR C 124     -28.047 -16.661  -0.210  1.00  0.00           H  
ATOM   1016  HA  THR C 124     -28.902 -18.156  -2.651  1.00  0.00           H  
ATOM   1017  HB  THR C 124     -31.207 -17.614  -2.277  1.00  0.00           H  
ATOM   1018 HG21 THR C 124     -30.365 -19.726  -1.301  1.00  0.00           H  
ATOM   1019 HG22 THR C 124     -29.989 -18.885   0.220  1.00  0.00           H  
ATOM   1020 HG23 THR C 124     -31.664 -19.029  -0.312  1.00  0.00           H  
ATOM   1021  HG1 THR C 124     -31.026 -15.741  -1.032  1.00  0.00           H  
ATOM   1022  N   HIS C 125     -27.991 -15.214  -2.551  1.00  0.00           N  
ATOM   1023  CA  HIS C 125     -27.465 -14.163  -3.440  1.00  0.00           C  
ATOM   1024  C   HIS C 125     -28.481 -13.132  -3.979  1.00  0.00           C  
ATOM   1025  O   HIS C 125     -28.247 -12.491  -5.009  1.00  0.00           O  
ATOM   1026  CB  HIS C 125     -26.549 -14.805  -4.500  1.00  0.00           C  
ATOM   1027  CG  HIS C 125     -25.451 -15.637  -3.873  1.00  0.00           C  
ATOM   1028  CD2 HIS C 125     -25.527 -16.967  -3.571  1.00  0.00           C  
ATOM   1029  ND1 HIS C 125     -24.215 -15.149  -3.443  1.00  0.00           N  
ATOM   1030  NE2 HIS C 125     -24.344 -17.294  -2.945  1.00  0.00           N  
ATOM   1031  CE1 HIS C 125     -23.586 -16.190  -2.871  1.00  0.00           C  
ATOM   1032  H   HIS C 125     -27.438 -15.391  -1.725  1.00  0.00           H  
ATOM   1033  HA  HIS C 125     -26.794 -13.573  -2.815  1.00  0.00           H  
ATOM   1034  HB2 HIS C 125     -26.073 -14.020  -5.088  1.00  0.00           H  
ATOM   1035  HB3 HIS C 125     -27.141 -15.431  -5.168  1.00  0.00           H  
ATOM   1036  HD2 HIS C 125     -26.360 -17.623  -3.774  1.00  0.00           H  
ATOM   1037  HE2 HIS C 125     -24.080 -18.202  -2.590  1.00  0.00           H  
ATOM   1038  HE1 HIS C 125     -22.606 -16.148  -2.419  1.00  0.00           H  
ATOM   1039  N   ASP C 126     -29.594 -12.948  -3.267  1.00  0.00           N  
ATOM   1040  CA  ASP C 126     -30.671 -12.005  -3.586  1.00  0.00           C  
ATOM   1041  C   ASP C 126     -30.238 -10.528  -3.562  1.00  0.00           C  
ATOM   1042  O   ASP C 126     -29.216 -10.158  -2.975  1.00  0.00           O  
ATOM   1043  CB  ASP C 126     -31.885 -12.142  -2.634  1.00  0.00           C  
ATOM   1044  CG  ASP C 126     -32.191 -13.517  -2.035  1.00  0.00           C  
ATOM   1045  OD1 ASP C 126     -31.287 -14.181  -1.477  1.00  0.00           O  
ATOM   1046  OD2 ASP C 126     -33.385 -13.894  -1.991  1.00  0.00           O1-
ATOM   1047  H   ASP C 126     -29.754 -13.559  -2.478  1.00  0.00           H  
ATOM   1048  HA  ASP C 126     -31.016 -12.238  -4.593  1.00  0.00           H  
ATOM   1049  HB2 ASP C 126     -32.769 -11.777  -3.157  1.00  0.00           H  
ATOM   1050  HB3 ASP C 126     -31.722 -11.479  -1.784  1.00  0.00           H  
ATOM   1051  N   GLY C 127     -31.078  -9.675  -4.156  1.00  0.00           N  
ATOM   1052  CA  GLY C 127     -31.015  -8.225  -3.989  1.00  0.00           C  
ATOM   1053  C   GLY C 127     -31.214  -7.795  -2.535  1.00  0.00           C  
ATOM   1054  O   GLY C 127     -32.242  -8.097  -1.923  1.00  0.00           O  
ATOM   1055  H   GLY C 127     -31.862 -10.055  -4.668  1.00  0.00           H  
ATOM   1056  HA2 GLY C 127     -31.786  -7.742  -4.589  1.00  0.00           H  
ATOM   1057  HA3 GLY C 127     -30.048  -7.864  -4.342  1.00  0.00           H  
ATOM   1058  N   LEU C 128     -30.231  -7.061  -2.008  1.00  0.00           N  
ATOM   1059  CA  LEU C 128     -30.191  -6.466  -0.671  1.00  0.00           C  
ATOM   1060  C   LEU C 128     -29.557  -5.077  -0.787  1.00  0.00           C  
ATOM   1061  O   LEU C 128     -28.520  -4.910  -1.430  1.00  0.00           O  
ATOM   1062  CB  LEU C 128     -29.426  -7.356   0.330  1.00  0.00           C  
ATOM   1063  CG  LEU C 128     -30.046  -8.732   0.642  1.00  0.00           C  
ATOM   1064  CD1 LEU C 128     -29.146  -9.477   1.631  1.00  0.00           C  
ATOM   1065  CD2 LEU C 128     -31.414  -8.611   1.315  1.00  0.00           C  
ATOM   1066  H   LEU C 128     -29.454  -6.839  -2.614  1.00  0.00           H  
ATOM   1067  HA  LEU C 128     -31.212  -6.334  -0.313  1.00  0.00           H  
ATOM   1068  HB2 LEU C 128     -29.337  -6.807   1.267  1.00  0.00           H  
ATOM   1069  HB3 LEU C 128     -28.419  -7.511  -0.058  1.00  0.00           H  
ATOM   1070  HG  LEU C 128     -30.132  -9.322  -0.270  1.00  0.00           H  
ATOM   1071 HD11 LEU C 128     -28.137  -9.555   1.226  1.00  0.00           H  
ATOM   1072 HD12 LEU C 128     -29.112  -8.943   2.581  1.00  0.00           H  
ATOM   1073 HD13 LEU C 128     -29.537 -10.480   1.798  1.00  0.00           H  
ATOM   1074 HD21 LEU C 128     -31.330  -8.007   2.219  1.00  0.00           H  
ATOM   1075 HD22 LEU C 128     -32.126  -8.144   0.634  1.00  0.00           H  
ATOM   1076 HD23 LEU C 128     -31.789  -9.604   1.564  1.00  0.00           H  
ATOM   1077  N   LEU C 129     -30.191  -4.077  -0.176  1.00  0.00           N  
ATOM   1078  CA  LEU C 129     -30.008  -2.671  -0.528  1.00  0.00           C  
ATOM   1079  C   LEU C 129     -29.103  -1.943   0.471  1.00  0.00           C  
ATOM   1080  O   LEU C 129     -29.405  -1.881   1.665  1.00  0.00           O  
ATOM   1081  CB  LEU C 129     -31.380  -1.985  -0.689  1.00  0.00           C  
ATOM   1082  CG  LEU C 129     -32.328  -2.623  -1.724  1.00  0.00           C  
ATOM   1083  CD1 LEU C 129     -33.690  -1.933  -1.658  1.00  0.00           C  
ATOM   1084  CD2 LEU C 129     -31.804  -2.481  -3.153  1.00  0.00           C  
ATOM   1085  H   LEU C 129     -30.933  -4.318   0.466  1.00  0.00           H  
ATOM   1086  HA  LEU C 129     -29.512  -2.631  -1.498  1.00  0.00           H  
ATOM   1087  HB2 LEU C 129     -31.213  -0.946  -0.972  1.00  0.00           H  
ATOM   1088  HB3 LEU C 129     -31.880  -1.992   0.280  1.00  0.00           H  
ATOM   1089  HG  LEU C 129     -32.471  -3.680  -1.496  1.00  0.00           H  
ATOM   1090 HD11 LEU C 129     -34.115  -2.045  -0.660  1.00  0.00           H  
ATOM   1091 HD12 LEU C 129     -33.590  -0.872  -1.888  1.00  0.00           H  
ATOM   1092 HD13 LEU C 129     -34.370  -2.393  -2.375  1.00  0.00           H  
ATOM   1093 HD21 LEU C 129     -31.689  -1.430  -3.415  1.00  0.00           H  
ATOM   1094 HD22 LEU C 129     -30.846  -2.991  -3.252  1.00  0.00           H  
ATOM   1095 HD23 LEU C 129     -32.501  -2.952  -3.846  1.00  0.00           H  
ATOM   1096  N   VAL C 130     -28.018  -1.357  -0.034  1.00  0.00           N  
ATOM   1097  CA  VAL C 130     -27.001  -0.604   0.708  1.00  0.00           C  
ATOM   1098  C   VAL C 130     -27.347   0.890   0.701  1.00  0.00           C  
ATOM   1099  O   VAL C 130     -27.369   1.534  -0.346  1.00  0.00           O  
ATOM   1100  CB  VAL C 130     -25.586  -0.945   0.198  1.00  0.00           C  
ATOM   1101  CG1 VAL C 130     -25.360  -0.707  -1.301  1.00  0.00           C  
ATOM   1102  CG2 VAL C 130     -24.538  -0.133   0.966  1.00  0.00           C  
ATOM   1103  H   VAL C 130     -27.913  -1.392  -1.038  1.00  0.00           H  
ATOM   1104  HA  VAL C 130     -27.032  -0.947   1.742  1.00  0.00           H  
ATOM   1105  HB  VAL C 130     -25.406  -2.003   0.390  1.00  0.00           H  
ATOM   1106 HG11 VAL C 130     -26.059  -1.302  -1.889  1.00  0.00           H  
ATOM   1107 HG12 VAL C 130     -25.490   0.346  -1.553  1.00  0.00           H  
ATOM   1108 HG13 VAL C 130     -24.351  -1.015  -1.577  1.00  0.00           H  
ATOM   1109 HG21 VAL C 130     -24.633   0.931   0.744  1.00  0.00           H  
ATOM   1110 HG22 VAL C 130     -24.663  -0.298   2.036  1.00  0.00           H  
ATOM   1111 HG23 VAL C 130     -23.541  -0.464   0.676  1.00  0.00           H  
ATOM   1112  N   ASN C 131     -27.676   1.437   1.874  1.00  0.00           N  
ATOM   1113  CA  ASN C 131     -28.262   2.777   2.042  1.00  0.00           C  
ATOM   1114  C   ASN C 131     -29.463   3.018   1.095  1.00  0.00           C  
ATOM   1115  O   ASN C 131     -29.615   4.097   0.523  1.00  0.00           O  
ATOM   1116  CB  ASN C 131     -27.189   3.889   1.993  1.00  0.00           C  
ATOM   1117  CG  ASN C 131     -26.022   3.748   2.957  1.00  0.00           C  
ATOM   1118  OD1 ASN C 131     -25.907   2.841   3.771  1.00  0.00           O  
ATOM   1119  ND2 ASN C 131     -25.111   4.686   2.922  1.00  0.00           N  
ATOM   1120  H   ASN C 131     -27.594   0.861   2.699  1.00  0.00           H  
ATOM   1121  HA  ASN C 131     -28.681   2.804   3.048  1.00  0.00           H  
ATOM   1122  HB2 ASN C 131     -27.670   4.844   2.203  1.00  0.00           H  
ATOM   1123  HB3 ASN C 131     -26.785   3.942   0.982  1.00  0.00           H  
ATOM   1124 HD21 ASN C 131     -25.290   5.527   2.391  1.00  0.00           H  
ATOM   1125 HD22 ASN C 131     -24.399   4.693   3.639  1.00  0.00           H  
ATOM   1126  N   GLN C 132     -30.316   1.999   0.932  1.00  0.00           N  
ATOM   1127  CA  GLN C 132     -31.484   1.971   0.035  1.00  0.00           C  
ATOM   1128  C   GLN C 132     -31.178   2.102  -1.474  1.00  0.00           C  
ATOM   1129  O   GLN C 132     -31.896   2.788  -2.203  1.00  0.00           O  
ATOM   1130  CB  GLN C 132     -32.603   2.917   0.530  1.00  0.00           C  
ATOM   1131  CG  GLN C 132     -33.049   2.802   2.003  1.00  0.00           C  
ATOM   1132  CD  GLN C 132     -32.744   1.464   2.665  1.00  0.00           C  
ATOM   1133  OE1 GLN C 132     -31.936   1.380   3.580  1.00  0.00           O  
ATOM   1134  NE2 GLN C 132     -33.331   0.376   2.218  1.00  0.00           N  
ATOM   1135  H   GLN C 132     -30.135   1.168   1.478  1.00  0.00           H  
ATOM   1136  HA  GLN C 132     -31.892   0.964   0.120  1.00  0.00           H  
ATOM   1137  HB2 GLN C 132     -33.482   2.738  -0.090  1.00  0.00           H  
ATOM   1138  HB3 GLN C 132     -32.296   3.947   0.347  1.00  0.00           H  
ATOM   1139  HG2 GLN C 132     -34.120   2.996   2.066  1.00  0.00           H  
ATOM   1140  HG3 GLN C 132     -32.538   3.579   2.573  1.00  0.00           H  
ATOM   1141 HE21 GLN C 132     -32.924  -0.507   2.489  1.00  0.00           H  
ATOM   1142 HE22 GLN C 132     -33.970   0.441   1.438  1.00  0.00           H  
ATOM   1143  N   THR C 133     -30.148   1.410  -1.973  1.00  0.00           N  
ATOM   1144  CA  THR C 133     -29.922   1.157  -3.414  1.00  0.00           C  
ATOM   1145  C   THR C 133     -29.074  -0.116  -3.613  1.00  0.00           C  
ATOM   1146  O   THR C 133     -28.554  -0.655  -2.642  1.00  0.00           O  
ATOM   1147  CB  THR C 133     -29.282   2.393  -4.067  1.00  0.00           C  
ATOM   1148  OG1 THR C 133     -29.277   2.256  -5.467  1.00  0.00           O  
ATOM   1149  CG2 THR C 133     -27.840   2.608  -3.620  1.00  0.00           C  
ATOM   1150  H   THR C 133     -29.503   0.967  -1.335  1.00  0.00           H  
ATOM   1151  HA  THR C 133     -30.883   0.987  -3.899  1.00  0.00           H  
ATOM   1152  HB  THR C 133     -29.866   3.279  -3.817  1.00  0.00           H  
ATOM   1153 HG21 THR C 133     -27.847   2.899  -2.570  1.00  0.00           H  
ATOM   1154 HG22 THR C 133     -27.251   1.698  -3.737  1.00  0.00           H  
ATOM   1155 HG23 THR C 133     -27.367   3.402  -4.198  1.00  0.00           H  
ATOM   1156  HG1 THR C 133     -28.996   3.105  -5.817  1.00  0.00           H  
ATOM   1157  N   GLU C 134     -28.909  -0.622  -4.837  1.00  0.00           N  
ATOM   1158  CA  GLU C 134     -28.138  -1.858  -5.113  1.00  0.00           C  
ATOM   1159  C   GLU C 134     -26.601  -1.708  -4.989  1.00  0.00           C  
ATOM   1160  O   GLU C 134     -25.899  -2.714  -4.884  1.00  0.00           O  
ATOM   1161  CB  GLU C 134     -28.486  -2.382  -6.523  1.00  0.00           C  
ATOM   1162  CG  GLU C 134     -29.870  -3.044  -6.645  1.00  0.00           C  
ATOM   1163  CD  GLU C 134     -29.819  -4.504  -6.173  1.00  0.00           C  
ATOM   1164  OE1 GLU C 134     -29.763  -4.734  -4.949  1.00  0.00           O  
ATOM   1165  OE2 GLU C 134     -29.758  -5.441  -7.008  1.00  0.00           O1-
ATOM   1166  H   GLU C 134     -29.336  -0.133  -5.611  1.00  0.00           H  
ATOM   1167  HA  GLU C 134     -28.421  -2.622  -4.388  1.00  0.00           H  
ATOM   1168  HB2 GLU C 134     -27.735  -3.105  -6.841  1.00  0.00           H  
ATOM   1169  HB3 GLU C 134     -28.441  -1.543  -7.217  1.00  0.00           H  
ATOM   1170  HG2 GLU C 134     -30.174  -3.018  -7.692  1.00  0.00           H  
ATOM   1171  HG3 GLU C 134     -30.608  -2.483  -6.073  1.00  0.00           H  
ATOM   1172  N   LEU C 135     -26.060  -0.481  -5.005  1.00  0.00           N  
ATOM   1173  CA  LEU C 135     -24.631  -0.202  -5.244  1.00  0.00           C  
ATOM   1174  C   LEU C 135     -24.019   0.835  -4.284  1.00  0.00           C  
ATOM   1175  O   LEU C 135     -24.709   1.706  -3.748  1.00  0.00           O  
ATOM   1176  CB  LEU C 135     -24.430   0.248  -6.707  1.00  0.00           C  
ATOM   1177  CG  LEU C 135     -24.846  -0.746  -7.808  1.00  0.00           C  
ATOM   1178  CD1 LEU C 135     -24.668  -0.081  -9.174  1.00  0.00           C  
ATOM   1179  CD2 LEU C 135     -23.999  -2.019  -7.791  1.00  0.00           C  
ATOM   1180  H   LEU C 135     -26.692   0.306  -4.966  1.00  0.00           H  
ATOM   1181  HA  LEU C 135     -24.065  -1.122  -5.096  1.00  0.00           H  
ATOM   1182  HB2 LEU C 135     -23.378   0.494  -6.856  1.00  0.00           H  
ATOM   1183  HB3 LEU C 135     -24.995   1.169  -6.850  1.00  0.00           H  
ATOM   1184  HG  LEU C 135     -25.897  -1.010  -7.692  1.00  0.00           H  
ATOM   1185 HD11 LEU C 135     -25.273   0.824  -9.224  1.00  0.00           H  
ATOM   1186 HD12 LEU C 135     -23.621   0.176  -9.335  1.00  0.00           H  
ATOM   1187 HD13 LEU C 135     -24.996  -0.763  -9.959  1.00  0.00           H  
ATOM   1188 HD21 LEU C 135     -22.941  -1.772  -7.883  1.00  0.00           H  
ATOM   1189 HD22 LEU C 135     -24.169  -2.558  -6.859  1.00  0.00           H  
ATOM   1190 HD23 LEU C 135     -24.296  -2.668  -8.615  1.00  0.00           H  
ATOM   1191  N   PHE C 136     -22.695   0.770  -4.107  1.00  0.00           N  
ATOM   1192  CA  PHE C 136     -21.923   1.663  -3.233  1.00  0.00           C  
ATOM   1193  C   PHE C 136     -20.527   1.989  -3.795  1.00  0.00           C  
ATOM   1194  O   PHE C 136     -19.959   1.193  -4.547  1.00  0.00           O  
ATOM   1195  CB  PHE C 136     -21.834   1.017  -1.843  1.00  0.00           C  
ATOM   1196  CG  PHE C 136     -21.191   1.890  -0.788  1.00  0.00           C  
ATOM   1197  CD1 PHE C 136     -21.942   2.923  -0.200  1.00  0.00           C  
ATOM   1198  CD2 PHE C 136     -19.849   1.692  -0.407  1.00  0.00           C  
ATOM   1199  CE1 PHE C 136     -21.355   3.760   0.762  1.00  0.00           C  
ATOM   1200  CE2 PHE C 136     -19.263   2.531   0.558  1.00  0.00           C  
ATOM   1201  CZ  PHE C 136     -20.014   3.568   1.138  1.00  0.00           C  
ATOM   1202  H   PHE C 136     -22.193   0.022  -4.564  1.00  0.00           H  
ATOM   1203  HA  PHE C 136     -22.460   2.606  -3.136  1.00  0.00           H  
ATOM   1204  HB2 PHE C 136     -21.278   0.083  -1.927  1.00  0.00           H  
ATOM   1205  HB3 PHE C 136     -22.842   0.775  -1.505  1.00  0.00           H  
ATOM   1206  HD1 PHE C 136     -22.973   3.076  -0.485  1.00  0.00           H  
ATOM   1207  HD2 PHE C 136     -19.268   0.898  -0.852  1.00  0.00           H  
ATOM   1208  HE1 PHE C 136     -21.945   4.546   1.211  1.00  0.00           H  
ATOM   1209  HE2 PHE C 136     -18.238   2.381   0.862  1.00  0.00           H  
ATOM   1210  HZ  PHE C 136     -19.559   4.210   1.878  1.00  0.00           H  
ATOM   1211  N   VAL C 137     -19.967   3.144  -3.410  1.00  0.00           N  
ATOM   1212  CA  VAL C 137     -18.622   3.616  -3.791  1.00  0.00           C  
ATOM   1213  C   VAL C 137     -17.932   4.320  -2.605  1.00  0.00           C  
ATOM   1214  O   VAL C 137     -18.419   5.374  -2.175  1.00  0.00           O  
ATOM   1215  CB  VAL C 137     -18.666   4.525  -5.045  1.00  0.00           C  
ATOM   1216  CG1 VAL C 137     -17.306   5.150  -5.389  1.00  0.00           C  
ATOM   1217  CG2 VAL C 137     -19.172   3.779  -6.286  1.00  0.00           C  
ATOM   1218  H   VAL C 137     -20.506   3.749  -2.807  1.00  0.00           H  
ATOM   1219  HA  VAL C 137     -18.026   2.748  -4.073  1.00  0.00           H  
ATOM   1220  HB  VAL C 137     -19.354   5.347  -4.846  1.00  0.00           H  
ATOM   1221 HG11 VAL C 137     -16.967   5.806  -4.587  1.00  0.00           H  
ATOM   1222 HG12 VAL C 137     -16.566   4.368  -5.554  1.00  0.00           H  
ATOM   1223 HG13 VAL C 137     -17.395   5.749  -6.295  1.00  0.00           H  
ATOM   1224 HG21 VAL C 137     -18.560   2.893  -6.458  1.00  0.00           H  
ATOM   1225 HG22 VAL C 137     -20.213   3.485  -6.150  1.00  0.00           H  
ATOM   1226 HG23 VAL C 137     -19.116   4.425  -7.163  1.00  0.00           H  
ATOM   1227  N   PRO C 138     -16.818   3.786  -2.059  1.00  0.00           N  
ATOM   1228  CA  PRO C 138     -16.012   4.441  -1.030  1.00  0.00           C  
ATOM   1229  C   PRO C 138     -15.371   5.760  -1.485  1.00  0.00           C  
ATOM   1230  O   PRO C 138     -15.134   5.994  -2.673  1.00  0.00           O  
ATOM   1231  CB  PRO C 138     -14.953   3.418  -0.606  1.00  0.00           C  
ATOM   1232  CG  PRO C 138     -15.603   2.083  -0.937  1.00  0.00           C  
ATOM   1233  CD  PRO C 138     -16.330   2.428  -2.230  1.00  0.00           C  
ATOM   1234  HA  PRO C 138     -16.658   4.645  -0.176  1.00  0.00           H  
ATOM   1235  HB2 PRO C 138     -14.728   3.488   0.458  1.00  0.00           H  
ATOM   1236  HB3 PRO C 138     -14.047   3.542  -1.200  1.00  0.00           H  
ATOM   1237  HG2 PRO C 138     -16.314   1.800  -0.161  1.00  0.00           H  
ATOM   1238  HG3 PRO C 138     -14.860   1.300  -1.089  1.00  0.00           H  
ATOM   1239  HD2 PRO C 138     -15.607   2.409  -3.046  1.00  0.00           H  
ATOM   1240  HD3 PRO C 138     -17.144   1.723  -2.402  1.00  0.00           H  
ATOM   1241  N   SER C 139     -15.074   6.632  -0.524  1.00  0.00           N  
ATOM   1242  CA  SER C 139     -14.612   8.007  -0.751  1.00  0.00           C  
ATOM   1243  C   SER C 139     -13.801   8.530   0.441  1.00  0.00           C  
ATOM   1244  O   SER C 139     -13.682   7.851   1.463  1.00  0.00           O  
ATOM   1245  CB  SER C 139     -15.827   8.892  -1.034  1.00  0.00           C  
ATOM   1246  OG  SER C 139     -16.665   8.989   0.103  1.00  0.00           O  
ATOM   1247  H   SER C 139     -15.201   6.352   0.438  1.00  0.00           H  
ATOM   1248  HA  SER C 139     -13.964   8.029  -1.628  1.00  0.00           H  
ATOM   1249  HB2 SER C 139     -16.389   8.467  -1.866  1.00  0.00           H  
ATOM   1250  HB3 SER C 139     -15.492   9.888  -1.322  1.00  0.00           H  
ATOM   1251  HG  SER C 139     -17.571   8.967  -0.214  1.00  0.00           H  
ATOM   1252  N   LEU C 140     -13.201   9.717   0.319  1.00  0.00           N  
ATOM   1253  CA  LEU C 140     -12.194  10.177   1.273  1.00  0.00           C  
ATOM   1254  C   LEU C 140     -12.735  10.404   2.699  1.00  0.00           C  
ATOM   1255  O   LEU C 140     -13.767  11.053   2.895  1.00  0.00           O  
ATOM   1256  CB  LEU C 140     -11.487  11.426   0.709  1.00  0.00           C  
ATOM   1257  CG  LEU C 140     -10.407  12.016   1.632  1.00  0.00           C  
ATOM   1258  CD1 LEU C 140      -9.250  11.031   1.810  1.00  0.00           C  
ATOM   1259  CD2 LEU C 140      -9.870  13.322   1.051  1.00  0.00           C  
ATOM   1260  H   LEU C 140     -13.375  10.288  -0.496  1.00  0.00           H  
ATOM   1261  HA  LEU C 140     -11.449   9.384   1.336  1.00  0.00           H  
ATOM   1262  HB2 LEU C 140     -11.035  11.181  -0.251  1.00  0.00           H  
ATOM   1263  HB3 LEU C 140     -12.242  12.195   0.544  1.00  0.00           H  
ATOM   1264  HG  LEU C 140     -10.832  12.245   2.609  1.00  0.00           H  
ATOM   1265 HD11 LEU C 140      -8.480  11.472   2.443  1.00  0.00           H  
ATOM   1266 HD12 LEU C 140      -9.579  10.105   2.282  1.00  0.00           H  
ATOM   1267 HD13 LEU C 140      -8.817  10.789   0.840  1.00  0.00           H  
ATOM   1268 HD21 LEU C 140     -10.692  14.017   0.878  1.00  0.00           H  
ATOM   1269 HD22 LEU C 140      -9.165  13.778   1.746  1.00  0.00           H  
ATOM   1270 HD23 LEU C 140      -9.368  13.122   0.104  1.00  0.00           H  
ATOM   1271  N   ASN C 141     -11.979   9.933   3.694  1.00  0.00           N  
ATOM   1272  CA  ASN C 141     -12.145  10.212   5.123  1.00  0.00           C  
ATOM   1273  C   ASN C 141     -11.785  11.664   5.487  1.00  0.00           C  
ATOM   1274  O   ASN C 141     -10.762  11.910   6.140  1.00  0.00           O  
ATOM   1275  CB  ASN C 141     -11.297   9.199   5.913  1.00  0.00           C  
ATOM   1276  CG  ASN C 141     -11.689   7.776   5.607  1.00  0.00           C  
ATOM   1277  OD1 ASN C 141     -11.124   7.139   4.739  1.00  0.00           O  
ATOM   1278  ND2 ASN C 141     -12.685   7.269   6.284  1.00  0.00           N  
ATOM   1279  H   ASN C 141     -11.214   9.325   3.440  1.00  0.00           H  
ATOM   1280  HA  ASN C 141     -13.192  10.062   5.388  1.00  0.00           H  
ATOM   1281  HB2 ASN C 141     -11.404   9.375   6.983  1.00  0.00           H  
ATOM   1282  HB3 ASN C 141     -10.245   9.317   5.655  1.00  0.00           H  
ATOM   1283 HD21 ASN C 141     -13.172   7.861   6.941  1.00  0.00           H  
ATOM   1284 HD22 ASN C 141     -12.971   6.319   6.097  1.00  0.00           H  
ATOM   1285  N   VAL C 142     -12.591  12.636   5.045  1.00  0.00           N  
ATOM   1286  CA  VAL C 142     -12.432  14.075   5.353  1.00  0.00           C  
ATOM   1287  C   VAL C 142     -12.209  14.276   6.859  1.00  0.00           C  
ATOM   1288  O   VAL C 142     -12.852  13.635   7.684  1.00  0.00           O  
ATOM   1289  CB  VAL C 142     -13.625  14.910   4.838  1.00  0.00           C  
ATOM   1290  CG1 VAL C 142     -13.780  14.765   3.317  1.00  0.00           C  
ATOM   1291  CG2 VAL C 142     -14.964  14.584   5.510  1.00  0.00           C  
ATOM   1292  H   VAL C 142     -13.381  12.358   4.481  1.00  0.00           H  
ATOM   1293  HA  VAL C 142     -11.544  14.434   4.833  1.00  0.00           H  
ATOM   1294  HB  VAL C 142     -13.401  15.957   5.042  1.00  0.00           H  
ATOM   1295 HG11 VAL C 142     -12.832  14.980   2.823  1.00  0.00           H  
ATOM   1296 HG12 VAL C 142     -14.105  13.758   3.056  1.00  0.00           H  
ATOM   1297 HG13 VAL C 142     -14.525  15.476   2.961  1.00  0.00           H  
ATOM   1298 HG21 VAL C 142     -15.214  13.531   5.379  1.00  0.00           H  
ATOM   1299 HG22 VAL C 142     -14.920  14.813   6.575  1.00  0.00           H  
ATOM   1300 HG23 VAL C 142     -15.754  15.194   5.071  1.00  0.00           H  
ATOM   1301  N   ASP C 143     -11.210  15.088   7.213  1.00  0.00           N  
ATOM   1302  CA  ASP C 143     -10.748  15.323   8.594  1.00  0.00           C  
ATOM   1303  C   ASP C 143     -10.536  14.061   9.482  1.00  0.00           C  
ATOM   1304  O   ASP C 143     -10.571  14.125  10.714  1.00  0.00           O  
ATOM   1305  CB  ASP C 143     -11.560  16.460   9.250  1.00  0.00           C  
ATOM   1306  CG  ASP C 143     -11.257  17.833   8.626  1.00  0.00           C  
ATOM   1307  OD1 ASP C 143     -11.324  17.993   7.385  1.00  0.00           O  
ATOM   1308  OD2 ASP C 143     -10.929  18.762   9.400  1.00  0.00           O1-
ATOM   1309  H   ASP C 143     -10.836  15.709   6.510  1.00  0.00           H  
ATOM   1310  HA  ASP C 143      -9.739  15.720   8.479  1.00  0.00           H  
ATOM   1311  HB2 ASP C 143     -11.337  16.511  10.315  1.00  0.00           H  
ATOM   1312  HB3 ASP C 143     -12.625  16.247   9.151  1.00  0.00           H  
ATOM   1313  N   GLY C 144     -10.280  12.898   8.870  1.00  0.00           N  
ATOM   1314  CA  GLY C 144     -10.064  11.614   9.551  1.00  0.00           C  
ATOM   1315  C   GLY C 144     -11.354  10.884   9.948  1.00  0.00           C  
ATOM   1316  O   GLY C 144     -11.312   9.952  10.755  1.00  0.00           O  
ATOM   1317  H   GLY C 144     -10.350  12.879   7.862  1.00  0.00           H  
ATOM   1318  HA2 GLY C 144      -9.470  11.774  10.451  1.00  0.00           H  
ATOM   1319  HA3 GLY C 144      -9.503  10.957   8.886  1.00  0.00           H  
ATOM   1320  N   GLN C 145     -12.507  11.305   9.424  1.00  0.00           N  
ATOM   1321  CA  GLN C 145     -13.816  10.765   9.789  1.00  0.00           C  
ATOM   1322  C   GLN C 145     -14.174   9.467   9.039  1.00  0.00           C  
ATOM   1323  O   GLN C 145     -13.821   9.318   7.867  1.00  0.00           O  
ATOM   1324  CB  GLN C 145     -14.890  11.847   9.599  1.00  0.00           C  
ATOM   1325  CG  GLN C 145     -14.686  13.068  10.517  1.00  0.00           C  
ATOM   1326  CD  GLN C 145     -14.557  12.668  11.984  1.00  0.00           C  
ATOM   1327  NE2 GLN C 145     -15.643  12.341  12.643  1.00  0.00           N  
ATOM   1328  OE1 GLN C 145     -13.466  12.567  12.539  1.00  0.00           O  
ATOM   1329  H   GLN C 145     -12.493  12.081   8.777  1.00  0.00           H  
ATOM   1330  HA  GLN C 145     -13.774  10.520  10.851  1.00  0.00           H  
ATOM   1331  HB2 GLN C 145     -14.902  12.175   8.559  1.00  0.00           H  
ATOM   1332  HB3 GLN C 145     -15.861  11.401   9.813  1.00  0.00           H  
ATOM   1333  HG2 GLN C 145     -13.786  13.608  10.222  1.00  0.00           H  
ATOM   1334  HG3 GLN C 145     -15.533  13.744  10.402  1.00  0.00           H  
ATOM   1335 HE21 GLN C 145     -15.555  12.107  13.621  1.00  0.00           H  
ATOM   1336 HE22 GLN C 145     -16.539  12.376  12.178  1.00  0.00           H  
ATOM   1337  N   PRO C 146     -14.867   8.515   9.692  1.00  0.00           N  
ATOM   1338  CA  PRO C 146     -15.258   7.239   9.097  1.00  0.00           C  
ATOM   1339  C   PRO C 146     -16.359   7.408   8.040  1.00  0.00           C  
ATOM   1340  O   PRO C 146     -17.097   8.395   8.034  1.00  0.00           O  
ATOM   1341  CB  PRO C 146     -15.703   6.362  10.275  1.00  0.00           C  
ATOM   1342  CG  PRO C 146     -16.227   7.379  11.286  1.00  0.00           C  
ATOM   1343  CD  PRO C 146     -15.317   8.581  11.074  1.00  0.00           C  
ATOM   1344  HA  PRO C 146     -14.394   6.772   8.623  1.00  0.00           H  
ATOM   1345  HB2 PRO C 146     -14.837   5.849  10.695  1.00  0.00           H  
ATOM   1346  HB3 PRO C 146     -16.469   5.639   9.994  1.00  0.00           H  
ATOM   1347  HG2 PRO C 146     -16.169   7.006  12.309  1.00  0.00           H  
ATOM   1348  HG3 PRO C 146     -17.251   7.660  11.038  1.00  0.00           H  
ATOM   1349  HD2 PRO C 146     -15.865   9.501  11.278  1.00  0.00           H  
ATOM   1350  HD3 PRO C 146     -14.447   8.506  11.726  1.00  0.00           H  
ATOM   1351  N   ILE C 147     -16.473   6.417   7.157  1.00  0.00           N  
ATOM   1352  CA  ILE C 147     -17.401   6.381   6.017  1.00  0.00           C  
ATOM   1353  C   ILE C 147     -18.248   5.107   6.106  1.00  0.00           C  
ATOM   1354  O   ILE C 147     -17.712   4.042   6.400  1.00  0.00           O  
ATOM   1355  CB  ILE C 147     -16.610   6.524   4.691  1.00  0.00           C  
ATOM   1356  CG1 ILE C 147     -15.846   7.864   4.572  1.00  0.00           C  
ATOM   1357  CG2 ILE C 147     -17.482   6.270   3.449  1.00  0.00           C  
ATOM   1358  CD1 ILE C 147     -16.719   9.119   4.454  1.00  0.00           C  
ATOM   1359  H   ILE C 147     -15.852   5.626   7.252  1.00  0.00           H  
ATOM   1360  HA  ILE C 147     -18.090   7.222   6.089  1.00  0.00           H  
ATOM   1361  HB  ILE C 147     -15.847   5.745   4.697  1.00  0.00           H  
ATOM   1362 HG12 ILE C 147     -15.204   7.817   3.692  1.00  0.00           H  
ATOM   1363 HG13 ILE C 147     -15.191   7.988   5.434  1.00  0.00           H  
ATOM   1364 HG21 ILE C 147     -17.832   5.237   3.438  1.00  0.00           H  
ATOM   1365 HG22 ILE C 147     -18.337   6.945   3.442  1.00  0.00           H  
ATOM   1366 HG23 ILE C 147     -16.892   6.436   2.548  1.00  0.00           H  
ATOM   1367 HD11 ILE C 147     -17.333   9.073   3.555  1.00  0.00           H  
ATOM   1368 HD12 ILE C 147     -17.358   9.216   5.332  1.00  0.00           H  
ATOM   1369 HD13 ILE C 147     -16.075   9.997   4.396  1.00  0.00           H  
ATOM   1370  N   PHE C 148     -19.561   5.190   5.871  1.00  0.00           N  
ATOM   1371  CA  PHE C 148     -20.510   4.130   6.261  1.00  0.00           C  
ATOM   1372  C   PHE C 148     -21.318   3.553   5.091  1.00  0.00           C  
ATOM   1373  O   PHE C 148     -21.657   4.278   4.147  1.00  0.00           O  
ATOM   1374  CB  PHE C 148     -21.448   4.644   7.367  1.00  0.00           C  
ATOM   1375  CG  PHE C 148     -20.775   5.103   8.645  1.00  0.00           C  
ATOM   1376  CD1 PHE C 148     -20.272   6.415   8.750  1.00  0.00           C  
ATOM   1377  CD2 PHE C 148     -20.692   4.235   9.750  1.00  0.00           C  
ATOM   1378  CE1 PHE C 148     -19.680   6.850   9.948  1.00  0.00           C  
ATOM   1379  CE2 PHE C 148     -20.089   4.667  10.944  1.00  0.00           C  
ATOM   1380  CZ  PHE C 148     -19.579   5.972  11.042  1.00  0.00           C  
ATOM   1381  H   PHE C 148     -19.935   6.085   5.586  1.00  0.00           H  
ATOM   1382  HA  PHE C 148     -19.953   3.299   6.693  1.00  0.00           H  
ATOM   1383  HB2 PHE C 148     -22.155   3.853   7.616  1.00  0.00           H  
ATOM   1384  HB3 PHE C 148     -22.028   5.480   6.975  1.00  0.00           H  
ATOM   1385  HD1 PHE C 148     -20.343   7.095   7.914  1.00  0.00           H  
ATOM   1386  HD2 PHE C 148     -21.087   3.232   9.687  1.00  0.00           H  
ATOM   1387  HE1 PHE C 148     -19.299   7.857  10.021  1.00  0.00           H  
ATOM   1388  HE2 PHE C 148     -20.011   3.997  11.787  1.00  0.00           H  
ATOM   1389  HZ  PHE C 148     -19.105   6.291  11.959  1.00  0.00           H  
ATOM   1390  N   ALA C 149     -21.674   2.268   5.203  1.00  0.00           N  
ATOM   1391  CA  ALA C 149     -22.534   1.519   4.285  1.00  0.00           C  
ATOM   1392  C   ALA C 149     -23.393   0.489   5.051  1.00  0.00           C  
ATOM   1393  O   ALA C 149     -22.869  -0.307   5.831  1.00  0.00           O  
ATOM   1394  CB  ALA C 149     -21.645   0.842   3.236  1.00  0.00           C  
ATOM   1395  H   ALA C 149     -21.285   1.742   5.972  1.00  0.00           H  
ATOM   1396  HA  ALA C 149     -23.202   2.213   3.774  1.00  0.00           H  
ATOM   1397  HB1 ALA C 149     -21.067   1.593   2.697  1.00  0.00           H  
ATOM   1398  HB2 ALA C 149     -20.961   0.148   3.724  1.00  0.00           H  
ATOM   1399  HB3 ALA C 149     -22.259   0.288   2.525  1.00  0.00           H  
ATOM   1400  N   ASN C 150     -24.712   0.491   4.825  1.00  0.00           N  
ATOM   1401  CA  ASN C 150     -25.702  -0.210   5.652  1.00  0.00           C  
ATOM   1402  C   ASN C 150     -26.700  -1.013   4.801  1.00  0.00           C  
ATOM   1403  O   ASN C 150     -27.435  -0.431   4.005  1.00  0.00           O  
ATOM   1404  CB  ASN C 150     -26.432   0.792   6.567  1.00  0.00           C  
ATOM   1405  CG  ASN C 150     -25.526   1.770   7.288  1.00  0.00           C  
ATOM   1406  OD1 ASN C 150     -25.082   1.524   8.398  1.00  0.00           O  
ATOM   1407  ND2 ASN C 150     -25.233   2.903   6.689  1.00  0.00           N  
ATOM   1408  H   ASN C 150     -25.075   1.166   4.167  1.00  0.00           H  
ATOM   1409  HA  ASN C 150     -25.176  -0.908   6.303  1.00  0.00           H  
ATOM   1410  HB2 ASN C 150     -27.014   0.242   7.306  1.00  0.00           H  
ATOM   1411  HB3 ASN C 150     -27.130   1.371   5.962  1.00  0.00           H  
ATOM   1412 HD21 ASN C 150     -24.697   3.585   7.207  1.00  0.00           H  
ATOM   1413 HD22 ASN C 150     -25.591   3.078   5.761  1.00  0.00           H  
ATOM   1414  N   ILE C 151     -26.731  -2.337   4.969  1.00  0.00           N  
ATOM   1415  CA  ILE C 151     -27.423  -3.286   4.083  1.00  0.00           C  
ATOM   1416  C   ILE C 151     -28.788  -3.707   4.653  1.00  0.00           C  
ATOM   1417  O   ILE C 151     -28.911  -3.954   5.849  1.00  0.00           O  
ATOM   1418  CB  ILE C 151     -26.506  -4.480   3.718  1.00  0.00           C  
ATOM   1419  CG1 ILE C 151     -25.207  -4.067   2.982  1.00  0.00           C  
ATOM   1420  CG2 ILE C 151     -27.261  -5.491   2.833  1.00  0.00           C  
ATOM   1421  CD1 ILE C 151     -24.056  -3.545   3.854  1.00  0.00           C  
ATOM   1422  H   ILE C 151     -26.135  -2.726   5.685  1.00  0.00           H  
ATOM   1423  HA  ILE C 151     -27.629  -2.769   3.146  1.00  0.00           H  
ATOM   1424  HB  ILE C 151     -26.229  -4.998   4.636  1.00  0.00           H  
ATOM   1425 HG12 ILE C 151     -25.444  -3.327   2.217  1.00  0.00           H  
ATOM   1426 HG13 ILE C 151     -24.811  -4.948   2.477  1.00  0.00           H  
ATOM   1427 HG21 ILE C 151     -28.093  -5.938   3.378  1.00  0.00           H  
ATOM   1428 HG22 ILE C 151     -27.634  -4.999   1.935  1.00  0.00           H  
ATOM   1429 HG23 ILE C 151     -26.600  -6.304   2.532  1.00  0.00           H  
ATOM   1430 HD11 ILE C 151     -24.283  -2.562   4.266  1.00  0.00           H  
ATOM   1431 HD12 ILE C 151     -23.850  -4.248   4.661  1.00  0.00           H  
ATOM   1432 HD13 ILE C 151     -23.161  -3.444   3.240  1.00  0.00           H  
ATOM   1433  N   THR C 152     -29.812  -3.797   3.802  1.00  0.00           N  
ATOM   1434  CA  THR C 152     -31.236  -3.942   4.171  1.00  0.00           C  
ATOM   1435  C   THR C 152     -31.999  -4.816   3.166  1.00  0.00           C  
ATOM   1436  O   THR C 152     -31.487  -5.125   2.096  1.00  0.00           O  
ATOM   1437  CB  THR C 152     -31.903  -2.560   4.258  1.00  0.00           C  
ATOM   1438  OG1 THR C 152     -31.872  -1.929   2.999  1.00  0.00           O  
ATOM   1439  CG2 THR C 152     -31.263  -1.609   5.265  1.00  0.00           C  
ATOM   1440  H   THR C 152     -29.620  -3.625   2.825  1.00  0.00           H  
ATOM   1441  HA  THR C 152     -31.317  -4.408   5.153  1.00  0.00           H  
ATOM   1442  HB  THR C 152     -32.945  -2.701   4.547  1.00  0.00           H  
ATOM   1443 HG21 THR C 152     -31.237  -2.088   6.244  1.00  0.00           H  
ATOM   1444 HG22 THR C 152     -30.251  -1.344   4.960  1.00  0.00           H  
ATOM   1445 HG23 THR C 152     -31.864  -0.702   5.334  1.00  0.00           H  
ATOM   1446  HG1 THR C 152     -30.952  -1.862   2.733  1.00  0.00           H  
ATOM   1447  N   LEU C 153     -33.258  -5.227   3.462  1.00  0.00           N  
ATOM   1448  CA  LEU C 153     -34.164  -5.801   2.421  1.00  0.00           C  
ATOM   1449  C   LEU C 153     -34.563  -4.736   1.392  1.00  0.00           C  
ATOM   1450  O   LEU C 153     -34.934  -3.631   1.694  1.00  0.00           O  
ATOM   1451  CB  LEU C 153     -35.416  -6.407   3.080  1.00  0.00           C  
ATOM   1452  CG  LEU C 153     -35.163  -7.503   4.132  1.00  0.00           C  
ATOM   1453  CD1 LEU C 153     -36.510  -7.994   4.674  1.00  0.00           C  
ATOM   1454  CD2 LEU C 153     -34.389  -8.691   3.548  1.00  0.00           C  
ATOM   1455  H   LEU C 153     -33.742  -4.849   4.283  1.00  0.00           H  
ATOM   1456  HA  LEU C 153     -33.635  -6.574   1.893  1.00  0.00           H  
ATOM   1457  HC  LEU C 153     -34.490  -5.040   0.363  1.00  0.00           H  
ATOM   1458  HB2 LEU C 153     -36.027  -6.824   2.300  1.00  0.00           H  
ATOM   1459  HB3 LEU C 153     -35.989  -5.615   3.527  1.00  0.00           H  
ATOM   1460  HG  LEU C 153     -34.605  -7.091   4.953  1.00  0.00           H  
ATOM   1461 HD11 LEU C 153     -37.056  -7.184   5.123  1.00  0.00           H  
ATOM   1462 HD12 LEU C 153     -37.108  -8.411   3.884  1.00  0.00           H  
ATOM   1463 HD13 LEU C 153     -36.366  -8.752   5.422  1.00  0.00           H  
ATOM   1464 HD21 LEU C 153     -34.858  -9.045   2.647  1.00  0.00           H  
ATOM   1465 HD22 LEU C 153     -33.377  -8.406   3.327  1.00  0.00           H  
ATOM   1466 HD23 LEU C 153     -34.358  -9.504   4.251  1.00  0.00           H  
TER    1467      LEU C 153 
ATOM   1468  N   GLN A   5      19.071  -4.680 -18.006  1.00  0.00           N  
ATOM   1469  CA  GLN A   5      18.758  -3.271 -18.326  1.00  0.00           C  
ATOM   1470  C   GLN A   5      18.020  -2.505 -17.191  1.00  0.00           C  
ATOM   1471  O   GLN A   5      18.153  -1.285 -17.076  1.00  0.00           O  
ATOM   1472  CB  GLN A   5      17.986  -3.269 -19.657  1.00  0.00           C  
ATOM   1473  CG  GLN A   5      17.568  -1.872 -20.162  1.00  0.00           C  
ATOM   1474  CD  GLN A   5      16.781  -1.939 -21.468  1.00  0.00           C  
ATOM   1475  NE2 GLN A   5      17.247  -1.332 -22.538  1.00  0.00           N  
ATOM   1476  OE1 GLN A   5      15.703  -2.513 -21.535  1.00  0.00           O  
ATOM   1477  H1  GLN A   5      19.440  -4.698 -17.066  1.00  0.00           H  
ATOM   1478  H2  GLN A   5      19.859  -4.936 -18.583  1.00  0.00           H  
ATOM   1479  HA  GLN A   5      19.703  -2.749 -18.482  1.00  0.00           H  
ATOM   1480  HB2 GLN A   5      17.085  -3.868 -19.522  1.00  0.00           H  
ATOM   1481  HB3 GLN A   5      18.598  -3.741 -20.425  1.00  0.00           H  
ATOM   1482  HG2 GLN A   5      18.458  -1.260 -20.306  1.00  0.00           H  
ATOM   1483  HG3 GLN A   5      16.930  -1.378 -19.428  1.00  0.00           H  
ATOM   1484 HE21 GLN A   5      16.731  -1.420 -23.401  1.00  0.00           H  
ATOM   1485 HE22 GLN A   5      18.117  -0.819 -22.507  1.00  0.00           H  
ATOM   1486  N   TYR A   6      17.241  -3.209 -16.364  1.00  0.00           N  
ATOM   1487  CA  TYR A   6      16.471  -2.606 -15.271  1.00  0.00           C  
ATOM   1488  C   TYR A   6      17.356  -1.907 -14.214  1.00  0.00           C  
ATOM   1489  O   TYR A   6      18.346  -2.494 -13.760  1.00  0.00           O  
ATOM   1490  CB  TYR A   6      15.582  -3.667 -14.605  1.00  0.00           C  
ATOM   1491  CG  TYR A   6      14.294  -3.910 -15.363  1.00  0.00           C  
ATOM   1492  CD1 TYR A   6      13.279  -2.939 -15.285  1.00  0.00           C  
ATOM   1493  CD2 TYR A   6      14.112  -5.057 -16.163  1.00  0.00           C  
ATOM   1494  CE1 TYR A   6      12.083  -3.103 -16.000  1.00  0.00           C  
ATOM   1495  CE2 TYR A   6      12.909  -5.227 -16.880  1.00  0.00           C  
ATOM   1496  CZ  TYR A   6      11.895  -4.246 -16.803  1.00  0.00           C  
ATOM   1497  OH  TYR A   6      10.745  -4.386 -17.508  1.00  0.00           O  
ATOM   1498  H   TYR A   6      17.179  -4.207 -16.507  1.00  0.00           H  
ATOM   1499  HA  TYR A   6      15.805  -1.868 -15.718  1.00  0.00           H  
ATOM   1500  HB2 TYR A   6      15.314  -3.325 -13.606  1.00  0.00           H  
ATOM   1501  HB3 TYR A   6      16.136  -4.599 -14.490  1.00  0.00           H  
ATOM   1502  HD1 TYR A   6      13.421  -2.053 -14.683  1.00  0.00           H  
ATOM   1503  HD2 TYR A   6      14.895  -5.797 -16.240  1.00  0.00           H  
ATOM   1504  HE1 TYR A   6      11.312  -2.350 -15.939  1.00  0.00           H  
ATOM   1505  HE2 TYR A   6      12.752  -6.093 -17.506  1.00  0.00           H  
ATOM   1506  HH  TYR A   6      10.321  -3.534 -17.635  1.00  0.00           H  
ATOM   1507  N   PRO A   7      16.999  -0.682 -13.773  1.00  0.00           N  
ATOM   1508  CA  PRO A   7      17.608  -0.031 -12.613  1.00  0.00           C  
ATOM   1509  C   PRO A   7      17.391  -0.800 -11.300  1.00  0.00           C  
ATOM   1510  O   PRO A   7      16.328  -1.389 -11.087  1.00  0.00           O  
ATOM   1511  CB  PRO A   7      16.983   1.367 -12.539  1.00  0.00           C  
ATOM   1512  CG  PRO A   7      16.569   1.639 -13.983  1.00  0.00           C  
ATOM   1513  CD  PRO A   7      16.116   0.259 -14.452  1.00  0.00           C  
ATOM   1514  HA  PRO A   7      18.676   0.072 -12.801  1.00  0.00           H  
ATOM   1515  HB2 PRO A   7      17.700   2.108 -12.185  1.00  0.00           H  
ATOM   1516  HB3 PRO A   7      16.097   1.355 -11.904  1.00  0.00           H  
ATOM   1517  HG2 PRO A   7      17.432   1.965 -14.564  1.00  0.00           H  
ATOM   1518  HG3 PRO A   7      15.760   2.368 -14.040  1.00  0.00           H  
ATOM   1519  HD2 PRO A   7      15.084   0.078 -14.154  1.00  0.00           H  
ATOM   1520  HD3 PRO A   7      16.211   0.200 -15.537  1.00  0.00           H  
ATOM   1521  N   ILE A   8      18.386  -0.762 -10.404  1.00  0.00           N  
ATOM   1522  CA  ILE A   8      18.395  -1.520  -9.137  1.00  0.00           C  
ATOM   1523  C   ILE A   8      18.861  -0.652  -7.951  1.00  0.00           C  
ATOM   1524  O   ILE A   8      19.614   0.310  -8.146  1.00  0.00           O  
ATOM   1525  CB  ILE A   8      19.188  -2.856  -9.276  1.00  0.00           C  
ATOM   1526  CG1 ILE A   8      18.763  -3.654 -10.535  1.00  0.00           C  
ATOM   1527  CG2 ILE A   8      19.104  -3.711  -7.995  1.00  0.00           C  
ATOM   1528  CD1 ILE A   8      19.360  -5.056 -10.708  1.00  0.00           C  
ATOM   1529  H   ILE A   8      19.226  -0.257 -10.646  1.00  0.00           H  
ATOM   1530  HA  ILE A   8      17.363  -1.798  -8.923  1.00  0.00           H  
ATOM   1531  HB  ILE A   8      20.238  -2.596  -9.407  1.00  0.00           H  
ATOM   1532 HG12 ILE A   8      19.073  -3.082 -11.410  1.00  0.00           H  
ATOM   1533 HG13 ILE A   8      17.676  -3.736 -10.564  1.00  0.00           H  
ATOM   1534 HG21 ILE A   8      19.628  -3.223  -7.173  1.00  0.00           H  
ATOM   1535 HG22 ILE A   8      18.064  -3.891  -7.725  1.00  0.00           H  
ATOM   1536 HG23 ILE A   8      19.603  -4.670  -8.131  1.00  0.00           H  
ATOM   1537 HD11 ILE A   8      20.443  -5.017 -10.594  1.00  0.00           H  
ATOM   1538 HD12 ILE A   8      18.933  -5.743  -9.977  1.00  0.00           H  
ATOM   1539 HD13 ILE A   8      19.121  -5.426 -11.705  1.00  0.00           H  
ATOM   1540  N   ILE A   9      18.446  -0.997  -6.725  1.00  0.00           N  
ATOM   1541  CA  ILE A   9      19.037  -0.527  -5.456  1.00  0.00           C  
ATOM   1542  C   ILE A   9      19.444  -1.738  -4.590  1.00  0.00           C  
ATOM   1543  O   ILE A   9      18.771  -2.769  -4.637  1.00  0.00           O  
ATOM   1544  CB  ILE A   9      18.123   0.460  -4.678  1.00  0.00           C  
ATOM   1545  CG1 ILE A   9      17.431   1.551  -5.528  1.00  0.00           C  
ATOM   1546  CG2 ILE A   9      18.916   1.134  -3.544  1.00  0.00           C  
ATOM   1547  CD1 ILE A   9      16.037   1.123  -6.014  1.00  0.00           C  
ATOM   1548  H   ILE A   9      17.763  -1.738  -6.662  1.00  0.00           H  
ATOM   1549  HA  ILE A   9      19.955   0.008  -5.696  1.00  0.00           H  
ATOM   1550  HB  ILE A   9      17.344  -0.126  -4.191  1.00  0.00           H  
ATOM   1551 HG12 ILE A   9      18.059   1.823  -6.377  1.00  0.00           H  
ATOM   1552 HG13 ILE A   9      17.293   2.449  -4.926  1.00  0.00           H  
ATOM   1553 HG21 ILE A   9      19.263   0.398  -2.818  1.00  0.00           H  
ATOM   1554 HG22 ILE A   9      19.771   1.676  -3.949  1.00  0.00           H  
ATOM   1555 HG23 ILE A   9      18.280   1.833  -3.001  1.00  0.00           H  
ATOM   1556 HD11 ILE A   9      16.113   0.349  -6.778  1.00  0.00           H  
ATOM   1557 HD12 ILE A   9      15.446   0.749  -5.177  1.00  0.00           H  
ATOM   1558 HD13 ILE A   9      15.506   1.982  -6.423  1.00  0.00           H  
ATOM   1559  N   ASN A  10      20.512  -1.625  -3.792  1.00  0.00           N  
ATOM   1560  CA  ASN A  10      21.027  -2.707  -2.939  1.00  0.00           C  
ATOM   1561  C   ASN A  10      21.271  -2.281  -1.484  1.00  0.00           C  
ATOM   1562  O   ASN A  10      21.601  -1.122  -1.228  1.00  0.00           O  
ATOM   1563  CB  ASN A  10      22.307  -3.316  -3.536  1.00  0.00           C  
ATOM   1564  CG  ASN A  10      22.246  -3.649  -5.011  1.00  0.00           C  
ATOM   1565  ND2 ASN A  10      21.532  -4.686  -5.359  1.00  0.00           N  
ATOM   1566  OD1 ASN A  10      22.862  -2.996  -5.849  1.00  0.00           O  
ATOM   1567  H   ASN A  10      21.008  -0.746  -3.766  1.00  0.00           H  
ATOM   1568  HA  ASN A  10      20.273  -3.494  -2.900  1.00  0.00           H  
ATOM   1569  HB2 ASN A  10      22.534  -4.234  -2.993  1.00  0.00           H  
ATOM   1570  HB3 ASN A  10      23.132  -2.619  -3.385  1.00  0.00           H  
ATOM   1571 HD21 ASN A  10      21.547  -4.983  -6.324  1.00  0.00           H  
ATOM   1572 HD22 ASN A  10      21.035  -5.200  -4.645  1.00  0.00           H  
ATOM   1573  N   PHE A  11      21.132  -3.231  -0.554  1.00  0.00           N  
ATOM   1574  CA  PHE A  11      21.402  -3.103   0.885  1.00  0.00           C  
ATOM   1575  C   PHE A  11      21.546  -4.504   1.524  1.00  0.00           C  
ATOM   1576  O   PHE A  11      21.164  -5.512   0.932  1.00  0.00           O  
ATOM   1577  CB  PHE A  11      20.265  -2.287   1.535  1.00  0.00           C  
ATOM   1578  CG  PHE A  11      20.313  -2.136   3.046  1.00  0.00           C  
ATOM   1579  CD1 PHE A  11      21.180  -1.199   3.642  1.00  0.00           C  
ATOM   1580  CD2 PHE A  11      19.480  -2.929   3.860  1.00  0.00           C  
ATOM   1581  CE1 PHE A  11      21.220  -1.065   5.042  1.00  0.00           C  
ATOM   1582  CE2 PHE A  11      19.518  -2.793   5.258  1.00  0.00           C  
ATOM   1583  CZ  PHE A  11      20.387  -1.861   5.849  1.00  0.00           C  
ATOM   1584  H   PHE A  11      20.855  -4.152  -0.860  1.00  0.00           H  
ATOM   1585  HA  PHE A  11      22.340  -2.566   1.029  1.00  0.00           H  
ATOM   1586  HB2 PHE A  11      19.308  -2.733   1.261  1.00  0.00           H  
ATOM   1587  HB3 PHE A  11      20.284  -1.284   1.109  1.00  0.00           H  
ATOM   1588  HD1 PHE A  11      21.814  -0.579   3.025  1.00  0.00           H  
ATOM   1589  HD2 PHE A  11      18.803  -3.640   3.410  1.00  0.00           H  
ATOM   1590  HE1 PHE A  11      21.889  -0.350   5.498  1.00  0.00           H  
ATOM   1591  HE2 PHE A  11      18.877  -3.403   5.877  1.00  0.00           H  
ATOM   1592  HZ  PHE A  11      20.410  -1.759   6.924  1.00  0.00           H  
ATOM   1593  N   THR A  12      22.090  -4.583   2.739  1.00  0.00           N  
ATOM   1594  CA  THR A  12      22.081  -5.795   3.577  1.00  0.00           C  
ATOM   1595  C   THR A  12      22.128  -5.390   5.045  1.00  0.00           C  
ATOM   1596  O   THR A  12      22.835  -4.449   5.409  1.00  0.00           O  
ATOM   1597  CB  THR A  12      23.213  -6.789   3.221  1.00  0.00           C  
ATOM   1598  OG1 THR A  12      23.314  -7.796   4.206  1.00  0.00           O  
ATOM   1599  CG2 THR A  12      24.608  -6.177   3.152  1.00  0.00           C  
ATOM   1600  H   THR A  12      22.362  -3.727   3.201  1.00  0.00           H  
ATOM   1601  HA  THR A  12      21.132  -6.306   3.413  1.00  0.00           H  
ATOM   1602  HB  THR A  12      22.986  -7.247   2.259  1.00  0.00           H  
ATOM   1603 HG21 THR A  12      24.643  -5.487   2.309  1.00  0.00           H  
ATOM   1604 HG22 THR A  12      24.845  -5.669   4.086  1.00  0.00           H  
ATOM   1605 HG23 THR A  12      25.342  -6.964   2.977  1.00  0.00           H  
ATOM   1606  HG1 THR A  12      23.979  -8.427   3.922  1.00  0.00           H  
ATOM   1607  N   THR A  13      21.389  -6.112   5.890  1.00  0.00           N  
ATOM   1608  CA  THR A  13      21.379  -5.941   7.355  1.00  0.00           C  
ATOM   1609  C   THR A  13      22.712  -6.336   8.005  1.00  0.00           C  
ATOM   1610  O   THR A  13      22.947  -5.964   9.158  1.00  0.00           O  
ATOM   1611  CB  THR A  13      20.220  -6.741   7.979  1.00  0.00           C  
ATOM   1612  OG1 THR A  13      20.276  -8.079   7.561  1.00  0.00           O  
ATOM   1613  CG2 THR A  13      18.855  -6.204   7.556  1.00  0.00           C  
ATOM   1614  H   THR A  13      20.858  -6.887   5.519  1.00  0.00           H  
ATOM   1615  HA  THR A  13      21.210  -4.888   7.580  1.00  0.00           H  
ATOM   1616  HB  THR A  13      20.289  -6.704   9.066  1.00  0.00           H  
ATOM   1617 HG21 THR A  13      18.769  -5.158   7.851  1.00  0.00           H  
ATOM   1618 HG22 THR A  13      18.723  -6.296   6.478  1.00  0.00           H  
ATOM   1619 HG23 THR A  13      18.078  -6.778   8.061  1.00  0.00           H  
ATOM   1620  HG1 THR A  13      20.550  -8.631   8.297  1.00  0.00           H  
ATOM   1621  N   ALA A  14      23.599  -7.030   7.278  1.00  0.00           N  
ATOM   1622  CA  ALA A  14      24.908  -7.476   7.750  1.00  0.00           C  
ATOM   1623  C   ALA A  14      25.837  -6.311   8.118  1.00  0.00           C  
ATOM   1624  O   ALA A  14      26.308  -5.577   7.244  1.00  0.00           O  
ATOM   1625  CB  ALA A  14      25.540  -8.362   6.670  1.00  0.00           C  
ATOM   1626  H   ALA A  14      23.345  -7.270   6.330  1.00  0.00           H  
ATOM   1627  HA  ALA A  14      24.753  -8.075   8.648  1.00  0.00           H  
ATOM   1628  HB1 ALA A  14      24.846  -9.151   6.380  1.00  0.00           H  
ATOM   1629  HB2 ALA A  14      25.776  -7.770   5.786  1.00  0.00           H  
ATOM   1630  HB3 ALA A  14      26.457  -8.814   7.049  1.00  0.00           H  
ATOM   1631  N   GLY A  15      26.111  -6.130   9.414  1.00  0.00           N  
ATOM   1632  CA  GLY A  15      26.921  -5.011   9.921  1.00  0.00           C  
ATOM   1633  C   GLY A  15      26.357  -3.623   9.568  1.00  0.00           C  
ATOM   1634  O   GLY A  15      27.120  -2.663   9.435  1.00  0.00           O  
ATOM   1635  H   GLY A  15      25.712  -6.781  10.076  1.00  0.00           H  
ATOM   1636  HA2 GLY A  15      27.932  -5.083   9.521  1.00  0.00           H  
ATOM   1637  HA3 GLY A  15      26.977  -5.081  11.007  1.00  0.00           H  
ATOM   1638  N   ALA A  16      25.038  -3.518   9.367  1.00  0.00           N  
ATOM   1639  CA  ALA A  16      24.372  -2.298   8.915  1.00  0.00           C  
ATOM   1640  C   ALA A  16      24.442  -1.140   9.928  1.00  0.00           C  
ATOM   1641  O   ALA A  16      24.763  -1.320  11.109  1.00  0.00           O  
ATOM   1642  CB  ALA A  16      22.923  -2.641   8.557  1.00  0.00           C  
ATOM   1643  H   ALA A  16      24.471  -4.346   9.478  1.00  0.00           H  
ATOM   1644  HA  ALA A  16      24.868  -1.963   8.004  1.00  0.00           H  
ATOM   1645  HB1 ALA A  16      22.916  -3.391   7.766  1.00  0.00           H  
ATOM   1646  HB2 ALA A  16      22.400  -3.027   9.432  1.00  0.00           H  
ATOM   1647  HB3 ALA A  16      22.407  -1.752   8.194  1.00  0.00           H  
ATOM   1648  N   THR A  17      24.117   0.068   9.456  1.00  0.00           N  
ATOM   1649  CA  THR A  17      24.166   1.316  10.231  1.00  0.00           C  
ATOM   1650  C   THR A  17      23.038   2.266   9.847  1.00  0.00           C  
ATOM   1651  O   THR A  17      22.475   2.182   8.754  1.00  0.00           O  
ATOM   1652  CB  THR A  17      25.518   2.039  10.076  1.00  0.00           C  
ATOM   1653  OG1 THR A  17      25.698   2.483   8.743  1.00  0.00           O  
ATOM   1654  CG2 THR A  17      26.717   1.186  10.484  1.00  0.00           C  
ATOM   1655  H   THR A  17      23.816   0.143   8.495  1.00  0.00           H  
ATOM   1656  HA  THR A  17      24.033   1.077  11.287  1.00  0.00           H  
ATOM   1657  HB  THR A  17      25.509   2.919  10.720  1.00  0.00           H  
ATOM   1658 HG21 THR A  17      26.541   0.752  11.468  1.00  0.00           H  
ATOM   1659 HG22 THR A  17      26.893   0.391   9.760  1.00  0.00           H  
ATOM   1660 HG23 THR A  17      27.600   1.821  10.557  1.00  0.00           H  
ATOM   1661  HG1 THR A  17      25.580   1.714   8.181  1.00  0.00           H  
ATOM   1662  N   VAL A  18      22.736   3.217  10.736  1.00  0.00           N  
ATOM   1663  CA  VAL A  18      21.799   4.324  10.472  1.00  0.00           C  
ATOM   1664  C   VAL A  18      22.153   5.067   9.181  1.00  0.00           C  
ATOM   1665  O   VAL A  18      21.266   5.383   8.387  1.00  0.00           O  
ATOM   1666  CB  VAL A  18      21.777   5.291  11.675  1.00  0.00           C  
ATOM   1667  CG1 VAL A  18      20.994   6.578  11.408  1.00  0.00           C  
ATOM   1668  CG2 VAL A  18      21.179   4.607  12.908  1.00  0.00           C  
ATOM   1669  H   VAL A  18      23.216   3.199  11.625  1.00  0.00           H  
ATOM   1670  HA  VAL A  18      20.797   3.916  10.341  1.00  0.00           H  
ATOM   1671  HB  VAL A  18      22.803   5.573  11.909  1.00  0.00           H  
ATOM   1672 HG11 VAL A  18      21.486   7.177  10.641  1.00  0.00           H  
ATOM   1673 HG12 VAL A  18      19.980   6.337  11.091  1.00  0.00           H  
ATOM   1674 HG13 VAL A  18      20.947   7.176  12.318  1.00  0.00           H  
ATOM   1675 HG21 VAL A  18      20.139   4.339  12.722  1.00  0.00           H  
ATOM   1676 HG22 VAL A  18      21.745   3.710  13.158  1.00  0.00           H  
ATOM   1677 HG23 VAL A  18      21.228   5.291  13.755  1.00  0.00           H  
ATOM   1678  N   GLN A  19      23.448   5.299   8.936  1.00  0.00           N  
ATOM   1679  CA  GLN A  19      23.907   5.992   7.735  1.00  0.00           C  
ATOM   1680  C   GLN A  19      23.740   5.148   6.466  1.00  0.00           C  
ATOM   1681  O   GLN A  19      23.236   5.652   5.469  1.00  0.00           O  
ATOM   1682  CB  GLN A  19      25.357   6.471   7.912  1.00  0.00           C  
ATOM   1683  CG  GLN A  19      25.818   7.359   6.744  1.00  0.00           C  
ATOM   1684  CD  GLN A  19      25.058   8.685   6.751  1.00  0.00           C  
ATOM   1685  OE1 GLN A  19      24.117   8.923   6.010  1.00  0.00           O  
ATOM   1686  NE2 GLN A  19      25.392   9.575   7.651  1.00  0.00           N  
ATOM   1687  H   GLN A  19      24.133   5.006   9.617  1.00  0.00           H  
ATOM   1688  HA  GLN A  19      23.281   6.876   7.610  1.00  0.00           H  
ATOM   1689  HB2 GLN A  19      26.015   5.604   7.977  1.00  0.00           H  
ATOM   1690  HB3 GLN A  19      25.441   7.031   8.844  1.00  0.00           H  
ATOM   1691  HG2 GLN A  19      25.676   6.859   5.786  1.00  0.00           H  
ATOM   1692  HG3 GLN A  19      26.881   7.567   6.861  1.00  0.00           H  
ATOM   1693 HE21 GLN A  19      24.869  10.438   7.683  1.00  0.00           H  
ATOM   1694 HE22 GLN A  19      26.134   9.390   8.312  1.00  0.00           H  
ATOM   1695  N   SER A  20      24.102   3.863   6.483  1.00  0.00           N  
ATOM   1696  CA  SER A  20      23.972   3.011   5.292  1.00  0.00           C  
ATOM   1697  C   SER A  20      22.512   2.680   4.959  1.00  0.00           C  
ATOM   1698  O   SER A  20      22.171   2.595   3.779  1.00  0.00           O  
ATOM   1699  CB  SER A  20      24.859   1.771   5.400  1.00  0.00           C  
ATOM   1700  OG  SER A  20      24.564   0.951   6.516  1.00  0.00           O  
ATOM   1701  H   SER A  20      24.466   3.455   7.333  1.00  0.00           H  
ATOM   1702  HA  SER A  20      24.355   3.576   4.441  1.00  0.00           H  
ATOM   1703  HB2 SER A  20      25.900   2.090   5.465  1.00  0.00           H  
ATOM   1704  HB3 SER A  20      24.745   1.183   4.489  1.00  0.00           H  
ATOM   1705  HG  SER A  20      25.135   0.188   6.401  1.00  0.00           H  
ATOM   1706  N   TYR A  21      21.614   2.610   5.949  1.00  0.00           N  
ATOM   1707  CA  TYR A  21      20.169   2.603   5.694  1.00  0.00           C  
ATOM   1708  C   TYR A  21      19.678   3.948   5.119  1.00  0.00           C  
ATOM   1709  O   TYR A  21      18.880   3.975   4.183  1.00  0.00           O  
ATOM   1710  CB  TYR A  21      19.419   2.227   6.977  1.00  0.00           C  
ATOM   1711  CG  TYR A  21      17.917   2.136   6.781  1.00  0.00           C  
ATOM   1712  CD1 TYR A  21      17.360   0.997   6.165  1.00  0.00           C  
ATOM   1713  CD2 TYR A  21      17.081   3.201   7.173  1.00  0.00           C  
ATOM   1714  CE1 TYR A  21      15.971   0.920   5.944  1.00  0.00           C  
ATOM   1715  CE2 TYR A  21      15.691   3.126   6.956  1.00  0.00           C  
ATOM   1716  CZ  TYR A  21      15.134   1.985   6.339  1.00  0.00           C  
ATOM   1717  OH  TYR A  21      13.795   1.916   6.122  1.00  0.00           O  
ATOM   1718  H   TYR A  21      21.943   2.599   6.904  1.00  0.00           H  
ATOM   1719  HA  TYR A  21      19.953   1.837   4.948  1.00  0.00           H  
ATOM   1720  HB2 TYR A  21      19.638   2.962   7.751  1.00  0.00           H  
ATOM   1721  HB3 TYR A  21      19.782   1.261   7.327  1.00  0.00           H  
ATOM   1722  HD1 TYR A  21      17.998   0.183   5.854  1.00  0.00           H  
ATOM   1723  HD2 TYR A  21      17.508   4.083   7.629  1.00  0.00           H  
ATOM   1724  HE1 TYR A  21      15.550   0.046   5.471  1.00  0.00           H  
ATOM   1725  HE2 TYR A  21      15.046   3.942   7.245  1.00  0.00           H  
ATOM   1726  HH  TYR A  21      13.587   1.279   5.435  1.00  0.00           H  
ATOM   1727  N   THR A  22      20.197   5.079   5.615  1.00  0.00           N  
ATOM   1728  CA  THR A  22      19.884   6.417   5.073  1.00  0.00           C  
ATOM   1729  C   THR A  22      20.348   6.572   3.619  1.00  0.00           C  
ATOM   1730  O   THR A  22      19.608   7.111   2.794  1.00  0.00           O  
ATOM   1731  CB  THR A  22      20.458   7.526   5.969  1.00  0.00           C  
ATOM   1732  OG1 THR A  22      19.889   7.424   7.254  1.00  0.00           O  
ATOM   1733  CG2 THR A  22      20.180   8.941   5.468  1.00  0.00           C  
ATOM   1734  H   THR A  22      20.840   5.010   6.390  1.00  0.00           H  
ATOM   1735  HA  THR A  22      18.801   6.538   5.068  1.00  0.00           H  
ATOM   1736  HB  THR A  22      21.538   7.404   6.054  1.00  0.00           H  
ATOM   1737 HG21 THR A  22      20.641   9.100   4.493  1.00  0.00           H  
ATOM   1738 HG22 THR A  22      19.104   9.101   5.393  1.00  0.00           H  
ATOM   1739 HG23 THR A  22      20.597   9.666   6.167  1.00  0.00           H  
ATOM   1740  HG1 THR A  22      20.300   6.665   7.675  1.00  0.00           H  
ATOM   1741  N   ASN A  23      21.530   6.039   3.284  1.00  0.00           N  
ATOM   1742  CA  ASN A  23      22.048   5.913   1.919  1.00  0.00           C  
ATOM   1743  C   ASN A  23      21.144   5.048   1.028  1.00  0.00           C  
ATOM   1744  O   ASN A  23      20.838   5.457  -0.089  1.00  0.00           O  
ATOM   1745  CB  ASN A  23      23.488   5.358   1.942  1.00  0.00           C  
ATOM   1746  CG  ASN A  23      24.531   6.249   2.596  1.00  0.00           C  
ATOM   1747  OD1 ASN A  23      24.360   7.446   2.767  1.00  0.00           O  
ATOM   1748  ND2 ASN A  23      25.685   5.713   2.906  1.00  0.00           N  
ATOM   1749  H   ASN A  23      22.108   5.689   4.034  1.00  0.00           H  
ATOM   1750  HA  ASN A  23      22.065   6.904   1.465  1.00  0.00           H  
ATOM   1751  HB2 ASN A  23      23.811   5.182   0.916  1.00  0.00           H  
ATOM   1752  HB3 ASN A  23      23.492   4.392   2.446  1.00  0.00           H  
ATOM   1753 HD21 ASN A  23      26.431   6.345   3.160  1.00  0.00           H  
ATOM   1754 HD22 ASN A  23      25.861   4.742   2.695  1.00  0.00           H  
ATOM   1755  N   PHE A  24      20.671   3.893   1.512  1.00  0.00           N  
ATOM   1756  CA  PHE A  24      19.700   3.066   0.784  1.00  0.00           C  
ATOM   1757  C   PHE A  24      18.409   3.843   0.471  1.00  0.00           C  
ATOM   1758  O   PHE A  24      17.985   3.887  -0.684  1.00  0.00           O  
ATOM   1759  CB  PHE A  24      19.428   1.771   1.569  1.00  0.00           C  
ATOM   1760  CG  PHE A  24      18.211   1.010   1.079  1.00  0.00           C  
ATOM   1761  CD1 PHE A  24      18.295   0.203  -0.069  1.00  0.00           C  
ATOM   1762  CD2 PHE A  24      16.975   1.162   1.736  1.00  0.00           C  
ATOM   1763  CE1 PHE A  24      17.149  -0.441  -0.569  1.00  0.00           C  
ATOM   1764  CE2 PHE A  24      15.826   0.531   1.231  1.00  0.00           C  
ATOM   1765  CZ  PHE A  24      15.911  -0.267   0.075  1.00  0.00           C  
ATOM   1766  H   PHE A  24      20.992   3.572   2.414  1.00  0.00           H  
ATOM   1767  HA  PHE A  24      20.133   2.786  -0.176  1.00  0.00           H  
ATOM   1768  HB2 PHE A  24      19.281   2.006   2.623  1.00  0.00           H  
ATOM   1769  HB3 PHE A  24      20.306   1.129   1.502  1.00  0.00           H  
ATOM   1770  HD1 PHE A  24      19.245   0.080  -0.567  1.00  0.00           H  
ATOM   1771  HD2 PHE A  24      16.905   1.773   2.623  1.00  0.00           H  
ATOM   1772  HE1 PHE A  24      17.217  -1.065  -1.448  1.00  0.00           H  
ATOM   1773  HE2 PHE A  24      14.879   0.666   1.734  1.00  0.00           H  
ATOM   1774  HZ  PHE A  24      15.029  -0.753  -0.316  1.00  0.00           H  
ATOM   1775  N   ILE A  25      17.813   4.518   1.461  1.00  0.00           N  
ATOM   1776  CA  ILE A  25      16.608   5.338   1.255  1.00  0.00           C  
ATOM   1777  C   ILE A  25      16.854   6.502   0.281  1.00  0.00           C  
ATOM   1778  O   ILE A  25      16.017   6.763  -0.589  1.00  0.00           O  
ATOM   1779  CB  ILE A  25      16.024   5.782   2.619  1.00  0.00           C  
ATOM   1780  CG1 ILE A  25      15.522   4.583   3.463  1.00  0.00           C  
ATOM   1781  CG2 ILE A  25      14.913   6.832   2.463  1.00  0.00           C  
ATOM   1782  CD1 ILE A  25      14.366   3.776   2.851  1.00  0.00           C  
ATOM   1783  H   ILE A  25      18.195   4.434   2.392  1.00  0.00           H  
ATOM   1784  HA  ILE A  25      15.863   4.713   0.763  1.00  0.00           H  
ATOM   1785  HB  ILE A  25      16.825   6.257   3.186  1.00  0.00           H  
ATOM   1786 HG12 ILE A  25      15.195   4.959   4.433  1.00  0.00           H  
ATOM   1787 HG13 ILE A  25      16.349   3.900   3.653  1.00  0.00           H  
ATOM   1788 HG21 ILE A  25      15.338   7.769   2.102  1.00  0.00           H  
ATOM   1789 HG22 ILE A  25      14.161   6.484   1.755  1.00  0.00           H  
ATOM   1790 HG23 ILE A  25      14.440   7.025   3.425  1.00  0.00           H  
ATOM   1791 HD11 ILE A  25      13.501   4.417   2.676  1.00  0.00           H  
ATOM   1792 HD12 ILE A  25      14.673   3.316   1.911  1.00  0.00           H  
ATOM   1793 HD13 ILE A  25      14.080   2.981   3.540  1.00  0.00           H  
ATOM   1794  N   ARG A  26      18.022   7.157   0.351  1.00  0.00           N  
ATOM   1795  CA  ARG A  26      18.418   8.211  -0.598  1.00  0.00           C  
ATOM   1796  C   ARG A  26      18.544   7.663  -2.021  1.00  0.00           C  
ATOM   1797  O   ARG A  26      18.031   8.264  -2.961  1.00  0.00           O  
ATOM   1798  CB  ARG A  26      19.711   8.895  -0.116  1.00  0.00           C  
ATOM   1799  CG  ARG A  26      20.043  10.185  -0.893  1.00  0.00           C  
ATOM   1800  CD  ARG A  26      21.414  10.798  -0.547  1.00  0.00           C  
ATOM   1801  NE  ARG A  26      21.737  10.741   0.897  1.00  0.00           N  
ATOM   1802  CZ  ARG A  26      22.580   9.904   1.474  1.00  0.00           C  
ATOM   1803  NH1 ARG A  26      23.322   9.091   0.796  1.00  0.00           N  
ATOM   1804  NH2 ARG A  26      22.729   9.831   2.762  1.00  0.00           N1+
ATOM   1805  H   ARG A  26      18.660   6.913   1.095  1.00  0.00           H  
ATOM   1806  HA  ARG A  26      17.627   8.961  -0.626  1.00  0.00           H  
ATOM   1807  HB2 ARG A  26      20.541   8.196  -0.218  1.00  0.00           H  
ATOM   1808  HB3 ARG A  26      19.604   9.143   0.940  1.00  0.00           H  
ATOM   1809  HG2 ARG A  26      19.270  10.921  -0.674  1.00  0.00           H  
ATOM   1810  HG3 ARG A  26      20.024   9.989  -1.966  1.00  0.00           H  
ATOM   1811  HD2 ARG A  26      21.418  11.838  -0.873  1.00  0.00           H  
ATOM   1812  HD3 ARG A  26      22.173  10.277  -1.131  1.00  0.00           H  
ATOM   1813  HE  ARG A  26      21.187  11.325   1.511  1.00  0.00           H  
ATOM   1814 HH11 ARG A  26      23.948   8.479   1.300  1.00  0.00           H  
ATOM   1815 HH12 ARG A  26      23.391   9.185  -0.207  1.00  0.00           H  
ATOM   1816 HH21 ARG A  26      22.319  10.528   3.367  1.00  0.00           H  
ATOM   1817 HH22 ARG A  26      23.358   9.142   3.148  1.00  0.00           H  
ATOM   1818  N   ALA A  27      19.158   6.489  -2.176  1.00  0.00           N  
ATOM   1819  CA  ALA A  27      19.295   5.796  -3.452  1.00  0.00           C  
ATOM   1820  C   ALA A  27      17.944   5.361  -4.052  1.00  0.00           C  
ATOM   1821  O   ALA A  27      17.794   5.425  -5.269  1.00  0.00           O  
ATOM   1822  CB  ALA A  27      20.244   4.609  -3.263  1.00  0.00           C  
ATOM   1823  H   ALA A  27      19.572   6.062  -1.360  1.00  0.00           H  
ATOM   1824  HA  ALA A  27      19.753   6.483  -4.164  1.00  0.00           H  
ATOM   1825  HB1 ALA A  27      21.219   4.965  -2.930  1.00  0.00           H  
ATOM   1826  HB2 ALA A  27      19.845   3.919  -2.519  1.00  0.00           H  
ATOM   1827  HB3 ALA A  27      20.361   4.082  -4.210  1.00  0.00           H  
ATOM   1828  N   VAL A  28      16.949   4.976  -3.239  1.00  0.00           N  
ATOM   1829  CA  VAL A  28      15.574   4.696  -3.710  1.00  0.00           C  
ATOM   1830  C   VAL A  28      14.897   5.954  -4.274  1.00  0.00           C  
ATOM   1831  O   VAL A  28      14.330   5.913  -5.370  1.00  0.00           O  
ATOM   1832  CB  VAL A  28      14.727   4.021  -2.607  1.00  0.00           C  
ATOM   1833  CG1 VAL A  28      13.244   3.901  -2.978  1.00  0.00           C  
ATOM   1834  CG2 VAL A  28      15.233   2.607  -2.291  1.00  0.00           C  
ATOM   1835  H   VAL A  28      17.156   4.868  -2.257  1.00  0.00           H  
ATOM   1836  HA  VAL A  28      15.635   3.996  -4.543  1.00  0.00           H  
ATOM   1837  HB  VAL A  28      14.794   4.617  -1.697  1.00  0.00           H  
ATOM   1838 HG11 VAL A  28      12.792   4.892  -3.027  1.00  0.00           H  
ATOM   1839 HG12 VAL A  28      13.138   3.404  -3.942  1.00  0.00           H  
ATOM   1840 HG13 VAL A  28      12.715   3.326  -2.219  1.00  0.00           H  
ATOM   1841 HG21 VAL A  28      15.112   1.960  -3.160  1.00  0.00           H  
ATOM   1842 HG22 VAL A  28      16.286   2.630  -2.010  1.00  0.00           H  
ATOM   1843 HG23 VAL A  28      14.671   2.192  -1.454  1.00  0.00           H  
ATOM   1844  N   ARG A  29      14.999   7.098  -3.580  1.00  0.00           N  
ATOM   1845  CA  ARG A  29      14.536   8.402  -4.110  1.00  0.00           C  
ATOM   1846  C   ARG A  29      15.312   8.775  -5.390  1.00  0.00           C  
ATOM   1847  O   ARG A  29      14.704   9.203  -6.372  1.00  0.00           O  
ATOM   1848  CB  ARG A  29      14.613   9.482  -3.008  1.00  0.00           C  
ATOM   1849  CG  ARG A  29      13.714   9.175  -1.789  1.00  0.00           C  
ATOM   1850  CD  ARG A  29      13.894  10.206  -0.665  1.00  0.00           C  
ATOM   1851  NE  ARG A  29      13.134   9.844   0.553  1.00  0.00           N  
ATOM   1852  CZ  ARG A  29      13.515  10.031   1.807  1.00  0.00           C  
ATOM   1853  NH1 ARG A  29      14.604  10.658   2.136  1.00  0.00           N  
ATOM   1854  NH2 ARG A  29      12.832   9.578   2.814  1.00  0.00           N1+
ATOM   1855  H   ARG A  29      15.468   7.072  -2.685  1.00  0.00           H  
ATOM   1856  HA  ARG A  29      13.494   8.305  -4.415  1.00  0.00           H  
ATOM   1857  HB2 ARG A  29      14.305  10.437  -3.433  1.00  0.00           H  
ATOM   1858  HB3 ARG A  29      15.647   9.578  -2.675  1.00  0.00           H  
ATOM   1859  HG2 ARG A  29      13.955   8.189  -1.391  1.00  0.00           H  
ATOM   1860  HG3 ARG A  29      12.670   9.173  -2.104  1.00  0.00           H  
ATOM   1861  HD2 ARG A  29      13.564  11.182  -1.021  1.00  0.00           H  
ATOM   1862  HD3 ARG A  29      14.958  10.267  -0.433  1.00  0.00           H  
ATOM   1863  HE  ARG A  29      12.221   9.431   0.424  1.00  0.00           H  
ATOM   1864 HH11 ARG A  29      15.181  11.091   1.429  1.00  0.00           H  
ATOM   1865 HH12 ARG A  29      14.856  10.672   3.114  1.00  0.00           H  
ATOM   1866 HH21 ARG A  29      13.213   9.744   3.734  1.00  0.00           H  
ATOM   1867 HH22 ARG A  29      12.059   8.937   2.706  1.00  0.00           H  
ATOM   1868  N   GLY A  30      16.614   8.478  -5.431  1.00  0.00           N  
ATOM   1869  CA  GLY A  30      17.519   8.516  -6.594  1.00  0.00           C  
ATOM   1870  C   GLY A  30      17.310   7.425  -7.666  1.00  0.00           C  
ATOM   1871  O   GLY A  30      18.279   6.990  -8.298  1.00  0.00           O  
ATOM   1872  H   GLY A  30      17.029   8.199  -4.553  1.00  0.00           H  
ATOM   1873  HA2 GLY A  30      18.546   8.443  -6.235  1.00  0.00           H  
ATOM   1874  HA3 GLY A  30      17.406   9.483  -7.084  1.00  0.00           H  
ATOM   1875  N   ARG A  31      16.059   6.992  -7.875  1.00  0.00           N  
ATOM   1876  CA  ARG A  31      15.547   6.194  -9.018  1.00  0.00           C  
ATOM   1877  C   ARG A  31      14.119   6.606  -9.372  1.00  0.00           C  
ATOM   1878  O   ARG A  31      13.751   6.668 -10.541  1.00  0.00           O  
ATOM   1879  CB  ARG A  31      15.504   4.679  -8.730  1.00  0.00           C  
ATOM   1880  CG  ARG A  31      16.794   3.980  -8.303  1.00  0.00           C  
ATOM   1881  CD  ARG A  31      17.903   3.918  -9.351  1.00  0.00           C  
ATOM   1882  NE  ARG A  31      19.045   3.159  -8.807  1.00  0.00           N  
ATOM   1883  CZ  ARG A  31      19.964   3.606  -7.973  1.00  0.00           C  
ATOM   1884  NH1 ARG A  31      20.043   4.839  -7.570  1.00  0.00           N  
ATOM   1885  NH2 ARG A  31      20.845   2.783  -7.493  1.00  0.00           N1+
ATOM   1886  H   ARG A  31      15.377   7.376  -7.236  1.00  0.00           H  
ATOM   1887  HA  ARG A  31      16.159   6.380  -9.901  1.00  0.00           H  
ATOM   1888  HB2 ARG A  31      15.129   4.172  -9.619  1.00  0.00           H  
ATOM   1889  HB3 ARG A  31      14.779   4.506  -7.935  1.00  0.00           H  
ATOM   1890  HG2 ARG A  31      16.534   2.948  -8.068  1.00  0.00           H  
ATOM   1891  HG3 ARG A  31      17.170   4.451  -7.395  1.00  0.00           H  
ATOM   1892  HD2 ARG A  31      18.208   4.924  -9.638  1.00  0.00           H  
ATOM   1893  HD3 ARG A  31      17.522   3.415 -10.240  1.00  0.00           H  
ATOM   1894  HE  ARG A  31      19.080   2.166  -8.986  1.00  0.00           H  
ATOM   1895 HH11 ARG A  31      20.754   5.077  -6.893  1.00  0.00           H  
ATOM   1896 HH12 ARG A  31      19.333   5.507  -7.834  1.00  0.00           H  
ATOM   1897 HH21 ARG A  31      20.746   1.796  -7.683  1.00  0.00           H  
ATOM   1898 HH22 ARG A  31      21.545   3.154  -6.866  1.00  0.00           H  
ATOM   1899  N   LEU A  32      13.315   6.883  -8.343  1.00  0.00           N  
ATOM   1900  CA  LEU A  32      11.892   7.218  -8.432  1.00  0.00           C  
ATOM   1901  C   LEU A  32      11.602   8.682  -8.829  1.00  0.00           C  
ATOM   1902  O   LEU A  32      10.449   9.098  -8.793  1.00  0.00           O  
ATOM   1903  CB  LEU A  32      11.238   6.850  -7.085  1.00  0.00           C  
ATOM   1904  CG  LEU A  32      11.244   5.353  -6.724  1.00  0.00           C  
ATOM   1905  CD1 LEU A  32      10.682   5.178  -5.313  1.00  0.00           C  
ATOM   1906  CD2 LEU A  32      10.372   4.533  -7.675  1.00  0.00           C  
ATOM   1907  H   LEU A  32      13.695   6.757  -7.416  1.00  0.00           H  
ATOM   1908  HA  LEU A  32      11.440   6.611  -9.217  1.00  0.00           H  
ATOM   1909  HB2 LEU A  32      10.201   7.183  -7.095  1.00  0.00           H  
ATOM   1910  HB3 LEU A  32      11.748   7.406  -6.297  1.00  0.00           H  
ATOM   1911  HG  LEU A  32      12.261   4.959  -6.748  1.00  0.00           H  
ATOM   1912 HD11 LEU A  32      11.284   5.754  -4.610  1.00  0.00           H  
ATOM   1913 HD12 LEU A  32       9.652   5.532  -5.277  1.00  0.00           H  
ATOM   1914 HD13 LEU A  32      10.717   4.126  -5.028  1.00  0.00           H  
ATOM   1915 HD21 LEU A  32       9.367   4.952  -7.709  1.00  0.00           H  
ATOM   1916 HD22 LEU A  32      10.802   4.544  -8.677  1.00  0.00           H  
ATOM   1917 HD23 LEU A  32      10.319   3.499  -7.335  1.00  0.00           H  
ATOM   1918  N   THR A  33      12.613   9.477  -9.193  1.00  0.00           N  
ATOM   1919  CA  THR A  33      12.471  10.922  -9.455  1.00  0.00           C  
ATOM   1920  C   THR A  33      13.370  11.391 -10.603  1.00  0.00           C  
ATOM   1921  O   THR A  33      14.450  10.843 -10.835  1.00  0.00           O  
ATOM   1922  CB  THR A  33      12.751  11.763  -8.196  1.00  0.00           C  
ATOM   1923  OG1 THR A  33      14.092  11.623  -7.779  1.00  0.00           O  
ATOM   1924  CG2 THR A  33      11.873  11.433  -6.992  1.00  0.00           C  
ATOM   1925  H   THR A  33      13.536   9.078  -9.287  1.00  0.00           H  
ATOM   1926  HA  THR A  33      11.442  11.122  -9.754  1.00  0.00           H  
ATOM   1927  HB  THR A  33      12.586  12.810  -8.451  1.00  0.00           H  
ATOM   1928 HG21 THR A  33      10.823  11.514  -7.273  1.00  0.00           H  
ATOM   1929 HG22 THR A  33      12.074  10.422  -6.637  1.00  0.00           H  
ATOM   1930 HG23 THR A  33      12.081  12.138  -6.187  1.00  0.00           H  
ATOM   1931  HG1 THR A  33      14.182  10.760  -7.368  1.00  0.00           H  
ATOM   1932  N   THR A  34      12.928  12.428 -11.316  1.00  0.00           N  
ATOM   1933  CA  THR A  34      13.608  13.043 -12.471  1.00  0.00           C  
ATOM   1934  C   THR A  34      13.337  14.552 -12.497  1.00  0.00           C  
ATOM   1935  O   THR A  34      12.396  15.039 -11.863  1.00  0.00           O  
ATOM   1936  CB  THR A  34      13.162  12.416 -13.812  1.00  0.00           C  
ATOM   1937  OG1 THR A  34      11.796  12.670 -14.039  1.00  0.00           O  
ATOM   1938  CG2 THR A  34      13.364  10.904 -13.904  1.00  0.00           C  
ATOM   1939  H   THR A  34      12.036  12.838 -11.077  1.00  0.00           H  
ATOM   1940  HA  THR A  34      14.684  12.900 -12.370  1.00  0.00           H  
ATOM   1941  HB  THR A  34      13.733  12.882 -14.615  1.00  0.00           H  
ATOM   1942 HG21 THR A  34      14.407  10.660 -13.703  1.00  0.00           H  
ATOM   1943 HG22 THR A  34      12.727  10.390 -13.184  1.00  0.00           H  
ATOM   1944 HG23 THR A  34      13.102  10.564 -14.906  1.00  0.00           H  
ATOM   1945  HG1 THR A  34      11.555  12.326 -14.903  1.00  0.00           H  
ATOM   1946  N   GLY A  35      14.147  15.311 -13.244  1.00  0.00           N  
ATOM   1947  CA  GLY A  35      13.975  16.760 -13.436  1.00  0.00           C  
ATOM   1948  C   GLY A  35      12.794  17.111 -14.352  1.00  0.00           C  
ATOM   1949  O   GLY A  35      13.003  17.647 -15.445  1.00  0.00           O  
ATOM   1950  H   GLY A  35      14.921  14.859 -13.709  1.00  0.00           H  
ATOM   1951  HA2 GLY A  35      14.884  17.178 -13.867  1.00  0.00           H  
ATOM   1952  HA3 GLY A  35      13.810  17.234 -12.468  1.00  0.00           H  
ATOM   1953  N   ALA A  36      11.568  16.754 -13.954  1.00  0.00           N  
ATOM   1954  CA  ALA A  36      10.381  16.808 -14.815  1.00  0.00           C  
ATOM   1955  C   ALA A  36       9.026  17.038 -14.106  1.00  0.00           C  
ATOM   1956  O   ALA A  36       8.072  17.448 -14.772  1.00  0.00           O  
ATOM   1957  CB  ALA A  36      10.343  15.500 -15.610  1.00  0.00           C  
ATOM   1958  H   ALA A  36      11.503  16.278 -13.066  1.00  0.00           H  
ATOM   1959  HA  ALA A  36      10.495  17.630 -15.521  1.00  0.00           H  
ATOM   1960  HB1 ALA A  36      11.271  15.363 -16.165  1.00  0.00           H  
ATOM   1961  HB2 ALA A  36      10.194  14.657 -14.934  1.00  0.00           H  
ATOM   1962  HB3 ALA A  36       9.512  15.537 -16.316  1.00  0.00           H  
ATOM   1963  N   ASP A  37       8.897  16.785 -12.797  1.00  0.00           N  
ATOM   1964  CA  ASP A  37       7.643  17.035 -12.064  1.00  0.00           C  
ATOM   1965  C   ASP A  37       7.894  17.279 -10.561  1.00  0.00           C  
ATOM   1966  O   ASP A  37       8.161  16.361  -9.783  1.00  0.00           O  
ATOM   1967  CB  ASP A  37       6.646  15.885 -12.336  1.00  0.00           C  
ATOM   1968  CG  ASP A  37       5.205  16.386 -12.479  1.00  0.00           C  
ATOM   1969  OD1 ASP A  37       4.775  17.284 -11.718  1.00  0.00           O  
ATOM   1970  OD2 ASP A  37       4.497  15.905 -13.397  1.00  0.00           O1-
ATOM   1971  H   ASP A  37       9.673  16.394 -12.281  1.00  0.00           H  
ATOM   1972  HA  ASP A  37       7.205  17.947 -12.468  1.00  0.00           H  
ATOM   1973  HB2 ASP A  37       6.704  15.131 -11.551  1.00  0.00           H  
ATOM   1974  HB3 ASP A  37       6.912  15.386 -13.268  1.00  0.00           H  
ATOM   1975  N   VAL A  38       7.819  18.552 -10.158  1.00  0.00           N  
ATOM   1976  CA  VAL A  38       8.026  19.038  -8.782  1.00  0.00           C  
ATOM   1977  C   VAL A  38       6.988  20.112  -8.462  1.00  0.00           C  
ATOM   1978  O   VAL A  38       6.796  21.052  -9.240  1.00  0.00           O  
ATOM   1979  CB  VAL A  38       9.467  19.557  -8.560  1.00  0.00           C  
ATOM   1980  CG1 VAL A  38       9.662  20.170  -7.165  1.00  0.00           C  
ATOM   1981  CG2 VAL A  38      10.528  18.466  -8.755  1.00  0.00           C  
ATOM   1982  H   VAL A  38       7.636  19.257 -10.858  1.00  0.00           H  
ATOM   1983  HA  VAL A  38       7.865  18.208  -8.095  1.00  0.00           H  
ATOM   1984  HB  VAL A  38       9.662  20.341  -9.291  1.00  0.00           H  
ATOM   1985 HG11 VAL A  38       9.033  21.052  -7.041  1.00  0.00           H  
ATOM   1986 HG12 VAL A  38       9.422  19.436  -6.396  1.00  0.00           H  
ATOM   1987 HG13 VAL A  38      10.700  20.479  -7.042  1.00  0.00           H  
ATOM   1988 HG21 VAL A  38      10.359  17.645  -8.058  1.00  0.00           H  
ATOM   1989 HG22 VAL A  38      10.491  18.083  -9.775  1.00  0.00           H  
ATOM   1990 HG23 VAL A  38      11.522  18.882  -8.588  1.00  0.00           H  
ATOM   1991  N   ARG A  39       6.311  19.992  -7.316  1.00  0.00           N  
ATOM   1992  CA  ARG A  39       5.142  20.804  -6.942  1.00  0.00           C  
ATOM   1993  C   ARG A  39       5.308  21.290  -5.503  1.00  0.00           C  
ATOM   1994  O   ARG A  39       5.400  20.475  -4.591  1.00  0.00           O  
ATOM   1995  CB  ARG A  39       3.837  20.006  -7.182  1.00  0.00           C  
ATOM   1996  CG  ARG A  39       3.754  19.431  -8.610  1.00  0.00           C  
ATOM   1997  CD  ARG A  39       2.406  18.783  -8.963  1.00  0.00           C  
ATOM   1998  NE  ARG A  39       2.512  17.973 -10.197  1.00  0.00           N  
ATOM   1999  CZ  ARG A  39       1.556  17.483 -10.965  1.00  0.00           C  
ATOM   2000  NH1 ARG A  39       0.286  17.699 -10.769  1.00  0.00           N  
ATOM   2001  NH2 ARG A  39       1.871  16.726 -11.973  1.00  0.00           N1+
ATOM   2002  H   ARG A  39       6.566  19.237  -6.696  1.00  0.00           H  
ATOM   2003  HA  ARG A  39       5.101  21.688  -7.579  1.00  0.00           H  
ATOM   2004  HB2 ARG A  39       2.987  20.666  -7.012  1.00  0.00           H  
ATOM   2005  HB3 ARG A  39       3.782  19.183  -6.469  1.00  0.00           H  
ATOM   2006  HG2 ARG A  39       4.530  18.675  -8.733  1.00  0.00           H  
ATOM   2007  HG3 ARG A  39       3.947  20.242  -9.312  1.00  0.00           H  
ATOM   2008  HD2 ARG A  39       1.656  19.564  -9.086  1.00  0.00           H  
ATOM   2009  HD3 ARG A  39       2.119  18.130  -8.139  1.00  0.00           H  
ATOM   2010  HE  ARG A  39       3.439  17.803 -10.560  1.00  0.00           H  
ATOM   2011 HH11 ARG A  39      -0.040  18.326 -10.047  1.00  0.00           H  
ATOM   2012 HH12 ARG A  39      -0.371  17.387 -11.470  1.00  0.00           H  
ATOM   2013 HH21 ARG A  39       1.146  16.196 -12.436  1.00  0.00           H  
ATOM   2014 HH22 ARG A  39       2.843  16.613 -12.223  1.00  0.00           H  
ATOM   2015  N   HIS A  40       5.385  22.611  -5.312  1.00  0.00           N  
ATOM   2016  CA  HIS A  40       5.658  23.269  -4.019  1.00  0.00           C  
ATOM   2017  C   HIS A  40       6.871  22.672  -3.271  1.00  0.00           C  
ATOM   2018  O   HIS A  40       6.757  22.192  -2.148  1.00  0.00           O  
ATOM   2019  CB  HIS A  40       4.379  23.319  -3.171  1.00  0.00           C  
ATOM   2020  CG  HIS A  40       3.179  23.881  -3.899  1.00  0.00           C  
ATOM   2021  ND1 HIS A  40       2.993  25.214  -4.278  1.00  0.00           N  
ATOM   2022  CD2 HIS A  40       2.095  23.160  -4.303  1.00  0.00           C  
ATOM   2023  CE1 HIS A  40       1.799  25.266  -4.890  1.00  0.00           C  
ATOM   2024  NE2 HIS A  40       1.238  24.045  -4.917  1.00  0.00           N  
ATOM   2025  H   HIS A  40       5.238  23.202  -6.117  1.00  0.00           H  
ATOM   2026  HA  HIS A  40       5.926  24.305  -4.228  1.00  0.00           H  
ATOM   2027  HB2 HIS A  40       4.563  23.929  -2.287  1.00  0.00           H  
ATOM   2028  HB3 HIS A  40       4.141  22.308  -2.839  1.00  0.00           H  
ATOM   2029  HD2 HIS A  40       1.943  22.101  -4.158  1.00  0.00           H  
ATOM   2030  HE2 HIS A  40       0.330  23.805  -5.289  1.00  0.00           H  
ATOM   2031  HE1 HIS A  40       1.364  26.163  -5.304  1.00  0.00           H  
ATOM   2032  N   GLU A  41       8.041  22.692  -3.919  1.00  0.00           N  
ATOM   2033  CA  GLU A  41       9.317  22.077  -3.482  1.00  0.00           C  
ATOM   2034  C   GLU A  41       9.349  20.536  -3.303  1.00  0.00           C  
ATOM   2035  O   GLU A  41      10.405  20.010  -2.942  1.00  0.00           O  
ATOM   2036  CB  GLU A  41       9.921  22.818  -2.264  1.00  0.00           C  
ATOM   2037  CG  GLU A  41      10.043  24.341  -2.440  1.00  0.00           C  
ATOM   2038  CD  GLU A  41      11.280  24.917  -1.729  1.00  0.00           C  
ATOM   2039  OE1 GLU A  41      11.368  24.863  -0.475  1.00  0.00           O  
ATOM   2040  OE2 GLU A  41      12.184  25.442  -2.424  1.00  0.00           O1-
ATOM   2041  H   GLU A  41       8.062  23.214  -4.783  1.00  0.00           H  
ATOM   2042  HA  GLU A  41      10.015  22.251  -4.301  1.00  0.00           H  
ATOM   2043  HB2 GLU A  41      10.923  22.421  -2.104  1.00  0.00           H  
ATOM   2044  HB3 GLU A  41       9.336  22.601  -1.370  1.00  0.00           H  
ATOM   2045  HG2 GLU A  41       9.140  24.821  -2.061  1.00  0.00           H  
ATOM   2046  HG3 GLU A  41      10.122  24.569  -3.502  1.00  0.00           H  
ATOM   2047  N   ILE A  42       8.263  19.798  -3.594  1.00  0.00           N  
ATOM   2048  CA  ILE A  42       8.157  18.337  -3.369  1.00  0.00           C  
ATOM   2049  C   ILE A  42       8.078  17.548  -4.701  1.00  0.00           C  
ATOM   2050  O   ILE A  42       7.272  17.908  -5.566  1.00  0.00           O  
ATOM   2051  CB  ILE A  42       6.982  17.991  -2.419  1.00  0.00           C  
ATOM   2052  CG1 ILE A  42       7.047  18.747  -1.071  1.00  0.00           C  
ATOM   2053  CG2 ILE A  42       6.894  16.472  -2.156  1.00  0.00           C  
ATOM   2054  CD1 ILE A  42       5.711  18.764  -0.317  1.00  0.00           C  
ATOM   2055  H   ILE A  42       7.419  20.276  -3.875  1.00  0.00           H  
ATOM   2056  HA  ILE A  42       9.052  18.025  -2.830  1.00  0.00           H  
ATOM   2057  HB  ILE A  42       6.066  18.297  -2.925  1.00  0.00           H  
ATOM   2058 HG12 ILE A  42       7.318  19.788  -1.250  1.00  0.00           H  
ATOM   2059 HG13 ILE A  42       7.817  18.308  -0.438  1.00  0.00           H  
ATOM   2060 HG21 ILE A  42       6.842  15.907  -3.087  1.00  0.00           H  
ATOM   2061 HG22 ILE A  42       7.766  16.141  -1.591  1.00  0.00           H  
ATOM   2062 HG23 ILE A  42       5.995  16.237  -1.586  1.00  0.00           H  
ATOM   2063 HD11 ILE A  42       4.947  19.229  -0.940  1.00  0.00           H  
ATOM   2064 HD12 ILE A  42       5.397  17.754  -0.054  1.00  0.00           H  
ATOM   2065 HD13 ILE A  42       5.815  19.344   0.601  1.00  0.00           H  
ATOM   2066  N   PRO A  43       8.873  16.475  -4.900  1.00  0.00           N  
ATOM   2067  CA  PRO A  43       8.804  15.620  -6.093  1.00  0.00           C  
ATOM   2068  C   PRO A  43       7.487  14.853  -6.301  1.00  0.00           C  
ATOM   2069  O   PRO A  43       6.832  14.428  -5.347  1.00  0.00           O  
ATOM   2070  CB  PRO A  43       9.965  14.626  -5.962  1.00  0.00           C  
ATOM   2071  CG  PRO A  43      10.973  15.380  -5.101  1.00  0.00           C  
ATOM   2072  CD  PRO A  43      10.062  16.126  -4.129  1.00  0.00           C  
ATOM   2073  HA  PRO A  43       8.977  16.246  -6.968  1.00  0.00           H  
ATOM   2074  HB2 PRO A  43      10.381  14.363  -6.934  1.00  0.00           H  
ATOM   2075  HB3 PRO A  43       9.639  13.731  -5.432  1.00  0.00           H  
ATOM   2076  HG2 PRO A  43      11.527  16.092  -5.713  1.00  0.00           H  
ATOM   2077  HG3 PRO A  43      11.650  14.702  -4.580  1.00  0.00           H  
ATOM   2078  HD2 PRO A  43       9.781  15.477  -3.300  1.00  0.00           H  
ATOM   2079  HD3 PRO A  43      10.584  17.010  -3.762  1.00  0.00           H  
ATOM   2080  N   VAL A  44       7.157  14.586  -7.568  1.00  0.00           N  
ATOM   2081  CA  VAL A  44       6.045  13.723  -8.005  1.00  0.00           C  
ATOM   2082  C   VAL A  44       6.593  12.501  -8.749  1.00  0.00           C  
ATOM   2083  O   VAL A  44       7.582  12.606  -9.473  1.00  0.00           O  
ATOM   2084  CB  VAL A  44       5.009  14.530  -8.817  1.00  0.00           C  
ATOM   2085  CG1 VAL A  44       3.921  13.672  -9.473  1.00  0.00           C  
ATOM   2086  CG2 VAL A  44       4.311  15.576  -7.943  1.00  0.00           C  
ATOM   2087  H   VAL A  44       7.728  14.982  -8.301  1.00  0.00           H  
ATOM   2088  HA  VAL A  44       5.529  13.342  -7.124  1.00  0.00           H  
ATOM   2089  HB  VAL A  44       5.533  15.063  -9.611  1.00  0.00           H  
ATOM   2090 HG11 VAL A  44       4.363  13.057 -10.256  1.00  0.00           H  
ATOM   2091 HG12 VAL A  44       3.443  13.031  -8.732  1.00  0.00           H  
ATOM   2092 HG13 VAL A  44       3.171  14.310  -9.939  1.00  0.00           H  
ATOM   2093 HG21 VAL A  44       3.703  15.077  -7.187  1.00  0.00           H  
ATOM   2094 HG22 VAL A  44       5.046  16.223  -7.465  1.00  0.00           H  
ATOM   2095 HG23 VAL A  44       3.670  16.193  -8.572  1.00  0.00           H  
ATOM   2096  N   LEU A  45       5.979  11.329  -8.555  1.00  0.00           N  
ATOM   2097  CA  LEU A  45       6.399  10.091  -9.217  1.00  0.00           C  
ATOM   2098  C   LEU A  45       6.030  10.085 -10.717  1.00  0.00           C  
ATOM   2099  O   LEU A  45       5.104  10.795 -11.121  1.00  0.00           O  
ATOM   2100  CB  LEU A  45       5.821   8.870  -8.475  1.00  0.00           C  
ATOM   2101  CG  LEU A  45       6.340   8.687  -7.035  1.00  0.00           C  
ATOM   2102  CD1 LEU A  45       5.672   7.484  -6.373  1.00  0.00           C  
ATOM   2103  CD2 LEU A  45       7.838   8.428  -6.998  1.00  0.00           C  
ATOM   2104  H   LEU A  45       5.153  11.296  -7.975  1.00  0.00           H  
ATOM   2105  HA  LEU A  45       7.486  10.052  -9.151  1.00  0.00           H  
ATOM   2106  HB2 LEU A  45       6.064   7.971  -9.042  1.00  0.00           H  
ATOM   2107  HB3 LEU A  45       4.735   8.957  -8.459  1.00  0.00           H  
ATOM   2108  HG  LEU A  45       6.132   9.573  -6.434  1.00  0.00           H  
ATOM   2109 HD11 LEU A  45       4.590   7.617  -6.406  1.00  0.00           H  
ATOM   2110 HD12 LEU A  45       5.946   6.577  -6.911  1.00  0.00           H  
ATOM   2111 HD13 LEU A  45       5.997   7.404  -5.336  1.00  0.00           H  
ATOM   2112 HD21 LEU A  45       8.090   7.657  -7.727  1.00  0.00           H  
ATOM   2113 HD22 LEU A  45       8.376   9.343  -7.247  1.00  0.00           H  
ATOM   2114 HD23 LEU A  45       8.146   8.101  -6.005  1.00  0.00           H  
ATOM   2115  N   PRO A  46       6.725   9.291 -11.558  1.00  0.00           N  
ATOM   2116  CA  PRO A  46       6.520   9.307 -13.005  1.00  0.00           C  
ATOM   2117  C   PRO A  46       5.091   8.996 -13.471  1.00  0.00           C  
ATOM   2118  O   PRO A  46       4.356   8.240 -12.834  1.00  0.00           O  
ATOM   2119  CB  PRO A  46       7.521   8.299 -13.577  1.00  0.00           C  
ATOM   2120  CG  PRO A  46       8.660   8.346 -12.562  1.00  0.00           C  
ATOM   2121  CD  PRO A  46       7.901   8.487 -11.245  1.00  0.00           C  
ATOM   2122  HA  PRO A  46       6.789  10.301 -13.361  1.00  0.00           H  
ATOM   2123  HB2 PRO A  46       7.858   8.583 -14.575  1.00  0.00           H  
ATOM   2124  HB3 PRO A  46       7.083   7.302 -13.589  1.00  0.00           H  
ATOM   2125  HG2 PRO A  46       9.276   9.230 -12.731  1.00  0.00           H  
ATOM   2126  HG3 PRO A  46       9.267   7.440 -12.582  1.00  0.00           H  
ATOM   2127  HD2 PRO A  46       7.588   7.506 -10.889  1.00  0.00           H  
ATOM   2128  HD3 PRO A  46       8.548   8.966 -10.510  1.00  0.00           H  
ATOM   2129  N   ASN A  47       4.724   9.541 -14.630  1.00  0.00           N  
ATOM   2130  CA  ASN A  47       3.475   9.248 -15.332  1.00  0.00           C  
ATOM   2131  C   ASN A  47       3.353   7.746 -15.662  1.00  0.00           C  
ATOM   2132  O   ASN A  47       4.312   7.125 -16.116  1.00  0.00           O  
ATOM   2133  CB  ASN A  47       3.432  10.142 -16.587  1.00  0.00           C  
ATOM   2134  CG  ASN A  47       2.394   9.720 -17.611  1.00  0.00           C  
ATOM   2135  OD1 ASN A  47       1.292   9.302 -17.290  1.00  0.00           O  
ATOM   2136  ND2 ASN A  47       2.738   9.788 -18.877  1.00  0.00           N  
ATOM   2137  H   ASN A  47       5.391  10.142 -15.092  1.00  0.00           H  
ATOM   2138  HA  ASN A  47       2.636   9.515 -14.688  1.00  0.00           H  
ATOM   2139  HB2 ASN A  47       4.411  10.101 -17.064  1.00  0.00           H  
ATOM   2140  HB3 ASN A  47       3.236  11.175 -16.297  1.00  0.00           H  
ATOM   2141 HD21 ASN A  47       2.186   9.262 -19.540  1.00  0.00           H  
ATOM   2142 HD22 ASN A  47       3.684  10.054 -19.111  1.00  0.00           H  
ATOM   2143  N   ARG A  48       2.159   7.163 -15.480  1.00  0.00           N  
ATOM   2144  CA  ARG A  48       1.877   5.749 -15.801  1.00  0.00           C  
ATOM   2145  C   ARG A  48       1.401   5.519 -17.240  1.00  0.00           C  
ATOM   2146  O   ARG A  48       1.610   4.440 -17.788  1.00  0.00           O  
ATOM   2147  CB  ARG A  48       0.960   5.149 -14.715  1.00  0.00           C  
ATOM   2148  CG  ARG A  48       0.583   3.678 -14.957  1.00  0.00           C  
ATOM   2149  CD  ARG A  48       0.102   2.996 -13.668  1.00  0.00           C  
ATOM   2150  NE  ARG A  48      -0.618   1.752 -13.976  1.00  0.00           N  
ATOM   2151  CZ  ARG A  48      -0.788   0.688 -13.216  1.00  0.00           C  
ATOM   2152  NH1 ARG A  48      -0.185   0.469 -12.081  1.00  0.00           N  
ATOM   2153  NH2 ARG A  48      -1.597  -0.236 -13.615  1.00  0.00           N1+
ATOM   2154  H   ARG A  48       1.411   7.747 -15.133  1.00  0.00           H  
ATOM   2155  HA  ARG A  48       2.819   5.202 -15.759  1.00  0.00           H  
ATOM   2156  HB2 ARG A  48       0.040   5.732 -14.660  1.00  0.00           H  
ATOM   2157  HB3 ARG A  48       1.460   5.235 -13.750  1.00  0.00           H  
ATOM   2158  HG2 ARG A  48       1.449   3.131 -15.330  1.00  0.00           H  
ATOM   2159  HG3 ARG A  48      -0.205   3.637 -15.709  1.00  0.00           H  
ATOM   2160  HD2 ARG A  48      -0.577   3.665 -13.139  1.00  0.00           H  
ATOM   2161  HD3 ARG A  48       0.962   2.794 -13.030  1.00  0.00           H  
ATOM   2162  HE  ARG A  48      -0.981   1.652 -14.914  1.00  0.00           H  
ATOM   2163 HH11 ARG A  48      -0.225  -0.491 -11.769  1.00  0.00           H  
ATOM   2164 HH12 ARG A  48       0.592   1.047 -11.795  1.00  0.00           H  
ATOM   2165 HH21 ARG A  48      -2.116  -0.102 -14.471  1.00  0.00           H  
ATOM   2166 HH22 ARG A  48      -1.567  -1.148 -13.181  1.00  0.00           H  
ATOM   2167  N   VAL A  49       0.808   6.528 -17.880  1.00  0.00           N  
ATOM   2168  CA  VAL A  49       0.272   6.429 -19.246  1.00  0.00           C  
ATOM   2169  C   VAL A  49       1.404   6.513 -20.274  1.00  0.00           C  
ATOM   2170  O   VAL A  49       1.913   7.594 -20.556  1.00  0.00           O  
ATOM   2171  CB  VAL A  49      -0.835   7.477 -19.496  1.00  0.00           C  
ATOM   2172  CG1 VAL A  49      -1.369   7.431 -20.935  1.00  0.00           C  
ATOM   2173  CG2 VAL A  49      -2.014   7.279 -18.533  1.00  0.00           C  
ATOM   2174  H   VAL A  49       0.768   7.428 -17.424  1.00  0.00           H  
ATOM   2175  HA  VAL A  49      -0.196   5.451 -19.357  1.00  0.00           H  
ATOM   2176  HB  VAL A  49      -0.424   8.472 -19.325  1.00  0.00           H  
ATOM   2177 HG11 VAL A  49      -0.582   7.689 -21.643  1.00  0.00           H  
ATOM   2178 HG12 VAL A  49      -1.753   6.436 -21.159  1.00  0.00           H  
ATOM   2179 HG13 VAL A  49      -2.174   8.157 -21.049  1.00  0.00           H  
ATOM   2180 HG21 VAL A  49      -2.442   6.285 -18.662  1.00  0.00           H  
ATOM   2181 HG22 VAL A  49      -1.686   7.402 -17.501  1.00  0.00           H  
ATOM   2182 HG23 VAL A  49      -2.783   8.026 -18.735  1.00  0.00           H  
ATOM   2183  N   GLY A  50       1.800   5.367 -20.834  1.00  0.00           N  
ATOM   2184  CA  GLY A  50       2.757   5.282 -21.946  1.00  0.00           C  
ATOM   2185  C   GLY A  50       4.244   5.375 -21.579  1.00  0.00           C  
ATOM   2186  O   GLY A  50       5.073   5.542 -22.477  1.00  0.00           O  
ATOM   2187  H   GLY A  50       1.396   4.509 -20.484  1.00  0.00           H  
ATOM   2188  HA2 GLY A  50       2.538   6.075 -22.661  1.00  0.00           H  
ATOM   2189  HA3 GLY A  50       2.611   4.325 -22.448  1.00  0.00           H  
ATOM   2190  N   LEU A  51       4.608   5.264 -20.298  1.00  0.00           N  
ATOM   2191  CA  LEU A  51       6.004   5.190 -19.842  1.00  0.00           C  
ATOM   2192  C   LEU A  51       6.642   3.829 -20.225  1.00  0.00           C  
ATOM   2193  O   LEU A  51       6.016   2.800 -19.957  1.00  0.00           O  
ATOM   2194  CB  LEU A  51       6.023   5.484 -18.329  1.00  0.00           C  
ATOM   2195  CG  LEU A  51       7.379   5.336 -17.613  1.00  0.00           C  
ATOM   2196  CD1 LEU A  51       8.360   6.446 -17.991  1.00  0.00           C  
ATOM   2197  CD2 LEU A  51       7.178   5.443 -16.101  1.00  0.00           C  
ATOM   2198  H   LEU A  51       3.881   5.141 -19.608  1.00  0.00           H  
ATOM   2199  HA  LEU A  51       6.553   5.998 -20.325  1.00  0.00           H  
ATOM   2200  HB2 LEU A  51       5.319   4.803 -17.851  1.00  0.00           H  
ATOM   2201  HB3 LEU A  51       5.659   6.500 -18.177  1.00  0.00           H  
ATOM   2202  HG  LEU A  51       7.821   4.367 -17.843  1.00  0.00           H  
ATOM   2203 HD11 LEU A  51       8.502   6.482 -19.071  1.00  0.00           H  
ATOM   2204 HD12 LEU A  51       7.963   7.408 -17.667  1.00  0.00           H  
ATOM   2205 HD13 LEU A  51       9.323   6.268 -17.512  1.00  0.00           H  
ATOM   2206 HD21 LEU A  51       6.814   6.438 -15.846  1.00  0.00           H  
ATOM   2207 HD22 LEU A  51       6.432   4.719 -15.772  1.00  0.00           H  
ATOM   2208 HD23 LEU A  51       8.120   5.258 -15.585  1.00  0.00           H  
ATOM   2209  N   PRO A  52       7.845   3.773 -20.845  1.00  0.00           N  
ATOM   2210  CA  PRO A  52       8.403   2.522 -21.367  1.00  0.00           C  
ATOM   2211  C   PRO A  52       8.653   1.416 -20.336  1.00  0.00           C  
ATOM   2212  O   PRO A  52       9.019   1.679 -19.188  1.00  0.00           O  
ATOM   2213  CB  PRO A  52       9.702   2.905 -22.081  1.00  0.00           C  
ATOM   2214  CG  PRO A  52       9.408   4.321 -22.558  1.00  0.00           C  
ATOM   2215  CD  PRO A  52       8.629   4.886 -21.372  1.00  0.00           C  
ATOM   2216  HA  PRO A  52       7.702   2.141 -22.110  1.00  0.00           H  
ATOM   2217  HB2 PRO A  52       9.918   2.236 -22.914  1.00  0.00           H  
ATOM   2218  HB3 PRO A  52      10.531   2.922 -21.374  1.00  0.00           H  
ATOM   2219  HG2 PRO A  52       8.773   4.295 -23.443  1.00  0.00           H  
ATOM   2220  HG3 PRO A  52      10.320   4.887 -22.748  1.00  0.00           H  
ATOM   2221  HD2 PRO A  52       9.336   5.226 -20.615  1.00  0.00           H  
ATOM   2222  HD3 PRO A  52       8.007   5.711 -21.718  1.00  0.00           H  
ATOM   2223  N   ILE A  53       8.532   0.161 -20.779  1.00  0.00           N  
ATOM   2224  CA  ILE A  53       8.617  -1.063 -19.957  1.00  0.00           C  
ATOM   2225  C   ILE A  53       9.909  -1.192 -19.127  1.00  0.00           C  
ATOM   2226  O   ILE A  53       9.894  -1.826 -18.071  1.00  0.00           O  
ATOM   2227  CB  ILE A  53       8.369  -2.286 -20.879  1.00  0.00           C  
ATOM   2228  CG1 ILE A  53       8.296  -3.647 -20.150  1.00  0.00           C  
ATOM   2229  CG2 ILE A  53       9.482  -2.425 -21.938  1.00  0.00           C  
ATOM   2230  CD1 ILE A  53       7.155  -3.741 -19.130  1.00  0.00           C  
ATOM   2231  H   ILE A  53       8.248   0.040 -21.740  1.00  0.00           H  
ATOM   2232  HA  ILE A  53       7.802  -1.017 -19.234  1.00  0.00           H  
ATOM   2233  HB  ILE A  53       7.423  -2.134 -21.399  1.00  0.00           H  
ATOM   2234 HG12 ILE A  53       9.242  -3.857 -19.651  1.00  0.00           H  
ATOM   2235 HG13 ILE A  53       8.136  -4.431 -20.890  1.00  0.00           H  
ATOM   2236 HG21 ILE A  53       9.587  -1.509 -22.519  1.00  0.00           H  
ATOM   2237 HG22 ILE A  53      10.438  -2.660 -21.468  1.00  0.00           H  
ATOM   2238 HG23 ILE A  53       9.235  -3.229 -22.631  1.00  0.00           H  
ATOM   2239 HD11 ILE A  53       7.298  -3.012 -18.333  1.00  0.00           H  
ATOM   2240 HD12 ILE A  53       6.200  -3.559 -19.622  1.00  0.00           H  
ATOM   2241 HD13 ILE A  53       7.146  -4.738 -18.689  1.00  0.00           H  
ATOM   2242  N   ASN A  54      11.010  -0.559 -19.549  1.00  0.00           N  
ATOM   2243  CA  ASN A  54      12.304  -0.577 -18.850  1.00  0.00           C  
ATOM   2244  C   ASN A  54      12.517   0.607 -17.881  1.00  0.00           C  
ATOM   2245  O   ASN A  54      13.585   0.720 -17.286  1.00  0.00           O  
ATOM   2246  CB  ASN A  54      13.440  -0.726 -19.876  1.00  0.00           C  
ATOM   2247  CG  ASN A  54      13.586   0.394 -20.897  1.00  0.00           C  
ATOM   2248  OD1 ASN A  54      12.909   1.417 -20.904  1.00  0.00           O  
ATOM   2249  ND2 ASN A  54      14.501   0.221 -21.818  1.00  0.00           N  
ATOM   2250  H   ASN A  54      10.949  -0.033 -20.409  1.00  0.00           H  
ATOM   2251  HA  ASN A  54      12.338  -1.467 -18.222  1.00  0.00           H  
ATOM   2252  HB2 ASN A  54      13.289  -1.660 -20.418  1.00  0.00           H  
ATOM   2253  HB3 ASN A  54      14.384  -0.815 -19.339  1.00  0.00           H  
ATOM   2254 HD21 ASN A  54      14.727   0.968 -22.460  1.00  0.00           H  
ATOM   2255 HD22 ASN A  54      14.982  -0.665 -21.868  1.00  0.00           H  
ATOM   2256  N   GLN A  55      11.510   1.474 -17.721  1.00  0.00           N  
ATOM   2257  CA  GLN A  55      11.521   2.668 -16.856  1.00  0.00           C  
ATOM   2258  C   GLN A  55      10.254   2.792 -15.992  1.00  0.00           C  
ATOM   2259  O   GLN A  55      10.266   3.478 -14.972  1.00  0.00           O  
ATOM   2260  CB  GLN A  55      11.690   3.933 -17.714  1.00  0.00           C  
ATOM   2261  CG  GLN A  55      13.061   4.034 -18.394  1.00  0.00           C  
ATOM   2262  CD  GLN A  55      13.012   4.932 -19.619  1.00  0.00           C  
ATOM   2263  OE1 GLN A  55      12.962   6.153 -19.526  1.00  0.00           O  
ATOM   2264  NE2 GLN A  55      13.019   4.373 -20.806  1.00  0.00           N  
ATOM   2265  H   GLN A  55      10.694   1.329 -18.298  1.00  0.00           H  
ATOM   2266  HA  GLN A  55      12.363   2.610 -16.167  1.00  0.00           H  
ATOM   2267  HB2 GLN A  55      11.552   4.817 -17.092  1.00  0.00           H  
ATOM   2268  HB3 GLN A  55      10.911   3.934 -18.476  1.00  0.00           H  
ATOM   2269  HG2 GLN A  55      13.415   3.051 -18.704  1.00  0.00           H  
ATOM   2270  HG3 GLN A  55      13.779   4.436 -17.679  1.00  0.00           H  
ATOM   2271 HE21 GLN A  55      13.047   3.365 -20.871  1.00  0.00           H  
ATOM   2272 HE22 GLN A  55      13.038   4.981 -21.612  1.00  0.00           H  
ATOM   2273  N   ARG A  56       9.161   2.122 -16.380  1.00  0.00           N  
ATOM   2274  CA  ARG A  56       7.914   1.978 -15.611  1.00  0.00           C  
ATOM   2275  C   ARG A  56       8.053   1.073 -14.378  1.00  0.00           C  
ATOM   2276  O   ARG A  56       7.295   1.224 -13.420  1.00  0.00           O  
ATOM   2277  CB  ARG A  56       6.827   1.511 -16.601  1.00  0.00           C  
ATOM   2278  CG  ARG A  56       5.512   1.036 -15.978  1.00  0.00           C  
ATOM   2279  CD  ARG A  56       4.701   2.123 -15.259  1.00  0.00           C  
ATOM   2280  NE  ARG A  56       3.783   1.521 -14.277  1.00  0.00           N  
ATOM   2281  CZ  ARG A  56       2.888   0.575 -14.507  1.00  0.00           C  
ATOM   2282  NH1 ARG A  56       2.365  -0.060 -13.515  1.00  0.00           N  
ATOM   2283  NH2 ARG A  56       2.494   0.229 -15.698  1.00  0.00           N1+
ATOM   2284  H   ARG A  56       9.182   1.699 -17.296  1.00  0.00           H  
ATOM   2285  HA  ARG A  56       7.634   2.952 -15.210  1.00  0.00           H  
ATOM   2286  HB2 ARG A  56       7.223   0.671 -17.172  1.00  0.00           H  
ATOM   2287  HB3 ARG A  56       6.613   2.314 -17.306  1.00  0.00           H  
ATOM   2288  HG2 ARG A  56       5.727   0.231 -15.275  1.00  0.00           H  
ATOM   2289  HG3 ARG A  56       4.894   0.619 -16.773  1.00  0.00           H  
ATOM   2290  HD2 ARG A  56       4.153   2.720 -15.988  1.00  0.00           H  
ATOM   2291  HD3 ARG A  56       5.388   2.777 -14.721  1.00  0.00           H  
ATOM   2292  HE  ARG A  56       3.989   1.703 -13.305  1.00  0.00           H  
ATOM   2293 HH11 ARG A  56       1.733  -0.830 -13.679  1.00  0.00           H  
ATOM   2294 HH12 ARG A  56       2.548   0.229 -12.564  1.00  0.00           H  
ATOM   2295 HH21 ARG A  56       2.869   0.698 -16.511  1.00  0.00           H  
ATOM   2296 HH22 ARG A  56       1.855  -0.542 -15.826  1.00  0.00           H  
ATOM   2297  N   PHE A  57       9.048   0.188 -14.380  1.00  0.00           N  
ATOM   2298  CA  PHE A  57       9.345  -0.741 -13.292  1.00  0.00           C  
ATOM   2299  C   PHE A  57      10.842  -0.735 -12.961  1.00  0.00           C  
ATOM   2300  O   PHE A  57      11.668  -0.480 -13.836  1.00  0.00           O  
ATOM   2301  CB  PHE A  57       8.847  -2.158 -13.628  1.00  0.00           C  
ATOM   2302  CG  PHE A  57       7.380  -2.271 -14.007  1.00  0.00           C  
ATOM   2303  CD1 PHE A  57       6.395  -2.370 -13.007  1.00  0.00           C  
ATOM   2304  CD2 PHE A  57       7.000  -2.297 -15.363  1.00  0.00           C  
ATOM   2305  CE1 PHE A  57       5.037  -2.491 -13.359  1.00  0.00           C  
ATOM   2306  CE2 PHE A  57       5.643  -2.417 -15.715  1.00  0.00           C  
ATOM   2307  CZ  PHE A  57       4.662  -2.514 -14.713  1.00  0.00           C  
ATOM   2308  H   PHE A  57       9.665   0.171 -15.179  1.00  0.00           H  
ATOM   2309  HA  PHE A  57       8.814  -0.400 -12.403  1.00  0.00           H  
ATOM   2310  HB2 PHE A  57       9.028  -2.801 -12.767  1.00  0.00           H  
ATOM   2311  HB3 PHE A  57       9.446  -2.551 -14.449  1.00  0.00           H  
ATOM   2312  HD1 PHE A  57       6.680  -2.358 -11.965  1.00  0.00           H  
ATOM   2313  HD2 PHE A  57       7.750  -2.221 -16.136  1.00  0.00           H  
ATOM   2314  HE1 PHE A  57       4.282  -2.569 -12.591  1.00  0.00           H  
ATOM   2315  HE2 PHE A  57       5.354  -2.427 -16.756  1.00  0.00           H  
ATOM   2316  HZ  PHE A  57       3.620  -2.606 -14.981  1.00  0.00           H  
ATOM   2317  N   ILE A  58      11.184  -1.038 -11.707  1.00  0.00           N  
ATOM   2318  CA  ILE A  58      12.560  -1.148 -11.183  1.00  0.00           C  
ATOM   2319  C   ILE A  58      12.634  -2.288 -10.159  1.00  0.00           C  
ATOM   2320  O   ILE A  58      11.609  -2.837  -9.743  1.00  0.00           O  
ATOM   2321  CB  ILE A  58      13.071   0.190 -10.584  1.00  0.00           C  
ATOM   2322  CG1 ILE A  58      12.302   0.597  -9.304  1.00  0.00           C  
ATOM   2323  CG2 ILE A  58      13.118   1.302 -11.644  1.00  0.00           C  
ATOM   2324  CD1 ILE A  58      12.840   1.864  -8.626  1.00  0.00           C  
ATOM   2325  H   ILE A  58      10.434  -1.259 -11.067  1.00  0.00           H  
ATOM   2326  HA  ILE A  58      13.224  -1.417 -12.005  1.00  0.00           H  
ATOM   2327  HB  ILE A  58      14.105   0.024 -10.283  1.00  0.00           H  
ATOM   2328 HG12 ILE A  58      12.367  -0.210  -8.575  1.00  0.00           H  
ATOM   2329 HG13 ILE A  58      11.249   0.747  -9.543  1.00  0.00           H  
ATOM   2330 HG21 ILE A  58      13.648   0.945 -12.527  1.00  0.00           H  
ATOM   2331 HG22 ILE A  58      12.110   1.585 -11.947  1.00  0.00           H  
ATOM   2332 HG23 ILE A  58      13.640   2.180 -11.265  1.00  0.00           H  
ATOM   2333 HD11 ILE A  58      13.912   1.764  -8.452  1.00  0.00           H  
ATOM   2334 HD12 ILE A  58      12.650   2.739  -9.247  1.00  0.00           H  
ATOM   2335 HD13 ILE A  58      12.338   2.000  -7.669  1.00  0.00           H  
ATOM   2336  N   LEU A  59      13.852  -2.642  -9.739  1.00  0.00           N  
ATOM   2337  CA  LEU A  59      14.119  -3.773  -8.847  1.00  0.00           C  
ATOM   2338  C   LEU A  59      14.909  -3.350  -7.598  1.00  0.00           C  
ATOM   2339  O   LEU A  59      15.546  -2.296  -7.554  1.00  0.00           O  
ATOM   2340  CB  LEU A  59      14.839  -4.906  -9.611  1.00  0.00           C  
ATOM   2341  CG  LEU A  59      14.251  -5.327 -10.973  1.00  0.00           C  
ATOM   2342  CD1 LEU A  59      15.195  -6.319 -11.657  1.00  0.00           C  
ATOM   2343  CD2 LEU A  59      12.887  -6.001 -10.834  1.00  0.00           C  
ATOM   2344  H   LEU A  59      14.650  -2.130 -10.089  1.00  0.00           H  
ATOM   2345  HA  LEU A  59      13.170  -4.173  -8.490  1.00  0.00           H  
ATOM   2346  HB2 LEU A  59      14.883  -5.784  -8.967  1.00  0.00           H  
ATOM   2347  HB3 LEU A  59      15.866  -4.580  -9.776  1.00  0.00           H  
ATOM   2348  HG  LEU A  59      14.154  -4.459 -11.624  1.00  0.00           H  
ATOM   2349 HD11 LEU A  59      16.176  -5.862 -11.783  1.00  0.00           H  
ATOM   2350 HD12 LEU A  59      15.296  -7.223 -11.055  1.00  0.00           H  
ATOM   2351 HD13 LEU A  59      14.809  -6.577 -12.643  1.00  0.00           H  
ATOM   2352 HD21 LEU A  59      12.959  -6.861 -10.168  1.00  0.00           H  
ATOM   2353 HD22 LEU A  59      12.171  -5.289 -10.423  1.00  0.00           H  
ATOM   2354 HD23 LEU A  59      12.528  -6.320 -11.812  1.00  0.00           H  
ATOM   2355  N   VAL A  60      14.910  -4.217  -6.589  1.00  0.00           N  
ATOM   2356  CA  VAL A  60      15.745  -4.124  -5.383  1.00  0.00           C  
ATOM   2357  C   VAL A  60      16.328  -5.503  -5.092  1.00  0.00           C  
ATOM   2358  O   VAL A  60      15.627  -6.499  -5.243  1.00  0.00           O  
ATOM   2359  CB  VAL A  60      14.968  -3.522  -4.191  1.00  0.00           C  
ATOM   2360  CG1 VAL A  60      15.721  -3.616  -2.861  1.00  0.00           C  
ATOM   2361  CG2 VAL A  60      14.613  -2.051  -4.424  1.00  0.00           C  
ATOM   2362  H   VAL A  60      14.342  -5.046  -6.690  1.00  0.00           H  
ATOM   2363  HA  VAL A  60      16.586  -3.462  -5.590  1.00  0.00           H  
ATOM   2364  HB  VAL A  60      14.035  -4.073  -4.073  1.00  0.00           H  
ATOM   2365 HG11 VAL A  60      15.835  -4.662  -2.581  1.00  0.00           H  
ATOM   2366 HG12 VAL A  60      16.702  -3.150  -2.948  1.00  0.00           H  
ATOM   2367 HG13 VAL A  60      15.156  -3.119  -2.072  1.00  0.00           H  
ATOM   2368 HG21 VAL A  60      15.531  -1.479  -4.564  1.00  0.00           H  
ATOM   2369 HG22 VAL A  60      13.992  -1.948  -5.314  1.00  0.00           H  
ATOM   2370 HG23 VAL A  60      14.062  -1.655  -3.571  1.00  0.00           H  
ATOM   2371  N   GLU A  61      17.598  -5.584  -4.701  1.00  0.00           N  
ATOM   2372  CA  GLU A  61      18.309  -6.857  -4.508  1.00  0.00           C  
ATOM   2373  C   GLU A  61      19.202  -6.796  -3.267  1.00  0.00           C  
ATOM   2374  O   GLU A  61      19.980  -5.849  -3.124  1.00  0.00           O  
ATOM   2375  CB  GLU A  61      19.064  -7.220  -5.802  1.00  0.00           C  
ATOM   2376  CG  GLU A  61      20.045  -8.403  -5.730  1.00  0.00           C  
ATOM   2377  CD  GLU A  61      19.369  -9.765  -5.519  1.00  0.00           C  
ATOM   2378  OE1 GLU A  61      19.878 -10.787  -6.037  1.00  0.00           O  
ATOM   2379  OE2 GLU A  61      18.308  -9.823  -4.873  1.00  0.00           O1-
ATOM   2380  H   GLU A  61      18.118  -4.730  -4.561  1.00  0.00           H  
ATOM   2381  HA  GLU A  61      17.574  -7.639  -4.318  1.00  0.00           H  
ATOM   2382  HB2 GLU A  61      19.636  -6.346  -6.113  1.00  0.00           H  
ATOM   2383  HB3 GLU A  61      18.343  -7.410  -6.597  1.00  0.00           H  
ATOM   2384  HG2 GLU A  61      20.776  -8.224  -4.942  1.00  0.00           H  
ATOM   2385  HG3 GLU A  61      20.585  -8.430  -6.676  1.00  0.00           H  
ATOM   2386  N   LEU A  62      19.056  -7.775  -2.366  1.00  0.00           N  
ATOM   2387  CA  LEU A  62      19.429  -7.662  -0.950  1.00  0.00           C  
ATOM   2388  C   LEU A  62      20.140  -8.908  -0.404  1.00  0.00           C  
ATOM   2389  O   LEU A  62      20.103  -9.979  -1.016  1.00  0.00           O  
ATOM   2390  CB  LEU A  62      18.165  -7.396  -0.096  1.00  0.00           C  
ATOM   2391  CG  LEU A  62      17.278  -6.206  -0.498  1.00  0.00           C  
ATOM   2392  CD1 LEU A  62      16.007  -6.194   0.354  1.00  0.00           C  
ATOM   2393  CD2 LEU A  62      17.999  -4.876  -0.292  1.00  0.00           C  
ATOM   2394  H   LEU A  62      18.482  -8.567  -2.619  1.00  0.00           H  
ATOM   2395  HA  LEU A  62      20.117  -6.824  -0.836  1.00  0.00           H  
ATOM   2396  HB2 LEU A  62      18.466  -7.254   0.942  1.00  0.00           H  
ATOM   2397  HB3 LEU A  62      17.550  -8.295  -0.132  1.00  0.00           H  
ATOM   2398  HG  LEU A  62      16.982  -6.303  -1.543  1.00  0.00           H  
ATOM   2399 HD11 LEU A  62      15.460  -7.125   0.209  1.00  0.00           H  
ATOM   2400 HD12 LEU A  62      16.265  -6.086   1.408  1.00  0.00           H  
ATOM   2401 HD13 LEU A  62      15.370  -5.361   0.056  1.00  0.00           H  
ATOM   2402 HD21 LEU A  62      18.347  -4.805   0.738  1.00  0.00           H  
ATOM   2403 HD22 LEU A  62      18.848  -4.812  -0.973  1.00  0.00           H  
ATOM   2404 HD23 LEU A  62      17.321  -4.045  -0.490  1.00  0.00           H  
ATOM   2405  N   SER A  63      20.713  -8.772   0.795  1.00  0.00           N  
ATOM   2406  CA  SER A  63      21.198  -9.884   1.631  1.00  0.00           C  
ATOM   2407  C   SER A  63      20.947  -9.627   3.129  1.00  0.00           C  
ATOM   2408  O   SER A  63      20.422  -8.574   3.495  1.00  0.00           O  
ATOM   2409  CB  SER A  63      22.686 -10.186   1.380  1.00  0.00           C  
ATOM   2410  OG  SER A  63      22.991 -10.347   0.006  1.00  0.00           O  
ATOM   2411  H   SER A  63      20.709  -7.852   1.211  1.00  0.00           H  
ATOM   2412  HA  SER A  63      20.627 -10.772   1.360  1.00  0.00           H  
ATOM   2413  HB2 SER A  63      22.963 -11.099   1.907  1.00  0.00           H  
ATOM   2414  HB3 SER A  63      23.287  -9.370   1.782  1.00  0.00           H  
ATOM   2415  HG  SER A  63      22.564 -11.153  -0.292  1.00  0.00           H  
ATOM   2416  N   ASN A  64      21.338 -10.560   4.004  1.00  0.00           N  
ATOM   2417  CA  ASN A  64      21.336 -10.383   5.463  1.00  0.00           C  
ATOM   2418  C   ASN A  64      22.623 -10.933   6.121  1.00  0.00           C  
ATOM   2419  O   ASN A  64      23.526 -11.406   5.427  1.00  0.00           O  
ATOM   2420  CB  ASN A  64      20.032 -10.963   6.041  1.00  0.00           C  
ATOM   2421  CG  ASN A  64      19.930 -12.477   6.050  1.00  0.00           C  
ATOM   2422  OD1 ASN A  64      20.806 -13.212   5.622  1.00  0.00           O  
ATOM   2423  ND2 ASN A  64      18.839 -12.989   6.564  1.00  0.00           N  
ATOM   2424  H   ASN A  64      21.649 -11.452   3.645  1.00  0.00           H  
ATOM   2425  HA  ASN A  64      21.336  -9.313   5.672  1.00  0.00           H  
ATOM   2426  HB2 ASN A  64      19.187 -10.558   5.484  1.00  0.00           H  
ATOM   2427  HB3 ASN A  64      19.915 -10.620   7.069  1.00  0.00           H  
ATOM   2428 HD21 ASN A  64      18.181 -12.391   7.043  1.00  0.00           H  
ATOM   2429 HD22 ASN A  64      18.814 -13.989   6.704  1.00  0.00           H  
ATOM   2430  N   HIS A  65      22.751 -10.859   7.450  1.00  0.00           N  
ATOM   2431  CA  HIS A  65      23.952 -11.267   8.205  1.00  0.00           C  
ATOM   2432  C   HIS A  65      24.091 -12.789   8.378  1.00  0.00           C  
ATOM   2433  O   HIS A  65      25.186 -13.274   8.667  1.00  0.00           O  
ATOM   2434  CB  HIS A  65      23.976 -10.527   9.558  1.00  0.00           C  
ATOM   2435  CG  HIS A  65      25.339 -10.104  10.058  1.00  0.00           C  
ATOM   2436  ND1 HIS A  65      25.539  -9.137  11.047  1.00  0.00           N  
ATOM   2437  CD2 HIS A  65      26.559 -10.542   9.625  1.00  0.00           C  
ATOM   2438  CE1 HIS A  65      26.867  -9.025  11.194  1.00  0.00           C  
ATOM   2439  NE2 HIS A  65      27.503  -9.848  10.347  1.00  0.00           N  
ATOM   2440  H   HIS A  65      21.960 -10.551   7.998  1.00  0.00           H  
ATOM   2441  HA  HIS A  65      24.822 -10.956   7.628  1.00  0.00           H  
ATOM   2442  HB2 HIS A  65      23.495 -11.147  10.315  1.00  0.00           H  
ATOM   2443  HB3 HIS A  65      23.385  -9.615   9.475  1.00  0.00           H  
ATOM   2444  HD2 HIS A  65      26.748 -11.281   8.860  1.00  0.00           H  
ATOM   2445  HE2 HIS A  65      28.507  -9.918  10.254  1.00  0.00           H  
ATOM   2446  HE1 HIS A  65      27.353  -8.366  11.898  1.00  0.00           H  
ATOM   2447  N   ALA A  66      23.018 -13.546   8.140  1.00  0.00           N  
ATOM   2448  CA  ALA A  66      23.060 -14.982   7.856  1.00  0.00           C  
ATOM   2449  C   ALA A  66      23.547 -15.314   6.420  1.00  0.00           C  
ATOM   2450  O   ALA A  66      23.628 -16.488   6.050  1.00  0.00           O  
ATOM   2451  CB  ALA A  66      21.677 -15.570   8.162  1.00  0.00           C  
ATOM   2452  H   ALA A  66      22.122 -13.080   8.104  1.00  0.00           H  
ATOM   2453  HA  ALA A  66      23.775 -15.442   8.538  1.00  0.00           H  
ATOM   2454  HB1 ALA A  66      21.409 -15.364   9.198  1.00  0.00           H  
ATOM   2455  HB2 ALA A  66      20.930 -15.122   7.506  1.00  0.00           H  
ATOM   2456  HB3 ALA A  66      21.690 -16.648   8.006  1.00  0.00           H  
ATOM   2457  N   GLU A  67      23.884 -14.298   5.612  1.00  0.00           N  
ATOM   2458  CA  GLU A  67      24.295 -14.396   4.201  1.00  0.00           C  
ATOM   2459  C   GLU A  67      23.254 -15.092   3.299  1.00  0.00           C  
ATOM   2460  O   GLU A  67      23.590 -15.756   2.315  1.00  0.00           O  
ATOM   2461  CB  GLU A  67      25.738 -14.926   4.069  1.00  0.00           C  
ATOM   2462  CG  GLU A  67      26.801 -13.977   4.653  1.00  0.00           C  
ATOM   2463  CD  GLU A  67      27.033 -12.726   3.789  1.00  0.00           C  
ATOM   2464  OE1 GLU A  67      27.168 -11.622   4.360  1.00  0.00           O  
ATOM   2465  OE2 GLU A  67      27.108 -12.852   2.544  1.00  0.00           O1-
ATOM   2466  H   GLU A  67      23.765 -13.362   5.971  1.00  0.00           H  
ATOM   2467  HA  GLU A  67      24.321 -13.375   3.821  1.00  0.00           H  
ATOM   2468  HB2 GLU A  67      25.966 -15.107   3.018  1.00  0.00           H  
ATOM   2469  HB3 GLU A  67      25.805 -15.889   4.575  1.00  0.00           H  
ATOM   2470  HG2 GLU A  67      27.741 -14.528   4.709  1.00  0.00           H  
ATOM   2471  HG3 GLU A  67      26.524 -13.699   5.670  1.00  0.00           H  
ATOM   2472  N   LEU A  68      21.971 -14.902   3.609  1.00  0.00           N  
ATOM   2473  CA  LEU A  68      20.826 -15.239   2.760  1.00  0.00           C  
ATOM   2474  C   LEU A  68      20.454 -14.013   1.906  1.00  0.00           C  
ATOM   2475  O   LEU A  68      20.769 -12.889   2.293  1.00  0.00           O  
ATOM   2476  CB  LEU A  68      19.657 -15.730   3.636  1.00  0.00           C  
ATOM   2477  CG  LEU A  68      20.016 -16.814   4.671  1.00  0.00           C  
ATOM   2478  CD1 LEU A  68      18.770 -17.221   5.459  1.00  0.00           C  
ATOM   2479  CD2 LEU A  68      20.626 -18.061   4.027  1.00  0.00           C  
ATOM   2480  H   LEU A  68      21.769 -14.348   4.429  1.00  0.00           H  
ATOM   2481  HA  LEU A  68      21.101 -16.047   2.083  1.00  0.00           H  
ATOM   2482  HB2 LEU A  68      18.873 -16.115   2.983  1.00  0.00           H  
ATOM   2483  HB3 LEU A  68      19.240 -14.875   4.168  1.00  0.00           H  
ATOM   2484  HG  LEU A  68      20.734 -16.410   5.385  1.00  0.00           H  
ATOM   2485 HD11 LEU A  68      18.375 -16.353   5.987  1.00  0.00           H  
ATOM   2486 HD12 LEU A  68      18.011 -17.618   4.785  1.00  0.00           H  
ATOM   2487 HD13 LEU A  68      19.032 -17.982   6.194  1.00  0.00           H  
ATOM   2488 HD21 LEU A  68      19.961 -18.432   3.247  1.00  0.00           H  
ATOM   2489 HD22 LEU A  68      21.597 -17.814   3.600  1.00  0.00           H  
ATOM   2490 HD23 LEU A  68      20.766 -18.831   4.786  1.00  0.00           H  
ATOM   2491  N   SER A  69      19.795 -14.202   0.755  1.00  0.00           N  
ATOM   2492  CA  SER A  69      19.541 -13.124  -0.228  1.00  0.00           C  
ATOM   2493  C   SER A  69      18.163 -13.222  -0.883  1.00  0.00           C  
ATOM   2494  O   SER A  69      17.681 -14.322  -1.159  1.00  0.00           O  
ATOM   2495  CB  SER A  69      20.623 -13.076  -1.315  1.00  0.00           C  
ATOM   2496  OG  SER A  69      21.911 -12.875  -0.760  1.00  0.00           O  
ATOM   2497  H   SER A  69      19.520 -15.140   0.500  1.00  0.00           H  
ATOM   2498  HA  SER A  69      19.560 -12.167   0.293  1.00  0.00           H  
ATOM   2499  HB2 SER A  69      20.402 -12.265  -2.009  1.00  0.00           H  
ATOM   2500  HB3 SER A  69      20.611 -14.013  -1.872  1.00  0.00           H  
ATOM   2501  HG  SER A  69      22.206 -13.725  -0.426  1.00  0.00           H  
ATOM   2502  N   VAL A  70      17.536 -12.068  -1.138  1.00  0.00           N  
ATOM   2503  CA  VAL A  70      16.165 -11.942  -1.674  1.00  0.00           C  
ATOM   2504  C   VAL A  70      16.034 -10.675  -2.526  1.00  0.00           C  
ATOM   2505  O   VAL A  70      16.697  -9.669  -2.278  1.00  0.00           O  
ATOM   2506  CB  VAL A  70      15.085 -11.947  -0.560  1.00  0.00           C  
ATOM   2507  CG1 VAL A  70      15.187 -13.144   0.392  1.00  0.00           C  
ATOM   2508  CG2 VAL A  70      15.049 -10.659   0.276  1.00  0.00           C  
ATOM   2509  H   VAL A  70      18.043 -11.208  -0.984  1.00  0.00           H  
ATOM   2510  HA  VAL A  70      15.973 -12.795  -2.325  1.00  0.00           H  
ATOM   2511  HB  VAL A  70      14.117 -12.027  -1.055  1.00  0.00           H  
ATOM   2512 HG11 VAL A  70      15.170 -14.075  -0.175  1.00  0.00           H  
ATOM   2513 HG12 VAL A  70      16.109 -13.101   0.972  1.00  0.00           H  
ATOM   2514 HG13 VAL A  70      14.348 -13.142   1.088  1.00  0.00           H  
ATOM   2515 HG21 VAL A  70      16.036 -10.452   0.690  1.00  0.00           H  
ATOM   2516 HG22 VAL A  70      14.744  -9.814  -0.341  1.00  0.00           H  
ATOM   2517 HG23 VAL A  70      14.330 -10.758   1.090  1.00  0.00           H  
ATOM   2518  N   THR A  71      15.128 -10.717  -3.501  1.00  0.00           N  
ATOM   2519  CA  THR A  71      14.958  -9.701  -4.553  1.00  0.00           C  
ATOM   2520  C   THR A  71      13.507  -9.223  -4.611  1.00  0.00           C  
ATOM   2521  O   THR A  71      12.607 -10.033  -4.396  1.00  0.00           O  
ATOM   2522  CB  THR A  71      15.324 -10.286  -5.930  1.00  0.00           C  
ATOM   2523  OG1 THR A  71      16.427 -11.160  -5.892  1.00  0.00           O  
ATOM   2524  CG2 THR A  71      15.612  -9.236  -7.000  1.00  0.00           C  
ATOM   2525  H   THR A  71      14.629 -11.585  -3.635  1.00  0.00           H  
ATOM   2526  HA  THR A  71      15.609  -8.852  -4.347  1.00  0.00           H  
ATOM   2527  HB  THR A  71      14.467 -10.869  -6.267  1.00  0.00           H  
ATOM   2528 HG21 THR A  71      14.767  -8.558  -7.116  1.00  0.00           H  
ATOM   2529 HG22 THR A  71      16.488  -8.656  -6.710  1.00  0.00           H  
ATOM   2530 HG23 THR A  71      15.808  -9.729  -7.952  1.00  0.00           H  
ATOM   2531  HG1 THR A  71      17.120 -10.671  -5.443  1.00  0.00           H  
ATOM   2532  N   LEU A  72      13.254  -7.959  -4.958  1.00  0.00           N  
ATOM   2533  CA  LEU A  72      11.930  -7.324  -5.052  1.00  0.00           C  
ATOM   2534  C   LEU A  72      11.747  -6.609  -6.405  1.00  0.00           C  
ATOM   2535  O   LEU A  72      12.728  -6.180  -7.016  1.00  0.00           O  
ATOM   2536  CB  LEU A  72      11.726  -6.308  -3.906  1.00  0.00           C  
ATOM   2537  CG  LEU A  72      12.098  -6.733  -2.472  1.00  0.00           C  
ATOM   2538  CD1 LEU A  72      11.971  -5.527  -1.542  1.00  0.00           C  
ATOM   2539  CD2 LEU A  72      11.186  -7.830  -1.932  1.00  0.00           C  
ATOM   2540  H   LEU A  72      14.053  -7.374  -5.162  1.00  0.00           H  
ATOM   2541  HA  LEU A  72      11.160  -8.090  -4.967  1.00  0.00           H  
ATOM   2542  HB2 LEU A  72      10.682  -5.994  -3.913  1.00  0.00           H  
ATOM   2543  HB3 LEU A  72      12.320  -5.427  -4.150  1.00  0.00           H  
ATOM   2544  HG  LEU A  72      13.132  -7.077  -2.439  1.00  0.00           H  
ATOM   2545 HD11 LEU A  72      12.636  -4.732  -1.879  1.00  0.00           H  
ATOM   2546 HD12 LEU A  72      10.944  -5.161  -1.531  1.00  0.00           H  
ATOM   2547 HD13 LEU A  72      12.260  -5.810  -0.530  1.00  0.00           H  
ATOM   2548 HD21 LEU A  72      10.140  -7.531  -2.009  1.00  0.00           H  
ATOM   2549 HD22 LEU A  72      11.354  -8.740  -2.507  1.00  0.00           H  
ATOM   2550 HD23 LEU A  72      11.430  -8.037  -0.890  1.00  0.00           H  
ATOM   2551  N   ALA A  73      10.498  -6.433  -6.846  1.00  0.00           N  
ATOM   2552  CA  ALA A  73      10.128  -5.702  -8.064  1.00  0.00           C  
ATOM   2553  C   ALA A  73       9.011  -4.681  -7.792  1.00  0.00           C  
ATOM   2554  O   ALA A  73       8.089  -4.966  -7.020  1.00  0.00           O  
ATOM   2555  CB  ALA A  73       9.752  -6.695  -9.170  1.00  0.00           C  
ATOM   2556  H   ALA A  73       9.747  -6.851  -6.316  1.00  0.00           H  
ATOM   2557  HA  ALA A  73      10.993  -5.136  -8.411  1.00  0.00           H  
ATOM   2558  HB1 ALA A  73      10.602  -7.339  -9.393  1.00  0.00           H  
ATOM   2559  HB2 ALA A  73       8.907  -7.304  -8.850  1.00  0.00           H  
ATOM   2560  HB3 ALA A  73       9.480  -6.148 -10.074  1.00  0.00           H  
ATOM   2561  N   LEU A  74       9.099  -3.500  -8.418  1.00  0.00           N  
ATOM   2562  CA  LEU A  74       8.295  -2.317  -8.089  1.00  0.00           C  
ATOM   2563  C   LEU A  74       7.809  -1.542  -9.322  1.00  0.00           C  
ATOM   2564  O   LEU A  74       8.553  -1.388 -10.288  1.00  0.00           O  
ATOM   2565  CB  LEU A  74       9.088  -1.337  -7.194  1.00  0.00           C  
ATOM   2566  CG  LEU A  74       9.733  -1.909  -5.920  1.00  0.00           C  
ATOM   2567  CD1 LEU A  74      11.179  -2.371  -6.132  1.00  0.00           C  
ATOM   2568  CD2 LEU A  74       9.765  -0.837  -4.827  1.00  0.00           C  
ATOM   2569  H   LEU A  74       9.858  -3.358  -9.069  1.00  0.00           H  
ATOM   2570  HA  LEU A  74       7.414  -2.647  -7.537  1.00  0.00           H  
ATOM   2571  HB2 LEU A  74       8.388  -0.553  -6.905  1.00  0.00           H  
ATOM   2572  HB3 LEU A  74       9.864  -0.857  -7.791  1.00  0.00           H  
ATOM   2573  HG  LEU A  74       9.136  -2.751  -5.569  1.00  0.00           H  
ATOM   2574 HD11 LEU A  74      11.234  -3.128  -6.915  1.00  0.00           H  
ATOM   2575 HD12 LEU A  74      11.800  -1.525  -6.426  1.00  0.00           H  
ATOM   2576 HD13 LEU A  74      11.567  -2.801  -5.208  1.00  0.00           H  
ATOM   2577 HD21 LEU A  74      10.330   0.029  -5.172  1.00  0.00           H  
ATOM   2578 HD22 LEU A  74       8.749  -0.528  -4.583  1.00  0.00           H  
ATOM   2579 HD23 LEU A  74      10.234  -1.235  -3.927  1.00  0.00           H  
ATOM   2580  N   ASP A  75       6.600  -0.985  -9.238  1.00  0.00           N  
ATOM   2581  CA  ASP A  75       6.085   0.079 -10.113  1.00  0.00           C  
ATOM   2582  C   ASP A  75       6.606   1.443  -9.616  1.00  0.00           C  
ATOM   2583  O   ASP A  75       6.506   1.775  -8.429  1.00  0.00           O  
ATOM   2584  CB  ASP A  75       4.546  -0.034 -10.158  1.00  0.00           C  
ATOM   2585  CG  ASP A  75       3.770   1.074 -10.890  1.00  0.00           C  
ATOM   2586  OD1 ASP A  75       4.355   2.013 -11.478  1.00  0.00           O  
ATOM   2587  OD2 ASP A  75       2.519   0.974 -10.957  1.00  0.00           O1-
ATOM   2588  H   ASP A  75       6.052  -1.196  -8.416  1.00  0.00           H  
ATOM   2589  HA  ASP A  75       6.458  -0.072 -11.126  1.00  0.00           H  
ATOM   2590  HB2 ASP A  75       4.178  -0.088  -9.133  1.00  0.00           H  
ATOM   2591  HB3 ASP A  75       4.295  -0.984 -10.631  1.00  0.00           H  
ATOM   2592  N   VAL A  76       7.200   2.243 -10.512  1.00  0.00           N  
ATOM   2593  CA  VAL A  76       7.814   3.535 -10.137  1.00  0.00           C  
ATOM   2594  C   VAL A  76       6.775   4.617  -9.856  1.00  0.00           C  
ATOM   2595  O   VAL A  76       7.060   5.570  -9.139  1.00  0.00           O  
ATOM   2596  CB  VAL A  76       8.796   4.051 -11.207  1.00  0.00           C  
ATOM   2597  CG1 VAL A  76       9.866   3.012 -11.540  1.00  0.00           C  
ATOM   2598  CG2 VAL A  76       8.106   4.527 -12.492  1.00  0.00           C  
ATOM   2599  H   VAL A  76       7.230   1.945 -11.476  1.00  0.00           H  
ATOM   2600  HA  VAL A  76       8.377   3.385  -9.216  1.00  0.00           H  
ATOM   2601  HB  VAL A  76       9.313   4.913 -10.786  1.00  0.00           H  
ATOM   2602 HG11 VAL A  76      10.359   2.694 -10.621  1.00  0.00           H  
ATOM   2603 HG12 VAL A  76       9.426   2.146 -12.034  1.00  0.00           H  
ATOM   2604 HG13 VAL A  76      10.609   3.457 -12.202  1.00  0.00           H  
ATOM   2605 HG21 VAL A  76       7.499   3.728 -12.918  1.00  0.00           H  
ATOM   2606 HG22 VAL A  76       7.473   5.389 -12.285  1.00  0.00           H  
ATOM   2607 HG23 VAL A  76       8.858   4.831 -13.219  1.00  0.00           H  
ATOM   2608  N   THR A  77       5.570   4.488 -10.406  1.00  0.00           N  
ATOM   2609  CA  THR A  77       4.569   5.572 -10.487  1.00  0.00           C  
ATOM   2610  C   THR A  77       3.801   5.778  -9.170  1.00  0.00           C  
ATOM   2611  O   THR A  77       3.024   6.722  -9.014  1.00  0.00           O  
ATOM   2612  CB  THR A  77       3.630   5.312 -11.677  1.00  0.00           C  
ATOM   2613  OG1 THR A  77       2.797   4.196 -11.440  1.00  0.00           O  
ATOM   2614  CG2 THR A  77       4.396   5.023 -12.975  1.00  0.00           C  
ATOM   2615  H   THR A  77       5.369   3.624 -10.890  1.00  0.00           H  
ATOM   2616  HA  THR A  77       5.088   6.507 -10.695  1.00  0.00           H  
ATOM   2617  HB  THR A  77       2.999   6.188 -11.826  1.00  0.00           H  
ATOM   2618 HG21 THR A  77       5.072   5.847 -13.205  1.00  0.00           H  
ATOM   2619 HG22 THR A  77       4.978   4.106 -12.893  1.00  0.00           H  
ATOM   2620 HG23 THR A  77       3.695   4.904 -13.801  1.00  0.00           H  
ATOM   2621  HG1 THR A  77       3.354   3.414 -11.458  1.00  0.00           H  
ATOM   2622  N   ASN A  78       4.043   4.887  -8.207  1.00  0.00           N  
ATOM   2623  CA  ASN A  78       3.389   4.739  -6.902  1.00  0.00           C  
ATOM   2624  C   ASN A  78       4.326   4.131  -5.826  1.00  0.00           C  
ATOM   2625  O   ASN A  78       3.929   4.068  -4.663  1.00  0.00           O  
ATOM   2626  CB  ASN A  78       2.146   3.836  -7.080  1.00  0.00           C  
ATOM   2627  CG  ASN A  78       2.430   2.598  -7.916  1.00  0.00           C  
ATOM   2628  OD1 ASN A  78       3.563   2.189  -8.094  1.00  0.00           O  
ATOM   2629  ND2 ASN A  78       1.426   1.974  -8.475  1.00  0.00           N  
ATOM   2630  H   ASN A  78       4.639   4.122  -8.487  1.00  0.00           H  
ATOM   2631  HA  ASN A  78       3.069   5.717  -6.543  1.00  0.00           H  
ATOM   2632  HB2 ASN A  78       1.372   4.408  -7.592  1.00  0.00           H  
ATOM   2633  HB3 ASN A  78       1.747   3.529  -6.113  1.00  0.00           H  
ATOM   2634 HD21 ASN A  78       1.682   1.271  -9.153  1.00  0.00           H  
ATOM   2635 HD22 ASN A  78       0.507   2.055  -8.065  1.00  0.00           H  
ATOM   2636  N   ALA A  79       5.541   3.680  -6.172  1.00  0.00           N  
ATOM   2637  CA  ALA A  79       6.449   2.914  -5.300  1.00  0.00           C  
ATOM   2638  C   ALA A  79       5.835   1.599  -4.753  1.00  0.00           C  
ATOM   2639  O   ALA A  79       6.098   1.186  -3.618  1.00  0.00           O  
ATOM   2640  CB  ALA A  79       7.070   3.837  -4.238  1.00  0.00           C  
ATOM   2641  H   ALA A  79       5.810   3.740  -7.144  1.00  0.00           H  
ATOM   2642  HA  ALA A  79       7.269   2.592  -5.942  1.00  0.00           H  
ATOM   2643  HB1 ALA A  79       7.471   4.732  -4.714  1.00  0.00           H  
ATOM   2644  HB2 ALA A  79       6.319   4.129  -3.503  1.00  0.00           H  
ATOM   2645  HB3 ALA A  79       7.877   3.314  -3.726  1.00  0.00           H  
ATOM   2646  N   TYR A  80       4.997   0.950  -5.566  1.00  0.00           N  
ATOM   2647  CA  TYR A  80       4.247  -0.269  -5.243  1.00  0.00           C  
ATOM   2648  C   TYR A  80       5.104  -1.508  -5.542  1.00  0.00           C  
ATOM   2649  O   TYR A  80       5.355  -1.827  -6.699  1.00  0.00           O  
ATOM   2650  CB  TYR A  80       2.951  -0.214  -6.074  1.00  0.00           C  
ATOM   2651  CG  TYR A  80       1.924  -1.339  -6.088  1.00  0.00           C  
ATOM   2652  CD1 TYR A  80       0.952  -1.295  -7.108  1.00  0.00           C  
ATOM   2653  CD2 TYR A  80       1.867  -2.369  -5.126  1.00  0.00           C  
ATOM   2654  CE1 TYR A  80      -0.085  -2.239  -7.160  1.00  0.00           C  
ATOM   2655  CE2 TYR A  80       0.841  -3.339  -5.191  1.00  0.00           C  
ATOM   2656  CZ  TYR A  80      -0.150  -3.263  -6.198  1.00  0.00           C  
ATOM   2657  OH  TYR A  80      -1.195  -4.130  -6.224  1.00  0.00           O  
ATOM   2658  H   TYR A  80       4.881   1.318  -6.499  1.00  0.00           H  
ATOM   2659  HA  TYR A  80       3.980  -0.264  -4.187  1.00  0.00           H  
ATOM   2660  HB2 TYR A  80       3.256  -0.093  -7.113  1.00  0.00           H  
ATOM   2661  HB3 TYR A  80       2.417   0.692  -5.784  1.00  0.00           H  
ATOM   2662  HD1 TYR A  80       0.989  -0.513  -7.852  1.00  0.00           H  
ATOM   2663  HD2 TYR A  80       2.603  -2.430  -4.338  1.00  0.00           H  
ATOM   2664  HE1 TYR A  80      -0.848  -2.175  -7.922  1.00  0.00           H  
ATOM   2665  HE2 TYR A  80       0.798  -4.140  -4.468  1.00  0.00           H  
ATOM   2666  HH  TYR A  80      -1.950  -3.733  -6.664  1.00  0.00           H  
ATOM   2667  N   VAL A  81       5.556  -2.211  -4.496  1.00  0.00           N  
ATOM   2668  CA  VAL A  81       6.146  -3.562  -4.603  1.00  0.00           C  
ATOM   2669  C   VAL A  81       5.079  -4.574  -5.043  1.00  0.00           C  
ATOM   2670  O   VAL A  81       4.030  -4.631  -4.401  1.00  0.00           O  
ATOM   2671  CB  VAL A  81       6.787  -4.011  -3.269  1.00  0.00           C  
ATOM   2672  CG1 VAL A  81       7.314  -5.453  -3.317  1.00  0.00           C  
ATOM   2673  CG2 VAL A  81       7.931  -3.100  -2.810  1.00  0.00           C  
ATOM   2674  H   VAL A  81       5.457  -1.801  -3.579  1.00  0.00           H  
ATOM   2675  HA  VAL A  81       6.927  -3.539  -5.363  1.00  0.00           H  
ATOM   2676  HB  VAL A  81       6.018  -3.965  -2.498  1.00  0.00           H  
ATOM   2677 HG11 VAL A  81       6.490  -6.157  -3.434  1.00  0.00           H  
ATOM   2678 HG12 VAL A  81       8.012  -5.569  -4.146  1.00  0.00           H  
ATOM   2679 HG13 VAL A  81       7.827  -5.692  -2.385  1.00  0.00           H  
ATOM   2680 HG21 VAL A  81       8.798  -3.231  -3.458  1.00  0.00           H  
ATOM   2681 HG22 VAL A  81       7.623  -2.054  -2.809  1.00  0.00           H  
ATOM   2682 HG23 VAL A  81       8.227  -3.366  -1.795  1.00  0.00           H  
ATOM   2683  N   VAL A  82       5.348  -5.384  -6.076  1.00  0.00           N  
ATOM   2684  CA  VAL A  82       4.361  -6.300  -6.709  1.00  0.00           C  
ATOM   2685  C   VAL A  82       4.799  -7.773  -6.747  1.00  0.00           C  
ATOM   2686  O   VAL A  82       3.975  -8.659  -6.977  1.00  0.00           O  
ATOM   2687  CB  VAL A  82       3.981  -5.827  -8.132  1.00  0.00           C  
ATOM   2688  CG1 VAL A  82       3.529  -4.366  -8.171  1.00  0.00           C  
ATOM   2689  CG2 VAL A  82       5.116  -6.008  -9.155  1.00  0.00           C  
ATOM   2690  H   VAL A  82       6.238  -5.256  -6.536  1.00  0.00           H  
ATOM   2691  HA  VAL A  82       3.442  -6.279  -6.123  1.00  0.00           H  
ATOM   2692  HB  VAL A  82       3.141  -6.434  -8.468  1.00  0.00           H  
ATOM   2693 HG11 VAL A  82       2.746  -4.200  -7.432  1.00  0.00           H  
ATOM   2694 HG12 VAL A  82       4.371  -3.702  -7.973  1.00  0.00           H  
ATOM   2695 HG13 VAL A  82       3.136  -4.135  -9.161  1.00  0.00           H  
ATOM   2696 HG21 VAL A  82       5.989  -5.426  -8.858  1.00  0.00           H  
ATOM   2697 HG22 VAL A  82       5.388  -7.060  -9.245  1.00  0.00           H  
ATOM   2698 HG23 VAL A  82       4.779  -5.662 -10.132  1.00  0.00           H  
ATOM   2699  N   GLY A  83       6.079  -8.065  -6.510  1.00  0.00           N  
ATOM   2700  CA  GLY A  83       6.604  -9.431  -6.535  1.00  0.00           C  
ATOM   2701  C   GLY A  83       8.043  -9.536  -6.045  1.00  0.00           C  
ATOM   2702  O   GLY A  83       8.705  -8.523  -5.802  1.00  0.00           O  
ATOM   2703  H   GLY A  83       6.725  -7.316  -6.308  1.00  0.00           H  
ATOM   2704  HA2 GLY A  83       6.563  -9.825  -7.551  1.00  0.00           H  
ATOM   2705  HA3 GLY A  83       5.983 -10.066  -5.903  1.00  0.00           H  
ATOM   2706  N   TYR A  84       8.518 -10.771  -5.890  1.00  0.00           N  
ATOM   2707  CA  TYR A  84       9.806 -11.092  -5.274  1.00  0.00           C  
ATOM   2708  C   TYR A  84      10.442 -12.369  -5.860  1.00  0.00           C  
ATOM   2709  O   TYR A  84       9.759 -13.186  -6.481  1.00  0.00           O  
ATOM   2710  CB  TYR A  84       9.632 -11.122  -3.738  1.00  0.00           C  
ATOM   2711  CG  TYR A  84       9.730 -12.469  -3.054  1.00  0.00           C  
ATOM   2712  CD1 TYR A  84       8.592 -13.290  -2.959  1.00  0.00           C  
ATOM   2713  CD2 TYR A  84      10.952 -12.882  -2.484  1.00  0.00           C  
ATOM   2714  CE1 TYR A  84       8.679 -14.533  -2.306  1.00  0.00           C  
ATOM   2715  CE2 TYR A  84      11.040 -14.126  -1.833  1.00  0.00           C  
ATOM   2716  CZ  TYR A  84       9.904 -14.957  -1.753  1.00  0.00           C  
ATOM   2717  OH  TYR A  84       9.983 -16.166  -1.147  1.00  0.00           O  
ATOM   2718  H   TYR A  84       7.933 -11.545  -6.171  1.00  0.00           H  
ATOM   2719  HA  TYR A  84      10.486 -10.273  -5.510  1.00  0.00           H  
ATOM   2720  HB2 TYR A  84       8.685 -10.661  -3.458  1.00  0.00           H  
ATOM   2721  HB3 TYR A  84      10.401 -10.484  -3.302  1.00  0.00           H  
ATOM   2722  HD1 TYR A  84       7.657 -12.963  -3.388  1.00  0.00           H  
ATOM   2723  HD2 TYR A  84      11.821 -12.244  -2.549  1.00  0.00           H  
ATOM   2724  HE1 TYR A  84       7.816 -15.179  -2.232  1.00  0.00           H  
ATOM   2725  HE2 TYR A  84      11.972 -14.450  -1.395  1.00  0.00           H  
ATOM   2726  HH  TYR A  84      10.758 -16.244  -0.586  1.00  0.00           H  
ATOM   2727  N   ARG A  85      11.755 -12.543  -5.664  1.00  0.00           N  
ATOM   2728  CA  ARG A  85      12.569 -13.676  -6.151  1.00  0.00           C  
ATOM   2729  C   ARG A  85      13.612 -14.080  -5.102  1.00  0.00           C  
ATOM   2730  O   ARG A  85      14.248 -13.203  -4.521  1.00  0.00           O  
ATOM   2731  CB  ARG A  85      13.170 -13.309  -7.530  1.00  0.00           C  
ATOM   2732  CG  ARG A  85      14.214 -14.278  -8.123  1.00  0.00           C  
ATOM   2733  CD  ARG A  85      15.141 -13.593  -9.148  1.00  0.00           C  
ATOM   2734  NE  ARG A  85      16.149 -12.731  -8.489  1.00  0.00           N  
ATOM   2735  CZ  ARG A  85      17.294 -12.304  -8.993  1.00  0.00           C  
ATOM   2736  NH1 ARG A  85      17.649 -12.496 -10.225  1.00  0.00           N  
ATOM   2737  NH2 ARG A  85      18.131 -11.654  -8.239  1.00  0.00           N1+
ATOM   2738  H   ARG A  85      12.228 -11.826  -5.132  1.00  0.00           H  
ATOM   2739  HA  ARG A  85      11.917 -14.539  -6.288  1.00  0.00           H  
ATOM   2740  HB2 ARG A  85      13.634 -12.326  -7.443  1.00  0.00           H  
ATOM   2741  HB3 ARG A  85      12.355 -13.204  -8.246  1.00  0.00           H  
ATOM   2742  HG2 ARG A  85      13.688 -15.098  -8.611  1.00  0.00           H  
ATOM   2743  HG3 ARG A  85      14.837 -14.708  -7.338  1.00  0.00           H  
ATOM   2744  HD2 ARG A  85      14.545 -13.006  -9.847  1.00  0.00           H  
ATOM   2745  HD3 ARG A  85      15.654 -14.369  -9.715  1.00  0.00           H  
ATOM   2746  HE  ARG A  85      16.017 -12.518  -7.511  1.00  0.00           H  
ATOM   2747 HH11 ARG A  85      18.529 -12.142 -10.572  1.00  0.00           H  
ATOM   2748 HH12 ARG A  85      17.043 -12.964 -10.883  1.00  0.00           H  
ATOM   2749 HH21 ARG A  85      17.922 -11.490  -7.264  1.00  0.00           H  
ATOM   2750 HH22 ARG A  85      19.076 -11.480  -8.549  1.00  0.00           H  
ATOM   2751  N   ALA A  86      13.794 -15.379  -4.856  1.00  0.00           N  
ATOM   2752  CA  ALA A  86      14.814 -15.906  -3.940  1.00  0.00           C  
ATOM   2753  C   ALA A  86      15.140 -17.387  -4.207  1.00  0.00           C  
ATOM   2754  O   ALA A  86      14.232 -18.188  -4.445  1.00  0.00           O  
ATOM   2755  CB  ALA A  86      14.336 -15.740  -2.491  1.00  0.00           C  
ATOM   2756  H   ALA A  86      13.227 -16.046  -5.361  1.00  0.00           H  
ATOM   2757  HA  ALA A  86      15.732 -15.331  -4.060  1.00  0.00           H  
ATOM   2758  HB1 ALA A  86      14.155 -14.686  -2.278  1.00  0.00           H  
ATOM   2759  HB2 ALA A  86      13.418 -16.307  -2.331  1.00  0.00           H  
ATOM   2760  HB3 ALA A  86      15.104 -16.104  -1.809  1.00  0.00           H  
ATOM   2761  N   GLY A  87      16.427 -17.752  -4.113  1.00  0.00           N  
ATOM   2762  CA  GLY A  87      16.941 -19.130  -4.043  1.00  0.00           C  
ATOM   2763  C   GLY A  87      16.788 -19.973  -5.316  1.00  0.00           C  
ATOM   2764  O   GLY A  87      17.778 -20.393  -5.917  1.00  0.00           O  
ATOM   2765  H   GLY A  87      17.111 -17.017  -4.003  1.00  0.00           H  
ATOM   2766  HA2 GLY A  87      16.423 -19.649  -3.236  1.00  0.00           H  
ATOM   2767  HA3 GLY A  87      18.000 -19.097  -3.788  1.00  0.00           H  
ATOM   2768  N   ASN A  88      15.545 -20.216  -5.729  1.00  0.00           N  
ATOM   2769  CA  ASN A  88      15.154 -21.047  -6.873  1.00  0.00           C  
ATOM   2770  C   ASN A  88      13.821 -20.602  -7.523  1.00  0.00           C  
ATOM   2771  O   ASN A  88      13.394 -21.201  -8.512  1.00  0.00           O  
ATOM   2772  CB  ASN A  88      15.063 -22.510  -6.392  1.00  0.00           C  
ATOM   2773  CG  ASN A  88      14.067 -22.709  -5.258  1.00  0.00           C  
ATOM   2774  OD1 ASN A  88      12.862 -22.624  -5.446  1.00  0.00           O  
ATOM   2775  ND2 ASN A  88      14.512 -22.938  -4.049  1.00  0.00           N  
ATOM   2776  H   ASN A  88      14.813 -19.807  -5.165  1.00  0.00           H  
ATOM   2777  HA  ASN A  88      15.919 -20.980  -7.646  1.00  0.00           H  
ATOM   2778  HB2 ASN A  88      16.048 -22.840  -6.063  1.00  0.00           H  
ATOM   2779  HB3 ASN A  88      14.761 -23.146  -7.224  1.00  0.00           H  
ATOM   2780 HD21 ASN A  88      15.499 -22.894  -3.840  1.00  0.00           H  
ATOM   2781 HD22 ASN A  88      13.830 -23.065  -3.316  1.00  0.00           H  
ATOM   2782  N   SER A  89      13.135 -19.591  -6.976  1.00  0.00           N  
ATOM   2783  CA  SER A  89      11.741 -19.268  -7.316  1.00  0.00           C  
ATOM   2784  C   SER A  89      11.454 -17.769  -7.337  1.00  0.00           C  
ATOM   2785  O   SER A  89      12.138 -16.980  -6.681  1.00  0.00           O  
ATOM   2786  CB  SER A  89      10.778 -19.938  -6.330  1.00  0.00           C  
ATOM   2787  OG  SER A  89      10.805 -21.340  -6.474  1.00  0.00           O  
ATOM   2788  H   SER A  89      13.554 -19.060  -6.226  1.00  0.00           H  
ATOM   2789  HA  SER A  89      11.512 -19.653  -8.310  1.00  0.00           H  
ATOM   2790  HB2 SER A  89       9.763 -19.591  -6.523  1.00  0.00           H  
ATOM   2791  HB3 SER A  89      11.052 -19.667  -5.310  1.00  0.00           H  
ATOM   2792  HG  SER A  89      11.624 -21.670  -6.098  1.00  0.00           H  
ATOM   2793  N   ALA A  90      10.403 -17.393  -8.068  1.00  0.00           N  
ATOM   2794  CA  ALA A  90       9.837 -16.050  -8.085  1.00  0.00           C  
ATOM   2795  C   ALA A  90       8.310 -16.088  -7.945  1.00  0.00           C  
ATOM   2796  O   ALA A  90       7.648 -17.019  -8.408  1.00  0.00           O  
ATOM   2797  CB  ALA A  90      10.298 -15.302  -9.337  1.00  0.00           C  
ATOM   2798  H   ALA A  90       9.941 -18.089  -8.635  1.00  0.00           H  
ATOM   2799  HA  ALA A  90      10.217 -15.510  -7.218  1.00  0.00           H  
ATOM   2800  HB1 ALA A  90      11.386 -15.316  -9.398  1.00  0.00           H  
ATOM   2801  HB2 ALA A  90       9.877 -15.772 -10.225  1.00  0.00           H  
ATOM   2802  HB3 ALA A  90       9.957 -14.268  -9.284  1.00  0.00           H  
ATOM   2803  N   TYR A  91       7.758 -15.063  -7.302  1.00  0.00           N  
ATOM   2804  CA  TYR A  91       6.378 -15.025  -6.830  1.00  0.00           C  
ATOM   2805  C   TYR A  91       5.803 -13.615  -6.980  1.00  0.00           C  
ATOM   2806  O   TYR A  91       6.497 -12.629  -6.726  1.00  0.00           O  
ATOM   2807  CB  TYR A  91       6.288 -15.462  -5.356  1.00  0.00           C  
ATOM   2808  CG  TYR A  91       7.057 -16.703  -4.927  1.00  0.00           C  
ATOM   2809  CD1 TYR A  91       8.442 -16.617  -4.675  1.00  0.00           C  
ATOM   2810  CD2 TYR A  91       6.378 -17.911  -4.677  1.00  0.00           C  
ATOM   2811  CE1 TYR A  91       9.141 -17.723  -4.159  1.00  0.00           C  
ATOM   2812  CE2 TYR A  91       7.077 -19.025  -4.167  1.00  0.00           C  
ATOM   2813  CZ  TYR A  91       8.456 -18.925  -3.890  1.00  0.00           C  
ATOM   2814  OH  TYR A  91       9.128 -19.975  -3.352  1.00  0.00           O  
ATOM   2815  H   TYR A  91       8.357 -14.300  -7.022  1.00  0.00           H  
ATOM   2816  HA  TYR A  91       5.778 -15.714  -7.425  1.00  0.00           H  
ATOM   2817  HB2 TYR A  91       5.234 -15.604  -5.118  1.00  0.00           H  
ATOM   2818  HB3 TYR A  91       6.640 -14.637  -4.736  1.00  0.00           H  
ATOM   2819  HD1 TYR A  91       8.967 -15.689  -4.847  1.00  0.00           H  
ATOM   2820  HD2 TYR A  91       5.315 -17.982  -4.853  1.00  0.00           H  
ATOM   2821  HE1 TYR A  91      10.196 -17.652  -3.940  1.00  0.00           H  
ATOM   2822  HE2 TYR A  91       6.557 -19.952  -3.976  1.00  0.00           H  
ATOM   2823  HH  TYR A  91       8.561 -20.520  -2.801  1.00  0.00           H  
ATOM   2824  N   PHE A  92       4.526 -13.516  -7.342  1.00  0.00           N  
ATOM   2825  CA  PHE A  92       3.824 -12.247  -7.537  1.00  0.00           C  
ATOM   2826  C   PHE A  92       2.448 -12.268  -6.877  1.00  0.00           C  
ATOM   2827  O   PHE A  92       1.768 -13.295  -6.850  1.00  0.00           O  
ATOM   2828  CB  PHE A  92       3.711 -11.924  -9.033  1.00  0.00           C  
ATOM   2829  CG  PHE A  92       5.026 -11.603  -9.718  1.00  0.00           C  
ATOM   2830  CD1 PHE A  92       5.416 -10.261  -9.881  1.00  0.00           C  
ATOM   2831  CD2 PHE A  92       5.857 -12.635 -10.197  1.00  0.00           C  
ATOM   2832  CE1 PHE A  92       6.629  -9.948 -10.519  1.00  0.00           C  
ATOM   2833  CE2 PHE A  92       7.072 -12.322 -10.834  1.00  0.00           C  
ATOM   2834  CZ  PHE A  92       7.456 -10.979 -10.996  1.00  0.00           C  
ATOM   2835  H   PHE A  92       4.019 -14.363  -7.555  1.00  0.00           H  
ATOM   2836  HA  PHE A  92       4.389 -11.441  -7.069  1.00  0.00           H  
ATOM   2837  HB2 PHE A  92       3.049 -11.066  -9.146  1.00  0.00           H  
ATOM   2838  HB3 PHE A  92       3.236 -12.766  -9.537  1.00  0.00           H  
ATOM   2839  HD1 PHE A  92       4.782  -9.469  -9.511  1.00  0.00           H  
ATOM   2840  HD2 PHE A  92       5.566 -13.667 -10.073  1.00  0.00           H  
ATOM   2841  HE1 PHE A  92       6.924  -8.916 -10.644  1.00  0.00           H  
ATOM   2842  HE2 PHE A  92       7.711 -13.115 -11.195  1.00  0.00           H  
ATOM   2843  HZ  PHE A  92       8.389 -10.740 -11.484  1.00  0.00           H  
ATOM   2844  N   PHE A  93       2.025 -11.116  -6.371  1.00  0.00           N  
ATOM   2845  CA  PHE A  93       0.669 -10.913  -5.868  1.00  0.00           C  
ATOM   2846  C   PHE A  93      -0.224 -10.461  -7.029  1.00  0.00           C  
ATOM   2847  O   PHE A  93       0.235  -9.685  -7.868  1.00  0.00           O  
ATOM   2848  CB  PHE A  93       0.702  -9.884  -4.737  1.00  0.00           C  
ATOM   2849  CG  PHE A  93       1.753 -10.101  -3.664  1.00  0.00           C  
ATOM   2850  CD1 PHE A  93       1.504 -10.969  -2.586  1.00  0.00           C  
ATOM   2851  CD2 PHE A  93       2.966  -9.386  -3.720  1.00  0.00           C  
ATOM   2852  CE1 PHE A  93       2.471 -11.133  -1.576  1.00  0.00           C  
ATOM   2853  CE2 PHE A  93       3.930  -9.546  -2.712  1.00  0.00           C  
ATOM   2854  CZ  PHE A  93       3.681 -10.418  -1.639  1.00  0.00           C  
ATOM   2855  H   PHE A  93       2.609 -10.299  -6.470  1.00  0.00           H  
ATOM   2856  HA  PHE A  93       0.272 -11.847  -5.469  1.00  0.00           H  
ATOM   2857  HB2 PHE A  93      -0.278  -9.886  -4.259  1.00  0.00           H  
ATOM   2858  HB3 PHE A  93       0.861  -8.898  -5.172  1.00  0.00           H  
ATOM   2859  HD1 PHE A  93       0.568 -11.506  -2.534  1.00  0.00           H  
ATOM   2860  HD2 PHE A  93       3.150  -8.703  -4.536  1.00  0.00           H  
ATOM   2861  HE1 PHE A  93       2.286 -11.804  -0.750  1.00  0.00           H  
ATOM   2862  HE2 PHE A  93       4.857  -8.994  -2.755  1.00  0.00           H  
ATOM   2863  HZ  PHE A  93       4.420 -10.532  -0.860  1.00  0.00           H  
ATOM   2864  N   HIS A  94      -1.479 -10.918  -7.110  1.00  0.00           N  
ATOM   2865  CA  HIS A  94      -2.351 -10.524  -8.224  1.00  0.00           C  
ATOM   2866  C   HIS A  94      -2.691  -9.023  -8.136  1.00  0.00           C  
ATOM   2867  O   HIS A  94      -3.247  -8.607  -7.116  1.00  0.00           O  
ATOM   2868  CB  HIS A  94      -3.623 -11.373  -8.313  1.00  0.00           C  
ATOM   2869  CG  HIS A  94      -4.361 -11.044  -9.588  1.00  0.00           C  
ATOM   2870  CD2 HIS A  94      -5.335 -10.098  -9.728  1.00  0.00           C  
ATOM   2871  ND1 HIS A  94      -4.060 -11.571 -10.846  1.00  0.00           N  
ATOM   2872  NE2 HIS A  94      -5.629 -10.028 -11.071  1.00  0.00           N  
ATOM   2873  CE1 HIS A  94      -4.856 -10.920 -11.710  1.00  0.00           C  
ATOM   2874  H   HIS A  94      -1.853 -11.476  -6.356  1.00  0.00           H  
ATOM   2875  HA  HIS A  94      -1.808 -10.719  -9.149  1.00  0.00           H  
ATOM   2876  HB2 HIS A  94      -4.263 -11.185  -7.452  1.00  0.00           H  
ATOM   2877  HB3 HIS A  94      -3.354 -12.429  -8.332  1.00  0.00           H  
ATOM   2878  HD2 HIS A  94      -5.742  -9.479  -8.942  1.00  0.00           H  
ATOM   2879  HE2 HIS A  94      -6.247  -9.371 -11.526  1.00  0.00           H  
ATOM   2880  HE1 HIS A  94      -4.864 -11.078 -12.778  1.00  0.00           H  
ATOM   2881  N   PRO A  95      -2.367  -8.197  -9.151  1.00  0.00           N  
ATOM   2882  CA  PRO A  95      -2.596  -6.756  -9.089  1.00  0.00           C  
ATOM   2883  C   PRO A  95      -4.064  -6.320  -9.065  1.00  0.00           C  
ATOM   2884  O   PRO A  95      -4.989  -7.081  -9.331  1.00  0.00           O  
ATOM   2885  CB  PRO A  95      -1.896  -6.182 -10.324  1.00  0.00           C  
ATOM   2886  CG  PRO A  95      -0.782  -7.186 -10.587  1.00  0.00           C  
ATOM   2887  CD  PRO A  95      -1.514  -8.492 -10.297  1.00  0.00           C  
ATOM   2888  HA  PRO A  95      -2.106  -6.366  -8.197  1.00  0.00           H  
ATOM   2889  HB2 PRO A  95      -1.511  -5.179 -10.135  1.00  0.00           H  
ATOM   2890  HB3 PRO A  95      -2.578  -6.172 -11.174  1.00  0.00           H  
ATOM   2891  HG2 PRO A  95       0.033  -7.043  -9.878  1.00  0.00           H  
ATOM   2892  HG3 PRO A  95      -0.419  -7.142 -11.614  1.00  0.00           H  
ATOM   2893  HD2 PRO A  95      -2.135  -8.774 -11.147  1.00  0.00           H  
ATOM   2894  HD3 PRO A  95      -0.776  -9.270 -10.099  1.00  0.00           H  
ATOM   2895  N   ASP A  96      -4.272  -5.025  -8.842  1.00  0.00           N  
ATOM   2896  CA  ASP A  96      -5.558  -4.328  -8.947  1.00  0.00           C  
ATOM   2897  C   ASP A  96      -6.235  -4.498 -10.334  1.00  0.00           C  
ATOM   2898  O   ASP A  96      -7.428  -4.220 -10.493  1.00  0.00           O  
ATOM   2899  CB  ASP A  96      -5.391  -2.802  -8.675  1.00  0.00           C  
ATOM   2900  CG  ASP A  96      -4.129  -2.239  -7.976  1.00  0.00           C  
ATOM   2901  OD1 ASP A  96      -3.237  -2.980  -7.502  1.00  0.00           O  
ATOM   2902  OD2 ASP A  96      -4.002  -0.992  -7.991  1.00  0.00           O1-
ATOM   2903  H   ASP A  96      -3.496  -4.480  -8.494  1.00  0.00           H  
ATOM   2904  HA  ASP A  96      -6.228  -4.742  -8.194  1.00  0.00           H  
ATOM   2905  HB2 ASP A  96      -6.266  -2.472  -8.115  1.00  0.00           H  
ATOM   2906  HB3 ASP A  96      -5.445  -2.289  -9.636  1.00  0.00           H  
ATOM   2907  N   ASN A  97      -5.449  -4.872 -11.355  1.00  0.00           N  
ATOM   2908  CA  ASN A  97      -5.682  -4.578 -12.767  1.00  0.00           C  
ATOM   2909  C   ASN A  97      -4.906  -5.521 -13.719  1.00  0.00           C  
ATOM   2910  O   ASN A  97      -3.781  -5.935 -13.436  1.00  0.00           O  
ATOM   2911  CB  ASN A  97      -5.223  -3.124 -13.014  1.00  0.00           C  
ATOM   2912  CG  ASN A  97      -3.743  -2.887 -12.766  1.00  0.00           C  
ATOM   2913  OD1 ASN A  97      -2.970  -2.827 -13.699  1.00  0.00           O  
ATOM   2914  ND2 ASN A  97      -3.281  -2.742 -11.546  1.00  0.00           N  
ATOM   2915  H   ASN A  97      -4.552  -5.274 -11.122  1.00  0.00           H  
ATOM   2916  HA  ASN A  97      -6.745  -4.665 -12.991  1.00  0.00           H  
ATOM   2917  HB2 ASN A  97      -5.784  -2.444 -12.373  1.00  0.00           H  
ATOM   2918  HB3 ASN A  97      -5.426  -2.865 -14.053  1.00  0.00           H  
ATOM   2919 HD21 ASN A  97      -3.888  -2.816 -10.742  1.00  0.00           H  
ATOM   2920 HD22 ASN A  97      -2.280  -2.640 -11.461  1.00  0.00           H  
ATOM   2921  N   GLN A  98      -5.471  -5.776 -14.901  1.00  0.00           N  
ATOM   2922  CA  GLN A  98      -4.867  -6.556 -15.991  1.00  0.00           C  
ATOM   2923  C   GLN A  98      -3.627  -5.881 -16.614  1.00  0.00           C  
ATOM   2924  O   GLN A  98      -2.740  -6.559 -17.129  1.00  0.00           O  
ATOM   2925  CB  GLN A  98      -5.974  -6.843 -17.028  1.00  0.00           C  
ATOM   2926  CG  GLN A  98      -5.541  -7.395 -18.402  1.00  0.00           C  
ATOM   2927  CD  GLN A  98      -4.669  -8.645 -18.377  1.00  0.00           C  
ATOM   2928  OE1 GLN A  98      -4.524  -9.360 -17.390  1.00  0.00           O  
ATOM   2929  NE2 GLN A  98      -4.057  -8.979 -19.491  1.00  0.00           N  
ATOM   2930  H   GLN A  98      -6.406  -5.424 -15.049  1.00  0.00           H  
ATOM   2931  HA  GLN A  98      -4.539  -7.509 -15.577  1.00  0.00           H  
ATOM   2932  HB2 GLN A  98      -6.679  -7.546 -16.586  1.00  0.00           H  
ATOM   2933  HB3 GLN A  98      -6.515  -5.917 -17.221  1.00  0.00           H  
ATOM   2934  HG2 GLN A  98      -6.437  -7.616 -18.982  1.00  0.00           H  
ATOM   2935  HG3 GLN A  98      -5.001  -6.612 -18.933  1.00  0.00           H  
ATOM   2936 HE21 GLN A  98      -4.181  -8.426 -20.327  1.00  0.00           H  
ATOM   2937 HE22 GLN A  98      -3.423  -9.765 -19.457  1.00  0.00           H  
ATOM   2938  N   GLU A  99      -3.548  -4.549 -16.552  1.00  0.00           N  
ATOM   2939  CA  GLU A  99      -2.458  -3.736 -17.115  1.00  0.00           C  
ATOM   2940  C   GLU A  99      -1.093  -4.002 -16.436  1.00  0.00           C  
ATOM   2941  O   GLU A  99      -0.052  -3.971 -17.095  1.00  0.00           O  
ATOM   2942  CB  GLU A  99      -2.931  -2.267 -17.070  1.00  0.00           C  
ATOM   2943  CG  GLU A  99      -1.938  -1.183 -17.527  1.00  0.00           C  
ATOM   2944  CD  GLU A  99      -1.980   0.102 -16.682  1.00  0.00           C  
ATOM   2945  OE1 GLU A  99      -0.989   0.863 -16.685  1.00  0.00           O  
ATOM   2946  OE2 GLU A  99      -2.988   0.378 -15.984  1.00  0.00           O1-
ATOM   2947  H   GLU A  99      -4.293  -4.063 -16.073  1.00  0.00           H  
ATOM   2948  HA  GLU A  99      -2.329  -4.012 -18.162  1.00  0.00           H  
ATOM   2949  HB2 GLU A  99      -3.214  -2.064 -16.038  1.00  0.00           H  
ATOM   2950  HB3 GLU A  99      -3.838  -2.171 -17.667  1.00  0.00           H  
ATOM   2951  HG2 GLU A  99      -2.143  -0.939 -18.570  1.00  0.00           H  
ATOM   2952  HG3 GLU A  99      -0.924  -1.578 -17.483  1.00  0.00           H  
ATOM   2953  N   ASP A 100      -1.102  -4.345 -15.146  1.00  0.00           N  
ATOM   2954  CA  ASP A 100       0.049  -4.856 -14.391  1.00  0.00           C  
ATOM   2955  C   ASP A 100       0.139  -6.389 -14.411  1.00  0.00           C  
ATOM   2956  O   ASP A 100       1.241  -6.937 -14.460  1.00  0.00           O  
ATOM   2957  CB  ASP A 100      -0.010  -4.356 -12.940  1.00  0.00           C  
ATOM   2958  CG  ASP A 100       0.064  -2.838 -12.788  1.00  0.00           C  
ATOM   2959  OD1 ASP A 100       0.684  -2.161 -13.634  1.00  0.00           O  
ATOM   2960  OD2 ASP A 100      -0.487  -2.297 -11.791  1.00  0.00           O1-
ATOM   2961  H   ASP A 100      -1.971  -4.223 -14.646  1.00  0.00           H  
ATOM   2962  HA  ASP A 100       0.965  -4.469 -14.836  1.00  0.00           H  
ATOM   2963  HB2 ASP A 100       0.822  -4.795 -12.388  1.00  0.00           H  
ATOM   2964  HB3 ASP A 100      -0.940  -4.708 -12.494  1.00  0.00           H  
ATOM   2965  N   ALA A 101      -0.996  -7.101 -14.409  1.00  0.00           N  
ATOM   2966  CA  ALA A 101      -1.005  -8.567 -14.434  1.00  0.00           C  
ATOM   2967  C   ALA A 101      -0.405  -9.152 -15.730  1.00  0.00           C  
ATOM   2968  O   ALA A 101       0.094 -10.276 -15.723  1.00  0.00           O  
ATOM   2969  CB  ALA A 101      -2.430  -9.077 -14.200  1.00  0.00           C  
ATOM   2970  H   ALA A 101      -1.878  -6.613 -14.340  1.00  0.00           H  
ATOM   2971  HA  ALA A 101      -0.387  -8.918 -13.607  1.00  0.00           H  
ATOM   2972  HB1 ALA A 101      -2.881  -8.571 -13.346  1.00  0.00           H  
ATOM   2973  HB2 ALA A 101      -3.031  -8.900 -15.092  1.00  0.00           H  
ATOM   2974  HB3 ALA A 101      -2.403 -10.148 -14.004  1.00  0.00           H  
ATOM   2975  N   GLU A 102      -0.413  -8.407 -16.841  1.00  0.00           N  
ATOM   2976  CA  GLU A 102       0.363  -8.750 -18.042  1.00  0.00           C  
ATOM   2977  C   GLU A 102       1.849  -8.382 -17.876  1.00  0.00           C  
ATOM   2978  O   GLU A 102       2.731  -9.176 -18.215  1.00  0.00           O  
ATOM   2979  CB  GLU A 102      -0.300  -8.111 -19.280  1.00  0.00           C  
ATOM   2980  CG  GLU A 102       0.171  -8.653 -20.643  1.00  0.00           C  
ATOM   2981  CD  GLU A 102       1.629  -8.363 -21.018  1.00  0.00           C  
ATOM   2982  OE1 GLU A 102       2.165  -7.289 -20.657  1.00  0.00           O  
ATOM   2983  OE2 GLU A 102       2.257  -9.220 -21.681  1.00  0.00           O1-
ATOM   2984  H   GLU A 102      -0.941  -7.545 -16.837  1.00  0.00           H  
ATOM   2985  HA  GLU A 102       0.329  -9.830 -18.185  1.00  0.00           H  
ATOM   2986  HB2 GLU A 102      -0.154  -7.031 -19.248  1.00  0.00           H  
ATOM   2987  HB3 GLU A 102      -1.373  -8.294 -19.219  1.00  0.00           H  
ATOM   2988  HG2 GLU A 102      -0.468  -8.223 -21.413  1.00  0.00           H  
ATOM   2989  HG3 GLU A 102       0.005  -9.731 -20.653  1.00  0.00           H  
ATOM   2990  N   ALA A 103       2.150  -7.219 -17.287  1.00  0.00           N  
ATOM   2991  CA  ALA A 103       3.514  -6.713 -17.139  1.00  0.00           C  
ATOM   2992  C   ALA A 103       4.427  -7.635 -16.302  1.00  0.00           C  
ATOM   2993  O   ALA A 103       5.602  -7.812 -16.635  1.00  0.00           O  
ATOM   2994  CB  ALA A 103       3.458  -5.295 -16.565  1.00  0.00           C  
ATOM   2995  H   ALA A 103       1.392  -6.633 -16.967  1.00  0.00           H  
ATOM   2996  HA  ALA A 103       3.938  -6.646 -18.141  1.00  0.00           H  
ATOM   2997  HB1 ALA A 103       2.816  -4.667 -17.182  1.00  0.00           H  
ATOM   2998  HB2 ALA A 103       3.074  -5.315 -15.545  1.00  0.00           H  
ATOM   2999  HB3 ALA A 103       4.463  -4.873 -16.555  1.00  0.00           H  
ATOM   3000  N   ILE A 104       3.889  -8.293 -15.267  1.00  0.00           N  
ATOM   3001  CA  ILE A 104       4.605  -9.295 -14.446  1.00  0.00           C  
ATOM   3002  C   ILE A 104       4.967 -10.586 -15.215  1.00  0.00           C  
ATOM   3003  O   ILE A 104       5.661 -11.451 -14.671  1.00  0.00           O  
ATOM   3004  CB  ILE A 104       3.835  -9.587 -13.136  1.00  0.00           C  
ATOM   3005  CG1 ILE A 104       2.479 -10.274 -13.407  1.00  0.00           C  
ATOM   3006  CG2 ILE A 104       3.700  -8.304 -12.292  1.00  0.00           C  
ATOM   3007  CD1 ILE A 104       1.655 -10.601 -12.155  1.00  0.00           C  
ATOM   3008  H   ILE A 104       2.937  -8.063 -15.021  1.00  0.00           H  
ATOM   3009  HA  ILE A 104       5.558  -8.852 -14.160  1.00  0.00           H  
ATOM   3010  HB  ILE A 104       4.439 -10.285 -12.556  1.00  0.00           H  
ATOM   3011 HG12 ILE A 104       2.649 -11.204 -13.950  1.00  0.00           H  
ATOM   3012 HG13 ILE A 104       1.880  -9.616 -14.037  1.00  0.00           H  
ATOM   3013 HG21 ILE A 104       4.676  -7.831 -12.175  1.00  0.00           H  
ATOM   3014 HG22 ILE A 104       3.020  -7.597 -12.767  1.00  0.00           H  
ATOM   3015 HG23 ILE A 104       3.317  -8.541 -11.300  1.00  0.00           H  
ATOM   3016 HD11 ILE A 104       2.250 -11.197 -11.463  1.00  0.00           H  
ATOM   3017 HD12 ILE A 104       1.330  -9.684 -11.663  1.00  0.00           H  
ATOM   3018 HD13 ILE A 104       0.771 -11.169 -12.445  1.00  0.00           H  
ATOM   3019  N   THR A 105       4.590 -10.725 -16.494  1.00  0.00           N  
ATOM   3020  CA  THR A 105       5.157 -11.749 -17.397  1.00  0.00           C  
ATOM   3021  C   THR A 105       6.533 -11.357 -17.957  1.00  0.00           C  
ATOM   3022  O   THR A 105       7.224 -12.207 -18.516  1.00  0.00           O  
ATOM   3023  CB  THR A 105       4.219 -12.120 -18.555  1.00  0.00           C  
ATOM   3024  OG1 THR A 105       4.135 -11.080 -19.492  1.00  0.00           O  
ATOM   3025  CG2 THR A 105       2.811 -12.496 -18.102  1.00  0.00           C  
ATOM   3026  H   THR A 105       3.964 -10.040 -16.892  1.00  0.00           H  
ATOM   3027  HA  THR A 105       5.310 -12.665 -16.827  1.00  0.00           H  
ATOM   3028  HB  THR A 105       4.650 -12.984 -19.061  1.00  0.00           H  
ATOM   3029 HG21 THR A 105       2.870 -13.299 -17.366  1.00  0.00           H  
ATOM   3030 HG22 THR A 105       2.302 -11.643 -17.652  1.00  0.00           H  
ATOM   3031 HG23 THR A 105       2.235 -12.838 -18.962  1.00  0.00           H  
ATOM   3032  HG1 THR A 105       3.557 -10.400 -19.138  1.00  0.00           H  
ATOM   3033  N   HIS A 106       6.976 -10.104 -17.783  1.00  0.00           N  
ATOM   3034  CA  HIS A 106       8.280  -9.584 -18.250  1.00  0.00           C  
ATOM   3035  C   HIS A 106       9.273  -9.321 -17.102  1.00  0.00           C  
ATOM   3036  O   HIS A 106      10.313  -8.706 -17.312  1.00  0.00           O  
ATOM   3037  CB  HIS A 106       8.084  -8.350 -19.159  1.00  0.00           C  
ATOM   3038  CG  HIS A 106       6.840  -8.377 -20.021  1.00  0.00           C  
ATOM   3039  ND1 HIS A 106       6.498  -9.308 -20.991  1.00  0.00           N1+
ATOM   3040  CD2 HIS A 106       5.799  -7.498 -19.912  1.00  0.00           C  
ATOM   3041  CE1 HIS A 106       5.250  -9.026 -21.413  1.00  0.00           C  
ATOM   3042  NE2 HIS A 106       4.811  -7.930 -20.774  1.00  0.00           N  
ATOM   3043  H   HIS A 106       6.348  -9.440 -17.353  1.00  0.00           H  
ATOM   3044  HA  HIS A 106       8.753 -10.352 -18.862  1.00  0.00           H  
ATOM   3045  HB2 HIS A 106       8.962  -8.229 -19.793  1.00  0.00           H  
ATOM   3046  HB3 HIS A 106       8.029  -7.466 -18.523  1.00  0.00           H  
ATOM   3047  HD1 HIS A 106       7.051 -10.088 -21.315  1.00  0.00           H  
ATOM   3048  HD2 HIS A 106       5.747  -6.652 -19.243  1.00  0.00           H  
ATOM   3049  HE2 HIS A 106       3.864  -7.585 -20.835  1.00  0.00           H  
ATOM   3050  HE1 HIS A 106       4.657  -9.605 -22.105  1.00  0.00           H  
ATOM   3051  N   LEU A 107       8.965  -9.793 -15.889  1.00  0.00           N  
ATOM   3052  CA  LEU A 107       9.740  -9.578 -14.662  1.00  0.00           C  
ATOM   3053  C   LEU A 107       9.987 -10.919 -13.959  1.00  0.00           C  
ATOM   3054  O   LEU A 107       9.064 -11.723 -13.856  1.00  0.00           O  
ATOM   3055  CB  LEU A 107       9.011  -8.576 -13.740  1.00  0.00           C  
ATOM   3056  CG  LEU A 107       8.762  -7.171 -14.328  1.00  0.00           C  
ATOM   3057  CD1 LEU A 107       7.873  -6.368 -13.378  1.00  0.00           C  
ATOM   3058  CD2 LEU A 107      10.066  -6.396 -14.521  1.00  0.00           C  
ATOM   3059  H   LEU A 107       8.116 -10.333 -15.801  1.00  0.00           H  
ATOM   3060  HA  LEU A 107      10.712  -9.158 -14.923  1.00  0.00           H  
ATOM   3061  HB2 LEU A 107       9.585  -8.470 -12.819  1.00  0.00           H  
ATOM   3062  HB3 LEU A 107       8.047  -9.010 -13.476  1.00  0.00           H  
ATOM   3063  HG  LEU A 107       8.248  -7.254 -15.285  1.00  0.00           H  
ATOM   3064 HD11 LEU A 107       6.918  -6.876 -13.246  1.00  0.00           H  
ATOM   3065 HD12 LEU A 107       8.360  -6.246 -12.411  1.00  0.00           H  
ATOM   3066 HD13 LEU A 107       7.676  -5.385 -13.806  1.00  0.00           H  
ATOM   3067 HD21 LEU A 107      10.607  -6.314 -13.579  1.00  0.00           H  
ATOM   3068 HD22 LEU A 107      10.688  -6.889 -15.268  1.00  0.00           H  
ATOM   3069 HD23 LEU A 107       9.840  -5.395 -14.889  1.00  0.00           H  
ATOM   3070  N   PHE A 108      11.216 -11.158 -13.489  1.00  0.00           N  
ATOM   3071  CA  PHE A 108      11.674 -12.423 -12.883  1.00  0.00           C  
ATOM   3072  C   PHE A 108      11.353 -13.674 -13.724  1.00  0.00           C  
ATOM   3073  O   PHE A 108      10.588 -14.554 -13.321  1.00  0.00           O  
ATOM   3074  CB  PHE A 108      11.222 -12.547 -11.418  1.00  0.00           C  
ATOM   3075  CG  PHE A 108      11.636 -11.427 -10.478  1.00  0.00           C  
ATOM   3076  CD1 PHE A 108      12.914 -10.836 -10.571  1.00  0.00           C  
ATOM   3077  CD2 PHE A 108      10.750 -11.008  -9.464  1.00  0.00           C  
ATOM   3078  CE1 PHE A 108      13.287  -9.818  -9.679  1.00  0.00           C  
ATOM   3079  CE2 PHE A 108      11.127  -9.989  -8.574  1.00  0.00           C  
ATOM   3080  CZ  PHE A 108      12.394  -9.395  -8.683  1.00  0.00           C  
ATOM   3081  H   PHE A 108      11.903 -10.426 -13.596  1.00  0.00           H  
ATOM   3082  HA  PHE A 108      12.763 -12.382 -12.865  1.00  0.00           H  
ATOM   3083  HB2 PHE A 108      11.645 -13.470 -11.022  1.00  0.00           H  
ATOM   3084  HB3 PHE A 108      10.137 -12.646 -11.398  1.00  0.00           H  
ATOM   3085  HD1 PHE A 108      13.620 -11.160 -11.322  1.00  0.00           H  
ATOM   3086  HD2 PHE A 108       9.779 -11.470  -9.365  1.00  0.00           H  
ATOM   3087  HE1 PHE A 108      14.261  -9.359  -9.765  1.00  0.00           H  
ATOM   3088  HE2 PHE A 108      10.440  -9.656  -7.810  1.00  0.00           H  
ATOM   3089  HZ  PHE A 108      12.680  -8.606  -8.003  1.00  0.00           H  
ATOM   3090  N   THR A 109      11.956 -13.751 -14.909  1.00  0.00           N  
ATOM   3091  CA  THR A 109      11.900 -14.903 -15.836  1.00  0.00           C  
ATOM   3092  C   THR A 109      13.230 -15.676 -15.871  1.00  0.00           C  
ATOM   3093  O   THR A 109      13.324 -16.776 -16.417  1.00  0.00           O  
ATOM   3094  CB  THR A 109      11.474 -14.440 -17.238  1.00  0.00           C  
ATOM   3095  OG1 THR A 109      12.426 -13.542 -17.759  1.00  0.00           O  
ATOM   3096  CG2 THR A 109      10.123 -13.722 -17.245  1.00  0.00           C  
ATOM   3097  H   THR A 109      12.539 -12.974 -15.187  1.00  0.00           H  
ATOM   3098  HA  THR A 109      11.147 -15.612 -15.491  1.00  0.00           H  
ATOM   3099  HB  THR A 109      11.413 -15.306 -17.898  1.00  0.00           H  
ATOM   3100 HG21 THR A 109       9.359 -14.372 -16.819  1.00  0.00           H  
ATOM   3101 HG22 THR A 109      10.172 -12.798 -16.668  1.00  0.00           H  
ATOM   3102 HG23 THR A 109       9.846 -13.482 -18.271  1.00  0.00           H  
ATOM   3103  HG1 THR A 109      12.157 -13.367 -18.664  1.00  0.00           H  
ATOM   3104  N   ASP A 110      14.257 -15.127 -15.227  1.00  0.00           N  
ATOM   3105  CA  ASP A 110      15.609 -15.647 -15.008  1.00  0.00           C  
ATOM   3106  C   ASP A 110      15.650 -16.684 -13.862  1.00  0.00           C  
ATOM   3107  O   ASP A 110      16.483 -16.600 -12.958  1.00  0.00           O  
ATOM   3108  CB  ASP A 110      16.514 -14.432 -14.718  1.00  0.00           C  
ATOM   3109  CG  ASP A 110      15.977 -13.556 -13.571  1.00  0.00           C  
ATOM   3110  OD1 ASP A 110      14.965 -12.842 -13.789  1.00  0.00           O  
ATOM   3111  OD2 ASP A 110      16.563 -13.578 -12.466  1.00  0.00           O1-
ATOM   3112  H   ASP A 110      14.092 -14.225 -14.803  1.00  0.00           H  
ATOM   3113  HA  ASP A 110      15.964 -16.136 -15.915  1.00  0.00           H  
ATOM   3114  HB2 ASP A 110      16.567 -13.821 -15.619  1.00  0.00           H  
ATOM   3115  HB3 ASP A 110      17.527 -14.773 -14.502  1.00  0.00           H  
ATOM   3116  N   VAL A 111      14.700 -17.627 -13.827  1.00  0.00           N  
ATOM   3117  CA  VAL A 111      14.411 -18.417 -12.618  1.00  0.00           C  
ATOM   3118  C   VAL A 111      13.831 -19.809 -12.924  1.00  0.00           C  
ATOM   3119  O   VAL A 111      13.137 -20.015 -13.923  1.00  0.00           O  
ATOM   3120  CB  VAL A 111      13.511 -17.574 -11.688  1.00  0.00           C  
ATOM   3121  CG1 VAL A 111      12.115 -17.345 -12.281  1.00  0.00           C  
ATOM   3122  CG2 VAL A 111      13.313 -18.209 -10.313  1.00  0.00           C  
ATOM   3123  H   VAL A 111      14.069 -17.708 -14.612  1.00  0.00           H  
ATOM   3124  HA  VAL A 111      15.353 -18.585 -12.095  1.00  0.00           H  
ATOM   3125  HB  VAL A 111      13.981 -16.603 -11.534  1.00  0.00           H  
ATOM   3126 HG11 VAL A 111      12.193 -16.845 -13.247  1.00  0.00           H  
ATOM   3127 HG12 VAL A 111      11.596 -18.294 -12.413  1.00  0.00           H  
ATOM   3128 HG13 VAL A 111      11.531 -16.710 -11.615  1.00  0.00           H  
ATOM   3129 HG21 VAL A 111      12.688 -19.100 -10.375  1.00  0.00           H  
ATOM   3130 HG22 VAL A 111      14.279 -18.470  -9.881  1.00  0.00           H  
ATOM   3131 HG23 VAL A 111      12.832 -17.482  -9.659  1.00  0.00           H  
ATOM   3132  N   GLN A 112      14.106 -20.773 -12.037  1.00  0.00           N  
ATOM   3133  CA  GLN A 112      13.728 -22.182 -12.196  1.00  0.00           C  
ATOM   3134  C   GLN A 112      12.229 -22.462 -11.943  1.00  0.00           C  
ATOM   3135  O   GLN A 112      11.697 -23.449 -12.453  1.00  0.00           O  
ATOM   3136  CB  GLN A 112      14.680 -23.024 -11.317  1.00  0.00           C  
ATOM   3137  CG  GLN A 112      14.480 -24.550 -11.321  1.00  0.00           C  
ATOM   3138  CD  GLN A 112      14.642 -25.160 -12.712  1.00  0.00           C  
ATOM   3139  OE1 GLN A 112      15.735 -25.487 -13.161  1.00  0.00           O  
ATOM   3140  NE2 GLN A 112      13.576 -25.307 -13.461  1.00  0.00           N  
ATOM   3141  H   GLN A 112      14.671 -20.531 -11.236  1.00  0.00           H  
ATOM   3142  HA  GLN A 112      13.919 -22.455 -13.234  1.00  0.00           H  
ATOM   3143  HB2 GLN A 112      14.586 -22.690 -10.283  1.00  0.00           H  
ATOM   3144  HB3 GLN A 112      15.705 -22.822 -11.629  1.00  0.00           H  
ATOM   3145  HG2 GLN A 112      13.494 -24.797 -10.928  1.00  0.00           H  
ATOM   3146  HG3 GLN A 112      15.221 -25.002 -10.662  1.00  0.00           H  
ATOM   3147 HE21 GLN A 112      12.696 -24.946 -13.122  1.00  0.00           H  
ATOM   3148 HE22 GLN A 112      13.681 -25.621 -14.415  1.00  0.00           H  
ATOM   3149  N   ASN A 113      11.524 -21.594 -11.207  1.00  0.00           N  
ATOM   3150  CA  ASN A 113      10.081 -21.685 -10.937  1.00  0.00           C  
ATOM   3151  C   ASN A 113       9.424 -20.291 -10.850  1.00  0.00           C  
ATOM   3152  O   ASN A 113      10.044 -19.341 -10.366  1.00  0.00           O  
ATOM   3153  CB  ASN A 113       9.786 -22.475  -9.641  1.00  0.00           C  
ATOM   3154  CG  ASN A 113      10.628 -23.712  -9.363  1.00  0.00           C  
ATOM   3155  ND2 ASN A 113      11.820 -23.562  -8.834  1.00  0.00           N  
ATOM   3156  OD1 ASN A 113      10.206 -24.837  -9.590  1.00  0.00           O  
ATOM   3157  H   ASN A 113      12.017 -20.810 -10.803  1.00  0.00           H  
ATOM   3158  HA  ASN A 113       9.614 -22.217 -11.765  1.00  0.00           H  
ATOM   3159  HB2 ASN A 113       8.738 -22.776  -9.640  1.00  0.00           H  
ATOM   3160  HB3 ASN A 113       9.921 -21.800  -8.796  1.00  0.00           H  
ATOM   3161 HD21 ASN A 113      12.298 -24.387  -8.500  1.00  0.00           H  
ATOM   3162 HD22 ASN A 113      12.183 -22.639  -8.644  1.00  0.00           H  
ATOM   3163  N   ARG A 114       8.149 -20.183 -11.251  1.00  0.00           N  
ATOM   3164  CA  ARG A 114       7.319 -18.965 -11.158  1.00  0.00           C  
ATOM   3165  C   ARG A 114       5.933 -19.281 -10.604  1.00  0.00           C  
ATOM   3166  O   ARG A 114       5.344 -20.307 -10.944  1.00  0.00           O  
ATOM   3167  CB  ARG A 114       7.192 -18.248 -12.515  1.00  0.00           C  
ATOM   3168  CG  ARG A 114       8.466 -17.509 -12.948  1.00  0.00           C  
ATOM   3169  CD  ARG A 114       8.385 -16.999 -14.396  1.00  0.00           C  
ATOM   3170  NE  ARG A 114       7.179 -16.197 -14.697  1.00  0.00           N  
ATOM   3171  CZ  ARG A 114       6.977 -14.921 -14.426  1.00  0.00           C  
ATOM   3172  NH1 ARG A 114       7.871 -14.192 -13.832  1.00  0.00           N  
ATOM   3173  NH2 ARG A 114       5.863 -14.343 -14.760  1.00  0.00           N1+
ATOM   3174  H   ARG A 114       7.694 -21.010 -11.610  1.00  0.00           H  
ATOM   3175  HA  ARG A 114       7.791 -18.276 -10.456  1.00  0.00           H  
ATOM   3176  HB2 ARG A 114       6.386 -17.518 -12.447  1.00  0.00           H  
ATOM   3177  HB3 ARG A 114       6.918 -18.980 -13.275  1.00  0.00           H  
ATOM   3178  HG2 ARG A 114       9.315 -18.189 -12.883  1.00  0.00           H  
ATOM   3179  HG3 ARG A 114       8.639 -16.668 -12.276  1.00  0.00           H  
ATOM   3180  HD2 ARG A 114       8.395 -17.870 -15.052  1.00  0.00           H  
ATOM   3181  HD3 ARG A 114       9.282 -16.422 -14.620  1.00  0.00           H  
ATOM   3182  HE  ARG A 114       6.479 -16.635 -15.278  1.00  0.00           H  
ATOM   3183 HH11 ARG A 114       8.772 -14.586 -13.605  1.00  0.00           H  
ATOM   3184 HH12 ARG A 114       7.774 -13.189 -13.772  1.00  0.00           H  
ATOM   3185 HH21 ARG A 114       5.718 -13.369 -14.537  1.00  0.00           H  
ATOM   3186 HH22 ARG A 114       5.122 -14.905 -15.154  1.00  0.00           H  
ATOM   3187  N   TYR A 115       5.407 -18.365  -9.797  1.00  0.00           N  
ATOM   3188  CA  TYR A 115       4.115 -18.480  -9.125  1.00  0.00           C  
ATOM   3189  C   TYR A 115       3.383 -17.129  -9.078  1.00  0.00           C  
ATOM   3190  O   TYR A 115       4.002 -16.064  -9.098  1.00  0.00           O  
ATOM   3191  CB  TYR A 115       4.319 -19.018  -7.698  1.00  0.00           C  
ATOM   3192  CG  TYR A 115       5.106 -20.312  -7.560  1.00  0.00           C  
ATOM   3193  CD1 TYR A 115       4.459 -21.559  -7.676  1.00  0.00           C  
ATOM   3194  CD2 TYR A 115       6.484 -20.267  -7.268  1.00  0.00           C  
ATOM   3195  CE1 TYR A 115       5.179 -22.756  -7.477  1.00  0.00           C  
ATOM   3196  CE2 TYR A 115       7.206 -21.460  -7.075  1.00  0.00           C  
ATOM   3197  CZ  TYR A 115       6.557 -22.709  -7.171  1.00  0.00           C  
ATOM   3198  OH  TYR A 115       7.267 -23.849  -6.963  1.00  0.00           O  
ATOM   3199  H   TYR A 115       5.981 -17.571  -9.552  1.00  0.00           H  
ATOM   3200  HA  TYR A 115       3.485 -19.186  -9.667  1.00  0.00           H  
ATOM   3201  HB2 TYR A 115       3.342 -19.161  -7.236  1.00  0.00           H  
ATOM   3202  HB3 TYR A 115       4.829 -18.245  -7.122  1.00  0.00           H  
ATOM   3203  HD1 TYR A 115       3.407 -21.599  -7.919  1.00  0.00           H  
ATOM   3204  HD2 TYR A 115       6.987 -19.315  -7.179  1.00  0.00           H  
ATOM   3205  HE1 TYR A 115       4.682 -23.712  -7.560  1.00  0.00           H  
ATOM   3206  HE2 TYR A 115       8.259 -21.433  -6.838  1.00  0.00           H  
ATOM   3207  HH  TYR A 115       6.699 -24.594  -6.750  1.00  0.00           H  
ATOM   3208  N   THR A 116       2.058 -17.177  -8.952  1.00  0.00           N  
ATOM   3209  CA  THR A 116       1.196 -16.024  -8.645  1.00  0.00           C  
ATOM   3210  C   THR A 116       0.202 -16.405  -7.545  1.00  0.00           C  
ATOM   3211  O   THR A 116      -0.245 -17.552  -7.491  1.00  0.00           O  
ATOM   3212  CB  THR A 116       0.516 -15.442  -9.902  1.00  0.00           C  
ATOM   3213  OG1 THR A 116       1.484 -14.941 -10.802  1.00  0.00           O  
ATOM   3214  CG2 THR A 116      -0.437 -14.282  -9.606  1.00  0.00           C  
ATOM   3215  H   THR A 116       1.623 -18.088  -8.934  1.00  0.00           H  
ATOM   3216  HA  THR A 116       1.826 -15.231  -8.241  1.00  0.00           H  
ATOM   3217  HB  THR A 116      -0.046 -16.235 -10.396  1.00  0.00           H  
ATOM   3218 HG21 THR A 116      -1.289 -14.628  -9.021  1.00  0.00           H  
ATOM   3219 HG22 THR A 116       0.086 -13.494  -9.065  1.00  0.00           H  
ATOM   3220 HG23 THR A 116      -0.820 -13.872 -10.541  1.00  0.00           H  
ATOM   3221  HG1 THR A 116       2.036 -15.681 -11.066  1.00  0.00           H  
ATOM   3222  N   PHE A 117      -0.115 -15.477  -6.643  1.00  0.00           N  
ATOM   3223  CA  PHE A 117      -1.025 -15.711  -5.519  1.00  0.00           C  
ATOM   3224  C   PHE A 117      -2.476 -15.321  -5.834  1.00  0.00           C  
ATOM   3225  O   PHE A 117      -2.735 -14.419  -6.630  1.00  0.00           O  
ATOM   3226  CB  PHE A 117      -0.526 -14.954  -4.281  1.00  0.00           C  
ATOM   3227  CG  PHE A 117       0.890 -15.273  -3.833  1.00  0.00           C  
ATOM   3228  CD1 PHE A 117       1.239 -16.581  -3.445  1.00  0.00           C  
ATOM   3229  CD2 PHE A 117       1.854 -14.249  -3.764  1.00  0.00           C  
ATOM   3230  CE1 PHE A 117       2.540 -16.857  -2.983  1.00  0.00           C  
ATOM   3231  CE2 PHE A 117       3.150 -14.520  -3.297  1.00  0.00           C  
ATOM   3232  CZ  PHE A 117       3.492 -15.825  -2.902  1.00  0.00           C  
ATOM   3233  H   PHE A 117       0.323 -14.570  -6.717  1.00  0.00           H  
ATOM   3234  HA  PHE A 117      -1.020 -16.775  -5.283  1.00  0.00           H  
ATOM   3235  HB2 PHE A 117      -1.196 -15.187  -3.453  1.00  0.00           H  
ATOM   3236  HB3 PHE A 117      -0.611 -13.884  -4.471  1.00  0.00           H  
ATOM   3237  HD1 PHE A 117       0.510 -17.376  -3.498  1.00  0.00           H  
ATOM   3238  HD2 PHE A 117       1.597 -13.245  -4.070  1.00  0.00           H  
ATOM   3239  HE1 PHE A 117       2.806 -17.861  -2.687  1.00  0.00           H  
ATOM   3240  HE2 PHE A 117       3.877 -13.724  -3.240  1.00  0.00           H  
ATOM   3241  HZ  PHE A 117       4.487 -16.032  -2.538  1.00  0.00           H  
ATOM   3242  N   ALA A 118      -3.433 -15.949  -5.148  1.00  0.00           N  
ATOM   3243  CA  ALA A 118      -4.868 -15.633  -5.206  1.00  0.00           C  
ATOM   3244  C   ALA A 118      -5.268 -14.276  -4.571  1.00  0.00           C  
ATOM   3245  O   ALA A 118      -6.427 -14.081  -4.204  1.00  0.00           O  
ATOM   3246  CB  ALA A 118      -5.627 -16.802  -4.563  1.00  0.00           C  
ATOM   3247  H   ALA A 118      -3.160 -16.753  -4.601  1.00  0.00           H  
ATOM   3248  HA  ALA A 118      -5.154 -15.583  -6.257  1.00  0.00           H  
ATOM   3249  HB1 ALA A 118      -5.304 -17.747  -5.001  1.00  0.00           H  
ATOM   3250  HB2 ALA A 118      -5.441 -16.821  -3.489  1.00  0.00           H  
ATOM   3251  HB3 ALA A 118      -6.697 -16.683  -4.733  1.00  0.00           H  
ATOM   3252  N   PHE A 119      -4.330 -13.345  -4.372  1.00  0.00           N  
ATOM   3253  CA  PHE A 119      -4.531 -12.092  -3.637  1.00  0.00           C  
ATOM   3254  C   PHE A 119      -3.460 -11.048  -3.986  1.00  0.00           C  
ATOM   3255  O   PHE A 119      -2.356 -11.407  -4.401  1.00  0.00           O  
ATOM   3256  CB  PHE A 119      -4.529 -12.387  -2.125  1.00  0.00           C  
ATOM   3257  CG  PHE A 119      -3.312 -13.140  -1.607  1.00  0.00           C  
ATOM   3258  CD1 PHE A 119      -2.158 -12.439  -1.209  1.00  0.00           C  
ATOM   3259  CD2 PHE A 119      -3.343 -14.545  -1.494  1.00  0.00           C  
ATOM   3260  CE1 PHE A 119      -1.044 -13.136  -0.708  1.00  0.00           C  
ATOM   3261  CE2 PHE A 119      -2.231 -15.242  -0.986  1.00  0.00           C  
ATOM   3262  CZ  PHE A 119      -1.078 -14.537  -0.598  1.00  0.00           C  
ATOM   3263  H   PHE A 119      -3.412 -13.501  -4.765  1.00  0.00           H  
ATOM   3264  HA  PHE A 119      -5.501 -11.676  -3.910  1.00  0.00           H  
ATOM   3265  HB2 PHE A 119      -5.420 -12.970  -1.889  1.00  0.00           H  
ATOM   3266  HB3 PHE A 119      -4.618 -11.446  -1.582  1.00  0.00           H  
ATOM   3267  HD1 PHE A 119      -2.125 -11.363  -1.285  1.00  0.00           H  
ATOM   3268  HD2 PHE A 119      -4.225 -15.090  -1.797  1.00  0.00           H  
ATOM   3269  HE1 PHE A 119      -0.163 -12.590  -0.404  1.00  0.00           H  
ATOM   3270  HE2 PHE A 119      -2.259 -16.318  -0.899  1.00  0.00           H  
ATOM   3271  HZ  PHE A 119      -0.217 -15.067  -0.219  1.00  0.00           H  
ATOM   3272  N   GLY A 120      -3.793  -9.767  -3.796  1.00  0.00           N  
ATOM   3273  CA  GLY A 120      -2.874  -8.632  -3.941  1.00  0.00           C  
ATOM   3274  C   GLY A 120      -2.007  -8.382  -2.699  1.00  0.00           C  
ATOM   3275  O   GLY A 120      -2.308  -8.852  -1.602  1.00  0.00           O  
ATOM   3276  H   GLY A 120      -4.727  -9.558  -3.472  1.00  0.00           H  
ATOM   3277  HA2 GLY A 120      -3.427  -7.722  -4.174  1.00  0.00           H  
ATOM   3278  HA3 GLY A 120      -2.214  -8.821  -4.787  1.00  0.00           H  
ATOM   3279  N   GLY A 121      -0.897  -7.672  -2.896  1.00  0.00           N  
ATOM   3280  CA  GLY A 121       0.250  -7.633  -1.986  1.00  0.00           C  
ATOM   3281  C   GLY A 121       0.330  -6.443  -1.035  1.00  0.00           C  
ATOM   3282  O   GLY A 121       1.443  -6.059  -0.677  1.00  0.00           O  
ATOM   3283  H   GLY A 121      -0.766  -7.280  -3.818  1.00  0.00           H  
ATOM   3284  HA2 GLY A 121       1.162  -7.631  -2.584  1.00  0.00           H  
ATOM   3285  HA3 GLY A 121       0.253  -8.538  -1.379  1.00  0.00           H  
ATOM   3286  N   ASN A 122      -0.794  -5.834  -0.651  1.00  0.00           N  
ATOM   3287  CA  ASN A 122      -0.842  -4.677   0.252  1.00  0.00           C  
ATOM   3288  C   ASN A 122      -1.012  -5.072   1.724  1.00  0.00           C  
ATOM   3289  O   ASN A 122      -1.590  -6.118   2.018  1.00  0.00           O  
ATOM   3290  CB  ASN A 122      -1.896  -3.643  -0.205  1.00  0.00           C  
ATOM   3291  CG  ASN A 122      -3.280  -4.185  -0.517  1.00  0.00           C  
ATOM   3292  OD1 ASN A 122      -3.451  -5.226  -1.129  1.00  0.00           O  
ATOM   3293  ND2 ASN A 122      -4.318  -3.494  -0.115  1.00  0.00           N  
ATOM   3294  H   ASN A 122      -1.676  -6.193  -0.986  1.00  0.00           H  
ATOM   3295  HA  ASN A 122       0.128  -4.182   0.200  1.00  0.00           H  
ATOM   3296  HB2 ASN A 122      -1.990  -2.867   0.554  1.00  0.00           H  
ATOM   3297  HB3 ASN A 122      -1.531  -3.166  -1.115  1.00  0.00           H  
ATOM   3298 HD21 ASN A 122      -5.218  -3.806  -0.451  1.00  0.00           H  
ATOM   3299 HD22 ASN A 122      -4.231  -2.668   0.460  1.00  0.00           H  
ATOM   3300  N   TYR A 123      -0.561  -4.231   2.664  1.00  0.00           N  
ATOM   3301  CA  TYR A 123      -0.711  -4.486   4.106  1.00  0.00           C  
ATOM   3302  C   TYR A 123      -2.184  -4.724   4.469  1.00  0.00           C  
ATOM   3303  O   TYR A 123      -2.473  -5.701   5.152  1.00  0.00           O  
ATOM   3304  CB  TYR A 123      -0.118  -3.365   4.989  1.00  0.00           C  
ATOM   3305  CG  TYR A 123       1.126  -2.646   4.487  1.00  0.00           C  
ATOM   3306  CD1 TYR A 123       2.195  -3.363   3.920  1.00  0.00           C  
ATOM   3307  CD2 TYR A 123       1.212  -1.242   4.594  1.00  0.00           C  
ATOM   3308  CE1 TYR A 123       3.318  -2.680   3.420  1.00  0.00           C  
ATOM   3309  CE2 TYR A 123       2.333  -0.555   4.092  1.00  0.00           C  
ATOM   3310  CZ  TYR A 123       3.383  -1.275   3.487  1.00  0.00           C  
ATOM   3311  OH  TYR A 123       4.450  -0.628   2.958  1.00  0.00           O  
ATOM   3312  H   TYR A 123      -0.122  -3.367   2.380  1.00  0.00           H  
ATOM   3313  HA  TYR A 123      -0.165  -5.402   4.334  1.00  0.00           H  
ATOM   3314  HB2 TYR A 123       0.111  -3.793   5.965  1.00  0.00           H  
ATOM   3315  HB3 TYR A 123      -0.892  -2.617   5.158  1.00  0.00           H  
ATOM   3316  HD1 TYR A 123       2.153  -4.440   3.849  1.00  0.00           H  
ATOM   3317  HD2 TYR A 123       0.416  -0.682   5.064  1.00  0.00           H  
ATOM   3318  HE1 TYR A 123       4.133  -3.231   2.974  1.00  0.00           H  
ATOM   3319  HE2 TYR A 123       2.395   0.520   4.175  1.00  0.00           H  
ATOM   3320  HH  TYR A 123       4.281   0.310   2.841  1.00  0.00           H  
ATOM   3321  N   ASP A 124      -3.117  -3.923   3.928  1.00  0.00           N  
ATOM   3322  CA  ASP A 124      -4.574  -4.117   4.094  1.00  0.00           C  
ATOM   3323  C   ASP A 124      -5.059  -5.548   3.781  1.00  0.00           C  
ATOM   3324  O   ASP A 124      -6.079  -5.986   4.321  1.00  0.00           O  
ATOM   3325  CB  ASP A 124      -5.401  -3.165   3.206  1.00  0.00           C  
ATOM   3326  CG  ASP A 124      -4.869  -1.744   3.026  1.00  0.00           C  
ATOM   3327  OD1 ASP A 124      -4.734  -1.026   4.047  1.00  0.00           O  
ATOM   3328  OD2 ASP A 124      -4.626  -1.363   1.853  1.00  0.00           O1-
ATOM   3329  H   ASP A 124      -2.786  -3.109   3.430  1.00  0.00           H  
ATOM   3330  HA  ASP A 124      -4.821  -3.904   5.134  1.00  0.00           H  
ATOM   3331  HB2 ASP A 124      -6.409  -3.108   3.618  1.00  0.00           H  
ATOM   3332  HB3 ASP A 124      -5.502  -3.619   2.220  1.00  0.00           H  
ATOM   3333  N   ARG A 125      -4.338  -6.277   2.918  1.00  0.00           N  
ATOM   3334  CA  ARG A 125      -4.681  -7.617   2.426  1.00  0.00           C  
ATOM   3335  C   ARG A 125      -3.790  -8.725   3.001  1.00  0.00           C  
ATOM   3336  O   ARG A 125      -4.257  -9.847   3.179  1.00  0.00           O  
ATOM   3337  CB  ARG A 125      -4.719  -7.571   0.888  1.00  0.00           C  
ATOM   3338  CG  ARG A 125      -5.116  -8.888   0.208  1.00  0.00           C  
ATOM   3339  CD  ARG A 125      -6.475  -9.377   0.726  1.00  0.00           C  
ATOM   3340  NE  ARG A 125      -7.079 -10.379  -0.161  1.00  0.00           N  
ATOM   3341  CZ  ARG A 125      -7.938 -10.140  -1.130  1.00  0.00           C  
ATOM   3342  NH1 ARG A 125      -8.413  -8.965  -1.410  1.00  0.00           N  
ATOM   3343  NH2 ARG A 125      -8.343 -11.120  -1.869  1.00  0.00           N1+
ATOM   3344  H   ARG A 125      -3.495  -5.854   2.558  1.00  0.00           H  
ATOM   3345  HA  ARG A 125      -5.688  -7.845   2.774  1.00  0.00           H  
ATOM   3346  HB2 ARG A 125      -3.730  -7.294   0.523  1.00  0.00           H  
ATOM   3347  HB3 ARG A 125      -5.417  -6.794   0.575  1.00  0.00           H  
ATOM   3348  HG2 ARG A 125      -4.356  -9.650   0.384  1.00  0.00           H  
ATOM   3349  HG3 ARG A 125      -5.178  -8.708  -0.865  1.00  0.00           H  
ATOM   3350  HD2 ARG A 125      -7.146  -8.526   0.842  1.00  0.00           H  
ATOM   3351  HD3 ARG A 125      -6.334  -9.827   1.708  1.00  0.00           H  
ATOM   3352  HE  ARG A 125      -6.858 -11.351   0.004  1.00  0.00           H  
ATOM   3353 HH11 ARG A 125      -9.069  -8.902  -2.175  1.00  0.00           H  
ATOM   3354 HH12 ARG A 125      -8.166  -8.159  -0.853  1.00  0.00           H  
ATOM   3355 HH21 ARG A 125      -8.074 -12.066  -1.640  1.00  0.00           H  
ATOM   3356 HH22 ARG A 125      -8.995 -10.937  -2.618  1.00  0.00           H  
ATOM   3357  N   LEU A 126      -2.552  -8.412   3.379  1.00  0.00           N  
ATOM   3358  CA  LEU A 126      -1.709  -9.287   4.200  1.00  0.00           C  
ATOM   3359  C   LEU A 126      -2.281  -9.428   5.622  1.00  0.00           C  
ATOM   3360  O   LEU A 126      -2.276 -10.526   6.168  1.00  0.00           O  
ATOM   3361  CB  LEU A 126      -0.261  -8.762   4.198  1.00  0.00           C  
ATOM   3362  CG  LEU A 126       0.446  -8.818   2.827  1.00  0.00           C  
ATOM   3363  CD1 LEU A 126       1.812  -8.144   2.935  1.00  0.00           C  
ATOM   3364  CD2 LEU A 126       0.673 -10.255   2.347  1.00  0.00           C  
ATOM   3365  H   LEU A 126      -2.211  -7.492   3.140  1.00  0.00           H  
ATOM   3366  HA  LEU A 126      -1.719 -10.288   3.769  1.00  0.00           H  
ATOM   3367  HB2 LEU A 126       0.323  -9.340   4.914  1.00  0.00           H  
ATOM   3368  HB3 LEU A 126      -0.275  -7.728   4.542  1.00  0.00           H  
ATOM   3369  HG  LEU A 126      -0.142  -8.289   2.077  1.00  0.00           H  
ATOM   3370 HD11 LEU A 126       1.686  -7.103   3.234  1.00  0.00           H  
ATOM   3371 HD12 LEU A 126       2.430  -8.659   3.670  1.00  0.00           H  
ATOM   3372 HD13 LEU A 126       2.311  -8.158   1.966  1.00  0.00           H  
ATOM   3373 HD21 LEU A 126       1.216 -10.823   3.102  1.00  0.00           H  
ATOM   3374 HD22 LEU A 126      -0.284 -10.735   2.143  1.00  0.00           H  
ATOM   3375 HD23 LEU A 126       1.248 -10.241   1.421  1.00  0.00           H  
ATOM   3376  N   GLU A 127      -2.861  -8.367   6.193  1.00  0.00           N  
ATOM   3377  CA  GLU A 127      -3.646  -8.411   7.440  1.00  0.00           C  
ATOM   3378  C   GLU A 127      -4.835  -9.384   7.344  1.00  0.00           C  
ATOM   3379  O   GLU A 127      -5.041 -10.216   8.235  1.00  0.00           O  
ATOM   3380  CB  GLU A 127      -4.171  -7.005   7.748  1.00  0.00           C  
ATOM   3381  CG  GLU A 127      -3.072  -6.051   8.242  1.00  0.00           C  
ATOM   3382  CD  GLU A 127      -3.566  -4.602   8.389  1.00  0.00           C  
ATOM   3383  OE1 GLU A 127      -4.438  -4.145   7.611  1.00  0.00           O  
ATOM   3384  OE2 GLU A 127      -3.040  -3.887   9.273  1.00  0.00           O1-
ATOM   3385  H   GLU A 127      -2.778  -7.473   5.730  1.00  0.00           H  
ATOM   3386  HA  GLU A 127      -3.016  -8.740   8.267  1.00  0.00           H  
ATOM   3387  HB2 GLU A 127      -4.948  -7.076   8.510  1.00  0.00           H  
ATOM   3388  HB3 GLU A 127      -4.621  -6.607   6.838  1.00  0.00           H  
ATOM   3389  HG2 GLU A 127      -2.221  -6.067   7.562  1.00  0.00           H  
ATOM   3390  HG3 GLU A 127      -2.694  -6.422   9.195  1.00  0.00           H  
ATOM   3391  N   GLN A 128      -5.567  -9.362   6.222  1.00  0.00           N  
ATOM   3392  CA  GLN A 128      -6.627 -10.332   5.906  1.00  0.00           C  
ATOM   3393  C   GLN A 128      -6.114 -11.790   5.864  1.00  0.00           C  
ATOM   3394  O   GLN A 128      -6.907 -12.720   6.025  1.00  0.00           O  
ATOM   3395  CB  GLN A 128      -7.356  -9.890   4.619  1.00  0.00           C  
ATOM   3396  CG  GLN A 128      -8.288 -10.955   4.015  1.00  0.00           C  
ATOM   3397  CD  GLN A 128      -9.060 -10.507   2.778  1.00  0.00           C  
ATOM   3398  OE1 GLN A 128      -9.149  -9.345   2.418  1.00  0.00           O  
ATOM   3399  NE2 GLN A 128      -9.640 -11.449   2.070  1.00  0.00           N  
ATOM   3400  H   GLN A 128      -5.371  -8.638   5.546  1.00  0.00           H  
ATOM   3401  HA  GLN A 128      -7.360 -10.290   6.711  1.00  0.00           H  
ATOM   3402  HB2 GLN A 128      -7.936  -8.996   4.847  1.00  0.00           H  
ATOM   3403  HB3 GLN A 128      -6.618  -9.621   3.862  1.00  0.00           H  
ATOM   3404  HG2 GLN A 128      -7.694 -11.821   3.721  1.00  0.00           H  
ATOM   3405  HG3 GLN A 128      -9.008 -11.271   4.770  1.00  0.00           H  
ATOM   3406 HE21 GLN A 128     -10.182 -11.190   1.257  1.00  0.00           H  
ATOM   3407 HE22 GLN A 128      -9.491 -12.419   2.309  1.00  0.00           H  
ATOM   3408  N   LEU A 129      -4.798 -12.016   5.787  1.00  0.00           N  
ATOM   3409  CA  LEU A 129      -4.153 -13.334   5.757  1.00  0.00           C  
ATOM   3410  C   LEU A 129      -3.277 -13.640   6.994  1.00  0.00           C  
ATOM   3411  O   LEU A 129      -2.614 -14.680   7.027  1.00  0.00           O  
ATOM   3412  CB  LEU A 129      -3.394 -13.485   4.426  1.00  0.00           C  
ATOM   3413  CG  LEU A 129      -4.269 -13.326   3.168  1.00  0.00           C  
ATOM   3414  CD1 LEU A 129      -3.383 -13.316   1.930  1.00  0.00           C  
ATOM   3415  CD2 LEU A 129      -5.287 -14.457   3.011  1.00  0.00           C  
ATOM   3416  H   LEU A 129      -4.191 -11.214   5.692  1.00  0.00           H  
ATOM   3417  HA  LEU A 129      -4.930 -14.099   5.776  1.00  0.00           H  
ATOM   3418  HB2 LEU A 129      -2.915 -14.464   4.401  1.00  0.00           H  
ATOM   3419  HB3 LEU A 129      -2.606 -12.733   4.402  1.00  0.00           H  
ATOM   3420  HG  LEU A 129      -4.812 -12.381   3.198  1.00  0.00           H  
ATOM   3421 HD11 LEU A 129      -2.676 -12.488   1.992  1.00  0.00           H  
ATOM   3422 HD12 LEU A 129      -2.834 -14.253   1.843  1.00  0.00           H  
ATOM   3423 HD13 LEU A 129      -4.001 -13.169   1.045  1.00  0.00           H  
ATOM   3424 HD21 LEU A 129      -4.782 -15.423   3.000  1.00  0.00           H  
ATOM   3425 HD22 LEU A 129      -5.997 -14.425   3.838  1.00  0.00           H  
ATOM   3426 HD23 LEU A 129      -5.845 -14.318   2.086  1.00  0.00           H  
ATOM   3427  N   ALA A 130      -3.302 -12.784   8.024  1.00  0.00           N  
ATOM   3428  CA  ALA A 130      -2.402 -12.854   9.183  1.00  0.00           C  
ATOM   3429  C   ALA A 130      -3.095 -12.812  10.563  1.00  0.00           C  
ATOM   3430  O   ALA A 130      -2.408 -12.840  11.582  1.00  0.00           O  
ATOM   3431  CB  ALA A 130      -1.349 -11.751   9.017  1.00  0.00           C  
ATOM   3432  H   ALA A 130      -3.837 -11.935   7.903  1.00  0.00           H  
ATOM   3433  HA  ALA A 130      -1.870 -13.805   9.152  1.00  0.00           H  
ATOM   3434  HB1 ALA A 130      -0.873 -11.840   8.041  1.00  0.00           H  
ATOM   3435  HB2 ALA A 130      -1.817 -10.770   9.099  1.00  0.00           H  
ATOM   3436  HB3 ALA A 130      -0.581 -11.847   9.784  1.00  0.00           H  
ATOM   3437  N   GLY A 131      -4.431 -12.751  10.633  1.00  0.00           N  
ATOM   3438  CA  GLY A 131      -5.228 -12.726  11.874  1.00  0.00           C  
ATOM   3439  C   GLY A 131      -5.049 -11.487  12.762  1.00  0.00           C  
ATOM   3440  O   GLY A 131      -5.526 -11.477  13.894  1.00  0.00           O  
ATOM   3441  H   GLY A 131      -4.948 -12.726   9.765  1.00  0.00           H  
ATOM   3442  HA2 GLY A 131      -4.976 -13.599  12.476  1.00  0.00           H  
ATOM   3443  HA3 GLY A 131      -6.284 -12.787  11.609  1.00  0.00           H  
ATOM   3444  N   ASN A 132      -4.335 -10.470  12.278  1.00  0.00           N  
ATOM   3445  CA  ASN A 132      -3.829  -9.326  13.040  1.00  0.00           C  
ATOM   3446  C   ASN A 132      -3.740  -8.061  12.160  1.00  0.00           C  
ATOM   3447  O   ASN A 132      -3.966  -8.133  10.950  1.00  0.00           O  
ATOM   3448  CB  ASN A 132      -2.456  -9.703  13.645  1.00  0.00           C  
ATOM   3449  CG  ASN A 132      -2.522 -10.808  14.690  1.00  0.00           C  
ATOM   3450  ND2 ASN A 132      -2.320 -12.055  14.333  1.00  0.00           N  
ATOM   3451  OD1 ASN A 132      -2.761 -10.549  15.858  1.00  0.00           O  
ATOM   3452  H   ASN A 132      -4.073 -10.503  11.303  1.00  0.00           H  
ATOM   3453  HA  ASN A 132      -4.518  -9.104  13.855  1.00  0.00           H  
ATOM   3454  HB2 ASN A 132      -2.019  -8.833  14.134  1.00  0.00           H  
ATOM   3455  HB3 ASN A 132      -1.777 -10.008  12.849  1.00  0.00           H  
ATOM   3456 HD21 ASN A 132      -2.384 -12.766  15.048  1.00  0.00           H  
ATOM   3457 HD22 ASN A 132      -2.178 -12.287  13.361  1.00  0.00           H  
ATOM   3458  N   LEU A 133      -3.390  -6.922  12.770  1.00  0.00           N  
ATOM   3459  CA  LEU A 133      -3.250  -5.601  12.132  1.00  0.00           C  
ATOM   3460  C   LEU A 133      -1.863  -4.986  12.402  1.00  0.00           C  
ATOM   3461  O   LEU A 133      -1.179  -5.404  13.341  1.00  0.00           O  
ATOM   3462  CB  LEU A 133      -4.390  -4.663  12.572  1.00  0.00           C  
ATOM   3463  CG  LEU A 133      -5.818  -5.163  12.299  1.00  0.00           C  
ATOM   3464  CD1 LEU A 133      -6.832  -4.216  12.933  1.00  0.00           C  
ATOM   3465  CD2 LEU A 133      -6.133  -5.235  10.807  1.00  0.00           C  
ATOM   3466  H   LEU A 133      -3.207  -6.964  13.762  1.00  0.00           H  
ATOM   3467  HA  LEU A 133      -3.331  -5.721  11.052  1.00  0.00           H  
ATOM   3468  HB2 LEU A 133      -4.260  -3.699  12.079  1.00  0.00           H  
ATOM   3469  HB3 LEU A 133      -4.287  -4.498  13.644  1.00  0.00           H  
ATOM   3470  HG  LEU A 133      -5.956  -6.146  12.751  1.00  0.00           H  
ATOM   3471 HD11 LEU A 133      -6.605  -4.087  13.991  1.00  0.00           H  
ATOM   3472 HD12 LEU A 133      -6.781  -3.246  12.438  1.00  0.00           H  
ATOM   3473 HD13 LEU A 133      -7.833  -4.635  12.825  1.00  0.00           H  
ATOM   3474 HD21 LEU A 133      -5.960  -4.270  10.331  1.00  0.00           H  
ATOM   3475 HD22 LEU A 133      -5.486  -5.979  10.342  1.00  0.00           H  
ATOM   3476 HD23 LEU A 133      -7.169  -5.540  10.657  1.00  0.00           H  
ATOM   3477  N   ARG A 134      -1.452  -3.988  11.608  1.00  0.00           N  
ATOM   3478  CA  ARG A 134      -0.116  -3.346  11.642  1.00  0.00           C  
ATOM   3479  C   ARG A 134       0.392  -2.916  13.025  1.00  0.00           C  
ATOM   3480  O   ARG A 134       1.585  -3.058  13.268  1.00  0.00           O  
ATOM   3481  CB  ARG A 134      -0.112  -2.147  10.678  1.00  0.00           C  
ATOM   3482  CG  ARG A 134       0.029  -2.562   9.202  1.00  0.00           C  
ATOM   3483  CD  ARG A 134      -0.508  -1.483   8.251  1.00  0.00           C  
ATOM   3484  NE  ARG A 134      -1.920  -1.735   7.910  1.00  0.00           N  
ATOM   3485  CZ  ARG A 134      -2.616  -1.156   6.953  1.00  0.00           C  
ATOM   3486  NH1 ARG A 134      -2.236  -0.056   6.378  1.00  0.00           N  
ATOM   3487  NH2 ARG A 134      -3.728  -1.686   6.549  1.00  0.00           N1+
ATOM   3488  H   ARG A 134      -2.071  -3.743  10.849  1.00  0.00           H  
ATOM   3489  HA  ARG A 134       0.621  -4.067  11.289  1.00  0.00           H  
ATOM   3490  HB2 ARG A 134       0.729  -1.496  10.915  1.00  0.00           H  
ATOM   3491  HB3 ARG A 134      -1.032  -1.579  10.819  1.00  0.00           H  
ATOM   3492  HG2 ARG A 134      -0.483  -3.506   9.012  1.00  0.00           H  
ATOM   3493  HG3 ARG A 134       1.088  -2.720   8.994  1.00  0.00           H  
ATOM   3494  HD2 ARG A 134       0.086  -1.502   7.338  1.00  0.00           H  
ATOM   3495  HD3 ARG A 134      -0.392  -0.499   8.704  1.00  0.00           H  
ATOM   3496  HE  ARG A 134      -2.371  -2.511   8.374  1.00  0.00           H  
ATOM   3497 HH11 ARG A 134      -1.431   0.426   6.752  1.00  0.00           H  
ATOM   3498 HH12 ARG A 134      -2.846   0.406   5.718  1.00  0.00           H  
ATOM   3499 HH21 ARG A 134      -4.122  -1.378   5.672  1.00  0.00           H  
ATOM   3500 HH22 ARG A 134      -4.035  -2.553   6.966  1.00  0.00           H  
ATOM   3501  N   GLU A 135      -0.446  -2.451  13.957  1.00  0.00           N  
ATOM   3502  CA  GLU A 135       0.012  -2.093  15.321  1.00  0.00           C  
ATOM   3503  C   GLU A 135       0.411  -3.311  16.194  1.00  0.00           C  
ATOM   3504  O   GLU A 135       0.907  -3.142  17.307  1.00  0.00           O  
ATOM   3505  CB  GLU A 135      -1.015  -1.174  16.010  1.00  0.00           C  
ATOM   3506  CG  GLU A 135      -2.290  -1.857  16.542  1.00  0.00           C  
ATOM   3507  CD  GLU A 135      -3.314  -2.225  15.461  1.00  0.00           C  
ATOM   3508  OE1 GLU A 135      -4.197  -3.066  15.746  1.00  0.00           O  
ATOM   3509  OE2 GLU A 135      -3.263  -1.660  14.342  1.00  0.00           O1-
ATOM   3510  H   GLU A 135      -1.417  -2.305  13.721  1.00  0.00           H  
ATOM   3511  HA  GLU A 135       0.924  -1.504  15.217  1.00  0.00           H  
ATOM   3512  HB2 GLU A 135      -1.278  -0.352  15.345  1.00  0.00           H  
ATOM   3513  HB3 GLU A 135      -0.512  -0.729  16.869  1.00  0.00           H  
ATOM   3514  HG2 GLU A 135      -2.775  -1.166  17.231  1.00  0.00           H  
ATOM   3515  HG3 GLU A 135      -2.017  -2.748  17.107  1.00  0.00           H  
ATOM   3516  N   ASN A 136       0.246  -4.539  15.687  1.00  0.00           N  
ATOM   3517  CA  ASN A 136       0.557  -5.812  16.353  1.00  0.00           C  
ATOM   3518  C   ASN A 136       1.773  -6.522  15.704  1.00  0.00           C  
ATOM   3519  O   ASN A 136       1.909  -7.746  15.783  1.00  0.00           O  
ATOM   3520  CB  ASN A 136      -0.703  -6.706  16.474  1.00  0.00           C  
ATOM   3521  CG  ASN A 136      -2.008  -5.981  16.776  1.00  0.00           C  
ATOM   3522  ND2 ASN A 136      -2.637  -5.410  15.777  1.00  0.00           N  
ATOM   3523  OD1 ASN A 136      -2.483  -5.938  17.901  1.00  0.00           O  
ATOM   3524  H   ASN A 136      -0.137  -4.599  14.755  1.00  0.00           H  
ATOM   3525  HA  ASN A 136       0.867  -5.578  17.371  1.00  0.00           H  
ATOM   3526  HB2 ASN A 136      -0.536  -7.449  17.254  1.00  0.00           H  
ATOM   3527  HB3 ASN A 136      -0.837  -7.242  15.534  1.00  0.00           H  
ATOM   3528 HD21 ASN A 136      -3.395  -4.774  15.981  1.00  0.00           H  
ATOM   3529 HD22 ASN A 136      -2.178  -5.377  14.878  1.00  0.00           H  
ATOM   3530  N   ILE A 137       2.649  -5.760  15.041  1.00  0.00           N  
ATOM   3531  CA  ILE A 137       3.828  -6.200  14.269  1.00  0.00           C  
ATOM   3532  C   ILE A 137       5.025  -5.311  14.646  1.00  0.00           C  
ATOM   3533  O   ILE A 137       4.822  -4.169  15.047  1.00  0.00           O  
ATOM   3534  CB  ILE A 137       3.509  -6.205  12.746  1.00  0.00           C  
ATOM   3535  CG1 ILE A 137       2.339  -7.169  12.422  1.00  0.00           C  
ATOM   3536  CG2 ILE A 137       4.753  -6.517  11.888  1.00  0.00           C  
ATOM   3537  CD1 ILE A 137       1.899  -7.178  10.952  1.00  0.00           C  
ATOM   3538  H   ILE A 137       2.486  -4.763  15.049  1.00  0.00           H  
ATOM   3539  HA  ILE A 137       4.081  -7.220  14.561  1.00  0.00           H  
ATOM   3540  HB  ILE A 137       3.185  -5.199  12.477  1.00  0.00           H  
ATOM   3541 HG12 ILE A 137       1.463  -6.879  13.001  1.00  0.00           H  
ATOM   3542 HG13 ILE A 137       2.617  -8.183  12.712  1.00  0.00           H  
ATOM   3543 HG21 ILE A 137       5.511  -5.745  12.020  1.00  0.00           H  
ATOM   3544 HG22 ILE A 137       5.167  -7.487  12.163  1.00  0.00           H  
ATOM   3545 HG23 ILE A 137       4.505  -6.516  10.827  1.00  0.00           H  
ATOM   3546 HD11 ILE A 137       1.742  -6.157  10.605  1.00  0.00           H  
ATOM   3547 HD12 ILE A 137       2.649  -7.668  10.331  1.00  0.00           H  
ATOM   3548 HD13 ILE A 137       0.961  -7.725  10.859  1.00  0.00           H  
ATOM   3549  N   GLU A 138       6.265  -5.802  14.548  1.00  0.00           N  
ATOM   3550  CA  GLU A 138       7.463  -5.081  15.012  1.00  0.00           C  
ATOM   3551  C   GLU A 138       8.590  -4.985  13.974  1.00  0.00           C  
ATOM   3552  O   GLU A 138       8.775  -5.868  13.143  1.00  0.00           O  
ATOM   3553  CB  GLU A 138       7.941  -5.594  16.382  1.00  0.00           C  
ATOM   3554  CG  GLU A 138       7.822  -7.102  16.661  1.00  0.00           C  
ATOM   3555  CD  GLU A 138       8.478  -8.042  15.635  1.00  0.00           C  
ATOM   3556  OE1 GLU A 138       7.759  -8.793  14.930  1.00  0.00           O  
ATOM   3557  OE2 GLU A 138       9.723  -8.153  15.596  1.00  0.00           O1-
ATOM   3558  H   GLU A 138       6.404  -6.722  14.155  1.00  0.00           H  
ATOM   3559  HA  GLU A 138       7.172  -4.043  15.176  1.00  0.00           H  
ATOM   3560  HB2 GLU A 138       7.352  -5.083  17.144  1.00  0.00           H  
ATOM   3561  HB3 GLU A 138       8.975  -5.282  16.530  1.00  0.00           H  
ATOM   3562  HG2 GLU A 138       6.761  -7.340  16.743  1.00  0.00           H  
ATOM   3563  HG3 GLU A 138       8.260  -7.295  17.640  1.00  0.00           H  
ATOM   3564  N   LEU A 139       9.337  -3.877  14.034  1.00  0.00           N  
ATOM   3565  CA  LEU A 139      10.251  -3.391  12.995  1.00  0.00           C  
ATOM   3566  C   LEU A 139      11.631  -3.043  13.581  1.00  0.00           C  
ATOM   3567  O   LEU A 139      11.737  -2.695  14.758  1.00  0.00           O  
ATOM   3568  CB  LEU A 139       9.611  -2.156  12.328  1.00  0.00           C  
ATOM   3569  CG  LEU A 139       8.278  -2.415  11.591  1.00  0.00           C  
ATOM   3570  CD1 LEU A 139       7.332  -1.232  11.791  1.00  0.00           C  
ATOM   3571  CD2 LEU A 139       8.518  -2.611  10.097  1.00  0.00           C  
ATOM   3572  H   LEU A 139       9.121  -3.219  14.771  1.00  0.00           H  
ATOM   3573  HA  LEU A 139      10.386  -4.164  12.238  1.00  0.00           H  
ATOM   3574  HB2 LEU A 139      10.323  -1.708  11.635  1.00  0.00           H  
ATOM   3575  HB3 LEU A 139       9.437  -1.423  13.116  1.00  0.00           H  
ATOM   3576  HG  LEU A 139       7.785  -3.304  11.983  1.00  0.00           H  
ATOM   3577 HD11 LEU A 139       7.082  -1.142  12.848  1.00  0.00           H  
ATOM   3578 HD12 LEU A 139       7.805  -0.310  11.451  1.00  0.00           H  
ATOM   3579 HD13 LEU A 139       6.415  -1.399  11.226  1.00  0.00           H  
ATOM   3580 HD21 LEU A 139       8.900  -1.692   9.653  1.00  0.00           H  
ATOM   3581 HD22 LEU A 139       9.234  -3.418   9.941  1.00  0.00           H  
ATOM   3582 HD23 LEU A 139       7.576  -2.872   9.613  1.00  0.00           H  
ATOM   3583  N   GLY A 140      12.684  -3.129  12.761  1.00  0.00           N  
ATOM   3584  CA  GLY A 140      14.086  -2.894  13.140  1.00  0.00           C  
ATOM   3585  C   GLY A 140      15.058  -3.768  12.333  1.00  0.00           C  
ATOM   3586  O   GLY A 140      14.622  -4.543  11.484  1.00  0.00           O  
ATOM   3587  H   GLY A 140      12.520  -3.431  11.811  1.00  0.00           H  
ATOM   3588  HA2 GLY A 140      14.224  -3.104  14.200  1.00  0.00           H  
ATOM   3589  HA3 GLY A 140      14.333  -1.847  12.964  1.00  0.00           H  
ATOM   3590  N   ASN A 141      16.368  -3.685  12.599  1.00  0.00           N  
ATOM   3591  CA  ASN A 141      17.367  -4.454  11.833  1.00  0.00           C  
ATOM   3592  C   ASN A 141      17.235  -5.975  12.066  1.00  0.00           C  
ATOM   3593  O   ASN A 141      17.234  -6.731  11.103  1.00  0.00           O  
ATOM   3594  CB  ASN A 141      18.786  -3.929  12.133  1.00  0.00           C  
ATOM   3595  CG  ASN A 141      19.752  -4.157  10.981  1.00  0.00           C  
ATOM   3596  OD1 ASN A 141      19.682  -3.499   9.959  1.00  0.00           O  
ATOM   3597  ND2 ASN A 141      20.689  -5.068  11.112  1.00  0.00           N  
ATOM   3598  H   ASN A 141      16.688  -3.068  13.332  1.00  0.00           H  
ATOM   3599  HA  ASN A 141      17.170  -4.284  10.774  1.00  0.00           H  
ATOM   3600  HB2 ASN A 141      19.178  -4.410  13.029  1.00  0.00           H  
ATOM   3601  HB3 ASN A 141      18.760  -2.854  12.313  1.00  0.00           H  
ATOM   3602 HD21 ASN A 141      21.355  -5.191  10.363  1.00  0.00           H  
ATOM   3603 HD22 ASN A 141      20.711  -5.672  11.921  1.00  0.00           H  
ATOM   3604  N   GLY A 142      17.050  -6.422  13.315  1.00  0.00           N  
ATOM   3605  CA  GLY A 142      16.758  -7.827  13.652  1.00  0.00           C  
ATOM   3606  C   GLY A 142      15.447  -8.368  13.049  1.00  0.00           C  
ATOM   3607  O   GLY A 142      15.463  -9.430  12.428  1.00  0.00           O  
ATOM   3608  H   GLY A 142      17.149  -5.764  14.074  1.00  0.00           H  
ATOM   3609  HA2 GLY A 142      16.690  -7.926  14.735  1.00  0.00           H  
ATOM   3610  HA3 GLY A 142      17.580  -8.454  13.305  1.00  0.00           H  
ATOM   3611  N   PRO A 143      14.313  -7.649  13.165  1.00  0.00           N  
ATOM   3612  CA  PRO A 143      13.090  -7.979  12.434  1.00  0.00           C  
ATOM   3613  C   PRO A 143      13.266  -8.095  10.913  1.00  0.00           C  
ATOM   3614  O   PRO A 143      12.702  -9.005  10.311  1.00  0.00           O  
ATOM   3615  CB  PRO A 143      12.093  -6.883  12.817  1.00  0.00           C  
ATOM   3616  CG  PRO A 143      12.505  -6.569  14.252  1.00  0.00           C  
ATOM   3617  CD  PRO A 143      14.029  -6.661  14.196  1.00  0.00           C  
ATOM   3618  HA  PRO A 143      12.721  -8.936  12.804  1.00  0.00           H  
ATOM   3619  HB2 PRO A 143      11.064  -7.238  12.771  1.00  0.00           H  
ATOM   3620  HB3 PRO A 143      12.229  -6.002  12.189  1.00  0.00           H  
ATOM   3621  HG2 PRO A 143      12.119  -7.341  14.918  1.00  0.00           H  
ATOM   3622  HG3 PRO A 143      12.167  -5.583  14.569  1.00  0.00           H  
ATOM   3623  HD2 PRO A 143      14.449  -5.695  13.917  1.00  0.00           H  
ATOM   3624  HD3 PRO A 143      14.419  -6.975  15.164  1.00  0.00           H  
ATOM   3625  N   LEU A 144      14.069  -7.226  10.285  1.00  0.00           N  
ATOM   3626  CA  LEU A 144      14.356  -7.291   8.846  1.00  0.00           C  
ATOM   3627  C   LEU A 144      15.305  -8.447   8.474  1.00  0.00           C  
ATOM   3628  O   LEU A 144      15.095  -9.115   7.466  1.00  0.00           O  
ATOM   3629  CB  LEU A 144      14.839  -5.907   8.374  1.00  0.00           C  
ATOM   3630  CG  LEU A 144      15.203  -5.808   6.880  1.00  0.00           C  
ATOM   3631  CD1 LEU A 144      13.994  -6.055   5.973  1.00  0.00           C  
ATOM   3632  CD2 LEU A 144      15.724  -4.400   6.579  1.00  0.00           C  
ATOM   3633  H   LEU A 144      14.474  -6.466  10.813  1.00  0.00           H  
ATOM   3634  HA  LEU A 144      13.415  -7.495   8.335  1.00  0.00           H  
ATOM   3635  HB2 LEU A 144      15.723  -5.643   8.954  1.00  0.00           H  
ATOM   3636  HB3 LEU A 144      14.063  -5.175   8.597  1.00  0.00           H  
ATOM   3637  HG  LEU A 144      15.986  -6.526   6.638  1.00  0.00           H  
ATOM   3638 HD11 LEU A 144      13.645  -7.081   6.090  1.00  0.00           H  
ATOM   3639 HD12 LEU A 144      13.189  -5.365   6.224  1.00  0.00           H  
ATOM   3640 HD13 LEU A 144      14.282  -5.915   4.931  1.00  0.00           H  
ATOM   3641 HD21 LEU A 144      14.944  -3.663   6.768  1.00  0.00           H  
ATOM   3642 HD22 LEU A 144      16.584  -4.182   7.212  1.00  0.00           H  
ATOM   3643 HD23 LEU A 144      16.035  -4.338   5.537  1.00  0.00           H  
ATOM   3644  N   GLU A 145      16.301  -8.735   9.313  1.00  0.00           N  
ATOM   3645  CA  GLU A 145      17.187  -9.906   9.218  1.00  0.00           C  
ATOM   3646  C   GLU A 145      16.387 -11.224   9.217  1.00  0.00           C  
ATOM   3647  O   GLU A 145      16.621 -12.115   8.392  1.00  0.00           O  
ATOM   3648  CB  GLU A 145      18.180  -9.830  10.398  1.00  0.00           C  
ATOM   3649  CG  GLU A 145      19.130 -11.022  10.592  1.00  0.00           C  
ATOM   3650  CD  GLU A 145      20.333 -10.973   9.648  1.00  0.00           C  
ATOM   3651  OE1 GLU A 145      20.837  -9.862   9.363  1.00  0.00           O  
ATOM   3652  OE2 GLU A 145      20.769 -12.047   9.187  1.00  0.00           O1-
ATOM   3653  H   GLU A 145      16.457  -8.102  10.085  1.00  0.00           H  
ATOM   3654  HA  GLU A 145      17.750  -9.852   8.286  1.00  0.00           H  
ATOM   3655  HB2 GLU A 145      17.600  -9.765  11.319  1.00  0.00           H  
ATOM   3656  HB3 GLU A 145      18.750  -8.903  10.333  1.00  0.00           H  
ATOM   3657  HG2 GLU A 145      18.588 -11.961  10.481  1.00  0.00           H  
ATOM   3658  HG3 GLU A 145      19.505 -10.989  11.615  1.00  0.00           H  
ATOM   3659  N   GLU A 146      15.397 -11.326  10.112  1.00  0.00           N  
ATOM   3660  CA  GLU A 146      14.425 -12.426  10.162  1.00  0.00           C  
ATOM   3661  C   GLU A 146      13.500 -12.440   8.942  1.00  0.00           C  
ATOM   3662  O   GLU A 146      13.268 -13.504   8.374  1.00  0.00           O  
ATOM   3663  CB  GLU A 146      13.557 -12.324  11.425  1.00  0.00           C  
ATOM   3664  CG  GLU A 146      14.337 -12.554  12.724  1.00  0.00           C  
ATOM   3665  CD  GLU A 146      13.726 -11.843  13.938  1.00  0.00           C  
ATOM   3666  OE1 GLU A 146      12.553 -11.388  13.907  1.00  0.00           O  
ATOM   3667  OE2 GLU A 146      14.433 -11.761  14.969  1.00  0.00           O1-
ATOM   3668  H   GLU A 146      15.289 -10.569  10.772  1.00  0.00           H  
ATOM   3669  HA  GLU A 146      14.952 -13.380  10.178  1.00  0.00           H  
ATOM   3670  HB2 GLU A 146      12.747 -13.052  11.374  1.00  0.00           H  
ATOM   3671  HB3 GLU A 146      13.113 -11.329  11.440  1.00  0.00           H  
ATOM   3672  HG2 GLU A 146      15.360 -12.198  12.603  1.00  0.00           H  
ATOM   3673  HG3 GLU A 146      14.389 -13.626  12.915  1.00  0.00           H  
ATOM   3674  N   ALA A 147      12.988 -11.285   8.514  1.00  0.00           N  
ATOM   3675  CA  ALA A 147      12.076 -11.197   7.380  1.00  0.00           C  
ATOM   3676  C   ALA A 147      12.743 -11.623   6.059  1.00  0.00           C  
ATOM   3677  O   ALA A 147      12.169 -12.413   5.309  1.00  0.00           O  
ATOM   3678  CB  ALA A 147      11.515  -9.774   7.324  1.00  0.00           C  
ATOM   3679  H   ALA A 147      13.180 -10.442   9.036  1.00  0.00           H  
ATOM   3680  HA  ALA A 147      11.248 -11.882   7.562  1.00  0.00           H  
ATOM   3681  HB1 ALA A 147      11.031  -9.524   8.268  1.00  0.00           H  
ATOM   3682  HB2 ALA A 147      12.315  -9.061   7.122  1.00  0.00           H  
ATOM   3683  HB3 ALA A 147      10.778  -9.718   6.523  1.00  0.00           H  
ATOM   3684  N   ILE A 148      13.980 -11.179   5.804  1.00  0.00           N  
ATOM   3685  CA  ILE A 148      14.802 -11.646   4.675  1.00  0.00           C  
ATOM   3686  C   ILE A 148      15.045 -13.159   4.768  1.00  0.00           C  
ATOM   3687  O   ILE A 148      14.924 -13.863   3.764  1.00  0.00           O  
ATOM   3688  CB  ILE A 148      16.112 -10.821   4.581  1.00  0.00           C  
ATOM   3689  CG1 ILE A 148      15.783  -9.360   4.183  1.00  0.00           C  
ATOM   3690  CG2 ILE A 148      17.122 -11.452   3.602  1.00  0.00           C  
ATOM   3691  CD1 ILE A 148      16.974  -8.395   4.259  1.00  0.00           C  
ATOM   3692  H   ILE A 148      14.381 -10.506   6.441  1.00  0.00           H  
ATOM   3693  HA  ILE A 148      14.241 -11.482   3.754  1.00  0.00           H  
ATOM   3694  HB  ILE A 148      16.575 -10.809   5.568  1.00  0.00           H  
ATOM   3695 HG12 ILE A 148      15.009  -8.968   4.842  1.00  0.00           H  
ATOM   3696 HG13 ILE A 148      15.385  -9.344   3.168  1.00  0.00           H  
ATOM   3697 HG21 ILE A 148      17.450 -12.427   3.963  1.00  0.00           H  
ATOM   3698 HG22 ILE A 148      16.665 -11.570   2.620  1.00  0.00           H  
ATOM   3699 HG23 ILE A 148      18.012 -10.830   3.501  1.00  0.00           H  
ATOM   3700 HD11 ILE A 148      17.452  -8.467   5.236  1.00  0.00           H  
ATOM   3701 HD12 ILE A 148      17.697  -8.618   3.475  1.00  0.00           H  
ATOM   3702 HD13 ILE A 148      16.618  -7.374   4.115  1.00  0.00           H  
ATOM   3703  N   SER A 149      15.305 -13.685   5.972  1.00  0.00           N  
ATOM   3704  CA  SER A 149      15.436 -15.133   6.190  1.00  0.00           C  
ATOM   3705  C   SER A 149      14.137 -15.882   5.866  1.00  0.00           C  
ATOM   3706  O   SER A 149      14.174 -16.913   5.205  1.00  0.00           O  
ATOM   3707  CB  SER A 149      15.853 -15.459   7.631  1.00  0.00           C  
ATOM   3708  OG  SER A 149      17.053 -14.807   7.992  1.00  0.00           O  
ATOM   3709  H   SER A 149      15.381 -13.062   6.763  1.00  0.00           H  
ATOM   3710  HA  SER A 149      16.208 -15.516   5.523  1.00  0.00           H  
ATOM   3711  HB2 SER A 149      16.006 -16.535   7.711  1.00  0.00           H  
ATOM   3712  HB3 SER A 149      15.065 -15.175   8.328  1.00  0.00           H  
ATOM   3713  HG  SER A 149      16.872 -13.878   8.150  1.00  0.00           H  
ATOM   3714  N   ALA A 150      12.976 -15.372   6.280  1.00  0.00           N  
ATOM   3715  CA  ALA A 150      11.676 -15.997   6.039  1.00  0.00           C  
ATOM   3716  C   ALA A 150      11.264 -15.974   4.554  1.00  0.00           C  
ATOM   3717  O   ALA A 150      10.746 -16.978   4.055  1.00  0.00           O  
ATOM   3718  CB  ALA A 150      10.649 -15.291   6.926  1.00  0.00           C  
ATOM   3719  H   ALA A 150      12.997 -14.528   6.834  1.00  0.00           H  
ATOM   3720  HA  ALA A 150      11.730 -17.042   6.346  1.00  0.00           H  
ATOM   3721  HB1 ALA A 150      10.935 -15.381   7.974  1.00  0.00           H  
ATOM   3722  HB2 ALA A 150      10.613 -14.235   6.659  1.00  0.00           H  
ATOM   3723  HB3 ALA A 150       9.663 -15.732   6.784  1.00  0.00           H  
ATOM   3724  N   LEU A 151      11.532 -14.873   3.837  1.00  0.00           N  
ATOM   3725  CA  LEU A 151      11.365 -14.784   2.379  1.00  0.00           C  
ATOM   3726  C   LEU A 151      12.335 -15.732   1.652  1.00  0.00           C  
ATOM   3727  O   LEU A 151      11.936 -16.352   0.665  1.00  0.00           O  
ATOM   3728  CB  LEU A 151      11.567 -13.330   1.900  1.00  0.00           C  
ATOM   3729  CG  LEU A 151      10.293 -12.464   1.848  1.00  0.00           C  
ATOM   3730  CD1 LEU A 151       9.659 -12.170   3.206  1.00  0.00           C  
ATOM   3731  CD2 LEU A 151      10.637 -11.124   1.195  1.00  0.00           C  
ATOM   3732  H   LEU A 151      11.904 -14.070   4.323  1.00  0.00           H  
ATOM   3733  HA  LEU A 151      10.356 -15.103   2.116  1.00  0.00           H  
ATOM   3734  HB2 LEU A 151      11.959 -13.367   0.884  1.00  0.00           H  
ATOM   3735  HB3 LEU A 151      12.318 -12.839   2.519  1.00  0.00           H  
ATOM   3736  HG  LEU A 151       9.555 -12.972   1.226  1.00  0.00           H  
ATOM   3737 HD11 LEU A 151       9.463 -13.102   3.738  1.00  0.00           H  
ATOM   3738 HD12 LEU A 151      10.327 -11.543   3.797  1.00  0.00           H  
ATOM   3739 HD13 LEU A 151       8.714 -11.647   3.060  1.00  0.00           H  
ATOM   3740 HD21 LEU A 151      11.413 -10.617   1.769  1.00  0.00           H  
ATOM   3741 HD22 LEU A 151      10.990 -11.287   0.177  1.00  0.00           H  
ATOM   3742 HD23 LEU A 151       9.753 -10.487   1.161  1.00  0.00           H  
ATOM   3743  N   TYR A 152      13.572 -15.901   2.131  1.00  0.00           N  
ATOM   3744  CA  TYR A 152      14.494 -16.902   1.587  1.00  0.00           C  
ATOM   3745  C   TYR A 152      13.982 -18.330   1.839  1.00  0.00           C  
ATOM   3746  O   TYR A 152      13.850 -19.114   0.898  1.00  0.00           O  
ATOM   3747  CB  TYR A 152      15.905 -16.685   2.152  1.00  0.00           C  
ATOM   3748  CG  TYR A 152      16.919 -17.701   1.661  1.00  0.00           C  
ATOM   3749  CD1 TYR A 152      17.639 -17.460   0.474  1.00  0.00           C  
ATOM   3750  CD2 TYR A 152      17.136 -18.890   2.385  1.00  0.00           C  
ATOM   3751  CE1 TYR A 152      18.593 -18.392   0.021  1.00  0.00           C  
ATOM   3752  CE2 TYR A 152      18.077 -19.831   1.927  1.00  0.00           C  
ATOM   3753  CZ  TYR A 152      18.816 -19.578   0.752  1.00  0.00           C  
ATOM   3754  OH  TYR A 152      19.747 -20.478   0.340  1.00  0.00           O  
ATOM   3755  H   TYR A 152      13.889 -15.318   2.892  1.00  0.00           H  
ATOM   3756  HA  TYR A 152      14.551 -16.770   0.507  1.00  0.00           H  
ATOM   3757  HB2 TYR A 152      15.872 -16.725   3.240  1.00  0.00           H  
ATOM   3758  HB3 TYR A 152      16.245 -15.687   1.876  1.00  0.00           H  
ATOM   3759  HD1 TYR A 152      17.458 -16.556  -0.089  1.00  0.00           H  
ATOM   3760  HD2 TYR A 152      16.589 -19.081   3.296  1.00  0.00           H  
ATOM   3761  HE1 TYR A 152      19.153 -18.202  -0.883  1.00  0.00           H  
ATOM   3762  HE2 TYR A 152      18.250 -20.744   2.479  1.00  0.00           H  
ATOM   3763  HH  TYR A 152      20.230 -20.176  -0.432  1.00  0.00           H  
ATOM   3764  N   TYR A 153      13.620 -18.671   3.080  1.00  0.00           N  
ATOM   3765  CA  TYR A 153      13.124 -20.003   3.440  1.00  0.00           C  
ATOM   3766  C   TYR A 153      11.761 -20.351   2.818  1.00  0.00           C  
ATOM   3767  O   TYR A 153      11.451 -21.538   2.709  1.00  0.00           O  
ATOM   3768  CB  TYR A 153      13.115 -20.194   4.967  1.00  0.00           C  
ATOM   3769  CG  TYR A 153      14.480 -20.270   5.639  1.00  0.00           C  
ATOM   3770  CD1 TYR A 153      15.454 -21.184   5.182  1.00  0.00           C  
ATOM   3771  CD2 TYR A 153      14.758 -19.466   6.763  1.00  0.00           C  
ATOM   3772  CE1 TYR A 153      16.702 -21.273   5.830  1.00  0.00           C  
ATOM   3773  CE2 TYR A 153      16.004 -19.553   7.413  1.00  0.00           C  
ATOM   3774  CZ  TYR A 153      16.979 -20.461   6.949  1.00  0.00           C  
ATOM   3775  OH  TYR A 153      18.173 -20.571   7.589  1.00  0.00           O  
ATOM   3776  H   TYR A 153      13.763 -18.001   3.822  1.00  0.00           H  
ATOM   3777  HA  TYR A 153      13.825 -20.728   3.026  1.00  0.00           H  
ATOM   3778  HB2 TYR A 153      12.596 -21.126   5.196  1.00  0.00           H  
ATOM   3779  HB3 TYR A 153      12.535 -19.386   5.414  1.00  0.00           H  
ATOM   3780  HD1 TYR A 153      15.246 -21.832   4.344  1.00  0.00           H  
ATOM   3781  HD2 TYR A 153      14.012 -18.776   7.127  1.00  0.00           H  
ATOM   3782  HE1 TYR A 153      17.453 -21.970   5.488  1.00  0.00           H  
ATOM   3783  HE2 TYR A 153      16.218 -18.927   8.267  1.00  0.00           H  
ATOM   3784  HH  TYR A 153      18.148 -20.152   8.452  1.00  0.00           H  
ATOM   3785  N   TYR A 154      10.966 -19.398   2.315  1.00  0.00           N  
ATOM   3786  CA  TYR A 154       9.773 -19.744   1.525  1.00  0.00           C  
ATOM   3787  C   TYR A 154      10.135 -20.414   0.181  1.00  0.00           C  
ATOM   3788  O   TYR A 154       9.364 -21.234  -0.314  1.00  0.00           O  
ATOM   3789  CB  TYR A 154       8.841 -18.534   1.367  1.00  0.00           C  
ATOM   3790  CG  TYR A 154       7.512 -18.857   0.696  1.00  0.00           C  
ATOM   3791  CD1 TYR A 154       6.643 -19.825   1.248  1.00  0.00           C  
ATOM   3792  CD2 TYR A 154       7.142 -18.195  -0.490  1.00  0.00           C  
ATOM   3793  CE1 TYR A 154       5.433 -20.154   0.600  1.00  0.00           C  
ATOM   3794  CE2 TYR A 154       5.924 -18.504  -1.124  1.00  0.00           C  
ATOM   3795  CZ  TYR A 154       5.073 -19.495  -0.595  1.00  0.00           C  
ATOM   3796  OH  TYR A 154       3.918 -19.795  -1.250  1.00  0.00           O  
ATOM   3797  H   TYR A 154      11.197 -18.426   2.466  1.00  0.00           H  
ATOM   3798  HA  TYR A 154       9.217 -20.491   2.091  1.00  0.00           H  
ATOM   3799  HB2 TYR A 154       9.364 -17.767   0.795  1.00  0.00           H  
ATOM   3800  HB3 TYR A 154       8.631 -18.113   2.350  1.00  0.00           H  
ATOM   3801  HD1 TYR A 154       6.898 -20.324   2.171  1.00  0.00           H  
ATOM   3802  HD2 TYR A 154       7.794 -17.451  -0.923  1.00  0.00           H  
ATOM   3803  HE1 TYR A 154       4.779 -20.902   1.023  1.00  0.00           H  
ATOM   3804  HE2 TYR A 154       5.635 -17.992  -2.030  1.00  0.00           H  
ATOM   3805  HH  TYR A 154       3.673 -20.722  -1.196  1.00  0.00           H  
ATOM   3806  N   SER A 155      11.355 -20.209  -0.343  1.00  0.00           N  
ATOM   3807  CA  SER A 155      11.896 -20.995  -1.472  1.00  0.00           C  
ATOM   3808  C   SER A 155      12.156 -22.477  -1.127  1.00  0.00           C  
ATOM   3809  O   SER A 155      12.445 -23.280  -2.017  1.00  0.00           O  
ATOM   3810  CB  SER A 155      13.148 -20.329  -2.064  1.00  0.00           C  
ATOM   3811  OG  SER A 155      14.298 -20.568  -1.274  1.00  0.00           O  
ATOM   3812  H   SER A 155      11.963 -19.534   0.098  1.00  0.00           H  
ATOM   3813  HA  SER A 155      11.145 -20.997  -2.262  1.00  0.00           H  
ATOM   3814  HB2 SER A 155      12.983 -19.256  -2.161  1.00  0.00           H  
ATOM   3815  HB3 SER A 155      13.321 -20.735  -3.060  1.00  0.00           H  
ATOM   3816  HG  SER A 155      14.237 -20.027  -0.483  1.00  0.00           H  
ATOM   3817  N   THR A 156      12.003 -22.865   0.148  1.00  0.00           N  
ATOM   3818  CA  THR A 156      12.030 -24.259   0.635  1.00  0.00           C  
ATOM   3819  C   THR A 156      10.629 -24.823   0.914  1.00  0.00           C  
ATOM   3820  O   THR A 156      10.489 -26.015   1.194  1.00  0.00           O  
ATOM   3821  CB  THR A 156      12.914 -24.442   1.882  1.00  0.00           C  
ATOM   3822  OG1 THR A 156      12.243 -24.023   3.048  1.00  0.00           O  
ATOM   3823  CG2 THR A 156      14.259 -23.719   1.806  1.00  0.00           C  
ATOM   3824  H   THR A 156      11.815 -22.144   0.831  1.00  0.00           H  
ATOM   3825  HA  THR A 156      12.476 -24.884  -0.139  1.00  0.00           H  
ATOM   3826  HB  THR A 156      13.114 -25.508   1.991  1.00  0.00           H  
ATOM   3827 HG21 THR A 156      14.813 -24.070   0.936  1.00  0.00           H  
ATOM   3828 HG22 THR A 156      14.120 -22.641   1.733  1.00  0.00           H  
ATOM   3829 HG23 THR A 156      14.837 -23.938   2.704  1.00  0.00           H  
ATOM   3830  HG1 THR A 156      12.105 -23.075   2.992  1.00  0.00           H  
ATOM   3831  N   GLY A 157       9.583 -23.989   0.859  1.00  0.00           N  
ATOM   3832  CA  GLY A 157       8.209 -24.329   1.253  1.00  0.00           C  
ATOM   3833  C   GLY A 157       7.938 -24.352   2.767  1.00  0.00           C  
ATOM   3834  O   GLY A 157       6.783 -24.517   3.160  1.00  0.00           O  
ATOM   3835  H   GLY A 157       9.739 -23.050   0.522  1.00  0.00           H  
ATOM   3836  HA2 GLY A 157       7.958 -25.312   0.854  1.00  0.00           H  
ATOM   3837  HA3 GLY A 157       7.532 -23.602   0.805  1.00  0.00           H  
ATOM   3838  N   GLY A 158       8.956 -24.177   3.622  1.00  0.00           N  
ATOM   3839  CA  GLY A 158       8.812 -24.265   5.083  1.00  0.00           C  
ATOM   3840  C   GLY A 158       8.156 -23.052   5.759  1.00  0.00           C  
ATOM   3841  O   GLY A 158       7.461 -23.213   6.765  1.00  0.00           O  
ATOM   3842  H   GLY A 158       9.890 -24.084   3.249  1.00  0.00           H  
ATOM   3843  HA2 GLY A 158       9.803 -24.393   5.520  1.00  0.00           H  
ATOM   3844  HA3 GLY A 158       8.222 -25.148   5.330  1.00  0.00           H  
ATOM   3845  N   THR A 159       8.337 -21.837   5.229  1.00  0.00           N  
ATOM   3846  CA  THR A 159       7.779 -20.608   5.829  1.00  0.00           C  
ATOM   3847  C   THR A 159       6.249 -20.564   5.723  1.00  0.00           C  
ATOM   3848  O   THR A 159       5.714 -20.539   4.616  1.00  0.00           O  
ATOM   3849  CB  THR A 159       8.369 -19.340   5.189  1.00  0.00           C  
ATOM   3850  OG1 THR A 159       9.774 -19.344   5.241  1.00  0.00           O  
ATOM   3851  CG2 THR A 159       7.911 -18.060   5.885  1.00  0.00           C  
ATOM   3852  H   THR A 159       8.943 -21.743   4.427  1.00  0.00           H  
ATOM   3853  HA  THR A 159       8.051 -20.589   6.884  1.00  0.00           H  
ATOM   3854  HB  THR A 159       8.058 -19.303   4.144  1.00  0.00           H  
ATOM   3855 HG21 THR A 159       6.823 -18.018   5.941  1.00  0.00           H  
ATOM   3856 HG22 THR A 159       8.317 -18.035   6.896  1.00  0.00           H  
ATOM   3857 HG23 THR A 159       8.267 -17.193   5.329  1.00  0.00           H  
ATOM   3858  HG1 THR A 159      10.075 -18.543   4.807  1.00  0.00           H  
ATOM   3859  N   GLN A 160       5.535 -20.518   6.853  1.00  0.00           N  
ATOM   3860  CA  GLN A 160       4.065 -20.459   6.873  1.00  0.00           C  
ATOM   3861  C   GLN A 160       3.506 -19.037   6.683  1.00  0.00           C  
ATOM   3862  O   GLN A 160       4.155 -18.041   7.008  1.00  0.00           O  
ATOM   3863  CB  GLN A 160       3.525 -21.147   8.142  1.00  0.00           C  
ATOM   3864  CG  GLN A 160       3.891 -22.641   8.239  1.00  0.00           C  
ATOM   3865  CD  GLN A 160       3.665 -23.404   6.937  1.00  0.00           C  
ATOM   3866  NE2 GLN A 160       4.677 -24.010   6.359  1.00  0.00           N  
ATOM   3867  OE1 GLN A 160       2.562 -23.449   6.400  1.00  0.00           O  
ATOM   3868  H   GLN A 160       6.022 -20.573   7.736  1.00  0.00           H  
ATOM   3869  HA  GLN A 160       3.701 -21.023   6.014  1.00  0.00           H  
ATOM   3870  HB2 GLN A 160       3.899 -20.628   9.025  1.00  0.00           H  
ATOM   3871  HB3 GLN A 160       2.438 -21.064   8.143  1.00  0.00           H  
ATOM   3872  HG2 GLN A 160       4.939 -22.735   8.525  1.00  0.00           H  
ATOM   3873  HG3 GLN A 160       3.298 -23.106   9.027  1.00  0.00           H  
ATOM   3874 HE21 GLN A 160       4.534 -24.506   5.491  1.00  0.00           H  
ATOM   3875 HE22 GLN A 160       5.601 -23.963   6.763  1.00  0.00           H  
ATOM   3876  N   LEU A 161       2.282 -18.937   6.148  1.00  0.00           N  
ATOM   3877  CA  LEU A 161       1.710 -17.692   5.619  1.00  0.00           C  
ATOM   3878  C   LEU A 161       1.643 -16.511   6.616  1.00  0.00           C  
ATOM   3879  O   LEU A 161       2.026 -15.417   6.210  1.00  0.00           O  
ATOM   3880  CB  LEU A 161       0.376 -18.000   4.906  1.00  0.00           C  
ATOM   3881  CG  LEU A 161      -0.377 -16.774   4.346  1.00  0.00           C  
ATOM   3882  CD1 LEU A 161       0.417 -16.050   3.254  1.00  0.00           C  
ATOM   3883  CD2 LEU A 161      -1.694 -17.234   3.720  1.00  0.00           C  
ATOM   3884  H   LEU A 161       1.784 -19.795   5.956  1.00  0.00           H  
ATOM   3885  HA  LEU A 161       2.396 -17.362   4.839  1.00  0.00           H  
ATOM   3886  HB2 LEU A 161      -0.286 -18.510   5.605  1.00  0.00           H  
ATOM   3887  HB3 LEU A 161       0.577 -18.691   4.087  1.00  0.00           H  
ATOM   3888  HG  LEU A 161      -0.604 -16.076   5.152  1.00  0.00           H  
ATOM   3889 HD11 LEU A 161       1.333 -15.630   3.670  1.00  0.00           H  
ATOM   3890 HD12 LEU A 161       0.670 -16.741   2.449  1.00  0.00           H  
ATOM   3891 HD13 LEU A 161      -0.177 -15.229   2.853  1.00  0.00           H  
ATOM   3892 HD21 LEU A 161      -1.498 -17.939   2.913  1.00  0.00           H  
ATOM   3893 HD22 LEU A 161      -2.316 -17.714   4.476  1.00  0.00           H  
ATOM   3894 HD23 LEU A 161      -2.234 -16.378   3.316  1.00  0.00           H  
ATOM   3895  N   PRO A 162       1.243 -16.663   7.897  1.00  0.00           N  
ATOM   3896  CA  PRO A 162       1.257 -15.547   8.853  1.00  0.00           C  
ATOM   3897  C   PRO A 162       2.665 -14.984   9.114  1.00  0.00           C  
ATOM   3898  O   PRO A 162       2.869 -13.771   9.097  1.00  0.00           O  
ATOM   3899  CB  PRO A 162       0.602 -16.093  10.128  1.00  0.00           C  
ATOM   3900  CG  PRO A 162      -0.317 -17.190   9.589  1.00  0.00           C  
ATOM   3901  CD  PRO A 162       0.538 -17.794   8.478  1.00  0.00           C  
ATOM   3902  HA  PRO A 162       0.634 -14.745   8.457  1.00  0.00           H  
ATOM   3903  HB2 PRO A 162       0.037 -15.321  10.651  1.00  0.00           H  
ATOM   3904  HB3 PRO A 162       1.352 -16.531  10.786  1.00  0.00           H  
ATOM   3905  HG2 PRO A 162      -1.218 -16.746   9.166  1.00  0.00           H  
ATOM   3906  HG3 PRO A 162      -0.568 -17.926  10.352  1.00  0.00           H  
ATOM   3907  HD2 PRO A 162       1.256 -18.498   8.899  1.00  0.00           H  
ATOM   3908  HD3 PRO A 162      -0.103 -18.295   7.752  1.00  0.00           H  
ATOM   3909  N   THR A 163       3.659 -15.866   9.270  1.00  0.00           N  
ATOM   3910  CA  THR A 163       5.085 -15.503   9.359  1.00  0.00           C  
ATOM   3911  C   THR A 163       5.569 -14.795   8.092  1.00  0.00           C  
ATOM   3912  O   THR A 163       6.269 -13.782   8.167  1.00  0.00           O  
ATOM   3913  CB  THR A 163       5.924 -16.764   9.631  1.00  0.00           C  
ATOM   3914  OG1 THR A 163       5.660 -17.238  10.933  1.00  0.00           O  
ATOM   3915  CG2 THR A 163       7.434 -16.577   9.491  1.00  0.00           C  
ATOM   3916  H   THR A 163       3.426 -16.848   9.271  1.00  0.00           H  
ATOM   3917  HA  THR A 163       5.227 -14.813  10.191  1.00  0.00           H  
ATOM   3918  HB  THR A 163       5.629 -17.541   8.926  1.00  0.00           H  
ATOM   3919 HG21 THR A 163       7.694 -16.347   8.458  1.00  0.00           H  
ATOM   3920 HG22 THR A 163       7.775 -15.762  10.130  1.00  0.00           H  
ATOM   3921 HG23 THR A 163       7.938 -17.500   9.778  1.00  0.00           H  
ATOM   3922  HG1 THR A 163       6.059 -18.110  10.966  1.00  0.00           H  
ATOM   3923  N   LEU A 164       5.173 -15.293   6.918  1.00  0.00           N  
ATOM   3924  CA  LEU A 164       5.498 -14.687   5.628  1.00  0.00           C  
ATOM   3925  C   LEU A 164       4.842 -13.303   5.451  1.00  0.00           C  
ATOM   3926  O   LEU A 164       5.479 -12.388   4.941  1.00  0.00           O  
ATOM   3927  CB  LEU A 164       5.135 -15.689   4.515  1.00  0.00           C  
ATOM   3928  CG  LEU A 164       5.414 -15.218   3.080  1.00  0.00           C  
ATOM   3929  CD1 LEU A 164       6.905 -14.969   2.842  1.00  0.00           C  
ATOM   3930  CD2 LEU A 164       4.941 -16.287   2.095  1.00  0.00           C  
ATOM   3931  H   LEU A 164       4.622 -16.139   6.920  1.00  0.00           H  
ATOM   3932  HA  LEU A 164       6.576 -14.529   5.597  1.00  0.00           H  
ATOM   3933  HB2 LEU A 164       4.068 -15.901   4.589  1.00  0.00           H  
ATOM   3934  HB3 LEU A 164       5.669 -16.624   4.683  1.00  0.00           H  
ATOM   3935  HG  LEU A 164       4.852 -14.303   2.893  1.00  0.00           H  
ATOM   3936 HD11 LEU A 164       7.239 -14.122   3.441  1.00  0.00           H  
ATOM   3937 HD12 LEU A 164       7.484 -15.856   3.100  1.00  0.00           H  
ATOM   3938 HD13 LEU A 164       7.076 -14.726   1.793  1.00  0.00           H  
ATOM   3939 HD21 LEU A 164       5.470 -17.224   2.273  1.00  0.00           H  
ATOM   3940 HD22 LEU A 164       3.870 -16.453   2.212  1.00  0.00           H  
ATOM   3941 HD23 LEU A 164       5.136 -15.965   1.072  1.00  0.00           H  
ATOM   3942  N   ALA A 165       3.610 -13.117   5.933  1.00  0.00           N  
ATOM   3943  CA  ALA A 165       2.903 -11.837   5.937  1.00  0.00           C  
ATOM   3944  C   ALA A 165       3.567 -10.810   6.872  1.00  0.00           C  
ATOM   3945  O   ALA A 165       3.833  -9.690   6.434  1.00  0.00           O  
ATOM   3946  CB  ALA A 165       1.434 -12.089   6.299  1.00  0.00           C  
ATOM   3947  H   ALA A 165       3.122 -13.919   6.305  1.00  0.00           H  
ATOM   3948  HA  ALA A 165       2.935 -11.421   4.930  1.00  0.00           H  
ATOM   3949  HB1 ALA A 165       0.981 -12.759   5.568  1.00  0.00           H  
ATOM   3950  HB2 ALA A 165       1.362 -12.541   7.288  1.00  0.00           H  
ATOM   3951  HB3 ALA A 165       0.887 -11.147   6.302  1.00  0.00           H  
ATOM   3952  N   ARG A 166       3.920 -11.191   8.115  1.00  0.00           N  
ATOM   3953  CA  ARG A 166       4.753 -10.366   9.018  1.00  0.00           C  
ATOM   3954  C   ARG A 166       6.051  -9.939   8.331  1.00  0.00           C  
ATOM   3955  O   ARG A 166       6.435  -8.774   8.387  1.00  0.00           O  
ATOM   3956  CB  ARG A 166       4.998 -11.121  10.349  1.00  0.00           C  
ATOM   3957  CG  ARG A 166       5.963 -10.441  11.352  1.00  0.00           C  
ATOM   3958  CD  ARG A 166       7.336 -11.128  11.482  1.00  0.00           C  
ATOM   3959  NE  ARG A 166       8.200 -10.461  12.483  1.00  0.00           N  
ATOM   3960  CZ  ARG A 166       9.487 -10.679  12.702  1.00  0.00           C  
ATOM   3961  NH1 ARG A 166      10.184 -11.641  12.177  1.00  0.00           N  
ATOM   3962  NH2 ARG A 166      10.171  -9.927  13.502  1.00  0.00           N1+
ATOM   3963  H   ARG A 166       3.621 -12.103   8.431  1.00  0.00           H  
ATOM   3964  HA  ARG A 166       4.219  -9.442   9.240  1.00  0.00           H  
ATOM   3965  HB2 ARG A 166       5.366 -12.124  10.131  1.00  0.00           H  
ATOM   3966  HB3 ARG A 166       4.032 -11.243  10.839  1.00  0.00           H  
ATOM   3967  HG2 ARG A 166       5.493 -10.458  12.335  1.00  0.00           H  
ATOM   3968  HG3 ARG A 166       6.106  -9.395  11.077  1.00  0.00           H  
ATOM   3969  HD2 ARG A 166       7.831 -11.119  10.510  1.00  0.00           H  
ATOM   3970  HD3 ARG A 166       7.180 -12.165  11.778  1.00  0.00           H  
ATOM   3971  HE  ARG A 166       7.801  -9.727  13.050  1.00  0.00           H  
ATOM   3972 HH11 ARG A 166       9.756 -12.377  11.633  1.00  0.00           H  
ATOM   3973 HH12 ARG A 166      11.149 -11.712  12.466  1.00  0.00           H  
ATOM   3974 HH21 ARG A 166      11.126 -10.202  13.687  1.00  0.00           H  
ATOM   3975 HH22 ARG A 166       9.738  -9.177  14.021  1.00  0.00           H  
ATOM   3976  N   SER A 167       6.687 -10.875   7.630  1.00  0.00           N  
ATOM   3977  CA  SER A 167       7.946 -10.651   6.920  1.00  0.00           C  
ATOM   3978  C   SER A 167       7.804  -9.719   5.709  1.00  0.00           C  
ATOM   3979  O   SER A 167       8.623  -8.816   5.555  1.00  0.00           O  
ATOM   3980  CB  SER A 167       8.558 -11.990   6.509  1.00  0.00           C  
ATOM   3981  OG  SER A 167       8.730 -12.799   7.657  1.00  0.00           O  
ATOM   3982  H   SER A 167       6.294 -11.806   7.637  1.00  0.00           H  
ATOM   3983  HA  SER A 167       8.642 -10.173   7.609  1.00  0.00           H  
ATOM   3984  HB2 SER A 167       9.528 -11.815   6.044  1.00  0.00           H  
ATOM   3985  HB3 SER A 167       7.912 -12.499   5.794  1.00  0.00           H  
ATOM   3986  HG  SER A 167       7.875 -13.153   7.915  1.00  0.00           H  
ATOM   3987  N   PHE A 168       6.766  -9.867   4.876  1.00  0.00           N  
ATOM   3988  CA  PHE A 168       6.499  -8.936   3.771  1.00  0.00           C  
ATOM   3989  C   PHE A 168       6.176  -7.524   4.277  1.00  0.00           C  
ATOM   3990  O   PHE A 168       6.741  -6.567   3.754  1.00  0.00           O  
ATOM   3991  CB  PHE A 168       5.364  -9.451   2.869  1.00  0.00           C  
ATOM   3992  CG  PHE A 168       5.726 -10.548   1.878  1.00  0.00           C  
ATOM   3993  CD1 PHE A 168       6.834 -10.400   1.018  1.00  0.00           C  
ATOM   3994  CD2 PHE A 168       4.895 -11.676   1.741  1.00  0.00           C  
ATOM   3995  CE1 PHE A 168       7.133 -11.391   0.064  1.00  0.00           C  
ATOM   3996  CE2 PHE A 168       5.179 -12.654   0.770  1.00  0.00           C  
ATOM   3997  CZ  PHE A 168       6.306 -12.519  -0.058  1.00  0.00           C  
ATOM   3998  H   PHE A 168       6.141 -10.649   5.005  1.00  0.00           H  
ATOM   3999  HA  PHE A 168       7.406  -8.841   3.174  1.00  0.00           H  
ATOM   4000  HB2 PHE A 168       4.991  -8.613   2.280  1.00  0.00           H  
ATOM   4001  HB3 PHE A 168       4.543  -9.789   3.502  1.00  0.00           H  
ATOM   4002  HD1 PHE A 168       7.459  -9.521   1.082  1.00  0.00           H  
ATOM   4003  HD2 PHE A 168       4.031 -11.790   2.379  1.00  0.00           H  
ATOM   4004  HE1 PHE A 168       7.994 -11.283  -0.578  1.00  0.00           H  
ATOM   4005  HE2 PHE A 168       4.532 -13.511   0.660  1.00  0.00           H  
ATOM   4006  HZ  PHE A 168       6.533 -13.279  -0.791  1.00  0.00           H  
ATOM   4007  N   ILE A 169       5.338  -7.381   5.313  1.00  0.00           N  
ATOM   4008  CA  ILE A 169       5.028  -6.072   5.914  1.00  0.00           C  
ATOM   4009  C   ILE A 169       6.314  -5.375   6.386  1.00  0.00           C  
ATOM   4010  O   ILE A 169       6.543  -4.223   6.026  1.00  0.00           O  
ATOM   4011  CB  ILE A 169       3.945  -6.210   7.014  1.00  0.00           C  
ATOM   4012  CG1 ILE A 169       2.591  -6.608   6.374  1.00  0.00           C  
ATOM   4013  CG2 ILE A 169       3.786  -4.920   7.841  1.00  0.00           C  
ATOM   4014  CD1 ILE A 169       1.492  -7.004   7.368  1.00  0.00           C  
ATOM   4015  H   ILE A 169       4.899  -8.205   5.701  1.00  0.00           H  
ATOM   4016  HA  ILE A 169       4.615  -5.435   5.132  1.00  0.00           H  
ATOM   4017  HB  ILE A 169       4.252  -7.004   7.695  1.00  0.00           H  
ATOM   4018 HG12 ILE A 169       2.740  -7.456   5.706  1.00  0.00           H  
ATOM   4019 HG13 ILE A 169       2.225  -5.777   5.770  1.00  0.00           H  
ATOM   4020 HG21 ILE A 169       4.724  -4.654   8.330  1.00  0.00           H  
ATOM   4021 HG22 ILE A 169       3.479  -4.098   7.195  1.00  0.00           H  
ATOM   4022 HG23 ILE A 169       3.044  -5.052   8.628  1.00  0.00           H  
ATOM   4023 HD11 ILE A 169       1.843  -7.820   8.000  1.00  0.00           H  
ATOM   4024 HD12 ILE A 169       1.203  -6.152   7.985  1.00  0.00           H  
ATOM   4025 HD13 ILE A 169       0.612  -7.339   6.819  1.00  0.00           H  
ATOM   4026  N   ILE A 170       7.202  -6.080   7.099  1.00  0.00           N  
ATOM   4027  CA  ILE A 170       8.519  -5.553   7.502  1.00  0.00           C  
ATOM   4028  C   ILE A 170       9.385  -5.170   6.292  1.00  0.00           C  
ATOM   4029  O   ILE A 170       9.889  -4.048   6.227  1.00  0.00           O  
ATOM   4030  CB  ILE A 170       9.232  -6.553   8.440  1.00  0.00           C  
ATOM   4031  CG1 ILE A 170       8.483  -6.651   9.788  1.00  0.00           C  
ATOM   4032  CG2 ILE A 170      10.713  -6.196   8.674  1.00  0.00           C  
ATOM   4033  CD1 ILE A 170       8.858  -7.898  10.592  1.00  0.00           C  
ATOM   4034  H   ILE A 170       6.954  -7.018   7.380  1.00  0.00           H  
ATOM   4035  HA  ILE A 170       8.355  -4.631   8.060  1.00  0.00           H  
ATOM   4036  HB  ILE A 170       9.205  -7.533   7.962  1.00  0.00           H  
ATOM   4037 HG12 ILE A 170       7.407  -6.681   9.621  1.00  0.00           H  
ATOM   4038 HG13 ILE A 170       8.694  -5.764  10.386  1.00  0.00           H  
ATOM   4039 HG21 ILE A 170      11.273  -6.237   7.740  1.00  0.00           H  
ATOM   4040 HG22 ILE A 170      10.794  -5.195   9.098  1.00  0.00           H  
ATOM   4041 HG23 ILE A 170      11.173  -6.910   9.357  1.00  0.00           H  
ATOM   4042 HD11 ILE A 170       8.679  -8.793   9.996  1.00  0.00           H  
ATOM   4043 HD12 ILE A 170       9.905  -7.870  10.891  1.00  0.00           H  
ATOM   4044 HD13 ILE A 170       8.238  -7.933  11.488  1.00  0.00           H  
ATOM   4045  N   CYS A 171       9.538  -6.068   5.312  1.00  0.00           N  
ATOM   4046  CA  CYS A 171      10.361  -5.827   4.121  1.00  0.00           C  
ATOM   4047  C   CYS A 171       9.874  -4.654   3.258  1.00  0.00           C  
ATOM   4048  O   CYS A 171      10.663  -4.128   2.478  1.00  0.00           O  
ATOM   4049  CB  CYS A 171      10.422  -7.093   3.253  1.00  0.00           C  
ATOM   4050  SG  CYS A 171      11.370  -8.400   4.075  1.00  0.00           S  
ATOM   4051  H   CYS A 171       9.082  -6.965   5.405  1.00  0.00           H  
ATOM   4052  HA  CYS A 171      11.374  -5.579   4.439  1.00  0.00           H  
ATOM   4053  HB2 CYS A 171      10.919  -6.851   2.314  1.00  0.00           H  
ATOM   4054  HB3 CYS A 171       9.414  -7.443   3.034  1.00  0.00           H  
ATOM   4055  HG  CYS A 171      10.425  -8.700   4.970  1.00  0.00           H  
ATOM   4056  N   ILE A 172       8.608  -4.241   3.376  1.00  0.00           N  
ATOM   4057  CA  ILE A 172       7.990  -3.254   2.484  1.00  0.00           C  
ATOM   4058  C   ILE A 172       7.692  -1.931   3.207  1.00  0.00           C  
ATOM   4059  O   ILE A 172       7.999  -0.878   2.650  1.00  0.00           O  
ATOM   4060  CB  ILE A 172       6.819  -3.895   1.703  1.00  0.00           C  
ATOM   4061  CG1 ILE A 172       7.292  -5.119   0.873  1.00  0.00           C  
ATOM   4062  CG2 ILE A 172       6.130  -2.870   0.789  1.00  0.00           C  
ATOM   4063  CD1 ILE A 172       6.161  -5.942   0.243  1.00  0.00           C  
ATOM   4064  H   ILE A 172       8.008  -4.745   4.014  1.00  0.00           H  
ATOM   4065  HA  ILE A 172       8.720  -2.983   1.721  1.00  0.00           H  
ATOM   4066  HB  ILE A 172       6.088  -4.244   2.433  1.00  0.00           H  
ATOM   4067 HG12 ILE A 172       7.855  -5.804   1.507  1.00  0.00           H  
ATOM   4068 HG13 ILE A 172       7.966  -4.781   0.086  1.00  0.00           H  
ATOM   4069 HG21 ILE A 172       5.804  -2.000   1.359  1.00  0.00           H  
ATOM   4070 HG22 ILE A 172       6.815  -2.534   0.011  1.00  0.00           H  
ATOM   4071 HG23 ILE A 172       5.245  -3.322   0.340  1.00  0.00           H  
ATOM   4072 HD11 ILE A 172       5.460  -6.256   1.016  1.00  0.00           H  
ATOM   4073 HD12 ILE A 172       5.634  -5.362  -0.515  1.00  0.00           H  
ATOM   4074 HD13 ILE A 172       6.582  -6.828  -0.231  1.00  0.00           H  
ATOM   4075  N   GLN A 173       7.249  -1.935   4.473  1.00  0.00           N  
ATOM   4076  CA  GLN A 173       7.197  -0.708   5.291  1.00  0.00           C  
ATOM   4077  C   GLN A 173       8.594  -0.095   5.479  1.00  0.00           C  
ATOM   4078  O   GLN A 173       8.748   1.125   5.402  1.00  0.00           O  
ATOM   4079  CB  GLN A 173       6.562  -0.976   6.668  1.00  0.00           C  
ATOM   4080  CG  GLN A 173       5.041  -1.206   6.627  1.00  0.00           C  
ATOM   4081  CD  GLN A 173       4.456  -1.384   8.028  1.00  0.00           C  
ATOM   4082  OE1 GLN A 173       5.070  -1.934   8.929  1.00  0.00           O  
ATOM   4083  NE2 GLN A 173       3.254  -0.933   8.301  1.00  0.00           N  
ATOM   4084  H   GLN A 173       6.993  -2.810   4.908  1.00  0.00           H  
ATOM   4085  HA  GLN A 173       6.587   0.028   4.768  1.00  0.00           H  
ATOM   4086  HB2 GLN A 173       6.744  -0.107   7.301  1.00  0.00           H  
ATOM   4087  HB3 GLN A 173       7.054  -1.832   7.129  1.00  0.00           H  
ATOM   4088  HG2 GLN A 173       4.812  -2.093   6.036  1.00  0.00           H  
ATOM   4089  HG3 GLN A 173       4.566  -0.346   6.154  1.00  0.00           H  
ATOM   4090 HE21 GLN A 173       2.725  -0.372   7.649  1.00  0.00           H  
ATOM   4091 HE22 GLN A 173       2.936  -1.048   9.253  1.00  0.00           H  
ATOM   4092  N   MET A 174       9.637  -0.923   5.644  1.00  0.00           N  
ATOM   4093  CA  MET A 174      11.035  -0.467   5.710  1.00  0.00           C  
ATOM   4094  C   MET A 174      11.633  -0.089   4.336  1.00  0.00           C  
ATOM   4095  O   MET A 174      12.849   0.110   4.242  1.00  0.00           O  
ATOM   4096  CB  MET A 174      11.917  -1.468   6.483  1.00  0.00           C  
ATOM   4097  CG  MET A 174      11.427  -1.683   7.922  1.00  0.00           C  
ATOM   4098  SD  MET A 174      12.481  -2.705   8.997  1.00  0.00           S  
ATOM   4099  CE  MET A 174      13.945  -1.649   9.172  1.00  0.00           C  
ATOM   4100  H   MET A 174       9.458  -1.914   5.719  1.00  0.00           H  
ATOM   4101  HA  MET A 174      11.041   0.459   6.284  1.00  0.00           H  
ATOM   4102  HB2 MET A 174      12.934  -1.077   6.527  1.00  0.00           H  
ATOM   4103  HB3 MET A 174      11.942  -2.423   5.958  1.00  0.00           H  
ATOM   4104  HG2 MET A 174      10.441  -2.146   7.887  1.00  0.00           H  
ATOM   4105  HG3 MET A 174      11.319  -0.707   8.395  1.00  0.00           H  
ATOM   4106  HE1 MET A 174      14.408  -1.487   8.199  1.00  0.00           H  
ATOM   4107  HE2 MET A 174      13.657  -0.691   9.604  1.00  0.00           H  
ATOM   4108  HE3 MET A 174      14.666  -2.140   9.826  1.00  0.00           H  
ATOM   4109  N   ILE A 175      10.813   0.036   3.282  1.00  0.00           N  
ATOM   4110  CA  ILE A 175      11.205   0.498   1.938  1.00  0.00           C  
ATOM   4111  C   ILE A 175      10.239   1.573   1.423  1.00  0.00           C  
ATOM   4112  O   ILE A 175      10.628   2.734   1.333  1.00  0.00           O  
ATOM   4113  CB  ILE A 175      11.414  -0.674   0.941  1.00  0.00           C  
ATOM   4114  CG1 ILE A 175      12.524  -1.629   1.434  1.00  0.00           C  
ATOM   4115  CG2 ILE A 175      11.713  -0.147  -0.478  1.00  0.00           C  
ATOM   4116  CD1 ILE A 175      12.833  -2.807   0.503  1.00  0.00           C  
ATOM   4117  H   ILE A 175       9.835  -0.168   3.428  1.00  0.00           H  
ATOM   4118  HA  ILE A 175      12.168   1.002   2.025  1.00  0.00           H  
ATOM   4119  HB  ILE A 175      10.486  -1.244   0.890  1.00  0.00           H  
ATOM   4120 HG12 ILE A 175      12.226  -2.048   2.396  1.00  0.00           H  
ATOM   4121 HG13 ILE A 175      13.444  -1.064   1.588  1.00  0.00           H  
ATOM   4122 HG21 ILE A 175      10.903   0.485  -0.841  1.00  0.00           H  
ATOM   4123 HG22 ILE A 175      12.641   0.426  -0.477  1.00  0.00           H  
ATOM   4124 HG23 ILE A 175      11.801  -0.975  -1.181  1.00  0.00           H  
ATOM   4125 HD11 ILE A 175      11.906  -3.317   0.241  1.00  0.00           H  
ATOM   4126 HD12 ILE A 175      13.330  -2.463  -0.404  1.00  0.00           H  
ATOM   4127 HD13 ILE A 175      13.494  -3.507   1.014  1.00  0.00           H  
ATOM   4128  N   SER A 176       8.989   1.217   1.111  1.00  0.00           N  
ATOM   4129  CA  SER A 176       8.001   2.114   0.498  1.00  0.00           C  
ATOM   4130  C   SER A 176       7.663   3.306   1.400  1.00  0.00           C  
ATOM   4131  O   SER A 176       7.790   4.448   0.961  1.00  0.00           O  
ATOM   4132  CB  SER A 176       6.729   1.337   0.117  1.00  0.00           C  
ATOM   4133  OG  SER A 176       6.984   0.412  -0.933  1.00  0.00           O  
ATOM   4134  H   SER A 176       8.697   0.267   1.290  1.00  0.00           H  
ATOM   4135  HA  SER A 176       8.427   2.521  -0.419  1.00  0.00           H  
ATOM   4136  HB2 SER A 176       5.965   2.039  -0.215  1.00  0.00           H  
ATOM   4137  HB3 SER A 176       6.353   0.802   0.989  1.00  0.00           H  
ATOM   4138  HG  SER A 176       6.745   0.820  -1.769  1.00  0.00           H  
ATOM   4139  N   GLU A 177       7.293   3.090   2.668  1.00  0.00           N  
ATOM   4140  CA  GLU A 177       6.898   4.201   3.554  1.00  0.00           C  
ATOM   4141  C   GLU A 177       8.087   5.085   3.960  1.00  0.00           C  
ATOM   4142  O   GLU A 177       7.969   6.311   3.990  1.00  0.00           O  
ATOM   4143  CB  GLU A 177       6.157   3.689   4.801  1.00  0.00           C  
ATOM   4144  CG  GLU A 177       4.925   2.793   4.593  1.00  0.00           C  
ATOM   4145  CD  GLU A 177       4.254   2.929   3.224  1.00  0.00           C  
ATOM   4146  OE1 GLU A 177       3.933   4.059   2.789  1.00  0.00           O  
ATOM   4147  OE2 GLU A 177       4.095   1.887   2.551  1.00  0.00           O1-
ATOM   4148  H   GLU A 177       7.212   2.140   3.001  1.00  0.00           H  
ATOM   4149  HA  GLU A 177       6.215   4.854   3.011  1.00  0.00           H  
ATOM   4150  HB2 GLU A 177       5.819   4.571   5.346  1.00  0.00           H  
ATOM   4151  HB3 GLU A 177       6.860   3.157   5.441  1.00  0.00           H  
ATOM   4152  HG2 GLU A 177       4.203   3.003   5.382  1.00  0.00           H  
ATOM   4153  HG3 GLU A 177       5.243   1.758   4.722  1.00  0.00           H  
ATOM   4154  N   ALA A 178       9.255   4.485   4.210  1.00  0.00           N  
ATOM   4155  CA  ALA A 178      10.487   5.223   4.491  1.00  0.00           C  
ATOM   4156  C   ALA A 178      10.977   6.039   3.274  1.00  0.00           C  
ATOM   4157  O   ALA A 178      11.473   7.155   3.434  1.00  0.00           O  
ATOM   4158  CB  ALA A 178      11.534   4.220   4.988  1.00  0.00           C  
ATOM   4159  H   ALA A 178       9.285   3.476   4.195  1.00  0.00           H  
ATOM   4160  HA  ALA A 178      10.290   5.935   5.292  1.00  0.00           H  
ATOM   4161  HB1 ALA A 178      11.183   3.742   5.903  1.00  0.00           H  
ATOM   4162  HB2 ALA A 178      11.710   3.456   4.231  1.00  0.00           H  
ATOM   4163  HB3 ALA A 178      12.469   4.739   5.200  1.00  0.00           H  
ATOM   4164  N   ALA A 179      10.802   5.541   2.044  1.00  0.00           N  
ATOM   4165  CA  ALA A 179      11.081   6.320   0.837  1.00  0.00           C  
ATOM   4166  C   ALA A 179      10.114   7.509   0.685  1.00  0.00           C  
ATOM   4167  O   ALA A 179      10.554   8.595   0.305  1.00  0.00           O  
ATOM   4168  CB  ALA A 179      11.045   5.392  -0.381  1.00  0.00           C  
ATOM   4169  H   ALA A 179      10.453   4.600   1.935  1.00  0.00           H  
ATOM   4170  HA  ALA A 179      12.087   6.732   0.912  1.00  0.00           H  
ATOM   4171  HB1 ALA A 179      11.787   4.603  -0.261  1.00  0.00           H  
ATOM   4172  HB2 ALA A 179      10.057   4.944  -0.487  1.00  0.00           H  
ATOM   4173  HB3 ALA A 179      11.278   5.962  -1.281  1.00  0.00           H  
ATOM   4174  N   ARG A 180       8.827   7.324   1.014  1.00  0.00           N  
ATOM   4175  CA  ARG A 180       7.778   8.358   0.932  1.00  0.00           C  
ATOM   4176  C   ARG A 180       7.914   9.480   1.968  1.00  0.00           C  
ATOM   4177  O   ARG A 180       7.639  10.624   1.609  1.00  0.00           O  
ATOM   4178  CB  ARG A 180       6.393   7.697   1.060  1.00  0.00           C  
ATOM   4179  CG  ARG A 180       6.005   6.836  -0.152  1.00  0.00           C  
ATOM   4180  CD  ARG A 180       4.800   5.950   0.197  1.00  0.00           C  
ATOM   4181  NE  ARG A 180       4.340   5.158  -0.962  1.00  0.00           N  
ATOM   4182  CZ  ARG A 180       3.895   3.915  -0.925  1.00  0.00           C  
ATOM   4183  NH1 ARG A 180       3.622   3.288   0.173  1.00  0.00           N  
ATOM   4184  NH2 ARG A 180       3.714   3.240  -2.019  1.00  0.00           N1+
ATOM   4185  H   ARG A 180       8.553   6.397   1.307  1.00  0.00           H  
ATOM   4186  HA  ARG A 180       7.841   8.852  -0.038  1.00  0.00           H  
ATOM   4187  HB2 ARG A 180       5.636   8.471   1.184  1.00  0.00           H  
ATOM   4188  HB3 ARG A 180       6.385   7.078   1.957  1.00  0.00           H  
ATOM   4189  HG2 ARG A 180       6.838   6.204  -0.460  1.00  0.00           H  
ATOM   4190  HG3 ARG A 180       5.768   7.493  -0.988  1.00  0.00           H  
ATOM   4191  HD2 ARG A 180       3.983   6.571   0.564  1.00  0.00           H  
ATOM   4192  HD3 ARG A 180       5.105   5.282   1.003  1.00  0.00           H  
ATOM   4193  HE  ARG A 180       4.352   5.609  -1.866  1.00  0.00           H  
ATOM   4194 HH11 ARG A 180       3.337   2.320   0.209  1.00  0.00           H  
ATOM   4195 HH12 ARG A 180       3.760   3.718   1.077  1.00  0.00           H  
ATOM   4196 HH21 ARG A 180       3.866   3.657  -2.926  1.00  0.00           H  
ATOM   4197 HH22 ARG A 180       3.617   2.238  -1.934  1.00  0.00           H  
ATOM   4198  N   PHE A 181       8.332   9.180   3.203  1.00  0.00           N  
ATOM   4199  CA  PHE A 181       8.265  10.119   4.334  1.00  0.00           C  
ATOM   4200  C   PHE A 181       9.537  10.177   5.196  1.00  0.00           C  
ATOM   4201  O   PHE A 181       9.982   9.170   5.748  1.00  0.00           O  
ATOM   4202  CB  PHE A 181       7.078   9.763   5.242  1.00  0.00           C  
ATOM   4203  CG  PHE A 181       5.687   9.821   4.642  1.00  0.00           C  
ATOM   4204  CD1 PHE A 181       4.978  11.035   4.631  1.00  0.00           C  
ATOM   4205  CD2 PHE A 181       5.052   8.642   4.207  1.00  0.00           C  
ATOM   4206  CE1 PHE A 181       3.636  11.069   4.220  1.00  0.00           C  
ATOM   4207  CE2 PHE A 181       3.706   8.672   3.804  1.00  0.00           C  
ATOM   4208  CZ  PHE A 181       2.994   9.884   3.825  1.00  0.00           C  
ATOM   4209  H   PHE A 181       8.528   8.211   3.412  1.00  0.00           H  
ATOM   4210  HA  PHE A 181       8.094  11.124   3.947  1.00  0.00           H  
ATOM   4211  HB2 PHE A 181       7.093  10.433   6.102  1.00  0.00           H  
ATOM   4212  HB3 PHE A 181       7.238   8.756   5.627  1.00  0.00           H  
ATOM   4213  HD1 PHE A 181       5.461  11.944   4.960  1.00  0.00           H  
ATOM   4214  HD2 PHE A 181       5.591   7.706   4.202  1.00  0.00           H  
ATOM   4215  HE1 PHE A 181       3.094  12.004   4.228  1.00  0.00           H  
ATOM   4216  HE2 PHE A 181       3.216   7.759   3.498  1.00  0.00           H  
ATOM   4217  HZ  PHE A 181       1.951   9.901   3.545  1.00  0.00           H  
ATOM   4218  N   GLN A 182      10.061  11.386   5.408  1.00  0.00           N  
ATOM   4219  CA  GLN A 182      11.204  11.698   6.278  1.00  0.00           C  
ATOM   4220  C   GLN A 182      10.948  11.345   7.754  1.00  0.00           C  
ATOM   4221  O   GLN A 182      11.866  10.920   8.463  1.00  0.00           O  
ATOM   4222  CB  GLN A 182      11.545  13.195   6.157  1.00  0.00           C  
ATOM   4223  CG  GLN A 182      12.044  13.613   4.762  1.00  0.00           C  
ATOM   4224  CD  GLN A 182      10.926  14.077   3.836  1.00  0.00           C  
ATOM   4225  OE1 GLN A 182      10.125  13.279   3.380  1.00  0.00           O  
ATOM   4226  NE2 GLN A 182      10.827  15.349   3.527  1.00  0.00           N  
ATOM   4227  H   GLN A 182       9.645  12.154   4.900  1.00  0.00           H  
ATOM   4228  HA  GLN A 182      12.067  11.120   5.947  1.00  0.00           H  
ATOM   4229  HB2 GLN A 182      12.339  13.409   6.873  1.00  0.00           H  
ATOM   4230  HB3 GLN A 182      10.683  13.800   6.436  1.00  0.00           H  
ATOM   4231  HG2 GLN A 182      12.567  12.782   4.287  1.00  0.00           H  
ATOM   4232  HG3 GLN A 182      12.760  14.425   4.881  1.00  0.00           H  
ATOM   4233 HE21 GLN A 182      11.443  16.029   3.949  1.00  0.00           H  
ATOM   4234 HE22 GLN A 182      10.077  15.639   2.916  1.00  0.00           H  
ATOM   4235  N   TYR A 183       9.695  11.466   8.210  1.00  0.00           N  
ATOM   4236  CA  TYR A 183       9.276  11.046   9.550  1.00  0.00           C  
ATOM   4237  C   TYR A 183       9.427   9.528   9.747  1.00  0.00           C  
ATOM   4238  O   TYR A 183       9.902   9.071  10.790  1.00  0.00           O  
ATOM   4239  CB  TYR A 183       7.818  11.475   9.778  1.00  0.00           C  
ATOM   4240  CG  TYR A 183       7.303  11.146  11.167  1.00  0.00           C  
ATOM   4241  CD1 TYR A 183       7.558  12.033  12.230  1.00  0.00           C  
ATOM   4242  CD2 TYR A 183       6.603   9.947  11.406  1.00  0.00           C  
ATOM   4243  CE1 TYR A 183       7.122  11.717  13.531  1.00  0.00           C  
ATOM   4244  CE2 TYR A 183       6.170   9.626  12.707  1.00  0.00           C  
ATOM   4245  CZ  TYR A 183       6.434  10.510  13.773  1.00  0.00           C  
ATOM   4246  OH  TYR A 183       6.038  10.209  15.036  1.00  0.00           O  
ATOM   4247  H   TYR A 183       9.014  11.904   7.606  1.00  0.00           H  
ATOM   4248  HA  TYR A 183       9.902  11.547  10.288  1.00  0.00           H  
ATOM   4249  HB2 TYR A 183       7.180  10.992   9.038  1.00  0.00           H  
ATOM   4250  HB3 TYR A 183       7.735  12.551   9.625  1.00  0.00           H  
ATOM   4251  HD1 TYR A 183       8.092  12.954  12.048  1.00  0.00           H  
ATOM   4252  HD2 TYR A 183       6.396   9.265  10.594  1.00  0.00           H  
ATOM   4253  HE1 TYR A 183       7.312  12.398  14.348  1.00  0.00           H  
ATOM   4254  HE2 TYR A 183       5.635   8.705  12.886  1.00  0.00           H  
ATOM   4255  HH  TYR A 183       5.395   9.496  15.030  1.00  0.00           H  
ATOM   4256  N   ILE A 184       9.056   8.747   8.723  1.00  0.00           N  
ATOM   4257  CA  ILE A 184       9.080   7.278   8.752  1.00  0.00           C  
ATOM   4258  C   ILE A 184      10.491   6.740   8.499  1.00  0.00           C  
ATOM   4259  O   ILE A 184      10.911   5.785   9.146  1.00  0.00           O  
ATOM   4260  CB  ILE A 184       8.021   6.677   7.801  1.00  0.00           C  
ATOM   4261  CG1 ILE A 184       6.611   7.196   8.174  1.00  0.00           C  
ATOM   4262  CG2 ILE A 184       8.089   5.139   7.821  1.00  0.00           C  
ATOM   4263  CD1 ILE A 184       5.480   6.641   7.304  1.00  0.00           C  
ATOM   4264  H   ILE A 184       8.759   9.197   7.870  1.00  0.00           H  
ATOM   4265  HA  ILE A 184       8.806   6.966   9.760  1.00  0.00           H  
ATOM   4266  HB  ILE A 184       8.251   7.002   6.786  1.00  0.00           H  
ATOM   4267 HG12 ILE A 184       6.590   8.281   8.071  1.00  0.00           H  
ATOM   4268 HG13 ILE A 184       6.399   6.953   9.215  1.00  0.00           H  
ATOM   4269 HG21 ILE A 184       9.069   4.786   7.500  1.00  0.00           H  
ATOM   4270 HG22 ILE A 184       7.881   4.778   8.828  1.00  0.00           H  
ATOM   4271 HG23 ILE A 184       7.359   4.715   7.133  1.00  0.00           H  
ATOM   4272 HD11 ILE A 184       5.731   6.765   6.251  1.00  0.00           H  
ATOM   4273 HD12 ILE A 184       5.313   5.585   7.518  1.00  0.00           H  
ATOM   4274 HD13 ILE A 184       4.560   7.185   7.518  1.00  0.00           H  
ATOM   4275  N   GLU A 185      11.268   7.398   7.636  1.00  0.00           N  
ATOM   4276  CA  GLU A 185      12.721   7.218   7.567  1.00  0.00           C  
ATOM   4277  C   GLU A 185      13.354   7.348   8.967  1.00  0.00           C  
ATOM   4278  O   GLU A 185      14.122   6.477   9.372  1.00  0.00           O  
ATOM   4279  CB  GLU A 185      13.285   8.220   6.543  1.00  0.00           C  
ATOM   4280  CG  GLU A 185      14.816   8.311   6.476  1.00  0.00           C  
ATOM   4281  CD  GLU A 185      15.310   9.351   5.454  1.00  0.00           C  
ATOM   4282  OE1 GLU A 185      14.509  10.167   4.932  1.00  0.00           O  
ATOM   4283  OE2 GLU A 185      16.528   9.377   5.168  1.00  0.00           O1-
ATOM   4284  H   GLU A 185      10.849   8.115   7.061  1.00  0.00           H  
ATOM   4285  HA  GLU A 185      12.937   6.210   7.213  1.00  0.00           H  
ATOM   4286  HB2 GLU A 185      12.904   9.210   6.796  1.00  0.00           H  
ATOM   4287  HB3 GLU A 185      12.906   7.955   5.556  1.00  0.00           H  
ATOM   4288  HG2 GLU A 185      15.213   7.329   6.216  1.00  0.00           H  
ATOM   4289  HG3 GLU A 185      15.201   8.587   7.457  1.00  0.00           H  
ATOM   4290  N   GLY A 186      12.963   8.368   9.742  1.00  0.00           N  
ATOM   4291  CA  GLY A 186      13.356   8.539  11.147  1.00  0.00           C  
ATOM   4292  C   GLY A 186      12.880   7.418  12.086  1.00  0.00           C  
ATOM   4293  O   GLY A 186      13.654   6.966  12.930  1.00  0.00           O  
ATOM   4294  H   GLY A 186      12.347   9.060   9.340  1.00  0.00           H  
ATOM   4295  HA2 GLY A 186      12.934   9.475  11.511  1.00  0.00           H  
ATOM   4296  HA3 GLY A 186      14.442   8.607  11.213  1.00  0.00           H  
ATOM   4297  N   GLU A 187      11.647   6.919  11.929  1.00  0.00           N  
ATOM   4298  CA  GLU A 187      11.121   5.779  12.703  1.00  0.00           C  
ATOM   4299  C   GLU A 187      11.928   4.493  12.463  1.00  0.00           C  
ATOM   4300  O   GLU A 187      12.285   3.796  13.422  1.00  0.00           O  
ATOM   4301  CB  GLU A 187       9.640   5.506  12.351  1.00  0.00           C  
ATOM   4302  CG  GLU A 187       8.622   6.441  13.016  1.00  0.00           C  
ATOM   4303  CD  GLU A 187       8.371   5.999  14.461  1.00  0.00           C  
ATOM   4304  OE1 GLU A 187       7.346   5.375  14.799  1.00  0.00           O  
ATOM   4305  OE2 GLU A 187       9.256   6.203  15.321  1.00  0.00           O1-
ATOM   4306  H   GLU A 187      11.046   7.354  11.244  1.00  0.00           H  
ATOM   4307  HA  GLU A 187      11.200   6.009  13.765  1.00  0.00           H  
ATOM   4308  HB2 GLU A 187       9.385   4.481  12.623  1.00  0.00           H  
ATOM   4309  HB3 GLU A 187       9.516   5.570  11.270  1.00  0.00           H  
ATOM   4310  HG2 GLU A 187       7.688   6.398  12.456  1.00  0.00           H  
ATOM   4311  HG3 GLU A 187       8.985   7.469  12.990  1.00  0.00           H  
ATOM   4312  N   MET A 188      12.239   4.173  11.203  1.00  0.00           N  
ATOM   4313  CA  MET A 188      12.998   2.967  10.857  1.00  0.00           C  
ATOM   4314  C   MET A 188      14.468   3.107  11.263  1.00  0.00           C  
ATOM   4315  O   MET A 188      15.009   2.202  11.904  1.00  0.00           O  
ATOM   4316  CB  MET A 188      12.836   2.617   9.369  1.00  0.00           C  
ATOM   4317  CG  MET A 188      11.373   2.433   8.940  1.00  0.00           C  
ATOM   4318  SD  MET A 188      10.370   1.297   9.942  1.00  0.00           S  
ATOM   4319  CE  MET A 188       8.731   1.760   9.317  1.00  0.00           C  
ATOM   4320  H   MET A 188      11.908   4.774  10.461  1.00  0.00           H  
ATOM   4321  HA  MET A 188      12.595   2.134  11.434  1.00  0.00           H  
ATOM   4322  HB2 MET A 188      13.376   1.693   9.165  1.00  0.00           H  
ATOM   4323  HB3 MET A 188      13.273   3.411   8.763  1.00  0.00           H  
ATOM   4324  HG2 MET A 188      11.359   2.088   7.906  1.00  0.00           H  
ATOM   4325  HG3 MET A 188      10.883   3.407   8.959  1.00  0.00           H  
ATOM   4326  HE1 MET A 188       8.487   2.764   9.666  1.00  0.00           H  
ATOM   4327  HE2 MET A 188       8.729   1.743   8.227  1.00  0.00           H  
ATOM   4328  HE3 MET A 188       7.979   1.063   9.687  1.00  0.00           H  
ATOM   4329  N   ARG A 189      15.095   4.265  10.997  1.00  0.00           N  
ATOM   4330  CA  ARG A 189      16.432   4.598  11.517  1.00  0.00           C  
ATOM   4331  C   ARG A 189      16.501   4.454  13.034  1.00  0.00           C  
ATOM   4332  O   ARG A 189      17.437   3.838  13.527  1.00  0.00           O  
ATOM   4333  CB  ARG A 189      16.819   6.038  11.165  1.00  0.00           C  
ATOM   4334  CG  ARG A 189      17.217   6.299   9.704  1.00  0.00           C  
ATOM   4335  CD  ARG A 189      17.276   7.811   9.434  1.00  0.00           C  
ATOM   4336  NE  ARG A 189      18.130   8.509  10.419  1.00  0.00           N  
ATOM   4337  CZ  ARG A 189      19.158   9.302  10.204  1.00  0.00           C  
ATOM   4338  NH1 ARG A 189      19.585   9.626   9.024  1.00  0.00           N  
ATOM   4339  NH2 ARG A 189      19.812   9.793  11.212  1.00  0.00           N1+
ATOM   4340  H   ARG A 189      14.599   4.968  10.468  1.00  0.00           H  
ATOM   4341  HA  ARG A 189      17.172   3.915  11.099  1.00  0.00           H  
ATOM   4342  HB2 ARG A 189      17.675   6.301  11.786  1.00  0.00           H  
ATOM   4343  HB3 ARG A 189      15.995   6.697  11.439  1.00  0.00           H  
ATOM   4344  HG2 ARG A 189      16.499   5.842   9.023  1.00  0.00           H  
ATOM   4345  HG3 ARG A 189      18.194   5.856   9.512  1.00  0.00           H  
ATOM   4346  HD2 ARG A 189      16.267   8.215   9.507  1.00  0.00           H  
ATOM   4347  HD3 ARG A 189      17.627   7.978   8.416  1.00  0.00           H  
ATOM   4348  HE  ARG A 189      17.920   8.360  11.395  1.00  0.00           H  
ATOM   4349 HH11 ARG A 189      20.289  10.346   8.942  1.00  0.00           H  
ATOM   4350 HH12 ARG A 189      19.290   9.085   8.224  1.00  0.00           H  
ATOM   4351 HH21 ARG A 189      19.544   9.474  12.132  1.00  0.00           H  
ATOM   4352 HH22 ARG A 189      20.761  10.082  11.022  1.00  0.00           H  
ATOM   4353  N   THR A 190      15.516   4.945  13.786  1.00  0.00           N  
ATOM   4354  CA  THR A 190      15.542   4.920  15.262  1.00  0.00           C  
ATOM   4355  C   THR A 190      15.399   3.514  15.862  1.00  0.00           C  
ATOM   4356  O   THR A 190      15.940   3.235  16.937  1.00  0.00           O  
ATOM   4357  CB  THR A 190      14.518   5.910  15.832  1.00  0.00           C  
ATOM   4358  OG1 THR A 190      14.896   7.207  15.432  1.00  0.00           O  
ATOM   4359  CG2 THR A 190      14.443   5.889  17.356  1.00  0.00           C  
ATOM   4360  H   THR A 190      14.781   5.462  13.325  1.00  0.00           H  
ATOM   4361  HA  THR A 190      16.521   5.282  15.579  1.00  0.00           H  
ATOM   4362  HB  THR A 190      13.532   5.684  15.426  1.00  0.00           H  
ATOM   4363 HG21 THR A 190      13.915   4.995  17.688  1.00  0.00           H  
ATOM   4364 HG22 THR A 190      15.443   5.910  17.790  1.00  0.00           H  
ATOM   4365 HG23 THR A 190      13.888   6.764  17.694  1.00  0.00           H  
ATOM   4366  HG1 THR A 190      14.586   7.315  14.530  1.00  0.00           H  
ATOM   4367  N   ARG A 191      14.741   2.592  15.146  1.00  0.00           N  
ATOM   4368  CA  ARG A 191      14.693   1.156  15.488  1.00  0.00           C  
ATOM   4369  C   ARG A 191      15.989   0.426  15.106  1.00  0.00           C  
ATOM   4370  O   ARG A 191      16.386  -0.516  15.789  1.00  0.00           O  
ATOM   4371  CB  ARG A 191      13.432   0.528  14.864  1.00  0.00           C  
ATOM   4372  CG  ARG A 191      12.151   1.086  15.514  1.00  0.00           C  
ATOM   4373  CD  ARG A 191      10.888   0.742  14.708  1.00  0.00           C  
ATOM   4374  NE  ARG A 191       9.640   1.241  15.330  1.00  0.00           N  
ATOM   4375  CZ  ARG A 191       9.233   2.498  15.421  1.00  0.00           C  
ATOM   4376  NH1 ARG A 191       9.993   3.496  15.088  1.00  0.00           N  
ATOM   4377  NH2 ARG A 191       8.041   2.811  15.840  1.00  0.00           N1+
ATOM   4378  H   ARG A 191      14.279   2.900  14.302  1.00  0.00           H  
ATOM   4379  HA  ARG A 191      14.613   1.049  16.570  1.00  0.00           H  
ATOM   4380  HB2 ARG A 191      13.454  -0.552  15.013  1.00  0.00           H  
ATOM   4381  HB3 ARG A 191      13.421   0.731  13.793  1.00  0.00           H  
ATOM   4382  HG2 ARG A 191      12.225   2.170  15.604  1.00  0.00           H  
ATOM   4383  HG3 ARG A 191      12.069   0.672  16.519  1.00  0.00           H  
ATOM   4384  HD2 ARG A 191      10.819  -0.343  14.626  1.00  0.00           H  
ATOM   4385  HD3 ARG A 191      10.980   1.153  13.703  1.00  0.00           H  
ATOM   4386  HE  ARG A 191       9.030   0.548  15.739  1.00  0.00           H  
ATOM   4387 HH11 ARG A 191       9.679   4.436  15.284  1.00  0.00           H  
ATOM   4388 HH12 ARG A 191      10.904   3.340  14.680  1.00  0.00           H  
ATOM   4389 HH21 ARG A 191       7.396   2.109  16.174  1.00  0.00           H  
ATOM   4390 HH22 ARG A 191       7.715   3.754  15.689  1.00  0.00           H  
ATOM   4391  N   ILE A 192      16.697   0.890  14.072  1.00  0.00           N  
ATOM   4392  CA  ILE A 192      18.054   0.437  13.707  1.00  0.00           C  
ATOM   4393  C   ILE A 192      19.130   0.991  14.666  1.00  0.00           C  
ATOM   4394  O   ILE A 192      20.030   0.250  15.056  1.00  0.00           O  
ATOM   4395  CB  ILE A 192      18.341   0.758  12.214  1.00  0.00           C  
ATOM   4396  CG1 ILE A 192      17.396  -0.047  11.286  1.00  0.00           C  
ATOM   4397  CG2 ILE A 192      19.816   0.519  11.831  1.00  0.00           C  
ATOM   4398  CD1 ILE A 192      17.374   0.450   9.834  1.00  0.00           C  
ATOM   4399  H   ILE A 192      16.277   1.619  13.512  1.00  0.00           H  
ATOM   4400  HA  ILE A 192      18.092  -0.648  13.809  1.00  0.00           H  
ATOM   4401  HB  ILE A 192      18.139   1.817  12.056  1.00  0.00           H  
ATOM   4402 HG12 ILE A 192      16.373   0.004  11.658  1.00  0.00           H  
ATOM   4403 HG13 ILE A 192      17.690  -1.097  11.288  1.00  0.00           H  
ATOM   4404 HG21 ILE A 192      20.477   1.157  12.418  1.00  0.00           H  
ATOM   4405 HG22 ILE A 192      20.084  -0.524  11.997  1.00  0.00           H  
ATOM   4406 HG23 ILE A 192      19.983   0.761  10.782  1.00  0.00           H  
ATOM   4407 HD11 ILE A 192      17.140   1.514   9.808  1.00  0.00           H  
ATOM   4408 HD12 ILE A 192      18.335   0.273   9.351  1.00  0.00           H  
ATOM   4409 HD13 ILE A 192      16.608  -0.091   9.279  1.00  0.00           H  
ATOM   4410  N   ARG A 193      19.017   2.254  15.106  1.00  0.00           N  
ATOM   4411  CA  ARG A 193      19.999   3.033  15.897  1.00  0.00           C  
ATOM   4412  C   ARG A 193      20.478   2.371  17.199  1.00  0.00           C  
ATOM   4413  O   ARG A 193      21.616   2.595  17.610  1.00  0.00           O  
ATOM   4414  CB  ARG A 193      19.420   4.456  16.099  1.00  0.00           C  
ATOM   4415  CG  ARG A 193      20.241   5.373  17.020  1.00  0.00           C  
ATOM   4416  CD  ARG A 193      20.008   6.885  16.832  1.00  0.00           C  
ATOM   4417  NE  ARG A 193      18.592   7.302  16.753  1.00  0.00           N  
ATOM   4418  CZ  ARG A 193      17.848   7.885  17.679  1.00  0.00           C  
ATOM   4419  NH1 ARG A 193      18.235   8.047  18.912  1.00  0.00           N  
ATOM   4420  NH2 ARG A 193      16.663   8.321  17.378  1.00  0.00           N1+
ATOM   4421  H   ARG A 193      18.248   2.780  14.717  1.00  0.00           H  
ATOM   4422  HA  ARG A 193      20.905   3.132  15.299  1.00  0.00           H  
ATOM   4423  HB2 ARG A 193      18.421   4.371  16.525  1.00  0.00           H  
ATOM   4424  HB3 ARG A 193      19.326   4.932  15.123  1.00  0.00           H  
ATOM   4425  HG2 ARG A 193      21.302   5.190  16.850  1.00  0.00           H  
ATOM   4426  HG3 ARG A 193      20.014   5.100  18.050  1.00  0.00           H  
ATOM   4427  HD2 ARG A 193      20.485   7.179  15.897  1.00  0.00           H  
ATOM   4428  HD3 ARG A 193      20.517   7.422  17.632  1.00  0.00           H  
ATOM   4429  HE  ARG A 193      18.230   7.398  15.815  1.00  0.00           H  
ATOM   4430 HH11 ARG A 193      17.679   8.602  19.547  1.00  0.00           H  
ATOM   4431 HH12 ARG A 193      19.121   7.677  19.227  1.00  0.00           H  
ATOM   4432 HH21 ARG A 193      16.274   8.152  16.461  1.00  0.00           H  
ATOM   4433 HH22 ARG A 193      16.046   8.674  18.095  1.00  0.00           H  
ATOM   4434  N   TYR A 194      19.652   1.506  17.791  1.00  0.00           N  
ATOM   4435  CA  TYR A 194      20.021   0.621  18.914  1.00  0.00           C  
ATOM   4436  C   TYR A 194      19.636  -0.853  18.662  1.00  0.00           C  
ATOM   4437  O   TYR A 194      19.739  -1.682  19.567  1.00  0.00           O  
ATOM   4438  CB  TYR A 194      19.454   1.168  20.240  1.00  0.00           C  
ATOM   4439  CG  TYR A 194      19.670   2.656  20.457  1.00  0.00           C  
ATOM   4440  CD1 TYR A 194      20.971   3.166  20.625  1.00  0.00           C  
ATOM   4441  CD2 TYR A 194      18.573   3.539  20.425  1.00  0.00           C  
ATOM   4442  CE1 TYR A 194      21.186   4.557  20.690  1.00  0.00           C  
ATOM   4443  CE2 TYR A 194      18.778   4.930  20.503  1.00  0.00           C  
ATOM   4444  CZ  TYR A 194      20.089   5.441  20.604  1.00  0.00           C  
ATOM   4445  OH  TYR A 194      20.291   6.781  20.576  1.00  0.00           O  
ATOM   4446  H   TYR A 194      18.715   1.449  17.420  1.00  0.00           H  
ATOM   4447  HA  TYR A 194      21.107   0.624  19.003  1.00  0.00           H  
ATOM   4448  HB2 TYR A 194      19.911   0.627  21.068  1.00  0.00           H  
ATOM   4449  HB3 TYR A 194      18.384   0.959  20.266  1.00  0.00           H  
ATOM   4450  HD1 TYR A 194      21.813   2.490  20.665  1.00  0.00           H  
ATOM   4451  HD2 TYR A 194      17.570   3.151  20.319  1.00  0.00           H  
ATOM   4452  HE1 TYR A 194      22.187   4.951  20.790  1.00  0.00           H  
ATOM   4453  HE2 TYR A 194      17.940   5.611  20.465  1.00  0.00           H  
ATOM   4454  HH  TYR A 194      21.204   6.983  20.359  1.00  0.00           H  
ATOM   4455  N   ASN A 195      19.181  -1.173  17.441  1.00  0.00           N  
ATOM   4456  CA  ASN A 195      18.677  -2.470  16.974  1.00  0.00           C  
ATOM   4457  C   ASN A 195      17.699  -3.142  17.957  1.00  0.00           C  
ATOM   4458  O   ASN A 195      18.030  -4.145  18.591  1.00  0.00           O  
ATOM   4459  CB  ASN A 195      19.857  -3.351  16.540  1.00  0.00           C  
ATOM   4460  CG  ASN A 195      19.446  -4.583  15.749  1.00  0.00           C  
ATOM   4461  OD1 ASN A 195      18.279  -4.866  15.503  1.00  0.00           O  
ATOM   4462  ND2 ASN A 195      20.409  -5.344  15.298  1.00  0.00           N  
ATOM   4463  H   ASN A 195      19.255  -0.453  16.737  1.00  0.00           H  
ATOM   4464  HA  ASN A 195      18.098  -2.272  16.072  1.00  0.00           H  
ATOM   4465  HB2 ASN A 195      20.416  -3.671  17.419  1.00  0.00           H  
ATOM   4466  HB3 ASN A 195      20.523  -2.768  15.903  1.00  0.00           H  
ATOM   4467 HD21 ASN A 195      21.371  -5.105  15.491  1.00  0.00           H  
ATOM   4468 HD22 ASN A 195      20.193  -6.121  14.689  1.00  0.00           H  
ATOM   4469  N   ARG A 196      16.491  -2.577  18.078  1.00  0.00           N  
ATOM   4470  CA  ARG A 196      15.416  -3.044  18.973  1.00  0.00           C  
ATOM   4471  C   ARG A 196      14.095  -3.128  18.213  1.00  0.00           C  
ATOM   4472  O   ARG A 196      13.806  -2.251  17.399  1.00  0.00           O  
ATOM   4473  CB  ARG A 196      15.252  -2.146  20.218  1.00  0.00           C  
ATOM   4474  CG  ARG A 196      16.531  -1.801  20.992  1.00  0.00           C  
ATOM   4475  CD  ARG A 196      17.233  -3.002  21.640  1.00  0.00           C  
ATOM   4476  NE  ARG A 196      18.545  -2.585  22.167  1.00  0.00           N  
ATOM   4477  CZ  ARG A 196      18.787  -2.053  23.350  1.00  0.00           C  
ATOM   4478  NH1 ARG A 196      17.905  -2.008  24.307  1.00  0.00           N  
ATOM   4479  NH2 ARG A 196      19.939  -1.521  23.606  1.00  0.00           N1+
ATOM   4480  H   ARG A 196      16.282  -1.790  17.481  1.00  0.00           H  
ATOM   4481  HA  ARG A 196      15.657  -4.052  19.312  1.00  0.00           H  
ATOM   4482  HB2 ARG A 196      14.548  -2.616  20.905  1.00  0.00           H  
ATOM   4483  HB3 ARG A 196      14.810  -1.202  19.897  1.00  0.00           H  
ATOM   4484  HG2 ARG A 196      16.276  -1.095  21.783  1.00  0.00           H  
ATOM   4485  HG3 ARG A 196      17.224  -1.296  20.319  1.00  0.00           H  
ATOM   4486  HD2 ARG A 196      17.386  -3.785  20.898  1.00  0.00           H  
ATOM   4487  HD3 ARG A 196      16.604  -3.412  22.430  1.00  0.00           H  
ATOM   4488  HE  ARG A 196      19.302  -2.562  21.498  1.00  0.00           H  
ATOM   4489 HH11 ARG A 196      17.012  -2.468  24.201  1.00  0.00           H  
ATOM   4490 HH12 ARG A 196      18.085  -1.465  25.139  1.00  0.00           H  
ATOM   4491 HH21 ARG A 196      20.094  -1.133  24.525  1.00  0.00           H  
ATOM   4492 HH22 ARG A 196      20.677  -1.465  22.919  1.00  0.00           H  
ATOM   4493  N   ARG A 197      13.290  -4.160  18.485  1.00  0.00           N  
ATOM   4494  CA  ARG A 197      12.016  -4.398  17.780  1.00  0.00           C  
ATOM   4495  C   ARG A 197      10.864  -3.669  18.476  1.00  0.00           C  
ATOM   4496  O   ARG A 197      10.663  -3.832  19.676  1.00  0.00           O  
ATOM   4497  CB  ARG A 197      11.802  -5.911  17.581  1.00  0.00           C  
ATOM   4498  CG  ARG A 197      11.350  -6.691  18.829  1.00  0.00           C  
ATOM   4499  CD  ARG A 197      11.253  -8.199  18.576  1.00  0.00           C  
ATOM   4500  NE  ARG A 197      12.547  -8.768  18.162  1.00  0.00           N  
ATOM   4501  CZ  ARG A 197      12.817  -9.493  17.096  1.00  0.00           C  
ATOM   4502  NH1 ARG A 197      11.952  -9.806  16.178  1.00  0.00           N  
ATOM   4503  NH2 ARG A 197      14.026  -9.918  16.923  1.00  0.00           N1+
ATOM   4504  H   ARG A 197      13.580  -4.802  19.209  1.00  0.00           H  
ATOM   4505  HA  ARG A 197      12.105  -3.967  16.783  1.00  0.00           H  
ATOM   4506  HB2 ARG A 197      12.736  -6.332  17.206  1.00  0.00           H  
ATOM   4507  HB3 ARG A 197      11.050  -6.053  16.805  1.00  0.00           H  
ATOM   4508  HG2 ARG A 197      10.364  -6.344  19.140  1.00  0.00           H  
ATOM   4509  HG3 ARG A 197      12.054  -6.516  19.643  1.00  0.00           H  
ATOM   4510  HD2 ARG A 197      10.481  -8.393  17.832  1.00  0.00           H  
ATOM   4511  HD3 ARG A 197      10.939  -8.680  19.503  1.00  0.00           H  
ATOM   4512  HE  ARG A 197      13.337  -8.608  18.771  1.00  0.00           H  
ATOM   4513 HH11 ARG A 197      11.058  -9.336  16.148  1.00  0.00           H  
ATOM   4514 HH12 ARG A 197      12.229 -10.434  15.437  1.00  0.00           H  
ATOM   4515 HH21 ARG A 197      14.217 -10.532  16.145  1.00  0.00           H  
ATOM   4516 HH22 ARG A 197      14.775  -9.670  17.554  1.00  0.00           H  
ATOM   4517  N   SER A 198      10.106  -2.870  17.731  1.00  0.00           N  
ATOM   4518  CA  SER A 198       8.936  -2.131  18.241  1.00  0.00           C  
ATOM   4519  C   SER A 198       7.934  -1.823  17.123  1.00  0.00           C  
ATOM   4520  O   SER A 198       8.281  -1.864  15.938  1.00  0.00           O  
ATOM   4521  CB  SER A 198       9.370  -0.835  18.937  1.00  0.00           C  
ATOM   4522  OG  SER A 198      10.049  -0.001  18.026  1.00  0.00           O  
ATOM   4523  H   SER A 198      10.348  -2.747  16.758  1.00  0.00           H  
ATOM   4524  HA  SER A 198       8.420  -2.744  18.980  1.00  0.00           H  
ATOM   4525  HB2 SER A 198      10.022  -1.067  19.780  1.00  0.00           H  
ATOM   4526  HB3 SER A 198       8.492  -0.311  19.314  1.00  0.00           H  
ATOM   4527  HG  SER A 198      10.957  -0.308  17.973  1.00  0.00           H  
ATOM   4528  N   ALA A 199       6.688  -1.541  17.504  1.00  0.00           N  
ATOM   4529  CA  ALA A 199       5.544  -1.406  16.602  1.00  0.00           C  
ATOM   4530  C   ALA A 199       5.381   0.019  16.027  1.00  0.00           C  
ATOM   4531  O   ALA A 199       5.951   0.969  16.580  1.00  0.00           O  
ATOM   4532  CB  ALA A 199       4.304  -1.874  17.383  1.00  0.00           C  
ATOM   4533  H   ALA A 199       6.499  -1.445  18.492  1.00  0.00           H  
ATOM   4534  HA  ALA A 199       5.696  -2.078  15.757  1.00  0.00           H  
ATOM   4535  HB1 ALA A 199       4.433  -2.910  17.694  1.00  0.00           H  
ATOM   4536  HB2 ALA A 199       4.157  -1.251  18.265  1.00  0.00           H  
ATOM   4537  HB3 ALA A 199       3.408  -1.811  16.766  1.00  0.00           H  
ATOM   4538  N   PRO A 200       4.593   0.208  14.950  1.00  0.00           N  
ATOM   4539  CA  PRO A 200       4.094   1.524  14.539  1.00  0.00           C  
ATOM   4540  C   PRO A 200       2.988   2.027  15.495  1.00  0.00           C  
ATOM   4541  O   PRO A 200       2.571   1.330  16.421  1.00  0.00           O  
ATOM   4542  CB  PRO A 200       3.582   1.297  13.110  1.00  0.00           C  
ATOM   4543  CG  PRO A 200       3.025  -0.123  13.176  1.00  0.00           C  
ATOM   4544  CD  PRO A 200       4.034  -0.829  14.083  1.00  0.00           C  
ATOM   4545  HA  PRO A 200       4.901   2.256  14.521  1.00  0.00           H  
ATOM   4546  HB2 PRO A 200       4.418   1.329  12.412  1.00  0.00           H  
ATOM   4547  HB3 PRO A 200       2.816   2.015  12.817  1.00  0.00           H  
ATOM   4548  HG2 PRO A 200       2.976  -0.587  12.191  1.00  0.00           H  
ATOM   4549  HG3 PRO A 200       2.042  -0.113  13.648  1.00  0.00           H  
ATOM   4550  HD2 PRO A 200       3.531  -1.617  14.643  1.00  0.00           H  
ATOM   4551  HD3 PRO A 200       4.827  -1.264  13.476  1.00  0.00           H  
ATOM   4552  N   ASP A 201       2.507   3.252  15.277  1.00  0.00           N  
ATOM   4553  CA  ASP A 201       1.399   3.887  16.013  1.00  0.00           C  
ATOM   4554  C   ASP A 201       0.671   4.887  15.075  1.00  0.00           C  
ATOM   4555  O   ASP A 201       1.044   4.970  13.896  1.00  0.00           O  
ATOM   4556  CB  ASP A 201       1.963   4.511  17.311  1.00  0.00           C  
ATOM   4557  CG  ASP A 201       2.873   5.722  17.122  1.00  0.00           C  
ATOM   4558  OD1 ASP A 201       2.538   6.629  16.326  1.00  0.00           O  
ATOM   4559  OD2 ASP A 201       3.912   5.777  17.815  1.00  0.00           O1-
ATOM   4560  H   ASP A 201       2.878   3.781  14.501  1.00  0.00           H  
ATOM   4561  HA  ASP A 201       0.678   3.121  16.298  1.00  0.00           H  
ATOM   4562  HB2 ASP A 201       2.513   3.740  17.851  1.00  0.00           H  
ATOM   4563  HB3 ASP A 201       1.148   4.806  17.972  1.00  0.00           H  
ATOM   4564  N   PRO A 202      -0.354   5.653  15.509  1.00  0.00           N  
ATOM   4565  CA  PRO A 202      -1.079   6.578  14.631  1.00  0.00           C  
ATOM   4566  C   PRO A 202      -0.216   7.589  13.858  1.00  0.00           C  
ATOM   4567  O   PRO A 202      -0.614   7.991  12.764  1.00  0.00           O  
ATOM   4568  CB  PRO A 202      -2.096   7.281  15.532  1.00  0.00           C  
ATOM   4569  CG  PRO A 202      -2.403   6.212  16.577  1.00  0.00           C  
ATOM   4570  CD  PRO A 202      -1.026   5.592  16.801  1.00  0.00           C  
ATOM   4571  HA  PRO A 202      -1.627   5.981  13.901  1.00  0.00           H  
ATOM   4572  HB2 PRO A 202      -2.990   7.569  14.979  1.00  0.00           H  
ATOM   4573  HB3 PRO A 202      -1.640   8.148  16.011  1.00  0.00           H  
ATOM   4574  HG2 PRO A 202      -3.080   5.467  16.158  1.00  0.00           H  
ATOM   4575  HG3 PRO A 202      -2.810   6.639  17.494  1.00  0.00           H  
ATOM   4576  HD2 PRO A 202      -0.480   6.195  17.525  1.00  0.00           H  
ATOM   4577  HD3 PRO A 202      -1.130   4.566  17.156  1.00  0.00           H  
ATOM   4578  N   SER A 203       0.975   7.949  14.352  1.00  0.00           N  
ATOM   4579  CA  SER A 203       1.913   8.845  13.649  1.00  0.00           C  
ATOM   4580  C   SER A 203       2.589   8.198  12.432  1.00  0.00           C  
ATOM   4581  O   SER A 203       3.195   8.892  11.622  1.00  0.00           O  
ATOM   4582  CB  SER A 203       2.945   9.402  14.630  1.00  0.00           C  
ATOM   4583  OG  SER A 203       3.898   8.426  15.016  1.00  0.00           O  
ATOM   4584  H   SER A 203       1.294   7.520  15.209  1.00  0.00           H  
ATOM   4585  HA  SER A 203       1.348   9.693  13.260  1.00  0.00           H  
ATOM   4586  HB2 SER A 203       2.437   9.791  15.512  1.00  0.00           H  
ATOM   4587  HB3 SER A 203       3.465  10.227  14.142  1.00  0.00           H  
ATOM   4588  HG  SER A 203       3.442   7.746  15.517  1.00  0.00           H  
ATOM   4589  N   VAL A 204       2.433   6.883  12.265  1.00  0.00           N  
ATOM   4590  CA  VAL A 204       2.789   6.120  11.060  1.00  0.00           C  
ATOM   4591  C   VAL A 204       1.524   5.692  10.316  1.00  0.00           C  
ATOM   4592  O   VAL A 204       1.391   5.937   9.120  1.00  0.00           O  
ATOM   4593  CB  VAL A 204       3.704   4.930  11.418  1.00  0.00           C  
ATOM   4594  CG1 VAL A 204       3.980   4.006  10.227  1.00  0.00           C  
ATOM   4595  CG2 VAL A 204       5.039   5.409  11.999  1.00  0.00           C  
ATOM   4596  H   VAL A 204       1.982   6.383  13.018  1.00  0.00           H  
ATOM   4597  HA  VAL A 204       3.346   6.763  10.378  1.00  0.00           H  
ATOM   4598  HB  VAL A 204       3.206   4.334  12.183  1.00  0.00           H  
ATOM   4599 HG11 VAL A 204       3.057   3.541   9.880  1.00  0.00           H  
ATOM   4600 HG12 VAL A 204       4.422   4.575   9.409  1.00  0.00           H  
ATOM   4601 HG13 VAL A 204       4.667   3.213  10.521  1.00  0.00           H  
ATOM   4602 HG21 VAL A 204       5.554   6.042  11.275  1.00  0.00           H  
ATOM   4603 HG22 VAL A 204       4.874   5.977  12.914  1.00  0.00           H  
ATOM   4604 HG23 VAL A 204       5.670   4.554  12.243  1.00  0.00           H  
ATOM   4605  N   ILE A 205       0.550   5.123  11.032  1.00  0.00           N  
ATOM   4606  CA  ILE A 205      -0.681   4.547  10.463  1.00  0.00           C  
ATOM   4607  C   ILE A 205      -1.641   5.602   9.866  1.00  0.00           C  
ATOM   4608  O   ILE A 205      -2.516   5.264   9.065  1.00  0.00           O  
ATOM   4609  CB  ILE A 205      -1.330   3.595  11.505  1.00  0.00           C  
ATOM   4610  CG1 ILE A 205      -0.368   2.484  11.999  1.00  0.00           C  
ATOM   4611  CG2 ILE A 205      -2.643   2.964  11.015  1.00  0.00           C  
ATOM   4612  CD1 ILE A 205       0.133   1.516  10.921  1.00  0.00           C  
ATOM   4613  H   ILE A 205       0.711   4.998  12.021  1.00  0.00           H  
ATOM   4614  HA  ILE A 205      -0.386   3.929   9.615  1.00  0.00           H  
ATOM   4615  HB  ILE A 205      -1.583   4.196  12.378  1.00  0.00           H  
ATOM   4616 HG12 ILE A 205      -0.877   1.901  12.767  1.00  0.00           H  
ATOM   4617 HG13 ILE A 205       0.504   2.932  12.476  1.00  0.00           H  
ATOM   4618 HG21 ILE A 205      -3.415   3.729  10.935  1.00  0.00           H  
ATOM   4619 HG22 ILE A 205      -2.497   2.487  10.046  1.00  0.00           H  
ATOM   4620 HG23 ILE A 205      -2.988   2.218  11.731  1.00  0.00           H  
ATOM   4621 HD11 ILE A 205      -0.706   1.003  10.451  1.00  0.00           H  
ATOM   4622 HD12 ILE A 205       0.708   2.051  10.165  1.00  0.00           H  
ATOM   4623 HD13 ILE A 205       0.784   0.775  11.387  1.00  0.00           H  
ATOM   4624  N   THR A 206      -1.460   6.894  10.175  1.00  0.00           N  
ATOM   4625  CA  THR A 206      -2.176   8.008   9.510  1.00  0.00           C  
ATOM   4626  C   THR A 206      -1.343   8.739   8.449  1.00  0.00           C  
ATOM   4627  O   THR A 206      -1.916   9.501   7.675  1.00  0.00           O  
ATOM   4628  CB  THR A 206      -2.840   8.983  10.500  1.00  0.00           C  
ATOM   4629  OG1 THR A 206      -1.909   9.759  11.222  1.00  0.00           O  
ATOM   4630  CG2 THR A 206      -3.748   8.263  11.499  1.00  0.00           C  
ATOM   4631  H   THR A 206      -0.789   7.124  10.895  1.00  0.00           H  
ATOM   4632  HA  THR A 206      -3.007   7.585   8.946  1.00  0.00           H  
ATOM   4633  HB  THR A 206      -3.462   9.668   9.924  1.00  0.00           H  
ATOM   4634 HG21 THR A 206      -4.477   7.658  10.960  1.00  0.00           H  
ATOM   4635 HG22 THR A 206      -3.167   7.618  12.159  1.00  0.00           H  
ATOM   4636 HG23 THR A 206      -4.284   8.999  12.098  1.00  0.00           H  
ATOM   4637  HG1 THR A 206      -1.419   9.166  11.795  1.00  0.00           H  
ATOM   4638  N   LEU A 207      -0.038   8.453   8.328  1.00  0.00           N  
ATOM   4639  CA  LEU A 207       0.767   8.832   7.156  1.00  0.00           C  
ATOM   4640  C   LEU A 207       0.608   7.802   6.028  1.00  0.00           C  
ATOM   4641  O   LEU A 207       0.363   8.200   4.891  1.00  0.00           O  
ATOM   4642  CB  LEU A 207       2.248   9.005   7.542  1.00  0.00           C  
ATOM   4643  CG  LEU A 207       2.574  10.188   8.470  1.00  0.00           C  
ATOM   4644  CD1 LEU A 207       4.076  10.187   8.762  1.00  0.00           C  
ATOM   4645  CD2 LEU A 207       2.235  11.541   7.840  1.00  0.00           C  
ATOM   4646  H   LEU A 207       0.375   7.805   8.984  1.00  0.00           H  
ATOM   4647  HA  LEU A 207       0.402   9.778   6.757  1.00  0.00           H  
ATOM   4648  HB2 LEU A 207       2.829   9.119   6.628  1.00  0.00           H  
ATOM   4649  HB3 LEU A 207       2.576   8.088   8.032  1.00  0.00           H  
ATOM   4650  HG  LEU A 207       2.025  10.084   9.407  1.00  0.00           H  
ATOM   4651 HD11 LEU A 207       4.351   9.238   9.223  1.00  0.00           H  
ATOM   4652 HD12 LEU A 207       4.642  10.322   7.840  1.00  0.00           H  
ATOM   4653 HD13 LEU A 207       4.314  10.989   9.462  1.00  0.00           H  
ATOM   4654 HD21 LEU A 207       2.745  11.644   6.882  1.00  0.00           H  
ATOM   4655 HD22 LEU A 207       1.159  11.624   7.691  1.00  0.00           H  
ATOM   4656 HD23 LEU A 207       2.556  12.343   8.505  1.00  0.00           H  
ATOM   4657  N   GLU A 208       0.672   6.502   6.354  1.00  0.00           N  
ATOM   4658  CA  GLU A 208       0.311   5.378   5.471  1.00  0.00           C  
ATOM   4659  C   GLU A 208      -1.002   5.669   4.722  1.00  0.00           C  
ATOM   4660  O   GLU A 208      -1.009   6.008   3.538  1.00  0.00           O  
ATOM   4661  CB  GLU A 208       0.071   4.100   6.306  1.00  0.00           C  
ATOM   4662  CG  GLU A 208       1.247   3.235   6.758  1.00  0.00           C  
ATOM   4663  CD  GLU A 208       0.732   1.839   7.172  1.00  0.00           C  
ATOM   4664  OE1 GLU A 208      -0.473   1.698   7.509  1.00  0.00           O  
ATOM   4665  OE2 GLU A 208       1.527   0.875   7.148  1.00  0.00           O1-
ATOM   4666  H   GLU A 208       0.945   6.274   7.300  1.00  0.00           H  
ATOM   4667  HA  GLU A 208       1.091   5.196   4.732  1.00  0.00           H  
ATOM   4668  HB2 GLU A 208      -0.552   3.446   5.697  1.00  0.00           H  
ATOM   4669  HB3 GLU A 208      -0.503   4.369   7.193  1.00  0.00           H  
ATOM   4670  HG2 GLU A 208       1.764   3.714   7.589  1.00  0.00           H  
ATOM   4671  HG3 GLU A 208       1.939   3.130   5.922  1.00  0.00           H  
ATOM   4672  N   ASN A 209      -2.127   5.577   5.443  1.00  0.00           N  
ATOM   4673  CA  ASN A 209      -3.481   5.507   4.896  1.00  0.00           C  
ATOM   4674  C   ASN A 209      -4.041   6.900   4.527  1.00  0.00           C  
ATOM   4675  O   ASN A 209      -5.236   7.182   4.640  1.00  0.00           O  
ATOM   4676  CB  ASN A 209      -4.370   4.614   5.797  1.00  0.00           C  
ATOM   4677  CG  ASN A 209      -3.722   3.272   6.136  1.00  0.00           C  
ATOM   4678  OD1 ASN A 209      -3.855   2.292   5.419  1.00  0.00           O  
ATOM   4679  ND2 ASN A 209      -2.987   3.179   7.222  1.00  0.00           N  
ATOM   4680  H   ASN A 209      -2.013   5.366   6.424  1.00  0.00           H  
ATOM   4681  HA  ASN A 209      -3.388   4.977   3.948  1.00  0.00           H  
ATOM   4682  HB2 ASN A 209      -5.313   4.419   5.287  1.00  0.00           H  
ATOM   4683  HB3 ASN A 209      -4.591   5.144   6.723  1.00  0.00           H  
ATOM   4684 HD21 ASN A 209      -2.346   2.404   7.308  1.00  0.00           H  
ATOM   4685 HD22 ASN A 209      -2.887   3.965   7.849  1.00  0.00           H  
ATOM   4686  N   SER A 210      -3.149   7.794   4.097  1.00  0.00           N  
ATOM   4687  CA  SER A 210      -3.417   9.119   3.530  1.00  0.00           C  
ATOM   4688  C   SER A 210      -2.297   9.619   2.595  1.00  0.00           C  
ATOM   4689  O   SER A 210      -2.364  10.761   2.143  1.00  0.00           O  
ATOM   4690  CB  SER A 210      -3.714  10.132   4.648  1.00  0.00           C  
ATOM   4691  OG  SER A 210      -5.067   9.989   5.055  1.00  0.00           O  
ATOM   4692  H   SER A 210      -2.192   7.472   4.083  1.00  0.00           H  
ATOM   4693  HA  SER A 210      -4.308   9.038   2.907  1.00  0.00           H  
ATOM   4694  HB2 SER A 210      -3.566  11.149   4.286  1.00  0.00           H  
ATOM   4695  HB3 SER A 210      -3.042   9.966   5.489  1.00  0.00           H  
ATOM   4696  HG  SER A 210      -5.170   9.073   5.323  1.00  0.00           H  
ATOM   4697  N   TRP A 211      -1.303   8.807   2.219  1.00  0.00           N  
ATOM   4698  CA  TRP A 211      -0.275   9.221   1.250  1.00  0.00           C  
ATOM   4699  C   TRP A 211      -0.838   9.511  -0.152  1.00  0.00           C  
ATOM   4700  O   TRP A 211      -0.463  10.500  -0.786  1.00  0.00           O  
ATOM   4701  CB  TRP A 211       0.834   8.171   1.195  1.00  0.00           C  
ATOM   4702  CG  TRP A 211       1.917   8.497   0.215  1.00  0.00           C  
ATOM   4703  CD1 TRP A 211       2.848   9.466   0.364  1.00  0.00           C  
ATOM   4704  CD2 TRP A 211       2.187   7.893  -1.086  1.00  0.00           C  
ATOM   4705  NE1 TRP A 211       3.662   9.501  -0.748  1.00  0.00           N  
ATOM   4706  CE2 TRP A 211       3.338   8.516  -1.648  1.00  0.00           C  
ATOM   4707  CE3 TRP A 211       1.585   6.869  -1.843  1.00  0.00           C  
ATOM   4708  CZ2 TRP A 211       3.910   8.093  -2.855  1.00  0.00           C  
ATOM   4709  CZ3 TRP A 211       2.163   6.413  -3.038  1.00  0.00           C  
ATOM   4710  CH2 TRP A 211       3.329   7.017  -3.541  1.00  0.00           C  
ATOM   4711  H   TRP A 211      -1.248   7.872   2.596  1.00  0.00           H  
ATOM   4712  HA  TRP A 211       0.178  10.148   1.600  1.00  0.00           H  
ATOM   4713  HB2 TRP A 211       0.401   7.208   0.923  1.00  0.00           H  
ATOM   4714  HB3 TRP A 211       1.272   8.060   2.187  1.00  0.00           H  
ATOM   4715  HD1 TRP A 211       2.935  10.122   1.217  1.00  0.00           H  
ATOM   4716  HE1 TRP A 211       4.373  10.204  -0.896  1.00  0.00           H  
ATOM   4717  HE3 TRP A 211       0.662   6.432  -1.489  1.00  0.00           H  
ATOM   4718  HZ2 TRP A 211       4.791   8.584  -3.242  1.00  0.00           H  
ATOM   4719  HZ3 TRP A 211       1.702   5.598  -3.576  1.00  0.00           H  
ATOM   4720  HH2 TRP A 211       3.764   6.662  -4.464  1.00  0.00           H  
ATOM   4721  N   GLY A 212      -1.792   8.707  -0.631  1.00  0.00           N  
ATOM   4722  CA  GLY A 212      -2.496   8.951  -1.897  1.00  0.00           C  
ATOM   4723  C   GLY A 212      -3.377  10.201  -1.837  1.00  0.00           C  
ATOM   4724  O   GLY A 212      -3.478  10.941  -2.811  1.00  0.00           O  
ATOM   4725  H   GLY A 212      -2.028   7.879  -0.103  1.00  0.00           H  
ATOM   4726  HA2 GLY A 212      -3.125   8.091  -2.127  1.00  0.00           H  
ATOM   4727  HA3 GLY A 212      -1.771   9.071  -2.702  1.00  0.00           H  
ATOM   4728  N   ARG A 213      -3.941  10.494  -0.660  1.00  0.00           N  
ATOM   4729  CA  ARG A 213      -4.693  11.722  -0.354  1.00  0.00           C  
ATOM   4730  C   ARG A 213      -3.794  12.958  -0.368  1.00  0.00           C  
ATOM   4731  O   ARG A 213      -4.167  13.958  -0.967  1.00  0.00           O  
ATOM   4732  CB  ARG A 213      -5.406  11.514   0.989  1.00  0.00           C  
ATOM   4733  CG  ARG A 213      -5.965  12.765   1.685  1.00  0.00           C  
ATOM   4734  CD  ARG A 213      -6.030  12.460   3.186  1.00  0.00           C  
ATOM   4735  NE  ARG A 213      -7.044  13.265   3.878  1.00  0.00           N  
ATOM   4736  CZ  ARG A 213      -7.885  12.812   4.782  1.00  0.00           C  
ATOM   4737  NH1 ARG A 213      -8.839  13.590   5.179  1.00  0.00           N  
ATOM   4738  NH2 ARG A 213      -7.831  11.612   5.289  1.00  0.00           N1+
ATOM   4739  H   ARG A 213      -3.778   9.842   0.094  1.00  0.00           H  
ATOM   4740  HA  ARG A 213      -5.448  11.887  -1.123  1.00  0.00           H  
ATOM   4741  HB2 ARG A 213      -6.220  10.803   0.846  1.00  0.00           H  
ATOM   4742  HB3 ARG A 213      -4.699  11.043   1.672  1.00  0.00           H  
ATOM   4743  HG2 ARG A 213      -5.328  13.638   1.545  1.00  0.00           H  
ATOM   4744  HG3 ARG A 213      -6.954  12.980   1.281  1.00  0.00           H  
ATOM   4745  HD2 ARG A 213      -6.269  11.403   3.303  1.00  0.00           H  
ATOM   4746  HD3 ARG A 213      -5.051  12.641   3.630  1.00  0.00           H  
ATOM   4747  HE  ARG A 213      -7.185  14.214   3.564  1.00  0.00           H  
ATOM   4748 HH11 ARG A 213      -8.921  14.509   4.769  1.00  0.00           H  
ATOM   4749 HH12 ARG A 213      -9.576  13.179   5.735  1.00  0.00           H  
ATOM   4750 HH21 ARG A 213      -7.069  10.995   5.046  1.00  0.00           H  
ATOM   4751 HH22 ARG A 213      -8.567  11.283   5.897  1.00  0.00           H  
ATOM   4752  N   LEU A 214      -2.613  12.888   0.251  1.00  0.00           N  
ATOM   4753  CA  LEU A 214      -1.584  13.936   0.186  1.00  0.00           C  
ATOM   4754  C   LEU A 214      -1.114  14.149  -1.263  1.00  0.00           C  
ATOM   4755  O   LEU A 214      -0.982  15.288  -1.705  1.00  0.00           O  
ATOM   4756  CB  LEU A 214      -0.413  13.554   1.117  1.00  0.00           C  
ATOM   4757  CG  LEU A 214      -0.762  13.642   2.618  1.00  0.00           C  
ATOM   4758  CD1 LEU A 214       0.171  12.770   3.457  1.00  0.00           C  
ATOM   4759  CD2 LEU A 214      -0.608  15.074   3.127  1.00  0.00           C  
ATOM   4760  H   LEU A 214      -2.407  12.050   0.775  1.00  0.00           H  
ATOM   4761  HA  LEU A 214      -2.011  14.880   0.523  1.00  0.00           H  
ATOM   4762  HB2 LEU A 214       0.437  14.205   0.912  1.00  0.00           H  
ATOM   4763  HB3 LEU A 214      -0.104  12.535   0.882  1.00  0.00           H  
ATOM   4764  HG  LEU A 214      -1.788  13.315   2.789  1.00  0.00           H  
ATOM   4765 HD11 LEU A 214       0.035  11.721   3.193  1.00  0.00           H  
ATOM   4766 HD12 LEU A 214       1.208  13.058   3.282  1.00  0.00           H  
ATOM   4767 HD13 LEU A 214      -0.063  12.886   4.516  1.00  0.00           H  
ATOM   4768 HD21 LEU A 214       0.446  15.353   3.110  1.00  0.00           H  
ATOM   4769 HD22 LEU A 214      -1.165  15.766   2.496  1.00  0.00           H  
ATOM   4770 HD23 LEU A 214      -0.977  15.146   4.150  1.00  0.00           H  
ATOM   4771  N   SER A 215      -0.941  13.061  -2.020  1.00  0.00           N  
ATOM   4772  CA  SER A 215      -0.588  13.097  -3.445  1.00  0.00           C  
ATOM   4773  C   SER A 215      -1.667  13.796  -4.286  1.00  0.00           C  
ATOM   4774  O   SER A 215      -1.343  14.720  -5.028  1.00  0.00           O  
ATOM   4775  CB  SER A 215      -0.319  11.680  -3.967  1.00  0.00           C  
ATOM   4776  OG  SER A 215       0.717  11.058  -3.225  1.00  0.00           O  
ATOM   4777  H   SER A 215      -1.030  12.161  -1.572  1.00  0.00           H  
ATOM   4778  HA  SER A 215       0.330  13.674  -3.556  1.00  0.00           H  
ATOM   4779  HB2 SER A 215      -0.022  11.736  -5.014  1.00  0.00           H  
ATOM   4780  HB3 SER A 215      -1.225  11.078  -3.901  1.00  0.00           H  
ATOM   4781  HG  SER A 215       0.398  10.879  -2.337  1.00  0.00           H  
ATOM   4782  N   THR A 216      -2.945  13.426  -4.121  1.00  0.00           N  
ATOM   4783  CA  THR A 216      -4.111  14.154  -4.660  1.00  0.00           C  
ATOM   4784  C   THR A 216      -4.083  15.634  -4.278  1.00  0.00           C  
ATOM   4785  O   THR A 216      -4.143  16.499  -5.149  1.00  0.00           O  
ATOM   4786  CB  THR A 216      -5.422  13.501  -4.163  1.00  0.00           C  
ATOM   4787  OG1 THR A 216      -5.707  12.367  -4.944  1.00  0.00           O  
ATOM   4788  CG2 THR A 216      -6.677  14.379  -4.232  1.00  0.00           C  
ATOM   4789  H   THR A 216      -3.135  12.611  -3.556  1.00  0.00           H  
ATOM   4790  HA  THR A 216      -4.092  14.105  -5.749  1.00  0.00           H  
ATOM   4791  HB  THR A 216      -5.294  13.181  -3.129  1.00  0.00           H  
ATOM   4792 HG21 THR A 216      -6.638  15.141  -3.455  1.00  0.00           H  
ATOM   4793 HG22 THR A 216      -6.753  14.868  -5.204  1.00  0.00           H  
ATOM   4794 HG23 THR A 216      -7.563  13.769  -4.054  1.00  0.00           H  
ATOM   4795  HG1 THR A 216      -6.285  11.823  -4.405  1.00  0.00           H  
ATOM   4796  N   ALA A 217      -3.982  15.931  -2.983  1.00  0.00           N  
ATOM   4797  CA  ALA A 217      -4.094  17.277  -2.442  1.00  0.00           C  
ATOM   4798  C   ALA A 217      -3.026  18.225  -3.004  1.00  0.00           C  
ATOM   4799  O   ALA A 217      -3.360  19.335  -3.411  1.00  0.00           O  
ATOM   4800  CB  ALA A 217      -4.022  17.164  -0.917  1.00  0.00           C  
ATOM   4801  H   ALA A 217      -3.901  15.173  -2.320  1.00  0.00           H  
ATOM   4802  HA  ALA A 217      -5.067  17.687  -2.714  1.00  0.00           H  
ATOM   4803  HB1 ALA A 217      -4.870  16.586  -0.552  1.00  0.00           H  
ATOM   4804  HB2 ALA A 217      -3.092  16.681  -0.618  1.00  0.00           H  
ATOM   4805  HB3 ALA A 217      -4.052  18.156  -0.467  1.00  0.00           H  
ATOM   4806  N   ILE A 218      -1.765  17.784  -3.071  1.00  0.00           N  
ATOM   4807  CA  ILE A 218      -0.642  18.600  -3.546  1.00  0.00           C  
ATOM   4808  C   ILE A 218      -0.591  18.674  -5.083  1.00  0.00           C  
ATOM   4809  O   ILE A 218      -0.343  19.753  -5.630  1.00  0.00           O  
ATOM   4810  CB  ILE A 218       0.676  18.121  -2.897  1.00  0.00           C  
ATOM   4811  CG1 ILE A 218       0.636  18.272  -1.355  1.00  0.00           C  
ATOM   4812  CG2 ILE A 218       1.900  18.855  -3.482  1.00  0.00           C  
ATOM   4813  CD1 ILE A 218       1.774  17.548  -0.623  1.00  0.00           C  
ATOM   4814  H   ILE A 218      -1.566  16.862  -2.711  1.00  0.00           H  
ATOM   4815  HA  ILE A 218      -0.796  19.619  -3.193  1.00  0.00           H  
ATOM   4816  HB  ILE A 218       0.770  17.060  -3.130  1.00  0.00           H  
ATOM   4817 HG12 ILE A 218      -0.298  17.866  -0.966  1.00  0.00           H  
ATOM   4818 HG13 ILE A 218       0.668  19.330  -1.096  1.00  0.00           H  
ATOM   4819 HG21 ILE A 218       1.975  18.691  -4.557  1.00  0.00           H  
ATOM   4820 HG22 ILE A 218       1.824  19.924  -3.284  1.00  0.00           H  
ATOM   4821 HG23 ILE A 218       2.822  18.481  -3.037  1.00  0.00           H  
ATOM   4822 HD11 ILE A 218       1.773  16.491  -0.890  1.00  0.00           H  
ATOM   4823 HD12 ILE A 218       2.739  17.988  -0.873  1.00  0.00           H  
ATOM   4824 HD13 ILE A 218       1.623  17.636   0.453  1.00  0.00           H  
ATOM   4825  N   GLN A 219      -0.864  17.578  -5.805  1.00  0.00           N  
ATOM   4826  CA  GLN A 219      -0.840  17.585  -7.278  1.00  0.00           C  
ATOM   4827  C   GLN A 219      -1.991  18.374  -7.902  1.00  0.00           C  
ATOM   4828  O   GLN A 219      -1.770  19.019  -8.923  1.00  0.00           O  
ATOM   4829  CB  GLN A 219      -0.806  16.163  -7.853  1.00  0.00           C  
ATOM   4830  CG  GLN A 219       0.532  15.471  -7.587  1.00  0.00           C  
ATOM   4831  CD  GLN A 219       0.501  14.004  -7.985  1.00  0.00           C  
ATOM   4832  OE1 GLN A 219       0.005  13.599  -9.030  1.00  0.00           O  
ATOM   4833  NE2 GLN A 219       1.051  13.156  -7.152  1.00  0.00           N  
ATOM   4834  H   GLN A 219      -1.090  16.714  -5.332  1.00  0.00           H  
ATOM   4835  HA  GLN A 219       0.072  18.092  -7.593  1.00  0.00           H  
ATOM   4836  HB2 GLN A 219      -0.951  16.204  -8.933  1.00  0.00           H  
ATOM   4837  HB3 GLN A 219      -1.626  15.581  -7.431  1.00  0.00           H  
ATOM   4838  HG2 GLN A 219       0.781  15.549  -6.529  1.00  0.00           H  
ATOM   4839  HG3 GLN A 219       1.316  15.965  -8.161  1.00  0.00           H  
ATOM   4840 HE21 GLN A 219       1.441  13.488  -6.282  1.00  0.00           H  
ATOM   4841 HE22 GLN A 219       0.926  12.174  -7.353  1.00  0.00           H  
ATOM   4842  N   GLU A 220      -3.172  18.372  -7.279  1.00  0.00           N  
ATOM   4843  CA  GLU A 220      -4.359  19.122  -7.724  1.00  0.00           C  
ATOM   4844  C   GLU A 220      -4.471  20.495  -7.010  1.00  0.00           C  
ATOM   4845  O   GLU A 220      -5.507  21.161  -7.093  1.00  0.00           O  
ATOM   4846  CB  GLU A 220      -5.642  18.281  -7.514  1.00  0.00           C  
ATOM   4847  CG  GLU A 220      -5.608  16.796  -7.943  1.00  0.00           C  
ATOM   4848  CD  GLU A 220      -6.430  16.465  -9.195  1.00  0.00           C  
ATOM   4849  OE1 GLU A 220      -6.256  17.101 -10.257  1.00  0.00           O  
ATOM   4850  OE2 GLU A 220      -7.241  15.508  -9.129  1.00  0.00           O1-
ATOM   4851  H   GLU A 220      -3.284  17.780  -6.469  1.00  0.00           H  
ATOM   4852  HA  GLU A 220      -4.269  19.323  -8.791  1.00  0.00           H  
ATOM   4853  HB2 GLU A 220      -6.477  18.777  -8.009  1.00  0.00           H  
ATOM   4854  HB3 GLU A 220      -5.863  18.298  -6.447  1.00  0.00           H  
ATOM   4855  HG2 GLU A 220      -6.016  16.212  -7.118  1.00  0.00           H  
ATOM   4856  HG3 GLU A 220      -4.587  16.445  -8.090  1.00  0.00           H  
ATOM   4857  N   SER A 221      -3.428  20.904  -6.269  1.00  0.00           N  
ATOM   4858  CA  SER A 221      -3.473  21.979  -5.261  1.00  0.00           C  
ATOM   4859  C   SER A 221      -3.857  23.365  -5.777  1.00  0.00           C  
ATOM   4860  O   SER A 221      -3.526  23.794  -6.883  1.00  0.00           O  
ATOM   4861  CB  SER A 221      -2.144  22.102  -4.501  1.00  0.00           C  
ATOM   4862  OG  SER A 221      -1.062  22.399  -5.365  1.00  0.00           O  
ATOM   4863  H   SER A 221      -2.597  20.331  -6.300  1.00  0.00           H  
ATOM   4864  HA  SER A 221      -4.225  21.684  -4.529  1.00  0.00           H  
ATOM   4865  HB2 SER A 221      -1.931  21.175  -3.970  1.00  0.00           H  
ATOM   4866  HB3 SER A 221      -2.232  22.895  -3.758  1.00  0.00           H  
ATOM   4867  HG  SER A 221      -0.771  21.555  -5.717  1.00  0.00           H  
ATOM   4868  N   ASN A 222      -4.516  24.111  -4.897  1.00  0.00           N  
ATOM   4869  CA  ASN A 222      -4.985  25.478  -5.084  1.00  0.00           C  
ATOM   4870  C   ASN A 222      -3.911  26.455  -4.580  1.00  0.00           C  
ATOM   4871  O   ASN A 222      -4.071  27.110  -3.550  1.00  0.00           O  
ATOM   4872  CB  ASN A 222      -6.364  25.619  -4.411  1.00  0.00           C  
ATOM   4873  CG  ASN A 222      -7.281  24.447  -4.708  1.00  0.00           C  
ATOM   4874  OD1 ASN A 222      -7.473  23.555  -3.899  1.00  0.00           O  
ATOM   4875  ND2 ASN A 222      -7.838  24.391  -5.892  1.00  0.00           N  
ATOM   4876  H   ASN A 222      -4.714  23.697  -3.998  1.00  0.00           H  
ATOM   4877  HA  ASN A 222      -5.120  25.667  -6.149  1.00  0.00           H  
ATOM   4878  HB2 ASN A 222      -6.831  26.545  -4.747  1.00  0.00           H  
ATOM   4879  HB3 ASN A 222      -6.238  25.668  -3.330  1.00  0.00           H  
ATOM   4880 HD21 ASN A 222      -7.648  25.103  -6.584  1.00  0.00           H
[truncated: 70,246 more chars]
