# Supplementary material for: PROTAC-Mediated Ternary Complex Stability with Ricin Toxin A: A Computational Perspective
Source: ACS Omega. 2026 Feb 9;11(7):11685–99. doi: 10.1021/acsomega.5c10223 (PMC12946957; doi:10.1021/acsomega.5c10223)
Supplement: Supplementary file 2 [file ao5c10223_si_002.zip › Suppl_mat/DM_input_files/VHL/9A.pdb]

HEADER    Von Hippel-Lindau disease tumor suppress                    
REMARK  99                                                                      
REMARK  99 MOE v2024.06 (Chemical Computing Group ULC) Tue Sep 30 10:36:35 2025 
REMARK  99                                                                      
SEQRES   1 C   92  VAL LEU ARG SER VAL ASN SER ARG GLU PRO SER GLN VAL
SEQRES   2 C   92  ILE PHE CYS ASN ARG SER PRO ARG VAL VAL LEU PRO VAL
SEQRES   3 C   92  TRP LEU ASN PHE ASP GLY GLU PRO GLN PRO TYR PRO THR
SEQRES   4 C   92  LEU PRO PRO GLY THR GLY ARG ARG ILE HIS SER TYR ARG
SEQRES   5 C   92  GLY HIS LEU TRP LEU PHE ARG ASP ALA GLY THR HIS ASP
SEQRES   6 C   92  GLY LEU LEU VAL ASN GLN THR GLU LEU PHE VAL PRO SER
SEQRES   7 C   92  LEU ASN VAL ASP GLY GLN PRO ILE PHE ALA ASN ILE THR
SEQRES   8 C   92  LEU
SEQRES   1 A  263  GLN TYR PRO ILE ILE ASN PHE THR THR ALA GLY ALA THR
SEQRES   2 A  263  VAL GLN SER TYR THR ASN PHE ILE ARG ALA VAL ARG GLY
SEQRES   3 A  263  ARG LEU THR THR GLY ALA ASP VAL ARG HIS GLU ILE PRO
SEQRES   4 A  263  VAL LEU PRO ASN ARG VAL GLY LEU PRO ILE ASN GLN ARG
SEQRES   5 A  263  PHE ILE LEU VAL GLU LEU SER ASN HIS ALA GLU LEU SER
SEQRES   6 A  263  VAL THR LEU ALA LEU ASP VAL THR ASN ALA TYR VAL VAL
SEQRES   7 A  263  GLY TYR ARG ALA GLY ASN SER ALA TYR PHE PHE HIS PRO
SEQRES   8 A  263  ASP ASN GLN GLU ASP ALA GLU ALA ILE THR HIS LEU PHE
SEQRES   9 A  263  THR ASP VAL GLN ASN ARG TYR THR PHE ALA PHE GLY GLY
SEQRES  10 A  263  ASN TYR ASP ARG LEU GLU GLN LEU ALA GLY ASN LEU ARG
SEQRES  11 A  263  GLU ASN ILE GLU LEU GLY ASN GLY PRO LEU GLU GLU ALA
SEQRES  12 A  263  ILE SER ALA LEU TYR TYR TYR SER THR GLY GLY THR GLN
SEQRES  13 A  263  LEU PRO THR LEU ALA ARG SER PHE ILE ILE CYS ILE GLN
SEQRES  14 A  263  MET ILE SER GLU ALA ALA ARG PHE GLN TYR ILE GLU GLY
SEQRES  15 A  263  GLU MET ARG THR ARG ILE ARG TYR ASN ARG ARG SER ALA
SEQRES  16 A  263  PRO ASP PRO SER VAL ILE THR LEU GLU ASN SER TRP GLY
SEQRES  17 A  263  ARG LEU SER THR ALA ILE GLN GLU SER ASN GLN GLY ALA
SEQRES  18 A  263  PHE ALA SER PRO ILE GLN LEU GLN ARG ARG ASN GLY SER
SEQRES  19 A  263  LYS PHE SER VAL TYR ASP VAL SER ILE LEU ILE PRO ILE
SEQRES  20 A  263  ILE ALA LEU MET VAL TYR ARG CYS ALA PRO PRO PRO SER
SEQRES  21 A  263  SER GLN PHE
HELIX    1   1 VAL C  142  GLY C  144  5               Generated by MOE    3
HELIX    2   2 VAL A   18  LEU A   32  1               Generated by MOE   15
HELIX    3   3 ASP A  100  ALA A  103  1               Generated by MOE    4
HELIX    4   4 TYR A  123  LEU A  129  1               Generated by MOE    7
HELIX    5   5 ARG A  134  ASN A  136  5               Generated by MOE    3
HELIX    6   6 ASN A  141  TYR A  153  1               Generated by MOE   13
HELIX    7   7 TYR A  154  THR A  156  5               Generated by MOE    3
HELIX    8   8 LEU A  161  GLN A  173  1               Generated by MOE   13
HELIX    9   9 SER A  176  ARG A  180  1               Generated by MOE    5
HELIX   10  10 GLN A  182  ARG A  193  1               Generated by MOE   12
HELIX   11  11 PRO A  202  GLU A  208  1               Generated by MOE    7
HELIX   12  12 TRP A  211  GLN A  219  1               Generated by MOE    9
SHEET    1       PRO C  71  GLN C  73                  Generated by MOE
SHEET    2       VAL C  74  ASN C  78                  Generated by MOE
SHEET    3       VAL C  84  LEU C  89                  Generated by MOE
SHEET    4       PRO C  95  PRO C  97                  Generated by MOE
SHEET    5       GLY C 106  TYR C 112                  Generated by MOE
SHEET    6       LEU C 116  ASP C 121                  Generated by MOE
SHEET    7       LEU C 129  VAL C 130                  Generated by MOE
SHEET    8       LEU C 135  PHE C 136                  Generated by MOE
SHEET    9       ILE C 147  ILE C 151                  Generated by MOE
SHEET   10       THR C 152  THR C 152                  Generated by MOE
SHEET   11       ILE A   8  THR A  12                  Generated by MOE
SHEET   12       VAL A  38  ARG A  39                  Generated by MOE
SHEET   13       ILE A  42  PRO A  43                  Generated by MOE
SHEET   14       PHE A  57  ILE A  58                  Generated by MOE
SHEET   15       LEU A  59  SER A  63                  Generated by MOE
SHEET   16       SER A  69  ASP A  75                  Generated by MOE
SHEET   17       VAL A  81  ALA A  86                  Generated by MOE
SHEET   18       SER A  89  PHE A  92                  Generated by MOE
SHEET   19       ASN A 113  THR A 116                  Generated by MOE
SHEET   20       ILE A 230  GLN A 233                  Generated by MOE
SHEET   21       LYS A 239  VAL A 242                  Generated by MOE
ATOM      1  N   VAL C  62     -19.540 -12.138 -12.741  1.00  0.00           N1+
ATOM      2  CA  VAL C  62     -19.190 -11.390 -13.968  1.00  0.00           C  
ATOM      3  C   VAL C  62     -18.604 -10.010 -13.666  1.00  0.00           C  
ATOM      4  O   VAL C  62     -17.472  -9.755 -14.071  1.00  0.00           O  
ATOM      5  CB  VAL C  62     -20.344 -11.336 -14.986  1.00  0.00           C  
ATOM      6  CG1 VAL C  62     -19.972 -10.552 -16.251  1.00  0.00           C  
ATOM      7  CG2 VAL C  62     -20.797 -12.743 -15.397  1.00  0.00           C  
ATOM      8  H1  VAL C  62     -18.852 -11.978 -12.019  1.00  0.00           H  
ATOM      9  H2  VAL C  62     -19.506 -13.136 -12.898  1.00  0.00           H  
ATOM     10  H3  VAL C  62     -20.452 -11.889 -12.386  1.00  0.00           H  
ATOM     11  HA  VAL C  62     -18.376 -11.934 -14.446  1.00  0.00           H  
ATOM     12  HB  VAL C  62     -21.189 -10.827 -14.524  1.00  0.00           H  
ATOM     13 HG11 VAL C  62     -19.761  -9.509 -16.016  1.00  0.00           H  
ATOM     14 HG12 VAL C  62     -19.101 -11.004 -16.726  1.00  0.00           H  
ATOM     15 HG13 VAL C  62     -20.804 -10.575 -16.954  1.00  0.00           H  
ATOM     16 HG21 VAL C  62     -19.973 -13.286 -15.861  1.00  0.00           H  
ATOM     17 HG22 VAL C  62     -21.166 -13.302 -14.538  1.00  0.00           H  
ATOM     18 HG23 VAL C  62     -21.607 -12.669 -16.122  1.00  0.00           H  
ATOM     19  N   LEU C  63     -19.331  -9.105 -12.993  1.00  0.00           N  
ATOM     20  CA  LEU C  63     -18.817  -7.769 -12.624  1.00  0.00           C  
ATOM     21  C   LEU C  63     -17.748  -7.867 -11.518  1.00  0.00           C  
ATOM     22  O   LEU C  63     -17.827  -8.765 -10.687  1.00  0.00           O  
ATOM     23  CB  LEU C  63     -19.973  -6.843 -12.202  1.00  0.00           C  
ATOM     24  CG  LEU C  63     -21.092  -6.658 -13.244  1.00  0.00           C  
ATOM     25  CD1 LEU C  63     -22.186  -5.761 -12.665  1.00  0.00           C  
ATOM     26  CD2 LEU C  63     -20.575  -6.020 -14.535  1.00  0.00           C  
ATOM     27  H   LEU C  63     -20.254  -9.352 -12.665  1.00  0.00           H  
ATOM     28  HA  LEU C  63     -18.329  -7.334 -13.497  1.00  0.00           H  
ATOM     29  HB2 LEU C  63     -19.559  -5.863 -11.966  1.00  0.00           H  
ATOM     30  HB3 LEU C  63     -20.416  -7.242 -11.289  1.00  0.00           H  
ATOM     31  HG  LEU C  63     -21.534  -7.626 -13.481  1.00  0.00           H  
ATOM     32 HD11 LEU C  63     -22.585  -6.203 -11.752  1.00  0.00           H  
ATOM     33 HD12 LEU C  63     -21.786  -4.772 -12.438  1.00  0.00           H  
ATOM     34 HD13 LEU C  63     -22.998  -5.659 -13.385  1.00  0.00           H  
ATOM     35 HD21 LEU C  63     -20.101  -5.063 -14.318  1.00  0.00           H  
ATOM     36 HD22 LEU C  63     -19.860  -6.681 -15.026  1.00  0.00           H  
ATOM     37 HD23 LEU C  63     -21.410  -5.856 -15.216  1.00  0.00           H  
ATOM     38  N   ARG C  64     -16.743  -6.977 -11.500  1.00  0.00           N  
ATOM     39  CA  ARG C  64     -15.465  -7.226 -10.798  1.00  0.00           C  
ATOM     40  C   ARG C  64     -14.889  -6.012 -10.074  1.00  0.00           C  
ATOM     41  O   ARG C  64     -15.034  -4.886 -10.542  1.00  0.00           O  
ATOM     42  CB  ARG C  64     -14.477  -7.825 -11.815  1.00  0.00           C  
ATOM     43  CG  ARG C  64     -13.782  -6.838 -12.770  1.00  0.00           C  
ATOM     44  CD  ARG C  64     -13.395  -7.610 -14.041  1.00  0.00           C  
ATOM     45  NE  ARG C  64     -12.261  -7.034 -14.781  1.00  0.00           N  
ATOM     46  CZ  ARG C  64     -10.997  -7.340 -14.575  1.00  0.00           C  
ATOM     47  NH1 ARG C  64     -10.562  -7.804 -13.443  1.00  0.00           N  
ATOM     48  NH2 ARG C  64     -10.132  -7.207 -15.527  1.00  0.00           N1+
ATOM     49  H   ARG C  64     -16.794  -6.173 -12.109  1.00  0.00           H  
ATOM     50  HA  ARG C  64     -15.636  -7.979 -10.029  1.00  0.00           H  
ATOM     51  HB2 ARG C  64     -15.016  -8.558 -12.414  1.00  0.00           H  
ATOM     52  HB3 ARG C  64     -13.704  -8.355 -11.259  1.00  0.00           H  
ATOM     53  HG2 ARG C  64     -12.899  -6.425 -12.282  1.00  0.00           H  
ATOM     54  HG3 ARG C  64     -14.455  -6.027 -13.047  1.00  0.00           H  
ATOM     55  HD2 ARG C  64     -14.263  -7.666 -14.698  1.00  0.00           H  
ATOM     56  HD3 ARG C  64     -13.138  -8.635 -13.776  1.00  0.00           H  
ATOM     57  HE  ARG C  64     -12.454  -6.582 -15.663  1.00  0.00           H  
ATOM     58 HH11 ARG C  64      -9.646  -8.224 -13.372  1.00  0.00           H  
ATOM     59 HH12 ARG C  64     -11.150  -7.820 -12.623  1.00  0.00           H  
ATOM     60 HH21 ARG C  64     -10.462  -6.956 -16.448  1.00  0.00           H  
ATOM     61 HH22 ARG C  64      -9.174  -7.468 -15.340  1.00  0.00           H  
ATOM     62  N   SER C  65     -14.212  -6.255  -8.950  1.00  0.00           N  
ATOM     63  CA  SER C  65     -13.574  -5.209  -8.138  1.00  0.00           C  
ATOM     64  C   SER C  65     -12.292  -4.667  -8.771  1.00  0.00           C  
ATOM     65  O   SER C  65     -11.346  -5.419  -9.003  1.00  0.00           O  
ATOM     66  CB  SER C  65     -13.244  -5.733  -6.739  1.00  0.00           C  
ATOM     67  OG  SER C  65     -14.424  -5.838  -5.971  1.00  0.00           O  
ATOM     68  H   SER C  65     -14.121  -7.216  -8.654  1.00  0.00           H  
ATOM     69  HA  SER C  65     -14.268  -4.376  -8.026  1.00  0.00           H  
ATOM     70  HB2 SER C  65     -12.567  -5.033  -6.249  1.00  0.00           H  
ATOM     71  HB3 SER C  65     -12.750  -6.703  -6.804  1.00  0.00           H  
ATOM     72  HG  SER C  65     -14.766  -6.730  -6.063  1.00  0.00           H  
ATOM     73  N   VAL C  66     -12.221  -3.353  -8.994  1.00  0.00           N  
ATOM     74  CA  VAL C  66     -11.012  -2.657  -9.469  1.00  0.00           C  
ATOM     75  C   VAL C  66      -9.954  -2.632  -8.363  1.00  0.00           C  
ATOM     76  O   VAL C  66     -10.236  -2.171  -7.256  1.00  0.00           O  
ATOM     77  CB  VAL C  66     -11.353  -1.233  -9.958  1.00  0.00           C  
ATOM     78  CG1 VAL C  66     -10.117  -0.413 -10.352  1.00  0.00           C  
ATOM     79  CG2 VAL C  66     -12.321  -1.264 -11.148  1.00  0.00           C  
ATOM     80  H   VAL C  66     -13.019  -2.786  -8.746  1.00  0.00           H  
ATOM     81  HA  VAL C  66     -10.599  -3.206 -10.315  1.00  0.00           H  
ATOM     82  HB  VAL C  66     -11.848  -0.702  -9.144  1.00  0.00           H  
ATOM     83 HG11 VAL C  66      -9.460  -0.274  -9.494  1.00  0.00           H  
ATOM     84 HG12 VAL C  66      -9.571  -0.917 -11.149  1.00  0.00           H  
ATOM     85 HG13 VAL C  66     -10.426   0.572 -10.702  1.00  0.00           H  
ATOM     86 HG21 VAL C  66     -11.872  -1.798 -11.985  1.00  0.00           H  
ATOM     87 HG22 VAL C  66     -13.251  -1.760 -10.868  1.00  0.00           H  
ATOM     88 HG23 VAL C  66     -12.558  -0.246 -11.459  1.00  0.00           H  
ATOM     89  N   ASN C  67      -8.728  -3.097  -8.625  1.00  0.00           N  
ATOM     90  CA  ASN C  67      -7.678  -3.098  -7.606  1.00  0.00           C  
ATOM     91  C   ASN C  67      -6.883  -1.783  -7.627  1.00  0.00           C  
ATOM     92  O   ASN C  67      -5.838  -1.656  -8.266  1.00  0.00           O  
ATOM     93  CB  ASN C  67      -6.830  -4.379  -7.649  1.00  0.00           C  
ATOM     94  CG  ASN C  67      -6.029  -4.513  -6.362  1.00  0.00           C  
ATOM     95  OD1 ASN C  67      -5.759  -3.539  -5.671  1.00  0.00           O  
ATOM     96  ND2 ASN C  67      -5.671  -5.709  -5.970  1.00  0.00           N  
ATOM     97  H   ASN C  67      -8.493  -3.388  -9.563  1.00  0.00           H  
ATOM     98  HA  ASN C  67      -8.169  -3.127  -6.633  1.00  0.00           H  
ATOM     99  HB2 ASN C  67      -6.146  -4.356  -8.498  1.00  0.00           H  
ATOM    100  HB3 ASN C  67      -7.482  -5.246  -7.748  1.00  0.00           H  
ATOM    101 HD21 ASN C  67      -5.889  -6.531  -6.515  1.00  0.00           H  
ATOM    102 HD22 ASN C  67      -5.073  -5.768  -5.159  1.00  0.00           H  
ATOM    103  N   SER C  68      -7.409  -0.790  -6.912  1.00  0.00           N  
ATOM    104  CA  SER C  68      -6.883   0.577  -6.820  1.00  0.00           C  
ATOM    105  C   SER C  68      -5.691   0.754  -5.864  1.00  0.00           C  
ATOM    106  O   SER C  68      -5.173   1.868  -5.771  1.00  0.00           O  
ATOM    107  CB  SER C  68      -8.036   1.492  -6.393  1.00  0.00           C  
ATOM    108  OG  SER C  68      -8.520   1.091  -5.124  1.00  0.00           O  
ATOM    109  H   SER C  68      -8.291  -0.964  -6.453  1.00  0.00           H  
ATOM    110  HA  SER C  68      -6.552   0.892  -7.809  1.00  0.00           H  
ATOM    111  HB2 SER C  68      -8.840   1.424  -7.127  1.00  0.00           H  
ATOM    112  HB3 SER C  68      -7.695   2.526  -6.346  1.00  0.00           H  
ATOM    113  HG  SER C  68      -9.473   1.010  -5.206  1.00  0.00           H  
ATOM    114  N   ARG C  69      -5.244  -0.292  -5.143  1.00  0.00           N  
ATOM    115  CA  ARG C  69      -4.196  -0.233  -4.089  1.00  0.00           C  
ATOM    116  C   ARG C  69      -4.508   0.721  -2.906  1.00  0.00           C  
ATOM    117  O   ARG C  69      -3.656   0.922  -2.038  1.00  0.00           O  
ATOM    118  CB  ARG C  69      -2.796   0.020  -4.720  1.00  0.00           C  
ATOM    119  CG  ARG C  69      -2.134  -1.155  -5.468  1.00  0.00           C  
ATOM    120  CD  ARG C  69      -2.880  -1.761  -6.667  1.00  0.00           C  
ATOM    121  NE  ARG C  69      -2.190  -2.952  -7.215  1.00  0.00           N  
ATOM    122  CZ  ARG C  69      -2.227  -4.181  -6.717  1.00  0.00           C  
ATOM    123  NH1 ARG C  69      -1.712  -5.189  -7.354  1.00  0.00           N  
ATOM    124  NH2 ARG C  69      -2.774  -4.470  -5.573  1.00  0.00           N1+
ATOM    125  H   ARG C  69      -5.673  -1.189  -5.321  1.00  0.00           H  
ATOM    126  HA  ARG C  69      -4.150  -1.218  -3.625  1.00  0.00           H  
ATOM    127  HB2 ARG C  69      -2.842   0.877  -5.393  1.00  0.00           H  
ATOM    128  HB3 ARG C  69      -2.104   0.291  -3.923  1.00  0.00           H  
ATOM    129  HG2 ARG C  69      -1.154  -0.825  -5.812  1.00  0.00           H  
ATOM    130  HG3 ARG C  69      -1.964  -1.946  -4.737  1.00  0.00           H  
ATOM    131  HD2 ARG C  69      -3.883  -2.056  -6.359  1.00  0.00           H  
ATOM    132  HD3 ARG C  69      -2.975  -1.004  -7.445  1.00  0.00           H  
ATOM    133  HE  ARG C  69      -1.720  -2.844  -8.103  1.00  0.00           H  
ATOM    134 HH11 ARG C  69      -1.303  -5.133  -8.276  1.00  0.00           H  
ATOM    135 HH12 ARG C  69      -1.932  -6.102  -6.982  1.00  0.00           H  
ATOM    136 HH21 ARG C  69      -3.174  -3.762  -4.973  1.00  0.00           H  
ATOM    137 HH22 ARG C  69      -2.789  -5.422  -5.237  1.00  0.00           H  
ATOM    138  N   GLU C  70      -5.723   1.277  -2.811  1.00  0.00           N  
ATOM    139  CA  GLU C  70      -6.113   2.317  -1.836  1.00  0.00           C  
ATOM    140  C   GLU C  70      -7.368   1.964  -1.004  1.00  0.00           C  
ATOM    141  O   GLU C  70      -8.464   1.858  -1.570  1.00  0.00           O  
ATOM    142  CB  GLU C  70      -6.233   3.658  -2.574  1.00  0.00           C  
ATOM    143  CG  GLU C  70      -6.730   4.836  -1.721  1.00  0.00           C  
ATOM    144  CD  GLU C  70      -6.957   6.097  -2.566  1.00  0.00           C  
ATOM    145  OE1 GLU C  70      -7.749   6.970  -2.148  1.00  0.00           O  
ATOM    146  OE2 GLU C  70      -6.365   6.224  -3.663  1.00  0.00           O1-
ATOM    147  H   GLU C  70      -6.396   1.056  -3.531  1.00  0.00           H  
ATOM    148  HA  GLU C  70      -5.294   2.466  -1.132  1.00  0.00           H  
ATOM    149  HB2 GLU C  70      -6.924   3.525  -3.407  1.00  0.00           H  
ATOM    150  HB3 GLU C  70      -5.250   3.906  -2.976  1.00  0.00           H  
ATOM    151  HG2 GLU C  70      -5.995   5.045  -0.943  1.00  0.00           H  
ATOM    152  HG3 GLU C  70      -7.671   4.569  -1.242  1.00  0.00           H  
ATOM    153  N   PRO C  71      -7.235   1.781   0.330  1.00  0.00           N  
ATOM    154  CA  PRO C  71      -8.357   1.456   1.204  1.00  0.00           C  
ATOM    155  C   PRO C  71      -9.435   2.531   1.298  1.00  0.00           C  
ATOM    156  O   PRO C  71      -9.166   3.730   1.243  1.00  0.00           O  
ATOM    157  CB  PRO C  71      -7.779   1.199   2.595  1.00  0.00           C  
ATOM    158  CG  PRO C  71      -6.378   0.716   2.281  1.00  0.00           C  
ATOM    159  CD  PRO C  71      -6.000   1.586   1.080  1.00  0.00           C  
ATOM    160  HA  PRO C  71      -8.794   0.529   0.834  1.00  0.00           H  
ATOM    161  HB2 PRO C  71      -7.721   2.127   3.164  1.00  0.00           H  
ATOM    162  HB3 PRO C  71      -8.354   0.448   3.138  1.00  0.00           H  
ATOM    163  HG2 PRO C  71      -5.720   0.868   3.138  1.00  0.00           H  
ATOM    164  HG3 PRO C  71      -6.405  -0.337   2.000  1.00  0.00           H  
ATOM    165  HD2 PRO C  71      -5.626   2.551   1.422  1.00  0.00           H  
ATOM    166  HD3 PRO C  71      -5.244   1.073   0.485  1.00  0.00           H  
ATOM    167  N   SER C  72     -10.659   2.089   1.555  1.00  0.00           N  
ATOM    168  CA  SER C  72     -11.843   2.922   1.728  1.00  0.00           C  
ATOM    169  C   SER C  72     -12.639   2.420   2.935  1.00  0.00           C  
ATOM    170  O   SER C  72     -12.953   1.231   3.037  1.00  0.00           O  
ATOM    171  CB  SER C  72     -12.640   2.933   0.426  1.00  0.00           C  
ATOM    172  OG  SER C  72     -13.685   3.879   0.480  1.00  0.00           O  
ATOM    173  H   SER C  72     -10.774   1.091   1.666  1.00  0.00           H  
ATOM    174  HA  SER C  72     -11.532   3.947   1.928  1.00  0.00           H  
ATOM    175  HB2 SER C  72     -13.047   1.936   0.255  1.00  0.00           H  
ATOM    176  HB3 SER C  72     -11.978   3.186  -0.402  1.00  0.00           H  
ATOM    177  HG  SER C  72     -13.405   4.618  -0.066  1.00  0.00           H  
ATOM    178  N   GLN C  73     -12.910   3.321   3.881  1.00  0.00           N  
ATOM    179  CA  GLN C  73     -13.373   2.996   5.232  1.00  0.00           C  
ATOM    180  C   GLN C  73     -14.883   3.235   5.315  1.00  0.00           C  
ATOM    181  O   GLN C  73     -15.355   4.343   5.029  1.00  0.00           O  
ATOM    182  CB  GLN C  73     -12.611   3.816   6.293  1.00  0.00           C  
ATOM    183  CG  GLN C  73     -11.098   3.570   6.485  1.00  0.00           C  
ATOM    184  CD  GLN C  73     -10.264   3.219   5.250  1.00  0.00           C  
ATOM    185  OE1 GLN C  73      -9.794   2.101   5.104  1.00  0.00           O  
ATOM    186  NE2 GLN C  73     -10.046   4.134   4.330  1.00  0.00           N  
ATOM    187  H   GLN C  73     -12.661   4.283   3.697  1.00  0.00           H  
ATOM    188  HA  GLN C  73     -13.187   1.941   5.434  1.00  0.00           H  
ATOM    189  HB2 GLN C  73     -13.090   3.648   7.258  1.00  0.00           H  
ATOM    190  HB3 GLN C  73     -12.747   4.873   6.066  1.00  0.00           H  
ATOM    191  HG2 GLN C  73     -10.995   2.748   7.193  1.00  0.00           H  
ATOM    192  HG3 GLN C  73     -10.663   4.451   6.956  1.00  0.00           H  
ATOM    193 HE21 GLN C  73      -9.502   3.873   3.520  1.00  0.00           H  
ATOM    194 HE22 GLN C  73     -10.523   5.024   4.362  1.00  0.00           H  
ATOM    195  N   VAL C  74     -15.635   2.196   5.688  1.00  0.00           N  
ATOM    196  CA  VAL C  74     -17.077   2.094   5.429  1.00  0.00           C  
ATOM    197  C   VAL C  74     -17.860   1.585   6.645  1.00  0.00           C  
ATOM    198  O   VAL C  74     -17.364   0.801   7.455  1.00  0.00           O  
ATOM    199  CB  VAL C  74     -17.336   1.247   4.155  1.00  0.00           C  
ATOM    200  CG1 VAL C  74     -18.819   0.973   3.861  1.00  0.00           C  
ATOM    201  CG2 VAL C  74     -16.734   1.872   2.889  1.00  0.00           C  
ATOM    202  H   VAL C  74     -15.175   1.355   6.007  1.00  0.00           H  
ATOM    203  HA  VAL C  74     -17.450   3.096   5.218  1.00  0.00           H  
ATOM    204  HB  VAL C  74     -16.851   0.281   4.295  1.00  0.00           H  
ATOM    205 HG11 VAL C  74     -19.245   0.343   4.642  1.00  0.00           H  
ATOM    206 HG12 VAL C  74     -19.372   1.911   3.800  1.00  0.00           H  
ATOM    207 HG13 VAL C  74     -18.920   0.439   2.917  1.00  0.00           H  
ATOM    208 HG21 VAL C  74     -17.169   2.855   2.714  1.00  0.00           H  
ATOM    209 HG22 VAL C  74     -15.652   1.965   2.988  1.00  0.00           H  
ATOM    210 HG23 VAL C  74     -16.934   1.231   2.030  1.00  0.00           H  
ATOM    211  N   ILE C  75     -19.117   2.015   6.744  1.00  0.00           N  
ATOM    212  CA  ILE C  75     -20.123   1.533   7.686  1.00  0.00           C  
ATOM    213  C   ILE C  75     -21.245   0.831   6.913  1.00  0.00           C  
ATOM    214  O   ILE C  75     -21.902   1.446   6.070  1.00  0.00           O  
ATOM    215  CB  ILE C  75     -20.651   2.682   8.576  1.00  0.00           C  
ATOM    216  CG1 ILE C  75     -19.555   3.450   9.349  1.00  0.00           C  
ATOM    217  CG2 ILE C  75     -21.770   2.192   9.515  1.00  0.00           C  
ATOM    218  CD1 ILE C  75     -18.785   2.634  10.391  1.00  0.00           C  
ATOM    219  H   ILE C  75     -19.419   2.713   6.078  1.00  0.00           H  
ATOM    220  HA  ILE C  75     -19.663   0.796   8.344  1.00  0.00           H  
ATOM    221  HB  ILE C  75     -21.104   3.409   7.902  1.00  0.00           H  
ATOM    222 HG12 ILE C  75     -20.020   4.295   9.857  1.00  0.00           H  
ATOM    223 HG13 ILE C  75     -18.838   3.863   8.639  1.00  0.00           H  
ATOM    224 HG21 ILE C  75     -22.644   1.887   8.940  1.00  0.00           H  
ATOM    225 HG22 ILE C  75     -21.425   1.344  10.107  1.00  0.00           H  
ATOM    226 HG23 ILE C  75     -22.070   2.995  10.187  1.00  0.00           H  
ATOM    227 HD11 ILE C  75     -19.464   2.226  11.139  1.00  0.00           H  
ATOM    228 HD12 ILE C  75     -18.244   1.826   9.898  1.00  0.00           H  
ATOM    229 HD13 ILE C  75     -18.062   3.280  10.889  1.00  0.00           H  
ATOM    230  N   PHE C  76     -21.485  -0.445   7.206  1.00  0.00           N  
ATOM    231  CA  PHE C  76     -22.674  -1.172   6.745  1.00  0.00           C  
ATOM    232  C   PHE C  76     -23.777  -1.034   7.798  1.00  0.00           C  
ATOM    233  O   PHE C  76     -23.473  -1.081   8.988  1.00  0.00           O  
ATOM    234  CB  PHE C  76     -22.341  -2.657   6.508  1.00  0.00           C  
ATOM    235  CG  PHE C  76     -21.368  -3.026   5.395  1.00  0.00           C  
ATOM    236  CD1 PHE C  76     -20.963  -2.103   4.408  1.00  0.00           C  
ATOM    237  CD2 PHE C  76     -20.898  -4.353   5.329  1.00  0.00           C  
ATOM    238  CE1 PHE C  76     -20.111  -2.508   3.365  1.00  0.00           C  
ATOM    239  CE2 PHE C  76     -20.039  -4.756   4.290  1.00  0.00           C  
ATOM    240  CZ  PHE C  76     -19.650  -3.833   3.305  1.00  0.00           C  
ATOM    241  H   PHE C  76     -20.914  -0.877   7.919  1.00  0.00           H  
ATOM    242  HA  PHE C  76     -23.044  -0.742   5.814  1.00  0.00           H  
ATOM    243  HB2 PHE C  76     -23.276  -3.176   6.297  1.00  0.00           H  
ATOM    244  HB3 PHE C  76     -21.951  -3.065   7.440  1.00  0.00           H  
ATOM    245  HD1 PHE C  76     -21.300  -1.077   4.439  1.00  0.00           H  
ATOM    246  HD2 PHE C  76     -21.199  -5.071   6.078  1.00  0.00           H  
ATOM    247  HE1 PHE C  76     -19.812  -1.802   2.604  1.00  0.00           H  
ATOM    248  HE2 PHE C  76     -19.680  -5.773   4.243  1.00  0.00           H  
ATOM    249  HZ  PHE C  76     -18.994  -4.141   2.504  1.00  0.00           H  
ATOM    250  N   CYS C  77     -25.045  -0.900   7.401  1.00  0.00           N  
ATOM    251  CA  CYS C  77     -26.180  -0.871   8.328  1.00  0.00           C  
ATOM    252  C   CYS C  77     -27.467  -1.442   7.711  1.00  0.00           C  
ATOM    253  O   CYS C  77     -27.767  -1.209   6.541  1.00  0.00           O  
ATOM    254  CB  CYS C  77     -26.356   0.562   8.855  1.00  0.00           C  
ATOM    255  SG  CYS C  77     -27.688   0.635  10.088  1.00  0.00           S  
ATOM    256  H   CYS C  77     -25.235  -0.758   6.419  1.00  0.00           H  
ATOM    257  HA  CYS C  77     -25.938  -1.510   9.177  1.00  0.00           H  
ATOM    258  HB2 CYS C  77     -25.426   0.895   9.315  1.00  0.00           H  
ATOM    259  HB3 CYS C  77     -26.593   1.228   8.025  1.00  0.00           H  
ATOM    260  HG  CYS C  77     -27.213  -0.309  10.905  1.00  0.00           H  
ATOM    261  N   ASN C  78     -28.245  -2.180   8.505  1.00  0.00           N  
ATOM    262  CA  ASN C  78     -29.506  -2.796   8.095  1.00  0.00           C  
ATOM    263  C   ASN C  78     -30.702  -2.022   8.673  1.00  0.00           C  
ATOM    264  O   ASN C  78     -30.793  -1.829   9.885  1.00  0.00           O  
ATOM    265  CB  ASN C  78     -29.472  -4.277   8.505  1.00  0.00           C  
ATOM    266  CG  ASN C  78     -30.767  -5.024   8.233  1.00  0.00           C  
ATOM    267  OD1 ASN C  78     -31.681  -4.549   7.574  1.00  0.00           O  
ATOM    268  ND2 ASN C  78     -30.861  -6.228   8.730  1.00  0.00           N  
ATOM    269  H   ASN C  78     -27.968  -2.289   9.470  1.00  0.00           H  
ATOM    270  HA  ASN C  78     -29.593  -2.763   7.009  1.00  0.00           H  
ATOM    271  HB2 ASN C  78     -29.270  -4.341   9.575  1.00  0.00           H  
ATOM    272  HB3 ASN C  78     -28.666  -4.784   7.975  1.00  0.00           H  
ATOM    273 HD21 ASN C  78     -30.076  -6.651   9.204  1.00  0.00           H  
ATOM    274 HD22 ASN C  78     -31.712  -6.751   8.580  1.00  0.00           H  
ATOM    275  N   ARG C  79     -31.632  -1.614   7.803  1.00  0.00           N  
ATOM    276  CA  ARG C  79     -32.813  -0.791   8.111  1.00  0.00           C  
ATOM    277  C   ARG C  79     -34.087  -1.448   7.557  1.00  0.00           C  
ATOM    278  O   ARG C  79     -34.931  -0.784   6.954  1.00  0.00           O  
ATOM    279  CB  ARG C  79     -32.591   0.658   7.619  1.00  0.00           C  
ATOM    280  CG  ARG C  79     -31.297   1.313   8.141  1.00  0.00           C  
ATOM    281  CD  ARG C  79     -31.182   2.777   7.686  1.00  0.00           C  
ATOM    282  NE  ARG C  79     -29.827   3.320   7.908  1.00  0.00           N  
ATOM    283  CZ  ARG C  79     -29.256   3.683   9.041  1.00  0.00           C  
ATOM    284  NH1 ARG C  79     -29.891   3.744  10.177  1.00  0.00           N  
ATOM    285  NH2 ARG C  79     -27.995   3.996   9.006  1.00  0.00           N1+
ATOM    286  H   ARG C  79     -31.502  -1.860   6.832  1.00  0.00           H  
ATOM    287  HA  ARG C  79     -32.948  -0.756   9.192  1.00  0.00           H  
ATOM    288  HB2 ARG C  79     -33.441   1.265   7.930  1.00  0.00           H  
ATOM    289  HB3 ARG C  79     -32.561   0.655   6.529  1.00  0.00           H  
ATOM    290  HG2 ARG C  79     -30.436   0.766   7.756  1.00  0.00           H  
ATOM    291  HG3 ARG C  79     -31.281   1.270   9.230  1.00  0.00           H  
ATOM    292  HD2 ARG C  79     -31.926   3.384   8.202  1.00  0.00           H  
ATOM    293  HD3 ARG C  79     -31.401   2.827   6.619  1.00  0.00           H  
ATOM    294  HE  ARG C  79     -29.217   3.400   7.107  1.00  0.00           H  
ATOM    295 HH11 ARG C  79     -30.898   3.675  10.186  1.00  0.00           H  
ATOM    296 HH12 ARG C  79     -29.402   4.003  11.022  1.00  0.00           H  
ATOM    297 HH21 ARG C  79     -27.469   4.163   9.852  1.00  0.00           H  
ATOM    298 HH22 ARG C  79     -27.531   4.019   8.109  1.00  0.00           H  
ATOM    299  N   SER C  80     -34.198  -2.771   7.715  1.00  0.00           N  
ATOM    300  CA  SER C  80     -35.221  -3.619   7.085  1.00  0.00           C  
ATOM    301  C   SER C  80     -35.593  -4.839   7.951  1.00  0.00           C  
ATOM    302  O   SER C  80     -34.783  -5.254   8.783  1.00  0.00           O  
ATOM    303  CB  SER C  80     -34.695  -4.078   5.717  1.00  0.00           C  
ATOM    304  OG  SER C  80     -33.735  -5.109   5.833  1.00  0.00           O  
ATOM    305  H   SER C  80     -33.468  -3.249   8.224  1.00  0.00           H  
ATOM    306  HA  SER C  80     -36.116  -3.019   6.924  1.00  0.00           H  
ATOM    307  HB2 SER C  80     -34.242  -3.229   5.206  1.00  0.00           H  
ATOM    308  HB3 SER C  80     -35.523  -4.445   5.110  1.00  0.00           H  
ATOM    309  HG  SER C  80     -33.015  -4.820   6.398  1.00  0.00           H  
ATOM    310  N   PRO C  81     -36.780  -5.452   7.757  1.00  0.00           N  
ATOM    311  CA  PRO C  81     -37.213  -6.660   8.468  1.00  0.00           C  
ATOM    312  C   PRO C  81     -36.616  -7.923   7.816  1.00  0.00           C  
ATOM    313  O   PRO C  81     -37.341  -8.782   7.311  1.00  0.00           O  
ATOM    314  CB  PRO C  81     -38.743  -6.594   8.401  1.00  0.00           C  
ATOM    315  CG  PRO C  81     -38.972  -6.032   6.998  1.00  0.00           C  
ATOM    316  CD  PRO C  81     -37.859  -4.987   6.892  1.00  0.00           C  
ATOM    317  HA  PRO C  81     -36.892  -6.625   9.509  1.00  0.00           H  
ATOM    318  HB2 PRO C  81     -39.119  -5.891   9.144  1.00  0.00           H  
ATOM    319  HB3 PRO C  81     -39.210  -7.569   8.541  1.00  0.00           H  
ATOM    320  HG2 PRO C  81     -39.960  -5.585   6.892  1.00  0.00           H  
ATOM    321  HG3 PRO C  81     -38.826  -6.811   6.251  1.00  0.00           H  
ATOM    322  HD2 PRO C  81     -37.530  -4.897   5.856  1.00  0.00           H  
ATOM    323  HD3 PRO C  81     -38.224  -4.026   7.255  1.00  0.00           H  
ATOM    324  N   ARG C  82     -35.283  -8.004   7.779  1.00  0.00           N  
ATOM    325  CA  ARG C  82     -34.481  -9.064   7.145  1.00  0.00           C  
ATOM    326  C   ARG C  82     -33.185  -9.275   7.919  1.00  0.00           C  
ATOM    327  O   ARG C  82     -32.662  -8.328   8.509  1.00  0.00           O  
ATOM    328  CB  ARG C  82     -34.133  -8.682   5.693  1.00  0.00           C  
ATOM    329  CG  ARG C  82     -35.316  -8.549   4.722  1.00  0.00           C  
ATOM    330  CD  ARG C  82     -35.975  -9.909   4.471  1.00  0.00           C  
ATOM    331  NE  ARG C  82     -36.642 -10.002   3.158  1.00  0.00           N  
ATOM    332  CZ  ARG C  82     -36.765 -11.115   2.457  1.00  0.00           C  
ATOM    333  NH1 ARG C  82     -36.415 -12.285   2.897  1.00  0.00           N  
ATOM    334  NH2 ARG C  82     -37.251 -11.101   1.259  1.00  0.00           N1+
ATOM    335  H   ARG C  82     -34.773  -7.267   8.245  1.00  0.00           H  
ATOM    336  HA  ARG C  82     -35.031 -10.005   7.163  1.00  0.00           H  
ATOM    337  HB2 ARG C  82     -33.442  -9.422   5.289  1.00  0.00           H  
ATOM    338  HB3 ARG C  82     -33.599  -7.732   5.706  1.00  0.00           H  
ATOM    339  HG2 ARG C  82     -34.922  -8.162   3.782  1.00  0.00           H  
ATOM    340  HG3 ARG C  82     -36.049  -7.836   5.099  1.00  0.00           H  
ATOM    341  HD2 ARG C  82     -36.685 -10.123   5.270  1.00  0.00           H  
ATOM    342  HD3 ARG C  82     -35.190 -10.664   4.505  1.00  0.00           H  
ATOM    343  HE  ARG C  82     -36.986  -9.159   2.721  1.00  0.00           H  
ATOM    344 HH11 ARG C  82     -36.516 -13.071   2.271  1.00  0.00           H  
ATOM    345 HH12 ARG C  82     -36.121 -12.408   3.855  1.00  0.00           H  
ATOM    346 HH21 ARG C  82     -37.585 -10.234   0.863  1.00  0.00           H  
ATOM    347 HH22 ARG C  82     -37.331 -11.981   0.771  1.00  0.00           H  
ATOM    348  N   VAL C  83     -32.594 -10.468   7.842  1.00  0.00           N  
ATOM    349  CA  VAL C  83     -31.244 -10.712   8.380  1.00  0.00           C  
ATOM    350  C   VAL C  83     -30.243 -10.544   7.247  1.00  0.00           C  
ATOM    351  O   VAL C  83     -30.092 -11.430   6.415  1.00  0.00           O  
ATOM    352  CB  VAL C  83     -31.131 -12.063   9.110  1.00  0.00           C  
ATOM    353  CG1 VAL C  83     -29.706 -12.303   9.633  1.00  0.00           C  
ATOM    354  CG2 VAL C  83     -32.098 -12.127  10.297  1.00  0.00           C  
ATOM    355  H   VAL C  83     -33.034 -11.185   7.283  1.00  0.00           H  
ATOM    356  HA  VAL C  83     -31.014  -9.951   9.125  1.00  0.00           H  
ATOM    357  HB  VAL C  83     -31.381 -12.867   8.417  1.00  0.00           H  
ATOM    358 HG11 VAL C  83     -28.992 -12.320   8.810  1.00  0.00           H  
ATOM    359 HG12 VAL C  83     -29.427 -11.516  10.334  1.00  0.00           H  
ATOM    360 HG13 VAL C  83     -29.665 -13.266  10.142  1.00  0.00           H  
ATOM    361 HG21 VAL C  83     -31.905 -11.304  10.985  1.00  0.00           H  
ATOM    362 HG22 VAL C  83     -33.127 -12.064   9.944  1.00  0.00           H  
ATOM    363 HG23 VAL C  83     -31.976 -13.078  10.816  1.00  0.00           H  
ATOM    364  N   VAL C  84     -29.590  -9.387   7.162  1.00  0.00           N  
ATOM    365  CA  VAL C  84     -28.818  -9.005   5.970  1.00  0.00           C  
ATOM    366  C   VAL C  84     -27.475  -9.731   5.882  1.00  0.00           C  
ATOM    367  O   VAL C  84     -26.738  -9.817   6.862  1.00  0.00           O  
ATOM    368  CB  VAL C  84     -28.693  -7.473   5.876  1.00  0.00           C  
ATOM    369  CG1 VAL C  84     -27.663  -6.990   4.849  1.00  0.00           C  
ATOM    370  CG2 VAL C  84     -30.056  -6.878   5.503  1.00  0.00           C  
ATOM    371  H   VAL C  84     -29.693  -8.712   7.907  1.00  0.00           H  
ATOM    372  HA  VAL C  84     -29.391  -9.321   5.098  1.00  0.00           H  
ATOM    373  HB  VAL C  84     -28.397  -7.084   6.850  1.00  0.00           H  
ATOM    374 HG11 VAL C  84     -26.661  -7.300   5.144  1.00  0.00           H  
ATOM    375 HG12 VAL C  84     -27.902  -7.404   3.869  1.00  0.00           H  
ATOM    376 HG13 VAL C  84     -27.678  -5.901   4.802  1.00  0.00           H  
ATOM    377 HG21 VAL C  84     -30.343  -7.199   4.502  1.00  0.00           H  
ATOM    378 HG22 VAL C  84     -30.826  -7.210   6.199  1.00  0.00           H  
ATOM    379 HG23 VAL C  84     -30.010  -5.789   5.533  1.00  0.00           H  
ATOM    380  N   LEU C  85     -27.147 -10.197   4.677  1.00  0.00           N  
ATOM    381  CA  LEU C  85     -25.926 -10.901   4.290  1.00  0.00           C  
ATOM    382  C   LEU C  85     -25.159 -10.091   3.226  1.00  0.00           C  
ATOM    383  O   LEU C  85     -25.584 -10.059   2.067  1.00  0.00           O  
ATOM    384  CB  LEU C  85     -26.305 -12.324   3.827  1.00  0.00           C  
ATOM    385  CG  LEU C  85     -25.183 -13.116   3.127  1.00  0.00           C  
ATOM    386  CD1 LEU C  85     -23.991 -13.356   4.052  1.00  0.00           C  
ATOM    387  CD2 LEU C  85     -25.712 -14.478   2.673  1.00  0.00           C  
ATOM    388  H   LEU C  85     -27.842 -10.096   3.951  1.00  0.00           H  
ATOM    389  HA  LEU C  85     -25.286 -11.016   5.164  1.00  0.00           H  
ATOM    390  HB2 LEU C  85     -27.136 -12.245   3.127  1.00  0.00           H  
ATOM    391  HB3 LEU C  85     -26.650 -12.891   4.691  1.00  0.00           H  
ATOM    392  HG  LEU C  85     -24.842 -12.579   2.242  1.00  0.00           H  
ATOM    393 HD11 LEU C  85     -23.553 -12.404   4.351  1.00  0.00           H  
ATOM    394 HD12 LEU C  85     -24.297 -13.907   4.941  1.00  0.00           H  
ATOM    395 HD13 LEU C  85     -23.219 -13.912   3.520  1.00  0.00           H  
ATOM    396 HD21 LEU C  85     -25.972 -15.093   3.534  1.00  0.00           H  
ATOM    397 HD22 LEU C  85     -26.601 -14.336   2.058  1.00  0.00           H  
ATOM    398 HD23 LEU C  85     -24.959 -14.981   2.065  1.00  0.00           H  
ATOM    399  N   PRO C  86     -24.049  -9.428   3.598  1.00  0.00           N  
ATOM    400  CA  PRO C  86     -23.124  -8.798   2.659  1.00  0.00           C  
ATOM    401  C   PRO C  86     -22.423  -9.788   1.720  1.00  0.00           C  
ATOM    402  O   PRO C  86     -22.024 -10.879   2.131  1.00  0.00           O  
ATOM    403  CB  PRO C  86     -22.099  -8.059   3.527  1.00  0.00           C  
ATOM    404  CG  PRO C  86     -22.847  -7.801   4.831  1.00  0.00           C  
ATOM    405  CD  PRO C  86     -23.688  -9.066   4.961  1.00  0.00           C  
ATOM    406  HA  PRO C  86     -23.676  -8.075   2.059  1.00  0.00           H  
ATOM    407  HB2 PRO C  86     -21.762  -7.134   3.058  1.00  0.00           H  
ATOM    408  HB3 PRO C  86     -21.251  -8.710   3.739  1.00  0.00           H  
ATOM    409  HG2 PRO C  86     -23.501  -6.934   4.735  1.00  0.00           H  
ATOM    410  HG3 PRO C  86     -22.162  -7.678   5.670  1.00  0.00           H  
ATOM    411  HD2 PRO C  86     -23.098  -9.869   5.403  1.00  0.00           H  
ATOM    412  HD3 PRO C  86     -24.566  -8.863   5.574  1.00  0.00           H  
ATOM    413  N   VAL C  87     -22.215  -9.374   0.471  1.00  0.00           N  
ATOM    414  CA  VAL C  87     -21.501 -10.117  -0.576  1.00  0.00           C  
ATOM    415  C   VAL C  87     -20.612  -9.163  -1.378  1.00  0.00           C  
ATOM    416  O   VAL C  87     -21.022  -8.055  -1.719  1.00  0.00           O  
ATOM    417  CB  VAL C  87     -22.479 -10.901  -1.482  1.00  0.00           C  
ATOM    418  CG1 VAL C  87     -21.791 -11.577  -2.677  1.00  0.00           C  
ATOM    419  CG2 VAL C  87     -23.260 -11.977  -0.715  1.00  0.00           C  
ATOM    420  H   VAL C  87     -22.627  -8.499   0.182  1.00  0.00           H  
ATOM    421  HA  VAL C  87     -20.842 -10.842  -0.099  1.00  0.00           H  
ATOM    422  HB  VAL C  87     -23.205 -10.195  -1.884  1.00  0.00           H  
ATOM    423 HG11 VAL C  87     -21.348 -10.829  -3.335  1.00  0.00           H  
ATOM    424 HG12 VAL C  87     -21.018 -12.261  -2.327  1.00  0.00           H  
ATOM    425 HG13 VAL C  87     -22.527 -12.133  -3.258  1.00  0.00           H  
ATOM    426 HG21 VAL C  87     -22.571 -12.684  -0.253  1.00  0.00           H  
ATOM    427 HG22 VAL C  87     -23.873 -11.513   0.058  1.00  0.00           H  
ATOM    428 HG23 VAL C  87     -23.926 -12.510  -1.394  1.00  0.00           H  
ATOM    429  N   TRP C  88     -19.400  -9.608  -1.696  1.00  0.00           N  
ATOM    430  CA  TRP C  88     -18.375  -8.877  -2.445  1.00  0.00           C  
ATOM    431  C   TRP C  88     -18.039  -9.633  -3.730  1.00  0.00           C  
ATOM    432  O   TRP C  88     -18.034 -10.865  -3.732  1.00  0.00           O  
ATOM    433  CB  TRP C  88     -17.151  -8.688  -1.539  1.00  0.00           C  
ATOM    434  CG  TRP C  88     -15.882  -8.214  -2.184  1.00  0.00           C  
ATOM    435  CD1 TRP C  88     -15.657  -6.962  -2.644  1.00  0.00           C  
ATOM    436  CD2 TRP C  88     -14.655  -8.963  -2.463  1.00  0.00           C  
ATOM    437  NE1 TRP C  88     -14.383  -6.884  -3.168  1.00  0.00           N  
ATOM    438  CE2 TRP C  88     -13.711  -8.080  -3.066  1.00  0.00           C  
ATOM    439  CE3 TRP C  88     -14.232 -10.298  -2.261  1.00  0.00           C  
ATOM    440  CZ2 TRP C  88     -12.414  -8.477  -3.420  1.00  0.00           C  
ATOM    441  CZ3 TRP C  88     -12.930 -10.712  -2.613  1.00  0.00           C  
ATOM    442  CH2 TRP C  88     -12.017  -9.804  -3.181  1.00  0.00           C  
ATOM    443  H   TRP C  88     -19.149 -10.541  -1.400  1.00  0.00           H  
ATOM    444  HA  TRP C  88     -18.745  -7.890  -2.722  1.00  0.00           H  
ATOM    445  HB2 TRP C  88     -16.936  -9.652  -1.079  1.00  0.00           H  
ATOM    446  HB3 TRP C  88     -17.412  -7.994  -0.740  1.00  0.00           H  
ATOM    447  HD1 TRP C  88     -16.377  -6.158  -2.614  1.00  0.00           H  
ATOM    448  HE1 TRP C  88     -14.005  -6.060  -3.613  1.00  0.00           H  
ATOM    449  HE3 TRP C  88     -14.922 -11.006  -1.829  1.00  0.00           H  
ATOM    450  HZ2 TRP C  88     -11.732  -7.772  -3.872  1.00  0.00           H  
ATOM    451  HZ3 TRP C  88     -12.630 -11.735  -2.442  1.00  0.00           H  
ATOM    452  HH2 TRP C  88     -11.019 -10.126  -3.440  1.00  0.00           H  
ATOM    453  N   LEU C  89     -17.762  -8.912  -4.817  1.00  0.00           N  
ATOM    454  CA  LEU C  89     -17.361  -9.491  -6.102  1.00  0.00           C  
ATOM    455  C   LEU C  89     -15.844  -9.384  -6.241  1.00  0.00           C  
ATOM    456  O   LEU C  89     -15.299  -8.285  -6.135  1.00  0.00           O  
ATOM    457  CB  LEU C  89     -18.103  -8.812  -7.270  1.00  0.00           C  
ATOM    458  CG  LEU C  89     -19.636  -8.720  -7.136  1.00  0.00           C  
ATOM    459  CD1 LEU C  89     -20.244  -8.127  -8.409  1.00  0.00           C  
ATOM    460  CD2 LEU C  89     -20.280 -10.089  -6.911  1.00  0.00           C  
ATOM    461  H   LEU C  89     -17.765  -7.905  -4.733  1.00  0.00           H  
ATOM    462  HA  LEU C  89     -17.618 -10.550  -6.121  1.00  0.00           H  
ATOM    463  HB2 LEU C  89     -17.863  -9.365  -8.178  1.00  0.00           H  
ATOM    464  HB3 LEU C  89     -17.715  -7.800  -7.387  1.00  0.00           H  
ATOM    465  HG  LEU C  89     -19.891  -8.068  -6.301  1.00  0.00           H  
ATOM    466 HD11 LEU C  89     -19.776  -7.167  -8.624  1.00  0.00           H  
ATOM    467 HD12 LEU C  89     -20.076  -8.802  -9.248  1.00  0.00           H  
ATOM    468 HD13 LEU C  89     -21.313  -7.970  -8.268  1.00  0.00           H  
ATOM    469 HD21 LEU C  89     -19.958 -10.783  -7.689  1.00  0.00           H  
ATOM    470 HD22 LEU C  89     -19.985 -10.467  -5.932  1.00  0.00           H  
ATOM    471 HD23 LEU C  89     -21.365  -9.996  -6.933  1.00  0.00           H  
ATOM    472  N   ASN C  90     -15.149 -10.503  -6.452  1.00  0.00           N  
ATOM    473  CA  ASN C  90     -13.688 -10.529  -6.379  1.00  0.00           C  
ATOM    474  C   ASN C  90     -13.014  -9.741  -7.529  1.00  0.00           C  
ATOM    475  O   ASN C  90     -13.668  -9.160  -8.401  1.00  0.00           O  
ATOM    476  CB  ASN C  90     -13.191 -11.985  -6.208  1.00  0.00           C  
ATOM    477  CG  ASN C  90     -13.323 -12.886  -7.427  1.00  0.00           C  
ATOM    478  OD1 ASN C  90     -13.430 -12.443  -8.561  1.00  0.00           O  
ATOM    479  ND2 ASN C  90     -13.271 -14.184  -7.238  1.00  0.00           N  
ATOM    480  H   ASN C  90     -15.647 -11.377  -6.552  1.00  0.00           H  
ATOM    481  HA  ASN C  90     -13.413 -10.002  -5.466  1.00  0.00           H  
ATOM    482  HB2 ASN C  90     -13.747 -12.441  -5.389  1.00  0.00           H  
ATOM    483  HB3 ASN C  90     -12.141 -11.981  -5.917  1.00  0.00           H  
ATOM    484 HD21 ASN C  90     -13.150 -14.569  -6.312  1.00  0.00           H  
ATOM    485 HD22 ASN C  90     -13.293 -14.780  -8.053  1.00  0.00           H  
ATOM    486  N   PHE C  91     -11.679  -9.701  -7.513  1.00  0.00           N  
ATOM    487  CA  PHE C  91     -10.855  -8.888  -8.416  1.00  0.00           C  
ATOM    488  C   PHE C  91     -11.160  -9.072  -9.909  1.00  0.00           C  
ATOM    489  O   PHE C  91     -11.010  -8.128 -10.685  1.00  0.00           O  
ATOM    490  CB  PHE C  91      -9.380  -9.227  -8.162  1.00  0.00           C  
ATOM    491  CG  PHE C  91      -8.954  -9.088  -6.717  1.00  0.00           C  
ATOM    492  CD1 PHE C  91      -8.809  -7.806  -6.159  1.00  0.00           C  
ATOM    493  CD2 PHE C  91      -8.697 -10.230  -5.934  1.00  0.00           C  
ATOM    494  CE1 PHE C  91      -8.388  -7.665  -4.828  1.00  0.00           C  
ATOM    495  CE2 PHE C  91      -8.290 -10.089  -4.596  1.00  0.00           C  
ATOM    496  CZ  PHE C  91      -8.135  -8.805  -4.043  1.00  0.00           C  
ATOM    497  H   PHE C  91     -11.196 -10.201  -6.780  1.00  0.00           H  
ATOM    498  HA  PHE C  91     -11.012  -7.836  -8.181  1.00  0.00           H  
ATOM    499  HB2 PHE C  91      -8.759  -8.568  -8.769  1.00  0.00           H  
ATOM    500  HB3 PHE C  91      -9.188 -10.248  -8.492  1.00  0.00           H  
ATOM    501  HD1 PHE C  91      -9.002  -6.930  -6.760  1.00  0.00           H  
ATOM    502  HD2 PHE C  91      -8.802 -11.216  -6.361  1.00  0.00           H  
ATOM    503  HE1 PHE C  91      -8.244  -6.678  -4.413  1.00  0.00           H  
ATOM    504  HE2 PHE C  91      -8.086 -10.964  -3.996  1.00  0.00           H  
ATOM    505  HZ  PHE C  91      -7.814  -8.692  -3.018  1.00  0.00           H  
ATOM    506  N   ASP C  92     -11.607 -10.259 -10.328  1.00  0.00           N  
ATOM    507  CA  ASP C  92     -11.826 -10.576 -11.742  1.00  0.00           C  
ATOM    508  C   ASP C  92     -13.231 -11.128 -12.069  1.00  0.00           C  
ATOM    509  O   ASP C  92     -13.562 -11.258 -13.250  1.00  0.00           O  
ATOM    510  CB  ASP C  92     -10.617 -11.323 -12.333  1.00  0.00           C  
ATOM    511  CG  ASP C  92      -9.260 -10.742 -11.899  1.00  0.00           C  
ATOM    512  OD1 ASP C  92      -8.789  -9.736 -12.484  1.00  0.00           O  
ATOM    513  OD2 ASP C  92      -8.653 -11.312 -10.964  1.00  0.00           O1-
ATOM    514  H   ASP C  92     -11.738 -10.989  -9.643  1.00  0.00           H  
ATOM    515  HA  ASP C  92     -11.837  -9.629 -12.281  1.00  0.00           H  
ATOM    516  HB2 ASP C  92     -10.684 -11.307 -13.421  1.00  0.00           H  
ATOM    517  HB3 ASP C  92     -10.660 -12.362 -12.006  1.00  0.00           H  
ATOM    518  N   GLY C  93     -14.116 -11.309 -11.075  1.00  0.00           N  
ATOM    519  CA  GLY C  93     -15.556 -11.080 -11.270  1.00  0.00           C  
ATOM    520  C   GLY C  93     -16.585 -11.840 -10.431  1.00  0.00           C  
ATOM    521  O   GLY C  93     -17.768 -11.666 -10.707  1.00  0.00           O  
ATOM    522  H   GLY C  93     -13.771 -11.322 -10.127  1.00  0.00           H  
ATOM    523  HA2 GLY C  93     -15.820 -11.243 -12.315  1.00  0.00           H  
ATOM    524  HA3 GLY C  93     -15.741 -10.030 -11.043  1.00  0.00           H  
ATOM    525  N   GLU C  94     -16.226 -12.685  -9.464  1.00  0.00           N  
ATOM    526  CA  GLU C  94     -17.174 -13.665  -8.892  1.00  0.00           C  
ATOM    527  C   GLU C  94     -17.410 -13.530  -7.368  1.00  0.00           C  
ATOM    528  O   GLU C  94     -16.529 -13.046  -6.655  1.00  0.00           O  
ATOM    529  CB  GLU C  94     -16.783 -15.085  -9.347  1.00  0.00           C  
ATOM    530  CG  GLU C  94     -16.650 -15.305 -10.872  1.00  0.00           C  
ATOM    531  CD  GLU C  94     -17.695 -14.578 -11.746  1.00  0.00           C  
ATOM    532  OE1 GLU C  94     -18.902 -14.552 -11.408  1.00  0.00           O  
ATOM    533  OE2 GLU C  94     -17.309 -13.992 -12.790  1.00  0.00           O1-
ATOM    534  H   GLU C  94     -15.252 -12.739  -9.201  1.00  0.00           H  
ATOM    535  HA  GLU C  94     -18.152 -13.477  -9.336  1.00  0.00           H  
ATOM    536  HB2 GLU C  94     -17.532 -15.785  -8.976  1.00  0.00           H  
ATOM    537  HB3 GLU C  94     -15.832 -15.348  -8.883  1.00  0.00           H  
ATOM    538  HG2 GLU C  94     -16.696 -16.375 -11.076  1.00  0.00           H  
ATOM    539  HG3 GLU C  94     -15.657 -14.965 -11.168  1.00  0.00           H  
ATOM    540  N   PRO C  95     -18.607 -13.897  -6.853  1.00  0.00           N  
ATOM    541  CA  PRO C  95     -19.087 -13.472  -5.528  1.00  0.00           C  
ATOM    542  C   PRO C  95     -18.588 -14.295  -4.325  1.00  0.00           C  
ATOM    543  O   PRO C  95     -18.474 -15.523  -4.395  1.00  0.00           O  
ATOM    544  CB  PRO C  95     -20.618 -13.536  -5.613  1.00  0.00           C  
ATOM    545  CG  PRO C  95     -20.857 -14.671  -6.603  1.00  0.00           C  
ATOM    546  CD  PRO C  95     -19.720 -14.478  -7.602  1.00  0.00           C  
ATOM    547  HA  PRO C  95     -18.795 -12.433  -5.375  1.00  0.00           H  
ATOM    548  HB2 PRO C  95     -21.011 -12.608  -6.028  1.00  0.00           H  
ATOM    549  HB3 PRO C  95     -21.081 -13.741  -4.648  1.00  0.00           H  
ATOM    550  HG2 PRO C  95     -21.834 -14.590  -7.079  1.00  0.00           H  
ATOM    551  HG3 PRO C  95     -20.746 -15.632  -6.102  1.00  0.00           H  
ATOM    552  HD2 PRO C  95     -19.454 -15.437  -8.045  1.00  0.00           H  
ATOM    553  HD3 PRO C  95     -20.044 -13.782  -8.375  1.00  0.00           H  
ATOM    554  N   GLN C  96     -18.405 -13.634  -3.177  1.00  0.00           N  
ATOM    555  CA  GLN C  96     -18.046 -14.226  -1.880  1.00  0.00           C  
ATOM    556  C   GLN C  96     -18.681 -13.454  -0.693  1.00  0.00           C  
ATOM    557  O   GLN C  96     -18.695 -12.222  -0.716  1.00  0.00           O  
ATOM    558  CB  GLN C  96     -16.511 -14.303  -1.810  1.00  0.00           C  
ATOM    559  CG  GLN C  96     -15.895 -14.685  -0.449  1.00  0.00           C  
ATOM    560  CD  GLN C  96     -14.961 -13.599   0.060  1.00  0.00           C  
ATOM    561  OE1 GLN C  96     -13.946 -13.298  -0.554  1.00  0.00           O  
ATOM    562  NE2 GLN C  96     -15.269 -12.965   1.168  1.00  0.00           N  
ATOM    563  H   GLN C  96     -18.459 -12.626  -3.218  1.00  0.00           H  
ATOM    564  HA  GLN C  96     -18.419 -15.250  -1.860  1.00  0.00           H  
ATOM    565  HB2 GLN C  96     -16.119 -13.331  -2.109  1.00  0.00           H  
ATOM    566  HB3 GLN C  96     -16.171 -15.021  -2.557  1.00  0.00           H  
ATOM    567  HG2 GLN C  96     -15.321 -15.606  -0.558  1.00  0.00           H  
ATOM    568  HG3 GLN C  96     -16.655 -14.875   0.309  1.00  0.00           H  
ATOM    569 HE21 GLN C  96     -14.662 -12.220   1.479  1.00  0.00           H  
ATOM    570 HE22 GLN C  96     -16.145 -13.143   1.637  1.00  0.00           H  
ATOM    571  N   PRO C  97     -19.217 -14.132   0.346  1.00  0.00           N  
ATOM    572  CA  PRO C  97     -19.906 -13.491   1.474  1.00  0.00           C  
ATOM    573  C   PRO C  97     -18.986 -12.827   2.516  1.00  0.00           C  
ATOM    574  O   PRO C  97     -17.785 -13.108   2.603  1.00  0.00           O  
ATOM    575  CB  PRO C  97     -20.713 -14.620   2.124  1.00  0.00           C  
ATOM    576  CG  PRO C  97     -19.802 -15.827   1.909  1.00  0.00           C  
ATOM    577  CD  PRO C  97     -19.332 -15.582   0.478  1.00  0.00           C  
ATOM    578  HA  PRO C  97     -20.598 -12.736   1.100  1.00  0.00           H  
ATOM    579  HB2 PRO C  97     -21.650 -14.762   1.585  1.00  0.00           H  
ATOM    580  HB3 PRO C  97     -20.902 -14.446   3.183  1.00  0.00           H  
ATOM    581  HG2 PRO C  97     -20.332 -16.774   2.013  1.00  0.00           H  
ATOM    582  HG3 PRO C  97     -18.956 -15.785   2.596  1.00  0.00           H  
ATOM    583  HD2 PRO C  97     -18.389 -16.098   0.300  1.00  0.00           H  
ATOM    584  HD3 PRO C  97     -20.089 -15.946  -0.217  1.00  0.00           H  
ATOM    585  N   TYR C  98     -19.602 -11.995   3.361  1.00  0.00           N  
ATOM    586  CA  TYR C  98     -19.047 -11.381   4.576  1.00  0.00           C  
ATOM    587  C   TYR C  98     -20.105 -11.377   5.716  1.00  0.00           C  
ATOM    588  O   TYR C  98     -21.290 -11.564   5.434  1.00  0.00           O  
ATOM    589  CB  TYR C  98     -18.500  -9.979   4.244  1.00  0.00           C  
ATOM    590  CG  TYR C  98     -17.110  -9.951   3.629  1.00  0.00           C  
ATOM    591  CD1 TYR C  98     -16.946  -9.995   2.230  1.00  0.00           C  
ATOM    592  CD2 TYR C  98     -15.975  -9.854   4.461  1.00  0.00           C  
ATOM    593  CE1 TYR C  98     -15.653  -9.963   1.669  1.00  0.00           C  
ATOM    594  CE2 TYR C  98     -14.682  -9.824   3.900  1.00  0.00           C  
ATOM    595  CZ  TYR C  98     -14.520  -9.894   2.501  1.00  0.00           C  
ATOM    596  OH  TYR C  98     -13.279  -9.911   1.948  1.00  0.00           O  
ATOM    597  H   TYR C  98     -20.578 -11.804   3.188  1.00  0.00           H  
ATOM    598  HA  TYR C  98     -18.217 -11.998   4.920  1.00  0.00           H  
ATOM    599  HB2 TYR C  98     -18.473  -9.379   5.154  1.00  0.00           H  
ATOM    600  HB3 TYR C  98     -19.191  -9.481   3.565  1.00  0.00           H  
ATOM    601  HD1 TYR C  98     -17.808 -10.060   1.583  1.00  0.00           H  
ATOM    602  HD2 TYR C  98     -16.090  -9.798   5.533  1.00  0.00           H  
ATOM    603  HE1 TYR C  98     -15.517 -10.000   0.599  1.00  0.00           H  
ATOM    604  HE2 TYR C  98     -13.814  -9.752   4.540  1.00  0.00           H  
ATOM    605  HH  TYR C  98     -12.645  -9.477   2.523  1.00  0.00           H  
ATOM    606  N   PRO C  99     -19.711 -11.196   6.998  1.00  0.00           N  
ATOM    607  CA  PRO C  99     -20.588 -11.358   8.169  1.00  0.00           C  
ATOM    608  C   PRO C  99     -21.909 -10.570   8.166  1.00  0.00           C  
ATOM    609  O   PRO C  99     -21.984  -9.444   7.673  1.00  0.00           O  
ATOM    610  CB  PRO C  99     -19.736 -10.967   9.377  1.00  0.00           C  
ATOM    611  CG  PRO C  99     -18.328 -11.356   8.943  1.00  0.00           C  
ATOM    612  CD  PRO C  99     -18.326 -11.088   7.441  1.00  0.00           C  
ATOM    613  HA  PRO C  99     -20.823 -12.419   8.248  1.00  0.00           H  
ATOM    614  HB2 PRO C  99     -20.042 -11.496  10.279  1.00  0.00           H  
ATOM    615  HB3 PRO C  99     -19.783  -9.891   9.539  1.00  0.00           H  
ATOM    616  HG2 PRO C  99     -18.167 -12.417   9.134  1.00  0.00           H  
ATOM    617  HG3 PRO C  99     -17.572 -10.750   9.443  1.00  0.00           H  
ATOM    618  HD2 PRO C  99     -17.945 -10.085   7.251  1.00  0.00           H  
ATOM    619  HD3 PRO C  99     -17.691 -11.823   6.947  1.00  0.00           H  
ATOM    620  N   THR C 100     -22.951 -11.160   8.762  1.00  0.00           N  
ATOM    621  CA  THR C 100     -24.344 -10.671   8.698  1.00  0.00           C  
ATOM    622  C   THR C 100     -24.673  -9.511   9.655  1.00  0.00           C  
ATOM    623  O   THR C 100     -23.945  -9.225  10.606  1.00  0.00           O  
ATOM    624  CB  THR C 100     -25.351 -11.818   8.913  1.00  0.00           C  
ATOM    625  OG1 THR C 100     -25.253 -12.354  10.214  1.00  0.00           O  
ATOM    626  CG2 THR C 100     -25.192 -12.968   7.919  1.00  0.00           C  
ATOM    627  H   THR C 100     -22.790 -12.045   9.222  1.00  0.00           H  
ATOM    628  HA  THR C 100     -24.499 -10.291   7.688  1.00  0.00           H  
ATOM    629  HB  THR C 100     -26.360 -11.423   8.800  1.00  0.00           H  
ATOM    630 HG21 THR C 100     -25.372 -12.598   6.910  1.00  0.00           H  
ATOM    631 HG22 THR C 100     -24.192 -13.398   7.967  1.00  0.00           H  
ATOM    632 HG23 THR C 100     -25.923 -13.744   8.145  1.00  0.00           H  
ATOM    633  HG1 THR C 100     -24.433 -12.851  10.250  1.00  0.00           H  
ATOM    634  N   LEU C 101     -25.813  -8.849   9.407  1.00  0.00           N  
ATOM    635  CA  LEU C 101     -26.333  -7.711  10.173  1.00  0.00           C  
ATOM    636  C   LEU C 101     -27.833  -7.886  10.507  1.00  0.00           C  
ATOM    637  O   LEU C 101     -28.670  -7.815   9.601  1.00  0.00           O  
ATOM    638  CB  LEU C 101     -26.122  -6.382   9.415  1.00  0.00           C  
ATOM    639  CG  LEU C 101     -24.663  -5.954   9.170  1.00  0.00           C  
ATOM    640  CD1 LEU C 101     -24.098  -6.455   7.838  1.00  0.00           C  
ATOM    641  CD2 LEU C 101     -24.588  -4.426   9.131  1.00  0.00           C  
ATOM    642  H   LEU C 101     -26.342  -9.137   8.596  1.00  0.00           H  
ATOM    643  HA  LEU C 101     -25.777  -7.629  11.107  1.00  0.00           H  
ATOM    644  HB2 LEU C 101     -26.608  -5.612  10.014  1.00  0.00           H  
ATOM    645  HB3 LEU C 101     -26.648  -6.419   8.461  1.00  0.00           H  
ATOM    646  HG  LEU C 101     -24.039  -6.311   9.989  1.00  0.00           H  
ATOM    647 HD11 LEU C 101     -24.075  -7.544   7.822  1.00  0.00           H  
ATOM    648 HD12 LEU C 101     -24.709  -6.097   7.010  1.00  0.00           H  
ATOM    649 HD13 LEU C 101     -23.076  -6.097   7.715  1.00  0.00           H  
ATOM    650 HD21 LEU C 101     -25.203  -4.040   8.318  1.00  0.00           H  
ATOM    651 HD22 LEU C 101     -24.950  -4.023  10.076  1.00  0.00           H  
ATOM    652 HD23 LEU C 101     -23.556  -4.106   8.988  1.00  0.00           H  
ATOM    653  N   PRO C 102     -28.208  -8.063  11.790  1.00  0.00           N  
ATOM    654  CA  PRO C 102     -29.596  -7.975  12.248  1.00  0.00           C  
ATOM    655  C   PRO C 102     -30.245  -6.597  12.007  1.00  0.00           C  
ATOM    656  O   PRO C 102     -29.512  -5.600  11.910  1.00  0.00           O  
ATOM    657  CB  PRO C 102     -29.554  -8.297  13.748  1.00  0.00           C  
ATOM    658  CG  PRO C 102     -28.326  -9.193  13.859  1.00  0.00           C  
ATOM    659  CD  PRO C 102     -27.366  -8.522  12.881  1.00  0.00           C  
ATOM    660  HA  PRO C 102     -30.163  -8.750  11.732  1.00  0.00           H  
ATOM    661  HB2 PRO C 102     -30.459  -8.808  14.078  1.00  0.00           H  
ATOM    662  HB3 PRO C 102     -29.396  -7.388  14.329  1.00  0.00           H  
ATOM    663  HG2 PRO C 102     -28.567 -10.197  13.510  1.00  0.00           H  
ATOM    664  HG3 PRO C 102     -27.926  -9.217  14.873  1.00  0.00           H  
ATOM    665  HD2 PRO C 102     -26.895  -7.663  13.359  1.00  0.00           H  
ATOM    666  HD3 PRO C 102     -26.614  -9.235  12.542  1.00  0.00           H  
ATOM    667  N   PRO C 103     -31.588  -6.512  11.944  1.00  0.00           N  
ATOM    668  CA  PRO C 103     -32.325  -5.254  11.797  1.00  0.00           C  
ATOM    669  C   PRO C 103     -31.911  -4.180  12.807  1.00  0.00           C  
ATOM    670  O   PRO C 103     -31.729  -4.479  13.987  1.00  0.00           O  
ATOM    671  CB  PRO C 103     -33.797  -5.617  12.003  1.00  0.00           C  
ATOM    672  CG  PRO C 103     -33.871  -7.056  11.514  1.00  0.00           C  
ATOM    673  CD  PRO C 103     -32.528  -7.628  11.960  1.00  0.00           C  
ATOM    674  HA  PRO C 103     -32.188  -4.878  10.783  1.00  0.00           H  
ATOM    675  HB2 PRO C 103     -34.460  -4.961  11.438  1.00  0.00           H  
ATOM    676  HB3 PRO C 103     -34.046  -5.592  13.064  1.00  0.00           H  
ATOM    677  HG2 PRO C 103     -33.946  -7.081  10.427  1.00  0.00           H  
ATOM    678  HG3 PRO C 103     -34.703  -7.587  11.976  1.00  0.00           H  
ATOM    679  HD2 PRO C 103     -32.615  -8.016  12.975  1.00  0.00           H  
ATOM    680  HD3 PRO C 103     -32.229  -8.421  11.274  1.00  0.00           H  
ATOM    681  N   GLY C 104     -31.777  -2.930  12.362  1.00  0.00           N  
ATOM    682  CA  GLY C 104     -31.429  -1.803  13.229  1.00  0.00           C  
ATOM    683  C   GLY C 104     -29.975  -1.785  13.712  1.00  0.00           C  
ATOM    684  O   GLY C 104     -29.665  -1.047  14.644  1.00  0.00           O  
ATOM    685  H   GLY C 104     -31.890  -2.738  11.377  1.00  0.00           H  
ATOM    686  HA2 GLY C 104     -32.077  -1.810  14.104  1.00  0.00           H  
ATOM    687  HA3 GLY C 104     -31.605  -0.879  12.677  1.00  0.00           H  
ATOM    688  N   THR C 105     -29.068  -2.563  13.106  1.00  0.00           N  
ATOM    689  CA  THR C 105     -27.652  -2.642  13.521  1.00  0.00           C  
ATOM    690  C   THR C 105     -26.689  -2.305  12.386  1.00  0.00           C  
ATOM    691  O   THR C 105     -27.028  -2.438  11.206  1.00  0.00           O  
ATOM    692  CB  THR C 105     -27.280  -3.984  14.182  1.00  0.00           C  
ATOM    693  OG1 THR C 105     -27.115  -5.016  13.232  1.00  0.00           O  
ATOM    694  CG2 THR C 105     -28.267  -4.483  15.231  1.00  0.00           C  
ATOM    695  H   THR C 105     -29.374  -3.138  12.334  1.00  0.00           H  
ATOM    696  HA  THR C 105     -27.480  -1.882  14.283  1.00  0.00           H  
ATOM    697  HB  THR C 105     -26.320  -3.843  14.678  1.00  0.00           H  
ATOM    698 HG21 THR C 105     -28.407  -3.713  15.990  1.00  0.00           H  
ATOM    699 HG22 THR C 105     -29.229  -4.718  14.774  1.00  0.00           H  
ATOM    700 HG23 THR C 105     -27.870  -5.380  15.705  1.00  0.00           H  
ATOM    701  HG1 THR C 105     -27.974  -5.159  12.829  1.00  0.00           H  
ATOM    702  N   GLY C 106     -25.482  -1.854  12.738  1.00  0.00           N  
ATOM    703  CA  GLY C 106     -24.402  -1.553  11.799  1.00  0.00           C  
ATOM    704  C   GLY C 106     -23.073  -2.223  12.152  1.00  0.00           C  
ATOM    705  O   GLY C 106     -22.949  -2.857  13.202  1.00  0.00           O  
ATOM    706  H   GLY C 106     -25.270  -1.720  13.716  1.00  0.00           H  
ATOM    707  HA2 GLY C 106     -24.255  -0.475  11.736  1.00  0.00           H  
ATOM    708  HA3 GLY C 106     -24.687  -1.914  10.811  1.00  0.00           H  
ATOM    709  N   ARG C 107     -22.087  -2.128  11.252  1.00  0.00           N  
ATOM    710  CA  ARG C 107     -20.740  -2.726  11.360  1.00  0.00           C  
ATOM    711  C   ARG C 107     -19.694  -1.833  10.680  1.00  0.00           C  
ATOM    712  O   ARG C 107     -19.991  -1.241   9.642  1.00  0.00           O  
ATOM    713  CB  ARG C 107     -20.698  -4.139  10.740  1.00  0.00           C  
ATOM    714  CG  ARG C 107     -21.675  -5.180  11.317  1.00  0.00           C  
ATOM    715  CD  ARG C 107     -21.358  -5.618  12.755  1.00  0.00           C  
ATOM    716  NE  ARG C 107     -22.303  -6.648  13.231  1.00  0.00           N  
ATOM    717  CZ  ARG C 107     -23.577  -6.500  13.543  1.00  0.00           C  
ATOM    718  NH1 ARG C 107     -24.200  -5.359  13.504  1.00  0.00           N  
ATOM    719  NH2 ARG C 107     -24.264  -7.538  13.904  1.00  0.00           N1+
ATOM    720  H   ARG C 107     -22.292  -1.597  10.418  1.00  0.00           H  
ATOM    721  HA  ARG C 107     -20.474  -2.796  12.414  1.00  0.00           H  
ATOM    722  HB2 ARG C 107     -19.685  -4.529  10.836  1.00  0.00           H  
ATOM    723  HB3 ARG C 107     -20.907  -4.047   9.674  1.00  0.00           H  
ATOM    724  HG2 ARG C 107     -21.642  -6.065  10.681  1.00  0.00           H  
ATOM    725  HG3 ARG C 107     -22.691  -4.788  11.268  1.00  0.00           H  
ATOM    726  HD2 ARG C 107     -21.381  -4.759  13.425  1.00  0.00           H  
ATOM    727  HD3 ARG C 107     -20.351  -6.034  12.777  1.00  0.00           H  
ATOM    728  HE  ARG C 107     -21.954  -7.590  13.332  1.00  0.00           H  
ATOM    729 HH11 ARG C 107     -23.657  -4.515  13.387  1.00  0.00           H  
ATOM    730 HH12 ARG C 107     -25.203  -5.316  13.616  1.00  0.00           H  
ATOM    731 HH21 ARG C 107     -25.185  -7.421  14.302  1.00  0.00           H  
ATOM    732 HH22 ARG C 107     -23.775  -8.422  13.937  1.00  0.00           H  
ATOM    733  N   ARG C 108     -18.472  -1.765  11.229  1.00  0.00           N  
ATOM    734  CA  ARG C 108     -17.344  -0.976  10.688  1.00  0.00           C  
ATOM    735  C   ARG C 108     -16.376  -1.868   9.917  1.00  0.00           C  
ATOM    736  O   ARG C 108     -15.872  -2.850  10.466  1.00  0.00           O  
ATOM    737  CB  ARG C 108     -16.658  -0.146  11.797  1.00  0.00           C  
ATOM    738  CG  ARG C 108     -15.412   0.614  11.299  1.00  0.00           C  
ATOM    739  CD  ARG C 108     -14.703   1.397  12.417  1.00  0.00           C  
ATOM    740  NE  ARG C 108     -13.581   2.201  11.890  1.00  0.00           N  
ATOM    741  CZ  ARG C 108     -12.428   1.767  11.413  1.00  0.00           C  
ATOM    742  NH1 ARG C 108     -12.040   0.527  11.483  1.00  0.00           N  
ATOM    743  NH2 ARG C 108     -11.621   2.604  10.836  1.00  0.00           N1+
ATOM    744  H   ARG C 108     -18.307  -2.320  12.056  1.00  0.00           H  
ATOM    745  HA  ARG C 108     -17.739  -0.271   9.958  1.00  0.00           H  
ATOM    746  HB2 ARG C 108     -16.354  -0.817  12.601  1.00  0.00           H  
ATOM    747  HB3 ARG C 108     -17.373   0.571  12.200  1.00  0.00           H  
ATOM    748  HG2 ARG C 108     -15.715   1.309  10.516  1.00  0.00           H  
ATOM    749  HG3 ARG C 108     -14.698  -0.093  10.876  1.00  0.00           H  
ATOM    750  HD2 ARG C 108     -14.344   0.707  13.179  1.00  0.00           H  
ATOM    751  HD3 ARG C 108     -15.421   2.069  12.888  1.00  0.00           H  
ATOM    752  HE  ARG C 108     -13.693   3.205  11.877  1.00  0.00           H  
ATOM    753 HH11 ARG C 108     -11.239   0.227  10.945  1.00  0.00           H  
ATOM    754 HH12 ARG C 108     -12.489  -0.098  12.136  1.00  0.00           H  
ATOM    755 HH21 ARG C 108     -11.869   3.582  10.864  1.00  0.00           H  
ATOM    756 HH22 ARG C 108     -10.656   2.338  10.701  1.00  0.00           H  
ATOM    757  N   ILE C 109     -16.108  -1.522   8.658  1.00  0.00           N  
ATOM    758  CA  ILE C 109     -15.403  -2.388   7.706  1.00  0.00           C  
ATOM    759  C   ILE C 109     -14.381  -1.598   6.884  1.00  0.00           C  
ATOM    760  O   ILE C 109     -14.589  -0.433   6.536  1.00  0.00           O  
ATOM    761  CB  ILE C 109     -16.401  -3.191   6.823  1.00  0.00           C  
ATOM    762  CG1 ILE C 109     -17.060  -2.413   5.659  1.00  0.00           C  
ATOM    763  CG2 ILE C 109     -17.521  -3.831   7.666  1.00  0.00           C  
ATOM    764  CD1 ILE C 109     -16.291  -2.494   4.332  1.00  0.00           C  
ATOM    765  H   ILE C 109     -16.506  -0.669   8.292  1.00  0.00           H  
ATOM    766  HA  ILE C 109     -14.837  -3.125   8.276  1.00  0.00           H  
ATOM    767  HB  ILE C 109     -15.834  -4.012   6.385  1.00  0.00           H  
ATOM    768 HG12 ILE C 109     -17.201  -1.370   5.943  1.00  0.00           H  
ATOM    769 HG13 ILE C 109     -18.050  -2.827   5.467  1.00  0.00           H  
ATOM    770 HG21 ILE C 109     -17.088  -4.356   8.518  1.00  0.00           H  
ATOM    771 HG22 ILE C 109     -18.217  -3.071   8.021  1.00  0.00           H  
ATOM    772 HG23 ILE C 109     -18.075  -4.546   7.059  1.00  0.00           H  
ATOM    773 HD11 ILE C 109     -15.343  -1.961   4.402  1.00  0.00           H  
ATOM    774 HD12 ILE C 109     -16.106  -3.536   4.071  1.00  0.00           H  
ATOM    775 HD13 ILE C 109     -16.887  -2.038   3.542  1.00  0.00           H  
ATOM    776  N   HIS C 110     -13.282  -2.266   6.540  1.00  0.00           N  
ATOM    777  CA  HIS C 110     -12.327  -1.807   5.536  1.00  0.00           C  
ATOM    778  C   HIS C 110     -12.559  -2.545   4.216  1.00  0.00           C  
ATOM    779  O   HIS C 110     -12.741  -3.765   4.178  1.00  0.00           O  
ATOM    780  CB  HIS C 110     -10.888  -1.984   6.030  1.00  0.00           C  
ATOM    781  CG  HIS C 110     -10.524  -1.112   7.204  1.00  0.00           C  
ATOM    782  ND1 HIS C 110      -9.932   0.128   7.135  1.00  0.00           N  
ATOM    783  CD2 HIS C 110     -10.720  -1.391   8.529  1.00  0.00           C  
ATOM    784  CE1 HIS C 110      -9.743   0.572   8.386  1.00  0.00           C  
ATOM    785  NE2 HIS C 110     -10.221  -0.314   9.278  1.00  0.00           N  
ATOM    786  H   HIS C 110     -13.138  -3.186   6.931  1.00  0.00           H  
ATOM    787  HA  HIS C 110     -12.475  -0.743   5.354  1.00  0.00           H  
ATOM    788  HB2 HIS C 110     -10.208  -1.747   5.212  1.00  0.00           H  
ATOM    789  HB3 HIS C 110     -10.727  -3.030   6.293  1.00  0.00           H  
ATOM    790  HD1 HIS C 110      -9.695   0.632   6.293  1.00  0.00           H  
ATOM    791  HD2 HIS C 110     -11.172  -2.289   8.924  1.00  0.00           H  
ATOM    792  HE1 HIS C 110      -9.274   1.512   8.639  1.00  0.00           H  
ATOM    793  N   SER C 111     -12.529  -1.787   3.128  1.00  0.00           N  
ATOM    794  CA  SER C 111     -12.557  -2.266   1.747  1.00  0.00           C  
ATOM    795  C   SER C 111     -11.629  -1.361   0.923  1.00  0.00           C  
ATOM    796  O   SER C 111     -10.753  -0.717   1.495  1.00  0.00           O  
ATOM    797  CB  SER C 111     -14.023  -2.358   1.287  1.00  0.00           C  
ATOM    798  OG  SER C 111     -14.161  -2.845  -0.036  1.00  0.00           O  
ATOM    799  H   SER C 111     -12.398  -0.793   3.249  1.00  0.00           H  
ATOM    800  HA  SER C 111     -12.131  -3.268   1.707  1.00  0.00           H  
ATOM    801  HB2 SER C 111     -14.478  -1.370   1.350  1.00  0.00           H  
ATOM    802  HB3 SER C 111     -14.561  -3.026   1.960  1.00  0.00           H  
ATOM    803  HG  SER C 111     -13.658  -3.660  -0.110  1.00  0.00           H  
ATOM    804  N   TYR C 112     -11.779  -1.293  -0.394  1.00  0.00           N  
ATOM    805  CA  TYR C 112     -10.880  -0.583  -1.308  1.00  0.00           C  
ATOM    806  C   TYR C 112     -11.714   0.170  -2.354  1.00  0.00           C  
ATOM    807  O   TYR C 112     -12.784  -0.305  -2.746  1.00  0.00           O  
ATOM    808  CB  TYR C 112      -9.894  -1.596  -1.919  1.00  0.00           C  
ATOM    809  CG  TYR C 112      -8.676  -1.934  -1.066  1.00  0.00           C  
ATOM    810  CD1 TYR C 112      -8.722  -2.906  -0.043  1.00  0.00           C  
ATOM    811  CD2 TYR C 112      -7.466  -1.272  -1.332  1.00  0.00           C  
ATOM    812  CE1 TYR C 112      -7.570  -3.186   0.729  1.00  0.00           C  
ATOM    813  CE2 TYR C 112      -6.317  -1.541  -0.565  1.00  0.00           C  
ATOM    814  CZ  TYR C 112      -6.362  -2.501   0.467  1.00  0.00           C  
ATOM    815  OH  TYR C 112      -5.221  -2.754   1.163  1.00  0.00           O  
ATOM    816  H   TYR C 112     -12.556  -1.789  -0.807  1.00  0.00           H  
ATOM    817  HA  TYR C 112     -10.301   0.163  -0.764  1.00  0.00           H  
ATOM    818  HB2 TYR C 112      -9.544  -1.204  -2.874  1.00  0.00           H  
ATOM    819  HB3 TYR C 112     -10.429  -2.522  -2.129  1.00  0.00           H  
ATOM    820  HD1 TYR C 112      -9.640  -3.440   0.152  1.00  0.00           H  
ATOM    821  HD2 TYR C 112      -7.429  -0.553  -2.137  1.00  0.00           H  
ATOM    822  HE1 TYR C 112      -7.609  -3.924   1.516  1.00  0.00           H  
ATOM    823  HE2 TYR C 112      -5.388  -1.026  -0.763  1.00  0.00           H  
ATOM    824  HH  TYR C 112      -5.321  -3.363   1.898  1.00  0.00           H  
ATOM    825  N   ARG C 113     -11.279   1.360  -2.800  1.00  0.00           N  
ATOM    826  CA  ARG C 113     -12.082   2.139  -3.767  1.00  0.00           C  
ATOM    827  C   ARG C 113     -12.193   1.399  -5.100  1.00  0.00           C  
ATOM    828  O   ARG C 113     -11.196   0.867  -5.586  1.00  0.00           O  
ATOM    829  CB  ARG C 113     -11.605   3.596  -3.912  1.00  0.00           C  
ATOM    830  CG  ARG C 113     -12.393   4.338  -5.015  1.00  0.00           C  
ATOM    831  CD  ARG C 113     -12.409   5.867  -4.915  1.00  0.00           C  
ATOM    832  NE  ARG C 113     -11.096   6.478  -5.139  1.00  0.00           N  
ATOM    833  CZ  ARG C 113     -10.171   6.751  -4.248  1.00  0.00           C  
ATOM    834  NH1 ARG C 113     -10.292   6.497  -2.978  1.00  0.00           N  
ATOM    835  NH2 ARG C 113      -9.072   7.303  -4.645  1.00  0.00           N1+
ATOM    836  H   ARG C 113     -10.378   1.701  -2.494  1.00  0.00           H  
ATOM    837  HA  ARG C 113     -13.096   2.187  -3.370  1.00  0.00           H  
ATOM    838  HB2 ARG C 113     -11.752   4.094  -2.954  1.00  0.00           H  
ATOM    839  HB3 ARG C 113     -10.543   3.616  -4.157  1.00  0.00           H  
ATOM    840  HG2 ARG C 113     -12.003   4.053  -5.992  1.00  0.00           H  
ATOM    841  HG3 ARG C 113     -13.437   4.026  -4.970  1.00  0.00           H  
ATOM    842  HD2 ARG C 113     -13.087   6.238  -5.684  1.00  0.00           H  
ATOM    843  HD3 ARG C 113     -12.810   6.176  -3.950  1.00  0.00           H  
ATOM    844  HE  ARG C 113     -10.872   6.763  -6.081  1.00  0.00           H  
ATOM    845 HH11 ARG C 113     -11.139   6.095  -2.602  1.00  0.00           H  
ATOM    846 HH12 ARG C 113      -9.481   6.690  -2.407  1.00  0.00           H  
ATOM    847 HH21 ARG C 113      -8.983   7.596  -5.608  1.00  0.00           H  
ATOM    848 HH22 ARG C 113      -8.317   7.431  -3.986  1.00  0.00           H  
ATOM    849  N   GLY C 114     -13.397   1.363  -5.670  1.00  0.00           N  
ATOM    850  CA  GLY C 114     -13.697   0.588  -6.876  1.00  0.00           C  
ATOM    851  C   GLY C 114     -13.987  -0.900  -6.630  1.00  0.00           C  
ATOM    852  O   GLY C 114     -14.094  -1.652  -7.597  1.00  0.00           O  
ATOM    853  H   GLY C 114     -14.149   1.880  -5.237  1.00  0.00           H  
ATOM    854  HA2 GLY C 114     -12.860   0.661  -7.569  1.00  0.00           H  
ATOM    855  HA3 GLY C 114     -14.575   1.022  -7.356  1.00  0.00           H  
ATOM    856  N   HIS C 115     -14.123  -1.347  -5.373  1.00  0.00           N  
ATOM    857  CA  HIS C 115     -14.586  -2.707  -5.057  1.00  0.00           C  
ATOM    858  C   HIS C 115     -16.112  -2.817  -5.082  1.00  0.00           C  
ATOM    859  O   HIS C 115     -16.810  -1.906  -4.650  1.00  0.00           O  
ATOM    860  CB  HIS C 115     -14.005  -3.224  -3.733  1.00  0.00           C  
ATOM    861  CG  HIS C 115     -12.580  -3.707  -3.843  1.00  0.00           C  
ATOM    862  ND1 HIS C 115     -12.082  -4.853  -3.220  1.00  0.00           N  
ATOM    863  CD2 HIS C 115     -11.579  -3.143  -4.580  1.00  0.00           C  
ATOM    864  CE1 HIS C 115     -10.806  -4.969  -3.620  1.00  0.00           C  
ATOM    865  NE2 HIS C 115     -10.478  -3.955  -4.436  1.00  0.00           N  
ATOM    866  H   HIS C 115     -13.965  -0.712  -4.603  1.00  0.00           H  
ATOM    867  HA  HIS C 115     -14.226  -3.370  -5.844  1.00  0.00           H  
ATOM    868  HB2 HIS C 115     -14.609  -4.068  -3.399  1.00  0.00           H  
ATOM    869  HB3 HIS C 115     -14.080  -2.454  -2.964  1.00  0.00           H  
ATOM    870  HD2 HIS C 115     -11.643  -2.243  -5.174  1.00  0.00           H  
ATOM    871  HE2 HIS C 115      -9.577  -3.815  -4.870  1.00  0.00           H  
ATOM    872  HE1 HIS C 115     -10.141  -5.768  -3.327  1.00  0.00           H  
ATOM    873  N   LEU C 116     -16.629  -3.941  -5.572  1.00  0.00           N  
ATOM    874  CA  LEU C 116     -18.048  -4.138  -5.874  1.00  0.00           C  
ATOM    875  C   LEU C 116     -18.733  -5.022  -4.825  1.00  0.00           C  
ATOM    876  O   LEU C 116     -18.205  -6.058  -4.418  1.00  0.00           O  
ATOM    877  CB  LEU C 116     -18.196  -4.682  -7.308  1.00  0.00           C  
ATOM    878  CG  LEU C 116     -18.313  -3.585  -8.385  1.00  0.00           C  
ATOM    879  CD1 LEU C 116     -17.054  -2.736  -8.559  1.00  0.00           C  
ATOM    880  CD2 LEU C 116     -18.636  -4.231  -9.732  1.00  0.00           C  
ATOM    881  H   LEU C 116     -15.994  -4.689  -5.812  1.00  0.00           H  
ATOM    882  HA  LEU C 116     -18.557  -3.175  -5.838  1.00  0.00           H  
ATOM    883  HB2 LEU C 116     -19.103  -5.286  -7.346  1.00  0.00           H  
ATOM    884  HB3 LEU C 116     -17.362  -5.343  -7.543  1.00  0.00           H  
ATOM    885  HG  LEU C 116     -19.134  -2.919  -8.121  1.00  0.00           H  
ATOM    886 HD11 LEU C 116     -16.879  -2.141  -7.663  1.00  0.00           H  
ATOM    887 HD12 LEU C 116     -16.192  -3.376  -8.747  1.00  0.00           H  
ATOM    888 HD13 LEU C 116     -17.181  -2.054  -9.400  1.00  0.00           H  
ATOM    889 HD21 LEU C 116     -17.823  -4.895 -10.026  1.00  0.00           H  
ATOM    890 HD22 LEU C 116     -19.565  -4.795  -9.646  1.00  0.00           H  
ATOM    891 HD23 LEU C 116     -18.769  -3.458 -10.488  1.00  0.00           H  
ATOM    892  N   TRP C 117     -19.927  -4.599  -4.411  1.00  0.00           N  
ATOM    893  CA  TRP C 117     -20.712  -5.167  -3.314  1.00  0.00           C  
ATOM    894  C   TRP C 117     -22.209  -5.249  -3.647  1.00  0.00           C  
ATOM    895  O   TRP C 117     -22.735  -4.442  -4.420  1.00  0.00           O  
ATOM    896  CB  TRP C 117     -20.507  -4.321  -2.049  1.00  0.00           C  
ATOM    897  CG  TRP C 117     -19.160  -4.365  -1.394  1.00  0.00           C  
ATOM    898  CD1 TRP C 117     -18.087  -3.611  -1.723  1.00  0.00           C  
ATOM    899  CD2 TRP C 117     -18.730  -5.211  -0.283  1.00  0.00           C  
ATOM    900  NE1 TRP C 117     -17.036  -3.896  -0.869  1.00  0.00           N  
ATOM    901  CE2 TRP C 117     -17.382  -4.877   0.039  1.00  0.00           C  
ATOM    902  CE3 TRP C 117     -19.349  -6.214   0.495  1.00  0.00           C  
ATOM    903  CZ2 TRP C 117     -16.690  -5.497   1.088  1.00  0.00           C  
ATOM    904  CZ3 TRP C 117     -18.656  -6.856   1.540  1.00  0.00           C  
ATOM    905  CH2 TRP C 117     -17.328  -6.499   1.840  1.00  0.00           C  
ATOM    906  H   TRP C 117     -20.280  -3.744  -4.818  1.00  0.00           H  
ATOM    907  HA  TRP C 117     -20.358  -6.178  -3.112  1.00  0.00           H  
ATOM    908  HB2 TRP C 117     -21.232  -4.646  -1.303  1.00  0.00           H  
ATOM    909  HB3 TRP C 117     -20.743  -3.283  -2.284  1.00  0.00           H  
ATOM    910  HD1 TRP C 117     -18.071  -2.895  -2.532  1.00  0.00           H  
ATOM    911  HE1 TRP C 117     -16.139  -3.434  -0.904  1.00  0.00           H  
ATOM    912  HE3 TRP C 117     -20.369  -6.490   0.274  1.00  0.00           H  
ATOM    913  HZ2 TRP C 117     -15.675  -5.202   1.309  1.00  0.00           H  
ATOM    914  HZ3 TRP C 117     -19.147  -7.629   2.113  1.00  0.00           H  
ATOM    915  HH2 TRP C 117     -16.802  -6.998   2.640  1.00  0.00           H  
ATOM    916  N   LEU C 118     -22.891  -6.203  -3.009  1.00  0.00           N  
ATOM    917  CA  LEU C 118     -24.344  -6.423  -3.023  1.00  0.00           C  
ATOM    918  C   LEU C 118     -24.768  -7.127  -1.718  1.00  0.00           C  
ATOM    919  O   LEU C 118     -23.928  -7.648  -0.985  1.00  0.00           O  
ATOM    920  CB  LEU C 118     -24.723  -7.200  -4.302  1.00  0.00           C  
ATOM    921  CG  LEU C 118     -24.280  -8.677  -4.382  1.00  0.00           C  
ATOM    922  CD1 LEU C 118     -25.314  -9.648  -3.801  1.00  0.00           C  
ATOM    923  CD2 LEU C 118     -24.082  -9.065  -5.849  1.00  0.00           C  
ATOM    924  H   LEU C 118     -22.362  -6.820  -2.409  1.00  0.00           H  
ATOM    925  HA  LEU C 118     -24.843  -5.455  -3.058  1.00  0.00           H  
ATOM    926  HB2 LEU C 118     -24.279  -6.659  -5.137  1.00  0.00           H  
ATOM    927  HB3 LEU C 118     -25.803  -7.148  -4.438  1.00  0.00           H  
ATOM    928  HG  LEU C 118     -23.328  -8.809  -3.868  1.00  0.00           H  
ATOM    929 HD11 LEU C 118     -25.443  -9.479  -2.732  1.00  0.00           H  
ATOM    930 HD12 LEU C 118     -26.270  -9.524  -4.310  1.00  0.00           H  
ATOM    931 HD13 LEU C 118     -24.971 -10.674  -3.940  1.00  0.00           H  
ATOM    932 HD21 LEU C 118     -25.013  -8.920  -6.397  1.00  0.00           H  
ATOM    933 HD22 LEU C 118     -23.301  -8.442  -6.287  1.00  0.00           H  
ATOM    934 HD23 LEU C 118     -23.777 -10.109  -5.920  1.00  0.00           H  
ATOM    935  N   PHE C 119     -26.065  -7.146  -1.401  1.00  0.00           N  
ATOM    936  CA  PHE C 119     -26.583  -7.621  -0.111  1.00  0.00           C  
ATOM    937  C   PHE C 119     -27.866  -8.446  -0.291  1.00  0.00           C  
ATOM    938  O   PHE C 119     -28.765  -8.057  -1.037  1.00  0.00           O  
ATOM    939  CB  PHE C 119     -26.803  -6.422   0.831  1.00  0.00           C  
ATOM    940  CG  PHE C 119     -25.570  -5.574   1.122  1.00  0.00           C  
ATOM    941  CD1 PHE C 119     -25.125  -4.629   0.178  1.00  0.00           C  
ATOM    942  CD2 PHE C 119     -24.870  -5.716   2.336  1.00  0.00           C  
ATOM    943  CE1 PHE C 119     -23.969  -3.867   0.420  1.00  0.00           C  
ATOM    944  CE2 PHE C 119     -23.725  -4.935   2.588  1.00  0.00           C  
ATOM    945  CZ  PHE C 119     -23.269  -4.019   1.627  1.00  0.00           C  
ATOM    946  H   PHE C 119     -26.724  -6.692  -2.017  1.00  0.00           H  
ATOM    947  HA  PHE C 119     -25.840  -8.269   0.351  1.00  0.00           H  
ATOM    948  HB2 PHE C 119     -27.197  -6.801   1.774  1.00  0.00           H  
ATOM    949  HB3 PHE C 119     -27.569  -5.776   0.401  1.00  0.00           H  
ATOM    950  HD1 PHE C 119     -25.670  -4.502  -0.746  1.00  0.00           H  
ATOM    951  HD2 PHE C 119     -25.213  -6.426   3.074  1.00  0.00           H  
ATOM    952  HE1 PHE C 119     -23.619  -3.165  -0.322  1.00  0.00           H  
ATOM    953  HE2 PHE C 119     -23.187  -5.033   3.519  1.00  0.00           H  
ATOM    954  HZ  PHE C 119     -22.382  -3.433   1.817  1.00  0.00           H  
ATOM    955  N   ARG C 120     -27.965  -9.595   0.387  1.00  0.00           N  
ATOM    956  CA  ARG C 120     -29.086 -10.563   0.322  1.00  0.00           C  
ATOM    957  C   ARG C 120     -29.652 -10.824   1.728  1.00  0.00           C  
ATOM    958  O   ARG C 120     -29.115 -10.301   2.702  1.00  0.00           O  
ATOM    959  CB  ARG C 120     -28.620 -11.883  -0.342  1.00  0.00           C  
ATOM    960  CG  ARG C 120     -27.948 -11.825  -1.730  1.00  0.00           C  
ATOM    961  CD  ARG C 120     -28.857 -11.431  -2.908  1.00  0.00           C  
ATOM    962  NE  ARG C 120     -29.013  -9.972  -3.006  1.00  0.00           N  
ATOM    963  CZ  ARG C 120     -29.313  -9.239  -4.060  1.00  0.00           C  
ATOM    964  NH1 ARG C 120     -29.610  -9.722  -5.224  1.00  0.00           N  
ATOM    965  NH2 ARG C 120     -29.350  -7.950  -3.969  1.00  0.00           N1+
ATOM    966  H   ARG C 120     -27.202  -9.823   1.008  1.00  0.00           H  
ATOM    967  HA  ARG C 120     -29.909 -10.152  -0.264  1.00  0.00           H  
ATOM    968  HB2 ARG C 120     -29.471 -12.561  -0.416  1.00  0.00           H  
ATOM    969  HB3 ARG C 120     -27.907 -12.352   0.336  1.00  0.00           H  
ATOM    970  HG2 ARG C 120     -27.575 -12.827  -1.940  1.00  0.00           H  
ATOM    971  HG3 ARG C 120     -27.080 -11.165  -1.697  1.00  0.00           H  
ATOM    972  HD2 ARG C 120     -29.830 -11.910  -2.796  1.00  0.00           H  
ATOM    973  HD3 ARG C 120     -28.396 -11.801  -3.824  1.00  0.00           H  
ATOM    974  HE  ARG C 120     -28.889  -9.442  -2.155  1.00  0.00           H  
ATOM    975 HH11 ARG C 120     -29.835  -9.061  -5.954  1.00  0.00           H  
ATOM    976 HH12 ARG C 120     -29.590 -10.718  -5.390  1.00  0.00           H  
ATOM    977 HH21 ARG C 120     -29.101  -7.476  -3.113  1.00  0.00           H  
ATOM    978 HH22 ARG C 120     -29.561  -7.437  -4.813  1.00  0.00           H  
ATOM    979  N   ASP C 121     -30.697 -11.640   1.863  1.00  0.00           N  
ATOM    980  CA  ASP C 121     -31.104 -12.196   3.171  1.00  0.00           C  
ATOM    981  C   ASP C 121     -30.304 -13.475   3.516  1.00  0.00           C  
ATOM    982  O   ASP C 121     -30.043 -14.315   2.657  1.00  0.00           O  
ATOM    983  CB  ASP C 121     -32.626 -12.401   3.225  1.00  0.00           C  
ATOM    984  CG  ASP C 121     -33.080 -12.992   4.568  1.00  0.00           C  
ATOM    985  OD1 ASP C 121     -32.878 -14.211   4.754  1.00  0.00           O  
ATOM    986  OD2 ASP C 121     -33.611 -12.240   5.418  1.00  0.00           O1-
ATOM    987  H   ASP C 121     -31.156 -11.967   1.025  1.00  0.00           H  
ATOM    988  HA  ASP C 121     -30.875 -11.462   3.944  1.00  0.00           H  
ATOM    989  HB2 ASP C 121     -32.918 -13.075   2.419  1.00  0.00           H  
ATOM    990  HB3 ASP C 121     -33.125 -11.445   3.062  1.00  0.00           H  
ATOM    991  N   ALA C 122     -29.900 -13.644   4.774  1.00  0.00           N  
ATOM    992  CA  ALA C 122     -29.031 -14.726   5.233  1.00  0.00           C  
ATOM    993  C   ALA C 122     -29.721 -16.098   5.387  1.00  0.00           C  
ATOM    994  O   ALA C 122     -29.022 -17.115   5.437  1.00  0.00           O  
ATOM    995  CB  ALA C 122     -28.412 -14.290   6.567  1.00  0.00           C  
ATOM    996  H   ALA C 122     -30.156 -12.936   5.447  1.00  0.00           H  
ATOM    997  HA  ALA C 122     -28.229 -14.849   4.505  1.00  0.00           H  
ATOM    998  HB1 ALA C 122     -27.985 -13.292   6.481  1.00  0.00           H  
ATOM    999  HB2 ALA C 122     -29.181 -14.278   7.340  1.00  0.00           H  
ATOM   1000  HB3 ALA C 122     -27.627 -14.990   6.853  1.00  0.00           H  
ATOM   1001  N   GLY C 123     -31.052 -16.141   5.494  1.00  0.00           N  
ATOM   1002  CA  GLY C 123     -31.859 -17.346   5.725  1.00  0.00           C  
ATOM   1003  C   GLY C 123     -32.764 -17.747   4.553  1.00  0.00           C  
ATOM   1004  O   GLY C 123     -33.115 -18.922   4.441  1.00  0.00           O  
ATOM   1005  H   GLY C 123     -31.559 -15.271   5.406  1.00  0.00           H  
ATOM   1006  HA2 GLY C 123     -32.501 -17.161   6.586  1.00  0.00           H  
ATOM   1007  HA3 GLY C 123     -31.214 -18.193   5.959  1.00  0.00           H  
ATOM   1008  N   THR C 124     -33.119 -16.821   3.660  1.00  0.00           N  
ATOM   1009  CA  THR C 124     -33.906 -17.098   2.436  1.00  0.00           C  
ATOM   1010  C   THR C 124     -33.111 -16.874   1.148  1.00  0.00           C  
ATOM   1011  O   THR C 124     -33.468 -17.424   0.107  1.00  0.00           O  
ATOM   1012  CB  THR C 124     -35.191 -16.263   2.379  1.00  0.00           C  
ATOM   1013  OG1 THR C 124     -34.857 -14.930   2.096  1.00  0.00           O  
ATOM   1014  CG2 THR C 124     -36.017 -16.270   3.665  1.00  0.00           C  
ATOM   1015  H   THR C 124     -32.945 -15.854   3.896  1.00  0.00           H  
ATOM   1016  HA  THR C 124     -34.213 -18.143   2.426  1.00  0.00           H  
ATOM   1017  HB  THR C 124     -35.809 -16.643   1.566  1.00  0.00           H  
ATOM   1018 HG21 THR C 124     -36.228 -17.297   3.965  1.00  0.00           H  
ATOM   1019 HG22 THR C 124     -35.475 -15.765   4.465  1.00  0.00           H  
ATOM   1020 HG23 THR C 124     -36.958 -15.747   3.494  1.00  0.00           H  
ATOM   1021  HG1 THR C 124     -35.591 -14.582   1.584  1.00  0.00           H  
ATOM   1022  N   HIS C 125     -32.020 -16.103   1.221  1.00  0.00           N  
ATOM   1023  CA  HIS C 125     -31.137 -15.743   0.100  1.00  0.00           C  
ATOM   1024  C   HIS C 125     -31.850 -14.922  -0.994  1.00  0.00           C  
ATOM   1025  O   HIS C 125     -31.461 -14.946  -2.165  1.00  0.00           O  
ATOM   1026  CB  HIS C 125     -30.328 -16.961  -0.395  1.00  0.00           C  
ATOM   1027  CG  HIS C 125     -29.792 -17.944   0.631  1.00  0.00           C  
ATOM   1028  CD2 HIS C 125     -29.723 -17.798   1.989  1.00  0.00           C  
ATOM   1029  ND1 HIS C 125     -29.301 -19.213   0.305  1.00  0.00           N  
ATOM   1030  NE2 HIS C 125     -29.287 -19.000   2.498  1.00  0.00           N  
ATOM   1031  CE1 HIS C 125     -29.047 -19.830   1.469  1.00  0.00           C  
ATOM   1032  H   HIS C 125     -31.809 -15.683   2.115  1.00  0.00           H  
ATOM   1033  HA  HIS C 125     -30.394 -15.048   0.491  1.00  0.00           H  
ATOM   1034  HB2 HIS C 125     -29.475 -16.588  -0.962  1.00  0.00           H  
ATOM   1035  HB3 HIS C 125     -30.964 -17.530  -1.072  1.00  0.00           H  
ATOM   1036  HD2 HIS C 125     -30.000 -16.923   2.558  1.00  0.00           H  
ATOM   1037  HE2 HIS C 125     -29.257 -19.264   3.472  1.00  0.00           H  
ATOM   1038  HE1 HIS C 125     -28.705 -20.850   1.566  1.00  0.00           H  
ATOM   1039  N   ASP C 126     -32.888 -14.181  -0.589  1.00  0.00           N  
ATOM   1040  CA  ASP C 126     -33.628 -13.201  -1.396  1.00  0.00           C  
ATOM   1041  C   ASP C 126     -32.805 -11.961  -1.786  1.00  0.00           C  
ATOM   1042  O   ASP C 126     -31.878 -11.559  -1.076  1.00  0.00           O  
ATOM   1043  CB  ASP C 126     -34.872 -12.734  -0.629  1.00  0.00           C  
ATOM   1044  CG  ASP C 126     -35.974 -13.784  -0.505  1.00  0.00           C  
ATOM   1045  OD1 ASP C 126     -36.255 -14.516  -1.482  1.00  0.00           O  
ATOM   1046  OD2 ASP C 126     -36.631 -13.798   0.559  1.00  0.00           O1-
ATOM   1047  H   ASP C 126     -33.159 -14.273   0.379  1.00  0.00           H  
ATOM   1048  HA  ASP C 126     -33.966 -13.680  -2.314  1.00  0.00           H  
ATOM   1049  HB2 ASP C 126     -35.301 -11.875  -1.143  1.00  0.00           H  
ATOM   1050  HB3 ASP C 126     -34.571 -12.397   0.363  1.00  0.00           H  
ATOM   1051  N   GLY C 127     -33.199 -11.323  -2.895  1.00  0.00           N  
ATOM   1052  CA  GLY C 127     -32.718 -10.001  -3.300  1.00  0.00           C  
ATOM   1053  C   GLY C 127     -33.240  -8.865  -2.411  1.00  0.00           C  
ATOM   1054  O   GLY C 127     -34.385  -8.909  -1.955  1.00  0.00           O  
ATOM   1055  H   GLY C 127     -33.945 -11.727  -3.444  1.00  0.00           H  
ATOM   1056  HA2 GLY C 127     -33.015  -9.800  -4.329  1.00  0.00           H  
ATOM   1057  HA3 GLY C 127     -31.629 -10.010  -3.249  1.00  0.00           H  
ATOM   1058  N   LEU C 128     -32.383  -7.861  -2.176  1.00  0.00           N  
ATOM   1059  CA  LEU C 128     -32.598  -6.676  -1.329  1.00  0.00           C  
ATOM   1060  C   LEU C 128     -31.829  -5.461  -1.883  1.00  0.00           C  
ATOM   1061  O   LEU C 128     -30.941  -5.606  -2.731  1.00  0.00           O  
ATOM   1062  CB  LEU C 128     -32.154  -6.955   0.125  1.00  0.00           C  
ATOM   1063  CG  LEU C 128     -32.911  -8.067   0.872  1.00  0.00           C  
ATOM   1064  CD1 LEU C 128     -32.287  -8.258   2.259  1.00  0.00           C  
ATOM   1065  CD2 LEU C 128     -34.387  -7.714   1.076  1.00  0.00           C  
ATOM   1066  H   LEU C 128     -31.500  -7.885  -2.665  1.00  0.00           H  
ATOM   1067  HA  LEU C 128     -33.656  -6.417  -1.342  1.00  0.00           H  
ATOM   1068  HB2 LEU C 128     -32.256  -6.038   0.705  1.00  0.00           H  
ATOM   1069  HB3 LEU C 128     -31.096  -7.214   0.110  1.00  0.00           H  
ATOM   1070  HG  LEU C 128     -32.828  -9.009   0.330  1.00  0.00           H  
ATOM   1071 HD11 LEU C 128     -31.225  -8.480   2.157  1.00  0.00           H  
ATOM   1072 HD12 LEU C 128     -32.410  -7.354   2.855  1.00  0.00           H  
ATOM   1073 HD13 LEU C 128     -32.772  -9.094   2.764  1.00  0.00           H  
ATOM   1074 HD21 LEU C 128     -34.476  -6.821   1.695  1.00  0.00           H  
ATOM   1075 HD22 LEU C 128     -34.874  -7.530   0.118  1.00  0.00           H  
ATOM   1076 HD23 LEU C 128     -34.894  -8.558   1.545  1.00  0.00           H  
ATOM   1077  N   LEU C 129     -32.135  -4.258  -1.383  1.00  0.00           N  
ATOM   1078  CA  LEU C 129     -31.656  -2.990  -1.946  1.00  0.00           C  
ATOM   1079  C   LEU C 129     -30.773  -2.207  -0.967  1.00  0.00           C  
ATOM   1080  O   LEU C 129     -31.179  -1.898   0.154  1.00  0.00           O  
ATOM   1081  CB  LEU C 129     -32.841  -2.141  -2.446  1.00  0.00           C  
ATOM   1082  CG  LEU C 129     -33.784  -2.832  -3.448  1.00  0.00           C  
ATOM   1083  CD1 LEU C 129     -34.956  -1.900  -3.758  1.00  0.00           C  
ATOM   1084  CD2 LEU C 129     -33.092  -3.182  -4.769  1.00  0.00           C  
ATOM   1085  H   LEU C 129     -32.791  -4.204  -0.617  1.00  0.00           H  
ATOM   1086  HA  LEU C 129     -31.039  -3.213  -2.816  1.00  0.00           H  
ATOM   1087  HB2 LEU C 129     -32.448  -1.234  -2.905  1.00  0.00           H  
ATOM   1088  HB3 LEU C 129     -33.431  -1.846  -1.578  1.00  0.00           H  
ATOM   1089  HG  LEU C 129     -34.184  -3.742  -3.001  1.00  0.00           H  
ATOM   1090 HD11 LEU C 129     -35.477  -1.639  -2.837  1.00  0.00           H  
ATOM   1091 HD12 LEU C 129     -34.597  -0.992  -4.240  1.00  0.00           H  
ATOM   1092 HD13 LEU C 129     -35.656  -2.410  -4.420  1.00  0.00           H  
ATOM   1093 HD21 LEU C 129     -32.707  -2.279  -5.243  1.00  0.00           H  
ATOM   1094 HD22 LEU C 129     -32.278  -3.885  -4.591  1.00  0.00           H  
ATOM   1095 HD23 LEU C 129     -33.812  -3.659  -5.434  1.00  0.00           H  
ATOM   1096  N   VAL C 130     -29.580  -1.825  -1.414  1.00  0.00           N  
ATOM   1097  CA  VAL C 130     -28.592  -1.028  -0.682  1.00  0.00           C  
ATOM   1098  C   VAL C 130     -28.555   0.384  -1.266  1.00  0.00           C  
ATOM   1099  O   VAL C 130     -28.357   0.561  -2.467  1.00  0.00           O  
ATOM   1100  CB  VAL C 130     -27.226  -1.743  -0.644  1.00  0.00           C  
ATOM   1101  CG1 VAL C 130     -26.652  -2.088  -2.028  1.00  0.00           C  
ATOM   1102  CG2 VAL C 130     -26.202  -0.881   0.104  1.00  0.00           C  
ATOM   1103  H   VAL C 130     -29.361  -2.038  -2.377  1.00  0.00           H  
ATOM   1104  HA  VAL C 130     -28.920  -0.947   0.354  1.00  0.00           H  
ATOM   1105  HB  VAL C 130     -27.349  -2.679  -0.098  1.00  0.00           H  
ATOM   1106 HG11 VAL C 130     -27.299  -2.810  -2.528  1.00  0.00           H  
ATOM   1107 HG12 VAL C 130     -26.573  -1.201  -2.655  1.00  0.00           H  
ATOM   1108 HG13 VAL C 130     -25.660  -2.529  -1.928  1.00  0.00           H  
ATOM   1109 HG21 VAL C 130     -25.988   0.036  -0.444  1.00  0.00           H  
ATOM   1110 HG22 VAL C 130     -26.583  -0.634   1.095  1.00  0.00           H  
ATOM   1111 HG23 VAL C 130     -25.273  -1.441   0.220  1.00  0.00           H  
ATOM   1112  N   ASN C 131     -28.807   1.402  -0.438  1.00  0.00           N  
ATOM   1113  CA  ASN C 131     -29.000   2.797  -0.870  1.00  0.00           C  
ATOM   1114  C   ASN C 131     -29.937   2.914  -2.099  1.00  0.00           C  
ATOM   1115  O   ASN C 131     -29.661   3.637  -3.052  1.00  0.00           O  
ATOM   1116  CB  ASN C 131     -27.656   3.539  -1.015  1.00  0.00           C  
ATOM   1117  CG  ASN C 131     -26.708   3.403   0.170  1.00  0.00           C  
ATOM   1118  OD1 ASN C 131     -27.108   3.281   1.323  1.00  0.00           O  
ATOM   1119  ND2 ASN C 131     -25.420   3.439  -0.073  1.00  0.00           N  
ATOM   1120  H   ASN C 131     -28.936   1.188   0.541  1.00  0.00           H  
ATOM   1121  HA  ASN C 131     -29.536   3.295  -0.062  1.00  0.00           H  
ATOM   1122  HB2 ASN C 131     -27.848   4.601  -1.168  1.00  0.00           H  
ATOM   1123  HB3 ASN C 131     -27.152   3.176  -1.911  1.00  0.00           H  
ATOM   1124 HD21 ASN C 131     -25.119   3.613  -1.021  1.00  0.00           H  
ATOM   1125 HD22 ASN C 131     -24.773   3.517   0.698  1.00  0.00           H  
ATOM   1126  N   GLN C 132     -31.046   2.167  -2.057  1.00  0.00           N  
ATOM   1127  CA  GLN C 132     -32.117   2.102  -3.063  1.00  0.00           C  
ATOM   1128  C   GLN C 132     -31.719   1.549  -4.457  1.00  0.00           C  
ATOM   1129  O   GLN C 132     -32.343   1.885  -5.462  1.00  0.00           O  
ATOM   1130  CB  GLN C 132     -32.927   3.420  -3.103  1.00  0.00           C  
ATOM   1131  CG  GLN C 132     -33.336   4.075  -1.760  1.00  0.00           C  
ATOM   1132  CD  GLN C 132     -33.406   3.127  -0.563  1.00  0.00           C  
ATOM   1133  OE1 GLN C 132     -32.544   3.132   0.308  1.00  0.00           O  
ATOM   1134  NE2 GLN C 132     -34.390   2.255  -0.488  1.00  0.00           N  
ATOM   1135  H   GLN C 132     -31.188   1.633  -1.212  1.00  0.00           H  
ATOM   1136  HA  GLN C 132     -32.811   1.351  -2.685  1.00  0.00           H  
ATOM   1137  HB2 GLN C 132     -33.843   3.213  -3.656  1.00  0.00           H  
ATOM   1138  HB3 GLN C 132     -32.368   4.160  -3.677  1.00  0.00           H  
ATOM   1139  HG2 GLN C 132     -34.299   4.570  -1.885  1.00  0.00           H  
ATOM   1140  HG3 GLN C 132     -32.601   4.845  -1.526  1.00  0.00           H  
ATOM   1141 HE21 GLN C 132     -34.249   1.459   0.118  1.00  0.00           H  
ATOM   1142 HE22 GLN C 132     -35.116   2.266  -1.190  1.00  0.00           H  
ATOM   1143  N   THR C 133     -30.725   0.656  -4.532  1.00  0.00           N  
ATOM   1144  CA  THR C 133     -30.364  -0.124  -5.740  1.00  0.00           C  
ATOM   1145  C   THR C 133     -29.819  -1.510  -5.344  1.00  0.00           C  
ATOM   1146  O   THR C 133     -29.598  -1.778  -4.168  1.00  0.00           O  
ATOM   1147  CB  THR C 133     -29.355   0.664  -6.602  1.00  0.00           C  
ATOM   1148  OG1 THR C 133     -29.050  -0.040  -7.792  1.00  0.00           O  
ATOM   1149  CG2 THR C 133     -28.024   0.877  -5.897  1.00  0.00           C  
ATOM   1150  H   THR C 133     -30.180   0.472  -3.702  1.00  0.00           H  
ATOM   1151  HA  THR C 133     -31.260  -0.281  -6.340  1.00  0.00           H  
ATOM   1152  HB  THR C 133     -29.768   1.638  -6.863  1.00  0.00           H  
ATOM   1153 HG21 THR C 133     -28.148   1.609  -5.098  1.00  0.00           H  
ATOM   1154 HG22 THR C 133     -27.659  -0.057  -5.470  1.00  0.00           H  
ATOM   1155 HG23 THR C 133     -27.297   1.250  -6.618  1.00  0.00           H  
ATOM   1156  HG1 THR C 133     -29.756   0.154  -8.413  1.00  0.00           H  
ATOM   1157  N   GLU C 134     -29.581  -2.423  -6.290  1.00  0.00           N  
ATOM   1158  CA  GLU C 134     -28.984  -3.742  -6.007  1.00  0.00           C  
ATOM   1159  C   GLU C 134     -27.520  -3.679  -5.524  1.00  0.00           C  
ATOM   1160  O   GLU C 134     -27.089  -4.612  -4.847  1.00  0.00           O  
ATOM   1161  CB  GLU C 134     -29.041  -4.622  -7.269  1.00  0.00           C  
ATOM   1162  CG  GLU C 134     -30.444  -5.145  -7.625  1.00  0.00           C  
ATOM   1163  CD  GLU C 134     -30.795  -6.518  -7.024  1.00  0.00           C  
ATOM   1164  OE1 GLU C 134     -32.007  -6.842  -6.991  1.00  0.00           O  
ATOM   1165  OE2 GLU C 134     -29.893  -7.295  -6.622  1.00  0.00           O1-
ATOM   1166  H   GLU C 134     -29.749  -2.166  -7.253  1.00  0.00           H  
ATOM   1167  HA  GLU C 134     -29.555  -4.233  -5.219  1.00  0.00           H  
ATOM   1168  HB2 GLU C 134     -28.344  -5.455  -7.178  1.00  0.00           H  
ATOM   1169  HB3 GLU C 134     -28.688  -4.015  -8.103  1.00  0.00           H  
ATOM   1170  HG2 GLU C 134     -30.494  -5.244  -8.710  1.00  0.00           H  
ATOM   1171  HG3 GLU C 134     -31.195  -4.410  -7.334  1.00  0.00           H  
ATOM   1172  N   LEU C 135     -26.755  -2.626  -5.848  1.00  0.00           N  
ATOM   1173  CA  LEU C 135     -25.281  -2.635  -5.822  1.00  0.00           C  
ATOM   1174  C   LEU C 135     -24.649  -1.439  -5.077  1.00  0.00           C  
ATOM   1175  O   LEU C 135     -25.235  -0.358  -4.985  1.00  0.00           O  
ATOM   1176  CB  LEU C 135     -24.744  -2.717  -7.268  1.00  0.00           C  
ATOM   1177  CG  LEU C 135     -25.278  -3.853  -8.165  1.00  0.00           C  
ATOM   1178  CD1 LEU C 135     -24.653  -3.757  -9.556  1.00  0.00           C  
ATOM   1179  CD2 LEU C 135     -24.976  -5.251  -7.626  1.00  0.00           C  
ATOM   1180  H   LEU C 135     -27.204  -1.835  -6.288  1.00  0.00           H  
ATOM   1181  HA  LEU C 135     -24.949  -3.532  -5.299  1.00  0.00           H  
ATOM   1182  HB2 LEU C 135     -23.658  -2.797  -7.221  1.00  0.00           H  
ATOM   1183  HB3 LEU C 135     -24.974  -1.772  -7.759  1.00  0.00           H  
ATOM   1184  HG  LEU C 135     -26.356  -3.745  -8.278  1.00  0.00           H  
ATOM   1185 HD11 LEU C 135     -24.869  -2.781  -9.990  1.00  0.00           H  
ATOM   1186 HD12 LEU C 135     -23.572  -3.886  -9.493  1.00  0.00           H  
ATOM   1187 HD13 LEU C 135     -25.071  -4.525 -10.208  1.00  0.00           H  
ATOM   1188 HD21 LEU C 135     -23.901  -5.386  -7.514  1.00  0.00           H  
ATOM   1189 HD22 LEU C 135     -25.461  -5.387  -6.660  1.00  0.00           H  
ATOM   1190 HD23 LEU C 135     -25.370  -5.998  -8.315  1.00  0.00           H  
ATOM   1191  N   PHE C 136     -23.428  -1.614  -4.564  1.00  0.00           N  
ATOM   1192  CA  PHE C 136     -22.665  -0.603  -3.813  1.00  0.00           C  
ATOM   1193  C   PHE C 136     -21.159  -0.655  -4.125  1.00  0.00           C  
ATOM   1194  O   PHE C 136     -20.626  -1.721  -4.435  1.00  0.00           O  
ATOM   1195  CB  PHE C 136     -22.931  -0.784  -2.308  1.00  0.00           C  
ATOM   1196  CG  PHE C 136     -22.116   0.136  -1.415  1.00  0.00           C  
ATOM   1197  CD1 PHE C 136     -22.497   1.482  -1.255  1.00  0.00           C  
ATOM   1198  CD2 PHE C 136     -20.939  -0.335  -0.798  1.00  0.00           C  
ATOM   1199  CE1 PHE C 136     -21.704   2.353  -0.486  1.00  0.00           C  
ATOM   1200  CE2 PHE C 136     -20.146   0.537  -0.031  1.00  0.00           C  
ATOM   1201  CZ  PHE C 136     -20.527   1.881   0.123  1.00  0.00           C  
ATOM   1202  H   PHE C 136     -23.001  -2.523  -4.667  1.00  0.00           H  
ATOM   1203  HA  PHE C 136     -23.015   0.389  -4.100  1.00  0.00           H  
ATOM   1204  HB2 PHE C 136     -22.709  -1.817  -2.040  1.00  0.00           H  
ATOM   1205  HB3 PHE C 136     -23.989  -0.617  -2.108  1.00  0.00           H  
ATOM   1206  HD1 PHE C 136     -23.395   1.851  -1.727  1.00  0.00           H  
ATOM   1207  HD2 PHE C 136     -20.635  -1.364  -0.921  1.00  0.00           H  
ATOM   1208  HE1 PHE C 136     -21.999   3.385  -0.366  1.00  0.00           H  
ATOM   1209  HE2 PHE C 136     -19.244   0.172   0.437  1.00  0.00           H  
ATOM   1210  HZ  PHE C 136     -19.918   2.552   0.710  1.00  0.00           H  
ATOM   1211  N   VAL C 137     -20.472   0.492  -4.001  1.00  0.00           N  
ATOM   1212  CA  VAL C 137     -19.020   0.650  -4.212  1.00  0.00           C  
ATOM   1213  C   VAL C 137     -18.406   1.664  -3.219  1.00  0.00           C  
ATOM   1214  O   VAL C 137     -18.919   2.784  -3.110  1.00  0.00           O  
ATOM   1215  CB  VAL C 137     -18.701   1.044  -5.673  1.00  0.00           C  
ATOM   1216  CG1 VAL C 137     -17.213   1.332  -5.904  1.00  0.00           C  
ATOM   1217  CG2 VAL C 137     -19.140  -0.021  -6.687  1.00  0.00           C  
ATOM   1218  H   VAL C 137     -20.978   1.318  -3.716  1.00  0.00           H  
ATOM   1219  HA  VAL C 137     -18.559  -0.324  -4.054  1.00  0.00           H  
ATOM   1220  HB  VAL C 137     -19.248   1.960  -5.897  1.00  0.00           H  
ATOM   1221 HG11 VAL C 137     -16.911   2.219  -5.346  1.00  0.00           H  
ATOM   1222 HG12 VAL C 137     -16.612   0.479  -5.588  1.00  0.00           H  
ATOM   1223 HG13 VAL C 137     -17.028   1.529  -6.960  1.00  0.00           H  
ATOM   1224 HG21 VAL C 137     -18.716  -0.986  -6.408  1.00  0.00           H  
ATOM   1225 HG22 VAL C 137     -20.227  -0.106  -6.703  1.00  0.00           H  
ATOM   1226 HG23 VAL C 137     -18.801   0.230  -7.692  1.00  0.00           H  
ATOM   1227  N   PRO C 138     -17.313   1.333  -2.497  1.00  0.00           N  
ATOM   1228  CA  PRO C 138     -16.586   2.272  -1.639  1.00  0.00           C  
ATOM   1229  C   PRO C 138     -15.895   3.413  -2.401  1.00  0.00           C  
ATOM   1230  O   PRO C 138     -15.413   3.220  -3.516  1.00  0.00           O  
ATOM   1231  CB  PRO C 138     -15.550   1.433  -0.884  1.00  0.00           C  
ATOM   1232  CG  PRO C 138     -16.140   0.031  -0.907  1.00  0.00           C  
ATOM   1233  CD  PRO C 138     -16.784  -0.003  -2.285  1.00  0.00           C  
ATOM   1234  HA  PRO C 138     -17.290   2.693  -0.921  1.00  0.00           H  
ATOM   1235  HB2 PRO C 138     -15.412   1.789   0.137  1.00  0.00           H  
ATOM   1236  HB3 PRO C 138     -14.603   1.430  -1.424  1.00  0.00           H  
ATOM   1237  HG2 PRO C 138     -16.897  -0.079  -0.131  1.00  0.00           H  
ATOM   1238  HG3 PRO C 138     -15.363  -0.729  -0.817  1.00  0.00           H  
ATOM   1239  HD2 PRO C 138     -16.023  -0.212  -3.037  1.00  0.00           H  
ATOM   1240  HD3 PRO C 138     -17.568  -0.761  -2.298  1.00  0.00           H  
ATOM   1241  N   SER C 139     -15.791   4.585  -1.768  1.00  0.00           N  
ATOM   1242  CA  SER C 139     -15.292   5.836  -2.363  1.00  0.00           C  
ATOM   1243  C   SER C 139     -14.111   6.412  -1.557  1.00  0.00           C  
ATOM   1244  O   SER C 139     -13.056   5.771  -1.504  1.00  0.00           O  
ATOM   1245  CB  SER C 139     -16.461   6.803  -2.607  1.00  0.00           C  
ATOM   1246  OG  SER C 139     -17.143   7.042  -1.389  1.00  0.00           O  
ATOM   1247  H   SER C 139     -16.147   4.645  -0.825  1.00  0.00           H  
ATOM   1248  HA  SER C 139     -14.892   5.613  -3.352  1.00  0.00           H  
ATOM   1249  HB2 SER C 139     -17.146   6.366  -3.333  1.00  0.00           H  
ATOM   1250  HB3 SER C 139     -16.083   7.742  -3.011  1.00  0.00           H  
ATOM   1251  HG  SER C 139     -17.772   7.755  -1.520  1.00  0.00           H  
ATOM   1252  N   LEU C 140     -14.221   7.592  -0.934  1.00  0.00           N  
ATOM   1253  CA  LEU C 140     -13.077   8.335  -0.380  1.00  0.00           C  
ATOM   1254  C   LEU C 140     -13.395   9.033   0.953  1.00  0.00           C  
ATOM   1255  O   LEU C 140     -14.369   9.772   1.066  1.00  0.00           O  
ATOM   1256  CB  LEU C 140     -12.560   9.308  -1.464  1.00  0.00           C  
ATOM   1257  CG  LEU C 140     -11.422  10.257  -1.037  1.00  0.00           C  
ATOM   1258  CD1 LEU C 140     -10.120   9.504  -0.755  1.00  0.00           C  
ATOM   1259  CD2 LEU C 140     -11.144  11.267  -2.150  1.00  0.00           C  
ATOM   1260  H   LEU C 140     -15.129   8.033  -0.911  1.00  0.00           H  
ATOM   1261  HA  LEU C 140     -12.274   7.627  -0.175  1.00  0.00           H  
ATOM   1262  HB2 LEU C 140     -13.401   9.926  -1.779  1.00  0.00           H  
ATOM   1263  HB3 LEU C 140     -12.234   8.733  -2.331  1.00  0.00           H  
ATOM   1264  HG  LEU C 140     -11.712  10.806  -0.141  1.00  0.00           H  
ATOM   1265 HD11 LEU C 140     -10.245   8.807   0.074  1.00  0.00           H  
ATOM   1266 HD12 LEU C 140      -9.805   8.955  -1.642  1.00  0.00           H  
ATOM   1267 HD13 LEU C 140      -9.338  10.219  -0.501  1.00  0.00           H  
ATOM   1268 HD21 LEU C 140     -10.847  10.751  -3.063  1.00  0.00           H  
ATOM   1269 HD22 LEU C 140     -12.040  11.854  -2.350  1.00  0.00           H  
ATOM   1270 HD23 LEU C 140     -10.348  11.947  -1.848  1.00  0.00           H  
ATOM   1271  N   ASN C 141     -12.539   8.835   1.961  1.00  0.00           N  
ATOM   1272  CA  ASN C 141     -12.677   9.430   3.296  1.00  0.00           C  
ATOM   1273  C   ASN C 141     -12.134  10.872   3.358  1.00  0.00           C  
ATOM   1274  O   ASN C 141     -11.118  11.159   4.009  1.00  0.00           O  
ATOM   1275  CB  ASN C 141     -12.093   8.474   4.353  1.00  0.00           C  
ATOM   1276  CG  ASN C 141     -12.688   7.079   4.267  1.00  0.00           C  
ATOM   1277  OD1 ASN C 141     -12.039   6.134   3.846  1.00  0.00           O  
ATOM   1278  ND2 ASN C 141     -13.931   6.919   4.651  1.00  0.00           N  
ATOM   1279  H   ASN C 141     -11.765   8.204   1.807  1.00  0.00           H  
ATOM   1280  HA  ASN C 141     -13.743   9.512   3.510  1.00  0.00           H  
ATOM   1281  HB2 ASN C 141     -12.289   8.875   5.348  1.00  0.00           H  
ATOM   1282  HB3 ASN C 141     -11.013   8.398   4.221  1.00  0.00           H  
ATOM   1283 HD21 ASN C 141     -14.432   7.714   5.019  1.00  0.00           H  
ATOM   1284 HD22 ASN C 141     -14.348   6.000   4.615  1.00  0.00           H  
ATOM   1285  N   VAL C 142     -12.823  11.782   2.660  1.00  0.00           N  
ATOM   1286  CA  VAL C 142     -12.574  13.234   2.701  1.00  0.00           C  
ATOM   1287  C   VAL C 142     -12.796  13.765   4.123  1.00  0.00           C  
ATOM   1288  O   VAL C 142     -13.669  13.295   4.849  1.00  0.00           O  
ATOM   1289  CB  VAL C 142     -13.422  13.999   1.664  1.00  0.00           C  
ATOM   1290  CG1 VAL C 142     -13.237  13.437   0.249  1.00  0.00           C  
ATOM   1291  CG2 VAL C 142     -14.918  14.050   1.993  1.00  0.00           C  
ATOM   1292  H   VAL C 142     -13.616  11.456   2.125  1.00  0.00           H  
ATOM   1293  HA  VAL C 142     -11.529  13.402   2.442  1.00  0.00           H  
ATOM   1294  HB  VAL C 142     -13.056  15.026   1.651  1.00  0.00           H  
ATOM   1295 HG11 VAL C 142     -12.176  13.389   0.005  1.00  0.00           H  
ATOM   1296 HG12 VAL C 142     -13.679  12.444   0.166  1.00  0.00           H  
ATOM   1297 HG13 VAL C 142     -13.725  14.093  -0.472  1.00  0.00           H  
ATOM   1298 HG21 VAL C 142     -15.318  13.040   2.083  1.00  0.00           H  
ATOM   1299 HG22 VAL C 142     -15.085  14.588   2.926  1.00  0.00           H  
ATOM   1300 HG23 VAL C 142     -15.447  14.576   1.199  1.00  0.00           H  
ATOM   1301  N   ASP C 143     -11.924  14.674   4.558  1.00  0.00           N  
ATOM   1302  CA  ASP C 143     -11.739  15.147   5.945  1.00  0.00           C  
ATOM   1303  C   ASP C 143     -11.641  13.998   6.982  1.00  0.00           C  
ATOM   1304  O   ASP C 143     -11.790  14.208   8.179  1.00  0.00           O  
ATOM   1305  CB  ASP C 143     -12.771  16.237   6.301  1.00  0.00           C  
ATOM   1306  CG  ASP C 143     -12.249  17.238   7.346  1.00  0.00           C  
ATOM   1307  OD1 ASP C 143     -11.308  17.996   7.033  1.00  0.00           O  
ATOM   1308  OD2 ASP C 143     -12.793  17.315   8.473  1.00  0.00           O1-
ATOM   1309  H   ASP C 143     -11.290  15.048   3.866  1.00  0.00           H  
ATOM   1310  HA  ASP C 143     -10.766  15.637   5.958  1.00  0.00           H  
ATOM   1311  HB2 ASP C 143     -13.701  15.774   6.631  1.00  0.00           H  
ATOM   1312  HB3 ASP C 143     -13.005  16.808   5.404  1.00  0.00           H  
ATOM   1313  N   GLY C 144     -11.395  12.755   6.546  1.00  0.00           N  
ATOM   1314  CA  GLY C 144     -11.404  11.569   7.411  1.00  0.00           C  
ATOM   1315  C   GLY C 144     -12.800  11.159   7.901  1.00  0.00           C  
ATOM   1316  O   GLY C 144     -12.908  10.524   8.951  1.00  0.00           O  
ATOM   1317  H   GLY C 144     -11.396  12.609   5.546  1.00  0.00           H  
ATOM   1318  HA2 GLY C 144     -10.766  11.739   8.278  1.00  0.00           H  
ATOM   1319  HA3 GLY C 144     -10.997  10.726   6.852  1.00  0.00           H  
ATOM   1320  N   GLN C 145     -13.866  11.512   7.174  1.00  0.00           N  
ATOM   1321  CA  GLN C 145     -15.225  11.048   7.473  1.00  0.00           C  
ATOM   1322  C   GLN C 145     -15.484   9.631   6.924  1.00  0.00           C  
ATOM   1323  O   GLN C 145     -14.942   9.270   5.871  1.00  0.00           O  
ATOM   1324  CB  GLN C 145     -16.287  12.018   6.924  1.00  0.00           C  
ATOM   1325  CG  GLN C 145     -16.167  13.496   7.331  1.00  0.00           C  
ATOM   1326  CD  GLN C 145     -15.580  13.752   8.717  1.00  0.00           C  
ATOM   1327  NE2 GLN C 145     -14.700  14.713   8.834  1.00  0.00           N  
ATOM   1328  OE1 GLN C 145     -15.907  13.120   9.716  1.00  0.00           O  
ATOM   1329  H   GLN C 145     -13.734  12.083   6.351  1.00  0.00           H  
ATOM   1330  HA  GLN C 145     -15.329  11.014   8.557  1.00  0.00           H  
ATOM   1331  HB2 GLN C 145     -16.291  11.964   5.835  1.00  0.00           H  
ATOM   1332  HB3 GLN C 145     -17.258  11.666   7.271  1.00  0.00           H  
ATOM   1333  HG2 GLN C 145     -15.536  13.994   6.596  1.00  0.00           H  
ATOM   1334  HG3 GLN C 145     -17.152  13.959   7.275  1.00  0.00           H  
ATOM   1335 HE21 GLN C 145     -14.213  14.882   9.703  1.00  0.00           H  
ATOM   1336 HE22 GLN C 145     -14.474  15.300   8.043  1.00  0.00           H  
ATOM   1337  N   PRO C 146     -16.326   8.820   7.590  1.00  0.00           N  
ATOM   1338  CA  PRO C 146     -16.762   7.522   7.080  1.00  0.00           C  
ATOM   1339  C   PRO C 146     -17.698   7.638   5.861  1.00  0.00           C  
ATOM   1340  O   PRO C 146     -18.260   8.697   5.561  1.00  0.00           O  
ATOM   1341  CB  PRO C 146     -17.443   6.833   8.269  1.00  0.00           C  
ATOM   1342  CG  PRO C 146     -17.993   8.006   9.077  1.00  0.00           C  
ATOM   1343  CD  PRO C 146     -16.925   9.076   8.893  1.00  0.00           C  
ATOM   1344  HA  PRO C 146     -15.894   6.932   6.788  1.00  0.00           H  
ATOM   1345  HB2 PRO C 146     -16.695   6.305   8.861  1.00  0.00           H  
ATOM   1346  HB3 PRO C 146     -18.236   6.152   7.961  1.00  0.00           H  
ATOM   1347  HG2 PRO C 146     -18.134   7.749  10.127  1.00  0.00           H  
ATOM   1348  HG3 PRO C 146     -18.924   8.357   8.633  1.00  0.00           H  
ATOM   1349  HD2 PRO C 146     -17.381  10.065   8.944  1.00  0.00           H  
ATOM   1350  HD3 PRO C 146     -16.164   8.972   9.666  1.00  0.00           H  
ATOM   1351  N   ILE C 147     -17.873   6.501   5.186  1.00  0.00           N  
ATOM   1352  CA  ILE C 147     -18.757   6.266   4.034  1.00  0.00           C  
ATOM   1353  C   ILE C 147     -19.803   5.208   4.420  1.00  0.00           C  
ATOM   1354  O   ILE C 147     -19.491   4.322   5.212  1.00  0.00           O  
ATOM   1355  CB  ILE C 147     -17.895   5.887   2.803  1.00  0.00           C  
ATOM   1356  CG1 ILE C 147     -16.984   7.040   2.322  1.00  0.00           C  
ATOM   1357  CG2 ILE C 147     -18.710   5.302   1.637  1.00  0.00           C  
ATOM   1358  CD1 ILE C 147     -17.729   8.257   1.761  1.00  0.00           C  
ATOM   1359  H   ILE C 147     -17.364   5.692   5.514  1.00  0.00           H  
ATOM   1360  HA  ILE C 147     -19.308   7.180   3.809  1.00  0.00           H  
ATOM   1361  HB  ILE C 147     -17.223   5.092   3.126  1.00  0.00           H  
ATOM   1362 HG12 ILE C 147     -16.321   6.660   1.545  1.00  0.00           H  
ATOM   1363 HG13 ILE C 147     -16.353   7.374   3.146  1.00  0.00           H  
ATOM   1364 HG21 ILE C 147     -19.161   4.355   1.934  1.00  0.00           H  
ATOM   1365 HG22 ILE C 147     -19.499   5.993   1.337  1.00  0.00           H  
ATOM   1366 HG23 ILE C 147     -18.058   5.119   0.784  1.00  0.00           H  
ATOM   1367 HD11 ILE C 147     -18.345   7.971   0.909  1.00  0.00           H  
ATOM   1368 HD12 ILE C 147     -18.365   8.692   2.533  1.00  0.00           H  
ATOM   1369 HD13 ILE C 147     -17.006   9.004   1.433  1.00  0.00           H  
ATOM   1370  N   PHE C 148     -21.031   5.267   3.894  1.00  0.00           N  
ATOM   1371  CA  PHE C 148     -22.158   4.476   4.419  1.00  0.00           C  
ATOM   1372  C   PHE C 148     -22.918   3.666   3.359  1.00  0.00           C  
ATOM   1373  O   PHE C 148     -23.192   4.145   2.255  1.00  0.00           O  
ATOM   1374  CB  PHE C 148     -23.131   5.383   5.188  1.00  0.00           C  
ATOM   1375  CG  PHE C 148     -22.567   6.109   6.397  1.00  0.00           C  
ATOM   1376  CD1 PHE C 148     -21.911   7.346   6.244  1.00  0.00           C  
ATOM   1377  CD2 PHE C 148     -22.733   5.565   7.685  1.00  0.00           C  
ATOM   1378  CE1 PHE C 148     -21.404   8.021   7.369  1.00  0.00           C  
ATOM   1379  CE2 PHE C 148     -22.223   6.237   8.810  1.00  0.00           C  
ATOM   1380  CZ  PHE C 148     -21.552   7.462   8.651  1.00  0.00           C  
ATOM   1381  H   PHE C 148     -21.231   5.984   3.212  1.00  0.00           H  
ATOM   1382  HA  PHE C 148     -21.777   3.755   5.142  1.00  0.00           H  
ATOM   1383  HB2 PHE C 148     -23.978   4.781   5.516  1.00  0.00           H  
ATOM   1384  HB3 PHE C 148     -23.518   6.124   4.489  1.00  0.00           H  
ATOM   1385  HD1 PHE C 148     -21.796   7.782   5.262  1.00  0.00           H  
ATOM   1386  HD2 PHE C 148     -23.252   4.626   7.811  1.00  0.00           H  
ATOM   1387  HE1 PHE C 148     -20.897   8.965   7.240  1.00  0.00           H  
ATOM   1388  HE2 PHE C 148     -22.345   5.807   9.794  1.00  0.00           H  
ATOM   1389  HZ  PHE C 148     -21.148   7.972   9.513  1.00  0.00           H  
ATOM   1390  N   ALA C 149     -23.337   2.460   3.745  1.00  0.00           N  
ATOM   1391  CA  ALA C 149     -24.193   1.570   2.967  1.00  0.00           C  
ATOM   1392  C   ALA C 149     -25.368   1.088   3.830  1.00  0.00           C  
ATOM   1393  O   ALA C 149     -25.172   0.485   4.886  1.00  0.00           O  
ATOM   1394  CB  ALA C 149     -23.349   0.422   2.404  1.00  0.00           C  
ATOM   1395  H   ALA C 149     -23.041   2.126   4.651  1.00  0.00           H  
ATOM   1396  HA  ALA C 149     -24.605   2.118   2.119  1.00  0.00           H  
ATOM   1397  HB1 ALA C 149     -22.510   0.822   1.833  1.00  0.00           H  
ATOM   1398  HB2 ALA C 149     -22.969  -0.192   3.221  1.00  0.00           H  
ATOM   1399  HB3 ALA C 149     -23.958  -0.199   1.748  1.00  0.00           H  
ATOM   1400  N   ASN C 150     -26.592   1.360   3.376  1.00  0.00           N  
ATOM   1401  CA  ASN C 150     -27.832   1.179   4.128  1.00  0.00           C  
ATOM   1402  C   ASN C 150     -28.765   0.213   3.393  1.00  0.00           C  
ATOM   1403  O   ASN C 150     -29.169   0.500   2.265  1.00  0.00           O  
ATOM   1404  CB  ASN C 150     -28.506   2.544   4.372  1.00  0.00           C  
ATOM   1405  CG  ASN C 150     -27.602   3.615   4.959  1.00  0.00           C  
ATOM   1406  OD1 ASN C 150     -27.546   3.775   6.171  1.00  0.00           O  
ATOM   1407  ND2 ASN C 150     -26.919   4.385   4.141  1.00  0.00           N  
ATOM   1408  H   ASN C 150     -26.671   1.839   2.490  1.00  0.00           H  
ATOM   1409  HA  ASN C 150     -27.597   0.753   5.103  1.00  0.00           H  
ATOM   1410  HB2 ASN C 150     -29.355   2.402   5.041  1.00  0.00           H  
ATOM   1411  HB3 ASN C 150     -28.893   2.919   3.425  1.00  0.00           H  
ATOM   1412 HD21 ASN C 150     -26.426   5.180   4.521  1.00  0.00           H  
ATOM   1413 HD22 ASN C 150     -26.956   4.235   3.143  1.00  0.00           H  
ATOM   1414  N   ILE C 151     -29.111  -0.914   4.019  1.00  0.00           N  
ATOM   1415  CA  ILE C 151     -29.852  -2.010   3.382  1.00  0.00           C  
ATOM   1416  C   ILE C 151     -31.343  -1.970   3.744  1.00  0.00           C  
ATOM   1417  O   ILE C 151     -31.712  -1.742   4.898  1.00  0.00           O  
ATOM   1418  CB  ILE C 151     -29.172  -3.384   3.594  1.00  0.00           C  
ATOM   1419  CG1 ILE C 151     -27.715  -3.435   3.069  1.00  0.00           C  
ATOM   1420  CG2 ILE C 151     -29.985  -4.489   2.889  1.00  0.00           C  
ATOM   1421  CD1 ILE C 151     -26.637  -2.896   4.021  1.00  0.00           C  
ATOM   1422  H   ILE C 151     -28.753  -1.067   4.951  1.00  0.00           H  
ATOM   1423  HA  ILE C 151     -29.809  -1.841   2.306  1.00  0.00           H  
ATOM   1424  HB  ILE C 151     -29.164  -3.611   4.661  1.00  0.00           H  
ATOM   1425 HG12 ILE C 151     -27.653  -2.901   2.121  1.00  0.00           H  
ATOM   1426 HG13 ILE C 151     -27.453  -4.475   2.876  1.00  0.00           H  
ATOM   1427 HG21 ILE C 151     -30.966  -4.602   3.351  1.00  0.00           H  
ATOM   1428 HG22 ILE C 151     -30.108  -4.253   1.832  1.00  0.00           H  
ATOM   1429 HG23 ILE C 151     -29.474  -5.449   2.969  1.00  0.00           H  
ATOM   1430 HD11 ILE C 151     -26.709  -1.813   4.122  1.00  0.00           H  
ATOM   1431 HD12 ILE C 151     -26.732  -3.367   4.999  1.00  0.00           H  
ATOM   1432 HD13 ILE C 151     -25.653  -3.124   3.612  1.00  0.00           H  
ATOM   1433  N   THR C 152     -32.184  -2.174   2.731  1.00  0.00           N  
ATOM   1434  CA  THR C 152     -33.624  -1.885   2.681  1.00  0.00           C  
ATOM   1435  C   THR C 152     -34.347  -2.940   1.829  1.00  0.00           C  
ATOM   1436  O   THR C 152     -33.730  -3.630   1.018  1.00  0.00           O  
ATOM   1437  CB  THR C 152     -33.873  -0.465   2.132  1.00  0.00           C  
ATOM   1438  OG1 THR C 152     -33.508  -0.349   0.774  1.00  0.00           O  
ATOM   1439  CG2 THR C 152     -33.141   0.642   2.891  1.00  0.00           C  
ATOM   1440  H   THR C 152     -31.776  -2.440   1.847  1.00  0.00           H  
ATOM   1441  HA  THR C 152     -34.039  -1.916   3.688  1.00  0.00           H  
ATOM   1442  HB  THR C 152     -34.941  -0.258   2.207  1.00  0.00           H  
ATOM   1443 HG21 THR C 152     -33.355   0.559   3.956  1.00  0.00           H  
ATOM   1444 HG22 THR C 152     -32.065   0.574   2.727  1.00  0.00           H  
ATOM   1445 HG23 THR C 152     -33.487   1.613   2.536  1.00  0.00           H  
ATOM   1446  HG1 THR C 152     -32.638  -0.743   0.679  1.00  0.00           H  
ATOM   1447  N   LEU C 153     -35.685  -3.090   1.975  1.00  0.00           N  
ATOM   1448  CA  LEU C 153     -36.508  -3.858   0.997  1.00  0.00           C  
ATOM   1449  C   LEU C 153     -36.559  -3.095  -0.332  1.00  0.00           C  
ATOM   1450  O   LEU C 153     -36.979  -1.972  -0.418  1.00  0.00           O  
ATOM   1451  CB  LEU C 153     -37.933  -4.068   1.545  1.00  0.00           C  
ATOM   1452  CG  LEU C 153     -38.038  -4.671   2.958  1.00  0.00           C  
ATOM   1453  CD1 LEU C 153     -39.516  -4.745   3.359  1.00  0.00           C  
ATOM   1454  CD2 LEU C 153     -37.411  -6.064   3.034  1.00  0.00           C  
ATOM   1455  H   LEU C 153     -36.216  -2.373   2.480  1.00  0.00           H  
ATOM   1456  HA  LEU C 153     -36.047  -4.813   0.821  1.00  0.00           H  
ATOM   1457  HC  LEU C 153     -36.181  -3.627  -1.187  1.00  0.00           H  
ATOM   1458  HB2 LEU C 153     -38.458  -4.707   0.858  1.00  0.00           H  
ATOM   1459  HB3 LEU C 153     -38.449  -3.125   1.533  1.00  0.00           H  
ATOM   1460  HG  LEU C 153     -37.522  -4.037   3.656  1.00  0.00           H  
ATOM   1461 HD11 LEU C 153     -39.977  -3.775   3.322  1.00  0.00           H  
ATOM   1462 HD12 LEU C 153     -40.054  -5.389   2.687  1.00  0.00           H  
ATOM   1463 HD13 LEU C 153     -39.624  -5.136   4.355  1.00  0.00           H  
ATOM   1464 HD21 LEU C 153     -37.828  -6.703   2.277  1.00  0.00           H  
ATOM   1465 HD22 LEU C 153     -36.346  -6.006   2.895  1.00  0.00           H  
ATOM   1466 HD23 LEU C 153     -37.602  -6.507   3.995  1.00  0.00           H  
TER    1467      LEU C 153 
ATOM   1468  N   GLN A   5      16.991  -5.260 -18.050  1.00  0.00           N  
ATOM   1469  CA  GLN A   5      15.876  -4.700 -18.839  1.00  0.00           C  
ATOM   1470  C   GLN A   5      15.062  -3.653 -18.033  1.00  0.00           C  
ATOM   1471  O   GLN A   5      14.795  -2.541 -18.494  1.00  0.00           O  
ATOM   1472  CB  GLN A   5      15.008  -5.865 -19.345  1.00  0.00           C  
ATOM   1473  CG  GLN A   5      13.767  -5.406 -20.138  1.00  0.00           C  
ATOM   1474  CD  GLN A   5      14.131  -4.517 -21.325  1.00  0.00           C  
ATOM   1475  NE2 GLN A   5      13.647  -3.292 -21.363  1.00  0.00           N  
ATOM   1476  OE1 GLN A   5      14.872  -4.924 -22.213  1.00  0.00           O  
ATOM   1477  H1  GLN A   5      17.665  -4.511 -17.985  1.00  0.00           H  
ATOM   1478  H2  GLN A   5      17.418  -5.982 -18.612  1.00  0.00           H  
ATOM   1479  HA  GLN A   5      16.298  -4.187 -19.702  1.00  0.00           H  
ATOM   1480  HB2 GLN A   5      14.680  -6.463 -18.494  1.00  0.00           H  
ATOM   1481  HB3 GLN A   5      15.619  -6.501 -19.985  1.00  0.00           H  
ATOM   1482  HG2 GLN A   5      13.079  -4.874 -19.481  1.00  0.00           H  
ATOM   1483  HG3 GLN A   5      13.242  -6.279 -20.527  1.00  0.00           H  
ATOM   1484 HE21 GLN A   5      14.004  -2.666 -22.071  1.00  0.00           H  
ATOM   1485 HE22 GLN A   5      13.076  -2.937 -20.609  1.00  0.00           H  
ATOM   1486  N   TYR A   6      14.682  -4.033 -16.812  1.00  0.00           N  
ATOM   1487  CA  TYR A   6      14.062  -3.154 -15.825  1.00  0.00           C  
ATOM   1488  C   TYR A   6      15.149  -2.338 -15.089  1.00  0.00           C  
ATOM   1489  O   TYR A   6      16.157  -2.932 -14.691  1.00  0.00           O  
ATOM   1490  CB  TYR A   6      13.233  -3.999 -14.849  1.00  0.00           C  
ATOM   1491  CG  TYR A   6      12.040  -4.715 -15.463  1.00  0.00           C  
ATOM   1492  CD1 TYR A   6      11.034  -3.972 -16.114  1.00  0.00           C  
ATOM   1493  CD2 TYR A   6      11.908  -6.115 -15.347  1.00  0.00           C  
ATOM   1494  CE1 TYR A   6       9.891  -4.616 -16.622  1.00  0.00           C  
ATOM   1495  CE2 TYR A   6      10.770  -6.764 -15.868  1.00  0.00           C  
ATOM   1496  CZ  TYR A   6       9.758  -6.014 -16.501  1.00  0.00           C  
ATOM   1497  OH  TYR A   6       8.646  -6.632 -16.978  1.00  0.00           O  
ATOM   1498  H   TYR A   6      14.967  -4.955 -16.513  1.00  0.00           H  
ATOM   1499  HA  TYR A   6      13.380  -2.480 -16.344  1.00  0.00           H  
ATOM   1500  HB2 TYR A   6      12.859  -3.348 -14.058  1.00  0.00           H  
ATOM   1501  HB3 TYR A   6      13.890  -4.731 -14.381  1.00  0.00           H  
ATOM   1502  HD1 TYR A   6      11.134  -2.901 -16.210  1.00  0.00           H  
ATOM   1503  HD2 TYR A   6      12.675  -6.694 -14.853  1.00  0.00           H  
ATOM   1504  HE1 TYR A   6       9.112  -4.035 -17.093  1.00  0.00           H  
ATOM   1505  HE2 TYR A   6      10.667  -7.835 -15.777  1.00  0.00           H  
ATOM   1506  HH  TYR A   6       8.092  -6.030 -17.481  1.00  0.00           H  
ATOM   1507  N   PRO A   7      14.987  -1.011 -14.893  1.00  0.00           N  
ATOM   1508  CA  PRO A   7      15.987  -0.167 -14.232  1.00  0.00           C  
ATOM   1509  C   PRO A   7      16.401  -0.605 -12.817  1.00  0.00           C  
ATOM   1510  O   PRO A   7      15.605  -1.177 -12.072  1.00  0.00           O  
ATOM   1511  CB  PRO A   7      15.407   1.248 -14.238  1.00  0.00           C  
ATOM   1512  CG  PRO A   7      14.552   1.255 -15.504  1.00  0.00           C  
ATOM   1513  CD  PRO A   7      13.986  -0.165 -15.536  1.00  0.00           C  
ATOM   1514  HA  PRO A   7      16.874  -0.176 -14.865  1.00  0.00           H  
ATOM   1515  HB2 PRO A   7      16.194   2.001 -14.279  1.00  0.00           H  
ATOM   1516  HB3 PRO A   7      14.773   1.402 -13.365  1.00  0.00           H  
ATOM   1517  HG2 PRO A   7      15.186   1.419 -16.375  1.00  0.00           H  
ATOM   1518  HG3 PRO A   7      13.762   2.004 -15.456  1.00  0.00           H  
ATOM   1519  HD2 PRO A   7      13.047  -0.214 -14.985  1.00  0.00           H  
ATOM   1520  HD3 PRO A   7      13.821  -0.454 -16.574  1.00  0.00           H  
ATOM   1521  N   ILE A   8      17.651  -0.300 -12.441  1.00  0.00           N  
ATOM   1522  CA  ILE A   8      18.364  -0.914 -11.303  1.00  0.00           C  
ATOM   1523  C   ILE A   8      18.796   0.118 -10.243  1.00  0.00           C  
ATOM   1524  O   ILE A   8      19.169   1.248 -10.587  1.00  0.00           O  
ATOM   1525  CB  ILE A   8      19.558  -1.767 -11.817  1.00  0.00           C  
ATOM   1526  CG1 ILE A   8      19.132  -2.827 -12.863  1.00  0.00           C  
ATOM   1527  CG2 ILE A   8      20.369  -2.404 -10.670  1.00  0.00           C  
ATOM   1528  CD1 ILE A   8      20.305  -3.533 -13.560  1.00  0.00           C  
ATOM   1529  H   ILE A   8      18.211   0.219 -13.103  1.00  0.00           H  
ATOM   1530  HA  ILE A   8      17.680  -1.604 -10.808  1.00  0.00           H  
ATOM   1531  HB  ILE A   8      20.231  -1.076 -12.325  1.00  0.00           H  
ATOM   1532 HG12 ILE A   8      18.556  -2.347 -13.654  1.00  0.00           H  
ATOM   1533 HG13 ILE A   8      18.495  -3.574 -12.388  1.00  0.00           H  
ATOM   1534 HG21 ILE A   8      20.800  -1.643 -10.020  1.00  0.00           H  
ATOM   1535 HG22 ILE A   8      19.731  -3.065 -10.083  1.00  0.00           H  
ATOM   1536 HG23 ILE A   8      21.206  -2.984 -11.060  1.00  0.00           H  
ATOM   1537 HD11 ILE A   8      21.011  -2.799 -13.947  1.00  0.00           H  
ATOM   1538 HD12 ILE A   8      20.818  -4.204 -12.871  1.00  0.00           H  
ATOM   1539 HD13 ILE A   8      19.926  -4.122 -14.396  1.00  0.00           H  
ATOM   1540  N   ILE A   9      18.779  -0.284  -8.965  1.00  0.00           N  
ATOM   1541  CA  ILE A   9      19.240   0.476  -7.789  1.00  0.00           C  
ATOM   1542  C   ILE A   9      20.084  -0.419  -6.860  1.00  0.00           C  
ATOM   1543  O   ILE A   9      19.762  -1.593  -6.682  1.00  0.00           O  
ATOM   1544  CB  ILE A   9      18.049   1.118  -7.028  1.00  0.00           C  
ATOM   1545  CG1 ILE A   9      17.156   2.041  -7.890  1.00  0.00           C  
ATOM   1546  CG2 ILE A   9      18.520   1.897  -5.785  1.00  0.00           C  
ATOM   1547  CD1 ILE A   9      15.975   1.313  -8.550  1.00  0.00           C  
ATOM   1548  H   ILE A   9      18.391  -1.198  -8.781  1.00  0.00           H  
ATOM   1549  HA  ILE A   9      19.886   1.283  -8.136  1.00  0.00           H  
ATOM   1550  HB  ILE A   9      17.430   0.301  -6.658  1.00  0.00           H  
ATOM   1551 HG12 ILE A   9      17.767   2.527  -8.651  1.00  0.00           H  
ATOM   1552 HG13 ILE A   9      16.727   2.825  -7.267  1.00  0.00           H  
ATOM   1553 HG21 ILE A   9      18.993   1.228  -5.066  1.00  0.00           H  
ATOM   1554 HG22 ILE A   9      19.214   2.687  -6.072  1.00  0.00           H  
ATOM   1555 HG23 ILE A   9      17.665   2.349  -5.282  1.00  0.00           H  
ATOM   1556 HD11 ILE A   9      16.313   0.597  -9.299  1.00  0.00           H  
ATOM   1557 HD12 ILE A   9      15.385   0.794  -7.795  1.00  0.00           H  
ATOM   1558 HD13 ILE A   9      15.331   2.041  -9.045  1.00  0.00           H  
ATOM   1559  N   ASN A  10      21.126   0.134  -6.224  1.00  0.00           N  
ATOM   1560  CA  ASN A  10      22.055  -0.583  -5.331  1.00  0.00           C  
ATOM   1561  C   ASN A  10      22.269   0.150  -3.990  1.00  0.00           C  
ATOM   1562  O   ASN A  10      22.407   1.378  -3.985  1.00  0.00           O  
ATOM   1563  CB  ASN A  10      23.389  -0.838  -6.064  1.00  0.00           C  
ATOM   1564  CG  ASN A  10      23.244  -1.605  -7.368  1.00  0.00           C  
ATOM   1565  ND2 ASN A  10      23.212  -2.914  -7.299  1.00  0.00           N  
ATOM   1566  OD1 ASN A  10      23.165  -1.034  -8.448  1.00  0.00           O  
ATOM   1567  H   ASN A  10      21.311   1.113  -6.387  1.00  0.00           H  
ATOM   1568  HA  ASN A  10      21.621  -1.555  -5.098  1.00  0.00           H  
ATOM   1569  HB2 ASN A  10      24.066  -1.386  -5.409  1.00  0.00           H  
ATOM   1570  HB3 ASN A  10      23.862   0.116  -6.295  1.00  0.00           H  
ATOM   1571 HD21 ASN A  10      23.066  -3.431  -8.155  1.00  0.00           H  
ATOM   1572 HD22 ASN A  10      23.318  -3.373  -6.406  1.00  0.00           H  
ATOM   1573  N   PHE A  11      22.324  -0.583  -2.869  1.00  0.00           N  
ATOM   1574  CA  PHE A  11      22.607  -0.058  -1.515  1.00  0.00           C  
ATOM   1575  C   PHE A  11      23.108  -1.164  -0.552  1.00  0.00           C  
ATOM   1576  O   PHE A  11      22.948  -2.352  -0.829  1.00  0.00           O  
ATOM   1577  CB  PHE A  11      21.338   0.633  -0.973  1.00  0.00           C  
ATOM   1578  CG  PHE A  11      21.448   1.186   0.438  1.00  0.00           C  
ATOM   1579  CD1 PHE A  11      22.269   2.301   0.698  1.00  0.00           C  
ATOM   1580  CD2 PHE A  11      20.775   0.554   1.503  1.00  0.00           C  
ATOM   1581  CE1 PHE A  11      22.427   2.766   2.016  1.00  0.00           C  
ATOM   1582  CE2 PHE A  11      20.934   1.021   2.820  1.00  0.00           C  
ATOM   1583  CZ  PHE A  11      21.766   2.125   3.077  1.00  0.00           C  
ATOM   1584  H   PHE A  11      22.181  -1.580  -2.940  1.00  0.00           H  
ATOM   1585  HA  PHE A  11      23.397   0.690  -1.588  1.00  0.00           H  
ATOM   1586  HB2 PHE A  11      20.509  -0.074  -1.011  1.00  0.00           H  
ATOM   1587  HB3 PHE A  11      21.087   1.461  -1.635  1.00  0.00           H  
ATOM   1588  HD1 PHE A  11      22.785   2.799  -0.108  1.00  0.00           H  
ATOM   1589  HD2 PHE A  11      20.140  -0.299   1.312  1.00  0.00           H  
ATOM   1590  HE1 PHE A  11      23.069   3.611   2.215  1.00  0.00           H  
ATOM   1591  HE2 PHE A  11      20.424   0.527   3.634  1.00  0.00           H  
ATOM   1592  HZ  PHE A  11      21.906   2.477   4.088  1.00  0.00           H  
ATOM   1593  N   THR A  12      23.701  -0.791   0.591  1.00  0.00           N  
ATOM   1594  CA  THR A  12      24.120  -1.718   1.662  1.00  0.00           C  
ATOM   1595  C   THR A  12      24.107  -1.041   3.036  1.00  0.00           C  
ATOM   1596  O   THR A  12      24.412   0.149   3.145  1.00  0.00           O  
ATOM   1597  CB  THR A  12      25.509  -2.324   1.378  1.00  0.00           C  
ATOM   1598  OG1 THR A  12      25.848  -3.237   2.398  1.00  0.00           O  
ATOM   1599  CG2 THR A  12      26.648  -1.307   1.371  1.00  0.00           C  
ATOM   1600  H   THR A  12      23.778   0.195   0.794  1.00  0.00           H  
ATOM   1601  HA  THR A  12      23.402  -2.538   1.693  1.00  0.00           H  
ATOM   1602  HB  THR A  12      25.485  -2.841   0.419  1.00  0.00           H  
ATOM   1603 HG21 THR A  12      26.444  -0.525   0.640  1.00  0.00           H  
ATOM   1604 HG22 THR A  12      26.775  -0.857   2.356  1.00  0.00           H  
ATOM   1605 HG23 THR A  12      27.575  -1.810   1.095  1.00  0.00           H  
ATOM   1606  HG1 THR A  12      26.655  -3.687   2.137  1.00  0.00           H  
ATOM   1607  N   THR A  13      23.800  -1.805   4.091  1.00  0.00           N  
ATOM   1608  CA  THR A  13      23.905  -1.358   5.498  1.00  0.00           C  
ATOM   1609  C   THR A  13      25.350  -1.363   6.015  1.00  0.00           C  
ATOM   1610  O   THR A  13      25.623  -0.758   7.056  1.00  0.00           O  
ATOM   1611  CB  THR A  13      23.040  -2.219   6.439  1.00  0.00           C  
ATOM   1612  OG1 THR A  13      23.547  -3.528   6.498  1.00  0.00           O  
ATOM   1613  CG2 THR A  13      21.581  -2.304   5.991  1.00  0.00           C  
ATOM   1614  H   THR A  13      23.562  -2.772   3.924  1.00  0.00           H  
ATOM   1615  HA  THR A  13      23.540  -0.333   5.568  1.00  0.00           H  
ATOM   1616  HB  THR A  13      23.072  -1.796   7.444  1.00  0.00           H  
ATOM   1617 HG21 THR A  13      21.176  -1.299   5.875  1.00  0.00           H  
ATOM   1618 HG22 THR A  13      21.500  -2.846   5.049  1.00  0.00           H  
ATOM   1619 HG23 THR A  13      21.004  -2.829   6.753  1.00  0.00           H  
ATOM   1620  HG1 THR A  13      23.845  -3.716   7.392  1.00  0.00           H  
ATOM   1621  N   ALA A  14      26.277  -2.021   5.305  1.00  0.00           N  
ATOM   1622  CA  ALA A  14      27.674  -2.177   5.708  1.00  0.00           C  
ATOM   1623  C   ALA A  14      28.417  -0.837   5.745  1.00  0.00           C  
ATOM   1624  O   ALA A  14      28.580  -0.195   4.706  1.00  0.00           O  
ATOM   1625  CB  ALA A  14      28.361  -3.153   4.747  1.00  0.00           C  
ATOM   1626  H   ALA A  14      25.989  -2.456   4.440  1.00  0.00           H  
ATOM   1627  HA  ALA A  14      27.696  -2.600   6.712  1.00  0.00           H  
ATOM   1628  HB1 ALA A  14      27.797  -4.083   4.683  1.00  0.00           H  
ATOM   1629  HB2 ALA A  14      28.416  -2.711   3.752  1.00  0.00           H  
ATOM   1630  HB3 ALA A  14      29.370  -3.367   5.098  1.00  0.00           H  
ATOM   1631  N   GLY A  15      28.876  -0.413   6.928  1.00  0.00           N  
ATOM   1632  CA  GLY A  15      29.570   0.872   7.111  1.00  0.00           C  
ATOM   1633  C   GLY A  15      28.785   2.081   6.574  1.00  0.00           C  
ATOM   1634  O   GLY A  15      29.393   3.039   6.090  1.00  0.00           O  
ATOM   1635  H   GLY A  15      28.735  -1.004   7.735  1.00  0.00           H  
ATOM   1636  HA2 GLY A  15      30.536   0.835   6.608  1.00  0.00           H  
ATOM   1637  HA3 GLY A  15      29.742   1.029   8.176  1.00  0.00           H  
ATOM   1638  N   ALA A  16      27.449   2.008   6.591  1.00  0.00           N  
ATOM   1639  CA  ALA A  16      26.554   2.971   5.953  1.00  0.00           C  
ATOM   1640  C   ALA A  16      26.545   4.349   6.636  1.00  0.00           C  
ATOM   1641  O   ALA A  16      27.032   4.512   7.760  1.00  0.00           O  
ATOM   1642  CB  ALA A  16      25.148   2.358   5.899  1.00  0.00           C  
ATOM   1643  H   ALA A  16      27.026   1.187   7.002  1.00  0.00           H  
ATOM   1644  HA  ALA A  16      26.896   3.121   4.929  1.00  0.00           H  
ATOM   1645  HB1 ALA A  16      25.185   1.418   5.348  1.00  0.00           H  
ATOM   1646  HB2 ALA A  16      24.779   2.172   6.908  1.00  0.00           H  
ATOM   1647  HB3 ALA A  16      24.463   3.030   5.383  1.00  0.00           H  
ATOM   1648  N   THR A  17      25.953   5.337   5.960  1.00  0.00           N  
ATOM   1649  CA  THR A  17      25.835   6.731   6.418  1.00  0.00           C  
ATOM   1650  C   THR A  17      24.477   7.320   6.035  1.00  0.00           C  
ATOM   1651  O   THR A  17      23.737   6.758   5.222  1.00  0.00           O  
ATOM   1652  CB  THR A  17      26.942   7.628   5.833  1.00  0.00           C  
ATOM   1653  OG1 THR A  17      26.773   7.758   4.440  1.00  0.00           O  
ATOM   1654  CG2 THR A  17      28.363   7.134   6.085  1.00  0.00           C  
ATOM   1655  H   THR A  17      25.535   5.126   5.065  1.00  0.00           H  
ATOM   1656  HA  THR A  17      25.916   6.760   7.504  1.00  0.00           H  
ATOM   1657  HB  THR A  17      26.850   8.619   6.277  1.00  0.00           H  
ATOM   1658 HG21 THR A  17      28.521   7.007   7.156  1.00  0.00           H  
ATOM   1659 HG22 THR A  17      28.539   6.186   5.578  1.00  0.00           H  
ATOM   1660 HG23 THR A  17      29.076   7.869   5.710  1.00  0.00           H  
ATOM   1661  HG1 THR A  17      27.142   6.965   4.043  1.00  0.00           H  
ATOM   1662  N   VAL A  18      24.146   8.494   6.584  1.00  0.00           N  
ATOM   1663  CA  VAL A  18      22.950   9.237   6.150  1.00  0.00           C  
ATOM   1664  C   VAL A  18      23.053   9.667   4.679  1.00  0.00           C  
ATOM   1665  O   VAL A  18      22.046   9.670   3.971  1.00  0.00           O  
ATOM   1666  CB  VAL A  18      22.655  10.437   7.071  1.00  0.00           C  
ATOM   1667  CG1 VAL A  18      21.369  11.167   6.665  1.00  0.00           C  
ATOM   1668  CG2 VAL A  18      22.511  10.008   8.534  1.00  0.00           C  
ATOM   1669  H   VAL A  18      24.757   8.901   7.277  1.00  0.00           H  
ATOM   1670  HA  VAL A  18      22.098   8.560   6.215  1.00  0.00           H  
ATOM   1671  HB  VAL A  18      23.484  11.141   7.002  1.00  0.00           H  
ATOM   1672 HG11 VAL A  18      21.498  11.634   5.688  1.00  0.00           H  
ATOM   1673 HG12 VAL A  18      20.547  10.453   6.625  1.00  0.00           H  
ATOM   1674 HG13 VAL A  18      21.141  11.943   7.396  1.00  0.00           H  
ATOM   1675 HG21 VAL A  18      21.670   9.325   8.648  1.00  0.00           H  
ATOM   1676 HG22 VAL A  18      23.426   9.528   8.882  1.00  0.00           H  
ATOM   1677 HG23 VAL A  18      22.351  10.896   9.145  1.00  0.00           H  
ATOM   1678  N   GLN A  19      24.265   9.961   4.193  1.00  0.00           N  
ATOM   1679  CA  GLN A  19      24.535  10.345   2.804  1.00  0.00           C  
ATOM   1680  C   GLN A  19      24.316   9.180   1.826  1.00  0.00           C  
ATOM   1681  O   GLN A  19      23.643   9.363   0.811  1.00  0.00           O  
ATOM   1682  CB  GLN A  19      25.952  10.939   2.725  1.00  0.00           C  
ATOM   1683  CG  GLN A  19      26.502  11.204   1.312  1.00  0.00           C  
ATOM   1684  CD  GLN A  19      25.770  12.280   0.513  1.00  0.00           C  
ATOM   1685  OE1 GLN A  19      25.119  13.181   1.038  1.00  0.00           O  
ATOM   1686  NE2 GLN A  19      25.892  12.240  -0.798  1.00  0.00           N  
ATOM   1687  H   GLN A  19      25.055   9.912   4.820  1.00  0.00           H  
ATOM   1688  HA  GLN A  19      23.837  11.135   2.524  1.00  0.00           H  
ATOM   1689  HB2 GLN A  19      26.642  10.250   3.213  1.00  0.00           H  
ATOM   1690  HB3 GLN A  19      25.973  11.872   3.288  1.00  0.00           H  
ATOM   1691  HG2 GLN A  19      26.507  10.273   0.745  1.00  0.00           H  
ATOM   1692  HG3 GLN A  19      27.540  11.522   1.412  1.00  0.00           H  
ATOM   1693 HE21 GLN A  19      25.442  12.928  -1.384  1.00  0.00           H  
ATOM   1694 HE22 GLN A  19      26.415  11.495  -1.236  1.00  0.00           H  
ATOM   1695  N   SER A  20      24.808   7.975   2.137  1.00  0.00           N  
ATOM   1696  CA  SER A  20      24.614   6.802   1.269  1.00  0.00           C  
ATOM   1697  C   SER A  20      23.143   6.368   1.213  1.00  0.00           C  
ATOM   1698  O   SER A  20      22.632   6.051   0.137  1.00  0.00           O  
ATOM   1699  CB  SER A  20      25.549   5.651   1.669  1.00  0.00           C  
ATOM   1700  OG  SER A  20      25.240   5.077   2.926  1.00  0.00           O  
ATOM   1701  H   SER A  20      25.347   7.870   2.985  1.00  0.00           H  
ATOM   1702  HA  SER A  20      24.893   7.089   0.255  1.00  0.00           H  
ATOM   1703  HB2 SER A  20      26.575   6.018   1.687  1.00  0.00           H  
ATOM   1704  HB3 SER A  20      25.479   4.876   0.906  1.00  0.00           H  
ATOM   1705  HG  SER A  20      25.487   4.152   2.861  1.00  0.00           H  
ATOM   1706  N   TYR A  21      22.411   6.445   2.331  1.00  0.00           N  
ATOM   1707  CA  TYR A  21      20.957   6.240   2.324  1.00  0.00           C  
ATOM   1708  C   TYR A  21      20.200   7.373   1.603  1.00  0.00           C  
ATOM   1709  O   TYR A  21      19.187   7.125   0.948  1.00  0.00           O  
ATOM   1710  CB  TYR A  21      20.461   6.047   3.758  1.00  0.00           C  
ATOM   1711  CG  TYR A  21      18.990   5.682   3.845  1.00  0.00           C  
ATOM   1712  CD1 TYR A  21      18.574   4.368   3.547  1.00  0.00           C  
ATOM   1713  CD2 TYR A  21      18.039   6.649   4.228  1.00  0.00           C  
ATOM   1714  CE1 TYR A  21      17.215   4.013   3.655  1.00  0.00           C  
ATOM   1715  CE2 TYR A  21      16.680   6.297   4.341  1.00  0.00           C  
ATOM   1716  CZ  TYR A  21      16.267   4.977   4.060  1.00  0.00           C  
ATOM   1717  OH  TYR A  21      14.958   4.639   4.175  1.00  0.00           O  
ATOM   1718  H   TYR A  21      22.883   6.640   3.202  1.00  0.00           H  
ATOM   1719  HA  TYR A  21      20.749   5.319   1.781  1.00  0.00           H  
ATOM   1720  HB2 TYR A  21      20.644   6.959   4.326  1.00  0.00           H  
ATOM   1721  HB3 TYR A  21      21.041   5.249   4.222  1.00  0.00           H  
ATOM   1722  HD1 TYR A  21      19.298   3.630   3.235  1.00  0.00           H  
ATOM   1723  HD2 TYR A  21      18.354   7.661   4.436  1.00  0.00           H  
ATOM   1724  HE1 TYR A  21      16.895   3.007   3.431  1.00  0.00           H  
ATOM   1725  HE2 TYR A  21      15.943   7.031   4.633  1.00  0.00           H  
ATOM   1726  HH  TYR A  21      14.768   3.818   3.715  1.00  0.00           H  
ATOM   1727  N   THR A  22      20.704   8.612   1.654  1.00  0.00           N  
ATOM   1728  CA  THR A  22      20.148   9.735   0.878  1.00  0.00           C  
ATOM   1729  C   THR A  22      20.307   9.505  -0.627  1.00  0.00           C  
ATOM   1730  O   THR A  22      19.341   9.695  -1.365  1.00  0.00           O  
ATOM   1731  CB  THR A  22      20.728  11.092   1.316  1.00  0.00           C  
ATOM   1732  OG1 THR A  22      20.397  11.332   2.664  1.00  0.00           O  
ATOM   1733  CG2 THR A  22      20.197  12.274   0.505  1.00  0.00           C  
ATOM   1734  H   THR A  22      21.515   8.778   2.232  1.00  0.00           H  
ATOM   1735  HA  THR A  22      19.076   9.777   1.069  1.00  0.00           H  
ATOM   1736  HB  THR A  22      21.813  11.073   1.219  1.00  0.00           H  
ATOM   1737 HG21 THR A  22      20.515  12.197  -0.535  1.00  0.00           H  
ATOM   1738 HG22 THR A  22      19.108  12.297   0.552  1.00  0.00           H  
ATOM   1739 HG23 THR A  22      20.590  13.202   0.919  1.00  0.00           H  
ATOM   1740  HG1 THR A  22      20.937  10.732   3.184  1.00  0.00           H  
ATOM   1741  N   ASN A  23      21.469   9.015  -1.085  1.00  0.00           N  
ATOM   1742  CA  ASN A  23      21.646   8.561  -2.469  1.00  0.00           C  
ATOM   1743  C   ASN A  23      20.640   7.468  -2.856  1.00  0.00           C  
ATOM   1744  O   ASN A  23      20.034   7.561  -3.921  1.00  0.00           O  
ATOM   1745  CB  ASN A  23      23.072   8.038  -2.724  1.00  0.00           C  
ATOM   1746  CG  ASN A  23      24.206   9.013  -2.483  1.00  0.00           C  
ATOM   1747  OD1 ASN A  23      24.095  10.209  -2.711  1.00  0.00           O  
ATOM   1748  ND2 ASN A  23      25.351   8.508  -2.094  1.00  0.00           N  
ATOM   1749  H   ASN A  23      22.243   8.926  -0.443  1.00  0.00           H  
ATOM   1750  HA  ASN A  23      21.461   9.408  -3.130  1.00  0.00           H  
ATOM   1751  HB2 ASN A  23      23.142   7.726  -3.766  1.00  0.00           H  
ATOM   1752  HB3 ASN A  23      23.239   7.157  -2.105  1.00  0.00           H  
ATOM   1753 HD21 ASN A  23      26.135   9.140  -2.012  1.00  0.00           H  
ATOM   1754 HD22 ASN A  23      25.447   7.511  -1.962  1.00  0.00           H  
ATOM   1755  N   PHE A  24      20.440   6.462  -1.999  1.00  0.00           N  
ATOM   1756  CA  PHE A  24      19.485   5.376  -2.236  1.00  0.00           C  
ATOM   1757  C   PHE A  24      18.044   5.885  -2.393  1.00  0.00           C  
ATOM   1758  O   PHE A  24      17.404   5.598  -3.404  1.00  0.00           O  
ATOM   1759  CB  PHE A  24      19.618   4.335  -1.115  1.00  0.00           C  
ATOM   1760  CG  PHE A  24      18.532   3.276  -1.098  1.00  0.00           C  
ATOM   1761  CD1 PHE A  24      18.447   2.338  -2.143  1.00  0.00           C  
ATOM   1762  CD2 PHE A  24      17.597   3.235  -0.046  1.00  0.00           C  
ATOM   1763  CE1 PHE A  24      17.441   1.356  -2.130  1.00  0.00           C  
ATOM   1764  CE2 PHE A  24      16.590   2.254  -0.032  1.00  0.00           C  
ATOM   1765  CZ  PHE A  24      16.516   1.311  -1.073  1.00  0.00           C  
ATOM   1766  H   PHE A  24      21.002   6.428  -1.160  1.00  0.00           H  
ATOM   1767  HA  PHE A  24      19.742   4.890  -3.177  1.00  0.00           H  
ATOM   1768  HB2 PHE A  24      19.611   4.846  -0.152  1.00  0.00           H  
ATOM   1769  HB3 PHE A  24      20.587   3.845  -1.210  1.00  0.00           H  
ATOM   1770  HD1 PHE A  24      19.158   2.374  -2.955  1.00  0.00           H  
ATOM   1771  HD2 PHE A  24      17.649   3.959   0.755  1.00  0.00           H  
ATOM   1772  HE1 PHE A  24      17.379   0.637  -2.933  1.00  0.00           H  
ATOM   1773  HE2 PHE A  24      15.877   2.226   0.778  1.00  0.00           H  
ATOM   1774  HZ  PHE A  24      15.747   0.551  -1.062  1.00  0.00           H  
ATOM   1775  N   ILE A  25      17.535   6.688  -1.453  1.00  0.00           N  
ATOM   1776  CA  ILE A  25      16.165   7.222  -1.540  1.00  0.00           C  
ATOM   1777  C   ILE A  25      15.991   8.197  -2.715  1.00  0.00           C  
ATOM   1778  O   ILE A  25      14.969   8.141  -3.402  1.00  0.00           O  
ATOM   1779  CB  ILE A  25      15.709   7.790  -0.175  1.00  0.00           C  
ATOM   1780  CG1 ILE A  25      15.636   6.689   0.912  1.00  0.00           C  
ATOM   1781  CG2 ILE A  25      14.368   8.537  -0.280  1.00  0.00           C  
ATOM   1782  CD1 ILE A  25      14.648   5.543   0.635  1.00  0.00           C  
ATOM   1783  H   ILE A  25      18.096   6.896  -0.639  1.00  0.00           H  
ATOM   1784  HA  ILE A  25      15.504   6.389  -1.780  1.00  0.00           H  
ATOM   1785  HB  ILE A  25      16.454   8.517   0.150  1.00  0.00           H  
ATOM   1786 HG12 ILE A  25      15.354   7.157   1.854  1.00  0.00           H  
ATOM   1787 HG13 ILE A  25      16.627   6.257   1.057  1.00  0.00           H  
ATOM   1788 HG21 ILE A  25      14.483   9.451  -0.863  1.00  0.00           H  
ATOM   1789 HG22 ILE A  25      13.628   7.900  -0.765  1.00  0.00           H  
ATOM   1790 HG23 ILE A  25      14.007   8.807   0.713  1.00  0.00           H  
ATOM   1791 HD11 ILE A  25      13.640   5.931   0.486  1.00  0.00           H  
ATOM   1792 HD12 ILE A  25      14.953   4.976  -0.245  1.00  0.00           H  
ATOM   1793 HD13 ILE A  25      14.637   4.861   1.485  1.00  0.00           H  
ATOM   1794  N   ARG A  26      17.001   9.030  -3.012  1.00  0.00           N  
ATOM   1795  CA  ARG A  26      17.025   9.876  -4.219  1.00  0.00           C  
ATOM   1796  C   ARG A  26      16.945   9.029  -5.496  1.00  0.00           C  
ATOM   1797  O   ARG A  26      16.141   9.319  -6.377  1.00  0.00           O  
ATOM   1798  CB  ARG A  26      18.277  10.778  -4.186  1.00  0.00           C  
ATOM   1799  CG  ARG A  26      18.400  11.733  -5.389  1.00  0.00           C  
ATOM   1800  CD  ARG A  26      19.846  11.969  -5.837  1.00  0.00           C  
ATOM   1801  NE  ARG A  26      20.698  12.497  -4.756  1.00  0.00           N  
ATOM   1802  CZ  ARG A  26      21.847  11.992  -4.347  1.00  0.00           C  
ATOM   1803  NH1 ARG A  26      22.452  11.008  -4.954  1.00  0.00           N  
ATOM   1804  NH2 ARG A  26      22.434  12.463  -3.291  1.00  0.00           N1+
ATOM   1805  H   ARG A  26      17.808   9.043  -2.405  1.00  0.00           H  
ATOM   1806  HA  ARG A  26      16.141  10.513  -4.222  1.00  0.00           H  
ATOM   1807  HB2 ARG A  26      19.154  10.130  -4.162  1.00  0.00           H  
ATOM   1808  HB3 ARG A  26      18.275  11.370  -3.271  1.00  0.00           H  
ATOM   1809  HG2 ARG A  26      17.936  12.687  -5.138  1.00  0.00           H  
ATOM   1810  HG3 ARG A  26      17.871  11.319  -6.248  1.00  0.00           H  
ATOM   1811  HD2 ARG A  26      19.843  12.676  -6.667  1.00  0.00           H  
ATOM   1812  HD3 ARG A  26      20.234  11.021  -6.208  1.00  0.00           H  
ATOM   1813  HE  ARG A  26      20.347  13.294  -4.245  1.00  0.00           H  
ATOM   1814 HH11 ARG A  26      23.321  10.664  -4.570  1.00  0.00           H  
ATOM   1815 HH12 ARG A  26      22.117  10.663  -5.842  1.00  0.00           H  
ATOM   1816 HH21 ARG A  26      22.172  13.359  -2.905  1.00  0.00           H  
ATOM   1817 HH22 ARG A  26      23.277  12.010  -2.967  1.00  0.00           H  
ATOM   1818  N   ALA A  27      17.736   7.957  -5.582  1.00  0.00           N  
ATOM   1819  CA  ALA A  27      17.718   7.032  -6.713  1.00  0.00           C  
ATOM   1820  C   ALA A  27      16.364   6.317  -6.859  1.00  0.00           C  
ATOM   1821  O   ALA A  27      15.879   6.189  -7.977  1.00  0.00           O  
ATOM   1822  CB  ALA A  27      18.877   6.037  -6.574  1.00  0.00           C  
ATOM   1823  H   ALA A  27      18.382   7.771  -4.828  1.00  0.00           H  
ATOM   1824  HA  ALA A  27      17.873   7.605  -7.627  1.00  0.00           H  
ATOM   1825  HB1 ALA A  27      19.825   6.573  -6.525  1.00  0.00           H  
ATOM   1826  HB2 ALA A  27      18.760   5.441  -5.668  1.00  0.00           H  
ATOM   1827  HB3 ALA A  27      18.892   5.370  -7.436  1.00  0.00           H  
ATOM   1828  N   VAL A  28      15.719   5.899  -5.762  1.00  0.00           N  
ATOM   1829  CA  VAL A  28      14.381   5.280  -5.810  1.00  0.00           C  
ATOM   1830  C   VAL A  28      13.307   6.262  -6.304  1.00  0.00           C  
ATOM   1831  O   VAL A  28      12.521   5.891  -7.180  1.00  0.00           O  
ATOM   1832  CB  VAL A  28      14.017   4.608  -4.467  1.00  0.00           C  
ATOM   1833  CG1 VAL A  28      12.573   4.095  -4.429  1.00  0.00           C  
ATOM   1834  CG2 VAL A  28      14.929   3.405  -4.184  1.00  0.00           C  
ATOM   1835  H   VAL A  28      16.187   5.981  -4.871  1.00  0.00           H  
ATOM   1836  HA  VAL A  28      14.414   4.486  -6.556  1.00  0.00           H  
ATOM   1837  HB  VAL A  28      14.139   5.336  -3.665  1.00  0.00           H  
ATOM   1838 HG11 VAL A  28      11.877   4.931  -4.509  1.00  0.00           H  
ATOM   1839 HG12 VAL A  28      12.399   3.402  -5.251  1.00  0.00           H  
ATOM   1840 HG13 VAL A  28      12.385   3.587  -3.483  1.00  0.00           H  
ATOM   1841 HG21 VAL A  28      14.785   2.636  -4.943  1.00  0.00           H  
ATOM   1842 HG22 VAL A  28      15.975   3.710  -4.185  1.00  0.00           H  
ATOM   1843 HG23 VAL A  28      14.699   2.991  -3.202  1.00  0.00           H  
ATOM   1844  N   ARG A  29      13.290   7.523  -5.834  1.00  0.00           N  
ATOM   1845  CA  ARG A  29      12.402   8.567  -6.397  1.00  0.00           C  
ATOM   1846  C   ARG A  29      12.684   8.789  -7.884  1.00  0.00           C  
ATOM   1847  O   ARG A  29      11.765   8.702  -8.698  1.00  0.00           O  
ATOM   1848  CB  ARG A  29      12.512   9.899  -5.629  1.00  0.00           C  
ATOM   1849  CG  ARG A  29      11.953   9.832  -4.202  1.00  0.00           C  
ATOM   1850  CD  ARG A  29      11.972  11.212  -3.528  1.00  0.00           C  
ATOM   1851  NE  ARG A  29      11.561  11.099  -2.116  1.00  0.00           N  
ATOM   1852  CZ  ARG A  29      12.119  11.676  -1.070  1.00  0.00           C  
ATOM   1853  NH1 ARG A  29      12.946  12.673  -1.156  1.00  0.00           N  
ATOM   1854  NH2 ARG A  29      11.895  11.262   0.137  1.00  0.00           N1+
ATOM   1855  H   ARG A  29      13.951   7.776  -5.113  1.00  0.00           H  
ATOM   1856  HA  ARG A  29      11.370   8.219  -6.341  1.00  0.00           H  
ATOM   1857  HB2 ARG A  29      11.953  10.658  -6.176  1.00  0.00           H  
ATOM   1858  HB3 ARG A  29      13.557  10.208  -5.589  1.00  0.00           H  
ATOM   1859  HG2 ARG A  29      12.545   9.134  -3.611  1.00  0.00           H  
ATOM   1860  HG3 ARG A  29      10.924   9.474  -4.240  1.00  0.00           H  
ATOM   1861  HD2 ARG A  29      11.288  11.878  -4.054  1.00  0.00           H  
ATOM   1862  HD3 ARG A  29      12.980  11.621  -3.598  1.00  0.00           H  
ATOM   1863  HE  ARG A  29      10.802  10.461  -1.925  1.00  0.00           H  
ATOM   1864 HH11 ARG A  29      13.097  13.151  -2.033  1.00  0.00           H  
ATOM   1865 HH12 ARG A  29      13.391  12.981  -0.303  1.00  0.00           H  
ATOM   1866 HH21 ARG A  29      12.458  11.687   0.861  1.00  0.00           H  
ATOM   1867 HH22 ARG A  29      11.364  10.426   0.334  1.00  0.00           H  
ATOM   1868  N   GLY A  30      13.954   8.977  -8.244  1.00  0.00           N  
ATOM   1869  CA  GLY A  30      14.447   9.130  -9.619  1.00  0.00           C  
ATOM   1870  C   GLY A  30      14.514   7.839 -10.451  1.00  0.00           C  
ATOM   1871  O   GLY A  30      15.289   7.785 -11.410  1.00  0.00           O  
ATOM   1872  H   GLY A  30      14.637   9.043  -7.503  1.00  0.00           H  
ATOM   1873  HA2 GLY A  30      15.445   9.567  -9.585  1.00  0.00           H  
ATOM   1874  HA3 GLY A  30      13.790   9.822 -10.145  1.00  0.00           H  
ATOM   1875  N   ARG A  31      13.739   6.804 -10.092  1.00  0.00           N  
ATOM   1876  CA  ARG A  31      13.569   5.530 -10.823  1.00  0.00           C  
ATOM   1877  C   ARG A  31      12.106   5.111 -10.906  1.00  0.00           C  
ATOM   1878  O   ARG A  31      11.675   4.664 -11.965  1.00  0.00           O  
ATOM   1879  CB  ARG A  31      14.405   4.409 -10.190  1.00  0.00           C  
ATOM   1880  CG  ARG A  31      15.910   4.489 -10.493  1.00  0.00           C  
ATOM   1881  CD  ARG A  31      16.296   3.656 -11.721  1.00  0.00           C  
ATOM   1882  NE  ARG A  31      17.753   3.453 -11.783  1.00  0.00           N  
ATOM   1883  CZ  ARG A  31      18.669   4.291 -12.229  1.00  0.00           C  
ATOM   1884  NH1 ARG A  31      18.385   5.416 -12.823  1.00  0.00           N  
ATOM   1885  NH2 ARG A  31      19.918   3.983 -12.049  1.00  0.00           N1+
ATOM   1886  H   ARG A  31      13.206   6.934  -9.244  1.00  0.00           H  
ATOM   1887  HA  ARG A  31      13.895   5.666 -11.854  1.00  0.00           H  
ATOM   1888  HB2 ARG A  31      14.026   3.446 -10.534  1.00  0.00           H  
ATOM   1889  HB3 ARG A  31      14.259   4.438  -9.111  1.00  0.00           H  
ATOM   1890  HG2 ARG A  31      16.446   4.097  -9.628  1.00  0.00           H  
ATOM   1891  HG3 ARG A  31      16.230   5.522 -10.629  1.00  0.00           H  
ATOM   1892  HD2 ARG A  31      15.927   4.131 -12.630  1.00  0.00           H  
ATOM   1893  HD3 ARG A  31      15.828   2.675 -11.640  1.00  0.00           H  
ATOM   1894  HE  ARG A  31      18.113   2.610 -11.360  1.00  0.00           H  
ATOM   1895 HH11 ARG A  31      19.126   6.012 -13.165  1.00  0.00           H  
ATOM   1896 HH12 ARG A  31      17.424   5.658 -13.016  1.00  0.00           H  
ATOM   1897 HH21 ARG A  31      20.144   3.116 -11.582  1.00  0.00           H  
ATOM   1898 HH22 ARG A  31      20.643   4.639 -12.303  1.00  0.00           H  
ATOM   1899  N   LEU A  32      11.343   5.309  -9.827  1.00  0.00           N  
ATOM   1900  CA  LEU A  32       9.875   5.278  -9.850  1.00  0.00           C  
ATOM   1901  C   LEU A  32       9.282   6.459 -10.642  1.00  0.00           C  
ATOM   1902  O   LEU A  32       8.131   6.400 -11.064  1.00  0.00           O  
ATOM   1903  CB  LEU A  32       9.353   5.282  -8.403  1.00  0.00           C  
ATOM   1904  CG  LEU A  32       9.692   4.022  -7.587  1.00  0.00           C  
ATOM   1905  CD1 LEU A  32       9.337   4.265  -6.123  1.00  0.00           C  
ATOM   1906  CD2 LEU A  32       8.888   2.807  -8.058  1.00  0.00           C  
ATOM   1907  H   LEU A  32      11.795   5.584  -8.967  1.00  0.00           H  
ATOM   1908  HA  LEU A  32       9.542   4.371 -10.353  1.00  0.00           H  
ATOM   1909  HB2 LEU A  32       8.268   5.388  -8.424  1.00  0.00           H  
ATOM   1910  HB3 LEU A  32       9.759   6.157  -7.897  1.00  0.00           H  
ATOM   1911  HG  LEU A  32      10.757   3.800  -7.652  1.00  0.00           H  
ATOM   1912 HD11 LEU A  32       9.913   5.114  -5.754  1.00  0.00           H  
ATOM   1913 HD12 LEU A  32       8.272   4.487  -6.049  1.00  0.00           H  
ATOM   1914 HD13 LEU A  32       9.582   3.379  -5.537  1.00  0.00           H  
ATOM   1915 HD21 LEU A  32       7.821   3.026  -8.022  1.00  0.00           H  
ATOM   1916 HD22 LEU A  32       9.167   2.555  -9.081  1.00  0.00           H  
ATOM   1917 HD23 LEU A  32       9.100   1.948  -7.421  1.00  0.00           H  
ATOM   1918  N   THR A  33      10.070   7.514 -10.876  1.00  0.00           N  
ATOM   1919  CA  THR A  33       9.723   8.646 -11.741  1.00  0.00           C  
ATOM   1920  C   THR A  33      10.902   9.070 -12.608  1.00  0.00           C  
ATOM   1921  O   THR A  33      12.072   8.833 -12.304  1.00  0.00           O  
ATOM   1922  CB  THR A  33       9.198   9.869 -10.969  1.00  0.00           C  
ATOM   1923  OG1 THR A  33      10.220  10.457 -10.193  1.00  0.00           O  
ATOM   1924  CG2 THR A  33       8.008   9.564 -10.070  1.00  0.00           C  
ATOM   1925  H   THR A  33      10.991   7.528 -10.461  1.00  0.00           H  
ATOM   1926  HA  THR A  33       8.927   8.329 -12.414  1.00  0.00           H  
ATOM   1927  HB  THR A  33       8.871  10.613 -11.695  1.00  0.00           H  
ATOM   1928 HG21 THR A  33       7.188   9.184 -10.679  1.00  0.00           H  
ATOM   1929 HG22 THR A  33       8.291   8.814  -9.332  1.00  0.00           H  
ATOM   1930 HG23 THR A  33       7.686  10.473  -9.563  1.00  0.00           H  
ATOM   1931  HG1 THR A  33      10.547   9.789  -9.587  1.00  0.00           H  
ATOM   1932  N   THR A  34      10.534   9.738 -13.691  1.00  0.00           N  
ATOM   1933  CA  THR A  34      11.363  10.382 -14.712  1.00  0.00           C  
ATOM   1934  C   THR A  34      10.665  11.685 -15.125  1.00  0.00           C  
ATOM   1935  O   THR A  34       9.536  11.950 -14.689  1.00  0.00           O  
ATOM   1936  CB  THR A  34      11.554   9.458 -15.931  1.00  0.00           C  
ATOM   1937  OG1 THR A  34      10.302   9.191 -16.525  1.00  0.00           O  
ATOM   1938  CG2 THR A  34      12.205   8.118 -15.597  1.00  0.00           C  
ATOM   1939  H   THR A  34       9.540   9.830 -13.838  1.00  0.00           H  
ATOM   1940  HA  THR A  34      12.337  10.626 -14.288  1.00  0.00           H  
ATOM   1941  HB  THR A  34      12.183   9.969 -16.659  1.00  0.00           H  
ATOM   1942 HG21 THR A  34      13.147   8.286 -15.074  1.00  0.00           H  
ATOM   1943 HG22 THR A  34      11.548   7.521 -14.964  1.00  0.00           H  
ATOM   1944 HG23 THR A  34      12.399   7.564 -16.515  1.00  0.00           H  
ATOM   1945  HG1 THR A  34      10.458   8.611 -17.274  1.00  0.00           H  
ATOM   1946  N   GLY A  35      11.288  12.507 -15.975  1.00  0.00           N  
ATOM   1947  CA  GLY A  35      10.619  13.680 -16.549  1.00  0.00           C  
ATOM   1948  C   GLY A  35       9.401  13.277 -17.389  1.00  0.00           C  
ATOM   1949  O   GLY A  35       9.573  12.719 -18.474  1.00  0.00           O  
ATOM   1950  H   GLY A  35      12.221  12.283 -16.290  1.00  0.00           H  
ATOM   1951  HA2 GLY A  35      11.320  14.212 -17.193  1.00  0.00           H  
ATOM   1952  HA3 GLY A  35      10.306  14.354 -15.752  1.00  0.00           H  
ATOM   1953  N   ALA A  36       8.190  13.524 -16.878  1.00  0.00           N  
ATOM   1954  CA  ALA A  36       6.905  13.254 -17.533  1.00  0.00           C  
ATOM   1955  C   ALA A  36       5.769  14.135 -16.965  1.00  0.00           C  
ATOM   1956  O   ALA A  36       5.170  14.911 -17.710  1.00  0.00           O  
ATOM   1957  CB  ALA A  36       6.555  11.763 -17.389  1.00  0.00           C  
ATOM   1958  H   ALA A  36       8.158  13.940 -15.958  1.00  0.00           H  
ATOM   1959  HA  ALA A  36       6.997  13.482 -18.595  1.00  0.00           H  
ATOM   1960  HB1 ALA A  36       7.357  11.144 -17.792  1.00  0.00           H  
ATOM   1961  HB2 ALA A  36       6.400  11.508 -16.341  1.00  0.00           H  
ATOM   1962  HB3 ALA A  36       5.640  11.548 -17.941  1.00  0.00           H  
ATOM   1963  N   ASP A  37       5.503  14.063 -15.656  1.00  0.00           N  
ATOM   1964  CA  ASP A  37       4.437  14.797 -14.952  1.00  0.00           C  
ATOM   1965  C   ASP A  37       4.834  15.109 -13.491  1.00  0.00           C  
ATOM   1966  O   ASP A  37       5.461  14.288 -12.811  1.00  0.00           O  
ATOM   1967  CB  ASP A  37       3.131  13.979 -15.012  1.00  0.00           C  
ATOM   1968  CG  ASP A  37       1.888  14.683 -14.445  1.00  0.00           C  
ATOM   1969  OD1 ASP A  37       1.832  15.935 -14.439  1.00  0.00           O  
ATOM   1970  OD2 ASP A  37       0.953  13.957 -14.025  1.00  0.00           O1-
ATOM   1971  H   ASP A  37       6.064  13.440 -15.094  1.00  0.00           H  
ATOM   1972  HA  ASP A  37       4.270  15.745 -15.464  1.00  0.00           H  
ATOM   1973  HB2 ASP A  37       3.287  13.046 -14.472  1.00  0.00           H  
ATOM   1974  HB3 ASP A  37       2.924  13.730 -16.053  1.00  0.00           H  
ATOM   1975  N   VAL A  38       4.456  16.298 -13.014  1.00  0.00           N  
ATOM   1976  CA  VAL A  38       4.664  16.834 -11.656  1.00  0.00           C  
ATOM   1977  C   VAL A  38       3.507  17.778 -11.336  1.00  0.00           C  
ATOM   1978  O   VAL A  38       3.081  18.539 -12.208  1.00  0.00           O  
ATOM   1979  CB  VAL A  38       6.014  17.576 -11.496  1.00  0.00           C  
ATOM   1980  CG1 VAL A  38       6.174  18.252 -10.125  1.00  0.00           C  
ATOM   1981  CG2 VAL A  38       7.226  16.661 -11.699  1.00  0.00           C  
ATOM   1982  H   VAL A  38       3.891  16.871 -13.625  1.00  0.00           H  
ATOM   1983  HA  VAL A  38       4.634  16.010 -10.943  1.00  0.00           H  
ATOM   1984  HB  VAL A  38       6.058  18.358 -12.254  1.00  0.00           H  
ATOM   1985 HG11 VAL A  38       5.430  19.037  -9.993  1.00  0.00           H  
ATOM   1986 HG12 VAL A  38       6.085  17.510  -9.331  1.00  0.00           H  
ATOM   1987 HG13 VAL A  38       7.157  18.720 -10.059  1.00  0.00           H  
ATOM   1988 HG21 VAL A  38       7.170  15.798 -11.035  1.00  0.00           H  
ATOM   1989 HG22 VAL A  38       7.252  16.327 -12.737  1.00  0.00           H  
ATOM   1990 HG23 VAL A  38       8.148  17.208 -11.503  1.00  0.00           H  
ATOM   1991  N   ARG A  39       2.991  17.754 -10.102  1.00  0.00           N  
ATOM   1992  CA  ARG A  39       1.826  18.550  -9.687  1.00  0.00           C  
ATOM   1993  C   ARG A  39       2.152  19.312  -8.410  1.00  0.00           C  
ATOM   1994  O   ARG A  39       2.296  18.705  -7.355  1.00  0.00           O  
ATOM   1995  CB  ARG A  39       0.564  17.662  -9.576  1.00  0.00           C  
ATOM   1996  CG  ARG A  39       0.397  16.752 -10.807  1.00  0.00           C  
ATOM   1997  CD  ARG A  39      -1.028  16.259 -11.064  1.00  0.00           C  
ATOM   1998  NE  ARG A  39      -1.035  15.336 -12.212  1.00  0.00           N  
ATOM   1999  CZ  ARG A  39      -2.020  14.573 -12.643  1.00  0.00           C  
ATOM   2000  NH1 ARG A  39      -3.264  14.675 -12.266  1.00  0.00           N  
ATOM   2001  NH2 ARG A  39      -1.726  13.645 -13.493  1.00  0.00           N1+
ATOM   2002  H   ARG A  39       3.382  17.114  -9.426  1.00  0.00           H  
ATOM   2003  HA  ARG A  39       1.630  19.306 -10.448  1.00  0.00           H  
ATOM   2004  HB2 ARG A  39      -0.308  18.308  -9.471  1.00  0.00           H  
ATOM   2005  HB3 ARG A  39       0.631  17.034  -8.688  1.00  0.00           H  
ATOM   2006  HG2 ARG A  39       1.056  15.892 -10.690  1.00  0.00           H  
ATOM   2007  HG3 ARG A  39       0.725  17.290 -11.696  1.00  0.00           H  
ATOM   2008  HD2 ARG A  39      -1.680  17.110 -11.263  1.00  0.00           H  
ATOM   2009  HD3 ARG A  39      -1.368  15.736 -10.170  1.00  0.00           H  
ATOM   2010  HE  ARG A  39      -0.163  15.200 -12.702  1.00  0.00           H  
ATOM   2011 HH11 ARG A  39      -3.582  15.418 -11.662  1.00  0.00           H  
ATOM   2012 HH12 ARG A  39      -3.962  14.113 -12.733  1.00  0.00           H  
ATOM   2013 HH21 ARG A  39      -2.408  12.932 -13.710  1.00  0.00           H  
ATOM   2014 HH22 ARG A  39      -0.770  13.596 -13.814  1.00  0.00           H  
ATOM   2015  N   HIS A  40       2.302  20.631  -8.522  1.00  0.00           N  
ATOM   2016  CA  HIS A  40       2.658  21.549  -7.431  1.00  0.00           C  
ATOM   2017  C   HIS A  40       3.907  21.090  -6.656  1.00  0.00           C  
ATOM   2018  O   HIS A  40       3.852  20.820  -5.463  1.00  0.00           O  
ATOM   2019  CB  HIS A  40       1.433  21.801  -6.534  1.00  0.00           C  
ATOM   2020  CG  HIS A  40       0.142  22.024  -7.290  1.00  0.00           C  
ATOM   2021  ND1 HIS A  40      -0.188  23.149  -8.055  1.00  0.00           N  
ATOM   2022  CD2 HIS A  40      -0.880  21.124  -7.362  1.00  0.00           C  
ATOM   2023  CE1 HIS A  40      -1.397  22.880  -8.588  1.00  0.00           C  
ATOM   2024  NE2 HIS A  40      -1.839  21.679  -8.176  1.00  0.00           N  
ATOM   2025  H   HIS A  40       2.164  21.038  -9.436  1.00  0.00           H  
ATOM   2026  HA  HIS A  40       2.919  22.505  -7.885  1.00  0.00           H  
ATOM   2027  HB2 HIS A  40       1.631  22.665  -5.900  1.00  0.00           H  
ATOM   2028  HB3 HIS A  40       1.298  20.936  -5.886  1.00  0.00           H  
ATOM   2029  HD2 HIS A  40      -0.913  20.157  -6.883  1.00  0.00           H  
ATOM   2030  HE2 HIS A  40      -2.712  21.241  -8.434  1.00  0.00           H  
ATOM   2031  HE1 HIS A  40      -1.934  23.534  -9.259  1.00  0.00           H  
ATOM   2032  N   GLU A  41       5.037  20.968  -7.360  1.00  0.00           N  
ATOM   2033  CA  GLU A  41       6.319  20.430  -6.854  1.00  0.00           C  
ATOM   2034  C   GLU A  41       6.315  18.947  -6.403  1.00  0.00           C  
ATOM   2035  O   GLU A  41       7.324  18.465  -5.874  1.00  0.00           O  
ATOM   2036  CB  GLU A  41       6.940  21.350  -5.776  1.00  0.00           C  
ATOM   2037  CG  GLU A  41       6.880  22.868  -6.028  1.00  0.00           C  
ATOM   2038  CD  GLU A  41       7.412  23.317  -7.393  1.00  0.00           C  
ATOM   2039  OE1 GLU A  41       7.033  24.418  -7.860  1.00  0.00           O  
ATOM   2040  OE2 GLU A  41       8.240  22.611  -8.011  1.00  0.00           O1-
ATOM   2041  H   GLU A  41       5.007  21.245  -8.331  1.00  0.00           H  
ATOM   2042  HA  GLU A  41       7.007  20.449  -7.699  1.00  0.00           H  
ATOM   2043  HB2 GLU A  41       7.988  21.072  -5.656  1.00  0.00           H  
ATOM   2044  HB3 GLU A  41       6.448  21.152  -4.824  1.00  0.00           H  
ATOM   2045  HG2 GLU A  41       7.452  23.367  -5.247  1.00  0.00           H  
ATOM   2046  HG3 GLU A  41       5.845  23.195  -5.931  1.00  0.00           H  
ATOM   2047  N   ILE A  42       5.228  18.194  -6.624  1.00  0.00           N  
ATOM   2048  CA  ILE A  42       5.066  16.796  -6.179  1.00  0.00           C  
ATOM   2049  C   ILE A  42       4.929  15.843  -7.391  1.00  0.00           C  
ATOM   2050  O   ILE A  42       3.928  15.908  -8.110  1.00  0.00           O  
ATOM   2051  CB  ILE A  42       3.908  16.674  -5.156  1.00  0.00           C  
ATOM   2052  CG1 ILE A  42       4.077  17.620  -3.939  1.00  0.00           C  
ATOM   2053  CG2 ILE A  42       3.744  15.217  -4.686  1.00  0.00           C  
ATOM   2054  CD1 ILE A  42       2.782  17.857  -3.154  1.00  0.00           C  
ATOM   2055  H   ILE A  42       4.405  18.646  -6.995  1.00  0.00           H  
ATOM   2056  HA  ILE A  42       5.956  16.503  -5.621  1.00  0.00           H  
ATOM   2057  HB  ILE A  42       2.988  16.952  -5.670  1.00  0.00           H  
ATOM   2058 HG12 ILE A  42       4.422  18.601  -4.265  1.00  0.00           H  
ATOM   2059 HG13 ILE A  42       4.834  17.220  -3.265  1.00  0.00           H  
ATOM   2060 HG21 ILE A  42       3.657  14.537  -5.534  1.00  0.00           H  
ATOM   2061 HG22 ILE A  42       4.601  14.918  -4.083  1.00  0.00           H  
ATOM   2062 HG23 ILE A  42       2.835  15.120  -4.092  1.00  0.00           H  
ATOM   2063 HD11 ILE A  42       2.019  18.258  -3.821  1.00  0.00           H  
ATOM   2064 HD12 ILE A  42       2.422  16.928  -2.711  1.00  0.00           H  
ATOM   2065 HD13 ILE A  42       2.969  18.576  -2.357  1.00  0.00           H  
ATOM   2066  N   PRO A  43       5.921  14.974  -7.667  1.00  0.00           N  
ATOM   2067  CA  PRO A  43       5.876  14.008  -8.770  1.00  0.00           C  
ATOM   2068  C   PRO A  43       4.743  12.972  -8.725  1.00  0.00           C  
ATOM   2069  O   PRO A  43       4.269  12.571  -7.660  1.00  0.00           O  
ATOM   2070  CB  PRO A  43       7.239  13.311  -8.768  1.00  0.00           C  
ATOM   2071  CG  PRO A  43       8.162  14.392  -8.221  1.00  0.00           C  
ATOM   2072  CD  PRO A  43       7.288  15.071  -7.169  1.00  0.00           C  
ATOM   2073  HA  PRO A  43       5.784  14.570  -9.700  1.00  0.00           H  
ATOM   2074  HB2 PRO A  43       7.536  12.999  -9.769  1.00  0.00           H  
ATOM   2075  HB3 PRO A  43       7.228  12.461  -8.086  1.00  0.00           H  
ATOM   2076  HG2 PRO A  43       8.411  15.101  -9.010  1.00  0.00           H  
ATOM   2077  HG3 PRO A  43       9.062  13.963  -7.781  1.00  0.00           H  
ATOM   2078  HD2 PRO A  43       7.371  14.551  -6.215  1.00  0.00           H  
ATOM   2079  HD3 PRO A  43       7.604  16.108  -7.058  1.00  0.00           H  
ATOM   2080  N   VAL A  44       4.361  12.484  -9.909  1.00  0.00           N  
ATOM   2081  CA  VAL A  44       3.323  11.460 -10.121  1.00  0.00           C  
ATOM   2082  C   VAL A  44       3.927  10.214 -10.769  1.00  0.00           C  
ATOM   2083  O   VAL A  44       4.769  10.320 -11.663  1.00  0.00           O  
ATOM   2084  CB  VAL A  44       2.127  12.034 -10.915  1.00  0.00           C  
ATOM   2085  CG1 VAL A  44       1.090  10.984 -11.330  1.00  0.00           C  
ATOM   2086  CG2 VAL A  44       1.388  13.100 -10.104  1.00  0.00           C  
ATOM   2087  H   VAL A  44       4.828  12.831 -10.735  1.00  0.00           H  
ATOM   2088  HA  VAL A  44       2.934  11.148  -9.152  1.00  0.00           H  
ATOM   2089  HB  VAL A  44       2.507  12.502 -11.823  1.00  0.00           H  
ATOM   2090 HG11 VAL A  44       1.528  10.303 -12.060  1.00  0.00           H  
ATOM   2091 HG12 VAL A  44       0.756  10.417 -10.461  1.00  0.00           H  
ATOM   2092 HG13 VAL A  44       0.227  11.466 -11.788  1.00  0.00           H  
ATOM   2093 HG21 VAL A  44       0.946  12.637  -9.221  1.00  0.00           H  
ATOM   2094 HG22 VAL A  44       2.075  13.889  -9.801  1.00  0.00           H  
ATOM   2095 HG23 VAL A  44       0.597  13.536 -10.714  1.00  0.00           H  
ATOM   2096  N   LEU A  45       3.510   9.031 -10.316  1.00  0.00           N  
ATOM   2097  CA  LEU A  45       3.951   7.749 -10.868  1.00  0.00           C  
ATOM   2098  C   LEU A  45       3.305   7.475 -12.245  1.00  0.00           C  
ATOM   2099  O   LEU A  45       2.190   7.946 -12.490  1.00  0.00           O  
ATOM   2100  CB  LEU A  45       3.641   6.620  -9.868  1.00  0.00           C  
ATOM   2101  CG  LEU A  45       4.335   6.739  -8.494  1.00  0.00           C  
ATOM   2102  CD1 LEU A  45       3.958   5.557  -7.600  1.00  0.00           C  
ATOM   2103  CD2 LEU A  45       5.855   6.758  -8.603  1.00  0.00           C  
ATOM   2104  H   LEU A  45       2.791   9.006  -9.606  1.00  0.00           H  
ATOM   2105  HA  LEU A  45       5.032   7.800 -11.004  1.00  0.00           H  
ATOM   2106  HB2 LEU A  45       3.937   5.676 -10.326  1.00  0.00           H  
ATOM   2107  HB3 LEU A  45       2.562   6.580  -9.713  1.00  0.00           H  
ATOM   2108  HG  LEU A  45       4.027   7.656  -7.992  1.00  0.00           H  
ATOM   2109 HD11 LEU A  45       2.874   5.509  -7.503  1.00  0.00           H  
ATOM   2110 HD12 LEU A  45       4.323   4.631  -8.044  1.00  0.00           H  
ATOM   2111 HD13 LEU A  45       4.408   5.685  -6.615  1.00  0.00           H  
ATOM   2112 HD21 LEU A  45       6.186   5.920  -9.217  1.00  0.00           H  
ATOM   2113 HD22 LEU A  45       6.174   7.688  -9.074  1.00  0.00           H  
ATOM   2114 HD23 LEU A  45       6.307   6.690  -7.614  1.00  0.00           H  
ATOM   2115  N   PRO A  46       3.955   6.712 -13.147  1.00  0.00           N  
ATOM   2116  CA  PRO A  46       3.389   6.372 -14.454  1.00  0.00           C  
ATOM   2117  C   PRO A  46       2.024   5.671 -14.386  1.00  0.00           C  
ATOM   2118  O   PRO A  46       1.680   5.040 -13.384  1.00  0.00           O  
ATOM   2119  CB  PRO A  46       4.439   5.494 -15.141  1.00  0.00           C  
ATOM   2120  CG  PRO A  46       5.746   5.983 -14.523  1.00  0.00           C  
ATOM   2121  CD  PRO A  46       5.338   6.256 -13.076  1.00  0.00           C  
ATOM   2122  HA  PRO A  46       3.280   7.295 -15.023  1.00  0.00           H  
ATOM   2123  HB2 PRO A  46       4.427   5.632 -16.222  1.00  0.00           H  
ATOM   2124  HB3 PRO A  46       4.284   4.446 -14.886  1.00  0.00           H  
ATOM   2125  HG2 PRO A  46       6.058   6.912 -15.000  1.00  0.00           H  
ATOM   2126  HG3 PRO A  46       6.534   5.232 -14.586  1.00  0.00           H  
ATOM   2127  HD2 PRO A  46       5.394   5.340 -12.488  1.00  0.00           H  
ATOM   2128  HD3 PRO A  46       6.000   7.015 -12.656  1.00  0.00           H  
ATOM   2129  N   ASN A  47       1.240   5.741 -15.465  1.00  0.00           N  
ATOM   2130  CA  ASN A  47      -0.084   5.119 -15.496  1.00  0.00           C  
ATOM   2131  C   ASN A  47       0.000   3.578 -15.448  1.00  0.00           C  
ATOM   2132  O   ASN A  47       0.597   2.948 -16.326  1.00  0.00           O  
ATOM   2133  CB  ASN A  47      -0.876   5.644 -16.710  1.00  0.00           C  
ATOM   2134  CG  ASN A  47      -2.292   5.089 -16.819  1.00  0.00           C  
ATOM   2135  OD1 ASN A  47      -2.763   4.312 -15.998  1.00  0.00           O  
ATOM   2136  ND2 ASN A  47      -3.019   5.454 -17.842  1.00  0.00           N  
ATOM   2137  H   ASN A  47       1.560   6.248 -16.278  1.00  0.00           H  
ATOM   2138  HA  ASN A  47      -0.618   5.441 -14.603  1.00  0.00           H  
ATOM   2139  HB2 ASN A  47      -0.333   5.391 -17.621  1.00  0.00           H  
ATOM   2140  HB3 ASN A  47      -0.942   6.731 -16.657  1.00  0.00           H  
ATOM   2141 HD21 ASN A  47      -3.964   5.106 -17.917  1.00  0.00           H  
ATOM   2142 HD22 ASN A  47      -2.674   6.134 -18.504  1.00  0.00           H  
ATOM   2143  N   ARG A  48      -0.681   2.985 -14.454  1.00  0.00           N  
ATOM   2144  CA  ARG A  48      -0.949   1.542 -14.280  1.00  0.00           C  
ATOM   2145  C   ARG A  48      -1.324   0.812 -15.580  1.00  0.00           C  
ATOM   2146  O   ARG A  48      -0.930  -0.340 -15.764  1.00  0.00           O  
ATOM   2147  CB  ARG A  48      -2.034   1.413 -13.190  1.00  0.00           C  
ATOM   2148  CG  ARG A  48      -2.609   0.008 -12.965  1.00  0.00           C  
ATOM   2149  CD  ARG A  48      -1.588  -0.982 -12.402  1.00  0.00           C  
ATOM   2150  NE  ARG A  48      -2.147  -2.341 -12.442  1.00  0.00           N  
ATOM   2151  CZ  ARG A  48      -1.920  -3.340 -11.618  1.00  0.00           C  
ATOM   2152  NH1 ARG A  48      -1.023  -3.315 -10.673  1.00  0.00           N  
ATOM   2153  NH2 ARG A  48      -2.601  -4.430 -11.767  1.00  0.00           N1+
ATOM   2154  H   ARG A  48      -1.093   3.608 -13.775  1.00  0.00           H  
ATOM   2155  HA  ARG A  48      -0.052   1.044 -13.911  1.00  0.00           H  
ATOM   2156  HB2 ARG A  48      -2.871   2.056 -13.463  1.00  0.00           H  
ATOM   2157  HB3 ARG A  48      -1.632   1.781 -12.247  1.00  0.00           H  
ATOM   2158  HG2 ARG A  48      -3.011  -0.379 -13.901  1.00  0.00           H  
ATOM   2159  HG3 ARG A  48      -3.437   0.085 -12.259  1.00  0.00           H  
ATOM   2160  HD2 ARG A  48      -1.338  -0.694 -11.381  1.00  0.00           H  
ATOM   2161  HD3 ARG A  48      -0.681  -0.950 -13.006  1.00  0.00           H  
ATOM   2162  HE  ARG A  48      -2.721  -2.584 -13.237  1.00  0.00           H  
ATOM   2163 HH11 ARG A  48      -0.752  -4.234 -10.352  1.00  0.00           H  
ATOM   2164 HH12 ARG A  48      -0.331  -2.580 -10.679  1.00  0.00           H  
ATOM   2165 HH21 ARG A  48      -3.222  -4.513 -12.559  1.00  0.00           H  
ATOM   2166 HH22 ARG A  48      -2.326  -5.260 -11.260  1.00  0.00           H  
ATOM   2167  N   VAL A  49      -2.035   1.499 -16.480  1.00  0.00           N  
ATOM   2168  CA  VAL A  49      -2.491   1.000 -17.791  1.00  0.00           C  
ATOM   2169  C   VAL A  49      -2.129   1.987 -18.912  1.00  0.00           C  
ATOM   2170  O   VAL A  49      -2.935   2.314 -19.778  1.00  0.00           O  
ATOM   2171  CB  VAL A  49      -3.985   0.595 -17.781  1.00  0.00           C  
ATOM   2172  CG1 VAL A  49      -4.357  -0.305 -18.970  1.00  0.00           C  
ATOM   2173  CG2 VAL A  49      -4.387  -0.139 -16.501  1.00  0.00           C  
ATOM   2174  H   VAL A  49      -2.300   2.440 -16.226  1.00  0.00           H  
ATOM   2175  HA  VAL A  49      -1.927   0.094 -18.011  1.00  0.00           H  
ATOM   2176  HB  VAL A  49      -4.590   1.501 -17.834  1.00  0.00           H  
ATOM   2177 HG11 VAL A  49      -4.136   0.182 -19.920  1.00  0.00           H  
ATOM   2178 HG12 VAL A  49      -3.797  -1.240 -18.921  1.00  0.00           H  
ATOM   2179 HG13 VAL A  49      -5.424  -0.525 -18.949  1.00  0.00           H  
ATOM   2180 HG21 VAL A  49      -3.718  -0.980 -16.323  1.00  0.00           H  
ATOM   2181 HG22 VAL A  49      -4.355   0.545 -15.652  1.00  0.00           H  
ATOM   2182 HG23 VAL A  49      -5.414  -0.491 -16.602  1.00  0.00           H  
ATOM   2183  N   GLY A  50      -0.914   2.536 -18.861  1.00  0.00           N  
ATOM   2184  CA  GLY A  50      -0.420   3.481 -19.869  1.00  0.00           C  
ATOM   2185  C   GLY A  50       1.090   3.445 -20.099  1.00  0.00           C  
ATOM   2186  O   GLY A  50       1.608   4.344 -20.760  1.00  0.00           O  
ATOM   2187  H   GLY A  50      -0.331   2.334 -18.062  1.00  0.00           H  
ATOM   2188  HA2 GLY A  50      -0.711   4.495 -19.594  1.00  0.00           H  
ATOM   2189  HA3 GLY A  50      -0.888   3.254 -20.827  1.00  0.00           H  
ATOM   2190  N   LEU A  51       1.785   2.415 -19.605  1.00  0.00           N  
ATOM   2191  CA  LEU A  51       3.225   2.191 -19.776  1.00  0.00           C  
ATOM   2192  C   LEU A  51       3.506   0.697 -20.081  1.00  0.00           C  
ATOM   2193  O   LEU A  51       2.940  -0.154 -19.382  1.00  0.00           O  
ATOM   2194  CB  LEU A  51       3.966   2.724 -18.531  1.00  0.00           C  
ATOM   2195  CG  LEU A  51       5.492   2.501 -18.539  1.00  0.00           C  
ATOM   2196  CD1 LEU A  51       6.191   3.435 -19.530  1.00  0.00           C  
ATOM   2197  CD2 LEU A  51       6.077   2.791 -17.159  1.00  0.00           C  
ATOM   2198  H   LEU A  51       1.275   1.697 -19.110  1.00  0.00           H  
ATOM   2199  HA  LEU A  51       3.551   2.798 -20.621  1.00  0.00           H  
ATOM   2200  HB2 LEU A  51       3.555   2.213 -17.660  1.00  0.00           H  
ATOM   2201  HB3 LEU A  51       3.761   3.788 -18.416  1.00  0.00           H  
ATOM   2202  HG  LEU A  51       5.717   1.465 -18.793  1.00  0.00           H  
ATOM   2203 HD11 LEU A  51       5.770   3.333 -20.530  1.00  0.00           H  
ATOM   2204 HD12 LEU A  51       6.074   4.472 -19.215  1.00  0.00           H  
ATOM   2205 HD13 LEU A  51       7.254   3.196 -19.575  1.00  0.00           H  
ATOM   2206 HD21 LEU A  51       5.932   3.841 -16.904  1.00  0.00           H  
ATOM   2207 HD22 LEU A  51       5.592   2.167 -16.409  1.00  0.00           H  
ATOM   2208 HD23 LEU A  51       7.146   2.577 -17.162  1.00  0.00           H  
ATOM   2209  N   PRO A  52       4.339   0.344 -21.087  1.00  0.00           N  
ATOM   2210  CA  PRO A  52       4.502  -1.046 -21.523  1.00  0.00           C  
ATOM   2211  C   PRO A  52       5.108  -2.010 -20.495  1.00  0.00           C  
ATOM   2212  O   PRO A  52       5.877  -1.629 -19.609  1.00  0.00           O  
ATOM   2213  CB  PRO A  52       5.349  -1.005 -22.797  1.00  0.00           C  
ATOM   2214  CG  PRO A  52       5.029   0.372 -23.365  1.00  0.00           C  
ATOM   2215  CD  PRO A  52       4.938   1.214 -22.096  1.00  0.00           C  
ATOM   2216  HA  PRO A  52       3.509  -1.411 -21.787  1.00  0.00           H  
ATOM   2217  HB2 PRO A  52       5.078  -1.799 -23.492  1.00  0.00           H  
ATOM   2218  HB3 PRO A  52       6.408  -1.061 -22.545  1.00  0.00           H  
ATOM   2219  HG2 PRO A  52       4.064   0.355 -23.870  1.00  0.00           H  
ATOM   2220  HG3 PRO A  52       5.813   0.733 -24.031  1.00  0.00           H  
ATOM   2221  HD2 PRO A  52       5.942   1.498 -21.781  1.00  0.00           H  
ATOM   2222  HD3 PRO A  52       4.338   2.098 -22.310  1.00  0.00           H  
ATOM   2223  N   ILE A  53       4.796  -3.300 -20.653  1.00  0.00           N  
ATOM   2224  CA  ILE A  53       5.165  -4.383 -19.723  1.00  0.00           C  
ATOM   2225  C   ILE A  53       6.678  -4.498 -19.431  1.00  0.00           C  
ATOM   2226  O   ILE A  53       7.056  -4.912 -18.334  1.00  0.00           O  
ATOM   2227  CB  ILE A  53       4.553  -5.709 -20.242  1.00  0.00           C  
ATOM   2228  CG1 ILE A  53       4.736  -6.902 -19.278  1.00  0.00           C  
ATOM   2229  CG2 ILE A  53       5.165  -6.129 -21.594  1.00  0.00           C  
ATOM   2230  CD1 ILE A  53       4.086  -6.683 -17.905  1.00  0.00           C  
ATOM   2231  H   ILE A  53       4.164  -3.531 -21.406  1.00  0.00           H  
ATOM   2232  HA  ILE A  53       4.688  -4.148 -18.772  1.00  0.00           H  
ATOM   2233  HB  ILE A  53       3.483  -5.557 -20.388  1.00  0.00           H  
ATOM   2234 HG12 ILE A  53       5.795  -7.122 -19.143  1.00  0.00           H  
ATOM   2235 HG13 ILE A  53       4.267  -7.779 -19.725  1.00  0.00           H  
ATOM   2236 HG21 ILE A  53       5.052  -5.339 -22.336  1.00  0.00           H  
ATOM   2237 HG22 ILE A  53       6.221  -6.376 -21.487  1.00  0.00           H  
ATOM   2238 HG23 ILE A  53       4.643  -7.008 -21.972  1.00  0.00           H  
ATOM   2239 HD11 ILE A  53       4.594  -5.881 -17.369  1.00  0.00           H  
ATOM   2240 HD12 ILE A  53       3.033  -6.433 -18.029  1.00  0.00           H  
ATOM   2241 HD13 ILE A  53       4.163  -7.596 -17.315  1.00  0.00           H  
ATOM   2242  N   ASN A  54       7.558  -4.085 -20.351  1.00  0.00           N  
ATOM   2243  CA  ASN A  54       9.020  -4.122 -20.179  1.00  0.00           C  
ATOM   2244  C   ASN A  54       9.609  -2.842 -19.535  1.00  0.00           C  
ATOM   2245  O   ASN A  54      10.821  -2.757 -19.357  1.00  0.00           O  
ATOM   2246  CB  ASN A  54       9.686  -4.440 -21.528  1.00  0.00           C  
ATOM   2247  CG  ASN A  54       9.645  -3.278 -22.504  1.00  0.00           C  
ATOM   2248  OD1 ASN A  54       8.765  -2.429 -22.477  1.00  0.00           O  
ATOM   2249  ND2 ASN A  54      10.612  -3.201 -23.379  1.00  0.00           N  
ATOM   2250  H   ASN A  54       7.204  -3.709 -21.219  1.00  0.00           H  
ATOM   2251  HA  ASN A  54       9.267  -4.942 -19.504  1.00  0.00           H  
ATOM   2252  HB2 ASN A  54       9.209  -5.304 -21.991  1.00  0.00           H  
ATOM   2253  HB3 ASN A  54      10.729  -4.694 -21.344  1.00  0.00           H  
ATOM   2254 HD21 ASN A  54      10.616  -2.422 -24.022  1.00  0.00           H  
ATOM   2255 HD22 ASN A  54      11.271  -3.962 -23.457  1.00  0.00           H  
ATOM   2256  N   GLN A  55       8.757  -1.874 -19.173  1.00  0.00           N  
ATOM   2257  CA  GLN A  55       9.105  -0.590 -18.532  1.00  0.00           C  
ATOM   2258  C   GLN A  55       8.298  -0.334 -17.239  1.00  0.00           C  
ATOM   2259  O   GLN A  55       8.659   0.515 -16.427  1.00  0.00           O  
ATOM   2260  CB  GLN A  55       8.891   0.557 -19.539  1.00  0.00           C  
ATOM   2261  CG  GLN A  55       9.775   0.499 -20.798  1.00  0.00           C  
ATOM   2262  CD  GLN A  55       9.081   1.141 -21.994  1.00  0.00           C  
ATOM   2263  OE1 GLN A  55       8.868   2.344 -22.044  1.00  0.00           O  
ATOM   2264  NE2 GLN A  55       8.686   0.379 -22.989  1.00  0.00           N  
ATOM   2265  H   GLN A  55       7.793  -1.995 -19.449  1.00  0.00           H  
ATOM   2266  HA  GLN A  55      10.158  -0.599 -18.251  1.00  0.00           H  
ATOM   2267  HB2 GLN A  55       9.063   1.513 -19.045  1.00  0.00           H  
ATOM   2268  HB3 GLN A  55       7.846   0.532 -19.846  1.00  0.00           H  
ATOM   2269  HG2 GLN A  55      10.019  -0.533 -21.052  1.00  0.00           H  
ATOM   2270  HG3 GLN A  55      10.715   1.018 -20.610  1.00  0.00           H  
ATOM   2271 HE21 GLN A  55       8.796  -0.624 -22.934  1.00  0.00           H  
ATOM   2272 HE22 GLN A  55       8.243   0.823 -23.780  1.00  0.00           H  
ATOM   2273  N   ARG A  56       7.214  -1.094 -17.031  1.00  0.00           N  
ATOM   2274  CA  ARG A  56       6.276  -1.069 -15.890  1.00  0.00           C  
ATOM   2275  C   ARG A  56       6.877  -1.453 -14.515  1.00  0.00           C  
ATOM   2276  O   ARG A  56       6.198  -1.300 -13.502  1.00  0.00           O  
ATOM   2277  CB  ARG A  56       5.074  -1.937 -16.346  1.00  0.00           C  
ATOM   2278  CG  ARG A  56       3.982  -2.325 -15.340  1.00  0.00           C  
ATOM   2279  CD  ARG A  56       3.056  -1.196 -14.881  1.00  0.00           C  
ATOM   2280  NE  ARG A  56       2.258  -1.666 -13.733  1.00  0.00           N  
ATOM   2281  CZ  ARG A  56       1.322  -2.599 -13.778  1.00  0.00           C  
ATOM   2282  NH1 ARG A  56       1.148  -3.371 -12.752  1.00  0.00           N  
ATOM   2283  NH2 ARG A  56       0.561  -2.769 -14.820  1.00  0.00           N1+
ATOM   2284  H   ARG A  56       6.950  -1.687 -17.805  1.00  0.00           H  
ATOM   2285  HA  ARG A  56       5.924  -0.045 -15.762  1.00  0.00           H  
ATOM   2286  HB2 ARG A  56       5.478  -2.877 -16.721  1.00  0.00           H  
ATOM   2287  HB3 ARG A  56       4.592  -1.441 -17.188  1.00  0.00           H  
ATOM   2288  HG2 ARG A  56       4.446  -2.768 -14.458  1.00  0.00           H  
ATOM   2289  HG3 ARG A  56       3.366  -3.097 -15.801  1.00  0.00           H  
ATOM   2290  HD2 ARG A  56       2.415  -0.876 -15.703  1.00  0.00           H  
ATOM   2291  HD3 ARG A  56       3.675  -0.354 -14.569  1.00  0.00           H  
ATOM   2292  HE  ARG A  56       2.643  -1.470 -12.820  1.00  0.00           H  
ATOM   2293 HH11 ARG A  56       0.587  -4.211 -12.777  1.00  0.00           H  
ATOM   2294 HH12 ARG A  56       1.609  -3.141 -11.883  1.00  0.00           H  
ATOM   2295 HH21 ARG A  56       0.512  -2.023 -15.499  1.00  0.00           H  
ATOM   2296 HH22 ARG A  56      -0.228  -3.397 -14.760  1.00  0.00           H  
ATOM   2297  N   PHE A  57       8.134  -1.906 -14.449  1.00  0.00           N  
ATOM   2298  CA  PHE A  57       8.784  -2.415 -13.227  1.00  0.00           C  
ATOM   2299  C   PHE A  57      10.246  -1.946 -13.081  1.00  0.00           C  
ATOM   2300  O   PHE A  57      10.876  -1.548 -14.060  1.00  0.00           O  
ATOM   2301  CB  PHE A  57       8.688  -3.954 -13.165  1.00  0.00           C  
ATOM   2302  CG  PHE A  57       7.279  -4.519 -13.097  1.00  0.00           C  
ATOM   2303  CD1 PHE A  57       6.709  -4.825 -11.848  1.00  0.00           C  
ATOM   2304  CD2 PHE A  57       6.536  -4.745 -14.272  1.00  0.00           C  
ATOM   2305  CE1 PHE A  57       5.387  -5.294 -11.764  1.00  0.00           C  
ATOM   2306  CE2 PHE A  57       5.218  -5.232 -14.189  1.00  0.00           C  
ATOM   2307  CZ  PHE A  57       4.633  -5.475 -12.934  1.00  0.00           C  
ATOM   2308  H   PHE A  57       8.697  -1.867 -15.286  1.00  0.00           H  
ATOM   2309  HA  PHE A  57       8.247  -2.021 -12.365  1.00  0.00           H  
ATOM   2310  HB2 PHE A  57       9.231  -4.301 -12.287  1.00  0.00           H  
ATOM   2311  HB3 PHE A  57       9.195  -4.380 -14.032  1.00  0.00           H  
ATOM   2312  HD1 PHE A  57       7.284  -4.691 -10.944  1.00  0.00           H  
ATOM   2313  HD2 PHE A  57       6.973  -4.537 -15.238  1.00  0.00           H  
ATOM   2314  HE1 PHE A  57       4.950  -5.510 -10.801  1.00  0.00           H  
ATOM   2315  HE2 PHE A  57       4.643  -5.405 -15.087  1.00  0.00           H  
ATOM   2316  HZ  PHE A  57       3.609  -5.812 -12.867  1.00  0.00           H  
ATOM   2317  N   ILE A  58      10.785  -2.028 -11.858  1.00  0.00           N  
ATOM   2318  CA  ILE A  58      12.191  -1.747 -11.490  1.00  0.00           C  
ATOM   2319  C   ILE A  58      12.700  -2.774 -10.464  1.00  0.00           C  
ATOM   2320  O   ILE A  58      11.915  -3.489  -9.833  1.00  0.00           O  
ATOM   2321  CB  ILE A  58      12.390  -0.301 -10.967  1.00  0.00           C  
ATOM   2322  CG1 ILE A  58      11.617  -0.034  -9.656  1.00  0.00           C  
ATOM   2323  CG2 ILE A  58      12.106   0.734 -12.063  1.00  0.00           C  
ATOM   2324  CD1 ILE A  58      11.945   1.317  -9.009  1.00  0.00           C  
ATOM   2325  H   ILE A  58      10.182  -2.354 -11.117  1.00  0.00           H  
ATOM   2326  HA  ILE A  58      12.813  -1.856 -12.378  1.00  0.00           H  
ATOM   2327  HB  ILE A  58      13.449  -0.195 -10.728  1.00  0.00           H  
ATOM   2328 HG12 ILE A  58      11.864  -0.808  -8.929  1.00  0.00           H  
ATOM   2329 HG13 ILE A  58      10.545  -0.080  -9.847  1.00  0.00           H  
ATOM   2330 HG21 ILE A  58      12.700   0.493 -12.945  1.00  0.00           H  
ATOM   2331 HG22 ILE A  58      11.056   0.707 -12.352  1.00  0.00           H  
ATOM   2332 HG23 ILE A  58      12.369   1.740 -11.735  1.00  0.00           H  
ATOM   2333 HD11 ILE A  58      13.023   1.416  -8.882  1.00  0.00           H  
ATOM   2334 HD12 ILE A  58      11.573   2.136  -9.623  1.00  0.00           H  
ATOM   2335 HD13 ILE A  58      11.473   1.367  -8.027  1.00  0.00           H  
ATOM   2336  N   LEU A  59      14.023  -2.822 -10.288  1.00  0.00           N  
ATOM   2337  CA  LEU A  59      14.747  -3.785  -9.454  1.00  0.00           C  
ATOM   2338  C   LEU A  59      15.668  -3.088  -8.442  1.00  0.00           C  
ATOM   2339  O   LEU A  59      16.255  -2.041  -8.719  1.00  0.00           O  
ATOM   2340  CB  LEU A  59      15.546  -4.759 -10.344  1.00  0.00           C  
ATOM   2341  CG  LEU A  59      14.725  -5.554 -11.378  1.00  0.00           C  
ATOM   2342  CD1 LEU A  59      15.667  -6.376 -12.258  1.00  0.00           C  
ATOM   2343  CD2 LEU A  59      13.742  -6.519 -10.716  1.00  0.00           C  
ATOM   2344  H   LEU A  59      14.590  -2.177 -10.820  1.00  0.00           H  
ATOM   2345  HA  LEU A  59      14.026  -4.368  -8.880  1.00  0.00           H  
ATOM   2346  HB2 LEU A  59      16.073  -5.465  -9.703  1.00  0.00           H  
ATOM   2347  HB3 LEU A  59      16.296  -4.179 -10.882  1.00  0.00           H  
ATOM   2348  HG  LEU A  59      14.171  -4.868 -12.019  1.00  0.00           H  
ATOM   2349 HD11 LEU A  59      16.364  -5.708 -12.764  1.00  0.00           H  
ATOM   2350 HD12 LEU A  59      16.229  -7.088 -11.653  1.00  0.00           H  
ATOM   2351 HD13 LEU A  59      15.095  -6.915 -13.014  1.00  0.00           H  
ATOM   2352 HD21 LEU A  59      14.266  -7.174 -10.021  1.00  0.00           H  
ATOM   2353 HD22 LEU A  59      12.982  -5.950 -10.180  1.00  0.00           H  
ATOM   2354 HD23 LEU A  59      13.250  -7.119 -11.482  1.00  0.00           H  
ATOM   2355  N   VAL A  60      15.821  -3.698  -7.267  1.00  0.00           N  
ATOM   2356  CA  VAL A  60      16.617  -3.177  -6.144  1.00  0.00           C  
ATOM   2357  C   VAL A  60      17.502  -4.288  -5.587  1.00  0.00           C  
ATOM   2358  O   VAL A  60      17.004  -5.360  -5.260  1.00  0.00           O  
ATOM   2359  CB  VAL A  60      15.716  -2.554  -5.055  1.00  0.00           C  
ATOM   2360  CG1 VAL A  60      16.505  -2.132  -3.810  1.00  0.00           C  
ATOM   2361  CG2 VAL A  60      14.916  -1.342  -5.547  1.00  0.00           C  
ATOM   2362  H   VAL A  60      15.335  -4.571  -7.125  1.00  0.00           H  
ATOM   2363  HA  VAL A  60      17.277  -2.391  -6.510  1.00  0.00           H  
ATOM   2364  HB  VAL A  60      14.995  -3.309  -4.742  1.00  0.00           H  
ATOM   2365 HG11 VAL A  60      16.909  -3.016  -3.316  1.00  0.00           H  
ATOM   2366 HG12 VAL A  60      17.322  -1.470  -4.094  1.00  0.00           H  
ATOM   2367 HG13 VAL A  60      15.848  -1.624  -3.104  1.00  0.00           H  
ATOM   2368 HG21 VAL A  60      15.590  -0.523  -5.796  1.00  0.00           H  
ATOM   2369 HG22 VAL A  60      14.333  -1.606  -6.429  1.00  0.00           H  
ATOM   2370 HG23 VAL A  60      14.230  -1.012  -4.767  1.00  0.00           H  
ATOM   2371  N   GLU A  61      18.805  -4.049  -5.464  1.00  0.00           N  
ATOM   2372  CA  GLU A  61      19.803  -5.068  -5.120  1.00  0.00           C  
ATOM   2373  C   GLU A  61      20.607  -4.644  -3.881  1.00  0.00           C  
ATOM   2374  O   GLU A  61      21.149  -3.534  -3.832  1.00  0.00           O  
ATOM   2375  CB  GLU A  61      20.628  -5.374  -6.390  1.00  0.00           C  
ATOM   2376  CG  GLU A  61      21.892  -6.239  -6.265  1.00  0.00           C  
ATOM   2377  CD  GLU A  61      21.662  -7.657  -5.735  1.00  0.00           C  
ATOM   2378  OE1 GLU A  61      22.371  -8.591  -6.172  1.00  0.00           O  
ATOM   2379  OE2 GLU A  61      20.781  -7.853  -4.873  1.00  0.00           O1-
ATOM   2380  H   GLU A  61      19.155  -3.144  -5.746  1.00  0.00           H  
ATOM   2381  HA  GLU A  61      19.285  -5.987  -4.846  1.00  0.00           H  
ATOM   2382  HB2 GLU A  61      20.940  -4.421  -6.818  1.00  0.00           H  
ATOM   2383  HB3 GLU A  61      19.968  -5.845  -7.119  1.00  0.00           H  
ATOM   2384  HG2 GLU A  61      22.604  -5.724  -5.619  1.00  0.00           H  
ATOM   2385  HG3 GLU A  61      22.349  -6.307  -7.252  1.00  0.00           H  
ATOM   2386  N   LEU A  62      20.666  -5.504  -2.859  1.00  0.00           N  
ATOM   2387  CA  LEU A  62      21.003  -5.121  -1.479  1.00  0.00           C  
ATOM   2388  C   LEU A  62      22.022  -6.054  -0.820  1.00  0.00           C  
ATOM   2389  O   LEU A  62      22.116  -7.231  -1.165  1.00  0.00           O  
ATOM   2390  CB  LEU A  62      19.725  -5.042  -0.616  1.00  0.00           C  
ATOM   2391  CG  LEU A  62      18.633  -4.075  -1.105  1.00  0.00           C  
ATOM   2392  CD1 LEU A  62      17.386  -4.222  -0.231  1.00  0.00           C  
ATOM   2393  CD2 LEU A  62      19.089  -2.616  -1.030  1.00  0.00           C  
ATOM   2394  H   LEU A  62      20.299  -6.435  -2.998  1.00  0.00           H  
ATOM   2395  HA  LEU A  62      21.456  -4.129  -1.494  1.00  0.00           H  
ATOM   2396  HB2 LEU A  62      20.006  -4.754   0.398  1.00  0.00           H  
ATOM   2397  HB3 LEU A  62      19.296  -6.042  -0.561  1.00  0.00           H  
ATOM   2398  HG  LEU A  62      18.359  -4.319  -2.132  1.00  0.00           H  
ATOM   2399 HD11 LEU A  62      17.020  -5.247  -0.290  1.00  0.00           H  
ATOM   2400 HD12 LEU A  62      17.623  -3.984   0.806  1.00  0.00           H  
ATOM   2401 HD13 LEU A  62      16.605  -3.551  -0.588  1.00  0.00           H  
ATOM   2402 HD21 LEU A  62      19.399  -2.374  -0.014  1.00  0.00           H  
ATOM   2403 HD22 LEU A  62      19.925  -2.455  -1.711  1.00  0.00           H  
ATOM   2404 HD23 LEU A  62      18.273  -1.956  -1.325  1.00  0.00           H  
ATOM   2405  N   SER A  63      22.753  -5.519   0.161  1.00  0.00           N  
ATOM   2406  CA  SER A  63      23.766  -6.218   0.970  1.00  0.00           C  
ATOM   2407  C   SER A  63      23.782  -5.699   2.421  1.00  0.00           C  
ATOM   2408  O   SER A  63      23.152  -4.679   2.715  1.00  0.00           O  
ATOM   2409  CB  SER A  63      25.154  -6.075   0.326  1.00  0.00           C  
ATOM   2410  OG  SER A  63      25.183  -6.629  -0.979  1.00  0.00           O  
ATOM   2411  H   SER A  63      22.608  -4.541   0.368  1.00  0.00           H  
ATOM   2412  HA  SER A  63      23.520  -7.279   1.003  1.00  0.00           H  
ATOM   2413  HB2 SER A  63      25.896  -6.583   0.941  1.00  0.00           H  
ATOM   2414  HB3 SER A  63      25.416  -5.019   0.266  1.00  0.00           H  
ATOM   2415  HG  SER A  63      25.144  -7.582  -0.865  1.00  0.00           H  
ATOM   2416  N   ASN A  64      24.491  -6.374   3.336  1.00  0.00           N  
ATOM   2417  CA  ASN A  64      24.621  -5.939   4.735  1.00  0.00           C  
ATOM   2418  C   ASN A  64      26.037  -6.139   5.328  1.00  0.00           C  
ATOM   2419  O   ASN A  64      26.924  -6.677   4.662  1.00  0.00           O  
ATOM   2420  CB  ASN A  64      23.483  -6.574   5.565  1.00  0.00           C  
ATOM   2421  CG  ASN A  64      23.587  -8.067   5.819  1.00  0.00           C  
ATOM   2422  OD1 ASN A  64      24.612  -8.701   5.648  1.00  0.00           O  
ATOM   2423  ND2 ASN A  64      22.529  -8.674   6.304  1.00  0.00           N  
ATOM   2424  H   ASN A  64      24.915  -7.253   3.078  1.00  0.00           H  
ATOM   2425  HA  ASN A  64      24.470  -4.859   4.747  1.00  0.00           H  
ATOM   2426  HB2 ASN A  64      22.535  -6.372   5.066  1.00  0.00           H  
ATOM   2427  HB3 ASN A  64      23.441  -6.081   6.536  1.00  0.00           H  
ATOM   2428 HD21 ASN A  64      21.701  -8.150   6.550  1.00  0.00           H  
ATOM   2429 HD22 ASN A  64      22.641  -9.639   6.580  1.00  0.00           H  
ATOM   2430  N   HIS A  65      26.281  -5.678   6.567  1.00  0.00           N  
ATOM   2431  CA  HIS A  65      27.608  -5.706   7.223  1.00  0.00           C  
ATOM   2432  C   HIS A  65      28.028  -7.120   7.666  1.00  0.00           C  
ATOM   2433  O   HIS A  65      29.221  -7.420   7.735  1.00  0.00           O  
ATOM   2434  CB  HIS A  65      27.627  -4.687   8.387  1.00  0.00           C  
ATOM   2435  CG  HIS A  65      28.934  -3.953   8.628  1.00  0.00           C  
ATOM   2436  ND1 HIS A  65      29.043  -2.685   9.219  1.00  0.00           N  
ATOM   2437  CD2 HIS A  65      30.190  -4.397   8.332  1.00  0.00           C  
ATOM   2438  CE1 HIS A  65      30.360  -2.416   9.278  1.00  0.00           C  
ATOM   2439  NE2 HIS A  65      31.068  -3.427   8.752  1.00  0.00           N  
ATOM   2440  H   HIS A  65      25.521  -5.278   7.098  1.00  0.00           H  
ATOM   2441  HA  HIS A  65      28.351  -5.393   6.489  1.00  0.00           H  
ATOM   2442  HB2 HIS A  65      27.346  -5.197   9.308  1.00  0.00           H  
ATOM   2443  HB3 HIS A  65      26.868  -3.925   8.210  1.00  0.00           H  
ATOM   2444  HD2 HIS A  65      30.454  -5.338   7.872  1.00  0.00           H  
ATOM   2445  HE2 HIS A  65      32.076  -3.489   8.727  1.00  0.00           H  
ATOM   2446  HE1 HIS A  65      30.792  -1.517   9.693  1.00  0.00           H  
ATOM   2447  N   ALA A  66      27.059  -8.014   7.883  1.00  0.00           N  
ATOM   2448  CA  ALA A  66      27.259  -9.461   7.995  1.00  0.00           C  
ATOM   2449  C   ALA A  66      27.583 -10.163   6.649  1.00  0.00           C  
ATOM   2450  O   ALA A  66      27.757 -11.382   6.629  1.00  0.00           O  
ATOM   2451  CB  ALA A  66      26.024 -10.063   8.678  1.00  0.00           C  
ATOM   2452  H   ALA A  66      26.113  -7.667   7.954  1.00  0.00           H  
ATOM   2453  HA  ALA A  66      28.117  -9.630   8.646  1.00  0.00           H  
ATOM   2454  HB1 ALA A  66      25.874  -9.587   9.647  1.00  0.00           H  
ATOM   2455  HB2 ALA A  66      25.141  -9.908   8.058  1.00  0.00           H  
ATOM   2456  HB3 ALA A  66      26.172 -11.132   8.833  1.00  0.00           H  
ATOM   2457  N   GLU A  67      27.688  -9.407   5.549  1.00  0.00           N  
ATOM   2458  CA  GLU A  67      28.019  -9.854   4.185  1.00  0.00           C  
ATOM   2459  C   GLU A  67      27.008 -10.835   3.555  1.00  0.00           C  
ATOM   2460  O   GLU A  67      27.369 -11.733   2.791  1.00  0.00           O  
ATOM   2461  CB  GLU A  67      29.497 -10.277   4.071  1.00  0.00           C  
ATOM   2462  CG  GLU A  67      30.491  -9.161   4.456  1.00  0.00           C  
ATOM   2463  CD  GLU A  67      31.324  -8.693   3.257  1.00  0.00           C  
ATOM   2464  OE1 GLU A  67      31.224  -7.511   2.856  1.00  0.00           O  
ATOM   2465  OE2 GLU A  67      32.101  -9.508   2.708  1.00  0.00           O1-
ATOM   2466  H   GLU A  67      27.500  -8.420   5.652  1.00  0.00           H  
ATOM   2467  HA  GLU A  67      27.928  -8.964   3.563  1.00  0.00           H  
ATOM   2468  HB2 GLU A  67      29.684 -10.580   3.041  1.00  0.00           H  
ATOM   2469  HB3 GLU A  67      29.673 -11.144   4.708  1.00  0.00           H  
ATOM   2470  HG2 GLU A  67      31.165  -9.546   5.221  1.00  0.00           H  
ATOM   2471  HG3 GLU A  67      29.968  -8.306   4.886  1.00  0.00           H  
ATOM   2472  N   LEU A  68      25.719 -10.630   3.837  1.00  0.00           N  
ATOM   2473  CA  LEU A  68      24.585 -11.309   3.199  1.00  0.00           C  
ATOM   2474  C   LEU A  68      23.889 -10.354   2.213  1.00  0.00           C  
ATOM   2475  O   LEU A  68      23.852  -9.146   2.452  1.00  0.00           O  
ATOM   2476  CB  LEU A  68      23.612 -11.852   4.266  1.00  0.00           C  
ATOM   2477  CG  LEU A  68      24.257 -12.645   5.422  1.00  0.00           C  
ATOM   2478  CD1 LEU A  68      23.169 -13.107   6.394  1.00  0.00           C  
ATOM   2479  CD2 LEU A  68      25.017 -13.883   4.942  1.00  0.00           C  
ATOM   2480  H   LEU A  68      25.499  -9.886   4.484  1.00  0.00           H  
ATOM   2481  HA  LEU A  68      24.959 -12.157   2.626  1.00  0.00           H  
ATOM   2482  HB2 LEU A  68      22.876 -12.484   3.769  1.00  0.00           H  
ATOM   2483  HB3 LEU A  68      23.081 -11.004   4.697  1.00  0.00           H  
ATOM   2484  HG  LEU A  68      24.941 -12.001   5.975  1.00  0.00           H  
ATOM   2485 HD11 LEU A  68      22.645 -12.236   6.788  1.00  0.00           H  
ATOM   2486 HD12 LEU A  68      22.461 -13.763   5.887  1.00  0.00           H  
ATOM   2487 HD13 LEU A  68      23.629 -13.641   7.225  1.00  0.00           H  
ATOM   2488 HD21 LEU A  68      24.360 -14.521   4.352  1.00  0.00           H  
ATOM   2489 HD22 LEU A  68      25.866 -13.570   4.335  1.00  0.00           H  
ATOM   2490 HD23 LEU A  68      25.387 -14.431   5.808  1.00  0.00           H  
ATOM   2491  N   SER A  69      23.321 -10.880   1.119  1.00  0.00           N  
ATOM   2492  CA  SER A  69      22.782 -10.067   0.010  1.00  0.00           C  
ATOM   2493  C   SER A  69      21.508 -10.657  -0.607  1.00  0.00           C  
ATOM   2494  O   SER A  69      21.415 -11.876  -0.773  1.00  0.00           O  
ATOM   2495  CB  SER A  69      23.830  -9.880  -1.099  1.00  0.00           C  
ATOM   2496  OG  SER A  69      25.050  -9.336  -0.631  1.00  0.00           O  
ATOM   2497  H   SER A  69      23.336 -11.883   1.003  1.00  0.00           H  
ATOM   2498  HA  SER A  69      22.521  -9.082   0.397  1.00  0.00           H  
ATOM   2499  HB2 SER A  69      23.427  -9.237  -1.881  1.00  0.00           H  
ATOM   2500  HB3 SER A  69      24.048 -10.853  -1.539  1.00  0.00           H  
ATOM   2501  HG  SER A  69      25.671 -10.067  -0.582  1.00  0.00           H  
ATOM   2502  N   VAL A  70      20.545  -9.802  -0.978  1.00  0.00           N  
ATOM   2503  CA  VAL A  70      19.194 -10.168  -1.470  1.00  0.00           C  
ATOM   2504  C   VAL A  70      18.677  -9.125  -2.474  1.00  0.00           C  
ATOM   2505  O   VAL A  70      19.067  -7.960  -2.406  1.00  0.00           O  
ATOM   2506  CB  VAL A  70      18.170 -10.327  -0.314  1.00  0.00           C  
ATOM   2507  CG1 VAL A  70      18.658 -11.241   0.818  1.00  0.00           C  
ATOM   2508  CG2 VAL A  70      17.719  -8.998   0.313  1.00  0.00           C  
ATOM   2509  H   VAL A  70      20.757  -8.816  -0.937  1.00  0.00           H  
ATOM   2510  HA  VAL A  70      19.258 -11.122  -1.992  1.00  0.00           H  
ATOM   2511  HB  VAL A  70      17.280 -10.795  -0.736  1.00  0.00           H  
ATOM   2512 HG11 VAL A  70      19.019 -12.182   0.405  1.00  0.00           H  
ATOM   2513 HG12 VAL A  70      19.464 -10.764   1.375  1.00  0.00           H  
ATOM   2514 HG13 VAL A  70      17.836 -11.447   1.504  1.00  0.00           H  
ATOM   2515 HG21 VAL A  70      18.587  -8.424   0.636  1.00  0.00           H  
ATOM   2516 HG22 VAL A  70      17.154  -8.410  -0.409  1.00  0.00           H  
ATOM   2517 HG23 VAL A  70      17.073  -9.188   1.171  1.00  0.00           H  
ATOM   2518  N   THR A  71      17.766  -9.519  -3.368  1.00  0.00           N  
ATOM   2519  CA  THR A  71      17.259  -8.668  -4.466  1.00  0.00           C  
ATOM   2520  C   THR A  71      15.730  -8.553  -4.438  1.00  0.00           C  
ATOM   2521  O   THR A  71      15.064  -9.544  -4.153  1.00  0.00           O  
ATOM   2522  CB  THR A  71      17.719  -9.195  -5.837  1.00  0.00           C  
ATOM   2523  OG1 THR A  71      19.079  -9.567  -5.851  1.00  0.00           O  
ATOM   2524  CG2 THR A  71      17.478  -8.218  -6.988  1.00  0.00           C  
ATOM   2525  H   THR A  71      17.475 -10.487  -3.363  1.00  0.00           H  
ATOM   2526  HA  THR A  71      17.665  -7.663  -4.352  1.00  0.00           H  
ATOM   2527  HB  THR A  71      17.146 -10.097  -6.052  1.00  0.00           H  
ATOM   2528 HG21 THR A  71      16.418  -7.984  -7.083  1.00  0.00           H  
ATOM   2529 HG22 THR A  71      18.036  -7.298  -6.815  1.00  0.00           H  
ATOM   2530 HG23 THR A  71      17.813  -8.662  -7.926  1.00  0.00           H  
ATOM   2531  HG1 THR A  71      19.600  -8.848  -5.489  1.00  0.00           H  
ATOM   2532  N   LEU A  72      15.163  -7.386  -4.763  1.00  0.00           N  
ATOM   2533  CA  LEU A  72      13.728  -7.054  -4.716  1.00  0.00           C  
ATOM   2534  C   LEU A  72      13.220  -6.540  -6.082  1.00  0.00           C  
ATOM   2535  O   LEU A  72      14.011  -6.044  -6.887  1.00  0.00           O  
ATOM   2536  CB  LEU A  72      13.445  -5.984  -3.634  1.00  0.00           C  
ATOM   2537  CG  LEU A  72      14.161  -6.078  -2.271  1.00  0.00           C  
ATOM   2538  CD1 LEU A  72      13.761  -4.874  -1.414  1.00  0.00           C  
ATOM   2539  CD2 LEU A  72      13.809  -7.342  -1.492  1.00  0.00           C  
ATOM   2540  H   LEU A  72      15.783  -6.639  -5.041  1.00  0.00           H  
ATOM   2541  HA  LEU A  72      13.162  -7.951  -4.463  1.00  0.00           H  
ATOM   2542  HB2 LEU A  72      12.370  -5.964  -3.457  1.00  0.00           H  
ATOM   2543  HB3 LEU A  72      13.711  -5.017  -4.063  1.00  0.00           H  
ATOM   2544  HG  LEU A  72      15.240  -6.042  -2.418  1.00  0.00           H  
ATOM   2545 HD11 LEU A  72      14.033  -3.952  -1.926  1.00  0.00           H  
ATOM   2546 HD12 LEU A  72      12.686  -4.882  -1.230  1.00  0.00           H  
ATOM   2547 HD13 LEU A  72      14.286  -4.910  -0.460  1.00  0.00           H  
ATOM   2548 HD21 LEU A  72      12.727  -7.462  -1.430  1.00  0.00           H  
ATOM   2549 HD22 LEU A  72      14.252  -8.200  -1.996  1.00  0.00           H  
ATOM   2550 HD23 LEU A  72      14.226  -7.289  -0.486  1.00  0.00           H  
ATOM   2551  N   ALA A  73      11.904  -6.596  -6.322  1.00  0.00           N  
ATOM   2552  CA  ALA A  73      11.256  -6.093  -7.543  1.00  0.00           C  
ATOM   2553  C   ALA A  73       9.965  -5.304  -7.246  1.00  0.00           C  
ATOM   2554  O   ALA A  73       9.216  -5.673  -6.336  1.00  0.00           O  
ATOM   2555  CB  ALA A  73      10.998  -7.271  -8.491  1.00  0.00           C  
ATOM   2556  H   ALA A  73      11.311  -7.043  -5.637  1.00  0.00           H  
ATOM   2557  HA  ALA A  73      11.938  -5.408  -8.047  1.00  0.00           H  
ATOM   2558  HB1 ALA A  73      11.937  -7.776  -8.721  1.00  0.00           H  
ATOM   2559  HB2 ALA A  73      10.314  -7.980  -8.025  1.00  0.00           H  
ATOM   2560  HB3 ALA A  73      10.558  -6.903  -9.418  1.00  0.00           H  
ATOM   2561  N   LEU A  74       9.697  -4.233  -8.011  1.00  0.00           N  
ATOM   2562  CA  LEU A  74       8.614  -3.269  -7.749  1.00  0.00           C  
ATOM   2563  C   LEU A  74       7.846  -2.829  -9.006  1.00  0.00           C  
ATOM   2564  O   LEU A  74       8.457  -2.571 -10.042  1.00  0.00           O  
ATOM   2565  CB  LEU A  74       9.131  -2.001  -7.032  1.00  0.00           C  
ATOM   2566  CG  LEU A  74       9.938  -2.196  -5.736  1.00  0.00           C  
ATOM   2567  CD1 LEU A  74      11.447  -2.301  -5.982  1.00  0.00           C  
ATOM   2568  CD2 LEU A  74       9.726  -0.993  -4.812  1.00  0.00           C  
ATOM   2569  H   LEU A  74      10.337  -4.012  -8.761  1.00  0.00           H  
ATOM   2570  HA  LEU A  74       7.897  -3.755  -7.087  1.00  0.00           H  
ATOM   2571  HB2 LEU A  74       8.249  -1.405  -6.798  1.00  0.00           H  
ATOM   2572  HB3 LEU A  74       9.727  -1.415  -7.732  1.00  0.00           H  
ATOM   2573  HG  LEU A  74       9.591  -3.095  -5.227  1.00  0.00           H  
ATOM   2574 HD11 LEU A  74      11.674  -3.126  -6.659  1.00  0.00           H  
ATOM   2575 HD12 LEU A  74      11.817  -1.376  -6.425  1.00  0.00           H  
ATOM   2576 HD13 LEU A  74      11.960  -2.480  -5.038  1.00  0.00           H  
ATOM   2577 HD21 LEU A  74      10.020  -0.073  -5.317  1.00  0.00           H  
ATOM   2578 HD22 LEU A  74       8.675  -0.927  -4.529  1.00  0.00           H  
ATOM   2579 HD23 LEU A  74      10.317  -1.109  -3.903  1.00  0.00           H  
ATOM   2580  N   ASP A  75       6.521  -2.677  -8.887  1.00  0.00           N  
ATOM   2581  CA  ASP A  75       5.643  -2.012  -9.873  1.00  0.00           C  
ATOM   2582  C   ASP A  75       5.809  -0.484  -9.773  1.00  0.00           C  
ATOM   2583  O   ASP A  75       5.579   0.101  -8.711  1.00  0.00           O  
ATOM   2584  CB  ASP A  75       4.187  -2.462  -9.612  1.00  0.00           C  
ATOM   2585  CG  ASP A  75       3.082  -1.786 -10.448  1.00  0.00           C  
ATOM   2586  OD1 ASP A  75       3.335  -0.831 -11.218  1.00  0.00           O  
ATOM   2587  OD2 ASP A  75       1.913  -2.238 -10.378  1.00  0.00           O1-
ATOM   2588  H   ASP A  75       6.104  -2.934  -8.005  1.00  0.00           H  
ATOM   2589  HA  ASP A  75       5.920  -2.320 -10.881  1.00  0.00           H  
ATOM   2590  HB2 ASP A  75       3.964  -2.292  -8.559  1.00  0.00           H  
ATOM   2591  HB3 ASP A  75       4.127  -3.538  -9.778  1.00  0.00           H  
ATOM   2592  N   VAL A  76       6.194   0.193 -10.863  1.00  0.00           N  
ATOM   2593  CA  VAL A  76       6.489   1.643 -10.822  1.00  0.00           C  
ATOM   2594  C   VAL A  76       5.250   2.503 -10.587  1.00  0.00           C  
ATOM   2595  O   VAL A  76       5.387   3.662 -10.221  1.00  0.00           O  
ATOM   2596  CB  VAL A  76       7.228   2.152 -12.077  1.00  0.00           C  
ATOM   2597  CG1 VAL A  76       8.482   1.327 -12.350  1.00  0.00           C  
ATOM   2598  CG2 VAL A  76       6.360   2.217 -13.341  1.00  0.00           C  
ATOM   2599  H   VAL A  76       6.295  -0.308 -11.735  1.00  0.00           H  
ATOM   2600  HA  VAL A  76       7.146   1.817  -9.971  1.00  0.00           H  
ATOM   2601  HB  VAL A  76       7.563   3.168 -11.869  1.00  0.00           H  
ATOM   2602 HG11 VAL A  76       9.081   1.281 -11.440  1.00  0.00           H  
ATOM   2603 HG12 VAL A  76       8.215   0.317 -12.661  1.00  0.00           H  
ATOM   2604 HG13 VAL A  76       9.064   1.799 -13.140  1.00  0.00           H  
ATOM   2605 HG21 VAL A  76       5.897   1.249 -13.534  1.00  0.00           H  
ATOM   2606 HG22 VAL A  76       5.582   2.971 -13.220  1.00  0.00           H  
ATOM   2607 HG23 VAL A  76       6.977   2.497 -14.195  1.00  0.00           H  
ATOM   2608  N   THR A  77       4.046   1.965 -10.777  1.00  0.00           N  
ATOM   2609  CA  THR A  77       2.797   2.749 -10.840  1.00  0.00           C  
ATOM   2610  C   THR A  77       2.123   2.917  -9.471  1.00  0.00           C  
ATOM   2611  O   THR A  77       1.174   3.690  -9.328  1.00  0.00           O  
ATOM   2612  CB  THR A  77       1.861   2.165 -11.910  1.00  0.00           C  
ATOM   2613  OG1 THR A  77       1.315   0.926 -11.513  1.00  0.00           O  
ATOM   2614  CG2 THR A  77       2.607   1.960 -13.235  1.00  0.00           C  
ATOM   2615  H   THR A  77       4.002   0.983 -11.010  1.00  0.00           H  
ATOM   2616  HA  THR A  77       3.043   3.755 -11.177  1.00  0.00           H  
ATOM   2617  HB  THR A  77       1.039   2.864 -12.070  1.00  0.00           H  
ATOM   2618 HG21 THR A  77       3.093   2.890 -13.528  1.00  0.00           H  
ATOM   2619 HG22 THR A  77       3.368   1.187 -13.124  1.00  0.00           H  
ATOM   2620 HG23 THR A  77       1.923   1.665 -14.030  1.00  0.00           H  
ATOM   2621  HG1 THR A  77       2.035   0.298 -11.419  1.00  0.00           H  
ATOM   2622  N   ASN A  78       2.643   2.223  -8.451  1.00  0.00           N  
ATOM   2623  CA  ASN A  78       2.185   2.233  -7.052  1.00  0.00           C  
ATOM   2624  C   ASN A  78       3.318   1.923  -6.035  1.00  0.00           C  
ATOM   2625  O   ASN A  78       3.110   2.048  -4.825  1.00  0.00           O  
ATOM   2626  CB  ASN A  78       1.032   1.217  -6.910  1.00  0.00           C  
ATOM   2627  CG  ASN A  78       1.371  -0.101  -7.580  1.00  0.00           C  
ATOM   2628  OD1 ASN A  78       2.406  -0.680  -7.304  1.00  0.00           O  
ATOM   2629  ND2 ASN A  78       0.577  -0.572  -8.509  1.00  0.00           N  
ATOM   2630  H   ASN A  78       3.384   1.582  -8.697  1.00  0.00           H  
ATOM   2631  HA  ASN A  78       1.801   3.224  -6.810  1.00  0.00           H  
ATOM   2632  HB2 ASN A  78       0.138   1.634  -7.373  1.00  0.00           H  
ATOM   2633  HB3 ASN A  78       0.810   1.032  -5.859  1.00  0.00           H  
ATOM   2634 HD21 ASN A  78       0.975  -1.298  -9.087  1.00  0.00           H  
ATOM   2635 HD22 ASN A  78      -0.214  -0.023  -8.812  1.00  0.00           H  
ATOM   2636  N   ALA A  79       4.515   1.539  -6.496  1.00  0.00           N  
ATOM   2637  CA  ALA A  79       5.656   1.092  -5.689  1.00  0.00           C  
ATOM   2638  C   ALA A  79       5.400  -0.159  -4.818  1.00  0.00           C  
ATOM   2639  O   ALA A  79       6.030  -0.336  -3.769  1.00  0.00           O  
ATOM   2640  CB  ALA A  79       6.288   2.280  -4.959  1.00  0.00           C  
ATOM   2641  H   ALA A  79       4.627   1.412  -7.491  1.00  0.00           H  
ATOM   2642  HA  ALA A  79       6.404   0.762  -6.410  1.00  0.00           H  
ATOM   2643  HB1 ALA A  79       6.426   3.107  -5.656  1.00  0.00           H  
ATOM   2644  HB2 ALA A  79       5.649   2.606  -4.138  1.00  0.00           H  
ATOM   2645  HB3 ALA A  79       7.258   1.979  -4.562  1.00  0.00           H  
ATOM   2646  N   TYR A  80       4.497  -1.040  -5.261  1.00  0.00           N  
ATOM   2647  CA  TYR A  80       4.282  -2.367  -4.684  1.00  0.00           C  
ATOM   2648  C   TYR A  80       5.536  -3.234  -4.886  1.00  0.00           C  
ATOM   2649  O   TYR A  80       5.836  -3.637  -6.007  1.00  0.00           O  
ATOM   2650  CB  TYR A  80       3.040  -2.999  -5.350  1.00  0.00           C  
ATOM   2651  CG  TYR A  80       2.633  -4.425  -4.986  1.00  0.00           C  
ATOM   2652  CD1 TYR A  80       3.103  -5.067  -3.823  1.00  0.00           C  
ATOM   2653  CD2 TYR A  80       1.725  -5.106  -5.824  1.00  0.00           C  
ATOM   2654  CE1 TYR A  80       2.681  -6.370  -3.507  1.00  0.00           C  
ATOM   2655  CE2 TYR A  80       1.303  -6.416  -5.513  1.00  0.00           C  
ATOM   2656  CZ  TYR A  80       1.786  -7.053  -4.351  1.00  0.00           C  
ATOM   2657  OH  TYR A  80       1.411  -8.317  -4.032  1.00  0.00           O  
ATOM   2658  H   TYR A  80       3.987  -0.823  -6.105  1.00  0.00           H  
ATOM   2659  HA  TYR A  80       4.086  -2.256  -3.618  1.00  0.00           H  
ATOM   2660  HB2 TYR A  80       3.204  -2.991  -6.428  1.00  0.00           H  
ATOM   2661  HB3 TYR A  80       2.184  -2.355  -5.150  1.00  0.00           H  
ATOM   2662  HD1 TYR A  80       3.791  -4.571  -3.154  1.00  0.00           H  
ATOM   2663  HD2 TYR A  80       1.351  -4.622  -6.714  1.00  0.00           H  
ATOM   2664  HE1 TYR A  80       3.051  -6.867  -2.622  1.00  0.00           H  
ATOM   2665  HE2 TYR A  80       0.608  -6.937  -6.156  1.00  0.00           H  
ATOM   2666  HH  TYR A  80       1.245  -8.853  -4.812  1.00  0.00           H  
ATOM   2667  N   VAL A  81       6.259  -3.539  -3.801  1.00  0.00           N  
ATOM   2668  CA  VAL A  81       7.240  -4.641  -3.759  1.00  0.00           C  
ATOM   2669  C   VAL A  81       6.511  -5.978  -3.936  1.00  0.00           C  
ATOM   2670  O   VAL A  81       5.774  -6.376  -3.034  1.00  0.00           O  
ATOM   2671  CB  VAL A  81       8.055  -4.639  -2.443  1.00  0.00           C  
ATOM   2672  CG1 VAL A  81       9.011  -5.837  -2.350  1.00  0.00           C  
ATOM   2673  CG2 VAL A  81       8.872  -3.357  -2.245  1.00  0.00           C  
ATOM   2674  H   VAL A  81       6.090  -3.015  -2.954  1.00  0.00           H  
ATOM   2675  HA  VAL A  81       7.937  -4.519  -4.588  1.00  0.00           H  
ATOM   2676  HB  VAL A  81       7.354  -4.704  -1.610  1.00  0.00           H  
ATOM   2677 HG11 VAL A  81       8.453  -6.772  -2.309  1.00  0.00           H  
ATOM   2678 HG12 VAL A  81       9.678  -5.852  -3.211  1.00  0.00           H  
ATOM   2679 HG13 VAL A  81       9.605  -5.766  -1.438  1.00  0.00           H  
ATOM   2680 HG21 VAL A  81       9.680  -3.315  -2.975  1.00  0.00           H  
ATOM   2681 HG22 VAL A  81       8.242  -2.474  -2.344  1.00  0.00           H  
ATOM   2682 HG23 VAL A  81       9.311  -3.356  -1.247  1.00  0.00           H  
ATOM   2683  N   VAL A  82       6.695  -6.660  -5.072  1.00  0.00           N  
ATOM   2684  CA  VAL A  82       5.886  -7.843  -5.461  1.00  0.00           C  
ATOM   2685  C   VAL A  82       6.531  -9.183  -5.084  1.00  0.00           C  
ATOM   2686  O   VAL A  82       5.835 -10.192  -4.954  1.00  0.00           O  
ATOM   2687  CB  VAL A  82       5.544  -7.826  -6.969  1.00  0.00           C  
ATOM   2688  CG1 VAL A  82       4.912  -6.507  -7.422  1.00  0.00           C  
ATOM   2689  CG2 VAL A  82       6.743  -8.117  -7.885  1.00  0.00           C  
ATOM   2690  H   VAL A  82       7.341  -6.274  -5.746  1.00  0.00           H  
ATOM   2691  HA  VAL A  82       4.936  -7.797  -4.928  1.00  0.00           H  
ATOM   2692  HB  VAL A  82       4.807  -8.610  -7.142  1.00  0.00           H  
ATOM   2693 HG11 VAL A  82       4.122  -6.222  -6.728  1.00  0.00           H  
ATOM   2694 HG12 VAL A  82       5.662  -5.717  -7.457  1.00  0.00           H  
ATOM   2695 HG13 VAL A  82       4.479  -6.626  -8.415  1.00  0.00           H  
ATOM   2696 HG21 VAL A  82       7.525  -7.374  -7.732  1.00  0.00           H  
ATOM   2697 HG22 VAL A  82       7.144  -9.111  -7.687  1.00  0.00           H  
ATOM   2698 HG23 VAL A  82       6.424  -8.083  -8.927  1.00  0.00           H  
ATOM   2699  N   GLY A  83       7.855  -9.209  -4.920  1.00  0.00           N  
ATOM   2700  CA  GLY A  83       8.632 -10.424  -4.682  1.00  0.00           C  
ATOM   2701  C   GLY A  83      10.136 -10.162  -4.594  1.00  0.00           C  
ATOM   2702  O   GLY A  83      10.593  -9.027  -4.772  1.00  0.00           O  
ATOM   2703  H   GLY A  83       8.368  -8.344  -5.011  1.00  0.00           H  
ATOM   2704  HA2 GLY A  83       8.455 -11.136  -5.488  1.00  0.00           H  
ATOM   2705  HA3 GLY A  83       8.308 -10.883  -3.748  1.00  0.00           H  
ATOM   2706  N   TYR A  84      10.902 -11.217  -4.310  1.00  0.00           N  
ATOM   2707  CA  TYR A  84      12.334 -11.139  -4.014  1.00  0.00           C  
ATOM   2708  C   TYR A  84      13.113 -12.418  -4.391  1.00  0.00           C  
ATOM   2709  O   TYR A  84      12.520 -13.474  -4.619  1.00  0.00           O  
ATOM   2710  CB  TYR A  84      12.506 -10.756  -2.531  1.00  0.00           C  
ATOM   2711  CG  TYR A  84      12.702 -11.889  -1.547  1.00  0.00           C  
ATOM   2712  CD1 TYR A  84      11.594 -12.568  -1.005  1.00  0.00           C  
ATOM   2713  CD2 TYR A  84      14.010 -12.231  -1.147  1.00  0.00           C  
ATOM   2714  CE1 TYR A  84      11.797 -13.577  -0.043  1.00  0.00           C  
ATOM   2715  CE2 TYR A  84      14.211 -13.242  -0.194  1.00  0.00           C  
ATOM   2716  CZ  TYR A  84      13.105 -13.906   0.370  1.00  0.00           C  
ATOM   2717  OH  TYR A  84      13.300 -14.854   1.317  1.00  0.00           O  
ATOM   2718  H   TYR A  84      10.456 -12.121  -4.244  1.00  0.00           H  
ATOM   2719  HA  TYR A  84      12.752 -10.329  -4.611  1.00  0.00           H  
ATOM   2720  HB2 TYR A  84      11.669 -10.139  -2.202  1.00  0.00           H  
ATOM   2721  HB3 TYR A  84      13.388 -10.120  -2.454  1.00  0.00           H  
ATOM   2722  HD1 TYR A  84      10.595 -12.311  -1.323  1.00  0.00           H  
ATOM   2723  HD2 TYR A  84      14.858 -11.711  -1.567  1.00  0.00           H  
ATOM   2724  HE1 TYR A  84      10.963 -14.111   0.388  1.00  0.00           H  
ATOM   2725  HE2 TYR A  84      15.212 -13.504   0.114  1.00  0.00           H  
ATOM   2726  HH  TYR A  84      14.217 -14.879   1.602  1.00  0.00           H  
ATOM   2727  N   ARG A  85      14.450 -12.323  -4.425  1.00  0.00           N  
ATOM   2728  CA  ARG A  85      15.417 -13.389  -4.761  1.00  0.00           C  
ATOM   2729  C   ARG A  85      16.566 -13.428  -3.744  1.00  0.00           C  
ATOM   2730  O   ARG A  85      17.089 -12.371  -3.382  1.00  0.00           O  
ATOM   2731  CB  ARG A  85      15.899 -13.185  -6.216  1.00  0.00           C  
ATOM   2732  CG  ARG A  85      17.011 -14.137  -6.705  1.00  0.00           C  
ATOM   2733  CD  ARG A  85      17.623 -13.693  -8.048  1.00  0.00           C  
ATOM   2734  NE  ARG A  85      18.485 -12.509  -7.877  1.00  0.00           N  
ATOM   2735  CZ  ARG A  85      18.942 -11.688  -8.805  1.00  0.00           C  
ATOM   2736  NH1 ARG A  85      18.736 -11.845 -10.083  1.00  0.00           N  
ATOM   2737  NH2 ARG A  85      19.632 -10.649  -8.439  1.00  0.00           N1+
ATOM   2738  H   ARG A  85      14.832 -11.409  -4.226  1.00  0.00           H  
ATOM   2739  HA  ARG A  85      14.911 -14.353  -4.709  1.00  0.00           H  
ATOM   2740  HB2 ARG A  85      16.264 -12.161  -6.302  1.00  0.00           H  
ATOM   2741  HB3 ARG A  85      15.041 -13.286  -6.881  1.00  0.00           H  
ATOM   2742  HG2 ARG A  85      16.585 -15.133  -6.822  1.00  0.00           H  
ATOM   2743  HG3 ARG A  85      17.813 -14.196  -5.970  1.00  0.00           H  
ATOM   2744  HD2 ARG A  85      16.826 -13.485  -8.763  1.00  0.00           H  
ATOM   2745  HD3 ARG A  85      18.230 -14.508  -8.442  1.00  0.00           H  
ATOM   2746  HE  ARG A  85      18.867 -12.360  -6.953  1.00  0.00           H  
ATOM   2747 HH11 ARG A  85      19.084 -11.170 -10.748  1.00  0.00           H  
ATOM   2748 HH12 ARG A  85      18.333 -12.689 -10.464  1.00  0.00           H  
ATOM   2749 HH21 ARG A  85      19.708 -10.429  -7.456  1.00  0.00           H  
ATOM   2750 HH22 ARG A  85      20.037 -10.027  -9.124  1.00  0.00           H  
ATOM   2751  N   ALA A  86      16.951 -14.621  -3.279  1.00  0.00           N  
ATOM   2752  CA  ALA A  86      18.095 -14.826  -2.380  1.00  0.00           C  
ATOM   2753  C   ALA A  86      18.559 -16.295  -2.310  1.00  0.00           C  
ATOM   2754  O   ALA A  86      17.740 -17.216  -2.353  1.00  0.00           O  
ATOM   2755  CB  ALA A  86      17.715 -14.380  -0.961  1.00  0.00           C  
ATOM   2756  H   ALA A  86      16.460 -15.442  -3.604  1.00  0.00           H  
ATOM   2757  HA  ALA A  86      18.928 -14.216  -2.729  1.00  0.00           H  
ATOM   2758  HB1 ALA A  86      17.388 -13.340  -0.965  1.00  0.00           H  
ATOM   2759  HB2 ALA A  86      16.914 -15.011  -0.576  1.00  0.00           H  
ATOM   2760  HB3 ALA A  86      18.584 -14.474  -0.311  1.00  0.00           H  
ATOM   2761  N   GLY A  87      19.866 -16.512  -2.122  1.00  0.00           N  
ATOM   2762  CA  GLY A  87      20.481 -17.792  -1.741  1.00  0.00           C  
ATOM   2763  C   GLY A  87      20.478 -18.852  -2.843  1.00  0.00           C  
ATOM   2764  O   GLY A  87      21.521 -19.192  -3.395  1.00  0.00           O  
ATOM   2765  H   GLY A  87      20.499 -15.730  -2.208  1.00  0.00           H  
ATOM   2766  HA2 GLY A  87      19.954 -18.196  -0.876  1.00  0.00           H  
ATOM   2767  HA3 GLY A  87      21.514 -17.614  -1.445  1.00  0.00           H  
ATOM   2768  N   ASN A  88      19.294 -19.371  -3.160  1.00  0.00           N  
ATOM   2769  CA  ASN A  88      19.043 -20.443  -4.129  1.00  0.00           C  
ATOM   2770  C   ASN A  88      17.638 -20.353  -4.773  1.00  0.00           C  
ATOM   2771  O   ASN A  88      17.274 -21.225  -5.566  1.00  0.00           O  
ATOM   2772  CB  ASN A  88      19.247 -21.794  -3.410  1.00  0.00           C  
ATOM   2773  CG  ASN A  88      18.420 -21.939  -2.138  1.00  0.00           C  
ATOM   2774  OD1 ASN A  88      17.302 -21.456  -2.044  1.00  0.00           O  
ATOM   2775  ND2 ASN A  88      18.929 -22.595  -1.124  1.00  0.00           N  
ATOM   2776  H   ASN A  88      18.501 -19.001  -2.655  1.00  0.00           H  
ATOM   2777  HA  ASN A  88      19.760 -20.369  -4.947  1.00  0.00           H  
ATOM   2778  HB2 ASN A  88      20.302 -21.888  -3.150  1.00  0.00           H  
ATOM   2779  HB3 ASN A  88      18.997 -22.613  -4.084  1.00  0.00           H  
ATOM   2780 HD21 ASN A  88      19.855 -22.994  -1.180  1.00  0.00           H  
ATOM   2781 HD22 ASN A  88      18.395 -22.604  -0.267  1.00  0.00           H  
ATOM   2782  N   SER A  89      16.838 -19.336  -4.425  1.00  0.00           N  
ATOM   2783  CA  SER A  89      15.394 -19.299  -4.693  1.00  0.00           C  
ATOM   2784  C   SER A  89      14.843 -17.879  -4.875  1.00  0.00           C  
ATOM   2785  O   SER A  89      15.510 -16.886  -4.568  1.00  0.00           O  
ATOM   2786  CB  SER A  89      14.633 -19.976  -3.541  1.00  0.00           C  
ATOM   2787  OG  SER A  89      14.997 -21.335  -3.398  1.00  0.00           O  
ATOM   2788  H   SER A  89      17.206 -18.597  -3.843  1.00  0.00           H  
ATOM   2789  HA  SER A  89      15.188 -19.855  -5.608  1.00  0.00           H  
ATOM   2790  HB2 SER A  89      13.561 -19.926  -3.736  1.00  0.00           H  
ATOM   2791  HB3 SER A  89      14.842 -19.448  -2.611  1.00  0.00           H  
ATOM   2792  HG  SER A  89      15.803 -21.374  -2.879  1.00  0.00           H  
ATOM   2793  N   ALA A  90      13.594 -17.791  -5.336  1.00  0.00           N  
ATOM   2794  CA  ALA A  90      12.797 -16.568  -5.380  1.00  0.00           C  
ATOM   2795  C   ALA A  90      11.340 -16.803  -4.949  1.00  0.00           C  
ATOM   2796  O   ALA A  90      10.802 -17.908  -5.064  1.00  0.00           O  
ATOM   2797  CB  ALA A  90      12.904 -15.931  -6.767  1.00  0.00           C  
ATOM   2798  H   ALA A  90      13.146 -18.639  -5.654  1.00  0.00           H  
ATOM   2799  HA  ALA A  90      13.217 -15.867  -4.659  1.00  0.00           H  
ATOM   2800  HB1 ALA A  90      13.931 -15.605  -6.930  1.00  0.00           H  
ATOM   2801  HB2 ALA A  90      12.613 -16.647  -7.536  1.00  0.00           H  
ATOM   2802  HB3 ALA A  90      12.254 -15.058  -6.824  1.00  0.00           H  
ATOM   2803  N   TYR A  91      10.708 -15.740  -4.453  1.00  0.00           N  
ATOM   2804  CA  TYR A  91       9.433 -15.772  -3.736  1.00  0.00           C  
ATOM   2805  C   TYR A  91       8.584 -14.546  -4.087  1.00  0.00           C  
ATOM   2806  O   TYR A  91       9.125 -13.465  -4.313  1.00  0.00           O  
ATOM   2807  CB  TYR A  91       9.676 -15.829  -2.219  1.00  0.00           C  
ATOM   2808  CG  TYR A  91      10.670 -16.872  -1.737  1.00  0.00           C  
ATOM   2809  CD1 TYR A  91      12.046 -16.568  -1.697  1.00  0.00           C  
ATOM   2810  CD2 TYR A  91      10.218 -18.134  -1.307  1.00  0.00           C  
ATOM   2811  CE1 TYR A  91      12.969 -17.524  -1.232  1.00  0.00           C  
ATOM   2812  CE2 TYR A  91      11.137 -19.093  -0.837  1.00  0.00           C  
ATOM   2813  CZ  TYR A  91      12.513 -18.786  -0.796  1.00  0.00           C  
ATOM   2814  OH  TYR A  91      13.404 -19.697  -0.332  1.00  0.00           O  
ATOM   2815  H   TYR A  91      11.193 -14.854  -4.478  1.00  0.00           H  
ATOM   2816  HA  TYR A  91       8.885 -16.668  -4.027  1.00  0.00           H  
ATOM   2817  HB2 TYR A  91       8.719 -16.005  -1.728  1.00  0.00           H  
ATOM   2818  HB3 TYR A  91      10.028 -14.850  -1.892  1.00  0.00           H  
ATOM   2819  HD1 TYR A  91      12.394 -15.598  -2.019  1.00  0.00           H  
ATOM   2820  HD2 TYR A  91       9.163 -18.361  -1.320  1.00  0.00           H  
ATOM   2821  HE1 TYR A  91      14.024 -17.297  -1.196  1.00  0.00           H  
ATOM   2822  HE2 TYR A  91      10.791 -20.059  -0.500  1.00  0.00           H  
ATOM   2823  HH  TYR A  91      12.968 -20.422   0.123  1.00  0.00           H  
ATOM   2824  N   PHE A  92       7.261 -14.707  -4.111  1.00  0.00           N  
ATOM   2825  CA  PHE A  92       6.306 -13.672  -4.522  1.00  0.00           C  
ATOM   2826  C   PHE A  92       5.050 -13.687  -3.650  1.00  0.00           C  
ATOM   2827  O   PHE A  92       4.629 -14.740  -3.165  1.00  0.00           O  
ATOM   2828  CB  PHE A  92       5.927 -13.862  -6.001  1.00  0.00           C  
ATOM   2829  CG  PHE A  92       7.026 -13.537  -6.996  1.00  0.00           C  
ATOM   2830  CD1 PHE A  92       7.048 -12.277  -7.624  1.00  0.00           C  
ATOM   2831  CD2 PHE A  92       8.025 -14.484  -7.296  1.00  0.00           C  
ATOM   2832  CE1 PHE A  92       8.061 -11.965  -8.546  1.00  0.00           C  
ATOM   2833  CE2 PHE A  92       9.039 -14.172  -8.218  1.00  0.00           C  
ATOM   2834  CZ  PHE A  92       9.056 -12.912  -8.839  1.00  0.00           C  
ATOM   2835  H   PHE A  92       6.884 -15.620  -3.900  1.00  0.00           H  
ATOM   2836  HA  PHE A  92       6.763 -12.689  -4.413  1.00  0.00           H  
ATOM   2837  HB2 PHE A  92       5.072 -13.223  -6.223  1.00  0.00           H  
ATOM   2838  HB3 PHE A  92       5.601 -14.891  -6.155  1.00  0.00           H  
ATOM   2839  HD1 PHE A  92       6.286 -11.547  -7.393  1.00  0.00           H  
ATOM   2840  HD2 PHE A  92       8.022 -15.445  -6.803  1.00  0.00           H  
ATOM   2841  HE1 PHE A  92       8.078 -10.998  -9.028  1.00  0.00           H  
ATOM   2842  HE2 PHE A  92       9.808 -14.896  -8.445  1.00  0.00           H  
ATOM   2843  HZ  PHE A  92       9.841 -12.667  -9.540  1.00  0.00           H  
ATOM   2844  N   PHE A  93       4.425 -12.523  -3.480  1.00  0.00           N  
ATOM   2845  CA  PHE A  93       3.086 -12.420  -2.896  1.00  0.00           C  
ATOM   2846  C   PHE A  93       2.020 -12.844  -3.922  1.00  0.00           C  
ATOM   2847  O   PHE A  93       2.205 -12.651  -5.127  1.00  0.00           O  
ATOM   2848  CB  PHE A  93       2.853 -10.989  -2.403  1.00  0.00           C  
ATOM   2849  CG  PHE A  93       3.875 -10.466  -1.408  1.00  0.00           C  
ATOM   2850  CD1 PHE A  93       4.013 -11.071  -0.144  1.00  0.00           C  
ATOM   2851  CD2 PHE A  93       4.676  -9.354  -1.736  1.00  0.00           C  
ATOM   2852  CE1 PHE A  93       4.946 -10.567   0.782  1.00  0.00           C  
ATOM   2853  CE2 PHE A  93       5.599  -8.845  -0.805  1.00  0.00           C  
ATOM   2854  CZ  PHE A  93       5.731  -9.448   0.457  1.00  0.00           C  
ATOM   2855  H   PHE A  93       4.821 -11.696  -3.904  1.00  0.00           H  
ATOM   2856  HA  PHE A  93       3.013 -13.091  -2.040  1.00  0.00           H  
ATOM   2857  HB2 PHE A  93       1.867 -10.941  -1.940  1.00  0.00           H  
ATOM   2858  HB3 PHE A  93       2.842 -10.333  -3.274  1.00  0.00           H  
ATOM   2859  HD1 PHE A  93       3.398 -11.920   0.116  1.00  0.00           H  
ATOM   2860  HD2 PHE A  93       4.577  -8.882  -2.702  1.00  0.00           H  
ATOM   2861  HE1 PHE A  93       5.059 -11.034   1.749  1.00  0.00           H  
ATOM   2862  HE2 PHE A  93       6.205  -7.988  -1.060  1.00  0.00           H  
ATOM   2863  HZ  PHE A  93       6.436  -9.053   1.173  1.00  0.00           H  
ATOM   2864  N   HIS A  94       0.898 -13.405  -3.461  1.00  0.00           N  
ATOM   2865  CA  HIS A  94      -0.200 -13.856  -4.331  1.00  0.00           C  
ATOM   2866  C   HIS A  94      -0.743 -12.700  -5.199  1.00  0.00           C  
ATOM   2867  O   HIS A  94      -1.176 -11.697  -4.627  1.00  0.00           O  
ATOM   2868  CB  HIS A  94      -1.328 -14.445  -3.472  1.00  0.00           C  
ATOM   2869  CG  HIS A  94      -2.575 -14.758  -4.264  1.00  0.00           C  
ATOM   2870  CD2 HIS A  94      -3.608 -13.893  -4.470  1.00  0.00           C  
ATOM   2871  ND1 HIS A  94      -2.834 -15.945  -4.954  1.00  0.00           N  
ATOM   2872  NE2 HIS A  94      -4.505 -14.540  -5.287  1.00  0.00           N  
ATOM   2873  CE1 HIS A  94      -4.021 -15.761  -5.562  1.00  0.00           C  
ATOM   2874  H   HIS A  94       0.776 -13.479  -2.461  1.00  0.00           H  
ATOM   2875  HA  HIS A  94       0.167 -14.656  -4.975  1.00  0.00           H  
ATOM   2876  HB2 HIS A  94      -1.596 -13.729  -2.695  1.00  0.00           H  
ATOM   2877  HB3 HIS A  94      -0.973 -15.355  -2.989  1.00  0.00           H  
ATOM   2878  HD2 HIS A  94      -3.675 -12.881  -4.100  1.00  0.00           H  
ATOM   2879  HE2 HIS A  94      -5.348 -14.146  -5.679  1.00  0.00           H  
ATOM   2880  HE1 HIS A  94      -4.516 -16.488  -6.189  1.00  0.00           H  
ATOM   2881  N   PRO A  95      -0.763 -12.816  -6.544  1.00  0.00           N  
ATOM   2882  CA  PRO A  95      -1.309 -11.781  -7.420  1.00  0.00           C  
ATOM   2883  C   PRO A  95      -2.791 -11.498  -7.156  1.00  0.00           C  
ATOM   2884  O   PRO A  95      -3.640 -12.376  -7.294  1.00  0.00           O  
ATOM   2885  CB  PRO A  95      -1.075 -12.272  -8.854  1.00  0.00           C  
ATOM   2886  CG  PRO A  95       0.152 -13.166  -8.706  1.00  0.00           C  
ATOM   2887  CD  PRO A  95      -0.097 -13.830  -7.352  1.00  0.00           C  
ATOM   2888  HA  PRO A  95      -0.737 -10.867  -7.265  1.00  0.00           H  
ATOM   2889  HB2 PRO A  95      -0.893 -11.443  -9.537  1.00  0.00           H  
ATOM   2890  HB3 PRO A  95      -1.916 -12.873  -9.200  1.00  0.00           H  
ATOM   2891  HG2 PRO A  95       1.055 -12.557  -8.663  1.00  0.00           H  
ATOM   2892  HG3 PRO A  95       0.212 -13.902  -9.508  1.00  0.00           H  
ATOM   2893  HD2 PRO A  95      -0.757 -14.689  -7.472  1.00  0.00           H  
ATOM   2894  HD3 PRO A  95       0.855 -14.138  -6.919  1.00  0.00           H  
ATOM   2895  N   ASP A  96      -3.122 -10.257  -6.824  1.00  0.00           N  
ATOM   2896  CA  ASP A  96      -4.460  -9.810  -6.414  1.00  0.00           C  
ATOM   2897  C   ASP A  96      -5.227  -9.147  -7.578  1.00  0.00           C  
ATOM   2898  O   ASP A  96      -5.998  -8.207  -7.386  1.00  0.00           O  
ATOM   2899  CB  ASP A  96      -4.329  -8.920  -5.165  1.00  0.00           C  
ATOM   2900  CG  ASP A  96      -3.402  -7.712  -5.347  1.00  0.00           C  
ATOM   2901  OD1 ASP A  96      -2.848  -7.491  -6.448  1.00  0.00           O  
ATOM   2902  OD2 ASP A  96      -3.249  -6.935  -4.380  1.00  0.00           O1-
ATOM   2903  H   ASP A  96      -2.393  -9.561  -6.765  1.00  0.00           H  
ATOM   2904  HA  ASP A  96      -5.047 -10.680  -6.123  1.00  0.00           H  
ATOM   2905  HB2 ASP A  96      -3.937  -9.530  -4.352  1.00  0.00           H  
ATOM   2906  HB3 ASP A  96      -5.316  -8.572  -4.862  1.00  0.00           H  
ATOM   2907  N   ASN A  97      -4.953  -9.597  -8.807  1.00  0.00           N  
ATOM   2908  CA  ASN A  97      -5.639  -9.233 -10.050  1.00  0.00           C  
ATOM   2909  C   ASN A  97      -5.125 -10.125 -11.203  1.00  0.00           C  
ATOM   2910  O   ASN A  97      -3.938 -10.464 -11.244  1.00  0.00           O  
ATOM   2911  CB  ASN A  97      -5.371  -7.751 -10.395  1.00  0.00           C  
ATOM   2912  CG  ASN A  97      -3.901  -7.366 -10.416  1.00  0.00           C  
ATOM   2913  OD1 ASN A  97      -3.291  -7.268 -11.465  1.00  0.00           O  
ATOM   2914  ND2 ASN A  97      -3.257  -7.113  -9.304  1.00  0.00           N  
ATOM   2915  H   ASN A  97      -4.249 -10.317  -8.878  1.00  0.00           H  
ATOM   2916  HA  ASN A  97      -6.711  -9.393  -9.938  1.00  0.00           H  
ATOM   2917  HB2 ASN A  97      -5.880  -7.112  -9.673  1.00  0.00           H  
ATOM   2918  HB3 ASN A  97      -5.795  -7.530 -11.375  1.00  0.00           H  
ATOM   2919 HD21 ASN A  97      -3.664  -7.265  -8.392  1.00  0.00           H  
ATOM   2920 HD22 ASN A  97      -2.285  -6.856  -9.393  1.00  0.00           H  
ATOM   2921  N   GLN A  98      -5.976 -10.450 -12.182  1.00  0.00           N  
ATOM   2922  CA  GLN A  98      -5.599 -11.176 -13.408  1.00  0.00           C  
ATOM   2923  C   GLN A  98      -4.916 -10.253 -14.447  1.00  0.00           C  
ATOM   2924  O   GLN A  98      -5.332 -10.138 -15.601  1.00  0.00           O  
ATOM   2925  CB  GLN A  98      -6.801 -12.003 -13.916  1.00  0.00           C  
ATOM   2926  CG  GLN A  98      -6.617 -12.885 -15.165  1.00  0.00           C  
ATOM   2927  CD  GLN A  98      -5.231 -13.503 -15.324  1.00  0.00           C  
ATOM   2928  OE1 GLN A  98      -4.917 -14.558 -14.795  1.00  0.00           O  
ATOM   2929  NE2 GLN A  98      -4.342 -12.861 -16.043  1.00  0.00           N  
ATOM   2930  H   GLN A  98      -6.952 -10.217 -12.067  1.00  0.00           H  
ATOM   2931  HA  GLN A  98      -4.839 -11.902 -13.122  1.00  0.00           H  
ATOM   2932  HB2 GLN A  98      -7.112 -12.657 -13.101  1.00  0.00           H  
ATOM   2933  HB3 GLN A  98      -7.629 -11.325 -14.127  1.00  0.00           H  
ATOM   2934  HG2 GLN A  98      -7.358 -13.683 -15.148  1.00  0.00           H  
ATOM   2935  HG3 GLN A  98      -6.822 -12.280 -16.049  1.00  0.00           H  
ATOM   2936 HE21 GLN A  98      -4.568 -11.961 -16.442  1.00  0.00           H  
ATOM   2937 HE22 GLN A  98      -3.473 -13.335 -16.244  1.00  0.00           H  
ATOM   2938  N   GLU A  99      -3.849  -9.581 -14.014  1.00  0.00           N  
ATOM   2939  CA  GLU A  99      -2.962  -8.736 -14.825  1.00  0.00           C  
ATOM   2940  C   GLU A  99      -1.516  -8.866 -14.319  1.00  0.00           C  
ATOM   2941  O   GLU A  99      -0.671  -9.433 -15.016  1.00  0.00           O  
ATOM   2942  CB  GLU A  99      -3.507  -7.295 -14.865  1.00  0.00           C  
ATOM   2943  CG  GLU A  99      -2.564  -6.225 -15.446  1.00  0.00           C  
ATOM   2944  CD  GLU A  99      -2.803  -4.823 -14.866  1.00  0.00           C  
ATOM   2945  OE1 GLU A  99      -1.919  -3.951 -15.022  1.00  0.00           O  
ATOM   2946  OE2 GLU A  99      -3.883  -4.542 -14.284  1.00  0.00           O1-
ATOM   2947  H   GLU A  99      -3.617  -9.692 -13.037  1.00  0.00           H  
ATOM   2948  HA  GLU A  99      -2.965  -9.104 -15.851  1.00  0.00           H  
ATOM   2949  HB2 GLU A  99      -3.750  -7.013 -13.840  1.00  0.00           H  
ATOM   2950  HB3 GLU A  99      -4.440  -7.283 -15.429  1.00  0.00           H  
ATOM   2951  HG2 GLU A  99      -2.696  -6.194 -16.528  1.00  0.00           H  
ATOM   2952  HG3 GLU A  99      -1.525  -6.490 -15.249  1.00  0.00           H  
ATOM   2953  N   ASP A 100      -1.251  -8.469 -13.067  1.00  0.00           N  
ATOM   2954  CA  ASP A 100       0.033  -8.690 -12.372  1.00  0.00           C  
ATOM   2955  C   ASP A 100       0.397 -10.191 -12.266  1.00  0.00           C  
ATOM   2956  O   ASP A 100       1.564 -10.546 -12.101  1.00  0.00           O  
ATOM   2957  CB  ASP A 100       0.019  -8.026 -10.977  1.00  0.00           C  
ATOM   2958  CG  ASP A 100      -0.229  -6.508 -10.972  1.00  0.00           C  
ATOM   2959  OD1 ASP A 100       0.102  -5.813 -11.958  1.00  0.00           O  
ATOM   2960  OD2 ASP A 100      -0.769  -5.978  -9.965  1.00  0.00           O1-
ATOM   2961  H   ASP A 100      -1.983  -7.996 -12.556  1.00  0.00           H  
ATOM   2962  HA  ASP A 100       0.817  -8.212 -12.958  1.00  0.00           H  
ATOM   2963  HB2 ASP A 100       0.981  -8.209 -10.499  1.00  0.00           H  
ATOM   2964  HB3 ASP A 100      -0.747  -8.511 -10.372  1.00  0.00           H  
ATOM   2965  N   ALA A 101      -0.588 -11.082 -12.448  1.00  0.00           N  
ATOM   2966  CA  ALA A 101      -0.421 -12.524 -12.632  1.00  0.00           C  
ATOM   2967  C   ALA A 101       0.412 -12.932 -13.875  1.00  0.00           C  
ATOM   2968  O   ALA A 101       0.710 -14.114 -14.040  1.00  0.00           O  
ATOM   2969  CB  ALA A 101      -1.823 -13.150 -12.667  1.00  0.00           C  
ATOM   2970  H   ALA A 101      -1.524 -10.712 -12.527  1.00  0.00           H  
ATOM   2971  HA  ALA A 101       0.106 -12.916 -11.762  1.00  0.00           H  
ATOM   2972  HB1 ALA A 101      -2.379 -12.877 -11.770  1.00  0.00           H  
ATOM   2973  HB2 ALA A 101      -2.366 -12.803 -13.546  1.00  0.00           H  
ATOM   2974  HB3 ALA A 101      -1.742 -14.236 -12.708  1.00  0.00           H  
ATOM   2975  N   GLU A 102       0.813 -11.992 -14.741  1.00  0.00           N  
ATOM   2976  CA  GLU A 102       1.780 -12.223 -15.831  1.00  0.00           C  
ATOM   2977  C   GLU A 102       3.141 -11.546 -15.577  1.00  0.00           C  
ATOM   2978  O   GLU A 102       4.167 -12.029 -16.056  1.00  0.00           O  
ATOM   2979  CB  GLU A 102       1.128 -11.892 -17.185  1.00  0.00           C  
ATOM   2980  CG  GLU A 102       1.986 -12.132 -18.442  1.00  0.00           C  
ATOM   2981  CD  GLU A 102       2.584 -10.864 -19.069  1.00  0.00           C  
ATOM   2982  OE1 GLU A 102       2.789  -9.855 -18.365  1.00  0.00           O  
ATOM   2983  OE2 GLU A 102       2.928 -10.890 -20.279  1.00  0.00           O1-
ATOM   2984  H   GLU A 102       0.438 -11.061 -14.632  1.00  0.00           H  
ATOM   2985  HA  GLU A 102       2.005 -13.289 -15.874  1.00  0.00           H  
ATOM   2986  HB2 GLU A 102       0.772 -10.861 -17.171  1.00  0.00           H  
ATOM   2987  HB3 GLU A 102       0.253 -12.536 -17.272  1.00  0.00           H  
ATOM   2988  HG2 GLU A 102       1.349 -12.603 -19.190  1.00  0.00           H  
ATOM   2989  HG3 GLU A 102       2.782 -12.842 -18.217  1.00  0.00           H  
ATOM   2990  N   ALA A 103       3.202 -10.511 -14.732  1.00  0.00           N  
ATOM   2991  CA  ALA A 103       4.454  -9.857 -14.338  1.00  0.00           C  
ATOM   2992  C   ALA A 103       5.432 -10.820 -13.637  1.00  0.00           C  
ATOM   2993  O   ALA A 103       6.636 -10.806 -13.896  1.00  0.00           O  
ATOM   2994  CB  ALA A 103       4.108  -8.672 -13.435  1.00  0.00           C  
ATOM   2995  H   ALA A 103       2.344 -10.181 -14.315  1.00  0.00           H  
ATOM   2996  HA  ALA A 103       4.949  -9.475 -15.231  1.00  0.00           H  
ATOM   2997  HB1 ALA A 103       3.462  -7.979 -13.975  1.00  0.00           H  
ATOM   2998  HB2 ALA A 103       3.601  -9.012 -12.533  1.00  0.00           H  
ATOM   2999  HB3 ALA A 103       5.028  -8.164 -13.147  1.00  0.00           H  
ATOM   3000  N   ILE A 104       4.911 -11.732 -12.806  1.00  0.00           N  
ATOM   3001  CA  ILE A 104       5.696 -12.784 -12.129  1.00  0.00           C  
ATOM   3002  C   ILE A 104       6.417 -13.733 -13.110  1.00  0.00           C  
ATOM   3003  O   ILE A 104       7.301 -14.482 -12.693  1.00  0.00           O  
ATOM   3004  CB  ILE A 104       4.804 -13.569 -11.139  1.00  0.00           C  
ATOM   3005  CG1 ILE A 104       3.772 -14.470 -11.862  1.00  0.00           C  
ATOM   3006  CG2 ILE A 104       4.142 -12.613 -10.126  1.00  0.00           C  
ATOM   3007  CD1 ILE A 104       2.924 -15.328 -10.916  1.00  0.00           C  
ATOM   3008  H   ILE A 104       3.919 -11.680 -12.623  1.00  0.00           H  
ATOM   3009  HA  ILE A 104       6.477 -12.291 -11.550  1.00  0.00           H  
ATOM   3010  HB  ILE A 104       5.465 -14.223 -10.571  1.00  0.00           H  
ATOM   3011 HG12 ILE A 104       4.292 -15.153 -12.534  1.00  0.00           H  
ATOM   3012 HG13 ILE A 104       3.104 -13.850 -12.459  1.00  0.00           H  
ATOM   3013 HG21 ILE A 104       4.883 -11.914  -9.738  1.00  0.00           H  
ATOM   3014 HG22 ILE A 104       3.333 -12.053 -10.595  1.00  0.00           H  
ATOM   3015 HG23 ILE A 104       3.740 -13.178  -9.286  1.00  0.00           H  
ATOM   3016 HD11 ILE A 104       3.573 -15.925 -10.276  1.00  0.00           H  
ATOM   3017 HD12 ILE A 104       2.284 -14.696 -10.300  1.00  0.00           H  
ATOM   3018 HD13 ILE A 104       2.293 -15.994 -11.504  1.00  0.00           H  
ATOM   3019  N   THR A 105       6.086 -13.702 -14.407  1.00  0.00           N  
ATOM   3020  CA  THR A 105       6.749 -14.492 -15.462  1.00  0.00           C  
ATOM   3021  C   THR A 105       7.974 -13.777 -16.054  1.00  0.00           C  
ATOM   3022  O   THR A 105       8.779 -14.405 -16.740  1.00  0.00           O  
ATOM   3023  CB  THR A 105       5.769 -14.897 -16.580  1.00  0.00           C  
ATOM   3024  OG1 THR A 105       5.505 -13.817 -17.439  1.00  0.00           O  
ATOM   3025  CG2 THR A 105       4.427 -15.422 -16.066  1.00  0.00           C  
ATOM   3026  H   THR A 105       5.351 -13.072 -14.694  1.00  0.00           H  
ATOM   3027  HA  THR A 105       7.114 -15.420 -15.023  1.00  0.00           H  
ATOM   3028  HB  THR A 105       6.238 -15.683 -17.171  1.00  0.00           H  
ATOM   3029 HG21 THR A 105       4.587 -16.334 -15.491  1.00  0.00           H  
ATOM   3030 HG22 THR A 105       3.919 -14.686 -15.442  1.00  0.00           H  
ATOM   3031 HG23 THR A 105       3.782 -15.646 -16.916  1.00  0.00           H  
ATOM   3032  HG1 THR A 105       4.956 -13.189 -16.964  1.00  0.00           H  
ATOM   3033  N   HIS A 106       8.165 -12.480 -15.760  1.00  0.00           N  
ATOM   3034  CA  HIS A 106       9.291 -11.644 -16.229  1.00  0.00           C  
ATOM   3035  C   HIS A 106      10.281 -11.283 -15.117  1.00  0.00           C  
ATOM   3036  O   HIS A 106      11.185 -10.479 -15.337  1.00  0.00           O  
ATOM   3037  CB  HIS A 106       8.791 -10.353 -16.902  1.00  0.00           C  
ATOM   3038  CG  HIS A 106       7.499 -10.468 -17.658  1.00  0.00           C  
ATOM   3039  ND1 HIS A 106       7.143 -11.453 -18.557  1.00  0.00           N1+
ATOM   3040  CD2 HIS A 106       6.447  -9.610 -17.534  1.00  0.00           C  
ATOM   3041  CE1 HIS A 106       5.886 -11.207 -18.958  1.00  0.00           C  
ATOM   3042  NE2 HIS A 106       5.447 -10.091 -18.347  1.00  0.00           N  
ATOM   3043  H   HIS A 106       7.460 -12.021 -15.200  1.00  0.00           H  
ATOM   3044  HA  HIS A 106       9.858 -12.203 -16.973  1.00  0.00           H  
ATOM   3045  HB2 HIS A 106       9.561  -9.976 -17.574  1.00  0.00           H  
ATOM   3046  HB3 HIS A 106       8.643  -9.600 -16.127  1.00  0.00           H  
ATOM   3047  HD1 HIS A 106       7.686 -12.262 -18.824  1.00  0.00           H  
ATOM   3048  HD2 HIS A 106       6.400  -8.737 -16.899  1.00  0.00           H  
ATOM   3049  HE2 HIS A 106       4.505  -9.734 -18.413  1.00  0.00           H  
ATOM   3050  HE1 HIS A 106       5.308 -11.820 -19.634  1.00  0.00           H  
ATOM   3051  N   LEU A 107      10.097 -11.838 -13.920  1.00  0.00           N  
ATOM   3052  CA  LEU A 107      10.813 -11.470 -12.702  1.00  0.00           C  
ATOM   3053  C   LEU A 107      11.306 -12.736 -12.002  1.00  0.00           C  
ATOM   3054  O   LEU A 107      10.526 -13.657 -11.751  1.00  0.00           O  
ATOM   3055  CB  LEU A 107       9.900 -10.624 -11.789  1.00  0.00           C  
ATOM   3056  CG  LEU A 107       9.429  -9.275 -12.371  1.00  0.00           C  
ATOM   3057  CD1 LEU A 107       8.369  -8.667 -11.449  1.00  0.00           C  
ATOM   3058  CD2 LEU A 107      10.579  -8.276 -12.494  1.00  0.00           C  
ATOM   3059  H   LEU A 107       9.351 -12.513 -13.827  1.00  0.00           H  
ATOM   3060  HA  LEU A 107      11.689 -10.874 -12.958  1.00  0.00           H  
ATOM   3061  HB2 LEU A 107      10.423 -10.435 -10.852  1.00  0.00           H  
ATOM   3062  HB3 LEU A 107       9.017 -11.221 -11.559  1.00  0.00           H  
ATOM   3063  HG  LEU A 107       8.984  -9.426 -13.355  1.00  0.00           H  
ATOM   3064 HD11 LEU A 107       7.511  -9.336 -11.394  1.00  0.00           H  
ATOM   3065 HD12 LEU A 107       8.778  -8.509 -10.451  1.00  0.00           H  
ATOM   3066 HD13 LEU A 107       8.033  -7.714 -11.859  1.00  0.00           H  
ATOM   3067 HD21 LEU A 107      11.054  -8.128 -11.524  1.00  0.00           H  
ATOM   3068 HD22 LEU A 107      11.319  -8.640 -13.206  1.00  0.00           H  
ATOM   3069 HD23 LEU A 107      10.200  -7.320 -12.857  1.00  0.00           H  
ATOM   3070  N   PHE A 108      12.603 -12.772 -11.702  1.00  0.00           N  
ATOM   3071  CA  PHE A 108      13.298 -13.852 -10.999  1.00  0.00           C  
ATOM   3072  C   PHE A 108      13.033 -15.247 -11.595  1.00  0.00           C  
ATOM   3073  O   PHE A 108      12.724 -16.203 -10.878  1.00  0.00           O  
ATOM   3074  CB  PHE A 108      13.092 -13.725  -9.480  1.00  0.00           C  
ATOM   3075  CG  PHE A 108      13.397 -12.347  -8.903  1.00  0.00           C  
ATOM   3076  CD1 PHE A 108      14.586 -11.670  -9.251  1.00  0.00           C  
ATOM   3077  CD2 PHE A 108      12.493 -11.737  -8.009  1.00  0.00           C  
ATOM   3078  CE1 PHE A 108      14.860 -10.396  -8.722  1.00  0.00           C  
ATOM   3079  CE2 PHE A 108      12.761 -10.456  -7.494  1.00  0.00           C  
ATOM   3080  CZ  PHE A 108      13.945  -9.787  -7.847  1.00  0.00           C  
ATOM   3081  H   PHE A 108      13.179 -12.013 -12.036  1.00  0.00           H  
ATOM   3082  HA  PHE A 108      14.362 -13.685 -11.166  1.00  0.00           H  
ATOM   3083  HB2 PHE A 108      13.750 -14.444  -8.992  1.00  0.00           H  
ATOM   3084  HB3 PHE A 108      12.063 -13.997  -9.242  1.00  0.00           H  
ATOM   3085  HD1 PHE A 108      15.295 -12.120  -9.930  1.00  0.00           H  
ATOM   3086  HD2 PHE A 108      11.589 -12.249  -7.716  1.00  0.00           H  
ATOM   3087  HE1 PHE A 108      15.769  -9.882  -8.996  1.00  0.00           H  
ATOM   3088  HE2 PHE A 108      12.055  -9.981  -6.829  1.00  0.00           H  
ATOM   3089  HZ  PHE A 108      14.149  -8.803  -7.453  1.00  0.00           H  
ATOM   3090  N   THR A 109      13.147 -15.370 -12.923  1.00  0.00           N  
ATOM   3091  CA  THR A 109      13.173 -16.669 -13.633  1.00  0.00           C  
ATOM   3092  C   THR A 109      14.605 -17.163 -13.880  1.00  0.00           C  
ATOM   3093  O   THR A 109      14.814 -18.269 -14.368  1.00  0.00           O  
ATOM   3094  CB  THR A 109      12.354 -16.670 -14.933  1.00  0.00           C  
ATOM   3095  OG1 THR A 109      13.004 -15.973 -15.973  1.00  0.00           O  
ATOM   3096  CG2 THR A 109      10.950 -16.087 -14.794  1.00  0.00           C  
ATOM   3097  H   THR A 109      13.339 -14.538 -13.462  1.00  0.00           H  
ATOM   3098  HA  THR A 109      12.708 -17.422 -12.997  1.00  0.00           H  
ATOM   3099  HB  THR A 109      12.252 -17.709 -15.248  1.00  0.00           H  
ATOM   3100 HG21 THR A 109      10.414 -16.618 -14.007  1.00  0.00           H  
ATOM   3101 HG22 THR A 109      10.990 -15.023 -14.561  1.00  0.00           H  
ATOM   3102 HG23 THR A 109      10.410 -16.234 -15.730  1.00  0.00           H  
ATOM   3103  HG1 THR A 109      13.014 -16.606 -16.695  1.00  0.00           H  
ATOM   3104  N   ASP A 110      15.599 -16.361 -13.505  1.00  0.00           N  
ATOM   3105  CA  ASP A 110      17.041 -16.575 -13.642  1.00  0.00           C  
ATOM   3106  C   ASP A 110      17.659 -17.357 -12.459  1.00  0.00           C  
ATOM   3107  O   ASP A 110      18.879 -17.361 -12.287  1.00  0.00           O  
ATOM   3108  CB  ASP A 110      17.713 -15.198 -13.835  1.00  0.00           C  
ATOM   3109  CG  ASP A 110      17.333 -14.178 -12.751  1.00  0.00           C  
ATOM   3110  OD1 ASP A 110      16.147 -13.769 -12.699  1.00  0.00           O  
ATOM   3111  OD2 ASP A 110      18.225 -13.803 -11.955  1.00  0.00           O1-
ATOM   3112  H   ASP A 110      15.349 -15.455 -13.135  1.00  0.00           H  
ATOM   3113  HA  ASP A 110      17.223 -17.167 -14.539  1.00  0.00           H  
ATOM   3114  HB2 ASP A 110      17.396 -14.801 -14.800  1.00  0.00           H  
ATOM   3115  HB3 ASP A 110      18.796 -15.308 -13.873  1.00  0.00           H  
ATOM   3116  N   VAL A 111      16.843 -18.036 -11.643  1.00  0.00           N  
ATOM   3117  CA  VAL A 111      17.243 -18.706 -10.389  1.00  0.00           C  
ATOM   3118  C   VAL A 111      16.636 -20.113 -10.290  1.00  0.00           C  
ATOM   3119  O   VAL A 111      15.605 -20.402 -10.898  1.00  0.00           O  
ATOM   3120  CB  VAL A 111      16.943 -17.796  -9.176  1.00  0.00           C  
ATOM   3121  CG1 VAL A 111      15.440 -17.567  -8.983  1.00  0.00           C  
ATOM   3122  CG2 VAL A 111      17.468 -18.368  -7.853  1.00  0.00           C  
ATOM   3123  H   VAL A 111      15.866 -18.073 -11.894  1.00  0.00           H  
ATOM   3124  HA  VAL A 111      18.324 -18.843 -10.410  1.00  0.00           H  
ATOM   3125  HB  VAL A 111      17.423 -16.831  -9.340  1.00  0.00           H  
ATOM   3126 HG11 VAL A 111      15.021 -17.076  -9.862  1.00  0.00           H  
ATOM   3127 HG12 VAL A 111      14.917 -18.509  -8.816  1.00  0.00           H  
ATOM   3128 HG13 VAL A 111      15.283 -16.920  -8.120  1.00  0.00           H  
ATOM   3129 HG21 VAL A 111      16.905 -19.254  -7.558  1.00  0.00           H  
ATOM   3130 HG22 VAL A 111      18.525 -18.616  -7.952  1.00  0.00           H  
ATOM   3131 HG23 VAL A 111      17.365 -17.620  -7.067  1.00  0.00           H  
ATOM   3132  N   GLN A 112      17.297 -21.008  -9.549  1.00  0.00           N  
ATOM   3133  CA  GLN A 112      17.045 -22.455  -9.556  1.00  0.00           C  
ATOM   3134  C   GLN A 112      15.668 -22.891  -9.008  1.00  0.00           C  
ATOM   3135  O   GLN A 112      15.170 -23.941  -9.417  1.00  0.00           O  
ATOM   3136  CB  GLN A 112      18.225 -23.128  -8.822  1.00  0.00           C  
ATOM   3137  CG  GLN A 112      18.179 -24.656  -8.624  1.00  0.00           C  
ATOM   3138  CD  GLN A 112      18.170 -25.469  -9.917  1.00  0.00           C  
ATOM   3139  OE1 GLN A 112      19.181 -25.988 -10.367  1.00  0.00           O  
ATOM   3140  NE2 GLN A 112      17.040 -25.629 -10.567  1.00  0.00           N  
ATOM   3141  H   GLN A 112      18.110 -20.685  -9.045  1.00  0.00           H  
ATOM   3142  HA  GLN A 112      17.075 -22.783 -10.595  1.00  0.00           H  
ATOM   3143  HB2 GLN A 112      18.300 -22.682  -7.830  1.00  0.00           H  
ATOM   3144  HB3 GLN A 112      19.144 -22.886  -9.356  1.00  0.00           H  
ATOM   3145  HG2 GLN A 112      17.302 -24.924  -8.035  1.00  0.00           H  
ATOM   3146  HG3 GLN A 112      19.058 -24.950  -8.049  1.00  0.00           H  
ATOM   3147 HE21 GLN A 112      16.224 -25.088 -10.320  1.00  0.00           H  
ATOM   3148 HE22 GLN A 112      17.085 -26.134 -11.441  1.00  0.00           H  
ATOM   3149  N   ASN A 113      15.028 -22.127  -8.116  1.00  0.00           N  
ATOM   3150  CA  ASN A 113      13.720 -22.475  -7.533  1.00  0.00           C  
ATOM   3151  C   ASN A 113      12.821 -21.243  -7.333  1.00  0.00           C  
ATOM   3152  O   ASN A 113      13.314 -20.135  -7.112  1.00  0.00           O  
ATOM   3153  CB  ASN A 113      13.875 -23.288  -6.231  1.00  0.00           C  
ATOM   3154  CG  ASN A 113      15.022 -24.284  -6.213  1.00  0.00           C  
ATOM   3155  ND2 ASN A 113      16.169 -23.907  -5.700  1.00  0.00           N  
ATOM   3156  OD1 ASN A 113      14.912 -25.418  -6.663  1.00  0.00           O  
ATOM   3157  H   ASN A 113      15.459 -21.264  -7.816  1.00  0.00           H  
ATOM   3158  HA  ASN A 113      13.198 -23.115  -8.244  1.00  0.00           H  
ATOM   3159  HB2 ASN A 113      12.950 -23.831  -6.039  1.00  0.00           H  
ATOM   3160  HB3 ASN A 113      14.023 -22.594  -5.403  1.00  0.00           H  
ATOM   3161 HD21 ASN A 113      16.910 -24.591  -5.641  1.00  0.00           H  
ATOM   3162 HD22 ASN A 113      16.294 -22.954  -5.388  1.00  0.00           H  
ATOM   3163  N   ARG A 114      11.498 -21.438  -7.404  1.00  0.00           N  
ATOM   3164  CA  ARG A 114      10.480 -20.372  -7.406  1.00  0.00           C  
ATOM   3165  C   ARG A 114       9.225 -20.797  -6.648  1.00  0.00           C  
ATOM   3166  O   ARG A 114       8.702 -21.888  -6.889  1.00  0.00           O  
ATOM   3167  CB  ARG A 114      10.108 -19.995  -8.850  1.00  0.00           C  
ATOM   3168  CG  ARG A 114      11.190 -19.204  -9.602  1.00  0.00           C  
ATOM   3169  CD  ARG A 114      10.903 -19.141 -11.108  1.00  0.00           C  
ATOM   3170  NE  ARG A 114       9.552 -18.642 -11.433  1.00  0.00           N  
ATOM   3171  CZ  ARG A 114       9.166 -17.392 -11.595  1.00  0.00           C  
ATOM   3172  NH1 ARG A 114       9.935 -16.383 -11.305  1.00  0.00           N  
ATOM   3173  NH2 ARG A 114       7.986 -17.134 -12.067  1.00  0.00           N1+
ATOM   3174  H   ARG A 114      11.165 -22.385  -7.518  1.00  0.00           H  
ATOM   3175  HA  ARG A 114      10.882 -19.487  -6.911  1.00  0.00           H  
ATOM   3176  HB2 ARG A 114       9.198 -19.395  -8.832  1.00  0.00           H  
ATOM   3177  HB3 ARG A 114       9.894 -20.913  -9.397  1.00  0.00           H  
ATOM   3178  HG2 ARG A 114      12.163 -19.681  -9.478  1.00  0.00           H  
ATOM   3179  HG3 ARG A 114      11.246 -18.194  -9.195  1.00  0.00           H  
ATOM   3180  HD2 ARG A 114      11.005 -20.144 -11.522  1.00  0.00           H  
ATOM   3181  HD3 ARG A 114      11.659 -18.517 -11.584  1.00  0.00           H  
ATOM   3182  HE  ARG A 114       8.853 -19.349 -11.611  1.00  0.00           H  
ATOM   3183 HH11 ARG A 114      10.880 -16.554 -10.992  1.00  0.00           H  
ATOM   3184 HH12 ARG A 114       9.658 -15.432 -11.504  1.00  0.00           H  
ATOM   3185 HH21 ARG A 114       7.712 -16.175 -12.226  1.00  0.00           H  
ATOM   3186 HH22 ARG A 114       7.407 -17.895 -12.391  1.00  0.00           H  
ATOM   3187  N   TYR A 115       8.727 -19.917  -5.783  1.00  0.00           N  
ATOM   3188  CA  TYR A 115       7.586 -20.163  -4.894  1.00  0.00           C  
ATOM   3189  C   TYR A 115       6.687 -18.918  -4.756  1.00  0.00           C  
ATOM   3190  O   TYR A 115       7.035 -17.831  -5.228  1.00  0.00           O  
ATOM   3191  CB  TYR A 115       8.098 -20.635  -3.519  1.00  0.00           C  
ATOM   3192  CG  TYR A 115       9.164 -21.721  -3.534  1.00  0.00           C  
ATOM   3193  CD1 TYR A 115       8.800 -23.078  -3.638  1.00  0.00           C  
ATOM   3194  CD2 TYR A 115      10.524 -21.367  -3.428  1.00  0.00           C  
ATOM   3195  CE1 TYR A 115       9.791 -24.082  -3.630  1.00  0.00           C  
ATOM   3196  CE2 TYR A 115      11.514 -22.368  -3.405  1.00  0.00           C  
ATOM   3197  CZ  TYR A 115      11.152 -23.727  -3.507  1.00  0.00           C  
ATOM   3198  OH  TYR A 115      12.122 -24.680  -3.476  1.00  0.00           O  
ATOM   3199  H   TYR A 115       9.232 -19.052  -5.655  1.00  0.00           H  
ATOM   3200  HA  TYR A 115       6.975 -20.962  -5.314  1.00  0.00           H  
ATOM   3201  HB2 TYR A 115       7.252 -20.993  -2.933  1.00  0.00           H  
ATOM   3202  HB3 TYR A 115       8.505 -19.769  -2.998  1.00  0.00           H  
ATOM   3203  HD1 TYR A 115       7.759 -23.354  -3.722  1.00  0.00           H  
ATOM   3204  HD2 TYR A 115      10.810 -20.328  -3.359  1.00  0.00           H  
ATOM   3205  HE1 TYR A 115       9.511 -25.121  -3.716  1.00  0.00           H  
ATOM   3206  HE2 TYR A 115      12.557 -22.107  -3.304  1.00  0.00           H  
ATOM   3207  HH  TYR A 115      11.806 -25.534  -3.779  1.00  0.00           H  
ATOM   3208  N   THR A 116       5.535 -19.068  -4.095  1.00  0.00           N  
ATOM   3209  CA  THR A 116       4.529 -18.011  -3.876  1.00  0.00           C  
ATOM   3210  C   THR A 116       3.879 -18.177  -2.504  1.00  0.00           C  
ATOM   3211  O   THR A 116       3.620 -19.307  -2.084  1.00  0.00           O  
ATOM   3212  CB  THR A 116       3.453 -18.008  -4.979  1.00  0.00           C  
ATOM   3213  OG1 THR A 116       4.064 -17.910  -6.240  1.00  0.00           O  
ATOM   3214  CG2 THR A 116       2.423 -16.882  -4.871  1.00  0.00           C  
ATOM   3215  H   THR A 116       5.303 -19.986  -3.744  1.00  0.00           H  
ATOM   3216  HA  THR A 116       5.026 -17.041  -3.901  1.00  0.00           H  
ATOM   3217  HB  THR A 116       2.916 -18.956  -4.939  1.00  0.00           H  
ATOM   3218 HG21 THR A 116       1.852 -16.972  -3.946  1.00  0.00           H  
ATOM   3219 HG22 THR A 116       2.924 -15.915  -4.903  1.00  0.00           H  
ATOM   3220 HG23 THR A 116       1.730 -16.949  -5.709  1.00  0.00           H  
ATOM   3221  HG1 THR A 116       4.486 -18.764  -6.359  1.00  0.00           H  
ATOM   3222  N   PHE A 117       3.618 -17.081  -1.792  1.00  0.00           N  
ATOM   3223  CA  PHE A 117       3.039 -17.109  -0.446  1.00  0.00           C  
ATOM   3224  C   PHE A 117       1.513 -17.312  -0.434  1.00  0.00           C  
ATOM   3225  O   PHE A 117       0.812 -17.010  -1.401  1.00  0.00           O  
ATOM   3226  CB  PHE A 117       3.431 -15.827   0.301  1.00  0.00           C  
ATOM   3227  CG  PHE A 117       4.922 -15.666   0.541  1.00  0.00           C  
ATOM   3228  CD1 PHE A 117       5.593 -16.553   1.405  1.00  0.00           C  
ATOM   3229  CD2 PHE A 117       5.645 -14.638  -0.095  1.00  0.00           C  
ATOM   3230  CE1 PHE A 117       6.978 -16.427   1.613  1.00  0.00           C  
ATOM   3231  CE2 PHE A 117       7.031 -14.518   0.105  1.00  0.00           C  
ATOM   3232  CZ  PHE A 117       7.700 -15.415   0.957  1.00  0.00           C  
ATOM   3233  H   PHE A 117       3.857 -16.184  -2.189  1.00  0.00           H  
ATOM   3234  HA  PHE A 117       3.474 -17.952   0.092  1.00  0.00           H  
ATOM   3235  HB2 PHE A 117       2.935 -15.837   1.271  1.00  0.00           H  
ATOM   3236  HB3 PHE A 117       3.051 -14.965  -0.248  1.00  0.00           H  
ATOM   3237  HD1 PHE A 117       5.049 -17.338   1.910  1.00  0.00           H  
ATOM   3238  HD2 PHE A 117       5.137 -13.939  -0.742  1.00  0.00           H  
ATOM   3239  HE1 PHE A 117       7.485 -17.113   2.275  1.00  0.00           H  
ATOM   3240  HE2 PHE A 117       7.580 -13.737  -0.401  1.00  0.00           H  
ATOM   3241  HZ  PHE A 117       8.766 -15.330   1.108  1.00  0.00           H  
ATOM   3242  N   ALA A 118       0.980 -17.761   0.708  1.00  0.00           N  
ATOM   3243  CA  ALA A 118      -0.457 -17.901   0.983  1.00  0.00           C  
ATOM   3244  C   ALA A 118      -1.200 -16.559   1.193  1.00  0.00           C  
ATOM   3245  O   ALA A 118      -2.253 -16.525   1.836  1.00  0.00           O  
ATOM   3246  CB  ALA A 118      -0.620 -18.855   2.174  1.00  0.00           C  
ATOM   3247  H   ALA A 118       1.611 -18.025   1.451  1.00  0.00           H  
ATOM   3248  HA  ALA A 118      -0.923 -18.380   0.122  1.00  0.00           H  
ATOM   3249  HB1 ALA A 118      -0.178 -19.821   1.928  1.00  0.00           H  
ATOM   3250  HB2 ALA A 118      -0.133 -18.443   3.058  1.00  0.00           H  
ATOM   3251  HB3 ALA A 118      -1.677 -19.006   2.394  1.00  0.00           H  
ATOM   3252  N   PHE A 119      -0.645 -15.448   0.702  1.00  0.00           N  
ATOM   3253  CA  PHE A 119      -1.128 -14.094   0.961  1.00  0.00           C  
ATOM   3254  C   PHE A 119      -0.630 -13.074  -0.075  1.00  0.00           C  
ATOM   3255  O   PHE A 119       0.492 -13.176  -0.580  1.00  0.00           O  
ATOM   3256  CB  PHE A 119      -0.711 -13.670   2.382  1.00  0.00           C  
ATOM   3257  CG  PHE A 119       0.714 -14.013   2.795  1.00  0.00           C  
ATOM   3258  CD1 PHE A 119       1.773 -13.138   2.488  1.00  0.00           C  
ATOM   3259  CD2 PHE A 119       0.972 -15.188   3.531  1.00  0.00           C  
ATOM   3260  CE1 PHE A 119       3.082 -13.441   2.909  1.00  0.00           C  
ATOM   3261  CE2 PHE A 119       2.280 -15.491   3.951  1.00  0.00           C  
ATOM   3262  CZ  PHE A 119       3.335 -14.615   3.641  1.00  0.00           C  
ATOM   3263  H   PHE A 119       0.178 -15.536   0.123  1.00  0.00           H  
ATOM   3264  HA  PHE A 119      -2.217 -14.101   0.914  1.00  0.00           H  
ATOM   3265  HB2 PHE A 119      -1.390 -14.149   3.088  1.00  0.00           H  
ATOM   3266  HB3 PHE A 119      -0.858 -12.596   2.488  1.00  0.00           H  
ATOM   3267  HD1 PHE A 119       1.580 -12.232   1.933  1.00  0.00           H  
ATOM   3268  HD2 PHE A 119       0.161 -15.856   3.783  1.00  0.00           H  
ATOM   3269  HE1 PHE A 119       3.895 -12.771   2.672  1.00  0.00           H  
ATOM   3270  HE2 PHE A 119       2.475 -16.391   4.515  1.00  0.00           H  
ATOM   3271  HZ  PHE A 119       4.341 -14.846   3.960  1.00  0.00           H  
ATOM   3272  N   GLY A 120      -1.469 -12.072  -0.358  1.00  0.00           N  
ATOM   3273  CA  GLY A 120      -1.080 -10.808  -0.991  1.00  0.00           C  
ATOM   3274  C   GLY A 120      -0.213  -9.946  -0.060  1.00  0.00           C  
ATOM   3275  O   GLY A 120      -0.126 -10.201   1.142  1.00  0.00           O  
ATOM   3276  H   GLY A 120      -2.421 -12.150  -0.030  1.00  0.00           H  
ATOM   3277  HA2 GLY A 120      -1.971 -10.241  -1.261  1.00  0.00           H  
ATOM   3278  HA3 GLY A 120      -0.525 -11.012  -1.907  1.00  0.00           H  
ATOM   3279  N   GLY A 121       0.457  -8.935  -0.613  1.00  0.00           N  
ATOM   3280  CA  GLY A 121       1.560  -8.241   0.061  1.00  0.00           C  
ATOM   3281  C   GLY A 121       1.188  -7.104   1.021  1.00  0.00           C  
ATOM   3282  O   GLY A 121       2.094  -6.542   1.630  1.00  0.00           O  
ATOM   3283  H   GLY A 121       0.243  -8.692  -1.570  1.00  0.00           H  
ATOM   3284  HA2 GLY A 121       2.214  -7.823  -0.705  1.00  0.00           H  
ATOM   3285  HA3 GLY A 121       2.138  -8.970   0.629  1.00  0.00           H  
ATOM   3286  N   ASN A 122      -0.085  -6.718   1.135  1.00  0.00           N  
ATOM   3287  CA  ASN A 122      -0.537  -5.512   1.851  1.00  0.00           C  
ATOM   3288  C   ASN A 122      -0.097  -5.474   3.333  1.00  0.00           C  
ATOM   3289  O   ASN A 122      -0.144  -6.511   3.996  1.00  0.00           O  
ATOM   3290  CB  ASN A 122      -2.079  -5.336   1.802  1.00  0.00           C  
ATOM   3291  CG  ASN A 122      -2.943  -6.230   0.921  1.00  0.00           C  
ATOM   3292  OD1 ASN A 122      -2.540  -6.826  -0.064  1.00  0.00           O  
ATOM   3293  ND2 ASN A 122      -4.201  -6.358   1.257  1.00  0.00           N  
ATOM   3294  H   ASN A 122      -0.776  -7.235   0.611  1.00  0.00           H  
ATOM   3295  HA  ASN A 122      -0.088  -4.651   1.355  1.00  0.00           H  
ATOM   3296  HB2 ASN A 122      -2.455  -5.496   2.812  1.00  0.00           H  
ATOM   3297  HB3 ASN A 122      -2.309  -4.301   1.549  1.00  0.00           H  
ATOM   3298 HD21 ASN A 122      -4.739  -7.046   0.750  1.00  0.00           H  
ATOM   3299 HD22 ASN A 122      -4.568  -5.804   2.017  1.00  0.00           H  
ATOM   3300  N   TYR A 123       0.194  -4.300   3.916  1.00  0.00           N  
ATOM   3301  CA  TYR A 123       0.358  -4.170   5.382  1.00  0.00           C  
ATOM   3302  C   TYR A 123      -0.844  -4.720   6.163  1.00  0.00           C  
ATOM   3303  O   TYR A 123      -0.656  -5.481   7.105  1.00  0.00           O  
ATOM   3304  CB  TYR A 123       0.571  -2.711   5.805  1.00  0.00           C  
ATOM   3305  CG  TYR A 123       1.861  -2.021   5.406  1.00  0.00           C  
ATOM   3306  CD1 TYR A 123       3.021  -2.731   5.029  1.00  0.00           C  
ATOM   3307  CD2 TYR A 123       1.898  -0.618   5.485  1.00  0.00           C  
ATOM   3308  CE1 TYR A 123       4.201  -2.028   4.718  1.00  0.00           C  
ATOM   3309  CE2 TYR A 123       3.066   0.087   5.159  1.00  0.00           C  
ATOM   3310  CZ  TYR A 123       4.216  -0.619   4.766  1.00  0.00           C  
ATOM   3311  OH  TYR A 123       5.320   0.071   4.408  1.00  0.00           O  
ATOM   3312  H   TYR A 123       0.297  -3.478   3.339  1.00  0.00           H  
ATOM   3313  HA  TYR A 123       1.222  -4.754   5.698  1.00  0.00           H  
ATOM   3314  HB2 TYR A 123       0.532  -2.673   6.894  1.00  0.00           H  
ATOM   3315  HB3 TYR A 123      -0.269  -2.121   5.438  1.00  0.00           H  
ATOM   3316  HD1 TYR A 123       3.023  -3.810   4.977  1.00  0.00           H  
ATOM   3317  HD2 TYR A 123       1.020  -0.070   5.792  1.00  0.00           H  
ATOM   3318  HE1 TYR A 123       5.099  -2.558   4.436  1.00  0.00           H  
ATOM   3319  HE2 TYR A 123       3.090   1.165   5.210  1.00  0.00           H  
ATOM   3320  HH  TYR A 123       5.036   0.857   3.935  1.00  0.00           H  
ATOM   3321  N   ASP A 124      -2.072  -4.440   5.717  1.00  0.00           N  
ATOM   3322  CA  ASP A 124      -3.335  -4.954   6.275  1.00  0.00           C  
ATOM   3323  C   ASP A 124      -3.417  -6.500   6.327  1.00  0.00           C  
ATOM   3324  O   ASP A 124      -4.288  -7.061   7.005  1.00  0.00           O  
ATOM   3325  CB  ASP A 124      -4.552  -4.349   5.525  1.00  0.00           C  
ATOM   3326  CG  ASP A 124      -4.350  -4.021   4.033  1.00  0.00           C  
ATOM   3327  OD1 ASP A 124      -3.425  -3.245   3.696  1.00  0.00           O  
ATOM   3328  OD2 ASP A 124      -5.114  -4.549   3.190  1.00  0.00           O1-
ATOM   3329  H   ASP A 124      -2.159  -3.806   4.936  1.00  0.00           H  
ATOM   3330  HA  ASP A 124      -3.395  -4.622   7.311  1.00  0.00           H  
ATOM   3331  HB2 ASP A 124      -4.801  -3.411   6.020  1.00  0.00           H  
ATOM   3332  HB3 ASP A 124      -5.417  -5.002   5.643  1.00  0.00           H  
ATOM   3333  N   ARG A 125      -2.475  -7.190   5.665  1.00  0.00           N  
ATOM   3334  CA  ARG A 125      -2.284  -8.644   5.659  1.00  0.00           C  
ATOM   3335  C   ARG A 125      -0.962  -9.075   6.315  1.00  0.00           C  
ATOM   3336  O   ARG A 125      -0.978  -9.992   7.132  1.00  0.00           O  
ATOM   3337  CB  ARG A 125      -2.500  -9.150   4.221  1.00  0.00           C  
ATOM   3338  CG  ARG A 125      -2.411 -10.670   4.035  1.00  0.00           C  
ATOM   3339  CD  ARG A 125      -3.492 -11.404   4.842  1.00  0.00           C  
ATOM   3340  NE  ARG A 125      -3.770 -12.735   4.280  1.00  0.00           N  
ATOM   3341  CZ  ARG A 125      -4.054 -13.852   4.920  1.00  0.00           C  
ATOM   3342  NH1 ARG A 125      -4.205 -13.938   6.210  1.00  0.00           N  
ATOM   3343  NH2 ARG A 125      -4.202 -14.942   4.235  1.00  0.00           N1+
ATOM   3344  H   ARG A 125      -1.794  -6.640   5.160  1.00  0.00           H  
ATOM   3345  HA  ARG A 125      -3.064  -9.088   6.277  1.00  0.00           H  
ATOM   3346  HB2 ARG A 125      -1.752  -8.694   3.573  1.00  0.00           H  
ATOM   3347  HB3 ARG A 125      -3.478  -8.817   3.874  1.00  0.00           H  
ATOM   3348  HG2 ARG A 125      -1.423 -11.030   4.321  1.00  0.00           H  
ATOM   3349  HG3 ARG A 125      -2.557 -10.879   2.975  1.00  0.00           H  
ATOM   3350  HD2 ARG A 125      -4.413 -10.821   4.816  1.00  0.00           H  
ATOM   3351  HD3 ARG A 125      -3.155 -11.487   5.875  1.00  0.00           H  
ATOM   3352  HE  ARG A 125      -3.837 -12.810   3.275  1.00  0.00           H  
ATOM   3353 HH11 ARG A 125      -4.418 -14.839   6.613  1.00  0.00           H  
ATOM   3354 HH12 ARG A 125      -4.257 -13.095   6.764  1.00  0.00           H  
ATOM   3355 HH21 ARG A 125      -4.156 -14.889   3.227  1.00  0.00           H  
ATOM   3356 HH22 ARG A 125      -4.406 -15.808   4.712  1.00  0.00           H  
ATOM   3357  N   LEU A 126       0.158  -8.396   6.051  1.00  0.00           N  
ATOM   3358  CA  LEU A 126       1.456  -8.647   6.703  1.00  0.00           C  
ATOM   3359  C   LEU A 126       1.432  -8.388   8.218  1.00  0.00           C  
ATOM   3360  O   LEU A 126       2.051  -9.145   8.958  1.00  0.00           O  
ATOM   3361  CB  LEU A 126       2.574  -7.815   6.046  1.00  0.00           C  
ATOM   3362  CG  LEU A 126       2.916  -8.166   4.585  1.00  0.00           C  
ATOM   3363  CD1 LEU A 126       4.012  -7.217   4.093  1.00  0.00           C  
ATOM   3364  CD2 LEU A 126       3.447  -9.595   4.438  1.00  0.00           C  
ATOM   3365  H   LEU A 126       0.104  -7.658   5.364  1.00  0.00           H  
ATOM   3366  HA  LEU A 126       1.706  -9.701   6.589  1.00  0.00           H  
ATOM   3367  HB2 LEU A 126       3.480  -7.941   6.638  1.00  0.00           H  
ATOM   3368  HB3 LEU A 126       2.295  -6.763   6.095  1.00  0.00           H  
ATOM   3369  HG  LEU A 126       2.032  -8.052   3.957  1.00  0.00           H  
ATOM   3370 HD11 LEU A 126       3.643  -6.192   4.124  1.00  0.00           H  
ATOM   3371 HD12 LEU A 126       4.903  -7.305   4.715  1.00  0.00           H  
ATOM   3372 HD13 LEU A 126       4.263  -7.453   3.059  1.00  0.00           H  
ATOM   3373 HD21 LEU A 126       4.303  -9.750   5.095  1.00  0.00           H  
ATOM   3374 HD22 LEU A 126       2.662 -10.312   4.677  1.00  0.00           H  
ATOM   3375 HD23 LEU A 126       3.746  -9.762   3.403  1.00  0.00           H  
ATOM   3376  N   GLU A 127       0.692  -7.388   8.703  1.00  0.00           N  
ATOM   3377  CA  GLU A 127       0.512  -7.127  10.142  1.00  0.00           C  
ATOM   3378  C   GLU A 127      -0.230  -8.280  10.849  1.00  0.00           C  
ATOM   3379  O   GLU A 127      -0.027  -8.521  12.041  1.00  0.00           O  
ATOM   3380  CB  GLU A 127      -0.218  -5.784  10.348  1.00  0.00           C  
ATOM   3381  CG  GLU A 127       0.643  -4.574   9.942  1.00  0.00           C  
ATOM   3382  CD  GLU A 127      -0.121  -3.242  10.025  1.00  0.00           C  
ATOM   3383  OE1 GLU A 127      -0.963  -2.922   9.158  1.00  0.00           O  
ATOM   3384  OE2 GLU A 127       0.155  -2.438  10.946  1.00  0.00           O1-
ATOM   3385  H   GLU A 127       0.232  -6.763   8.056  1.00  0.00           H  
ATOM   3386  HA  GLU A 127       1.490  -7.050  10.618  1.00  0.00           H  
ATOM   3387  HB2 GLU A 127      -0.477  -5.684  11.402  1.00  0.00           H  
ATOM   3388  HB3 GLU A 127      -1.146  -5.787   9.776  1.00  0.00           H  
ATOM   3389  HG2 GLU A 127       1.017  -4.702   8.927  1.00  0.00           H  
ATOM   3390  HG3 GLU A 127       1.511  -4.534  10.600  1.00  0.00           H  
ATOM   3391  N   GLN A 128      -1.050  -9.054  10.124  1.00  0.00           N  
ATOM   3392  CA  GLN A 128      -1.642 -10.291  10.652  1.00  0.00           C  
ATOM   3393  C   GLN A 128      -0.567 -11.374  10.828  1.00  0.00           C  
ATOM   3394  O   GLN A 128      -0.511 -12.061  11.846  1.00  0.00           O  
ATOM   3395  CB  GLN A 128      -2.726 -10.856   9.718  1.00  0.00           C  
ATOM   3396  CG  GLN A 128      -3.784  -9.876   9.187  1.00  0.00           C  
ATOM   3397  CD  GLN A 128      -4.677 -10.539   8.136  1.00  0.00           C  
ATOM   3398  OE1 GLN A 128      -4.755 -11.757   8.010  1.00  0.00           O  
ATOM   3399  NE2 GLN A 128      -5.385  -9.781   7.329  1.00  0.00           N  
ATOM   3400  H   GLN A 128      -1.180  -8.833   9.147  1.00  0.00           H  
ATOM   3401  HA  GLN A 128      -2.091 -10.091  11.625  1.00  0.00           H  
ATOM   3402  HB2 GLN A 128      -3.229 -11.658  10.258  1.00  0.00           H  
ATOM   3403  HB3 GLN A 128      -2.240 -11.315   8.857  1.00  0.00           H  
ATOM   3404  HG2 GLN A 128      -3.293  -9.020   8.725  1.00  0.00           H  
ATOM   3405  HG3 GLN A 128      -4.400  -9.515  10.010  1.00  0.00           H  
ATOM   3406 HE21 GLN A 128      -5.910 -10.234   6.595  1.00  0.00           H  
ATOM   3407 HE22 GLN A 128      -5.274  -8.778   7.345  1.00  0.00           H  
ATOM   3408  N   LEU A 129       0.297 -11.522   9.820  1.00  0.00           N  
ATOM   3409  CA  LEU A 129       1.288 -12.596   9.700  1.00  0.00           C  
ATOM   3410  C   LEU A 129       2.510 -12.357  10.604  1.00  0.00           C  
ATOM   3411  O   LEU A 129       3.090 -13.306  11.126  1.00  0.00           O  
ATOM   3412  CB  LEU A 129       1.661 -12.727   8.211  1.00  0.00           C  
ATOM   3413  CG  LEU A 129       0.460 -13.063   7.295  1.00  0.00           C  
ATOM   3414  CD1 LEU A 129       0.755 -12.653   5.859  1.00  0.00           C  
ATOM   3415  CD2 LEU A 129       0.119 -14.552   7.299  1.00  0.00           C  
ATOM   3416  H   LEU A 129       0.206 -10.881   9.045  1.00  0.00           H  
ATOM   3417  HA  LEU A 129       0.836 -13.532  10.027  1.00  0.00           H  
ATOM   3418  HB2 LEU A 129       2.426 -13.495   8.099  1.00  0.00           H  
ATOM   3419  HB3 LEU A 129       2.096 -11.780   7.890  1.00  0.00           H  
ATOM   3420  HG  LEU A 129      -0.430 -12.519   7.611  1.00  0.00           H  
ATOM   3421 HD11 LEU A 129       0.870 -11.571   5.796  1.00  0.00           H  
ATOM   3422 HD12 LEU A 129       1.671 -13.133   5.513  1.00  0.00           H  
ATOM   3423 HD13 LEU A 129      -0.079 -12.944   5.221  1.00  0.00           H  
ATOM   3424 HD21 LEU A 129       0.916 -15.117   6.817  1.00  0.00           H  
ATOM   3425 HD22 LEU A 129      -0.023 -14.902   8.322  1.00  0.00           H  
ATOM   3426 HD23 LEU A 129      -0.805 -14.715   6.744  1.00  0.00           H  
ATOM   3427  N   ALA A 130       2.846 -11.090  10.858  1.00  0.00           N  
ATOM   3428  CA  ALA A 130       3.777 -10.657  11.900  1.00  0.00           C  
ATOM   3429  C   ALA A 130       3.186 -10.770  13.322  1.00  0.00           C  
ATOM   3430  O   ALA A 130       3.911 -10.552  14.296  1.00  0.00           O  
ATOM   3431  CB  ALA A 130       4.196  -9.212  11.589  1.00  0.00           C  
ATOM   3432  H   ALA A 130       2.389 -10.368  10.319  1.00  0.00           H  
ATOM   3433  HA  ALA A 130       4.666 -11.286  11.863  1.00  0.00           H  
ATOM   3434  HB1 ALA A 130       4.609  -9.144  10.583  1.00  0.00           H  
ATOM   3435  HB2 ALA A 130       3.334  -8.548  11.664  1.00  0.00           H  
ATOM   3436  HB3 ALA A 130       4.956  -8.886  12.299  1.00  0.00           H  
ATOM   3437  N   GLY A 131       1.883 -11.066  13.457  1.00  0.00           N  
ATOM   3438  CA  GLY A 131       1.147 -11.116  14.729  1.00  0.00           C  
ATOM   3439  C   GLY A 131       1.061  -9.771  15.465  1.00  0.00           C  
ATOM   3440  O   GLY A 131       0.799  -9.755  16.669  1.00  0.00           O  
ATOM   3441  H   GLY A 131       1.351 -11.250  12.619  1.00  0.00           H  
ATOM   3442  HA2 GLY A 131       1.624 -11.838  15.392  1.00  0.00           H  
ATOM   3443  HA3 GLY A 131       0.128 -11.448  14.528  1.00  0.00           H  
ATOM   3444  N   ASN A 132       1.344  -8.668  14.765  1.00  0.00           N  
ATOM   3445  CA  ASN A 132       1.685  -7.356  15.306  1.00  0.00           C  
ATOM   3446  C   ASN A 132       1.378  -6.248  14.289  1.00  0.00           C  
ATOM   3447  O   ASN A 132       1.771  -6.346  13.126  1.00  0.00           O  
ATOM   3448  CB  ASN A 132       3.191  -7.318  15.641  1.00  0.00           C  
ATOM   3449  CG  ASN A 132       3.561  -8.041  16.920  1.00  0.00           C  
ATOM   3450  ND2 ASN A 132       3.936  -9.299  16.863  1.00  0.00           N  
ATOM   3451  OD1 ASN A 132       3.519  -7.467  17.995  1.00  0.00           O  
ATOM   3452  H   ASN A 132       1.378  -8.752  13.759  1.00  0.00           H  
ATOM   3453  HA  ASN A 132       1.109  -7.169  16.212  1.00  0.00           H  
ATOM   3454  HB2 ASN A 132       3.507  -6.280  15.747  1.00  0.00           H  
ATOM   3455  HB3 ASN A 132       3.763  -7.735  14.812  1.00  0.00           H  
ATOM   3456 HD21 ASN A 132       4.204  -9.750  17.726  1.00  0.00           H  
ATOM   3457 HD22 ASN A 132       3.943  -9.783  15.977  1.00  0.00           H  
ATOM   3458  N   LEU A 133       0.745  -5.166  14.748  1.00  0.00           N  
ATOM   3459  CA  LEU A 133       0.630  -3.920  13.983  1.00  0.00           C  
ATOM   3460  C   LEU A 133       1.984  -3.189  13.941  1.00  0.00           C  
ATOM   3461  O   LEU A 133       2.831  -3.403  14.818  1.00  0.00           O  
ATOM   3462  CB  LEU A 133      -0.470  -3.025  14.581  1.00  0.00           C  
ATOM   3463  CG  LEU A 133      -1.841  -3.685  14.816  1.00  0.00           C  
ATOM   3464  CD1 LEU A 133      -2.806  -2.668  15.419  1.00  0.00           C  
ATOM   3465  CD2 LEU A 133      -2.463  -4.222  13.527  1.00  0.00           C  
ATOM   3466  H   LEU A 133       0.434  -5.155  15.709  1.00  0.00           H  
ATOM   3467  HA  LEU A 133       0.354  -4.160  12.956  1.00  0.00           H  
ATOM   3468  HB2 LEU A 133      -0.603  -2.159  13.933  1.00  0.00           H  
ATOM   3469  HB3 LEU A 133      -0.116  -2.661  15.546  1.00  0.00           H  
ATOM   3470  HG  LEU A 133      -1.733  -4.509  15.522  1.00  0.00           H  
ATOM   3471 HD11 LEU A 133      -2.382  -2.261  16.337  1.00  0.00           H  
ATOM   3472 HD12 LEU A 133      -2.979  -1.853  14.716  1.00  0.00           H  
ATOM   3473 HD13 LEU A 133      -3.753  -3.153  15.653  1.00  0.00           H  
ATOM   3474 HD21 LEU A 133      -2.529  -3.426  12.784  1.00  0.00           H  
ATOM   3475 HD22 LEU A 133      -1.850  -5.038  13.144  1.00  0.00           H  
ATOM   3476 HD23 LEU A 133      -3.459  -4.605  13.747  1.00  0.00           H  
ATOM   3477  N   ARG A 134       2.191  -2.317  12.948  1.00  0.00           N  
ATOM   3478  CA  ARG A 134       3.462  -1.605  12.692  1.00  0.00           C  
ATOM   3479  C   ARG A 134       4.063  -0.886  13.906  1.00  0.00           C  
ATOM   3480  O   ARG A 134       5.282  -0.884  14.029  1.00  0.00           O  
ATOM   3481  CB  ARG A 134       3.260  -0.614  11.535  1.00  0.00           C  
ATOM   3482  CG  ARG A 134       3.293  -1.284  10.152  1.00  0.00           C  
ATOM   3483  CD  ARG A 134       2.659  -0.390   9.080  1.00  0.00           C  
ATOM   3484  NE  ARG A 134       1.190  -0.486   9.127  1.00  0.00           N  
ATOM   3485  CZ  ARG A 134       0.310   0.262   8.496  1.00  0.00           C  
ATOM   3486  NH1 ARG A 134       0.598   1.387   7.916  1.00  0.00           N  
ATOM   3487  NH2 ARG A 134      -0.923  -0.133   8.422  1.00  0.00           N1+
ATOM   3488  H   ARG A 134       1.440  -2.205  12.282  1.00  0.00           H  
ATOM   3489  HA  ARG A 134       4.216  -2.333  12.394  1.00  0.00           H  
ATOM   3490  HB2 ARG A 134       4.057   0.129  11.553  1.00  0.00           H  
ATOM   3491  HB3 ARG A 134       2.310  -0.100  11.681  1.00  0.00           H  
ATOM   3492  HG2 ARG A 134       2.778  -2.245  10.175  1.00  0.00           H  
ATOM   3493  HG3 ARG A 134       4.335  -1.462   9.887  1.00  0.00           H  
ATOM   3494  HD2 ARG A 134       3.002  -0.723   8.100  1.00  0.00           H  
ATOM   3495  HD3 ARG A 134       2.989   0.639   9.222  1.00  0.00           H  
ATOM   3496  HE  ARG A 134       0.797  -1.244   9.668  1.00  0.00           H  
ATOM   3497 HH11 ARG A 134       1.546   1.736   7.920  1.00  0.00           H  
ATOM   3498 HH12 ARG A 134      -0.132   1.915   7.459  1.00  0.00           H  
ATOM   3499 HH21 ARG A 134      -1.574   0.432   7.895  1.00  0.00           H  
ATOM   3500 HH22 ARG A 134      -1.149  -1.055   8.766  1.00  0.00           H  
ATOM   3501  N   GLU A 135       3.283  -0.335  14.838  1.00  0.00           N  
ATOM   3502  CA  GLU A 135       3.819   0.313  16.056  1.00  0.00           C  
ATOM   3503  C   GLU A 135       4.323  -0.681  17.132  1.00  0.00           C  
ATOM   3504  O   GLU A 135       4.707  -0.278  18.227  1.00  0.00           O  
ATOM   3505  CB  GLU A 135       2.835   1.371  16.589  1.00  0.00           C  
ATOM   3506  CG  GLU A 135       1.669   0.852  17.446  1.00  0.00           C  
ATOM   3507  CD  GLU A 135       0.725  -0.117  16.723  1.00  0.00           C  
ATOM   3508  OE1 GLU A 135       0.140  -0.978  17.419  1.00  0.00           O  
ATOM   3509  OE2 GLU A 135       0.547  -0.002  15.487  1.00  0.00           O1-
ATOM   3510  H   GLU A 135       2.280  -0.358  14.720  1.00  0.00           H  
ATOM   3511  HA  GLU A 135       4.707   0.869  15.755  1.00  0.00           H  
ATOM   3512  HB2 GLU A 135       2.440   1.947  15.752  1.00  0.00           H  
ATOM   3513  HB3 GLU A 135       3.402   2.066  17.208  1.00  0.00           H  
ATOM   3514  HG2 GLU A 135       1.095   1.716  17.781  1.00  0.00           H  
ATOM   3515  HG3 GLU A 135       2.068   0.372  18.340  1.00  0.00           H  
ATOM   3516  N   ASN A 136       4.377  -1.977  16.803  1.00  0.00           N  
ATOM   3517  CA  ASN A 136       4.995  -3.062  17.580  1.00  0.00           C  
ATOM   3518  C   ASN A 136       6.139  -3.739  16.781  1.00  0.00           C  
ATOM   3519  O   ASN A 136       6.524  -4.882  17.048  1.00  0.00           O  
ATOM   3520  CB  ASN A 136       3.941  -4.054  18.129  1.00  0.00           C  
ATOM   3521  CG  ASN A 136       2.591  -3.460  18.495  1.00  0.00           C  
ATOM   3522  ND2 ASN A 136       1.756  -3.218  17.514  1.00  0.00           N  
ATOM   3523  OD1 ASN A 136       2.282  -3.220  19.656  1.00  0.00           O  
ATOM   3524  H   ASN A 136       3.986  -2.232  15.908  1.00  0.00           H  
ATOM   3525  HA  ASN A 136       5.474  -2.604  18.445  1.00  0.00           H  
ATOM   3526  HB2 ASN A 136       4.350  -4.557  19.006  1.00  0.00           H  
ATOM   3527  HB3 ASN A 136       3.758  -4.815  17.370  1.00  0.00           H  
ATOM   3528 HD21 ASN A 136       0.985  -2.591  17.693  1.00  0.00           H  
ATOM   3529 HD22 ASN A 136       2.081  -3.341  16.566  1.00  0.00           H  
ATOM   3530  N   ILE A 137       6.679  -3.021  15.790  1.00  0.00           N  
ATOM   3531  CA  ILE A 137       7.780  -3.377  14.883  1.00  0.00           C  
ATOM   3532  C   ILE A 137       8.772  -2.200  14.866  1.00  0.00           C  
ATOM   3533  O   ILE A 137       8.389  -1.065  15.143  1.00  0.00           O  
ATOM   3534  CB  ILE A 137       7.228  -3.777  13.485  1.00  0.00           C  
ATOM   3535  CG1 ILE A 137       6.351  -5.051  13.581  1.00  0.00           C  
ATOM   3536  CG2 ILE A 137       8.345  -3.933  12.433  1.00  0.00           C  
ATOM   3537  CD1 ILE A 137       5.629  -5.443  12.285  1.00  0.00           C  
ATOM   3538  H   ILE A 137       6.305  -2.094  15.645  1.00  0.00           H  
ATOM   3539  HA  ILE A 137       8.312  -4.236  15.292  1.00  0.00           H  
ATOM   3540  HB  ILE A 137       6.588  -2.966  13.139  1.00  0.00           H  
ATOM   3541 HG12 ILE A 137       5.574  -4.898  14.330  1.00  0.00           H  
ATOM   3542 HG13 ILE A 137       6.970  -5.889  13.903  1.00  0.00           H  
ATOM   3543 HG21 ILE A 137       8.839  -2.976  12.263  1.00  0.00           H  
ATOM   3544 HG22 ILE A 137       9.078  -4.667  12.769  1.00  0.00           H  
ATOM   3545 HG23 ILE A 137       7.934  -4.240  11.471  1.00  0.00           H  
ATOM   3546 HD11 ILE A 137       5.080  -4.588  11.891  1.00  0.00           H  
ATOM   3547 HD12 ILE A 137       6.341  -5.799  11.541  1.00  0.00           H  
ATOM   3548 HD13 ILE A 137       4.922  -6.245  12.498  1.00  0.00           H  
ATOM   3549  N   GLU A 138      10.057  -2.438  14.590  1.00  0.00           N  
ATOM   3550  CA  GLU A 138      11.119  -1.438  14.777  1.00  0.00           C  
ATOM   3551  C   GLU A 138      12.084  -1.315  13.587  1.00  0.00           C  
ATOM   3552  O   GLU A 138      12.281  -2.253  12.820  1.00  0.00           O  
ATOM   3553  CB  GLU A 138      11.806  -1.595  16.152  1.00  0.00           C  
ATOM   3554  CG  GLU A 138      11.861  -3.019  16.738  1.00  0.00           C  
ATOM   3555  CD  GLU A 138      12.620  -4.008  15.848  1.00  0.00           C  
ATOM   3556  OE1 GLU A 138      12.069  -5.065  15.456  1.00  0.00           O  
ATOM   3557  OE2 GLU A 138      13.812  -3.760  15.566  1.00  0.00           O1-
ATOM   3558  H   GLU A 138      10.337  -3.367  14.310  1.00  0.00           H  
ATOM   3559  HA  GLU A 138      10.642  -0.459  14.810  1.00  0.00           H  
ATOM   3560  HB2 GLU A 138      11.254  -0.980  16.863  1.00  0.00           H  
ATOM   3561  HB3 GLU A 138      12.814  -1.183  16.100  1.00  0.00           H  
ATOM   3562  HG2 GLU A 138      10.849  -3.381  16.924  1.00  0.00           H  
ATOM   3563  HG3 GLU A 138      12.359  -2.967  17.706  1.00  0.00           H  
ATOM   3564  N   LEU A 139      12.643  -0.111  13.411  1.00  0.00           N  
ATOM   3565  CA  LEU A 139      13.250   0.372  12.164  1.00  0.00           C  
ATOM   3566  C   LEU A 139      14.603   1.060  12.428  1.00  0.00           C  
ATOM   3567  O   LEU A 139      14.785   1.691  13.472  1.00  0.00           O  
ATOM   3568  CB  LEU A 139      12.255   1.339  11.480  1.00  0.00           C  
ATOM   3569  CG  LEU A 139      10.882   0.737  11.108  1.00  0.00           C  
ATOM   3570  CD1 LEU A 139       9.841   1.839  10.933  1.00  0.00           C  
ATOM   3571  CD2 LEU A 139      10.967  -0.039   9.797  1.00  0.00           C  
ATOM   3572  H   LEU A 139      12.434   0.600  14.097  1.00  0.00           H  
ATOM   3573  HA  LEU A 139      13.427  -0.473  11.500  1.00  0.00           H  
ATOM   3574  HB2 LEU A 139      12.714   1.754  10.583  1.00  0.00           H  
ATOM   3575  HB3 LEU A 139      12.082   2.165  12.170  1.00  0.00           H  
ATOM   3576  HG  LEU A 139      10.526   0.075  11.896  1.00  0.00           H  
ATOM   3577 HD11 LEU A 139       9.774   2.442  11.839  1.00  0.00           H  
ATOM   3578 HD12 LEU A 139      10.107   2.467  10.083  1.00  0.00           H  
ATOM   3579 HD13 LEU A 139       8.868   1.386  10.744  1.00  0.00           H  
ATOM   3580 HD21 LEU A 139      11.116   0.648   8.964  1.00  0.00           H  
ATOM   3581 HD22 LEU A 139      11.801  -0.740   9.837  1.00  0.00           H  
ATOM   3582 HD23 LEU A 139      10.038  -0.588   9.648  1.00  0.00           H  
ATOM   3583  N   GLY A 140      15.544   0.945  11.485  1.00  0.00           N  
ATOM   3584  CA  GLY A 140      16.914   1.480  11.555  1.00  0.00           C  
ATOM   3585  C   GLY A 140      17.923   0.617  10.783  1.00  0.00           C  
ATOM   3586  O   GLY A 140      17.549  -0.414  10.229  1.00  0.00           O  
ATOM   3587  H   GLY A 140      15.317   0.413  10.657  1.00  0.00           H  
ATOM   3588  HA2 GLY A 140      17.236   1.549  12.594  1.00  0.00           H  
ATOM   3589  HA3 GLY A 140      16.926   2.479  11.118  1.00  0.00           H  
ATOM   3590  N   ASN A 141      19.206   1.006  10.747  1.00  0.00           N  
ATOM   3591  CA  ASN A 141      20.224   0.276   9.965  1.00  0.00           C  
ATOM   3592  C   ASN A 141      20.409  -1.179  10.450  1.00  0.00           C  
ATOM   3593  O   ASN A 141      20.486  -2.091   9.630  1.00  0.00           O  
ATOM   3594  CB  ASN A 141      21.549   1.070   9.958  1.00  0.00           C  
ATOM   3595  CG  ASN A 141      22.504   0.619   8.859  1.00  0.00           C  
ATOM   3596  OD1 ASN A 141      22.175   0.664   7.684  1.00  0.00           O  
ATOM   3597  ND2 ASN A 141      23.705   0.202   9.190  1.00  0.00           N  
ATOM   3598  H   ASN A 141      19.481   1.851  11.228  1.00  0.00           H  
ATOM   3599  HA  ASN A 141      19.864   0.208   8.939  1.00  0.00           H  
ATOM   3600  HB2 ASN A 141      22.042   0.968  10.925  1.00  0.00           H  
ATOM   3601  HB3 ASN A 141      21.348   2.127   9.786  1.00  0.00           H  
ATOM   3602 HD21 ASN A 141      24.337  -0.068   8.449  1.00  0.00           H  
ATOM   3603 HD22 ASN A 141      24.015   0.188  10.151  1.00  0.00           H  
ATOM   3604  N   GLY A 142      20.400  -1.406  11.772  1.00  0.00           N  
ATOM   3605  CA  GLY A 142      20.372  -2.745  12.373  1.00  0.00           C  
ATOM   3606  C   GLY A 142      19.127  -3.556  11.979  1.00  0.00           C  
ATOM   3607  O   GLY A 142      19.284  -4.634  11.415  1.00  0.00           O  
ATOM   3608  H   GLY A 142      20.390  -0.612  12.397  1.00  0.00           H  
ATOM   3609  HA2 GLY A 142      20.397  -2.658  13.459  1.00  0.00           H  
ATOM   3610  HA3 GLY A 142      21.256  -3.297  12.052  1.00  0.00           H  
ATOM   3611  N   PRO A 143      17.894  -3.061  12.206  1.00  0.00           N  
ATOM   3612  CA  PRO A 143      16.672  -3.702  11.715  1.00  0.00           C  
ATOM   3613  C   PRO A 143      16.650  -4.028  10.214  1.00  0.00           C  
ATOM   3614  O   PRO A 143      16.182  -5.102   9.842  1.00  0.00           O  
ATOM   3615  CB  PRO A 143      15.540  -2.754  12.103  1.00  0.00           C  
ATOM   3616  CG  PRO A 143      16.054  -2.171  13.415  1.00  0.00           C  
ATOM   3617  CD  PRO A 143      17.556  -2.024  13.171  1.00  0.00           C  
ATOM   3618  HA  PRO A 143      16.538  -4.637  12.260  1.00  0.00           H  
ATOM   3619  HB2 PRO A 143      14.602  -3.293  12.243  1.00  0.00           H  
ATOM   3620  HB3 PRO A 143      15.428  -1.964  11.360  1.00  0.00           H  
ATOM   3621  HG2 PRO A 143      15.885  -2.890  14.218  1.00  0.00           H  
ATOM   3622  HG3 PRO A 143      15.582  -1.218  13.652  1.00  0.00           H  
ATOM   3623  HD2 PRO A 143      17.771  -1.038  12.759  1.00  0.00           H  
ATOM   3624  HD3 PRO A 143      18.100  -2.162  14.105  1.00  0.00           H  
ATOM   3625  N   LEU A 144      17.181  -3.161   9.342  1.00  0.00           N  
ATOM   3626  CA  LEU A 144      17.281  -3.450   7.905  1.00  0.00           C  
ATOM   3627  C   LEU A 144      18.322  -4.539   7.597  1.00  0.00           C  
ATOM   3628  O   LEU A 144      18.079  -5.412   6.767  1.00  0.00           O  
ATOM   3629  CB  LEU A 144      17.514  -2.144   7.123  1.00  0.00           C  
ATOM   3630  CG  LEU A 144      17.686  -2.327   5.601  1.00  0.00           C  
ATOM   3631  CD1 LEU A 144      16.440  -2.924   4.941  1.00  0.00           C  
ATOM   3632  CD2 LEU A 144      17.942  -0.971   4.944  1.00  0.00           C  
ATOM   3633  H   LEU A 144      17.509  -2.267   9.679  1.00  0.00           H  
ATOM   3634  HA  LEU A 144      16.320  -3.851   7.585  1.00  0.00           H  
ATOM   3635  HB2 LEU A 144      18.413  -1.666   7.513  1.00  0.00           H  
ATOM   3636  HB3 LEU A 144      16.671  -1.477   7.305  1.00  0.00           H  
ATOM   3637  HG  LEU A 144      18.543  -2.969   5.398  1.00  0.00           H  
ATOM   3638 HD11 LEU A 144      16.277  -3.941   5.300  1.00  0.00           H  
ATOM   3639 HD12 LEU A 144      15.564  -2.316   5.169  1.00  0.00           H  
ATOM   3640 HD13 LEU A 144      16.577  -2.969   3.861  1.00  0.00           H  
ATOM   3641 HD21 LEU A 144      17.091  -0.309   5.104  1.00  0.00           H  
ATOM   3642 HD22 LEU A 144      18.833  -0.520   5.381  1.00  0.00           H  
ATOM   3643 HD23 LEU A 144      18.103  -1.103   3.874  1.00  0.00           H  
ATOM   3644  N   GLU A 145      19.454  -4.545   8.299  1.00  0.00           N  
ATOM   3645  CA  GLU A 145      20.444  -5.623   8.224  1.00  0.00           C  
ATOM   3646  C   GLU A 145      19.873  -6.976   8.687  1.00  0.00           C  
ATOM   3647  O   GLU A 145      20.087  -8.006   8.037  1.00  0.00           O  
ATOM   3648  CB  GLU A 145      21.679  -5.213   9.040  1.00  0.00           C  
ATOM   3649  CG  GLU A 145      22.665  -6.375   9.239  1.00  0.00           C  
ATOM   3650  CD  GLU A 145      24.142  -5.985   9.207  1.00  0.00           C  
ATOM   3651  OE1 GLU A 145      24.497  -4.887   8.718  1.00  0.00           O  
ATOM   3652  OE2 GLU A 145      24.957  -6.816   9.668  1.00  0.00           O1-
ATOM   3653  H   GLU A 145      19.631  -3.786   8.942  1.00  0.00           H  
ATOM   3654  HA  GLU A 145      20.752  -5.741   7.185  1.00  0.00           H  
ATOM   3655  HB2 GLU A 145      21.382  -4.853  10.025  1.00  0.00           H  
ATOM   3656  HB3 GLU A 145      22.143  -4.377   8.517  1.00  0.00           H  
ATOM   3657  HG2 GLU A 145      22.522  -7.111   8.448  1.00  0.00           H  
ATOM   3658  HG3 GLU A 145      22.426  -6.863  10.184  1.00  0.00           H  
ATOM   3659  N   GLU A 146      19.111  -6.972   9.782  1.00  0.00           N  
ATOM   3660  CA  GLU A 146      18.363  -8.125  10.288  1.00  0.00           C  
ATOM   3661  C   GLU A 146      17.268  -8.568   9.306  1.00  0.00           C  
ATOM   3662  O   GLU A 146      17.003  -9.765   9.183  1.00  0.00           O  
ATOM   3663  CB  GLU A 146      17.724  -7.784  11.645  1.00  0.00           C  
ATOM   3664  CG  GLU A 146      18.721  -7.551  12.794  1.00  0.00           C  
ATOM   3665  CD  GLU A 146      18.095  -6.841  14.008  1.00  0.00           C  
ATOM   3666  OE1 GLU A 146      16.913  -6.428  13.980  1.00  0.00           O  
ATOM   3667  OE2 GLU A 146      18.769  -6.732  15.060  1.00  0.00           O1-
ATOM   3668  H   GLU A 146      19.028  -6.099  10.283  1.00  0.00           H  
ATOM   3669  HA  GLU A 146      19.046  -8.964  10.425  1.00  0.00           H  
ATOM   3670  HB2 GLU A 146      17.056  -8.594  11.937  1.00  0.00           H  
ATOM   3671  HB3 GLU A 146      17.118  -6.888  11.507  1.00  0.00           H  
ATOM   3672  HG2 GLU A 146      19.566  -6.959  12.442  1.00  0.00           H  
ATOM   3673  HG3 GLU A 146      19.114  -8.518  13.108  1.00  0.00           H  
ATOM   3674  N   ALA A 147      16.629  -7.637   8.589  1.00  0.00           N  
ATOM   3675  CA  ALA A 147      15.628  -7.945   7.571  1.00  0.00           C  
ATOM   3676  C   ALA A 147      16.259  -8.591   6.326  1.00  0.00           C  
ATOM   3677  O   ALA A 147      15.795  -9.642   5.886  1.00  0.00           O  
ATOM   3678  CB  ALA A 147      14.834  -6.676   7.244  1.00  0.00           C  
ATOM   3679  H   ALA A 147      16.816  -6.665   8.790  1.00  0.00           H  
ATOM   3680  HA  ALA A 147      14.933  -8.672   7.990  1.00  0.00           H  
ATOM   3681  HB1 ALA A 147      14.373  -6.283   8.151  1.00  0.00           H  
ATOM   3682  HB2 ALA A 147      15.487  -5.916   6.816  1.00  0.00           H  
ATOM   3683  HB3 ALA A 147      14.052  -6.912   6.523  1.00  0.00           H  
ATOM   3684  N   ILE A 148      17.359  -8.030   5.809  1.00  0.00           N  
ATOM   3685  CA  ILE A 148      18.172  -8.636   4.738  1.00  0.00           C  
ATOM   3686  C   ILE A 148      18.656 -10.035   5.150  1.00  0.00           C  
ATOM   3687  O   ILE A 148      18.550 -10.979   4.368  1.00  0.00           O  
ATOM   3688  CB  ILE A 148      19.333  -7.686   4.343  1.00  0.00           C  
ATOM   3689  CG1 ILE A 148      18.767  -6.425   3.643  1.00  0.00           C  
ATOM   3690  CG2 ILE A 148      20.396  -8.372   3.460  1.00  0.00           C  
ATOM   3691  CD1 ILE A 148      19.793  -5.301   3.449  1.00  0.00           C  
ATOM   3692  H   ILE A 148      17.662  -7.148   6.196  1.00  0.00           H  
ATOM   3693  HA  ILE A 148      17.539  -8.774   3.861  1.00  0.00           H  
ATOM   3694  HB  ILE A 148      19.830  -7.370   5.261  1.00  0.00           H  
ATOM   3695 HG12 ILE A 148      17.945  -6.015   4.230  1.00  0.00           H  
ATOM   3696 HG13 ILE A 148      18.365  -6.704   2.670  1.00  0.00           H  
ATOM   3697 HG21 ILE A 148      20.843  -9.221   3.976  1.00  0.00           H  
ATOM   3698 HG22 ILE A 148      19.945  -8.718   2.530  1.00  0.00           H  
ATOM   3699 HG23 ILE A 148      21.207  -7.683   3.226  1.00  0.00           H  
ATOM   3700 HD11 ILE A 148      20.264  -5.058   4.402  1.00  0.00           H  
ATOM   3701 HD12 ILE A 148      20.554  -5.598   2.728  1.00  0.00           H  
ATOM   3702 HD13 ILE A 148      19.286  -4.413   3.069  1.00  0.00           H  
ATOM   3703  N   SER A 149      19.118 -10.197   6.395  1.00  0.00           N  
ATOM   3704  CA  SER A 149      19.530 -11.500   6.936  1.00  0.00           C  
ATOM   3705  C   SER A 149      18.375 -12.506   6.993  1.00  0.00           C  
ATOM   3706  O   SER A 149      18.567 -13.675   6.668  1.00  0.00           O  
ATOM   3707  CB  SER A 149      20.122 -11.359   8.341  1.00  0.00           C  
ATOM   3708  OG  SER A 149      21.242 -10.495   8.351  1.00  0.00           O  
ATOM   3709  H   SER A 149      19.190  -9.381   6.986  1.00  0.00           H  
ATOM   3710  HA  SER A 149      20.297 -11.920   6.285  1.00  0.00           H  
ATOM   3711  HB2 SER A 149      20.440 -12.346   8.677  1.00  0.00           H  
ATOM   3712  HB3 SER A 149      19.365 -10.982   9.029  1.00  0.00           H  
ATOM   3713  HG  SER A 149      20.917  -9.592   8.324  1.00  0.00           H  
ATOM   3714  N   ALA A 150      17.168 -12.073   7.366  1.00  0.00           N  
ATOM   3715  CA  ALA A 150      15.992 -12.937   7.422  1.00  0.00           C  
ATOM   3716  C   ALA A 150      15.494 -13.351   6.026  1.00  0.00           C  
ATOM   3717  O   ALA A 150      15.237 -14.537   5.803  1.00  0.00           O  
ATOM   3718  CB  ALA A 150      14.907 -12.222   8.226  1.00  0.00           C  
ATOM   3719  H   ALA A 150      17.064 -11.111   7.654  1.00  0.00           H  
ATOM   3720  HA  ALA A 150      16.261 -13.847   7.959  1.00  0.00           H  
ATOM   3721  HB1 ALA A 150      15.249 -12.082   9.252  1.00  0.00           H  
ATOM   3722  HB2 ALA A 150      14.698 -11.253   7.773  1.00  0.00           H  
ATOM   3723  HB3 ALA A 150      13.994 -12.817   8.235  1.00  0.00           H  
ATOM   3724  N   LEU A 151      15.409 -12.415   5.071  1.00  0.00           N  
ATOM   3725  CA  LEU A 151      15.099 -12.728   3.669  1.00  0.00           C  
ATOM   3726  C   LEU A 151      16.153 -13.686   3.085  1.00  0.00           C  
ATOM   3727  O   LEU A 151      15.792 -14.608   2.355  1.00  0.00           O  
ATOM   3728  CB  LEU A 151      14.996 -11.427   2.841  1.00  0.00           C  
ATOM   3729  CG  LEU A 151      13.579 -10.816   2.778  1.00  0.00           C  
ATOM   3730  CD1 LEU A 151      13.067 -10.268   4.110  1.00  0.00           C  
ATOM   3731  CD2 LEU A 151      13.565  -9.662   1.773  1.00  0.00           C  
ATOM   3732  H   LEU A 151      15.608 -11.456   5.317  1.00  0.00           H  
ATOM   3733  HA  LEU A 151      14.142 -13.248   3.624  1.00  0.00           H  
ATOM   3734  HB2 LEU A 151      15.293 -11.655   1.817  1.00  0.00           H  
ATOM   3735  HB3 LEU A 151      15.701 -10.687   3.220  1.00  0.00           H  
ATOM   3736  HG  LEU A 151      12.885 -11.581   2.430  1.00  0.00           H  
ATOM   3737 HD11 LEU A 151      13.080 -11.053   4.867  1.00  0.00           H  
ATOM   3738 HD12 LEU A 151      13.692  -9.434   4.431  1.00  0.00           H  
ATOM   3739 HD13 LEU A 151      12.042  -9.921   3.987  1.00  0.00           H  
ATOM   3740 HD21 LEU A 151      14.256  -8.880   2.087  1.00  0.00           H  
ATOM   3741 HD22 LEU A 151      13.853 -10.025   0.787  1.00  0.00           H  
ATOM   3742 HD23 LEU A 151      12.560  -9.243   1.705  1.00  0.00           H  
ATOM   3743  N   TYR A 152      17.432 -13.527   3.442  1.00  0.00           N  
ATOM   3744  CA  TYR A 152      18.492 -14.453   3.045  1.00  0.00           C  
ATOM   3745  C   TYR A 152      18.297 -15.855   3.649  1.00  0.00           C  
ATOM   3746  O   TYR A 152      18.199 -16.840   2.914  1.00  0.00           O  
ATOM   3747  CB  TYR A 152      19.860 -13.851   3.397  1.00  0.00           C  
ATOM   3748  CG  TYR A 152      21.025 -14.687   2.914  1.00  0.00           C  
ATOM   3749  CD1 TYR A 152      21.525 -14.490   1.613  1.00  0.00           C  
ATOM   3750  CD2 TYR A 152      21.590 -15.672   3.749  1.00  0.00           C  
ATOM   3751  CE1 TYR A 152      22.590 -15.279   1.141  1.00  0.00           C  
ATOM   3752  CE2 TYR A 152      22.650 -16.468   3.275  1.00  0.00           C  
ATOM   3753  CZ  TYR A 152      23.150 -16.274   1.970  1.00  0.00           C  
ATOM   3754  OH  TYR A 152      24.166 -17.051   1.514  1.00  0.00           O  
ATOM   3755  H   TYR A 152      17.686 -12.715   3.987  1.00  0.00           H  
ATOM   3756  HA  TYR A 152      18.453 -14.568   1.962  1.00  0.00           H  
ATOM   3757  HB2 TYR A 152      19.941 -13.724   4.477  1.00  0.00           H  
ATOM   3758  HB3 TYR A 152      19.937 -12.861   2.948  1.00  0.00           H  
ATOM   3759  HD1 TYR A 152      21.089 -13.737   0.974  1.00  0.00           H  
ATOM   3760  HD2 TYR A 152      21.212 -15.822   4.749  1.00  0.00           H  
ATOM   3761  HE1 TYR A 152      22.973 -15.127   0.143  1.00  0.00           H  
ATOM   3762  HE2 TYR A 152      23.086 -17.226   3.909  1.00  0.00           H  
ATOM   3763  HH  TYR A 152      24.373 -16.852   0.598  1.00  0.00           H  
ATOM   3764  N   TYR A 153      18.184 -15.975   4.977  1.00  0.00           N  
ATOM   3765  CA  TYR A 153      18.096 -17.273   5.661  1.00  0.00           C  
ATOM   3766  C   TYR A 153      16.787 -18.046   5.420  1.00  0.00           C  
ATOM   3767  O   TYR A 153      16.748 -19.250   5.698  1.00  0.00           O  
ATOM   3768  CB  TYR A 153      18.416 -17.119   7.160  1.00  0.00           C  
ATOM   3769  CG  TYR A 153      19.903 -17.107   7.477  1.00  0.00           C  
ATOM   3770  CD1 TYR A 153      20.675 -18.251   7.189  1.00  0.00           C  
ATOM   3771  CD2 TYR A 153      20.517 -15.989   8.079  1.00  0.00           C  
ATOM   3772  CE1 TYR A 153      22.050 -18.270   7.473  1.00  0.00           C  
ATOM   3773  CE2 TYR A 153      21.896 -16.013   8.384  1.00  0.00           C  
ATOM   3774  CZ  TYR A 153      22.665 -17.156   8.076  1.00  0.00           C  
ATOM   3775  OH  TYR A 153      23.990 -17.221   8.366  1.00  0.00           O  
ATOM   3776  H   TYR A 153      18.251 -15.141   5.543  1.00  0.00           H  
ATOM   3777  HA  TYR A 153      18.873 -17.906   5.231  1.00  0.00           H  
ATOM   3778  HB2 TYR A 153      17.983 -17.960   7.703  1.00  0.00           H  
ATOM   3779  HB3 TYR A 153      17.943 -16.216   7.545  1.00  0.00           H  
ATOM   3780  HD1 TYR A 153      20.218 -19.123   6.745  1.00  0.00           H  
ATOM   3781  HD2 TYR A 153      19.929 -15.112   8.308  1.00  0.00           H  
ATOM   3782  HE1 TYR A 153      22.642 -19.140   7.231  1.00  0.00           H  
ATOM   3783  HE2 TYR A 153      22.366 -15.156   8.845  1.00  0.00           H  
ATOM   3784  HH  TYR A 153      24.307 -16.488   8.899  1.00  0.00           H  
ATOM   3785  N   TYR A 154      15.743 -17.441   4.839  1.00  0.00           N  
ATOM   3786  CA  TYR A 154      14.553 -18.186   4.396  1.00  0.00           C  
ATOM   3787  C   TYR A 154      14.866 -19.178   3.255  1.00  0.00           C  
ATOM   3788  O   TYR A 154      14.258 -20.248   3.196  1.00  0.00           O  
ATOM   3789  CB  TYR A 154      13.425 -17.213   4.027  1.00  0.00           C  
ATOM   3790  CG  TYR A 154      12.090 -17.878   3.723  1.00  0.00           C  
ATOM   3791  CD1 TYR A 154      11.511 -18.782   4.642  1.00  0.00           C  
ATOM   3792  CD2 TYR A 154      11.417 -17.589   2.520  1.00  0.00           C  
ATOM   3793  CE1 TYR A 154      10.289 -19.417   4.345  1.00  0.00           C  
ATOM   3794  CE2 TYR A 154      10.185 -18.205   2.234  1.00  0.00           C  
ATOM   3795  CZ  TYR A 154       9.624 -19.133   3.133  1.00  0.00           C  
ATOM   3796  OH  TYR A 154       8.450 -19.740   2.819  1.00  0.00           O  
ATOM   3797  H   TYR A 154      15.785 -16.446   4.670  1.00  0.00           H  
ATOM   3798  HA  TYR A 154      14.207 -18.784   5.239  1.00  0.00           H  
ATOM   3799  HB2 TYR A 154      13.748 -16.636   3.160  1.00  0.00           H  
ATOM   3800  HB3 TYR A 154      13.270 -16.510   4.845  1.00  0.00           H  
ATOM   3801  HD1 TYR A 154      11.999 -19.000   5.580  1.00  0.00           H  
ATOM   3802  HD2 TYR A 154      11.842 -16.899   1.806  1.00  0.00           H  
ATOM   3803  HE1 TYR A 154       9.858 -20.119   5.043  1.00  0.00           H  
ATOM   3804  HE2 TYR A 154       9.660 -17.980   1.317  1.00  0.00           H  
ATOM   3805  HH  TYR A 154       8.328 -20.568   3.288  1.00  0.00           H  
ATOM   3806  N   SER A 155      15.897 -18.918   2.435  1.00  0.00           N  
ATOM   3807  CA  SER A 155      16.440 -19.878   1.443  1.00  0.00           C  
ATOM   3808  C   SER A 155      16.970 -21.188   2.065  1.00  0.00           C  
ATOM   3809  O   SER A 155      17.196 -22.178   1.365  1.00  0.00           O  
ATOM   3810  CB  SER A 155      17.544 -19.206   0.614  1.00  0.00           C  
ATOM   3811  OG  SER A 155      18.700 -18.947   1.390  1.00  0.00           O  
ATOM   3812  H   SER A 155      16.363 -18.027   2.526  1.00  0.00           H  
ATOM   3813  HA  SER A 155      15.641 -20.155   0.755  1.00  0.00           H  
ATOM   3814  HB2 SER A 155      17.169 -18.275   0.189  1.00  0.00           H  
ATOM   3815  HB3 SER A 155      17.823 -19.869  -0.204  1.00  0.00           H  
ATOM   3816  HG  SER A 155      18.555 -18.150   1.905  1.00  0.00           H  
ATOM   3817  N   THR A 156      17.107 -21.216   3.396  1.00  0.00           N  
ATOM   3818  CA  THR A 156      17.624 -22.335   4.203  1.00  0.00           C  
ATOM   3819  C   THR A 156      16.581 -22.883   5.195  1.00  0.00           C  
ATOM   3820  O   THR A 156      16.893 -23.708   6.056  1.00  0.00           O  
ATOM   3821  CB  THR A 156      18.922 -21.930   4.932  1.00  0.00           C  
ATOM   3822  OG1 THR A 156      18.635 -21.194   6.106  1.00  0.00           O  
ATOM   3823  CG2 THR A 156      19.885 -21.075   4.105  1.00  0.00           C  
ATOM   3824  H   THR A 156      16.887 -20.362   3.889  1.00  0.00           H  
ATOM   3825  HA  THR A 156      17.880 -23.156   3.533  1.00  0.00           H  
ATOM   3826  HB  THR A 156      19.438 -22.846   5.221  1.00  0.00           H  
ATOM   3827 HG21 THR A 156      20.100 -21.576   3.161  1.00  0.00           H  
ATOM   3828 HG22 THR A 156      19.460 -20.092   3.901  1.00  0.00           H  
ATOM   3829 HG23 THR A 156      20.817 -20.944   4.656  1.00  0.00           H  
ATOM   3830  HG1 THR A 156      18.150 -20.408   5.847  1.00  0.00           H  
ATOM   3831  N   GLY A 157      15.343 -22.368   5.145  1.00  0.00           N  
ATOM   3832  CA  GLY A 157      14.277 -22.663   6.112  1.00  0.00           C  
ATOM   3833  C   GLY A 157      14.598 -22.260   7.562  1.00  0.00           C  
ATOM   3834  O   GLY A 157      13.976 -22.782   8.488  1.00  0.00           O  
ATOM   3835  H   GLY A 157      15.121 -21.734   4.390  1.00  0.00           H  
ATOM   3836  HA2 GLY A 157      14.062 -23.731   6.090  1.00  0.00           H  
ATOM   3837  HA3 GLY A 157      13.376 -22.131   5.810  1.00  0.00           H  
ATOM   3838  N   GLY A 158      15.611 -21.411   7.787  1.00  0.00           N  
ATOM   3839  CA  GLY A 158      16.019 -20.948   9.121  1.00  0.00           C  
ATOM   3840  C   GLY A 158      15.161 -19.787   9.630  1.00  0.00           C  
ATOM   3841  O   GLY A 158      14.832 -19.720  10.814  1.00  0.00           O  
ATOM   3842  H   GLY A 158      16.127 -21.069   6.989  1.00  0.00           H  
ATOM   3843  HA2 GLY A 158      17.055 -20.612   9.076  1.00  0.00           H  
ATOM   3844  HA3 GLY A 158      15.957 -21.769   9.836  1.00  0.00           H  
ATOM   3845  N   THR A 159      14.751 -18.900   8.723  1.00  0.00           N  
ATOM   3846  CA  THR A 159      13.776 -17.832   8.988  1.00  0.00           C  
ATOM   3847  C   THR A 159      12.352 -18.387   9.003  1.00  0.00           C  
ATOM   3848  O   THR A 159      12.032 -19.219   8.158  1.00  0.00           O  
ATOM   3849  CB  THR A 159      13.881 -16.739   7.919  1.00  0.00           C  
ATOM   3850  OG1 THR A 159      15.186 -16.228   7.882  1.00  0.00           O  
ATOM   3851  CG2 THR A 159      12.920 -15.568   8.123  1.00  0.00           C  
ATOM   3852  H   THR A 159      15.085 -19.004   7.776  1.00  0.00           H  
ATOM   3853  HA  THR A 159      13.992 -17.385   9.958  1.00  0.00           H  
ATOM   3854  HB  THR A 159      13.663 -17.192   6.951  1.00  0.00           H  
ATOM   3855 HG21 THR A 159      11.889 -15.921   8.105  1.00  0.00           H  
ATOM   3856 HG22 THR A 159      13.124 -15.084   9.078  1.00  0.00           H  
ATOM   3857 HG23 THR A 159      13.043 -14.847   7.315  1.00  0.00           H  
ATOM   3858  HG1 THR A 159      15.224 -15.639   7.125  1.00  0.00           H  
ATOM   3859  N   GLN A 160      11.492 -17.889   9.898  1.00  0.00           N  
ATOM   3860  CA  GLN A 160      10.082 -18.293  10.020  1.00  0.00           C  
ATOM   3861  C   GLN A 160       9.130 -17.094   9.830  1.00  0.00           C  
ATOM   3862  O   GLN A 160       9.540 -15.938   9.992  1.00  0.00           O  
ATOM   3863  CB  GLN A 160       9.842 -19.032  11.353  1.00  0.00           C  
ATOM   3864  CG  GLN A 160      10.870 -20.119  11.741  1.00  0.00           C  
ATOM   3865  CD  GLN A 160      11.213 -21.143  10.658  1.00  0.00           C  
ATOM   3866  NE2 GLN A 160      12.322 -21.843  10.782  1.00  0.00           N  
ATOM   3867  OE1 GLN A 160      10.491 -21.366   9.701  1.00  0.00           O  
ATOM   3868  H   GLN A 160      11.816 -17.171  10.531  1.00  0.00           H  
ATOM   3869  HA  GLN A 160       9.850 -18.992   9.217  1.00  0.00           H  
ATOM   3870  HB2 GLN A 160       9.817 -18.297  12.158  1.00  0.00           H  
ATOM   3871  HB3 GLN A 160       8.858 -19.497  11.307  1.00  0.00           H  
ATOM   3872  HG2 GLN A 160      11.793 -19.627  12.047  1.00  0.00           H  
ATOM   3873  HG3 GLN A 160      10.490 -20.659  12.608  1.00  0.00           H  
ATOM   3874 HE21 GLN A 160      12.642 -22.327   9.956  1.00  0.00           H  
ATOM   3875 HE22 GLN A 160      12.965 -21.641  11.535  1.00  0.00           H  
ATOM   3876  N   LEU A 161       7.868 -17.364   9.473  1.00  0.00           N  
ATOM   3877  CA  LEU A 161       6.898 -16.382   8.964  1.00  0.00           C  
ATOM   3878  C   LEU A 161       6.781 -15.060   9.750  1.00  0.00           C  
ATOM   3879  O   LEU A 161       6.854 -14.021   9.094  1.00  0.00           O  
ATOM   3880  CB  LEU A 161       5.538 -17.073   8.738  1.00  0.00           C  
ATOM   3881  CG  LEU A 161       4.364 -16.144   8.370  1.00  0.00           C  
ATOM   3882  CD1 LEU A 161       4.537 -15.542   6.974  1.00  0.00           C  
ATOM   3883  CD2 LEU A 161       3.062 -16.941   8.405  1.00  0.00           C  
ATOM   3884  H   LEU A 161       7.616 -18.336   9.366  1.00  0.00           H  
ATOM   3885  HA  LEU A 161       7.252 -16.095   7.974  1.00  0.00           H  
ATOM   3886  HB2 LEU A 161       5.262 -17.614   9.643  1.00  0.00           H  
ATOM   3887  HB3 LEU A 161       5.661 -17.811   7.945  1.00  0.00           H  
ATOM   3888  HG  LEU A 161       4.275 -15.340   9.100  1.00  0.00           H  
ATOM   3889 HD11 LEU A 161       5.417 -14.898   6.952  1.00  0.00           H  
ATOM   3890 HD12 LEU A 161       4.651 -16.337   6.237  1.00  0.00           H  
ATOM   3891 HD13 LEU A 161       3.663 -14.943   6.718  1.00  0.00           H  
ATOM   3892 HD21 LEU A 161       3.088 -17.740   7.664  1.00  0.00           H  
ATOM   3893 HD22 LEU A 161       2.922 -17.373   9.395  1.00  0.00           H  
ATOM   3894 HD23 LEU A 161       2.220 -16.279   8.202  1.00  0.00           H  
ATOM   3895  N   PRO A 162       6.639 -15.014  11.092  1.00  0.00           N  
ATOM   3896  CA  PRO A 162       6.462 -13.736  11.788  1.00  0.00           C  
ATOM   3897  C   PRO A 162       7.676 -12.805  11.664  1.00  0.00           C  
ATOM   3898  O   PRO A 162       7.526 -11.614  11.389  1.00  0.00           O  
ATOM   3899  CB  PRO A 162       6.124 -14.094  13.239  1.00  0.00           C  
ATOM   3900  CG  PRO A 162       5.500 -15.482  13.102  1.00  0.00           C  
ATOM   3901  CD  PRO A 162       6.364 -16.109  12.009  1.00  0.00           C  
ATOM   3902  HA  PRO A 162       5.602 -13.232  11.347  1.00  0.00           H  
ATOM   3903  HB2 PRO A 162       5.429 -13.380  13.679  1.00  0.00           H  
ATOM   3904  HB3 PRO A 162       7.032 -14.164  13.839  1.00  0.00           H  
ATOM   3905  HG2 PRO A 162       4.472 -15.393  12.752  1.00  0.00           H  
ATOM   3906  HG3 PRO A 162       5.549 -16.048  14.032  1.00  0.00           H  
ATOM   3907  HD2 PRO A 162       7.300 -16.474  12.434  1.00  0.00           H  
ATOM   3908  HD3 PRO A 162       5.822 -16.930  11.540  1.00  0.00           H  
ATOM   3909  N   THR A 163       8.888 -13.362  11.770  1.00  0.00           N  
ATOM   3910  CA  THR A 163      10.140 -12.637  11.495  1.00  0.00           C  
ATOM   3911  C   THR A 163      10.247 -12.222  10.027  1.00  0.00           C  
ATOM   3912  O   THR A 163      10.696 -11.112   9.734  1.00  0.00           O  
ATOM   3913  CB  THR A 163      11.363 -13.472  11.912  1.00  0.00           C  
ATOM   3914  OG1 THR A 163      11.386 -13.600  13.312  1.00  0.00           O  
ATOM   3915  CG2 THR A 163      12.709 -12.865  11.512  1.00  0.00           C  
ATOM   3916  H   THR A 163       8.937 -14.347  11.992  1.00  0.00           H  
ATOM   3917  HA  THR A 163      10.149 -11.723  12.087  1.00  0.00           H  
ATOM   3918  HB  THR A 163      11.289 -14.465  11.467  1.00  0.00           H  
ATOM   3919 HG21 THR A 163      12.803 -12.820  10.427  1.00  0.00           H  
ATOM   3920 HG22 THR A 163      12.803 -11.862  11.929  1.00  0.00           H  
ATOM   3921 HG23 THR A 163      13.518 -13.487  11.896  1.00  0.00           H  
ATOM   3922  HG1 THR A 163      10.616 -14.113  13.569  1.00  0.00           H  
ATOM   3923  N   LEU A 164       9.816 -13.072   9.088  1.00  0.00           N  
ATOM   3924  CA  LEU A 164       9.807 -12.746   7.658  1.00  0.00           C  
ATOM   3925  C   LEU A 164       8.831 -11.600   7.332  1.00  0.00           C  
ATOM   3926  O   LEU A 164       9.190 -10.687   6.594  1.00  0.00           O  
ATOM   3927  CB  LEU A 164       9.539 -14.029   6.848  1.00  0.00           C  
ATOM   3928  CG  LEU A 164       9.459 -13.843   5.323  1.00  0.00           C  
ATOM   3929  CD1 LEU A 164      10.781 -13.339   4.739  1.00  0.00           C  
ATOM   3930  CD2 LEU A 164       9.127 -15.182   4.664  1.00  0.00           C  
ATOM   3931  H   LEU A 164       9.460 -13.972   9.377  1.00  0.00           H  
ATOM   3932  HA  LEU A 164      10.803 -12.392   7.391  1.00  0.00           H  
ATOM   3933  HB2 LEU A 164       8.588 -14.447   7.179  1.00  0.00           H  
ATOM   3934  HB3 LEU A 164      10.316 -14.761   7.071  1.00  0.00           H  
ATOM   3935  HG  LEU A 164       8.663 -13.137   5.088  1.00  0.00           H  
ATOM   3936 HD11 LEU A 164      10.981 -12.329   5.095  1.00  0.00           H  
ATOM   3937 HD12 LEU A 164      11.599 -14.003   5.020  1.00  0.00           H  
ATOM   3938 HD13 LEU A 164      10.712 -13.303   3.652  1.00  0.00           H  
ATOM   3939 HD21 LEU A 164       9.904 -15.916   4.878  1.00  0.00           H  
ATOM   3940 HD22 LEU A 164       8.171 -15.553   5.036  1.00  0.00           H  
ATOM   3941 HD23 LEU A 164       9.052 -15.051   3.585  1.00  0.00           H  
ATOM   3942  N   ALA A 165       7.639 -11.590   7.933  1.00  0.00           N  
ATOM   3943  CA  ALA A 165       6.654 -10.519   7.797  1.00  0.00           C  
ATOM   3944  C   ALA A 165       7.150  -9.194   8.410  1.00  0.00           C  
ATOM   3945  O   ALA A 165       7.082  -8.162   7.740  1.00  0.00           O  
ATOM   3946  CB  ALA A 165       5.332 -10.999   8.405  1.00  0.00           C  
ATOM   3947  H   ALA A 165       7.394 -12.382   8.510  1.00  0.00           H  
ATOM   3948  HA  ALA A 165       6.487 -10.337   6.735  1.00  0.00           H  
ATOM   3949  HB1 ALA A 165       4.990 -11.896   7.889  1.00  0.00           H  
ATOM   3950  HB2 ALA A 165       5.469 -11.231   9.461  1.00  0.00           H  
ATOM   3951  HB3 ALA A 165       4.575 -10.221   8.300  1.00  0.00           H  
ATOM   3952  N   ARG A 166       7.741  -9.219   9.619  1.00  0.00           N  
ATOM   3953  CA  ARG A 166       8.475  -8.069  10.198  1.00  0.00           C  
ATOM   3954  C   ARG A 166       9.531  -7.537   9.224  1.00  0.00           C  
ATOM   3955  O   ARG A 166       9.626  -6.336   8.997  1.00  0.00           O  
ATOM   3956  CB  ARG A 166       9.070  -8.472  11.571  1.00  0.00           C  
ATOM   3957  CG  ARG A 166      10.006  -7.443  12.254  1.00  0.00           C  
ATOM   3958  CD  ARG A 166      11.435  -7.972  12.486  1.00  0.00           C  
ATOM   3959  NE  ARG A 166      12.282  -7.001  13.218  1.00  0.00           N  
ATOM   3960  CZ  ARG A 166      13.602  -6.917  13.222  1.00  0.00           C  
ATOM   3961  NH1 ARG A 166      14.410  -7.711  12.587  1.00  0.00           N  
ATOM   3962  NH2 ARG A 166      14.203  -5.995  13.896  1.00  0.00           N1+
ATOM   3963  H   ARG A 166       7.709 -10.081  10.145  1.00  0.00           H  
ATOM   3964  HA  ARG A 166       7.775  -7.249  10.355  1.00  0.00           H  
ATOM   3965  HB2 ARG A 166       9.612  -9.411  11.454  1.00  0.00           H  
ATOM   3966  HB3 ARG A 166       8.241  -8.677  12.248  1.00  0.00           H  
ATOM   3967  HG2 ARG A 166       9.577  -7.187  13.223  1.00  0.00           H  
ATOM   3968  HG3 ARG A 166      10.056  -6.528  11.664  1.00  0.00           H  
ATOM   3969  HD2 ARG A 166      11.884  -8.196  11.519  1.00  0.00           H  
ATOM   3970  HD3 ARG A 166      11.378  -8.894  13.065  1.00  0.00           H  
ATOM   3971  HE  ARG A 166      11.834  -6.331  13.827  1.00  0.00           H  
ATOM   3972 HH11 ARG A 166      14.081  -8.479  12.019  1.00  0.00           H  
ATOM   3973 HH12 ARG A 166      15.397  -7.552  12.733  1.00  0.00           H  
ATOM   3974 HH21 ARG A 166      15.212  -5.993  13.930  1.00  0.00           H  
ATOM   3975 HH22 ARG A 166      13.673  -5.325  14.435  1.00  0.00           H  
ATOM   3976  N   SER A 167      10.284  -8.441   8.601  1.00  0.00           N  
ATOM   3977  CA  SER A 167      11.352  -8.106   7.652  1.00  0.00           C  
ATOM   3978  C   SER A 167      10.829  -7.514   6.336  1.00  0.00           C  
ATOM   3979  O   SER A 167      11.416  -6.554   5.839  1.00  0.00           O  
ATOM   3980  CB  SER A 167      12.224  -9.335   7.388  1.00  0.00           C  
ATOM   3981  OG  SER A 167      12.715  -9.837   8.619  1.00  0.00           O  
ATOM   3982  H   SER A 167      10.125  -9.412   8.830  1.00  0.00           H  
ATOM   3983  HA  SER A 167      11.988  -7.347   8.109  1.00  0.00           H  
ATOM   3984  HB2 SER A 167      13.061  -9.054   6.748  1.00  0.00           H  
ATOM   3985  HB3 SER A 167      11.644 -10.107   6.882  1.00  0.00           H  
ATOM   3986  HG  SER A 167      11.984 -10.291   9.046  1.00  0.00           H  
ATOM   3987  N   PHE A 168       9.713  -8.015   5.791  1.00  0.00           N  
ATOM   3988  CA  PHE A 168       9.055  -7.415   4.623  1.00  0.00           C  
ATOM   3989  C   PHE A 168       8.497  -6.018   4.924  1.00  0.00           C  
ATOM   3990  O   PHE A 168       8.638  -5.138   4.077  1.00  0.00           O  
ATOM   3991  CB  PHE A 168       7.930  -8.320   4.089  1.00  0.00           C  
ATOM   3992  CG  PHE A 168       8.347  -9.562   3.316  1.00  0.00           C  
ATOM   3993  CD1 PHE A 168       9.344  -9.494   2.320  1.00  0.00           C  
ATOM   3994  CD2 PHE A 168       7.654 -10.773   3.515  1.00  0.00           C  
ATOM   3995  CE1 PHE A 168       9.674 -10.633   1.565  1.00  0.00           C  
ATOM   3996  CE2 PHE A 168       7.967 -11.906   2.742  1.00  0.00           C  
ATOM   3997  CZ  PHE A 168       8.985 -11.839   1.777  1.00  0.00           C  
ATOM   3998  H   PHE A 168       9.302  -8.845   6.195  1.00  0.00           H  
ATOM   3999  HA  PHE A 168       9.800  -7.280   3.839  1.00  0.00           H  
ATOM   4000  HB2 PHE A 168       7.316  -7.727   3.410  1.00  0.00           H  
ATOM   4001  HB3 PHE A 168       7.291  -8.609   4.924  1.00  0.00           H  
ATOM   4002  HD1 PHE A 168       9.857  -8.565   2.118  1.00  0.00           H  
ATOM   4003  HD2 PHE A 168       6.873 -10.833   4.258  1.00  0.00           H  
ATOM   4004  HE1 PHE A 168      10.454 -10.579   0.820  1.00  0.00           H  
ATOM   4005  HE2 PHE A 168       7.429 -12.831   2.892  1.00  0.00           H  
ATOM   4006  HZ  PHE A 168       9.235 -12.714   1.195  1.00  0.00           H  
ATOM   4007  N   ILE A 169       7.917  -5.792   6.109  1.00  0.00           N  
ATOM   4008  CA  ILE A 169       7.446  -4.465   6.547  1.00  0.00           C  
ATOM   4009  C   ILE A 169       8.619  -3.475   6.655  1.00  0.00           C  
ATOM   4010  O   ILE A 169       8.555  -2.389   6.076  1.00  0.00           O  
ATOM   4011  CB  ILE A 169       6.607  -4.592   7.844  1.00  0.00           C  
ATOM   4012  CG1 ILE A 169       5.269  -5.311   7.538  1.00  0.00           C  
ATOM   4013  CG2 ILE A 169       6.350  -3.229   8.508  1.00  0.00           C  
ATOM   4014  CD1 ILE A 169       4.454  -5.704   8.778  1.00  0.00           C  
ATOM   4015  H   ILE A 169       7.795  -6.571   6.740  1.00  0.00           H  
ATOM   4016  HA  ILE A 169       6.791  -4.065   5.774  1.00  0.00           H  
ATOM   4017  HB  ILE A 169       7.169  -5.200   8.553  1.00  0.00           H  
ATOM   4018 HG12 ILE A 169       5.466  -6.226   6.978  1.00  0.00           H  
ATOM   4019 HG13 ILE A 169       4.654  -4.669   6.907  1.00  0.00           H  
ATOM   4020 HG21 ILE A 169       7.289  -2.744   8.773  1.00  0.00           H  
ATOM   4021 HG22 ILE A 169       5.791  -2.577   7.836  1.00  0.00           H  
ATOM   4022 HG23 ILE A 169       5.792  -3.353   9.437  1.00  0.00           H  
ATOM   4023 HD11 ILE A 169       5.057  -6.333   9.433  1.00  0.00           H  
ATOM   4024 HD12 ILE A 169       4.119  -4.819   9.319  1.00  0.00           H  
ATOM   4025 HD13 ILE A 169       3.572  -6.265   8.469  1.00  0.00           H  
ATOM   4026  N   ILE A 170       9.727  -3.865   7.299  1.00  0.00           N  
ATOM   4027  CA  ILE A 170      10.974  -3.073   7.328  1.00  0.00           C  
ATOM   4028  C   ILE A 170      11.453  -2.742   5.903  1.00  0.00           C  
ATOM   4029  O   ILE A 170      11.759  -1.587   5.601  1.00  0.00           O  
ATOM   4030  CB  ILE A 170      12.057  -3.799   8.165  1.00  0.00           C  
ATOM   4031  CG1 ILE A 170      11.657  -3.866   9.659  1.00  0.00           C  
ATOM   4032  CG2 ILE A 170      13.443  -3.143   8.009  1.00  0.00           C  
ATOM   4033  CD1 ILE A 170      12.440  -4.901  10.473  1.00  0.00           C  
ATOM   4034  H   ILE A 170       9.707  -4.748   7.790  1.00  0.00           H  
ATOM   4035  HA  ILE A 170      10.759  -2.120   7.812  1.00  0.00           H  
ATOM   4036  HB  ILE A 170      12.136  -4.819   7.791  1.00  0.00           H  
ATOM   4037 HG12 ILE A 170      10.597  -4.104   9.756  1.00  0.00           H  
ATOM   4038 HG13 ILE A 170      11.807  -2.890  10.121  1.00  0.00           H  
ATOM   4039 HG21 ILE A 170      13.794  -3.220   6.980  1.00  0.00           H  
ATOM   4040 HG22 ILE A 170      13.394  -2.092   8.294  1.00  0.00           H  
ATOM   4041 HG23 ILE A 170      14.175  -3.646   8.641  1.00  0.00           H  
ATOM   4042 HD11 ILE A 170      12.296  -5.897  10.054  1.00  0.00           H  
ATOM   4043 HD12 ILE A 170      13.503  -4.662  10.490  1.00  0.00           H  
ATOM   4044 HD13 ILE A 170      12.070  -4.885  11.498  1.00  0.00           H  
ATOM   4045  N   CYS A 171      11.438  -3.724   4.997  1.00  0.00           N  
ATOM   4046  CA  CYS A 171      11.793  -3.564   3.581  1.00  0.00           C  
ATOM   4047  C   CYS A 171      10.695  -2.897   2.717  1.00  0.00           C  
ATOM   4048  O   CYS A 171      10.689  -3.060   1.495  1.00  0.00           O  
ATOM   4049  CB  CYS A 171      12.287  -4.905   3.012  1.00  0.00           C  
ATOM   4050  SG  CYS A 171      13.740  -5.498   3.925  1.00  0.00           S  
ATOM   4051  H   CYS A 171      11.178  -4.649   5.309  1.00  0.00           H  
ATOM   4052  HA  CYS A 171      12.640  -2.879   3.537  1.00  0.00           H  
ATOM   4053  HB2 CYS A 171      12.559  -4.774   1.964  1.00  0.00           H  
ATOM   4054  HB3 CYS A 171      11.495  -5.651   3.076  1.00  0.00           H  
ATOM   4055  HG  CYS A 171      13.052  -5.902   4.997  1.00  0.00           H  
ATOM   4056  N   ILE A 172       9.783  -2.128   3.326  1.00  0.00           N  
ATOM   4057  CA  ILE A 172       8.877  -1.176   2.657  1.00  0.00           C  
ATOM   4058  C   ILE A 172       8.893   0.168   3.406  1.00  0.00           C  
ATOM   4059  O   ILE A 172       9.104   1.205   2.777  1.00  0.00           O  
ATOM   4060  CB  ILE A 172       7.446  -1.738   2.457  1.00  0.00           C  
ATOM   4061  CG1 ILE A 172       7.395  -3.076   1.687  1.00  0.00           C  
ATOM   4062  CG2 ILE A 172       6.546  -0.725   1.721  1.00  0.00           C  
ATOM   4063  CD1 ILE A 172       6.079  -3.846   1.853  1.00  0.00           C  
ATOM   4064  H   ILE A 172       9.764  -2.153   4.335  1.00  0.00           H  
ATOM   4065  HA  ILE A 172       9.274  -0.976   1.661  1.00  0.00           H  
ATOM   4066  HB  ILE A 172       7.037  -1.905   3.453  1.00  0.00           H  
ATOM   4067 HG12 ILE A 172       8.183  -3.733   2.053  1.00  0.00           H  
ATOM   4068 HG13 ILE A 172       7.580  -2.898   0.628  1.00  0.00           H  
ATOM   4069 HG21 ILE A 172       6.626   0.274   2.151  1.00  0.00           H  
ATOM   4070 HG22 ILE A 172       6.816  -0.677   0.666  1.00  0.00           H  
ATOM   4071 HG23 ILE A 172       5.500  -1.019   1.810  1.00  0.00           H  
ATOM   4072 HD11 ILE A 172       5.960  -4.148   2.893  1.00  0.00           H  
ATOM   4073 HD12 ILE A 172       5.228  -3.230   1.560  1.00  0.00           H  
ATOM   4074 HD13 ILE A 172       6.103  -4.740   1.230  1.00  0.00           H  
ATOM   4075  N   GLN A 173       8.794   0.165   4.742  1.00  0.00           N  
ATOM   4076  CA  GLN A 173       8.924   1.368   5.583  1.00  0.00           C  
ATOM   4077  C   GLN A 173      10.294   2.058   5.445  1.00  0.00           C  
ATOM   4078  O   GLN A 173      10.366   3.286   5.471  1.00  0.00           O  
ATOM   4079  CB  GLN A 173       8.596   1.023   7.046  1.00  0.00           C  
ATOM   4080  CG  GLN A 173       7.114   0.647   7.231  1.00  0.00           C  
ATOM   4081  CD  GLN A 173       6.700   0.627   8.699  1.00  0.00           C  
ATOM   4082  OE1 GLN A 173       7.169  -0.174   9.493  1.00  0.00           O  
ATOM   4083  NE2 GLN A 173       5.815   1.493   9.132  1.00  0.00           N  
ATOM   4084  H   GLN A 173       8.586  -0.707   5.207  1.00  0.00           H  
ATOM   4085  HA  GLN A 173       8.186   2.102   5.259  1.00  0.00           H  
ATOM   4086  HB2 GLN A 173       8.806   1.898   7.660  1.00  0.00           H  
ATOM   4087  HB3 GLN A 173       9.227   0.201   7.383  1.00  0.00           H  
ATOM   4088  HG2 GLN A 173       6.919  -0.335   6.799  1.00  0.00           H  
ATOM   4089  HG3 GLN A 173       6.494   1.374   6.708  1.00  0.00           H  
ATOM   4090 HE21 GLN A 173       5.428   2.186   8.507  1.00  0.00           H  
ATOM   4091 HE22 GLN A 173       5.540   1.448  10.102  1.00  0.00           H  
ATOM   4092  N   MET A 174      11.376   1.304   5.207  1.00  0.00           N  
ATOM   4093  CA  MET A 174      12.706   1.856   4.892  1.00  0.00           C  
ATOM   4094  C   MET A 174      13.004   1.969   3.386  1.00  0.00           C  
ATOM   4095  O   MET A 174      14.135   2.295   3.019  1.00  0.00           O  
ATOM   4096  CB  MET A 174      13.816   1.118   5.661  1.00  0.00           C  
ATOM   4097  CG  MET A 174      13.619   1.226   7.177  1.00  0.00           C  
ATOM   4098  SD  MET A 174      14.992   0.637   8.207  1.00  0.00           S  
ATOM   4099  CE  MET A 174      16.327   1.766   7.710  1.00  0.00           C  
ATOM   4100  H   MET A 174      11.281   0.300   5.256  1.00  0.00           H  
ATOM   4101  HA  MET A 174      12.731   2.886   5.248  1.00  0.00           H  
ATOM   4102  HB2 MET A 174      14.773   1.571   5.401  1.00  0.00           H  
ATOM   4103  HB3 MET A 174      13.843   0.068   5.367  1.00  0.00           H  
ATOM   4104  HG2 MET A 174      12.731   0.653   7.445  1.00  0.00           H  
ATOM   4105  HG3 MET A 174      13.437   2.271   7.429  1.00  0.00           H  
ATOM   4106  HE1 MET A 174      16.573   1.620   6.659  1.00  0.00           H  
ATOM   4107  HE2 MET A 174      16.020   2.799   7.873  1.00  0.00           H  
ATOM   4108  HE3 MET A 174      17.223   1.557   8.296  1.00  0.00           H  
ATOM   4109  N   ILE A 175      12.012   1.738   2.515  1.00  0.00           N  
ATOM   4110  CA  ILE A 175      12.154   1.778   1.050  1.00  0.00           C  
ATOM   4111  C   ILE A 175      11.053   2.640   0.416  1.00  0.00           C  
ATOM   4112  O   ILE A 175      11.281   3.826   0.178  1.00  0.00           O  
ATOM   4113  CB  ILE A 175      12.333   0.365   0.428  1.00  0.00           C  
ATOM   4114  CG1 ILE A 175      13.529  -0.381   1.073  1.00  0.00           C  
ATOM   4115  CG2 ILE A 175      12.467   0.458  -1.107  1.00  0.00           C  
ATOM   4116  CD1 ILE A 175      13.882  -1.739   0.453  1.00  0.00           C  
ATOM   4117  H   ILE A 175      11.095   1.540   2.889  1.00  0.00           H  
ATOM   4118  HA  ILE A 175      13.075   2.315   0.824  1.00  0.00           H  
ATOM   4119  HB  ILE A 175      11.436  -0.216   0.641  1.00  0.00           H  
ATOM   4120 HG12 ILE A 175      13.301  -0.560   2.124  1.00  0.00           H  
ATOM   4121 HG13 ILE A 175      14.415   0.253   1.027  1.00  0.00           H  
ATOM   4122 HG21 ILE A 175      11.595   0.939  -1.550  1.00  0.00           H  
ATOM   4123 HG22 ILE A 175      13.358   1.026  -1.372  1.00  0.00           H  
ATOM   4124 HG23 ILE A 175      12.529  -0.539  -1.544  1.00  0.00           H  
ATOM   4125 HD11 ILE A 175      12.990  -2.362   0.382  1.00  0.00           H  
ATOM   4126 HD12 ILE A 175      14.314  -1.604  -0.538  1.00  0.00           H  
ATOM   4127 HD13 ILE A 175      14.616  -2.243   1.083  1.00  0.00           H  
ATOM   4128  N   SER A 176       9.858   2.091   0.171  1.00  0.00           N  
ATOM   4129  CA  SER A 176       8.767   2.831  -0.473  1.00  0.00           C  
ATOM   4130  C   SER A 176       8.235   3.982   0.379  1.00  0.00           C  
ATOM   4131  O   SER A 176       8.024   5.053  -0.169  1.00  0.00           O  
ATOM   4132  CB  SER A 176       7.607   1.922  -0.899  1.00  0.00           C  
ATOM   4133  OG  SER A 176       8.037   1.008  -1.894  1.00  0.00           O  
ATOM   4134  H   SER A 176       9.692   1.130   0.437  1.00  0.00           H  
ATOM   4135  HA  SER A 176       9.171   3.281  -1.380  1.00  0.00           H  
ATOM   4136  HB2 SER A 176       6.810   2.540  -1.314  1.00  0.00           H  
ATOM   4137  HB3 SER A 176       7.219   1.389  -0.032  1.00  0.00           H  
ATOM   4138  HG  SER A 176       7.279   0.530  -2.239  1.00  0.00           H  
ATOM   4139  N   GLU A 177       8.056   3.845   1.696  1.00  0.00           N  
ATOM   4140  CA  GLU A 177       7.485   4.955   2.488  1.00  0.00           C  
ATOM   4141  C   GLU A 177       8.447   6.148   2.597  1.00  0.00           C  
ATOM   4142  O   GLU A 177       8.034   7.299   2.452  1.00  0.00           O  
ATOM   4143  CB  GLU A 177       7.035   4.492   3.880  1.00  0.00           C  
ATOM   4144  CG  GLU A 177       6.166   3.228   3.932  1.00  0.00           C  
ATOM   4145  CD  GLU A 177       4.955   3.167   2.999  1.00  0.00           C  
ATOM   4146  OE1 GLU A 177       4.607   4.150   2.305  1.00  0.00           O  
ATOM   4147  OE2 GLU A 177       4.385   2.059   2.917  1.00  0.00           O1-
ATOM   4148  H   GLU A 177       8.260   2.963   2.144  1.00  0.00           H  
ATOM   4149  HA  GLU A 177       6.606   5.336   1.968  1.00  0.00           H  
ATOM   4150  HB2 GLU A 177       6.474   5.306   4.339  1.00  0.00           H  
ATOM   4151  HB3 GLU A 177       7.921   4.311   4.488  1.00  0.00           H  
ATOM   4152  HG2 GLU A 177       5.834   3.080   4.960  1.00  0.00           H  
ATOM   4153  HG3 GLU A 177       6.804   2.382   3.674  1.00  0.00           H  
ATOM   4154  N   ALA A 178       9.747   5.886   2.765  1.00  0.00           N  
ATOM   4155  CA  ALA A 178      10.782   6.917   2.706  1.00  0.00           C  
ATOM   4156  C   ALA A 178      10.906   7.544   1.299  1.00  0.00           C  
ATOM   4157  O   ALA A 178      11.156   8.744   1.170  1.00  0.00           O  
ATOM   4158  CB  ALA A 178      12.098   6.294   3.186  1.00  0.00           C  
ATOM   4159  H   ALA A 178      10.026   4.926   2.908  1.00  0.00           H  
ATOM   4160  HA  ALA A 178      10.510   7.722   3.389  1.00  0.00           H  
ATOM   4161  HB1 ALA A 178      11.993   5.967   4.221  1.00  0.00           H  
ATOM   4162  HB2 ALA A 178      12.354   5.435   2.566  1.00  0.00           H  
ATOM   4163  HB3 ALA A 178      12.900   7.030   3.126  1.00  0.00           H  
ATOM   4164  N   ALA A 179      10.692   6.776   0.225  1.00  0.00           N  
ATOM   4165  CA  ALA A 179      10.635   7.325  -1.128  1.00  0.00           C  
ATOM   4166  C   ALA A 179       9.368   8.171  -1.364  1.00  0.00           C  
ATOM   4167  O   ALA A 179       9.467   9.244  -1.957  1.00  0.00           O  
ATOM   4168  CB  ALA A 179      10.782   6.182  -2.133  1.00  0.00           C  
ATOM   4169  H   ALA A 179      10.546   5.785   0.349  1.00  0.00           H  
ATOM   4170  HA  ALA A 179      11.484   7.993  -1.269  1.00  0.00           H  
ATOM   4171  HB1 ALA A 179      11.714   5.649  -1.946  1.00  0.00           H  
ATOM   4172  HB2 ALA A 179       9.946   5.489  -2.037  1.00  0.00           H  
ATOM   4173  HB3 ALA A 179      10.801   6.590  -3.144  1.00  0.00           H  
ATOM   4174  N   ARG A 180       8.202   7.744  -0.867  1.00  0.00           N  
ATOM   4175  CA  ARG A 180       6.926   8.474  -0.964  1.00  0.00           C  
ATOM   4176  C   ARG A 180       6.920   9.774  -0.165  1.00  0.00           C  
ATOM   4177  O   ARG A 180       6.371  10.758  -0.661  1.00  0.00           O  
ATOM   4178  CB  ARG A 180       5.768   7.570  -0.502  1.00  0.00           C  
ATOM   4179  CG  ARG A 180       5.457   6.401  -1.453  1.00  0.00           C  
ATOM   4180  CD  ARG A 180       4.597   5.357  -0.723  1.00  0.00           C  
ATOM   4181  NE  ARG A 180       4.210   4.223  -1.588  1.00  0.00           N  
ATOM   4182  CZ  ARG A 180       4.013   2.978  -1.184  1.00  0.00           C  
ATOM   4183  NH1 ARG A 180       4.057   2.629   0.066  1.00  0.00           N  
ATOM   4184  NH2 ARG A 180       3.773   2.027  -2.039  1.00  0.00           N1+
ATOM   4185  H   ARG A 180       8.191   6.838  -0.421  1.00  0.00           H  
ATOM   4186  HA  ARG A 180       6.757   8.767  -2.001  1.00  0.00           H  
ATOM   4187  HB2 ARG A 180       4.864   8.169  -0.397  1.00  0.00           H  
ATOM   4188  HB3 ARG A 180       6.018   7.173   0.482  1.00  0.00           H  
ATOM   4189  HG2 ARG A 180       6.379   5.929  -1.792  1.00  0.00           H  
ATOM   4190  HG3 ARG A 180       4.936   6.781  -2.332  1.00  0.00           H  
ATOM   4191  HD2 ARG A 180       3.702   5.836  -0.328  1.00  0.00           H  
ATOM   4192  HD3 ARG A 180       5.187   4.989   0.116  1.00  0.00           H  
ATOM   4193  HE  ARG A 180       4.055   4.418  -2.567  1.00  0.00           H  
ATOM   4194 HH11 ARG A 180       3.815   1.704   0.391  1.00  0.00           H  
ATOM   4195 HH12 ARG A 180       4.210   3.310   0.796  1.00  0.00           H  
ATOM   4196 HH21 ARG A 180       3.636   2.214  -3.022  1.00  0.00           H  
ATOM   4197 HH22 ARG A 180       3.784   1.074  -1.707  1.00  0.00           H  
ATOM   4198  N   PHE A 181       7.527   9.797   1.024  1.00  0.00           N  
ATOM   4199  CA  PHE A 181       7.375  10.892   1.986  1.00  0.00           C  
ATOM   4200  C   PHE A 181       8.696  11.413   2.571  1.00  0.00           C  
ATOM   4201  O   PHE A 181       9.404  10.694   3.274  1.00  0.00           O  
ATOM   4202  CB  PHE A 181       6.453  10.450   3.135  1.00  0.00           C  
ATOM   4203  CG  PHE A 181       5.040  10.033   2.779  1.00  0.00           C  
ATOM   4204  CD1 PHE A 181       4.033  11.006   2.649  1.00  0.00           C  
ATOM   4205  CD2 PHE A 181       4.706   8.668   2.684  1.00  0.00           C  
ATOM   4206  CE1 PHE A 181       2.697  10.619   2.452  1.00  0.00           C  
ATOM   4207  CE2 PHE A 181       3.370   8.279   2.492  1.00  0.00           C  
ATOM   4208  CZ  PHE A 181       2.364   9.255   2.391  1.00  0.00           C  
ATOM   4209  H   PHE A 181       7.941   8.938   1.357  1.00  0.00           H  
ATOM   4210  HA  PHE A 181       6.894  11.729   1.482  1.00  0.00           H  
ATOM   4211  HB2 PHE A 181       6.387  11.266   3.855  1.00  0.00           H  
ATOM   4212  HB3 PHE A 181       6.929   9.617   3.652  1.00  0.00           H  
ATOM   4213  HD1 PHE A 181       4.286  12.054   2.720  1.00  0.00           H  
ATOM   4214  HD2 PHE A 181       5.472   7.913   2.777  1.00  0.00           H  
ATOM   4215  HE1 PHE A 181       1.925  11.369   2.364  1.00  0.00           H  
ATOM   4216  HE2 PHE A 181       3.119   7.230   2.440  1.00  0.00           H  
ATOM   4217  HZ  PHE A 181       1.333   8.956   2.275  1.00  0.00           H  
ATOM   4218  N   GLN A 182       8.970  12.706   2.396  1.00  0.00           N  
ATOM   4219  CA  GLN A 182      10.027  13.472   3.075  1.00  0.00           C  
ATOM   4220  C   GLN A 182       9.923  13.345   4.604  1.00  0.00           C  
ATOM   4221  O   GLN A 182      10.938  13.264   5.299  1.00  0.00           O  
ATOM   4222  CB  GLN A 182       9.921  14.969   2.714  1.00  0.00           C  
ATOM   4223  CG  GLN A 182      10.186  15.346   1.247  1.00  0.00           C  
ATOM   4224  CD  GLN A 182       8.970  15.161   0.346  1.00  0.00           C  
ATOM   4225  OE1 GLN A 182       8.552  14.051   0.069  1.00  0.00           O  
ATOM   4226  NE2 GLN A 182       8.338  16.203  -0.139  1.00  0.00           N  
ATOM   4227  H   GLN A 182       8.381  13.209   1.749  1.00  0.00           H  
ATOM   4228  HA  GLN A 182      11.003  13.100   2.761  1.00  0.00           H  
ATOM   4229  HB2 GLN A 182      10.654  15.502   3.318  1.00  0.00           H  
ATOM   4230  HB3 GLN A 182       8.935  15.335   2.998  1.00  0.00           H  
ATOM   4231  HG2 GLN A 182      11.017  14.758   0.857  1.00  0.00           H  
ATOM   4232  HG3 GLN A 182      10.478  16.396   1.215  1.00  0.00           H  
ATOM   4233 HE21 GLN A 182       8.596  17.158   0.064  1.00  0.00           H  
ATOM   4234 HE22 GLN A 182       7.550  16.026  -0.747  1.00  0.00           H  
ATOM   4235  N   TYR A 183       8.697  13.291   5.136  1.00  0.00           N  
ATOM   4236  CA  TYR A 183       8.444  13.127   6.571  1.00  0.00           C  
ATOM   4237  C   TYR A 183       8.927  11.765   7.104  1.00  0.00           C  
ATOM   4238  O   TYR A 183       9.383  11.679   8.244  1.00  0.00           O  
ATOM   4239  CB  TYR A 183       6.949  13.341   6.833  1.00  0.00           C  
ATOM   4240  CG  TYR A 183       6.565  13.353   8.301  1.00  0.00           C  
ATOM   4241  CD1 TYR A 183       6.542  14.570   9.012  1.00  0.00           C  
ATOM   4242  CD2 TYR A 183       6.223  12.153   8.956  1.00  0.00           C  
ATOM   4243  CE1 TYR A 183       6.154  14.591  10.366  1.00  0.00           C  
ATOM   4244  CE2 TYR A 183       5.830  12.169  10.308  1.00  0.00           C  
ATOM   4245  CZ  TYR A 183       5.789  13.391  11.013  1.00  0.00           C  
ATOM   4246  OH  TYR A 183       5.391  13.413  12.312  1.00  0.00           O  
ATOM   4247  H   TYR A 183       7.908  13.385   4.513  1.00  0.00           H  
ATOM   4248  HA  TYR A 183       8.987  13.900   7.114  1.00  0.00           H  
ATOM   4249  HB2 TYR A 183       6.380  12.564   6.323  1.00  0.00           H  
ATOM   4250  HB3 TYR A 183       6.656  14.297   6.397  1.00  0.00           H  
ATOM   4251  HD1 TYR A 183       6.819  15.491   8.520  1.00  0.00           H  
ATOM   4252  HD2 TYR A 183       6.251  11.216   8.419  1.00  0.00           H  
ATOM   4253  HE1 TYR A 183       6.133  15.520  10.916  1.00  0.00           H  
ATOM   4254  HE2 TYR A 183       5.557  11.251  10.806  1.00  0.00           H  
ATOM   4255  HH  TYR A 183       5.023  12.560  12.556  1.00  0.00           H  
ATOM   4256  N   ILE A 184       8.876  10.714   6.275  1.00  0.00           N  
ATOM   4257  CA  ILE A 184       9.294   9.348   6.630  1.00  0.00           C  
ATOM   4258  C   ILE A 184      10.764   9.105   6.248  1.00  0.00           C  
ATOM   4259  O   ILE A 184      11.493   8.448   6.988  1.00  0.00           O  
ATOM   4260  CB  ILE A 184       8.300   8.300   6.074  1.00  0.00           C  
ATOM   4261  CG1 ILE A 184       6.869   8.581   6.598  1.00  0.00           C  
ATOM   4262  CG2 ILE A 184       8.755   6.872   6.418  1.00  0.00           C  
ATOM   4263  CD1 ILE A 184       5.790   7.607   6.109  1.00  0.00           C  
ATOM   4264  H   ILE A 184       8.552  10.867   5.331  1.00  0.00           H  
ATOM   4265  HA  ILE A 184       9.256   9.255   7.715  1.00  0.00           H  
ATOM   4266  HB  ILE A 184       8.294   8.384   4.987  1.00  0.00           H  
ATOM   4267 HG12 ILE A 184       6.558   9.577   6.281  1.00  0.00           H  
ATOM   4268 HG13 ILE A 184       6.876   8.567   7.688  1.00  0.00           H  
ATOM   4269 HG21 ILE A 184       9.749   6.666   6.023  1.00  0.00           H  
ATOM   4270 HG22 ILE A 184       8.749   6.735   7.500  1.00  0.00           H  
ATOM   4271 HG23 ILE A 184       8.079   6.140   5.977  1.00  0.00           H  
ATOM   4272 HD11 ILE A 184       5.815   7.545   5.021  1.00  0.00           H  
ATOM   4273 HD12 ILE A 184       5.941   6.614   6.530  1.00  0.00           H  
ATOM   4274 HD13 ILE A 184       4.808   7.966   6.419  1.00  0.00           H  
ATOM   4275  N   GLU A 185      11.250   9.722   5.166  1.00  0.00           N  
ATOM   4276  CA  GLU A 185      12.684   9.856   4.883  1.00  0.00           C  
ATOM   4277  C   GLU A 185      13.421  10.445   6.093  1.00  0.00           C  
ATOM   4278  O   GLU A 185      14.442   9.899   6.508  1.00  0.00           O  
ATOM   4279  CB  GLU A 185      12.897  10.704   3.612  1.00  0.00           C  
ATOM   4280  CG  GLU A 185      14.371  10.962   3.252  1.00  0.00           C  
ATOM   4281  CD  GLU A 185      14.587  12.297   2.528  1.00  0.00           C  
ATOM   4282  OE1 GLU A 185      13.993  12.492   1.441  1.00  0.00           O  
ATOM   4283  OE2 GLU A 185      15.400  13.122   3.000  1.00  0.00           O1-
ATOM   4284  H   GLU A 185      10.600  10.175   4.538  1.00  0.00           H  
ATOM   4285  HA  GLU A 185      13.098   8.863   4.705  1.00  0.00           H  
ATOM   4286  HB2 GLU A 185      12.418  11.669   3.780  1.00  0.00           H  
ATOM   4287  HB3 GLU A 185      12.403  10.227   2.765  1.00  0.00           H  
ATOM   4288  HG2 GLU A 185      14.733  10.141   2.634  1.00  0.00           H  
ATOM   4289  HG3 GLU A 185      14.975  10.965   4.159  1.00  0.00           H  
ATOM   4290  N   GLY A 186      12.877  11.506   6.700  1.00  0.00           N  
ATOM   4291  CA  GLY A 186      13.387  12.085   7.944  1.00  0.00           C  
ATOM   4292  C   GLY A 186      13.477  11.067   9.086  1.00  0.00           C  
ATOM   4293  O   GLY A 186      14.507  10.993   9.756  1.00  0.00           O  
ATOM   4294  H   GLY A 186      12.061  11.924   6.276  1.00  0.00           H  
ATOM   4295  HA2 GLY A 186      12.720  12.888   8.259  1.00  0.00           H  
ATOM   4296  HA3 GLY A 186      14.378  12.503   7.770  1.00  0.00           H  
ATOM   4297  N   GLU A 187      12.453  10.228   9.278  1.00  0.00           N  
ATOM   4298  CA  GLU A 187      12.453   9.174  10.303  1.00  0.00           C  
ATOM   4299  C   GLU A 187      13.512   8.094  10.074  1.00  0.00           C  
ATOM   4300  O   GLU A 187      14.171   7.689  11.039  1.00  0.00           O  
ATOM   4301  CB  GLU A 187      11.061   8.511  10.391  1.00  0.00           C  
ATOM   4302  CG  GLU A 187       9.981   9.399  11.011  1.00  0.00           C  
ATOM   4303  CD  GLU A 187      10.511  10.154  12.228  1.00  0.00           C  
ATOM   4304  OE1 GLU A 187      10.684   9.547  13.311  1.00  0.00           O  
ATOM   4305  OE2 GLU A 187      10.782  11.368  12.117  1.00  0.00           O1-
ATOM   4306  H   GLU A 187      11.643  10.316   8.681  1.00  0.00           H  
ATOM   4307  HA  GLU A 187      12.709   9.629  11.260  1.00  0.00           H  
ATOM   4308  HB2 GLU A 187      11.140   7.613  11.002  1.00  0.00           H  
ATOM   4309  HB3 GLU A 187      10.730   8.194   9.402  1.00  0.00           H  
ATOM   4310  HG2 GLU A 187       9.130   8.781  11.298  1.00  0.00           H  
ATOM   4311  HG3 GLU A 187       9.636  10.112  10.263  1.00  0.00           H  
ATOM   4312  N   MET A 188      13.705   7.647   8.832  1.00  0.00           N  
ATOM   4313  CA  MET A 188      14.684   6.599   8.525  1.00  0.00           C  
ATOM   4314  C   MET A 188      16.109   7.155   8.499  1.00  0.00           C  
ATOM   4315  O   MET A 188      16.999   6.554   9.105  1.00  0.00           O  
ATOM   4316  CB  MET A 188      14.304   5.841   7.243  1.00  0.00           C  
ATOM   4317  CG  MET A 188      12.869   5.294   7.285  1.00  0.00           C  
ATOM   4318  SD  MET A 188      12.371   4.468   8.828  1.00  0.00           S  
ATOM   4319  CE  MET A 188      10.612   4.906   8.798  1.00  0.00           C  
ATOM   4320  H   MET A 188      13.113   8.004   8.097  1.00  0.00           H  
ATOM   4321  HA  MET A 188      14.665   5.870   9.336  1.00  0.00           H  
ATOM   4322  HB2 MET A 188      14.992   5.005   7.115  1.00  0.00           H  
ATOM   4323  HB3 MET A 188      14.395   6.506   6.384  1.00  0.00           H  
ATOM   4324  HG2 MET A 188      12.724   4.607   6.451  1.00  0.00           H  
ATOM   4325  HG3 MET A 188      12.191   6.131   7.120  1.00  0.00           H  
ATOM   4326  HE1 MET A 188      10.512   5.986   8.684  1.00  0.00           H  
ATOM   4327  HE2 MET A 188      10.120   4.410   7.961  1.00  0.00           H  
ATOM   4328  HE3 MET A 188      10.134   4.610   9.732  1.00  0.00           H  
ATOM   4329  N   ARG A 189      16.328   8.349   7.926  1.00  0.00           N  
ATOM   4330  CA  ARG A 189      17.591   9.096   8.071  1.00  0.00           C  
ATOM   4331  C   ARG A 189      17.924   9.323   9.542  1.00  0.00           C  
ATOM   4332  O   ARG A 189      19.073   9.142   9.913  1.00  0.00           O  
ATOM   4333  CB  ARG A 189      17.544  10.438   7.317  1.00  0.00           C  
ATOM   4334  CG  ARG A 189      17.581  10.259   5.791  1.00  0.00           C  
ATOM   4335  CD  ARG A 189      17.415  11.590   5.045  1.00  0.00           C  
ATOM   4336  NE  ARG A 189      18.575  12.486   5.185  1.00  0.00           N  
ATOM   4337  CZ  ARG A 189      18.786  13.570   4.460  1.00  0.00           C  
ATOM   4338  NH1 ARG A 189      17.935  14.025   3.589  1.00  0.00           N  
ATOM   4339  NH2 ARG A 189      19.880  14.252   4.608  1.00  0.00           N1+
ATOM   4340  H   ARG A 189      15.556   8.797   7.452  1.00  0.00           H  
ATOM   4341  HA  ARG A 189      18.406   8.495   7.666  1.00  0.00           H  
ATOM   4342  HB2 ARG A 189      18.401  11.040   7.618  1.00  0.00           H  
ATOM   4343  HB3 ARG A 189      16.642  10.980   7.602  1.00  0.00           H  
ATOM   4344  HG2 ARG A 189      16.777   9.591   5.481  1.00  0.00           H  
ATOM   4345  HG3 ARG A 189      18.527   9.803   5.500  1.00  0.00           H  
ATOM   4346  HD2 ARG A 189      16.518  12.093   5.403  1.00  0.00           H  
ATOM   4347  HD3 ARG A 189      17.281  11.363   3.987  1.00  0.00           H  
ATOM   4348  HE  ARG A 189      19.305  12.223   5.831  1.00  0.00           H  
ATOM   4349 HH11 ARG A 189      18.152  14.856   3.058  1.00  0.00           H  
ATOM   4350 HH12 ARG A 189      17.050  13.562   3.442  1.00  0.00           H  
ATOM   4351 HH21 ARG A 189      20.587  13.979   5.276  1.00  0.00           H  
ATOM   4352 HH22 ARG A 189      20.053  15.048   4.011  1.00  0.00           H  
ATOM   4353  N   THR A 190      16.946   9.635  10.395  1.00  0.00           N  
ATOM   4354  CA  THR A 190      17.145   9.781  11.849  1.00  0.00           C  
ATOM   4355  C   THR A 190      17.582   8.477  12.523  1.00  0.00           C  
ATOM   4356  O   THR A 190      18.572   8.468  13.254  1.00  0.00           O  
ATOM   4357  CB  THR A 190      15.897  10.393  12.512  1.00  0.00           C  
ATOM   4358  OG1 THR A 190      15.712  11.706  12.022  1.00  0.00           O  
ATOM   4359  CG2 THR A 190      15.967  10.474  14.031  1.00  0.00           C  
ATOM   4360  H   THR A 190      16.028   9.816  10.013  1.00  0.00           H  
ATOM   4361  HA  THR A 190      17.962  10.484  12.011  1.00  0.00           H  
ATOM   4362  HB  THR A 190      15.023   9.796  12.249  1.00  0.00           H  
ATOM   4363 HG21 THR A 190      16.059   9.477  14.462  1.00  0.00           H  
ATOM   4364 HG22 THR A 190      16.819  11.087  14.327  1.00  0.00           H  
ATOM   4365 HG23 THR A 190      15.052  10.925  14.415  1.00  0.00           H  
ATOM   4366  HG1 THR A 190      15.233  11.609  11.196  1.00  0.00           H  
ATOM   4367  N   ARG A 191      16.905   7.353  12.243  1.00  0.00           N  
ATOM   4368  CA  ARG A 191      17.268   6.021  12.782  1.00  0.00           C  
ATOM   4369  C   ARG A 191      18.633   5.530  12.294  1.00  0.00           C  
ATOM   4370  O   ARG A 191      19.324   4.810  13.014  1.00  0.00           O  
ATOM   4371  CB  ARG A 191      16.152   5.019  12.444  1.00  0.00           C  
ATOM   4372  CG  ARG A 191      14.880   5.308  13.259  1.00  0.00           C  
ATOM   4373  CD  ARG A 191      13.603   4.788  12.582  1.00  0.00           C  
ATOM   4374  NE  ARG A 191      12.409   4.993  13.422  1.00  0.00           N  
ATOM   4375  CZ  ARG A 191      11.858   6.151  13.749  1.00  0.00           C  
ATOM   4376  NH1 ARG A 191      12.305   7.293  13.317  1.00  0.00           N  
ATOM   4377  NH2 ARG A 191      10.825   6.203  14.528  1.00  0.00           N1+
ATOM   4378  H   ARG A 191      16.098   7.423  11.641  1.00  0.00           H  
ATOM   4379  HA  ARG A 191      17.352   6.086  13.866  1.00  0.00           H  
ATOM   4380  HB2 ARG A 191      16.483   4.012  12.694  1.00  0.00           H  
ATOM   4381  HB3 ARG A 191      15.936   5.071  11.377  1.00  0.00           H  
ATOM   4382  HG2 ARG A 191      14.779   6.382  13.420  1.00  0.00           H  
ATOM   4383  HG3 ARG A 191      15.000   4.832  14.232  1.00  0.00           H  
ATOM   4384  HD2 ARG A 191      13.725   3.722  12.388  1.00  0.00           H  
ATOM   4385  HD3 ARG A 191      13.465   5.283  11.621  1.00  0.00           H  
ATOM   4386  HE  ARG A 191      12.013   4.174  13.861  1.00  0.00           H  
ATOM   4387 HH11 ARG A 191      11.777   8.133  13.510  1.00  0.00           H  
ATOM   4388 HH12 ARG A 191      13.080   7.303  12.670  1.00  0.00           H  
ATOM   4389 HH21 ARG A 191      10.354   5.367  14.842  1.00  0.00           H  
ATOM   4390 HH22 ARG A 191      10.541   7.089  14.922  1.00  0.00           H  
ATOM   4391  N   ILE A 192      19.054   5.957  11.106  1.00  0.00           N  
ATOM   4392  CA  ILE A 192      20.397   5.727  10.555  1.00  0.00           C  
ATOM   4393  C   ILE A 192      21.438   6.671  11.176  1.00  0.00           C  
ATOM   4394  O   ILE A 192      22.509   6.201  11.550  1.00  0.00           O  
ATOM   4395  CB  ILE A 192      20.342   5.789   9.007  1.00  0.00           C  
ATOM   4396  CG1 ILE A 192      19.502   4.602   8.475  1.00  0.00           C  
ATOM   4397  CG2 ILE A 192      21.738   5.802   8.355  1.00  0.00           C  
ATOM   4398  CD1 ILE A 192      19.088   4.763   7.011  1.00  0.00           C  
ATOM   4399  H   ILE A 192      18.392   6.463  10.535  1.00  0.00           H  
ATOM   4400  HA  ILE A 192      20.712   4.717  10.819  1.00  0.00           H  
ATOM   4401  HB  ILE A 192      19.849   6.720   8.726  1.00  0.00           H  
ATOM   4402 HG12 ILE A 192      18.583   4.500   9.051  1.00  0.00           H  
ATOM   4403 HG13 ILE A 192      20.060   3.672   8.582  1.00  0.00           H  
ATOM   4404 HG21 ILE A 192      22.319   6.662   8.689  1.00  0.00           H  
ATOM   4405 HG22 ILE A 192      22.284   4.891   8.603  1.00  0.00           H  
ATOM   4406 HG23 ILE A 192      21.658   5.868   7.270  1.00  0.00           H  
ATOM   4407 HD11 ILE A 192      18.619   5.735   6.859  1.00  0.00           H  
ATOM   4408 HD12 ILE A 192      19.959   4.665   6.363  1.00  0.00           H  
ATOM   4409 HD13 ILE A 192      18.369   3.988   6.746  1.00  0.00           H  
ATOM   4410  N   ARG A 193      21.127   7.963  11.355  1.00  0.00           N  
ATOM   4411  CA  ARG A 193      22.018   9.025  11.868  1.00  0.00           C  
ATOM   4412  C   ARG A 193      22.668   8.698  13.213  1.00  0.00           C  
ATOM   4413  O   ARG A 193      23.782   9.146  13.486  1.00  0.00           O  
ATOM   4414  CB  ARG A 193      21.234  10.361  11.891  1.00  0.00           C  
ATOM   4415  CG  ARG A 193      22.030  11.587  12.358  1.00  0.00           C  
ATOM   4416  CD  ARG A 193      21.294  12.904  12.064  1.00  0.00           C  
ATOM   4417  NE  ARG A 193      20.251  13.211  13.062  1.00  0.00           N  
ATOM   4418  CZ  ARG A 193      18.939  13.299  12.899  1.00  0.00           C  
ATOM   4419  NH1 ARG A 193      18.328  13.086  11.773  1.00  0.00           N  
ATOM   4420  NH2 ARG A 193      18.193  13.617  13.908  1.00  0.00           N1+
ATOM   4421  H   ARG A 193      20.224   8.259  11.013  1.00  0.00           H  
ATOM   4422  HA  ARG A 193      22.852   9.140  11.175  1.00  0.00           H  
ATOM   4423  HB2 ARG A 193      20.369  10.250  12.545  1.00  0.00           H  
ATOM   4424  HB3 ARG A 193      20.865  10.560  10.885  1.00  0.00           H  
ATOM   4425  HG2 ARG A 193      22.977  11.599  11.818  1.00  0.00           H  
ATOM   4426  HG3 ARG A 193      22.237  11.510  13.425  1.00  0.00           H  
ATOM   4427  HD2 ARG A 193      20.881  12.876  11.056  1.00  0.00           H  
ATOM   4428  HD3 ARG A 193      22.027  13.711  12.100  1.00  0.00           H  
ATOM   4429  HE  ARG A 193      20.564  13.338  14.014  1.00  0.00           H  
ATOM   4430 HH11 ARG A 193      17.319  13.055  11.752  1.00  0.00           H  
ATOM   4431 HH12 ARG A 193      18.857  13.011  10.916  1.00  0.00           H  
ATOM   4432 HH21 ARG A 193      18.618  13.826  14.800  1.00  0.00           H  
ATOM   4433 HH22 ARG A 193      17.198  13.745  13.786  1.00  0.00           H  
ATOM   4434  N   TYR A 194      21.992   7.889  14.028  1.00  0.00           N  
ATOM   4435  CA  TYR A 194      22.482   7.390  15.317  1.00  0.00           C  
ATOM   4436  C   TYR A 194      22.643   5.854  15.360  1.00  0.00           C  
ATOM   4437  O   TYR A 194      23.135   5.324  16.351  1.00  0.00           O  
ATOM   4438  CB  TYR A 194      21.545   7.889  16.433  1.00  0.00           C  
ATOM   4439  CG  TYR A 194      21.193   9.365  16.361  1.00  0.00           C  
ATOM   4440  CD1 TYR A 194      22.158  10.343  16.659  1.00  0.00           C  
ATOM   4441  CD2 TYR A 194      19.895   9.755  15.981  1.00  0.00           C  
ATOM   4442  CE1 TYR A 194      21.835  11.709  16.568  1.00  0.00           C  
ATOM   4443  CE2 TYR A 194      19.571  11.120  15.885  1.00  0.00           C  
ATOM   4444  CZ  TYR A 194      20.543  12.101  16.166  1.00  0.00           C  
ATOM   4445  OH  TYR A 194      20.215  13.416  16.065  1.00  0.00           O  
ATOM   4446  H   TYR A 194      21.049   7.657  13.751  1.00  0.00           H  
ATOM   4447  HA  TYR A 194      23.472   7.803  15.509  1.00  0.00           H  
ATOM   4448  HB2 TYR A 194      22.014   7.679  17.395  1.00  0.00           H  
ATOM   4449  HB3 TYR A 194      20.623   7.309  16.389  1.00  0.00           H  
ATOM   4450  HD1 TYR A 194      23.153  10.042  16.951  1.00  0.00           H  
ATOM   4451  HD2 TYR A 194      19.147   9.009  15.756  1.00  0.00           H  
ATOM   4452  HE1 TYR A 194      22.577  12.459  16.797  1.00  0.00           H  
ATOM   4453  HE2 TYR A 194      18.571  11.422  15.610  1.00  0.00           H  
ATOM   4454  HH  TYR A 194      20.484  13.892  16.854  1.00  0.00           H  
ATOM   4455  N   ASN A 195      22.231   5.131  14.310  1.00  0.00           N  
ATOM   4456  CA  ASN A 195      22.158   3.666  14.248  1.00  0.00           C  
ATOM   4457  C   ASN A 195      21.436   3.038  15.466  1.00  0.00           C  
ATOM   4458  O   ASN A 195      22.060   2.360  16.288  1.00  0.00           O  
ATOM   4459  CB  ASN A 195      23.551   3.074  13.948  1.00  0.00           C  
ATOM   4460  CG  ASN A 195      23.508   1.604  13.563  1.00  0.00           C  
ATOM   4461  OD1 ASN A 195      22.455   1.007  13.377  1.00  0.00           O  
ATOM   4462  ND2 ASN A 195      24.651   0.976  13.413  1.00  0.00           N  
ATOM   4463  H   ASN A 195      21.963   5.636  13.477  1.00  0.00           H  
ATOM   4464  HA  ASN A 195      21.530   3.431  13.389  1.00  0.00           H  
ATOM   4465  HB2 ASN A 195      24.184   3.190  14.828  1.00  0.00           H  
ATOM   4466  HB3 ASN A 195      24.011   3.622  13.126  1.00  0.00           H  
ATOM   4467 HD21 ASN A 195      25.512   1.497  13.501  1.00  0.00           H  
ATOM   4468 HD22 ASN A 195      24.662   0.016  13.101  1.00  0.00           H  
ATOM   4469  N   ARG A 196      20.117   3.275  15.594  1.00  0.00           N  
ATOM   4470  CA  ARG A 196      19.276   2.800  16.720  1.00  0.00           C  
ATOM   4471  C   ARG A 196      17.925   2.272  16.216  1.00  0.00           C  
ATOM   4472  O   ARG A 196      17.266   2.957  15.431  1.00  0.00           O  
ATOM   4473  CB  ARG A 196      19.027   3.913  17.771  1.00  0.00           C  
ATOM   4474  CG  ARG A 196      20.244   4.726  18.246  1.00  0.00           C  
ATOM   4475  CD  ARG A 196      21.267   3.938  19.075  1.00  0.00           C  
ATOM   4476  NE  ARG A 196      22.617   4.516  18.920  1.00  0.00           N  
ATOM   4477  CZ  ARG A 196      23.284   5.315  19.733  1.00  0.00           C  
ATOM   4478  NH1 ARG A 196      22.826   5.705  20.881  1.00  0.00           N  
ATOM   4479  NH2 ARG A 196      24.463   5.741  19.404  1.00  0.00           N1+
ATOM   4480  H   ARG A 196      19.668   3.825  14.876  1.00  0.00           H  
ATOM   4481  HA  ARG A 196      19.781   1.975  17.222  1.00  0.00           H  
ATOM   4482  HB2 ARG A 196      18.544   3.474  18.644  1.00  0.00           H  
ATOM   4483  HB3 ARG A 196      18.323   4.628  17.347  1.00  0.00           H  
ATOM   4484  HG2 ARG A 196      19.895   5.563  18.849  1.00  0.00           H  
ATOM   4485  HG3 ARG A 196      20.729   5.153  17.369  1.00  0.00           H  
ATOM   4486  HD2 ARG A 196      21.291   2.907  18.721  1.00  0.00           H  
ATOM   4487  HD3 ARG A 196      20.954   3.928  20.119  1.00  0.00           H  
ATOM   4488  HE  ARG A 196      23.023   4.435  17.999  1.00  0.00           H  
ATOM   4489 HH11 ARG A 196      21.889   5.445  21.156  1.00  0.00           H  
ATOM   4490 HH12 ARG A 196      23.312   6.422  21.400  1.00  0.00           H  
ATOM   4491 HH21 ARG A 196      24.999   6.238  20.100  1.00  0.00           H  
ATOM   4492 HH22 ARG A 196      24.855   5.530  18.497  1.00  0.00           H  
ATOM   4493  N   ARG A 197      17.493   1.089  16.676  1.00  0.00           N  
ATOM   4494  CA  ARG A 197      16.146   0.558  16.389  1.00  0.00           C  
ATOM   4495  C   ARG A 197      15.082   1.391  17.117  1.00  0.00           C  
ATOM   4496  O   ARG A 197      15.253   1.712  18.293  1.00  0.00           O  
ATOM   4497  CB  ARG A 197      16.048  -0.958  16.690  1.00  0.00           C  
ATOM   4498  CG  ARG A 197      15.838  -1.351  18.166  1.00  0.00           C  
ATOM   4499  CD  ARG A 197      15.560  -2.849  18.358  1.00  0.00           C  
ATOM   4500  NE  ARG A 197      16.755  -3.692  18.188  1.00  0.00           N  
ATOM   4501  CZ  ARG A 197      17.035  -4.540  17.216  1.00  0.00           C  
ATOM   4502  NH1 ARG A 197      16.329  -4.689  16.136  1.00  0.00           N  
ATOM   4503  NH2 ARG A 197      18.084  -5.293  17.307  1.00  0.00           N1+
ATOM   4504  H   ARG A 197      18.117   0.547  17.257  1.00  0.00           H  
ATOM   4505  HA  ARG A 197      15.970   0.682  15.320  1.00  0.00           H  
ATOM   4506  HB2 ARG A 197      16.941  -1.455  16.311  1.00  0.00           H  
ATOM   4507  HB3 ARG A 197      15.197  -1.345  16.129  1.00  0.00           H  
ATOM   4508  HG2 ARG A 197      14.965  -0.827  18.556  1.00  0.00           H  
ATOM   4509  HG3 ARG A 197      16.708  -1.059  18.754  1.00  0.00           H  
ATOM   4510  HD2 ARG A 197      14.759  -3.164  17.688  1.00  0.00           H  
ATOM   4511  HD3 ARG A 197      15.193  -2.991  19.375  1.00  0.00           H  
ATOM   4512  HE  ARG A 197      17.431  -3.663  18.938  1.00  0.00           H  
ATOM   4513 HH11 ARG A 197      15.444  -4.216  16.023  1.00  0.00           H  
ATOM   4514 HH12 ARG A 197      16.624  -5.351  15.432  1.00  0.00           H  
ATOM   4515 HH21 ARG A 197      18.308  -5.885  16.520  1.00  0.00           H  
ATOM   4516 HH22 ARG A 197      18.599  -5.379  18.172  1.00  0.00           H  
ATOM   4517  N   SER A 198      13.989   1.747  16.442  1.00  0.00           N  
ATOM   4518  CA  SER A 198      12.802   2.377  17.063  1.00  0.00           C  
ATOM   4519  C   SER A 198      11.567   2.292  16.155  1.00  0.00           C  
ATOM   4520  O   SER A 198      11.690   2.230  14.928  1.00  0.00           O  
ATOM   4521  CB  SER A 198      13.102   3.836  17.426  1.00  0.00           C  
ATOM   4522  OG  SER A 198      13.490   4.571  16.281  1.00  0.00           O  
ATOM   4523  H   SER A 198      13.963   1.557  15.451  1.00  0.00           H  
ATOM   4524  HA  SER A 198      12.571   1.844  17.985  1.00  0.00           H  
ATOM   4525  HB2 SER A 198      13.899   3.874  18.169  1.00  0.00           H  
ATOM   4526  HB3 SER A 198      12.211   4.289  17.859  1.00  0.00           H  
ATOM   4527  HG  SER A 198      14.283   4.151  15.941  1.00  0.00           H  
ATOM   4528  N   ALA A 199      10.375   2.272  16.756  1.00  0.00           N  
ATOM   4529  CA  ALA A 199       9.090   2.020  16.086  1.00  0.00           C  
ATOM   4530  C   ALA A 199       8.551   3.227  15.278  1.00  0.00           C  
ATOM   4531  O   ALA A 199       8.993   4.357  15.514  1.00  0.00           O  
ATOM   4532  CB  ALA A 199       8.101   1.569  17.172  1.00  0.00           C  
ATOM   4533  H   ALA A 199      10.334   2.403  17.757  1.00  0.00           H  
ATOM   4534  HA  ALA A 199       9.229   1.196  15.387  1.00  0.00           H  
ATOM   4535  HB1 ALA A 199       8.480   0.678  17.674  1.00  0.00           H  
ATOM   4536  HB2 ALA A 199       7.962   2.363  17.907  1.00  0.00           H  
ATOM   4537  HB3 ALA A 199       7.132   1.329  16.736  1.00  0.00           H  
ATOM   4538  N   PRO A 200       7.607   3.035  14.336  1.00  0.00           N  
ATOM   4539  CA  PRO A 200       6.786   4.114  13.775  1.00  0.00           C  
ATOM   4540  C   PRO A 200       5.713   4.579  14.787  1.00  0.00           C  
ATOM   4541  O   PRO A 200       5.558   4.001  15.862  1.00  0.00           O  
ATOM   4542  CB  PRO A 200       6.184   3.501  12.506  1.00  0.00           C  
ATOM   4543  CG  PRO A 200       5.963   2.048  12.917  1.00  0.00           C  
ATOM   4544  CD  PRO A 200       7.176   1.750  13.797  1.00  0.00           C  
ATOM   4545  HA  PRO A 200       7.403   4.970  13.504  1.00  0.00           H  
ATOM   4546  HB2 PRO A 200       6.913   3.542  11.696  1.00  0.00           H  
ATOM   4547  HB3 PRO A 200       5.254   3.982  12.205  1.00  0.00           H  
ATOM   4548  HG2 PRO A 200       5.932   1.382  12.054  1.00  0.00           H  
ATOM   4549  HG3 PRO A 200       5.050   1.965  13.506  1.00  0.00           H  
ATOM   4550  HD2 PRO A 200       6.896   1.053  14.586  1.00  0.00           H  
ATOM   4551  HD3 PRO A 200       7.974   1.319  13.193  1.00  0.00           H  
ATOM   4552  N   ASP A 201       4.958   5.632  14.453  1.00  0.00           N  
ATOM   4553  CA  ASP A 201       4.019   6.297  15.377  1.00  0.00           C  
ATOM   4554  C   ASP A 201       2.722   6.769  14.668  1.00  0.00           C  
ATOM   4555  O   ASP A 201       2.659   6.744  13.435  1.00  0.00           O  
ATOM   4556  CB  ASP A 201       4.767   7.438  16.103  1.00  0.00           C  
ATOM   4557  CG  ASP A 201       5.047   8.667  15.233  1.00  0.00           C  
ATOM   4558  OD1 ASP A 201       4.086   9.243  14.670  1.00  0.00           O  
ATOM   4559  OD2 ASP A 201       6.222   9.077  15.148  1.00  0.00           O1-
ATOM   4560  H   ASP A 201       5.061   6.038  13.534  1.00  0.00           H  
ATOM   4561  HA  ASP A 201       3.721   5.571  16.133  1.00  0.00           H  
ATOM   4562  HB2 ASP A 201       5.710   7.049  16.487  1.00  0.00           H  
ATOM   4563  HB3 ASP A 201       4.194   7.760  16.972  1.00  0.00           H  
ATOM   4564  N   PRO A 202       1.679   7.214  15.402  1.00  0.00           N  
ATOM   4565  CA  PRO A 202       0.390   7.643  14.840  1.00  0.00           C  
ATOM   4566  C   PRO A 202       0.410   8.731  13.745  1.00  0.00           C  
ATOM   4567  O   PRO A 202      -0.584   8.872  13.026  1.00  0.00           O  
ATOM   4568  CB  PRO A 202      -0.432   8.101  16.050  1.00  0.00           C  
ATOM   4569  CG  PRO A 202       0.079   7.203  17.170  1.00  0.00           C  
ATOM   4570  CD  PRO A 202       1.569   7.136  16.856  1.00  0.00           C  
ATOM   4571  HA  PRO A 202      -0.088   6.760  14.415  1.00  0.00           H  
ATOM   4572  HB2 PRO A 202      -1.500   7.952  15.892  1.00  0.00           H  
ATOM   4573  HB3 PRO A 202      -0.217   9.143  16.286  1.00  0.00           H  
ATOM   4574  HG2 PRO A 202      -0.363   6.210  17.085  1.00  0.00           H  
ATOM   4575  HG3 PRO A 202      -0.108   7.631  18.155  1.00  0.00           H  
ATOM   4576  HD2 PRO A 202       2.070   7.993  17.305  1.00  0.00           H  
ATOM   4577  HD3 PRO A 202       1.984   6.207  17.248  1.00  0.00           H  
ATOM   4578  N   SER A 203       1.503   9.483  13.572  1.00  0.00           N  
ATOM   4579  CA  SER A 203       1.685  10.403  12.435  1.00  0.00           C  
ATOM   4580  C   SER A 203       2.199   9.659  11.199  1.00  0.00           C  
ATOM   4581  O   SER A 203       1.633   9.797  10.117  1.00  0.00           O  
ATOM   4582  CB  SER A 203       2.609  11.566  12.813  1.00  0.00           C  
ATOM   4583  OG  SER A 203       3.965  11.188  12.983  1.00  0.00           O  
ATOM   4584  H   SER A 203       2.300   9.310  14.167  1.00  0.00           H  
ATOM   4585  HA  SER A 203       0.722  10.840  12.172  1.00  0.00           H  
ATOM   4586  HB2 SER A 203       2.242  12.020  13.733  1.00  0.00           H  
ATOM   4587  HB3 SER A 203       2.561  12.313  12.020  1.00  0.00           H  
ATOM   4588  HG  SER A 203       4.028  10.517  13.667  1.00  0.00           H  
ATOM   4589  N   VAL A 204       3.210   8.801  11.368  1.00  0.00           N  
ATOM   4590  CA  VAL A 204       3.761   7.946  10.305  1.00  0.00           C  
ATOM   4591  C   VAL A 204       2.680   7.016   9.750  1.00  0.00           C  
ATOM   4592  O   VAL A 204       2.436   6.988   8.546  1.00  0.00           O  
ATOM   4593  CB  VAL A 204       4.985   7.160  10.822  1.00  0.00           C  
ATOM   4594  CG1 VAL A 204       5.529   6.152   9.809  1.00  0.00           C  
ATOM   4595  CG2 VAL A 204       6.123   8.105  11.237  1.00  0.00           C  
ATOM   4596  H   VAL A 204       3.590   8.711  12.299  1.00  0.00           H  
ATOM   4597  HA  VAL A 204       4.087   8.576   9.478  1.00  0.00           H  
ATOM   4598  HB  VAL A 204       4.690   6.597  11.708  1.00  0.00           H  
ATOM   4599 HG11 VAL A 204       4.789   5.380   9.600  1.00  0.00           H  
ATOM   4600 HG12 VAL A 204       5.783   6.654   8.876  1.00  0.00           H  
ATOM   4601 HG13 VAL A 204       6.421   5.661  10.200  1.00  0.00           H  
ATOM   4602 HG21 VAL A 204       6.444   8.701  10.382  1.00  0.00           H  
ATOM   4603 HG22 VAL A 204       5.796   8.768  12.037  1.00  0.00           H  
ATOM   4604 HG23 VAL A 204       6.968   7.524  11.607  1.00  0.00           H  
ATOM   4605  N   ILE A 205       1.961   6.320  10.636  1.00  0.00           N  
ATOM   4606  CA  ILE A 205       0.919   5.358  10.252  1.00  0.00           C  
ATOM   4607  C   ILE A 205      -0.287   6.032   9.575  1.00  0.00           C  
ATOM   4608  O   ILE A 205      -0.905   5.427   8.703  1.00  0.00           O  
ATOM   4609  CB  ILE A 205       0.529   4.476  11.465  1.00  0.00           C  
ATOM   4610  CG1 ILE A 205       1.733   3.731  12.091  1.00  0.00           C  
ATOM   4611  CG2 ILE A 205      -0.590   3.475  11.122  1.00  0.00           C  
ATOM   4612  CD1 ILE A 205       2.513   2.825  11.136  1.00  0.00           C  
ATOM   4613  H   ILE A 205       2.199   6.413  11.613  1.00  0.00           H  
ATOM   4614  HA  ILE A 205       1.343   4.699   9.494  1.00  0.00           H  
ATOM   4615  HB  ILE A 205       0.133   5.137  12.236  1.00  0.00           H  
ATOM   4616 HG12 ILE A 205       1.375   3.124  12.923  1.00  0.00           H  
ATOM   4617 HG13 ILE A 205       2.438   4.451  12.508  1.00  0.00           H  
ATOM   4618 HG21 ILE A 205      -1.508   3.997  10.853  1.00  0.00           H  
ATOM   4619 HG22 ILE A 205      -0.290   2.855  10.277  1.00  0.00           H  
ATOM   4620 HG23 ILE A 205      -0.796   2.834  11.979  1.00  0.00           H  
ATOM   4621 HD11 ILE A 205       1.850   2.084  10.688  1.00  0.00           H  
ATOM   4622 HD12 ILE A 205       2.987   3.416  10.352  1.00  0.00           H  
ATOM   4623 HD13 ILE A 205       3.295   2.313  11.696  1.00  0.00           H  
ATOM   4624  N   THR A 206      -0.619   7.290   9.908  1.00  0.00           N  
ATOM   4625  CA  THR A 206      -1.693   8.025   9.202  1.00  0.00           C  
ATOM   4626  C   THR A 206      -1.242   8.661   7.888  1.00  0.00           C  
ATOM   4627  O   THR A 206      -2.110   8.923   7.057  1.00  0.00           O  
ATOM   4628  CB  THR A 206      -2.446   9.040  10.076  1.00  0.00           C  
ATOM   4629  OG1 THR A 206      -1.610  10.004  10.668  1.00  0.00           O  
ATOM   4630  CG2 THR A 206      -3.245   8.355  11.179  1.00  0.00           C  
ATOM   4631  H   THR A 206      -0.054   7.778  10.588  1.00  0.00           H  
ATOM   4632  HA  THR A 206      -2.444   7.294   8.903  1.00  0.00           H  
ATOM   4633  HB  THR A 206      -3.158   9.565   9.439  1.00  0.00           H  
ATOM   4634 HG21 THR A 206      -3.950   7.655  10.729  1.00  0.00           H  
ATOM   4635 HG22 THR A 206      -2.584   7.813  11.855  1.00  0.00           H  
ATOM   4636 HG23 THR A 206      -3.810   9.105  11.731  1.00  0.00           H  
ATOM   4637  HG1 THR A 206      -1.145   9.580  11.393  1.00  0.00           H  
ATOM   4638  N   LEU A 207       0.061   8.834   7.629  1.00  0.00           N  
ATOM   4639  CA  LEU A 207       0.572   9.122   6.281  1.00  0.00           C  
ATOM   4640  C   LEU A 207       0.549   7.868   5.397  1.00  0.00           C  
ATOM   4641  O   LEU A 207       0.004   7.920   4.295  1.00  0.00           O  
ATOM   4642  CB  LEU A 207       1.982   9.732   6.355  1.00  0.00           C  
ATOM   4643  CG  LEU A 207       2.023  11.163   6.922  1.00  0.00           C  
ATOM   4644  CD1 LEU A 207       3.471  11.538   7.220  1.00  0.00           C  
ATOM   4645  CD2 LEU A 207       1.470  12.188   5.927  1.00  0.00           C  
ATOM   4646  H   LEU A 207       0.731   8.666   8.367  1.00  0.00           H  
ATOM   4647  HA  LEU A 207      -0.091   9.841   5.800  1.00  0.00           H  
ATOM   4648  HB2 LEU A 207       2.418   9.739   5.356  1.00  0.00           H  
ATOM   4649  HB3 LEU A 207       2.601   9.085   6.976  1.00  0.00           H  
ATOM   4650  HG  LEU A 207       1.449  11.220   7.847  1.00  0.00           H  
ATOM   4651 HD11 LEU A 207       3.867  10.849   7.967  1.00  0.00           H  
ATOM   4652 HD12 LEU A 207       4.071  11.475   6.311  1.00  0.00           H  
ATOM   4653 HD13 LEU A 207       3.518  12.549   7.623  1.00  0.00           H  
ATOM   4654 HD21 LEU A 207       2.025  12.136   4.991  1.00  0.00           H  
ATOM   4655 HD22 LEU A 207       0.416  11.989   5.735  1.00  0.00           H  
ATOM   4656 HD23 LEU A 207       1.565  13.189   6.347  1.00  0.00           H  
ATOM   4657  N   GLU A 208       1.064   6.735   5.890  1.00  0.00           N  
ATOM   4658  CA  GLU A 208       1.004   5.439   5.189  1.00  0.00           C  
ATOM   4659  C   GLU A 208      -0.448   5.071   4.841  1.00  0.00           C  
ATOM   4660  O   GLU A 208      -0.779   4.904   3.665  1.00  0.00           O  
ATOM   4661  CB  GLU A 208       1.647   4.329   6.039  1.00  0.00           C  
ATOM   4662  CG  GLU A 208       3.162   4.502   6.247  1.00  0.00           C  
ATOM   4663  CD  GLU A 208       3.753   3.506   7.260  1.00  0.00           C  
ATOM   4664  OE1 GLU A 208       3.016   2.620   7.755  1.00  0.00           O  
ATOM   4665  OE2 GLU A 208       4.962   3.610   7.565  1.00  0.00           O1-
ATOM   4666  H   GLU A 208       1.527   6.766   6.788  1.00  0.00           H  
ATOM   4667  HA  GLU A 208       1.555   5.509   4.251  1.00  0.00           H  
ATOM   4668  HB2 GLU A 208       1.472   3.369   5.555  1.00  0.00           H  
ATOM   4669  HB3 GLU A 208       1.154   4.314   7.011  1.00  0.00           H  
ATOM   4670  HG2 GLU A 208       3.367   5.515   6.593  1.00  0.00           H  
ATOM   4671  HG3 GLU A 208       3.657   4.380   5.284  1.00  0.00           H  
ATOM   4672  N   ASN A 209      -1.341   5.069   5.842  1.00  0.00           N  
ATOM   4673  CA  ASN A 209      -2.784   4.837   5.682  1.00  0.00           C  
ATOM   4674  C   ASN A 209      -3.551   6.021   5.037  1.00  0.00           C  
ATOM   4675  O   ASN A 209      -4.777   6.119   5.161  1.00  0.00           O  
ATOM   4676  CB  ASN A 209      -3.426   4.339   7.000  1.00  0.00           C  
ATOM   4677  CG  ASN A 209      -2.787   3.130   7.681  1.00  0.00           C  
ATOM   4678  OD1 ASN A 209      -1.927   2.420   7.179  1.00  0.00           O  
ATOM   4679  ND2 ASN A 209      -3.223   2.818   8.879  1.00  0.00           N  
ATOM   4680  H   ASN A 209      -0.998   5.211   6.781  1.00  0.00           H  
ATOM   4681  HA  ASN A 209      -2.872   4.020   4.966  1.00  0.00           H  
ATOM   4682  HB2 ASN A 209      -4.465   4.079   6.801  1.00  0.00           H  
ATOM   4683  HB3 ASN A 209      -3.424   5.163   7.713  1.00  0.00           H  
ATOM   4684 HD21 ASN A 209      -2.797   2.034   9.353  1.00  0.00           H  
ATOM   4685 HD22 ASN A 209      -3.939   3.377   9.319  1.00  0.00           H  
ATOM   4686  N   SER A 210      -2.851   6.923   4.336  1.00  0.00           N  
ATOM   4687  CA  SER A 210      -3.428   8.011   3.527  1.00  0.00           C  
ATOM   4688  C   SER A 210      -2.710   8.258   2.198  1.00  0.00           C  
ATOM   4689  O   SER A 210      -3.047   9.231   1.525  1.00  0.00           O  
ATOM   4690  CB  SER A 210      -3.486   9.344   4.289  1.00  0.00           C  
ATOM   4691  OG  SER A 210      -4.235   9.242   5.476  1.00  0.00           O  
ATOM   4692  H   SER A 210      -1.847   6.814   4.324  1.00  0.00           H  
ATOM   4693  HA  SER A 210      -4.452   7.736   3.271  1.00  0.00           H  
ATOM   4694  HB2 SER A 210      -3.960  10.097   3.659  1.00  0.00           H  
ATOM   4695  HB3 SER A 210      -2.474   9.674   4.523  1.00  0.00           H  
ATOM   4696  HG  SER A 210      -3.605   8.962   6.143  1.00  0.00           H  
ATOM   4697  N   TRP A 211      -1.736   7.442   1.782  1.00  0.00           N  
ATOM   4698  CA  TRP A 211      -0.924   7.783   0.607  1.00  0.00           C  
ATOM   4699  C   TRP A 211      -1.733   7.921  -0.694  1.00  0.00           C  
ATOM   4700  O   TRP A 211      -1.562   8.902  -1.418  1.00  0.00           O  
ATOM   4701  CB  TRP A 211       0.225   6.788   0.446  1.00  0.00           C  
ATOM   4702  CG  TRP A 211       1.095   7.089  -0.735  1.00  0.00           C  
ATOM   4703  CD1 TRP A 211       1.802   8.225  -0.923  1.00  0.00           C  
ATOM   4704  CD2 TRP A 211       1.334   6.277  -1.924  1.00  0.00           C  
ATOM   4705  NE1 TRP A 211       2.443   8.177  -2.141  1.00  0.00           N  
ATOM   4706  CE2 TRP A 211       2.234   6.978  -2.778  1.00  0.00           C  
ATOM   4707  CE3 TRP A 211       0.886   5.014  -2.362  1.00  0.00           C  
ATOM   4708  CZ2 TRP A 211       2.721   6.431  -3.973  1.00  0.00           C  
ATOM   4709  CZ3 TRP A 211       1.384   4.441  -3.547  1.00  0.00           C  
ATOM   4710  CH2 TRP A 211       2.308   5.142  -4.343  1.00  0.00           C  
ATOM   4711  H   TRP A 211      -1.475   6.648   2.348  1.00  0.00           H  
ATOM   4712  HA  TRP A 211      -0.480   8.762   0.785  1.00  0.00           H  
ATOM   4713  HB2 TRP A 211      -0.187   5.785   0.334  1.00  0.00           H  
ATOM   4714  HB3 TRP A 211       0.838   6.795   1.347  1.00  0.00           H  
ATOM   4715  HD1 TRP A 211       1.845   9.055  -0.233  1.00  0.00           H  
ATOM   4716  HE1 TRP A 211       2.966   8.952  -2.524  1.00  0.00           H  
ATOM   4717  HE3 TRP A 211       0.154   4.486  -1.769  1.00  0.00           H  
ATOM   4718  HZ2 TRP A 211       3.407   6.992  -4.589  1.00  0.00           H  
ATOM   4719  HZ3 TRP A 211       1.048   3.460  -3.851  1.00  0.00           H  
ATOM   4720  HH2 TRP A 211       2.687   4.691  -5.249  1.00  0.00           H  
ATOM   4721  N   GLY A 212      -2.658   7.001  -0.978  1.00  0.00           N  
ATOM   4722  CA  GLY A 212      -3.577   7.089  -2.118  1.00  0.00           C  
ATOM   4723  C   GLY A 212      -4.602   8.219  -1.963  1.00  0.00           C  
ATOM   4724  O   GLY A 212      -4.866   8.955  -2.913  1.00  0.00           O  
ATOM   4725  H   GLY A 212      -2.770   6.223  -0.344  1.00  0.00           H  
ATOM   4726  HA2 GLY A 212      -4.114   6.145  -2.208  1.00  0.00           H  
ATOM   4727  HA3 GLY A 212      -3.012   7.249  -3.036  1.00  0.00           H  
ATOM   4728  N   ARG A 213      -5.110   8.421  -0.741  1.00  0.00           N  
ATOM   4729  CA  ARG A 213      -6.037   9.501  -0.353  1.00  0.00           C  
ATOM   4730  C   ARG A 213      -5.443  10.899  -0.604  1.00  0.00           C  
ATOM   4731  O   ARG A 213      -6.109  11.753  -1.185  1.00  0.00           O  
ATOM   4732  CB  ARG A 213      -6.462   9.207   1.103  1.00  0.00           C  
ATOM   4733  CG  ARG A 213      -7.171  10.296   1.925  1.00  0.00           C  
ATOM   4734  CD  ARG A 213      -7.532   9.686   3.295  1.00  0.00           C  
ATOM   4735  NE  ARG A 213      -8.190  10.644   4.207  1.00  0.00           N  
ATOM   4736  CZ  ARG A 213      -7.674  11.176   5.304  1.00  0.00           C  
ATOM   4737  NH1 ARG A 213      -8.383  11.963   6.055  1.00  0.00           N  
ATOM   4738  NH2 ARG A 213      -6.461  10.977   5.724  1.00  0.00           N1+
ATOM   4739  H   ARG A 213      -4.835   7.762  -0.026  1.00  0.00           H  
ATOM   4740  HA  ARG A 213      -6.922   9.433  -0.986  1.00  0.00           H  
ATOM   4741  HB2 ARG A 213      -7.109   8.330   1.071  1.00  0.00           H  
ATOM   4742  HB3 ARG A 213      -5.573   8.922   1.666  1.00  0.00           H  
ATOM   4743  HG2 ARG A 213      -6.502  11.145   2.066  1.00  0.00           H  
ATOM   4744  HG3 ARG A 213      -8.076  10.623   1.415  1.00  0.00           H  
ATOM   4745  HD2 ARG A 213      -8.206   8.844   3.134  1.00  0.00           H  
ATOM   4746  HD3 ARG A 213      -6.629   9.286   3.756  1.00  0.00           H  
ATOM   4747  HE  ARG A 213      -9.158  10.862   4.016  1.00  0.00           H  
ATOM   4748 HH11 ARG A 213      -9.379  12.021   5.898  1.00  0.00           H  
ATOM   4749 HH12 ARG A 213      -7.972  12.215   6.942  1.00  0.00           H  
ATOM   4750 HH21 ARG A 213      -5.889  10.233   5.351  1.00  0.00           H  
ATOM   4751 HH22 ARG A 213      -6.138  11.463   6.549  1.00  0.00           H  
ATOM   4752  N   LEU A 214      -4.170  11.099  -0.253  1.00  0.00           N  
ATOM   4753  CA  LEU A 214      -3.369  12.287  -0.582  1.00  0.00           C  
ATOM   4754  C   LEU A 214      -3.077  12.371  -2.088  1.00  0.00           C  
ATOM   4755  O   LEU A 214      -3.329  13.407  -2.702  1.00  0.00           O  
ATOM   4756  CB  LEU A 214      -2.055  12.255   0.227  1.00  0.00           C  
ATOM   4757  CG  LEU A 214      -2.235  12.486   1.741  1.00  0.00           C  
ATOM   4758  CD1 LEU A 214      -1.022  11.968   2.515  1.00  0.00           C  
ATOM   4759  CD2 LEU A 214      -2.372  13.977   2.053  1.00  0.00           C  
ATOM   4760  H   LEU A 214      -3.714  10.347   0.243  1.00  0.00           H  
ATOM   4761  HA  LEU A 214      -3.932  13.183  -0.319  1.00  0.00           H  
ATOM   4762  HB2 LEU A 214      -1.374  13.011  -0.164  1.00  0.00           H  
ATOM   4763  HB3 LEU A 214      -1.583  11.285   0.070  1.00  0.00           H  
ATOM   4764  HG  LEU A 214      -3.122  11.963   2.099  1.00  0.00           H  
ATOM   4765 HD11 LEU A 214      -0.902  10.899   2.341  1.00  0.00           H  
ATOM   4766 HD12 LEU A 214      -0.124  12.492   2.189  1.00  0.00           H  
ATOM   4767 HD13 LEU A 214      -1.168  12.130   3.583  1.00  0.00           H  
ATOM   4768 HD21 LEU A 214      -1.458  14.503   1.775  1.00  0.00           H  
ATOM   4769 HD22 LEU A 214      -3.206  14.404   1.496  1.00  0.00           H  
ATOM   4770 HD23 LEU A 214      -2.551  14.114   3.120  1.00  0.00           H  
ATOM   4771  N   SER A 215      -2.598  11.276  -2.693  1.00  0.00           N  
ATOM   4772  CA  SER A 215      -2.314  11.192  -4.136  1.00  0.00           C  
ATOM   4773  C   SER A 215      -3.522  11.594  -4.984  1.00  0.00           C  
ATOM   4774  O   SER A 215      -3.366  12.266  -6.003  1.00  0.00           O  
ATOM   4775  CB  SER A 215      -1.911   9.766  -4.542  1.00  0.00           C  
ATOM   4776  OG  SER A 215      -0.712   9.356  -3.914  1.00  0.00           O  
ATOM   4777  H   SER A 215      -2.399  10.467  -2.122  1.00  0.00           H  
ATOM   4778  HA  SER A 215      -1.495  11.869  -4.378  1.00  0.00           H  
ATOM   4779  HB2 SER A 215      -1.765   9.729  -5.621  1.00  0.00           H  
ATOM   4780  HB3 SER A 215      -2.711   9.070  -4.291  1.00  0.00           H  
ATOM   4781  HG  SER A 215      -0.897   9.214  -2.983  1.00  0.00           H  
ATOM   4782  N   THR A 216      -4.725  11.200  -4.562  1.00  0.00           N  
ATOM   4783  CA  THR A 216      -5.989  11.492  -5.242  1.00  0.00           C  
ATOM   4784  C   THR A 216      -6.321  12.980  -5.182  1.00  0.00           C  
ATOM   4785  O   THR A 216      -6.493  13.597  -6.229  1.00  0.00           O  
ATOM   4786  CB  THR A 216      -7.130  10.621  -4.688  1.00  0.00           C  
ATOM   4787  OG1 THR A 216      -6.819   9.256  -4.861  1.00  0.00           O  
ATOM   4788  CG2 THR A 216      -8.469  10.883  -5.378  1.00  0.00           C  
ATOM   4789  H   THR A 216      -4.762  10.620  -3.735  1.00  0.00           H  
ATOM   4790  HA  THR A 216      -5.880  11.246  -6.299  1.00  0.00           H  
ATOM   4791  HB  THR A 216      -7.247  10.817  -3.622  1.00  0.00           H  
ATOM   4792 HG21 THR A 216      -8.800  11.905  -5.194  1.00  0.00           H  
ATOM   4793 HG22 THR A 216      -8.372  10.721  -6.451  1.00  0.00           H  
ATOM   4794 HG23 THR A 216      -9.220  10.200  -4.981  1.00  0.00           H  
ATOM   4795  HG1 THR A 216      -6.187   9.014  -4.181  1.00  0.00           H  
ATOM   4796  N   ALA A 217      -6.340  13.583  -3.987  1.00  0.00           N  
ATOM   4797  CA  ALA A 217      -6.646  15.007  -3.824  1.00  0.00           C  
ATOM   4798  C   ALA A 217      -5.662  15.925  -4.580  1.00  0.00           C  
ATOM   4799  O   ALA A 217      -6.077  16.931  -5.150  1.00  0.00           O  
ATOM   4800  CB  ALA A 217      -6.668  15.328  -2.325  1.00  0.00           C  
ATOM   4801  H   ALA A 217      -6.151  13.040  -3.157  1.00  0.00           H  
ATOM   4802  HA  ALA A 217      -7.640  15.199  -4.230  1.00  0.00           H  
ATOM   4803  HB1 ALA A 217      -7.418  14.713  -1.828  1.00  0.00           H  
ATOM   4804  HB2 ALA A 217      -5.690  15.130  -1.886  1.00  0.00           H  
ATOM   4805  HB3 ALA A 217      -6.918  16.378  -2.178  1.00  0.00           H  
ATOM   4806  N   ILE A 218      -4.371  15.570  -4.628  1.00  0.00           N  
ATOM   4807  CA  ILE A 218      -3.350  16.362  -5.332  1.00  0.00           C  
ATOM   4808  C   ILE A 218      -3.431  16.188  -6.862  1.00  0.00           C  
ATOM   4809  O   ILE A 218      -3.238  17.152  -7.606  1.00  0.00           O  
ATOM   4810  CB  ILE A 218      -1.944  16.062  -4.768  1.00  0.00           C  
ATOM   4811  CG1 ILE A 218      -1.829  16.361  -3.252  1.00  0.00           C  
ATOM   4812  CG2 ILE A 218      -0.860  16.840  -5.544  1.00  0.00           C  
ATOM   4813  CD1 ILE A 218      -0.633  15.649  -2.604  1.00  0.00           C  
ATOM   4814  H   ILE A 218      -4.082  14.753  -4.110  1.00  0.00           H  
ATOM   4815  HA  ILE A 218      -3.551  17.415  -5.134  1.00  0.00           H  
ATOM   4816  HB  ILE A 218      -1.776  14.995  -4.916  1.00  0.00           H  
ATOM   4817 HG12 ILE A 218      -2.723  16.021  -2.729  1.00  0.00           H  
ATOM   4818 HG13 ILE A 218      -1.740  17.436  -3.095  1.00  0.00           H  
ATOM   4819 HG21 ILE A 218      -0.832  16.527  -6.588  1.00  0.00           H  
ATOM   4820 HG22 ILE A 218      -1.059  17.911  -5.499  1.00  0.00           H  
ATOM   4821 HG23 ILE A 218       0.129  16.655  -5.126  1.00  0.00           H  
ATOM   4822 HD11 ILE A 218      -0.712  14.572  -2.752  1.00  0.00           H  
ATOM   4823 HD12 ILE A 218       0.308  16.002  -3.027  1.00  0.00           H  
ATOM   4824 HD13 ILE A 218      -0.623  15.849  -1.533  1.00  0.00           H  
ATOM   4825  N   GLN A 219      -3.756  14.989  -7.364  1.00  0.00           N  
ATOM   4826  CA  GLN A 219      -3.967  14.784  -8.805  1.00  0.00           C  
ATOM   4827  C   GLN A 219      -5.266  15.413  -9.313  1.00  0.00           C  
ATOM   4828  O   GLN A 219      -5.243  15.991 -10.396  1.00  0.00           O  
ATOM   4829  CB  GLN A 219      -3.887  13.299  -9.173  1.00  0.00           C  
ATOM   4830  CG  GLN A 219      -2.434  12.813  -9.222  1.00  0.00           C  
ATOM   4831  CD  GLN A 219      -2.374  11.300  -9.284  1.00  0.00           C  
ATOM   4832  OE1 GLN A 219      -2.290  10.683 -10.337  1.00  0.00           O  
ATOM   4833  NE2 GLN A 219      -2.455  10.661  -8.147  1.00  0.00           N  
ATOM   4834  H   GLN A 219      -3.905  14.212  -6.737  1.00  0.00           H  
ATOM   4835  HA  GLN A 219      -3.169  15.297  -9.341  1.00  0.00           H  
ATOM   4836  HB2 GLN A 219      -4.323  13.135 -10.159  1.00  0.00           H  
ATOM   4837  HB3 GLN A 219      -4.461  12.716  -8.453  1.00  0.00           H  
ATOM   4838  HG2 GLN A 219      -1.902  13.145  -8.331  1.00  0.00           H  
ATOM   4839  HG3 GLN A 219      -1.931  13.227 -10.096  1.00  0.00           H  
ATOM   4840 HE21 GLN A 219      -2.621  11.196  -7.306  1.00  0.00           H  
ATOM   4841 HE22 GLN A 219      -2.324   9.659  -8.144  1.00  0.00           H  
ATOM   4842  N   GLU A 220      -6.340  15.362  -8.524  1.00  0.00           N  
ATOM   4843  CA  GLU A 220      -7.638  16.006  -8.785  1.00  0.00           C  
ATOM   4844  C   GLU A 220      -7.672  17.487  -8.338  1.00  0.00           C  
ATOM   4845  O   GLU A 220      -8.748  18.082  -8.211  1.00  0.00           O  
ATOM   4846  CB  GLU A 220      -8.760  15.203  -8.093  1.00  0.00           C  
ATOM   4847  CG  GLU A 220      -8.871  13.713  -8.474  1.00  0.00           C  
ATOM   4848  CD  GLU A 220      -9.609  13.506  -9.802  1.00  0.00           C  
ATOM   4849  OE1 GLU A 220      -9.175  14.062 -10.835  1.00  0.00           O  
ATOM   4850  OE2 GLU A 220     -10.632  12.779  -9.823  1.00  0.00           O1-
ATOM   4851  H   GLU A 220      -6.270  14.827  -7.670  1.00  0.00           H  
ATOM   4852  HA  GLU A 220      -7.823  15.995  -9.859  1.00  0.00           H  
ATOM   4853  HB2 GLU A 220      -9.722  15.676  -8.291  1.00  0.00           H  
ATOM   4854  HB3 GLU A 220      -8.595  15.258  -7.016  1.00  0.00           H  
ATOM   4855  HG2 GLU A 220      -9.432  13.212  -7.686  1.00  0.00           H  
ATOM   4856  HG3 GLU A 220      -7.885  13.250  -8.525  1.00  0.00           H  
ATOM   4857  N   SER A 221      -6.510  18.091  -8.067  1.00  0.00           N  
ATOM   4858  CA  SER A 221      -6.393  19.440  -7.493  1.00  0.00           C  
ATOM   4859  C   SER A 221      -6.853  20.558  -8.434  1.00  0.00           C  
ATOM   4860  O   SER A 221      -6.956  20.400  -9.652  1.00  0.00           O  
ATOM   4861  CB  SER A 221      -4.962  19.714  -7.005  1.00  0.00           C  
ATOM   4862  OG  SER A 221      -4.011  19.722  -8.053  1.00  0.00           O  
ATOM   4863  H   SER A 221      -5.662  17.566  -8.223  1.00  0.00           H  
ATOM   4864  HA  SER A 221      -7.041  19.476  -6.618  1.00  0.00           H  
ATOM   4865  HB2 SER A 221      -4.681  18.951  -6.278  1.00  0.00           H  
ATOM   4866  HB3 SER A 221      -4.934  20.682  -6.504  1.00  0.00           H  
ATOM   4867  HG  SER A 221      -3.736  18.809  -8.165  1.00  0.00           H  
ATOM   4868  N   ASN A 222      -7.105  21.725  -7.841  1.00  0.00           N  
ATOM   4869  CA  ASN A 222      -7.581  22.934  -8.498  1.00  0.00           C  
ATOM   4870  C   ASN A 222      -6.672  24.107  -8.089  1.00  0.00           C  
ATOM   4871  O   ASN A 222      -6.819  24.672  -7.007  1.00  0.00           O  
ATOM   4872  CB  ASN A 222      -9.080  23.178  -8.183  1.00  0.00           C  
ATOM   4873  CG  ASN A 222      -9.914  21.938  -7.894  1.00  0.00           C  
ATOM   4874  OD1 ASN A 222     -10.263  21.655  -6.755  1.00  0.00           O  
ATOM   4875  ND2 ASN A 222     -10.286  21.168  -8.884  1.00  0.00           N  
ATOM   4876  H   ASN A 222      -6.989  21.775  -6.839  1.00  0.00           H  
ATOM   4877  HA  ASN A 222      -7.494  22.801  -9.576  1.00  0.00           H  
ATOM   4878  HB2 ASN A 222      -9.532  23.718  -9.015  1.00  0.00           H  
ATOM   4879  HB3 ASN A 222      -9.164  23.813  -7.302  1.00  0.00           H  
ATOM   4880 HD21 ASN A 222     -10.021  21.352  -9.841  1.00  0.00           H
[truncated: 70,967 more chars]
